# Supplementary material for: Ambiphilic boron in 1,4,2,5-diazadiborinine
Source: Nat Commun. 2016 Jun 9;7:11871. doi: 10.1038/ncomms11871 (PMC4906229; doi:10.1038/ncomms11871)
Supplement: Supplementary Data 1 — Crystallographic information for compound 1 [file ncomms11871-s2.cif]

data_global
_audit_creation_method                  'APEX2 v2014.9-0'

_publ_requested_journal                 ?

_publ_contact_author_name               ?
_publ_contact_author_address            
;
;
_publ_contact_author_email              ?
_publ_contact_author_fax                ?
_publ_contact_author_phone              ?

_publ_section_title                     
;
;
_publ_section_abstract                  
;
;
_publ_section_references                
;
;
_publ_section_comment                   
;
;

data_I
_chemical_name_systematic               ?
_chemical_name_common                   ?
_chemical_formula_moiety                ?
_chemical_formula_sum                   'C20 H20 B2 Cl2 N4'
_chemical_formula_iupac                 ?
_chemical_formula_weight                408.92

_chemical_melting_point                 ?

_space_group_crystal_system             triclinic
_space_group_name_H-M_alt               'P -1'
_space_group_name_Hall                  '-P 1'
loop_
    _space_group_symop_operation_xyz
    'x, y, z'
    '-x, -y, -z'

_cell_length_a                          6.7243(2)
_cell_length_b                          8.4506(4)
_cell_length_c                          9.7798(4)
_cell_angle_alpha                       76.647(3)
_cell_angle_beta                        85.978(2)
_cell_angle_gamma                       66.7788(19)
_cell_volume                            496.77(3)
_cell_formula_units_Z                   1
_cell_measurement_reflns_used           3256
_cell_measurement_theta_min             3.0441
_cell_measurement_theta_max             29.8138
_cell_measurement_temperature           103.(2)

_exptl_crystal_description              block
_exptl_crystal_colour                   colourless
_exptl_crystal_size_max                 0.300
_exptl_crystal_size_mid                 0.180
_exptl_crystal_size_min                 0.150
_exptl_crystal_density_diffrn           1.367
_exptl_crystal_density_meas             ?
_exptl_crystal_density_method           'not measured'
_exptl_crystal_F_000                    212

_exptl_absorpt_coefficient_mu           0.340
_exptl_absorpt_correction_type          multi-scan
_exptl_absorpt_process_details          'SADABS V2014/4 (Bruker AXS Inc.)'
_exptl_absorpt_correction_T_min         0.86
_exptl_absorpt_correction_T_max         0.95

_exptl_special_details                  
;
; 

_diffrn_ambient_temperature             103.(2)

_diffrn_source                          'fine-focus sealed tube'
_diffrn_source_type                     ?

_diffrn_radiation_type                  MoK\a
_diffrn_radiation_wavelength            0.71073
_diffrn_radiation_monochromator         'graphite'
_diffrn_measurement_device_type         'CCD area detector'
_diffrn_measurement_method              'phi and omega scans'
_diffrn_detector_area_resol_mean        8.3333
_diffrn_reflns_number                   14248
_diffrn_reflns_av_R_equivalents         0.0641
_diffrn_reflns_av_unetI/netI            0.0569
_diffrn_reflns_theta_min                2.69
_diffrn_reflns_theta_max                31.41
_diffrn_reflns_theta_full               31.41
_diffrn_measured_fraction_theta_max     0.998
_diffrn_measured_fraction_theta_full    0.998
_diffrn_reflns_limit_h_min              -9
_diffrn_reflns_limit_h_max              9
_diffrn_reflns_limit_k_min              -12
_diffrn_reflns_limit_k_max              12
_diffrn_reflns_limit_l_min              -14
_diffrn_reflns_limit_l_max              14

_refine_special_details                 
;
;

_reflns_number_total                    3279
_reflns_number_gt                       2452
_reflns_threshold_expression            'I > 2\s(I)'

_refine_ls_structure_factor_coef        Fsqd
_refine_ls_matrix_type                  full
_refine_ls_R_factor_all                 0.0722
_refine_ls_R_factor_gt                  0.0475
_refine_ls_wR_factor_gt                 0.1146
_refine_ls_wR_factor_ref                0.1259
_refine_ls_goodness_of_fit_ref          1.025
_refine_ls_restrained_S_all             1.025
_refine_ls_number_reflns                3279
_refine_ls_number_parameters            128
_refine_ls_number_restraints            0
_refine_ls_number_constraints           ?
_refine_ls_hydrogen_treatment           constr
_refine_ls_weighting_scheme             calc
_refine_ls_weighting_details            
    'w=1/[\s^2^(Fo^2^)+(0.0569P)^2^+0.2080P] where P=(Fo^2^+2Fc^2^)/3'

_atom_sites_solution_hydrogens          geom
_atom_sites_solution_primary            ?
_atom_sites_solution_secondary          ?

_refine_ls_shift/su_max                 0.001
_refine_ls_shift/su_mean                0.000
_refine_diff_density_max                0.391
_refine_diff_density_min                -0.367
_refine_ls_extinction_method            none
_refine_ls_extinction_coef              ?

loop_
    _atom_type_symbol
    _atom_type_description
    _atom_type_scat_dispersion_real
    _atom_type_scat_dispersion_imag
    _atom_type_scat_source
    C C 0.0033 0.0016 'International Tables Vol C Tables 4.2.6.8 and 6.1.1.4'
    H H 0.0000 0.0000 'International Tables Vol C Tables 4.2.6.8 and 6.1.1.4'
    B B 0.0013 0.0007 'International Tables Vol C Tables 4.2.6.8 and 6.1.1.4'
    N N 0.0061 0.0033 'International Tables Vol C Tables 4.2.6.8 and 6.1.1.4'
    Cl Cl 0.1484 0.1585
     'International Tables Vol C Tables 4.2.6.8 and 6.1.1.4'

_computing_data_collection              'APEX2 (Bruker AXS Inc., 2014)'
_computing_cell_refinement              'SAINT V8.34A (Bruker AXS Inc., 2013)'
_computing_data_reduction               'SAINT V8.34A (Bruker AXS Inc., 2013)'
_computing_structure_solution           ?
_computing_structure_refinement         'SHELXL-2014/6 (Sheldrick, 2014)'
_computing_molecular_graphics           'XP (Bruker AXS Inc., 2014)'
_computing_publication_material         'APEX2 (Bruker AXS Inc., 2014)'

loop_
    _atom_site_type_symbol
    _atom_site_label
    _atom_site_fract_x
    _atom_site_fract_y
    _atom_site_fract_z
    _atom_site_U_iso_or_equiv
    _atom_site_adp_type
    _atom_site_calc_flag
    _atom_site_refinement_flags_adp
    _atom_site_refinement_flags_occupancy
    _atom_site_refinement_flags_posn
    _atom_site_occupancy
    _atom_site_disorder_assembly
    _atom_site_disorder_group
    B B1 0.9897(3) 0.1255(2) 0.8465(2) 0.0165(3) Uani d . . . 1 . .
    C C1 0.8022(3) 0.3094(2) 0.77317(17) 0.0173(3) Uani d . . . 1 . .
    C C2 0.8183(3) 0.4132(2) 0.64261(18) 0.0226(4) Uani d . . . 1 . .
    H H2 0.9471 0.3741 0.5912 0.027 Uiso calc U . R 1 . .
    C C3 0.6504(3) 0.5725(2) 0.5859(2) 0.0271(4) Uani d . . . 1 . .
    H H3 0.6652 0.6401 0.4965 0.032 Uiso calc U . R 1 . .
    C C4 0.4627(3) 0.6324(2) 0.6594(2) 0.0261(4) Uani d . . . 1 . .
    H H4 0.3479 0.741 0.6207 0.031 Uiso calc U . R 1 . .
    C C5 0.4424(3) 0.5334(2) 0.7899(2) 0.0274(4) Uani d . . . 1 . .
    H H5 0.3143 0.5746 0.8416 0.033 Uiso calc U . R 1 . .
    C C6 0.6102(3) 0.3736(2) 0.8451(2) 0.0238(4) Uani d . . . 1 . .
    H H6 0.5937 0.3061 0.9341 0.029 Uiso calc U . R 1 . .
    C C7 1.0838(3) 0.0389(2) 1.11412(17) 0.0160(3) Uani d . . . 1 . .
    C C8 1.1439(3) 0.2713(2) 0.9935(2) 0.0235(4) Uani d . . . 1 . .
    H H8 1.1511 0.3619 0.9175 0.028 Uiso calc U . R 1 . .
    C C9 1.2035(3) 0.2463(2) 1.1278(2) 0.0247(4) Uani d . . . 1 . .
    H H9 1.2608 0.3147 1.1644 0.03 Uiso calc U . R 1 . .
    C C10 1.2051(3) 0.0302(3) 1.35279(19) 0.0261(4) Uani d . . . 1 . .
    H H10A 1.1564 -0.0673 1.3828 0.039 Uiso calc U . R 1 . .
    H H10B 1.1255 0.1235 1.4032 0.039 Uiso calc U . R 1 . .
    H H10C 1.3604 -0.013 1.3737 0.039 Uiso calc U . R 1 . .
    Cl Cl1 1.23562(7) 0.06245(6) 0.73018(5) 0.02455(13) Uani d . . . 1 . .
    N N1 1.0704(2) 0.14245(17) 0.98515(15) 0.0167(3) Uani d . . . 1 . .
    N N2 1.1649(2) 0.10095(18) 1.20192(15) 0.0190(3) Uani d . . . 1 . .

loop_
    _atom_site_aniso_label
    _atom_site_aniso_U_11
    _atom_site_aniso_U_22
    _atom_site_aniso_U_33
    _atom_site_aniso_U_12
    _atom_site_aniso_U_13
    _atom_site_aniso_U_23
    B1 0.0171(8) 0.0152(8) 0.0159(8) -0.0063(6) 0.0015(6) -0.0016(6)
    C1 0.0183(8) 0.0148(7) 0.0189(8) -0.0077(6) -0.0010(6) -0.0015(6)
    C2 0.0258(9) 0.0200(8) 0.0191(8) -0.0079(7) 0.0000(7) -0.0005(6)
    C3 0.0374(11) 0.0193(8) 0.0204(9) -0.0091(7) -0.0060(8) 0.0018(7)
    C4 0.0273(9) 0.0158(7) 0.0322(10) -0.0045(7) -0.0112(8) -0.0030(7)
    C5 0.0189(8) 0.0217(8) 0.0370(11) -0.0038(7) 0.0017(7) -0.0056(7)
    C6 0.0219(9) 0.0203(8) 0.0247(9) -0.0070(7) 0.0038(7) 0.0000(7)
    C7 0.0145(7) 0.0144(7) 0.0170(7) -0.0042(6) -0.0011(6) -0.0019(6)
    C8 0.0280(9) 0.0190(8) 0.0257(9) -0.0143(7) -0.0034(7) 0.0015(7)
    C9 0.0285(9) 0.0215(8) 0.0287(9) -0.0154(7) -0.0041(7) -0.0027(7)
    C10 0.0297(10) 0.0338(10) 0.0176(8) -0.0158(8) -0.0031(7) -0.0033(7)
    Cl1 0.0191(2) 0.0240(2) 0.0274(2) -0.00644(16) 0.00682(16) -0.00521(16)
    N1 0.0176(7) 0.0129(6) 0.0187(7) -0.0066(5) -0.0025(5) 0.0003(5)
    N2 0.0211(7) 0.0183(6) 0.0184(7) -0.0092(5) -0.0022(5) -0.0019(5)

_geom_special_details                   
;
All esds (except the esd in the dihedral angle between two l.s. planes)
are estimated using the full covariance matrix.  The cell esds are taken
into account individually in the estimation of esds in distances, angles
and torsion angles; correlations between esds in cell parameters are only
used when they are defined by crystal symmetry.  An approximate (isotropic)
treatment of cell esds is used for estimating esds involving l.s. planes.
;

loop_
    _geom_bond_atom_site_label_1
    _geom_bond_atom_site_label_2
    _geom_bond_site_symmetry_2
    _geom_bond_distance
    _geom_bond_publ_flag
    B1 N1 . 1.551(2) ?
    B1 C1 . 1.608(2) ?
    B1 C7 2_757 1.610(2) ?
    B1 Cl1 . 1.9066(19) ?
    C1 C2 . 1.396(2) ?
    C1 C6 . 1.397(2) ?
    C2 C3 . 1.392(2) ?
    C3 C4 . 1.380(3) ?
    C4 C5 . 1.386(3) ?
    C5 C6 . 1.391(2) ?
    C7 N1 . 1.345(2) ?
    C7 N2 . 1.345(2) ?
    C7 B1 2_757 1.610(2) ?
    C8 C9 . 1.345(3) ?
    C8 N1 . 1.381(2) ?
    C9 N2 . 1.384(2) ?
    C10 N2 . 1.459(2) ?

loop_
    _geom_angle_atom_site_label_1
    _geom_angle_atom_site_label_2
    _geom_angle_atom_site_label_3
    _geom_angle_site_symmetry_1
    _geom_angle_site_symmetry_3
    _geom_angle
    _geom_angle_publ_flag
    N1 B1 C1 . . 110.11(13) ?
    N1 B1 C7 . 2_757 106.88(13) ?
    C1 B1 C7 . 2_757 114.28(14) ?
    N1 B1 Cl1 . . 106.36(11) ?
    C1 B1 Cl1 . . 111.45(11) ?
    C7 B1 Cl1 2_757 . 107.35(11) ?
    C2 C1 C6 . . 116.87(15) ?
    C2 C1 B1 . . 124.65(15) ?
    C6 C1 B1 . . 118.47(14) ?
    C3 C2 C1 . . 121.68(17) ?
    C4 C3 C2 . . 120.11(17) ?
    C3 C4 C5 . . 119.65(17) ?
    C4 C5 C6 . . 119.82(18) ?
    C5 C6 C1 . . 121.87(17) ?
    N1 C7 N2 . . 107.28(13) ?
    N1 C7 B1 . 2_757 125.38(15) ?
    N2 C7 B1 . 2_757 127.33(14) ?
    C9 C8 N1 . . 108.18(15) ?
    C8 C9 N2 . . 106.37(15) ?
    C7 N1 C8 . . 108.58(14) ?
    C7 N1 B1 . . 127.71(13) ?
    C8 N1 B1 . . 123.70(14) ?
    C7 N2 C9 . . 109.59(14) ?
    C7 N2 C10 . . 126.28(14) ?
    C9 N2 C10 . . 124.12(15) ?

_shelx_res_file                         
;
TITL rei245 in P-1
CELL 0.71073   6.72430   8.45057   9.77980  76.6467  85.9775  66.7788
ZERR    1.00   0.00020   0.00036   0.00040   0.0029   0.0021   0.0019
LATT 1
SFAC C  H  B  N  Cl
UNIT 20  20  2  4  2
L.S. 18
ACTA
BOND
FMAP 2
PLAN 5
SIZE 0.15 0.18 0.30
TEMP -170
WGHT    0.056900    0.208000
FVAR       0.41484
MOLE 1
B1    3    0.989686    0.125518    0.846536    11.00000    0.01713    0.01517 =
         0.01591   -0.00159    0.00151   -0.00630
C1    1    0.802175    0.309377    0.773174    11.00000    0.01835    0.01475 =
         0.01895   -0.00145   -0.00100   -0.00768
C2    1    0.818319    0.413204    0.642612    11.00000    0.02584    0.02000 =
         0.01911   -0.00049    0.00001   -0.00785
AFIX  43
H2    2    0.947128    0.374144    0.591159    11.00000   -1.20000
AFIX   0
C3    1    0.650436    0.572524    0.585918    11.00000    0.03744    0.01927 =
         0.02043    0.00179   -0.00600   -0.00909
AFIX  43
H3    2    0.665194    0.640069    0.496487    11.00000   -1.20000
AFIX   0
C4    1    0.462705    0.632438    0.659412    11.00000    0.02735    0.01580 =
         0.03218   -0.00305   -0.01121   -0.00447
AFIX  43
H4    2    0.347950    0.740997    0.620748    11.00000   -1.20000
AFIX   0
C5    1    0.442424    0.533437    0.789914    11.00000    0.01887    0.02172 =
         0.03695   -0.00561    0.00168   -0.00383
AFIX  43
H5    2    0.314310    0.574612    0.841600    11.00000   -1.20000
AFIX   0
C6    1    0.610187    0.373566    0.845054    11.00000    0.02186    0.02032 =
         0.02474    0.00003    0.00381   -0.00701
AFIX  43
H6    2    0.593718    0.306138    0.934110    11.00000   -1.20000
AFIX   0
C7    1    1.083837    0.038904    1.114121    11.00000    0.01454    0.01445 =
         0.01705   -0.00195   -0.00106   -0.00420
C8    1    1.143911    0.271312    0.993473    11.00000    0.02801    0.01904 =
         0.02571    0.00146   -0.00341   -0.01431
AFIX  43
H8    2    1.151139    0.361941    0.917491    11.00000   -1.20000
AFIX   0
C9    1    1.203528    0.246253    1.127774    11.00000    0.02847    0.02154 =
         0.02866   -0.00267   -0.00408   -0.01535
AFIX  43
H9    2    1.260772    0.314728    1.164447    11.00000   -1.20000
AFIX   0
C10   1    1.205080    0.030244    1.352794    11.00000    0.02971    0.03375 =
         0.01757   -0.00331   -0.00309   -0.01580
AFIX 137
H10A  2    1.156378   -0.067296    1.382787    11.00000   -1.50000
H10B  2    1.125463    0.123490    1.403209    11.00000   -1.50000
H10C  2    1.360366   -0.012956    1.373732    11.00000   -1.50000
AFIX   0
CL1   5    1.235620    0.062448    0.730177    11.00000    0.01914    0.02397 =
         0.02744   -0.00521    0.00682   -0.00644
N1    4    1.070351    0.142453    0.985149    11.00000    0.01765    0.01285 =
         0.01871    0.00033   -0.00250   -0.00664
N2    4    1.164934    0.100946    1.201918    11.00000    0.02113    0.01828 =
         0.01839   -0.00188   -0.00222   -0.00919
HKLF 4

REM  rei245 in P-1
REM R1 =  0.0475 for    2452 Fo > 4sig(Fo)  and  0.0722 for all    3279 data
REM    128 parameters refined using      0 restraints

END

WGHT      0.0569      0.2070

REM Highest difference peak  0.391,  deepest hole -0.367,  1-sigma level  0.071
Q1    1   0.5071  0.4517  0.8184  11.00000  0.05    0.39
Q2    1   0.9115  0.2200  0.7964  11.00000  0.05    0.37
Q3    1   0.6990  0.4789  0.6217  11.00000  0.05    0.36
Q4    1   1.3421 -0.1138  1.3751  11.00000  0.05    0.36
Q5    1   0.5765  0.5972  0.6406  11.00000  0.05    0.33
;
_shelx_res_checksum                     27245

_shelx_hkl_file                         
;
   1   1   0  135.17    5.15
  -1  -1   0  145.15    5.19
   2   2   0  166.69    5.92
  -2  -2   0  161.55    5.89
  -2  -2   0  166.14    5.89
  -2  -2   0  162.07    5.83
  -2  -2   0  141.95    5.90
   3   3   0    1.66    0.43
   3   3   0    1.54    0.42
  -3  -3   0    1.04    0.33
  -3  -3   0    1.34    0.48
  -3  -3   0    1.33    0.38
  -3  -3   0    1.75    0.42
  -3  -3   0    1.79    0.45
   4   4   0   31.74    1.80
   4   4   0   32.42    1.71
  -4  -4   0   30.99    1.76
  -4  -4   0   33.57    1.81
  -4  -4   0   35.98    1.93
  -4  -4   0   33.71    1.82
  -4  -4   0   31.08    1.68
   5   5   0   16.28    1.64
   5   5   0   16.08    1.23
  -5  -5   0   14.01    1.56
  -5  -5   0   13.95    1.27
  -5  -5   0   14.70    1.49
   6   6   0   16.12    1.86
   6   6   0   14.87    1.68
  -6  -6   0   13.67    1.59
  -6  -6   0   12.69    1.53
   7   7   0   15.90    1.99
   7   7   0   15.57    1.98
  -7  -7   0   11.49    1.70
  -7  -7   0   12.88    1.74
   8   8   0    0.08    0.89
   8   8   0    1.35    0.91
  -8  -8   0    0.02    1.19
  -8  -8   0    0.32    0.89
  -9  -8   0    0.99    1.16
   9   8   0    1.51    1.13
   9   8   0    3.55    1.47
  -8  -7   0    1.98    1.00
  -8  -7   0    0.80    1.01
   8   7   0    0.59    0.84
   8   7   0   -0.33    0.76
  -7  -6   0    2.60    1.02
  -7  -6   0    3.57    1.03
  -7  -6   0    3.27    1.10
   7   6   0    3.97    1.05
   7   6   0    4.63    1.20
  -6  -5   0   17.93    1.52
  -6  -5   0   16.29    1.85
  -6  -5   0   15.07    1.65
   6   5   0   16.51    1.79
  -5  -4   0   25.57    1.78
  -5  -4   0   28.34    1.73
  -5  -4   0   26.33    1.62
  -5  -4   0   26.16    1.66
   5   4   0   26.14    1.69
   5   4   0   23.72    1.59
  -4  -3   0    4.47    0.66
  -4  -3   0    5.60    0.79
  -4  -3   0    4.80    0.81
  -4  -3   0    5.26    0.76
   4   3   0    3.35    0.66
   4   3   0    5.39    0.78
  -3  -2   0   -0.23    0.21
  -3  -2   0    0.22    0.30
  -3  -2   0   -0.08    0.29
  -3  -2   0   -0.17    0.26
   3   2   0   -0.12    0.21
   3   2   0   -0.03    0.25
  -2  -1   0  498.34   18.50
  -2  -1   0  546.58   18.57
   2   1   0  528.57   18.50
   2   1   0  527.26   18.50
  -1   0   0   92.62    3.97
   1   0   0  105.94    4.02
   0   1   0   51.01    2.00
   0  -1   0   50.02    2.01
  -1  -2   0  610.09   21.35
   2   3   0  161.86    5.86
   2   3   0  153.23    5.89
  -2  -3   0  153.75    5.93
  -2  -3   0  158.28    5.82
  -2  -3   0  164.12    5.93
   3   4   0    5.62    0.69
   3   4   0    4.80    0.69
  -3  -4   0    5.28    0.69
  -3  -4   0    5.42    0.74
  -3  -4   0    5.06    0.57
  -3  -4   0    6.66    0.73
   4   5   0    4.49    0.78
   4   5   0    4.73    0.75
  -4  -5   0    4.38    0.78
  -4  -5   0    3.63    0.75
  -4  -5   0    4.41    0.75
   5   6   0   64.01    3.31
   5   6   0   60.30    3.12
  -5  -6   0   64.23    3.18
  -5  -6   0   66.74    3.27
  -5  -6   0   59.41    2.95
   6   7   0    9.63    1.44
   6   7   0    8.92    1.48
  -6  -7   0    7.10    1.28
  -6  -7   0   10.07    1.48
   7   8   0   14.91    1.99
   7   8   0   13.72    1.98
  -7  -8   0   12.91    1.84
  -7  -8   0   12.60    1.84
   8   9   0    1.83    1.05
   8   9   0   -0.62    0.88
  -8  -9   0    2.10    1.20
  -8  -9   0   -0.35    0.95
  -9  -7   0    2.55    1.20
   9   7   0    3.69    1.32
   9   7   0    3.49    1.39
  -8  -6   0    1.60    1.09
  -8  -6   0    2.74    1.15
   8   6   0    1.87    0.91
   8   6   0    1.90    1.13
  -7  -5   0    1.97    0.94
  -7  -5   0    1.16    0.69
  -7  -5   0    1.57    0.89
   7   5   0    1.61    0.79
  -6  -4   0    2.01    0.75
  -6  -4   0    3.18    0.88
  -6  -4   0    1.83    0.76
   6   4   0    3.43    0.85
   6   4   0    4.06    0.91
  -5  -3   0    1.12    0.67
  -5  -3   0    0.49    0.54
  -5  -3   0    0.69    0.53
  -5  -3   0    0.29    0.36
   5   3   0    0.36    0.49
   5   3   0    1.13    0.58
  -4  -2   0  132.38    5.38
  -4  -2   0  136.89    5.48
  -4  -2   0  133.47    5.19
  -4  -2   0  137.18    5.32
   4   2   0  134.37    5.36
   4   2   0  137.39    5.33
  -3  -1   0    0.66    0.25
  -3  -1   0    0.28    0.36
  -3  -1   0    0.06    0.34
  -3  -1   0    0.10    0.30
   3   1   0    0.85    0.32
   3   1   0    0.55    0.34
  -2   0   0  167.48    6.29
  -2   0   0  175.55    6.40
  -2   0   0  174.36    6.36
   2   0   0  168.33    6.26
   2   0   0  175.64    6.36
  -1   1   0  990.56   33.73
   1  -1   0  934.16   33.63
   0   2   0  134.86    5.04
   0   2   0  133.68    4.99
   1   3   0  128.72    4.65
   1   3   0  120.66    4.61
  -1  -3   0  117.31    4.66
  -1  -3   0  125.78    4.56
  -1  -3   0  124.17    4.68
  -1  -3   0  122.58    4.66
   2   4   0  149.84    5.82
  -2  -4   0  150.33    5.92
  -2  -4   0  158.48    5.86
  -2  -4   0  155.42    5.90
  -2  -4   0  158.36    5.78
   3   5   0   86.09    3.65
   3   5   0   88.74    3.62
  -3  -5   0   83.13    3.69
  -3  -5   0   85.17    3.58
  -3  -5   0   88.00    3.56
  -3  -5   0   87.81    3.76
   4   6   0    1.57    0.68
   4   6   0    2.28    0.66
   4   6   0    1.24    0.51
  -4  -6   0    1.38    0.62
  -4  -6   0    1.15    0.61
  -4  -6   0    2.10    0.54
  -4  -6   0    1.75    0.60
   5   7   0   19.05    1.89
   5   7   0   17.84    1.95
  -5  -7   0   15.43    1.74
  -5  -7   0   15.99    1.60
  -5  -7   0   16.85    1.76
   6   8   0   13.08    1.84
   6   8   0   15.34    1.88
  -6  -8   0   10.20    1.62
  -6  -8   0   13.82    1.74
  -6  -8   0   12.78    1.63
   7   9   0    1.99    1.07
   7   9   0    0.23    0.83
  -7  -9   0   -0.64    0.91
  -7  -9   0   -0.01    0.96
   8  10   0    0.02    1.05
   8  10   0    0.30    1.05
  -8 -10   0   -0.78    1.06
  -8 -10   0    1.31    1.23
  -9  -6   0    0.96    1.14
  -9  -6   0    0.06    0.98
   9   6   0    1.14    0.98
   9   6   0    0.22    0.83
  -8  -5   0    5.13    1.34
  -8  -5   0    7.05    1.53
   8   5   0    5.11    1.29
   8   5   0    3.82    1.27
  -7  -4   0    5.18    1.17
  -7  -4   0    2.39    0.96
   7   4   0    4.56    1.11
  -6  -3   0   22.59    1.83
  -6  -3   0   25.24    1.78
   6   3   0   22.70    1.65
   6   3   0   23.89    1.72
  -5  -2   0   23.88    1.55
  -5  -2   0   25.69    1.39
  -5  -2   0   24.65    1.62
  -5  -2   0   21.41    1.62
   5   2   0   24.00    1.59
   5   2   0   22.60    1.54
  -4  -1   0   26.15    1.29
  -4  -1   0   26.57    1.55
  -4  -1   0   26.98    1.64
  -4  -1   0   24.39    1.50
   4   1   0   26.10    1.56
   4   1   0   24.72    1.46
  -3   0   0  127.35    4.99
  -3   0   0  123.70    5.03
  -3   0   0  127.10    4.90
   3   0   0  126.13    4.87
   3   0   0  131.86    5.03
  -2   1   0    2.12    0.47
  -2   1   0    1.23    0.33
  -2   1   0    1.17    0.40
   2  -1   0    2.01    0.38
   2  -1   0    1.70    0.43
  -1   2   0  283.25    9.98
  -1   2   0  267.21    9.99
  -1   2   0  260.42    9.78
   1  -2   0  282.19    9.93
   1  -2   0  279.53    9.98
   0   3   0   86.77    3.43
   0   3   0   85.01    3.27
   0   3   0   88.68    3.54
   0  -3   0   81.23    3.38
   0  -3   0   85.21    3.30
   0  -3   0   85.15    3.44
   0  -3   0   78.51    3.34
   0  -3   0   88.55    3.28
   1   4   0  116.64    4.45
   1   4   0  107.98    4.44
   1   4   0  121.53    4.61
  -1  -4   0  117.93    4.56
  -1  -4   0  111.91    4.57
  -1  -4   0  113.75    4.52
  -1  -4   0  119.67    4.40
   2   5   0    0.59    0.39
   2   5   0    0.43    0.31
   2   5   0    0.48    0.36
  -2  -5   0    1.31    0.44
  -2  -5   0    0.04    0.31
  -2  -5   0    1.15    0.46
  -2  -5   0    0.80    0.39
   3   6   0   90.38    3.97
   3   6   0   92.07    3.84
   3   6   0   87.71    3.84
  -3  -6   0   88.73    3.87
  -3  -6   0   90.08    3.98
  -3  -6   0   85.11    3.89
  -3  -6   0   92.30    3.75
   4   7   0   50.45    2.56
   4   7   0   48.69    2.71
  -4  -7   0   49.57    2.73
  -4  -7   0   51.12    2.70
  -4  -7   0   44.22    2.40
  -4  -7   0   47.61    2.50
   5   8   0    9.41    1.33
   5   8   0    7.86    1.31
  -5  -8   0    9.44    1.26
  -5  -8   0    7.70    1.30
  -5  -8   0    5.21    1.15
   6   9   0    2.05    1.01
   6   9   0    2.40    0.92
  -6  -9   0    1.66    1.05
  -6  -9   0    1.38    0.94
  -6  -9   0    1.88    1.00
   7  10   0    3.08    1.18
   7  10   0    3.04    1.23
   7  10   0    5.83    1.53
  -7 -10   0    2.40    1.29
  -7 -10   0    2.64    1.28
  -9  -5   0    4.11    1.36
  -9  -5   0    6.97    1.60
   9   5   0    6.64    1.65
   9   5   0    8.03    1.68
  -8  -4   0    1.79    1.10
  -8  -4   0   -0.12    0.85
   8   4   0   -0.30    0.76
  -7  -3   0    0.56    0.80
  -7  -3   0    0.43    0.93
   7   3   0    0.94    0.84
   7   3   0    1.62    0.82
  -6  -2   0   45.99    2.74
  -6  -2   0   43.59    2.55
   6   2   0   46.62    2.60
   6   2   0   44.87    2.53
  -5  -1   0    0.88    0.66
  -5  -1   0    0.41    0.54
  -5  -1   0   -0.17    0.61
   5   1   0    0.30    0.50
   5   1   0    0.82    0.50
  -4   0   0   11.41    0.95
  -4   0   0   11.08    1.03
  -4   0   0    9.56    0.77
  -4   0   0   10.15    1.18
   4   0   0   11.44    1.25
   4   0   0   10.03    0.86
  -3   1   0   20.60    1.19
  -3   1   0   20.96    1.33
  -3   1   0   20.75    1.20
  -3   1   0   20.26    1.35
   3  -1   0   19.85    1.07
   3  -1   0   22.37    1.36
   3  -1   0   19.06    1.08
  -2   2   0   12.79    0.98
  -2   2   0   13.60    0.86
  -2   2   0   12.81    1.00
   2  -2   0   13.40    0.89
   2  -2   0   13.94    1.00
  -1   3   0   28.36    1.60
  -1   3   0   30.63    1.69
  -1   3   0   32.33    1.48
   1  -3   0   31.43    1.47
   1  -3   0   29.92    1.58
   1  -3   0   30.72    1.62
   0   4   0   24.02    1.53
   0   4   0   25.59    1.48
   0   4   0   26.32    1.31
   0  -4   0   24.93    1.45
   0  -4   0   24.71    1.28
   0  -4   0   26.21    1.33
   0  -4   0   25.58    1.41
   0  -4   0   24.55    1.42
   1   5   0  216.47    8.30
   1   5   0  221.64    8.45
   1   5   0  216.69    8.09
   1   5   0  213.43    8.08
  -1  -5   0  222.00    8.22
  -1  -5   0  225.64    8.34
  -1  -5   0  220.30    8.05
  -1  -5   0  206.54    8.22
   2   6   0   38.21    2.11
   2   6   0   36.56    1.98
   2   6   0   35.93    1.94
   2   6   0   35.27    1.81
  -2  -6   0   38.55    2.06
  -2  -6   0   37.61    2.08
  -2  -6   0   37.52    1.87
  -2  -6   0   38.34    2.08
   3   7   0    5.38    1.01
   3   7   0    5.74    0.95
   3   7   0    6.57    0.94
   3   7   0    5.62    0.97
  -3  -7   0    6.52    0.91
  -3  -7   0    5.54    0.94
  -3  -7   0    5.21    0.98
  -3  -7   0    5.61    0.98
   4   8   0   23.08    1.80
   4   8   0   20.91    1.55
   4   8   0   20.26    1.66
  -4  -8   0   20.23    1.98
  -4  -8   0   18.22    1.56
  -4  -8   0   19.53    1.71
  -4  -8   0   20.52    1.50
   5   9   0    1.25    0.81
   5   9   0    1.72    0.75
   5   9   0    0.76    0.75
  -5  -9   0    0.28    0.74
  -5  -9   0    0.43    0.80
  -5  -9   0    2.09    0.93
   6  10   0   14.44    2.03
   6  10   0   12.03    1.75
  -6 -10   0   16.92    2.10
  -6 -10   0   16.41    2.23
   7  11   0    5.27    1.40
   7  11   0    7.37    1.66
  -7 -11   0    6.54    1.64
  -7 -11   0    6.98    1.65
  -9  -4   0    0.80    1.10
  -9  -4   0    0.44    0.99
   9   4   0   -0.44    0.83
   9   4   0    1.41    1.02
  -8  -3   0   16.58    2.17
   8   3   0   20.86    2.23
  -7  -2   0    0.56    0.87
  -7  -2   0    0.96    0.90
   7   2   0    1.46    0.80
   7   2   0    0.13    0.77
  -6  -1   0   24.89    1.82
  -6  -1   0   24.17    1.99
  -6  -1   0   24.50    1.85
   6   1   0   23.18    1.82
   6   1   0   25.60    1.77
  -5   0   0   47.08    2.57
  -5   0   0   44.42    2.66
  -5   0   0   48.07    2.48
   5   0   0   47.10    2.39
   5   0   0   47.84    2.61
  -4   1   0   57.57    2.56
  -4   1   0   54.66    2.61
  -4   1   0   55.61    2.80
  -4   1   0   52.52    2.80
   4  -1   0   55.55    2.80
   4  -1   0   56.14    2.50
  -3   2   0   -0.03    0.39
  -3   2   0    0.99    0.59
  -3   2   0   -0.01    0.46
  -3   2   0    0.20    0.39
   3  -2   0   -0.21    0.23
   3  -2   0    0.37    0.25
   3  -2   0    0.76    0.47
  -2   3   0   11.51    1.09
  -2   3   0   14.13    0.93
  -2   3   0   11.12    1.04
   2  -3   0   12.72    0.97
   2  -3   0   11.65    1.01
  -1   4   0   64.03    3.08
  -1   4   0   66.32    3.19
  -1   4   0   63.96    2.85
   1  -4   0   72.31    2.90
   1  -4   0   73.24    3.13
   1  -4   0   67.61    3.10
   0   5   0   11.85    0.92
   0   5   0   11.98    1.28
   0   5   0   14.55    1.58
   0  -5   0   10.68    0.90
   0  -5   0   13.23    1.25
   0  -5   0   11.17    0.87
   0  -5   0   11.04    1.23
   0  -5   0   13.00    1.10
   1   6   0   14.24    1.31
   1   6   0   18.16    1.52
   1   6   0   19.01    1.23
  -1  -6   0   19.67    1.45
  -1  -6   0   16.90    1.16
  -1  -6   0   18.00    1.37
  -1  -6   0   18.63    1.31
   2   7   0   16.20    1.55
   2   7   0   18.09    1.30
   2   7   0   17.28    1.40
   2   7   0   15.90    1.50
  -2  -7   0   16.39    1.42
  -2  -7   0   15.28    1.34
  -2  -7   0   17.67    1.48
  -2  -7   0   16.86    1.25
   3   8   0    5.14    0.94
   3   8   0    6.78    1.32
   3   8   0    6.93    1.15
   3   8   0    7.81    1.28
  -3  -8   0    7.36    1.23
  -3  -8   0    5.81    1.01
  -3  -8   0    4.57    1.01
  -3  -8   0    6.33    1.19
   4   9   0    2.71    0.85
   4   9   0    3.84    1.08
   4   9   0    3.05    0.97
  -4  -9   0    4.38    1.16
  -4  -9   0    3.12    0.96
  -4  -9   0    4.37    1.16
   5  10   0    0.34    0.78
   5  10   0    0.34    0.96
   5  10   0    1.84    1.45
  -5 -10   0    1.28    1.07
  -5 -10   0    0.11    0.90
   6  11   0   10.37    1.77
  -6 -11   0    9.19    1.94
  -6 -11   0   12.59    1.97
  -9  -3   0    0.74    1.12
   9   3   0    1.51    1.20
  -8  -2   0    8.32    1.71
  -8  -2   0    8.25    1.53
   8   2   0    8.60    1.48
   8   2   0    7.02    1.47
  -7  -1   0    3.71    1.14
  -7  -1   0    2.26    1.08
   7   1   0    2.79    1.03
   7   1   0    2.44    0.83
  -6   0   0    6.82    1.32
  -6   0   0    7.02    1.17
  -6   0   0    6.00    1.28
   6   0   0    5.09    0.94
   6   0   0    6.13    1.24
  -5   1   0    1.40    0.66
  -5   1   0    1.67    0.87
  -5   1   0    0.29    0.69
   5  -1   0    0.80    0.48
   5  -1   0    1.88    0.77
  -4   2   0    6.29    0.99
  -4   2   0    5.27    1.12
  -4   2   0    5.54    0.88
  -4   2   0    6.10    1.13
   4  -2   0    4.62    0.98
   4  -2   0    5.74    0.79
  -3   3   0   73.01    3.48
  -3   3   0   69.79    3.15
  -3   3   0   69.33    3.37
  -3   3   0   70.74    3.48
   3  -3   0   73.91    3.25
   3  -3   0   74.27    3.51
  -2   4   0    0.75    0.63
  -2   4   0    0.84    0.51
  -2   4   0    0.87    0.67
   2  -4   0    0.28    0.38
   2  -4   0    0.79    0.54
   2  -4   0    0.93    0.48
  -1   5   0   31.20    1.70
  -1   5   0   27.22    1.90
  -1   5   0   30.61    2.04
   1  -5   0   33.28    1.72
   1  -5   0   32.42    1.94
   1  -5   0   31.31    1.90
   0   6   0   37.60    2.26
   0   6   0   39.34    2.03
   0   6   0   38.19    2.42
   0  -6   0   38.43    2.08
   0  -6   0   41.26    2.34
   0  -6   0   43.36    2.05
   0  -6   0   35.86    2.20
   0  -6   0   38.72    2.21
   1   7   0   10.12    1.44
   1   7   0   12.04    1.73
   1   7   0    8.88    1.10
  -1  -7   0   12.91    1.52
  -1  -7   0   12.31    1.36
  -1  -7   0   12.69    1.24
  -1  -7   0   11.87    1.44
   2   8   0   41.32    2.30
   2   8   0   37.10    2.66
   2   8   0   44.37    2.66
  -2  -8   0   41.48    2.56
  -2  -8   0   42.57    2.25
  -2  -8   0   40.30    2.46
  -2  -8   0   41.09    2.58
   3   9   0    4.31    0.94
   3   9   0    6.17    1.47
   3   9   0    9.07    1.52
  -3  -9   0    4.00    1.09
  -3  -9   0    4.82    1.26
  -3  -9   0    4.76    1.20
   4  10   0   11.30    2.00
   4  10   0   10.41    1.76
  -4 -10   0   12.74    1.93
  -4 -10   0    7.21    1.53
  -4 -10   0   11.19    2.08
  -5 -11   0   -0.27    1.07
  -9  -2   0    5.12    1.40
  -9  -2   0    7.27    1.66
  -8  -1   0    8.13    1.70
  -8  -1   0    8.90    1.53
   8   1   0    9.11    1.74
  -7   0   0   13.30    2.00
  -7   0   0   13.68    1.73
   7   0   0   14.95    1.99
  -6   1   0   13.12    1.55
  -6   1   0   12.91    1.80
  -6   1   0   12.06    1.75
   6  -1   0   12.88    1.75
  -5   2   0   24.07    2.01
  -5   2   0   24.75    2.02
  -5   2   0   27.76    1.76
   5  -2   0   25.00    1.98
  -4   3   0    8.56    1.44
  -4   3   0   11.76    1.64
  -4   3   0   10.00    1.36
  -4   3   0    8.42    1.11
   4  -3   0    8.02    1.08
   4  -3   0   10.06    1.44
  -3   4   0   36.68    2.02
  -3   4   0   32.54    2.24
  -3   4   0   33.26    2.26
  -3   4   0   36.75    2.36
   3  -4   0   35.34    2.08
   3  -4   0   32.19    1.92
   3  -4   0   39.80    2.34
  -2   5   0   10.72    1.67
  -2   5   0   10.44    1.24
  -2   5   0   12.47    1.58
   2  -5   0   12.15    1.29
   2  -5   0   12.18    1.49
   2  -5   0    9.76    1.30
  -1   6   0    5.27    1.17
  -1   6   0    5.02    1.06
  -1   6   0    5.77    1.25
   1  -6   0    5.92    1.15
   1  -6   0    5.19    0.92
   1  -6   0    5.87    1.11
   0   7   0    0.49    0.78
   0   7   0    1.99    0.99
   0  -7   0    0.28    0.72
   0  -7   0    1.76    0.69
   0  -7   0   -0.02    0.55
   0  -7   0    1.20    0.70
   1   8   0    1.00    0.93
   1   8   0    0.09    0.74
  -1  -8   0    0.81    0.63
  -1  -8   0    0.37    0.64
  -1  -8   0    1.05    0.72
  -1  -8   0    1.27    0.81
   2   9   0    5.20    1.23
   2   9   0    7.44    1.61
  -2  -9   0    6.99    1.35
  -2  -9   0    5.04    1.24
  -2  -9   0    8.00    1.44
   3  10   0   22.12    2.50
   3  10   0   17.63    2.29
   3  10   0   25.73    2.90
  -3 -10   0   18.74    2.14
  -3 -10   0   18.69    2.21
  -3 -10   0   20.21    2.30
   4  11   0   11.43    2.18
  -4 -11   0    5.77    1.67
  -9  -1   0   -0.23    1.12
  -9  -1   0    0.99    1.30
   9   1   0    0.64    1.15
  -8   0   0    0.97    1.32
  -8   0   0    1.29    0.98
   8   0   0    1.30    1.03
  -7   1   0   15.61    1.85
  -7   1   0   14.95    2.12
   7  -1   0   18.41    2.29
  -6   2   0    1.45    1.08
  -6   2   0    0.15    1.10
  -6   2   0    0.61    0.78
   6  -2   0    1.55    0.93
  -5   3   0   18.16    2.22
  -5   3   0   17.16    2.09
  -5   3   0   15.30    1.65
   5  -3   0   18.27    2.09
  -4   4   0   11.37    1.60
  -4   4   0    9.04    1.55
  -4   4   0   10.48    1.84
   4  -4   0    8.92    1.18
   4  -4   0    8.77    1.44
  -3   5   0    8.46    1.57
  -3   5   0    8.48    1.43
  -3   5   0    7.31    1.46
   3  -5   0    5.76    1.22
   3  -5   0    7.35    1.22
   3  -5   0    4.60    0.96
  -2   6   0   44.05    2.91
  -2   6   0   42.84    2.84
  -2   6   0   45.70    2.79
   2  -6   0   41.99    2.35
   2  -6   0   44.14    2.66
   2  -6   0   45.14    2.76
  -1   7   0   11.25    1.82
  -1   7   0   13.19    1.82
   1  -7   0   11.58    1.65
   1  -7   0   15.36    1.90
   1  -7   0   11.30    1.28
   0   8   0    1.59    1.04
   0   8   0    1.50    1.11
   0  -8   0    1.43    0.88
   0  -8   0    0.47    0.67
   1   9   0    0.52    1.03
   1   9   0    3.04    1.20
  -1  -9   0    2.00    0.99
  -1  -9   0    2.84    1.13
  -1  -9   0    1.79    0.89
   2  10   0    7.35    1.83
   2  10   0    7.86    1.70
   2  10   0    7.42    1.70
  -2 -10   0    5.92    1.54
  -2 -10   0    8.68    1.61
  -2 -10   0    9.23    1.63
   3  11   0    5.62    1.86
   3  11   0    6.30    1.86
   3  11   0    7.44    1.75
  -3 -11   0    5.55    1.57
  -3 -11   0    7.73    1.65
  -3 -11   0    5.69    1.52
  -4 -12   0    0.28    1.34
  -4 -12   0    1.20    1.27
  -9   0   0    2.76    1.51
   9   0   0    2.39    1.21
  -8   1   0    1.43    1.34
  -7   2   0    2.79    1.35
   7  -2   0    2.83    1.24
  -6   3   0   -0.62    1.16
  -6   3   0    0.50    1.10
   6  -3   0    1.78    1.05
  -5   4   0    8.41    1.72
  -5   4   0    8.84    1.86
   5  -4   0    8.85    1.60
  -4   5   0   17.20    2.24
  -4   5   0   20.71    1.95
  -4   5   0   18.23    2.37
   4  -5   0   18.37    2.21
   4  -5   0   18.43    1.88
   4  -5   0   18.23    1.62
  -3   6   0    4.56    1.35
  -3   6   0    6.58    1.56
  -3   6   0    5.52    1.47
   3  -6   0    6.52    1.47
   3  -6   0    6.71    1.23
   3  -6   0    4.31    1.01
  -2   7   0    5.26    1.37
  -2   7   0    4.85    1.43
  -2   7   0    5.11    1.56
   2  -7   0    7.04    1.36
   2  -7   0    4.35    1.29
   2  -7   0    6.20    1.10
  -1   8   0    0.97    1.13
  -1   8   0    1.05    0.99
  -1   8   0    1.13    1.10
   1  -8   0    0.29    0.74
   0   9   0    8.77    1.75
   0   9   0   14.19    2.30
   0  -9   0    7.21    1.45
   1  10   0    1.40    1.15
   1  10   0    1.35    1.16
   1  10   0    0.09    1.09
  -1 -10   0   -0.01    0.86
   2  11   0    1.94    1.39
   2  11   0   -0.23    1.30
   2  11   0    0.34    1.12
  -2 -11   0   -2.25    1.02
  -2 -11   0    0.88    1.06
  -3 -12   0    4.71    1.72
  -8   2   0    1.49    1.55
   8  -2   0    3.55    1.49
  -7   3   0   13.10    2.25
   7  -3   0   18.03    2.38
  -6   4   0    0.22    1.28
  -6   4   0   -1.62    1.37
   6  -4   0    0.53    0.99
  -5   5   0   -0.06    1.23
  -5   5   0   -1.55    1.30
   5  -5   0    0.75    1.01
   5  -5   0   -0.19    0.78
  -4   6   0    0.94    1.37
  -4   6   0    1.86    1.41
  -4   6   0    4.17    1.41
   4  -6   0    3.61    1.02
   4  -6   0    5.39    1.52
   4  -6   0    1.97    0.93
  -3   7   0   -0.08    1.02
  -3   7   0    3.14    1.33
  -3   7   0    0.31    1.29
   3  -7   0    1.37    0.86
   3  -7   0    1.70    1.21
   3  -7   0    1.85    0.95
  -2   8   0   16.20    2.43
  -2   8   0   21.43    2.61
  -2   8   0   25.61    2.99
   2  -8   0   21.12    2.42
   2  -8   0   21.52    2.59
  -1   9   0    0.98    1.11
  -1   9   0   -0.13    0.97
  -1   9   0    0.41    1.22
   1  -9   0    1.06    1.01
   0  10   0    8.46    1.94
   0  10   0    9.04    2.06
   0  10   0    7.13    1.81
   0 -10   0   10.65    1.88
   1  11   0   -0.67    1.20
   1  11   0   -0.56    1.33
   1  11   0   -0.83    1.23
  -1 -11   0    0.82    1.20
  -7   4   0    5.46    1.92
   7  -4   0    2.38    1.26
   7  -4   0    3.19    1.39
  -6   5   0    0.62    1.58
  -6   5   0    2.66    1.81
   6  -5   0    6.38    1.54
   6  -5   0    5.55    1.62
  -5   6   0    0.44    1.49
  -5   6   0    2.80    1.72
   5  -6   0    2.71    1.24
   5  -6   0    1.82    1.34
  -4   7   0    0.57    1.59
  -4   7   0   -1.25    1.33
  -4   7   0    0.35    1.06
   4  -7   0   -0.18    1.18
   4  -7   0   -0.11    0.83
   4  -7   0    0.95    1.21
  -3   8   0   10.21    2.09
  -3   8   0    8.69    2.06
  -3   8   0    6.62    1.91
   3  -8   0   15.37    2.19
   3  -8   0   11.00    2.19
  -2   9   0   20.29    2.83
  -2   9   0   29.89    2.89
  -2   9   0   32.12    2.91
   2  -9   0   35.44    2.93
  -1  10   0    3.10    1.63
  -1  10   0   -1.04    1.48
  -1  10   0    0.33    1.16
   1 -10   0   -0.21    0.99
   0  11   0    2.63    1.53
   0  11   0    0.71    1.73
   0  11   0    5.06    2.04
   0 -11   0    2.44    1.26
  -5   7   0    0.20    1.69
  -5   7   0   -1.14    1.50
   5  -7   0    9.48    2.36
  -4   8   0   -0.59    1.63
  -4   8   0   -0.34    1.67
  -4   8   0    0.74    1.27
   4  -8   0    0.32    1.20
   4  -8   0    0.83    1.14
  -3   9   0    0.61    1.35
  -3   9   0   -0.57    1.60
  -3   9   0    0.95    1.29
   3  -9   0    1.76    1.38
   3  -9   0    0.52    1.08
   2 -10  -1    5.32    1.65
  -2  10   1    4.49    1.85
  -2  10   1    5.86    2.20
  -2  10   1    3.61    1.94
   3  -9  -1    0.55    1.10
  -3   9   1    1.57    1.44
  -3   9   1   -2.48    1.45
  -3   9   1   -0.27    1.44
   4  -8  -1   -1.56    1.05
   4  -8  -1    0.21    1.32
   4  -8  -1   -0.78    0.96
  -4   8   1    1.52    1.31
  -4   8   1   -3.11    1.19
  -4   8   1    1.43    1.64
   5  -7  -1    5.68    1.81
   5  -7  -1    4.12    1.47
  -5   7   1    5.37    2.08
  -5   7   1    3.29    2.00
   6  -6  -1    1.94    1.30
  -6   6   1    2.60    2.00
  -6   6   1    2.10    1.82
   0 -11  -1    3.38    1.64
   0  11   1    3.71    1.75
   0  11   1    5.82    2.03
   1 -10  -1    0.71    1.21
  -1  10   1    1.20    1.46
  -1  10   1    2.00    1.44
  -1  10   1    1.32    1.43
   2  -9  -1    9.52    1.98
  -2   9   1    4.56    1.56
  -2   9   1    9.97    2.10
  -2   9   1    4.84    1.62
   3  -8  -1    2.75    1.13
   3  -8  -1    5.23    1.42
   3  -8  -1    8.15    1.95
  -3   8   1    3.01    1.33
  -3   8   1    2.43    1.41
  -3   8   1    4.10    1.68
   4  -7  -1    5.36    1.57
   4  -7  -1    3.27    1.06
   4  -7  -1    5.42    1.69
  -4   7   1    6.14    2.00
  -4   7   1    8.08    1.91
  -4   7   1    5.90    1.97
   5  -6  -1   14.56    1.96
   5  -6  -1   13.51    2.28
  -5   6   1   12.88    2.59
  -5   6   1   12.63    2.46
   6  -5  -1    6.43    1.47
   6  -5  -1    8.39    1.85
  -6   5   1    1.07    1.68
  -6   5   1    1.20    1.68
   7  -4  -1    2.30    1.17
   7  -4  -1    1.54    1.19
  -7   4   1    2.78    1.69
  -7   4   1    0.25    1.58
  -1 -11  -1   -0.54    0.98
   1  11   1   -0.02    1.24
   1  11   1   -1.04    1.34
   0 -10  -1    4.57    1.37
   0  10   1    2.20    1.38
   0  10   1    4.12    1.54
   0  10   1    4.68    1.64
   1  -9  -1   17.10    2.35
   1  -9  -1   13.27    2.41
  -1   9   1    9.39    2.01
  -1   9   1   17.56    2.49
  -1   9   1   17.54    2.40
   2  -8  -1    2.13    1.27
   2  -8  -1    2.11    1.16
   2  -8  -1    2.44    0.89
  -2   8   1    1.63    1.12
  -2   8   1    1.66    1.52
  -2   8   1    0.83    1.13
   3  -7  -1   19.40    2.45
   3  -7  -1   18.18    2.03
   3  -7  -1   21.29    2.28
  -3   7   1   24.66    2.64
  -3   7   1   17.65    2.31
   4  -6  -1   -0.41    0.74
   4  -6  -1    0.16    0.76
   4  -6  -1    0.94    1.02
  -4   6   1    0.36    0.92
  -4   6   1   -0.37    1.15
  -4   6   1   -0.98    1.40
   5  -5  -1    1.32    0.91
   5  -5  -1    1.65    0.99
  -5   5   1    0.60    1.38
  -5   5   1   -0.48    1.23
   6  -4  -1   15.07    1.98
   6  -4  -1   12.01    2.02
  -6   4   1   11.91    2.12
  -6   4   1   11.02    2.26
   7  -3  -1    0.59    1.03
  -7   3   1    0.01    1.29
  -7   3   1   -0.71    1.20
   8  -2  -1    9.71    1.83
  -8   2   1    7.54    1.94
  -3 -12  -1    1.34    1.50
  -3 -12  -1    2.09    1.50
  -3 -12  -1   -0.16    1.24
   3  12   1    4.90    1.76
   3  12   1    2.81    1.60
  -2 -11  -1   -0.12    1.10
  -2 -11  -1    0.57    1.21
   2  11   1    0.12    1.22
   2  11   1    1.45    1.34
  -1 -10  -1   13.86    2.06
   1  10   1   20.59    2.74
   1  10   1   21.36    2.35
   1  10   1   16.31    2.40
   0  -9  -1   17.49    2.16
   0  -9  -1   13.20    1.59
   0   9   1   13.83    2.12
   0   9   1   17.94    2.29
   0   9   1   13.16    2.10
   1  -8  -1   20.31    2.34
   1  -8  -1   15.83    1.71
  -1   8   1   14.96    2.17
  -1   8   1   15.25    2.24
  -1   8   1   24.68    2.56
   2  -7  -1    3.49    1.06
   2  -7  -1    8.49    1.29
   2  -7  -1    8.28    1.59
  -2   7   1    5.57    1.44
  -2   7   1    4.86    1.44
  -2   7   1    7.03    1.47
   3  -6  -1    3.48    0.95
   3  -6  -1    3.52    1.16
   3  -6  -1    3.67    0.99
  -3   6   1    2.88    1.27
  -3   6   1    3.08    1.18
  -3   6   1    3.19    1.31
   4  -5  -1    7.88    1.28
   4  -5  -1   10.15    1.64
   4  -5  -1   12.63    1.52
  -4   5   1    8.61    1.68
  -4   5   1   11.10    1.96
  -4   5   1   11.07    1.75
   5  -4  -1    4.16    1.11
   5  -4  -1    4.89    1.26
  -5   4   1    3.97    1.38
  -5   4   1    3.43    1.44
   6  -3  -1   10.08    1.73
  -6   3   1    6.67    1.69
  -6   3   1    6.45    1.65
   7  -2  -1    1.50    1.09
  -7   2   1   -0.39    1.18
  -7   2   1    0.77    1.18
   8  -1  -1    1.23    1.05
  -8   1   1    1.35    1.37
  -9   0   1   16.71    2.62
  -4 -12  -1    3.24    1.40
  -4 -12  -1    2.65    1.35
  -3 -11  -1    0.90    0.95
  -3 -11  -1    1.76    1.11
  -3 -11  -1    1.74    1.20
   3  11   1    2.88    1.47
   3  11   1    2.67    1.43
  -2 -10  -1    1.83    0.96
  -2 -10  -1    1.14    1.05
  -2 -10  -1    3.04    1.23
   2  10   1    1.72    1.33
   2  10   1    0.46    1.04
   2  10   1    1.58    1.60
  -1  -9  -1   22.25    2.23
  -1  -9  -1   22.03    3.09
  -1  -9  -1   22.38    2.01
  -1  -9  -1   19.95    1.68
   1   9   1   25.52    2.08
   1   9   1   19.19    2.43
   1   9   1   22.64    2.23
   0  -8  -1   20.49    2.16
   0  -8  -1   19.17    1.60
   0   8   1   20.72    2.06
   0   8   1   19.44    1.80
   0   8   1   20.71    2.02
   1  -7  -1   23.11    1.95
   1  -7  -1   22.95    1.66
   1  -7  -1   25.20    1.93
  -1   7   1   24.98    2.17
  -1   7   1   24.32    1.97
  -1   7   1   23.48    2.10
   2  -6  -1   16.43    1.40
   2  -6  -1   19.18    1.99
   2  -6  -1   20.08    2.13
  -2   6   1   17.35    1.77
  -2   6   1   19.79    1.90
  -2   6   1   16.30    1.94
   3  -5  -1    2.41    0.73
   3  -5  -1    2.25    0.84
   3  -5  -1    1.46    0.75
  -3   5   1    1.35    1.00
  -3   5   1    1.65    0.82
  -3   5   1    1.25    0.99
   4  -4  -1   33.77    2.36
   4  -4  -1   34.09    2.09
   4  -4  -1   31.76    2.03
  -4   4   1   35.50    2.56
  -4   4   1   32.95    2.41
  -4   4   1   33.52    2.28
   5  -3  -1    8.03    1.36
  -5   3   1   11.58    1.79
  -5   3   1    7.43    1.41
   6  -2  -1   17.97    2.17
  -6   2   1   21.02    2.40
  -6   2   1   13.56    2.00
   7  -1  -1    7.28    1.47
  -7   1   1    9.43    1.80
  -7   1   1    7.03    1.88
   8   0  -1    4.24    1.34
  -8   0   1    3.51    1.37
  -8   0   1    4.23    1.49
  -9  -1   1    3.31    1.61
  -5 -12  -1    0.44    1.26
  -5 -12  -1   -0.37    1.15
  -4 -11  -1   15.37    2.75
  -4 -11  -1   19.90    2.40
  -4 -11  -1   15.45    2.12
  -3 -10  -1    1.20    1.06
  -3 -10  -1    2.90    1.15
  -3 -10  -1    0.89    0.92
   3  10   1    1.73    1.29
   3  10   1    4.36    1.38
  -2  -9  -1    0.17    0.61
  -2  -9  -1    0.63    0.81
  -2  -9  -1   -0.08    0.91
  -2  -9  -1    1.34    0.81
   2   9   1   -0.73    0.76
   2   9   1   -0.06    0.74
   2   9   1    1.30    1.13
  -1  -8  -1   12.42    1.42
  -1  -8  -1   15.36    1.52
  -1  -8  -1   14.02    1.64
  -1  -8  -1   13.81    1.75
   1   8   1   11.89    1.56
   1   8   1   14.39    1.97
   1   8   1   13.30    1.88
   0  -7  -1    7.06    0.97
   0  -7  -1    6.03    1.14
   0  -7  -1    7.95    1.08
   0   7   1    7.40    1.43
   0   7   1    9.44    1.37
   0   7   1    7.44    1.42
   1  -6  -1    5.62    1.05
   1  -6  -1    4.05    0.98
   1  -6  -1    3.72    0.79
  -1   6   1    5.23    1.10
  -1   6   1    6.07    1.35
  -1   6   1    6.13    1.32
   2  -5  -1   19.04    1.50
   2  -5  -1   21.96    1.47
   2  -5  -1   20.24    1.65
  -2   5   1   19.73    1.73
  -2   5   1   21.60    1.81
  -2   5   1   20.02    1.66
   3  -4  -1    5.96    1.12
   3  -4  -1    4.53    0.85
   3  -4  -1    6.20    1.00
  -3   4   1    6.89    1.33
  -3   4   1    4.66    1.02
  -3   4   1    6.29    1.18
   4  -3  -1   12.12    1.54
   4  -3  -1   10.18    1.12
  -4   3   1   13.08    1.32
  -4   3   1   10.99    1.60
  -4   3   1    9.95    1.35
  -4   3   1   12.53    1.59
   5  -2  -1   44.88    2.83
  -5   2   1   51.92    2.61
  -5   2   1   51.70    3.10
  -5   2   1   49.81    2.95
   6  -1  -1   26.76    2.07
  -6   1   1   23.33    2.09
  -6   1   1   22.66    1.74
  -6   1   1   23.75    2.19
   7   0  -1   13.31    1.85
  -7   0   1   22.35    2.14
  -7   0   1   17.62    2.21
   8   1  -1   -0.46    1.21
   8   1  -1    1.49    1.10
  -8  -1   1    1.21    1.16
  -8  -1   1    1.96    1.11
   9   2  -1   14.37    2.91
  -9  -2   1   10.54    2.13
  -5 -11  -1    4.40    1.33
  -5 -11  -1    6.35    1.57
  -4 -10  -1    5.90    1.28
  -4 -10  -1    5.65    1.32
  -4 -10  -1    6.17    1.37
  -4 -10  -1   13.46    2.56
  -3  -9  -1   38.71    2.49
  -3  -9  -1   31.70    2.09
  -3  -9  -1   33.50    2.43
  -3  -9  -1   35.77    2.39
   3   9   1   39.01    2.70
   3   9   1   33.39    2.54
   3   9   1   35.62    2.44
  -2  -8  -1   11.24    1.30
  -2  -8  -1   12.71    1.47
  -2  -8  -1   12.26    1.62
  -2  -8  -1   14.30    1.63
   2   8   1   15.35    2.00
   2   8   1   13.13    1.62
   2   8   1   17.92    2.10
  -1  -7  -1    0.09    0.45
  -1  -7  -1   -0.40    0.51
  -1  -7  -1   -0.14    0.43
  -1  -7  -1   -0.09    0.47
   1   7   1    0.29    0.70
   1   7   1   -0.49    0.75
   1   7   1    0.02    0.55
   0  -6  -1   14.53    1.22
   0  -6  -1   14.80    1.12
   0  -6  -1   15.13    1.31
   0  -6  -1   15.40    1.14
   0   6   1   13.92    1.40
   0   6   1   13.86    1.48
   0   6   1   14.61    1.71
   1  -5  -1    0.01    0.31
   1  -5  -1   -0.03    0.41
   1  -5  -1    0.23    0.42
   1  -5  -1    0.33    0.47
  -1   5   1   -0.43    0.53
  -1   5   1   -0.02    0.60
  -1   5   1    0.44    0.43
  -1   5   1    0.38    0.58
   2  -4  -1   46.13    2.22
   2  -4  -1   43.40    2.40
   2  -4  -1   47.76    2.35
  -2   4   1   46.30    2.09
  -2   4   1   40.30    2.42
  -2   4   1   44.94    2.42
  -2   4   1   43.57    2.49
   3  -3  -1   25.95    1.76
   3  -3  -1   28.22    1.62
   3  -3  -1   26.08    1.72
  -3   3   1   26.70    1.84
  -3   3   1   30.08    1.82
  -3   3   1   28.52    1.93
  -3   3   1   26.11    1.51
   4  -2  -1  157.20    6.96
   4  -2  -1  172.03    6.59
  -4   2   1  177.98    6.67
  -4   2   1  169.44    6.84
  -4   2   1  178.25    7.10
  -4   2   1  177.50    7.14
   5  -1  -1    0.81    0.65
   5  -1  -1    0.78    0.51
  -5   1   1    2.00    0.86
  -5   1   1    0.72    0.57
  -5   1   1    0.45    0.56
   6   0  -1    3.33    0.94
   6   0  -1    4.99    0.96
  -6   0   1    2.69    0.85
  -6   0   1    0.84    0.87
  -6   0   1    1.30    0.87
   7   1  -1   13.20    1.73
   7   1  -1   13.01    1.69
  -7  -1   1    9.59    1.65
  -7  -1   1    7.27    1.31
   8   2  -1    0.47    0.82
  -8  -2   1    1.05    1.03
   9   3  -1    7.78    1.76
  -9  -3   1    5.75    1.58
  -6 -11  -1   17.94    2.27
  -6 -11  -1   19.97    2.52
  -5 -10  -1    4.08    1.07
  -5 -10  -1    6.23    1.40
  -5 -10  -1    6.28    1.45
  -4  -9  -1   -1.09    0.58
  -4  -9  -1   -0.69    0.73
  -4  -9  -1    0.22    0.65
  -4  -9  -1   -0.33    0.75
   4   9   1   -0.01    0.60
   4   9   1    0.25    0.68
   4   9   1   -0.09    0.76
   4   9   1    0.02    1.30
  -3  -8  -1   -0.34    0.53
  -3  -8  -1    0.01    0.54
  -3  -8  -1    0.04    0.68
  -3  -8  -1    0.06    0.61
   3   8   1    1.15    0.67
   3   8   1    0.06    0.58
   3   8   1    2.04    0.96
   3   8   1    0.90    0.60
   3   8   1    0.19    0.74
  -2  -7  -1    1.61    0.65
  -2  -7  -1    4.21    0.88
  -2  -7  -1    2.24    0.71
  -2  -7  -1    2.83    0.70
   2   7   1    2.75    1.02
   2   7   1    3.18    0.70
   2   7   1    2.85    0.83
  -1  -6  -1    7.44    1.02
  -1  -6  -1    7.61    1.06
  -1  -6  -1    6.75    0.89
  -1  -6  -1    8.71    0.99
   1   6   1    6.80    0.79
   1   6   1    7.46    1.06
   1   6   1    8.33    1.24
   0  -5  -1   26.58    1.66
   0  -5  -1   27.57    1.46
   0  -5  -1   27.66    1.50
   0  -5  -1   26.66    1.57
   0   5   1   27.55    1.38
   0   5   1   25.92    1.72
   0   5   1   26.16    1.60
   1  -4  -1   28.98    1.65
   1  -4  -1   29.93    1.70
   1  -4  -1   29.46    1.54
   1  -4  -1   28.13    1.31
   1  -4  -1   29.55    1.38
  -1   4   1   29.95    1.42
  -1   4   1   28.42    1.78
  -1   4   1   28.21    1.78
  -1   4   1   28.35    1.66
   2  -3  -1   32.25    1.64
   2  -3  -1   31.73    1.44
   2  -3  -1   30.22    1.77
   2  -3  -1   32.43    1.69
  -2   3   1   32.02    1.78
  -2   3   1   31.87    1.84
  -2   3   1   31.76    1.53
  -2   3   1   30.86    1.85
   3  -2  -1  200.36    8.20
   3  -2  -1  223.00    7.89
   3  -2  -1  207.68    7.93
  -3   2   1  220.89    7.92
  -3   2   1  213.79    8.30
  -3   2   1  210.82    8.27
  -3   2   1  215.40    8.14
   4  -1  -1    0.17    0.43
   4  -1  -1    0.79    0.40
  -4   1   1    0.14    0.44
  -4   1   1    1.00    0.56
  -4   1   1    0.33    0.41
  -4   1   1    0.97    0.68
   5   0  -1   83.24    3.83
   5   0  -1   78.53    3.65
  -5   0   1   83.73    3.74
  -5   0   1   83.25    3.92
  -5   0   1   82.15    3.97
   6   1  -1    1.57    0.73
   6   1  -1    2.97    0.88
  -6  -1   1    1.96    0.89
  -6  -1   1    3.76    1.04
  -6  -1   1    1.75    0.75
   7   2  -1   11.16    1.54
   7   2  -1   12.75    1.63
   7   2  -1   12.15    1.65
  -7  -2   1   13.45    1.68
  -7  -2   1    9.77    1.64
   8   3  -1    6.46    1.37
   8   3  -1    9.44    1.60
  -8  -3   1    6.76    1.55
   9   4  -1   13.01    1.99
   9   4  -1    8.66    1.67
  -9  -4   1   13.19    1.99
  -9  -4   1   10.17    2.02
  -7 -11  -1   13.15    2.07
  -7 -11  -1   13.15    2.03
   7  11   1   11.63    2.20
   7  11   1   14.08    2.17
   7  11   1   14.61    3.03
  -6 -10  -1    5.06    1.28
  -6 -10  -1    5.02    1.39
  -6 -10  -1    4.25    1.23
   6  10   1    5.41    1.32
   6  10   1    6.48    1.38
   6  10   1    2.42    1.14
  -5  -9  -1    7.00    1.37
  -5  -9  -1    8.61    1.31
  -5  -9  -1    9.44    1.50
   5   9   1    9.95    1.49
   5   9   1    9.49    1.39
   5   9   1   10.09    1.43
  -4  -8  -1    0.29    0.62
  -4  -8  -1    0.18    0.53
  -4  -8  -1    0.17    0.63
  -4  -8  -1    1.04    0.69
   4   8   1    0.08    0.46
   4   8   1   -0.05    0.48
   4   8   1    0.53    0.60
  -3  -7  -1    1.97    0.67
  -3  -7  -1    0.70    0.56
  -3  -7  -1    1.28    0.67
  -3  -7  -1    0.91    0.51
   3   7   1    0.31    0.48
   3   7   1    1.12    0.63
   3   7   1    0.43    0.53
   3   7   1    1.33    0.54
   3   7   1    1.78    0.60
   3   7   1    1.24    0.60
  -2  -6  -1    2.43    0.62
  -2  -6  -1    2.17    0.62
  -2  -6  -1    1.96    0.60
  -2  -6  -1    1.80    0.53
   2   6   1    1.36    0.52
   2   6   1    1.55    0.48
   2   6   1    2.26    0.72
   2   6   1    2.04    0.55
  -1  -5  -1   17.48    1.23
  -1  -5  -1   20.33    1.25
  -1  -5  -1   19.24    1.14
  -1  -5  -1   16.51    1.13
   1   5   1   17.72    1.05
   1   5   1   19.13    1.22
   1   5   1   18.19    1.32
   1   5   1   18.12    1.05
   0  -4  -1   67.81    2.75
   0  -4  -1   69.91    2.86
   0  -4  -1   62.98    2.77
   0  -4  -1   64.76    2.92
   0  -4  -1   62.66    2.91
   0   4   1   67.24    2.65
   0   4   1   68.86    3.03
   0   4   1   69.21    2.89
   1  -3  -1    3.07    0.54
   1  -3  -1    2.61    0.54
   1  -3  -1    3.18    0.52
  -1   3   1    3.99    0.63
  -1   3   1    2.99    0.63
  -1   3   1    3.76    0.46
  -1   3   1    3.36    0.68
   2  -2  -1   34.84    1.56
   2  -2  -1   32.94    1.64
   2  -2  -1   37.57    1.82
  -2   2   1   35.97    1.57
  -2   2   1   34.04    1.79
  -2   2   1   35.80    1.80
  -2   2   1   34.39    1.85
   3  -1  -1  187.01    7.54
   3  -1  -1  202.72    7.26
   3  -1  -1  200.69    7.36
  -3   1   1  199.13    7.65
  -3   1   1  203.62    7.37
  -3   1   1  207.51    7.64
  -3   1   1  187.71    7.42
   4   0  -1   12.45    1.06
   4   0  -1   10.52    0.93
  -4   0   1   11.14    1.28
  -4   0   1   12.56    1.03
  -4   0   1   10.44    0.86
  -4   0   1   13.42    1.15
   5   1  -1   54.16    2.70
   5   1  -1   49.52    2.63
  -5  -1   1   53.09    2.79
  -5  -1   1   55.27    2.72
  -5  -1   1   53.13    2.87
   6   2  -1    0.02    0.45
   6   2  -1    0.98    0.63
  -6  -2   1    0.03    0.74
  -6  -2   1   -0.06    0.61
  -6  -2   1    0.35    0.64
   7   3  -1   10.95    1.57
   7   3  -1    8.23    1.39
  -7  -3   1    5.25    1.26
   8   4  -1   25.68    2.27
   8   4  -1   28.08    2.35
  -8  -4   1   21.98    2.56
  -8  -4   1   28.39    2.29
   9   5  -1    2.62    1.07
   9   5  -1   -0.92    0.89
  -9  -5   1    0.98    1.09
  -9  -5   1    0.10    1.02
  -7 -10  -1   10.95    1.69
  -7 -10  -1   14.93    2.09
  -7 -10  -1   17.91    2.35
   7  10   1   14.16    2.04
   7  10   1   13.30    1.89
  -6  -9  -1    0.08    0.79
  -6  -9  -1   -0.20    0.94
  -6  -9  -1    0.30    0.82
   6   9   1    0.10    0.68
   6   9   1    0.46    0.74
  -5  -8  -1   -0.45    0.64
  -5  -8  -1    0.09    0.62
  -5  -8  -1    0.55    0.69
   5   8   1   -0.48    0.64
   5   8   1    0.49    0.58
  -4  -7  -1    2.73    0.67
  -4  -7  -1    6.05    1.00
  -4  -7  -1    3.97    0.86
  -4  -7  -1    5.01    0.95
   4   7   1    3.38    0.84
   4   7   1    4.10    0.83
  -3  -6  -1   37.91    2.02
  -3  -6  -1   39.72    2.09
  -3  -6  -1   41.56    2.18
  -3  -6  -1   39.26    1.99
   3   6   1   34.39    2.03
  -2  -5  -1   16.27    1.07
  -2  -5  -1   17.68    1.17
  -2  -5  -1   17.60    1.15
  -2  -5  -1   17.25    1.14
  -1  -4  -1   18.81    1.13
  -1  -4  -1   21.00    1.21
  -1  -4  -1   20.82    1.14
  -1  -4  -1   20.68    1.10
   1   4   1   19.79    1.14
   1   4   1   19.67    1.23
   1   4   1   18.75    1.02
   0  -3  -1    0.84    0.28
   0  -3  -1    0.77    0.30
   0  -3  -1    0.71    0.31
   0  -3  -1    1.05    0.31
   0  -3  -1    1.19    0.32
   0   3   1    0.67    0.32
   0   3   1    0.77    0.39
   0   3   1    0.81    0.38
   1  -2  -1  115.68    4.31
   1  -2  -1  108.58    4.36
   1  -2  -1  114.71    4.26
  -1   2   1  113.70    4.42
  -1   2   1  112.72    4.44
  -1   2   1  111.94    4.32
   2  -1  -1  168.88    5.99
   2  -1  -1  159.56    6.12
  -2   1   1  162.28    5.94
  -2   1   1  163.30    6.20
  -2   1   1  160.12    6.13
  -2   1   1  159.54    6.07
   3   0  -1   10.35    0.82
   3   0  -1   12.64    0.91
  -3   0   1   12.82    0.81
  -3   0   1   11.07    0.94
  -3   0   1   12.43    0.85
  -3   0   1   12.00    0.97
   4   1  -1    8.60    0.99
   4   1  -1    8.60    0.98
  -4  -1   1    8.85    0.98
  -4  -1   1    8.89    1.08
  -4  -1   1   10.51    1.17
  -4  -1   1    7.74    0.61
   5   2  -1   38.08    2.11
   5   2  -1   38.70    2.00
  -5  -2   1   34.30    2.10
  -5  -2   1   35.67    1.93
  -5  -2   1   32.36    2.14
  -5  -2   1   38.91    2.11
   6   3  -1   29.29    2.07
   6   3  -1   34.84    2.37
   6   3  -1   35.05    2.19
  -6  -3   1   33.14    2.31
  -6  -3   1   33.70    2.16
   7   4  -1    7.41    1.36
   7   4  -1    8.42    1.49
  -7  -4   1    9.39    1.41
  -7  -4   1    7.02    1.44
   8   5  -1   22.17    2.07
   8   5  -1   27.31    2.84
  -8  -5   1   18.29    2.37
  -8  -5   1   17.74    2.07
   9   6  -1    2.56    1.16
   9   6  -1    1.06    1.09
  -9  -6   1    1.65    1.32
  -9  -6   1    0.72    1.18
  -8 -10  -1    0.63    1.28
  -8 -10  -1    0.35    1.10
   8  10   1    0.08    0.95
   8  10   1    1.83    1.14
  -7  -9  -1    8.31    1.62
  -7  -9  -1    9.69    1.68
   7   9   1   10.49    1.80
   7   9   1    9.07    1.63
  -6  -8  -1    0.63    0.75
  -6  -8  -1   -0.61    0.69
  -6  -8  -1   -0.49    0.69
   6   8   1    0.27    0.70
   6   8   1   -0.56    0.58
  -5  -7  -1   22.04    1.75
  -5  -7  -1   22.26    1.60
  -5  -7  -1   23.31    1.80
   5   7   1   21.86    1.67
  -4  -6  -1    1.44    0.56
  -4  -6  -1    1.62    0.61
  -4  -6  -1    1.33    0.48
  -4  -6  -1    0.53    0.49
   4   6   1    1.64    0.61
   4   6   1    1.44    0.57
  -3  -5  -1    0.73    0.42
  -3  -5  -1    0.22    0.32
  -3  -5  -1    0.68    0.38
  -3  -5  -1    0.93    0.42
   3   5   1    0.84    0.47
  -2  -4  -1   94.18    3.73
  -2  -4  -1   92.58    3.79
  -2  -4  -1   93.49    3.69
  -2  -4  -1   93.14    3.72
  -1  -3  -1   16.33    0.84
  -1  -3  -1   15.17    0.84
  -1  -3  -1   15.00    0.86
  -1  -3  -1   13.75    0.84
   1   3   1   13.84    0.88
   0  -2  -1   69.77    2.72
   0   2   1   72.71    2.85
   0   2   1   63.54    2.74
   1  -1  -1   71.65    2.87
  -1   1   1   64.91    2.72
   2   0  -1  234.37    8.83
   2   0  -1  257.17    8.85
  -2   0   1  249.33    8.94
  -2   0   1  239.55    8.80
  -2   0   1  243.12    8.94
   3   1  -1   70.46    2.98
   3   1  -1   71.87    2.90
  -3  -1   1   71.55    2.77
  -3  -1   1   71.64    3.05
  -3  -1   1   68.56    2.93
  -3  -1   1   69.82    3.06
   4   2  -1   62.91    2.85
   4   2  -1   62.92    2.69
  -4  -2   1   57.89    2.59
  -4  -2   1   65.27    2.96
  -4  -2   1   58.01    2.81
   5   3  -1   48.00    2.55
   5   3  -1   46.85    2.34
  -5  -3   1   48.02    2.65
  -5  -3   1   47.00    2.51
  -5  -3   1   50.85    2.37
   6   4  -1   51.03    2.81
   6   4  -1   41.94    2.59
  -6  -4   1   47.69    2.63
  -6  -4   1   44.15    2.41
  -6  -4   1   47.45    2.65
  -6  -4   1   42.90    2.75
   7   5  -1    4.43    1.15
   7   5  -1    2.72    0.98
  -7  -5   1    3.13    1.00
  -7  -5   1    3.73    1.19
   8   6  -1    8.72    1.62
   8   6  -1   13.08    2.05
  -8  -6   1    7.09    1.51
  -8  -6   1   10.27    1.82
   9   7  -1    4.94    1.51
   9   7  -1    4.80    1.46
  -9  -7   1    1.72    1.30
  -8  -9  -1   14.06    2.15
  -8  -9  -1   18.08    2.25
   8   9   1   21.04    2.56
   8   9   1   12.97    2.11
  -7  -8  -1   19.52    2.16
  -7  -8  -1   21.49    2.24
   7   8   1   22.57    2.40
   7   8   1   22.93    2.50
  -6  -7  -1    2.53    0.95
  -6  -7  -1    0.86    0.78
  -6  -7  -1    1.18    0.78
   6   7   1    3.25    0.88
  -5  -6  -1   18.86    1.47
  -5  -6  -1   17.80    1.49
  -5  -6  -1   16.61    1.33
   5   6   1   18.15    1.44
   5   6   1   16.67    1.40
  -4  -5  -1   50.29    2.39
  -4  -5  -1   49.32    2.45
  -4  -5  -1   48.24    2.50
  -4  -5  -1   49.75    2.20
   4   5   1   50.42    2.45
   4   5   1   52.20    2.52
  -3  -4  -1   24.30    1.37
  -3  -4  -1   24.58    1.44
  -3  -4  -1   25.17    1.25
  -3  -4  -1   24.58    1.34
   3   4   1   25.93    1.31
   3   4   1   25.83    1.42
  -2  -3  -1  232.85    8.50
  -2  -3  -1  232.86    8.41
  -2  -3  -1  220.07    8.38
   2   3   1  240.91    8.49
   0  -1  -1  101.22    4.21
   0   1   1  120.37    4.26
   1   0  -1  460.65   16.03
  -1   0   1  427.49   16.00
   2   1  -1    0.17    0.24
   2   1  -1   -0.18    0.19
  -2  -1   1   -0.08    0.27
  -2  -1   1   -0.19    0.32
   3   2  -1   -0.31    0.17
   3   2  -1    0.07    0.25
  -3  -2   1   -0.29    0.25
  -3  -2   1   -0.36    0.32
  -3  -2   1   -0.29    0.19
   4   3  -1  162.18    5.84
   4   3  -1  153.24    6.05
  -4  -3   1  154.77    5.99
  -4  -3   1  150.38    6.03
  -4  -3   1  138.30    6.09
  -4  -3   1  153.13    5.90
   5   4  -1    0.47    0.53
   5   4  -1    0.60    0.50
  -5  -4   1   -0.33    0.48
  -5  -4   1    0.23    0.46
  -5  -4   1   -0.02    0.51
  -5  -4   1    1.13    0.60
   6   5  -1    3.93    0.98
   6   5  -1    4.88    1.12
  -6  -5   1    3.04    0.84
  -6  -5   1    4.02    1.00
  -6  -5   1    2.97    1.00
  -6  -5   1    4.57    0.97
   7   6  -1   28.97    2.29
   7   6  -1   32.29    2.41
  -7  -6   1   26.36    2.15
  -7  -6   1   31.17    2.18
   8   7  -1    7.62    1.68
   8   7  -1   10.51    1.77
  -8  -7   1    3.56    1.36
  -8  -7   1    3.98    1.32
   9   8  -1    7.08    1.67
   9   8  -1    5.20    1.43
  -9  -8   1    8.26    1.91
  -8  -8  -1    1.32    0.95
  -8  -8  -1    1.76    1.15
   8   8   1    1.07    0.95
   8   8   1    0.70    0.91
  -7  -7  -1    2.30    0.95
  -7  -7  -1    1.10    0.87
   7   7   1    3.70    1.10
  -6  -6  -1   18.22    1.58
  -6  -6  -1   19.09    1.59
   6   6   1   15.98    2.06
   6   6   1   18.24    1.90
  -5  -5  -1    1.44    0.59
  -5  -5  -1    1.67    0.65
  -5  -5  -1    2.27    0.77
  -5  -5  -1    1.72    0.62
   5   5   1    1.87    0.70
   5   5   1    2.34    0.68
  -4  -4  -1    9.59    1.04
  -4  -4  -1   10.82    0.96
  -4  -4  -1   10.82    0.90
  -4  -4  -1   11.08    0.98
   4   4   1   12.03    1.21
   4   4   1   10.36    0.93
  -3  -3  -1   20.00    1.14
  -3  -3  -1   21.28    1.08
  -3  -3  -1   18.50    1.17
  -3  -3  -1   20.36    1.20
  -3  -3  -1   20.70    1.20
  -3  -3  -1   20.24    1.16
   3   3   1   23.75    1.27
  -2  -2  -1  105.96    4.22
  -2  -2  -1  112.25    4.19
  -2  -2  -1  111.10    4.25
  -2  -2  -1  118.01    4.25
  -2  -2  -1  113.25    4.21
   2   2   1  111.99    4.27
   1   1   1  126.04    4.81
   1   1  -1  150.10    5.71
   2   2  -1   85.32    3.26
   2   2  -1   87.20    3.33
  -2  -2   1   73.47    3.18
  -2  -2   1   79.86    3.20
  -2  -2   1   82.57    3.31
  -2  -2   1   83.10    3.32
   3   3  -1   -0.05    0.21
   3   3  -1    0.47    0.26
   3   3  -1   -0.12    0.27
  -3  -3   1    0.26    0.28
  -3  -3   1    0.33    0.33
  -3  -3   1    0.38    0.39
  -3  -3   1    0.20    0.26
  -3  -3   1    0.07    0.35
   4   4  -1   50.53    2.60
   4   4  -1   47.15    2.25
   4   4  -1   52.88    2.55
  -4  -4   1   52.34    2.64
  -4  -4   1   52.86    2.53
  -4  -4   1   52.14    2.49
  -4  -4   1   51.61    2.57
   5   5  -1   16.55    1.48
   5   5  -1   18.17    1.47
  -5  -5   1   20.87    1.59
  -5  -5   1   19.24    1.48
  -5  -5   1   18.01    1.45
   6   6  -1   17.67    2.01
   6   6  -1   18.01    1.62
  -6  -6   1   20.41    1.67
  -6  -6   1   19.05    1.91
   7   7  -1    6.08    1.36
   7   7  -1    5.86    1.33
  -7  -7   1    5.90    1.33
  -7  -7   1    5.41    1.26
   8   8  -1   -0.37    0.82
   8   8  -1    1.08    1.02
  -8  -8   1    0.48    1.11
  -8  -8   1    1.99    1.25
  -9  -8  -1    3.66    1.37
   9   8   1    5.73    1.55
   9   8   1    1.96    1.27
  -8  -7  -1    4.21    1.33
  -8  -7  -1    5.44    1.29
   8   7   1    7.96    1.58
  -7  -6  -1    2.59    0.96
  -7  -6  -1    2.15    0.94
  -7  -6  -1    2.28    0.95
   7   6   1    2.80    0.93
  -6  -5  -1   32.54    2.21
  -6  -5  -1   32.77    2.05
  -6  -5  -1   31.64    2.08
   6   5   1   33.75    2.14
   6   5   1   35.00    2.18
  -5  -4  -1    4.89    0.85
  -5  -4  -1    4.14    0.78
  -5  -4  -1    5.20    0.91
  -5  -4  -1    4.17    0.86
   5   4   1    3.73    0.78
   5   4   1    3.72    0.81
  -4  -3  -1    8.90    0.82
  -4  -3  -1   10.50    0.97
  -4  -3  -1    9.50    1.05
  -4  -3  -1   10.95    0.79
   4   3   1   10.85    1.10
   4   3   1   11.32    0.99
  -3  -2  -1   12.30    0.81
  -3  -2  -1   11.95    0.86
  -3  -2  -1   11.90    0.88
   3   2   1   12.28    0.84
   3   2   1   11.52    0.86
  -2  -1  -1  130.34    5.02
  -2  -1  -1  137.61    5.03
  -2  -1  -1  133.80    5.05
   2   1   1  137.31    5.08
  -1   0  -1   17.39    1.18
   1   0   1   20.59    1.24
   1   2  -1   42.99    1.93
   1   2  -1   51.84    1.95
  -1  -2   1   44.46    1.89
  -1  -2   1   43.66    1.96
  -1  -2   1   46.28    1.92
   2   3  -1    5.49    0.64
   2   3  -1    4.87    0.66
  -2  -3   1    4.75    0.60
  -2  -3   1    3.70    0.54
  -2  -3   1    4.97    0.67
  -2  -3   1    4.07    0.49
  -2  -3   1    3.25    0.45
   3   4  -1   93.96    3.84
   3   4  -1   92.72    3.62
   3   4  -1   92.32    3.95
  -3  -4   1   92.61    3.84
  -3  -4   1   91.37    3.65
  -3  -4   1   89.74    3.85
  -3  -4   1   93.11    3.66
   4   5  -1    8.40    1.18
   4   5  -1    9.11    1.15
  -4  -5   1    8.07    1.07
  -4  -5   1    7.19    0.93
  -4  -5   1    7.95    1.05
   5   6  -1    1.82    0.74
   5   6  -1    2.21    0.75
  -5  -6   1    2.08    0.69
  -5  -6   1    2.42    0.81
   6   7  -1    0.60    0.68
   6   7  -1   -0.29    0.59
  -6  -7   1   -0.62    0.62
  -6  -7   1   -0.08    0.72
   7   8  -1   23.36    2.49
   7   8  -1   22.44    2.62
  -7  -8   1   17.80    2.12
  -7  -8   1   23.10    2.40
   8   9  -1    2.17    1.20
   8   9  -1    1.99    1.16
  -8  -9   1   -0.43    1.05
  -8  -9   1    2.34    1.28
  -9  -7  -1    3.24    1.33
   9   7   1    1.19    1.16
   9   7   1    3.31    1.29
  -8  -6  -1   12.20    1.80
  -8  -6  -1   17.35    2.19
   8   6   1   17.26    2.21
  -7  -5  -1    1.68    0.89
  -7  -5  -1    4.07    1.13
  -7  -5  -1    2.20    0.79
   7   5   1    2.94    0.98
   7   5   1    3.15    1.20
  -6  -4  -1    0.27    0.63
  -6  -4  -1    0.95    0.68
  -6  -4  -1    1.59    0.72
  -6  -4  -1    0.71    0.56
   6   4   1    0.98    0.72
   6   4   1    0.93    0.61
  -5  -3  -1    7.22    0.91
  -5  -3  -1    9.67    1.18
  -5  -3  -1   10.77    1.25
   5   3   1    8.94    1.09
   5   3   1    7.19    1.08
  -4  -2  -1    0.23    0.38
  -4  -2  -1   -0.01    0.38
  -4  -2  -1    0.31    0.34
  -4  -2  -1   -0.16    0.24
   4   2   1    0.35    0.43
   4   2   1    0.06    0.33
  -3  -1  -1   76.84    3.21
  -3  -1  -1   77.39    3.16
  -3  -1  -1   76.22    3.04
  -3  -1  -1   73.77    3.00
   3   1   1   77.14    3.21
   3   1   1   77.27    3.11
  -2   0  -1   10.46    0.73
  -2   0  -1   11.40    0.71
  -2   0  -1   12.51    0.81
   2   0   1   12.05    0.80
  -1   1  -1  194.48    7.19
  -1   1  -1  204.10    7.14
   1  -1   1  193.21    7.17
   0   2  -1  139.97    5.23
   0   2  -1  143.51    5.15
   0  -2   1  138.80    5.16
   0  -2   1  135.20    5.20
   1   3  -1    6.67    0.69
   1   3  -1    4.59    0.42
   1   3  -1    5.49    0.61
  -1  -3   1    5.72    0.63
  -1  -3   1    5.34    0.62
  -1  -3   1    6.02    0.65
   2   4  -1   57.78    2.55
   2   4  -1   54.25    2.43
   2   4  -1   58.88    2.62
  -2  -4   1   59.34    2.51
  -2  -4   1   55.49    2.53
  -2  -4   1   56.11    2.33
  -2  -4   1   56.96    2.56
   3   5  -1   17.23    1.17
   3   5  -1   17.08    1.07
   3   5  -1   15.28    1.23
  -3  -5   1   16.44    1.23
  -3  -5   1   15.06    1.10
  -3  -5   1   16.85    1.06
  -3  -5   1   20.33    1.34
   4   6  -1    0.11    0.45
   4   6  -1    0.03    0.49
  -4  -6   1   -0.55    0.42
  -4  -6   1   -0.48    0.46
  -4  -6   1   -0.68    0.28
  -4  -6   1   -0.35    0.41
   5   7  -1    0.29    0.65
   5   7  -1   -0.06    0.48
  -5  -7   1    0.00    0.63
  -5  -7   1    0.75    0.67
  -5  -7   1    0.71    0.62
   6   8  -1    4.27    1.21
   6   8  -1    5.67    1.34
  -6  -8   1    4.75    1.24
  -6  -8   1    3.63    1.13
   7   9  -1    7.75    1.62
   7   9  -1    8.42    1.70
  -7  -9   1    4.84    1.41
  -7  -9   1    9.00    1.70
  -9  -6  -1    3.46    1.39
  -9  -6  -1    0.81    1.12
   9   6   1   -0.58    0.85
   9   6   1    3.72    1.37
  -8  -5  -1   11.30    1.74
  -8  -5  -1    9.48    1.73
   8   5   1   12.64    1.84
  -7  -4  -1    2.93    1.05
  -7  -4  -1    2.20    0.96
   7   4   1    2.84    0.99
   7   4   1    2.38    0.90
  -6  -3  -1   15.32    1.66
  -6  -3  -1   12.80    1.42
  -6  -3  -1   13.24    1.65
   6   3   1   15.35    1.69
   6   3   1   14.98    1.57
  -5  -2  -1    2.54    0.70
  -5  -2  -1    3.36    0.70
  -5  -2  -1    2.88    0.59
  -5  -2  -1    2.64    0.79
   5   2   1    3.48    0.84
   5   2   1    3.64    0.72
  -4  -1  -1    2.69    0.43
  -4  -1  -1    1.98    0.55
  -4  -1  -1    1.75    0.55
  -4  -1  -1    2.37    0.65
   4   1   1    1.31    0.42
   4   1   1    2.31    0.64
  -3   0  -1   30.04    1.64
  -3   0  -1   29.73    1.54
  -3   0  -1   30.62    1.57
   3   0   1   30.48    1.45
   3   0   1   32.32    1.67
  -2   1  -1  230.06    8.06
  -2   1  -1  221.49    7.92
  -2   1  -1  235.35    8.21
  -2   1  -1  220.98    8.10
   2  -1   1  204.29    8.12
   2  -1   1  205.21    7.97
  -1   2  -1  114.02    4.34
  -1   2  -1  102.82    4.15
  -1   2  -1  117.05    4.33
   1  -2   1  105.96    4.24
   1  -2   1  104.51    4.22
   0   3  -1   60.01    2.34
   0   3  -1   59.06    2.43
   0   3  -1   56.04    2.53
   0  -3   1   56.57    2.43
   0  -3   1   59.22    2.44
   0  -3   1   54.79    2.39
   0  -3   1   58.00    2.53
   0  -3   1   57.96    2.47
   1   4  -1   -0.25    0.29
   1   4  -1   -0.21    0.24
   1   4  -1    0.06    0.26
   1   4  -1    0.04    0.19
  -1  -4   1   -0.31    0.23
  -1  -4   1    0.25    0.28
  -1  -4   1   -0.15    0.28
  -1  -4   1   -0.10    0.26
   2   5  -1    2.33    0.48
   2   5  -1    1.76    0.50
   2   5  -1    2.61    0.59
  -2  -5   1    2.02    0.48
  -2  -5   1    2.69    0.60
  -2  -5   1    1.94    0.55
  -2  -5   1    2.51    0.62
   3   6  -1    3.38    0.70
   3   6  -1    2.41    0.71
   3   6  -1    3.18    0.80
  -3  -6   1    3.23    0.76
  -3  -6   1    3.05    0.72
  -3  -6   1    3.42    0.70
  -3  -6   1    2.60    0.62
   4   7  -1   42.32    2.43
   4   7  -1   38.49    2.22
   4   7  -1   41.19    2.51
  -4  -7   1   36.74    2.32
  -4  -7   1   39.87    2.43
  -4  -7   1   40.87    2.13
  -4  -7   1   38.78    2.29
   5   8  -1    8.11    1.40
   5   8  -1    9.68    1.52
   5   8  -1   11.09    1.55
  -5  -8   1    5.88    1.22
  -5  -8   1    7.94    1.37
   6   9  -1   -0.98    0.64
   6   9  -1    0.53    0.86
   6   9  -1    0.61    0.92
  -6  -9   1    1.40    1.02
  -6  -9   1   -0.25    0.93
   7  10  -1   -0.80    0.81
   7  10  -1    0.95    1.10
   7  10  -1    0.74    1.03
  -7 -10   1    0.34    1.02
  -7 -10   1    0.11    1.22
  -9  -5  -1    1.95    1.07
  -9  -5  -1   -0.76    1.07
   9   5   1    1.68    1.19
  -8  -4  -1   18.87    2.28
   8   4   1   24.08    2.51
   8   4   1   18.54    2.55
  -7  -3  -1    5.12    1.16
  -7  -3  -1    7.80    1.34
   7   3   1    7.48    1.27
   7   3   1    7.26    1.39
  -6  -2  -1   20.10    1.63
  -6  -2  -1   17.52    1.65
   6   2   1   21.17    1.55
   6   2   1   20.56    1.67
  -5  -1  -1    7.69    1.09
  -5  -1  -1    6.99    1.19
  -5  -1  -1    7.20    1.04
   5   1   1   10.13    1.30
   5   1   1    8.66    1.06
  -4   0  -1    4.98    0.62
  -4   0  -1    4.62    0.79
  -4   0  -1    4.01    0.84
  -4   0  -1    4.93    0.78
  -4   0  -1    5.54    0.88
   4   0   1    4.82    0.67
   4   0   1    5.17    0.90
  -3   1  -1   40.91    2.19
  -3   1  -1   44.37    2.15
  -3   1  -1   41.15    1.93
  -3   1  -1   44.36    2.10
   3  -1   1   48.23    2.00
   3  -1   1   44.43    1.90
   3  -1   1   43.18    2.22
  -2   2  -1    1.35    0.49
  -2   2  -1    1.39    0.35
  -2   2  -1    1.89    0.47
  -2   2  -1    1.09    0.46
   2  -2   1    1.17    0.36
   2  -2   1    1.46    0.49
  -1   3  -1   74.72    3.45
  -1   3  -1   79.70    3.42
  -1   3  -1   84.43    3.31
   1  -3   1   79.11    3.14
   1  -3   1   78.71    3.37
   1  -3   1   83.35    3.43
   0   4  -1   31.96    1.86
   0   4  -1   32.62    1.80
   0   4  -1   33.55    1.53
   0   4  -1   30.58    1.62
   0  -4   1   35.26    1.70
   0  -4   1   32.26    1.72
   0  -4   1   31.61    1.68
   0  -4   1   34.44    1.79
   0  -4   1   33.96    1.53
   1   5  -1    0.10    0.44
   1   5  -1    0.48    0.38
   1   5  -1    0.89    0.29
   1   5  -1    0.70    0.34
  -1  -5   1   -0.18    0.31
  -1  -5   1    0.21    0.39
  -1  -5   1   -0.18    0.42
  -1  -5   1    0.38    0.39
   2   6  -1   33.88    2.05
   2   6  -1   34.45    1.95
   2   6  -1   35.47    1.94
   2   6  -1   34.62    1.73
  -2  -6   1   34.88    2.02
  -2  -6   1   33.66    2.00
  -2  -6   1   30.86    1.95
  -2  -6   1   36.17    1.76
   3   7  -1   17.29    1.29
   3   7  -1   15.88    1.40
   3   7  -1   15.50    1.48
   3   7  -1   18.75    1.48
  -3  -7   1   17.21    1.48
  -3  -7   1   19.33    1.30
  -3  -7   1   17.85    1.47
  -3  -7   1   20.03    1.55
   4   8  -1    7.12    1.26
   4   8  -1    7.22    1.22
  -4  -8   1    6.89    1.23
  -4  -8   1    6.80    1.27
  -4  -8   1    8.31    1.35
   5   9  -1    7.48    1.41
   5   9  -1   12.30    1.77
  -5  -9   1   12.06    1.76
  -5  -9   1   12.08    1.76
   6  10  -1    2.12    1.09
   6  10  -1    4.58    1.27
  -6 -10   1    2.09    1.23
  -6 -10   1    3.46    1.37
  -9  -4  -1   11.66    1.96
  -9  -4  -1   16.46    2.18
   9   4   1   12.67    1.88
  -8  -3  -1   20.81    2.31
  -8  -3  -1   21.39    2.53
   8   3   1   18.33    2.09
   8   3   1   23.63    2.55
  -7  -2  -1    0.42    0.82
  -7  -2  -1   -0.48    0.71
   7   2   1    0.36    0.81
   7   2   1   -0.06    0.63
  -6  -1  -1   18.18    1.55
  -6  -1  -1   14.64    1.78
   6   1   1   15.95    1.37
   6   1   1   18.59    2.01
  -5   0  -1   58.83    2.86
  -5   0  -1   57.06    3.03
  -5   0  -1   59.33    2.88
   5   0   1   50.31    2.61
   5   0   1   53.66    2.94
  -4   1  -1   18.13    1.39
  -4   1  -1   17.65    1.43
  -4   1  -1   17.16    1.27
  -4   1  -1   15.37    1.12
   4  -1   1   16.17    1.06
   4  -1   1   16.76    1.38
   4  -1   1   16.79    1.06
  -3   2  -1    3.33    0.68
  -3   2  -1    2.81    0.73
  -3   2  -1    2.66    0.69
   3  -2   1    3.34    0.50
   3  -2   1    3.68    0.80
   3  -2   1    2.94    0.55
  -2   3  -1   52.37    2.50
  -2   3  -1   58.81    2.75
  -2   3  -1   55.53    2.74
   2  -3   1   52.34    2.66
   2  -3   1   57.16    2.61
  -1   4  -1    4.96    0.75
  -1   4  -1    5.54    0.99
  -1   4  -1    4.82    0.86
   1  -4   1    5.00    0.66
   1  -4   1    5.05    0.78
   1  -4   1    4.67    0.78
   0   5  -1   15.80    1.29
   0   5  -1   15.05    1.11
   0   5  -1   13.73    1.31
   0  -5   1   17.62    1.22
   0  -5   1   14.37    1.21
   0  -5   1   15.16    1.22
   0  -5   1   16.94    1.25
   0  -5   1   18.38    1.05
   1   6  -1   28.02    1.64
   1   6  -1   27.30    1.83
   1   6  -1   24.99    1.86
   1   6  -1   24.45    1.49
  -1  -6   1   25.31    1.73
  -1  -6   1   29.28    1.80
  -1  -6   1   26.61    1.45
  -1  -6   1   25.16    1.66
   2   7  -1   69.64    3.23
   2   7  -1   72.15    3.26
   2   7  -1   60.32    3.36
  -2  -7   1   70.07    3.40
  -2  -7   1   66.94    3.03
  -2  -7   1   69.74    3.38
  -2  -7   1   60.99    3.29
   3   8  -1    7.60    1.21
   3   8  -1    8.43    1.42
   3   8  -1    7.32    1.17
  -3  -8   1    6.43    1.23
  -3  -8   1    8.66    1.34
  -3  -8   1    9.16    1.33
   4   9  -1    2.64    0.92
   4   9  -1    1.62    0.81
   4   9  -1    2.40    0.99
  -4  -9   1    1.25    0.96
  -4  -9   1    0.75    0.91
  -4  -9   1    1.51    0.94
   5  10  -1    3.25    1.28
   5  10  -1    1.51    1.07
   5  10  -1    0.77    1.22
  -5 -10   1    0.23    1.07
  -5 -10   1   -0.54    0.92
   6  11  -1    2.09    1.23
   6  11  -1    0.82    1.19
  -6 -11   1   -0.60    1.17
  -6 -11   1   -0.02    1.06
  -9  -3  -1   17.56    2.48
  -9  -3  -1   21.81    2.45
   9   3   1   17.63    2.19
  -8  -2  -1    1.71    1.11
  -8  -2  -1    1.57    1.13
   8   2   1    1.21    0.77
   8   2   1    1.26    0.98
  -7  -1  -1   42.23    2.64
  -7  -1  -1   37.82    2.75
   7   1   1   37.68    2.74
   7   1   1   41.11    2.49
  -6   0  -1   22.82    1.72
  -6   0  -1   16.01    1.95
   6   0   1   19.02    1.78
  -5   1  -1    4.90    0.98
  -5   1  -1    5.37    1.18
  -5   1  -1    5.32    1.13
   5  -1   1    5.88    1.20
  -4   2  -1   44.68    2.27
  -4   2  -1   39.73    2.44
  -4   2  -1   39.54    2.20
  -4   2  -1   40.06    2.36
   4  -2   1   38.21    2.05
   4  -2   1   41.08    2.43
  -3   3  -1    2.64    0.82
  -3   3  -1    2.92    0.75
  -3   3  -1    3.15    0.90
   3  -3   1    2.01    0.54
   3  -3   1    4.05    0.90
  -2   4  -1    2.09    0.81
  -2   4  -1    2.69    0.84
  -2   4  -1    1.81    0.65
   2  -4   1    1.99    0.61
   2  -4   1    1.98    0.69
   2  -4   1    2.31    0.60
  -1   5  -1    6.86    1.27
  -1   5  -1    4.26    0.85
  -1   5  -1    4.93    1.00
   1  -5   1    5.03    0.92
   1  -5   1    3.10    0.61
   1  -5   1    4.67    0.88
   0   6  -1    1.09    0.71
   0   6  -1    1.64    0.69
   0   6  -1    0.31    0.78
   0  -6   1    0.84    0.58
   0  -6   1    1.04    0.61
   0  -6   1    1.68    0.74
   0  -6   1    1.46    0.70
   0  -6   1    1.08    0.48
   1   7  -1   78.98    3.90
   1   7  -1   81.64    4.11
   1   7  -1   79.31    3.63
  -1  -7   1   73.98    3.77
  -1  -7   1   82.97    3.91
  -1  -7   1   74.87    3.71
   2   8  -1   10.45    1.38
   2   8  -1    8.09    1.39
   2   8  -1    7.47    1.51
  -2  -8   1    8.91    1.41
  -2  -8   1    8.26    1.32
  -2  -8   1    8.95    1.37
   3   9  -1   77.26    3.86
   3   9  -1   81.60    4.41
   3   9  -1   74.66    4.12
  -3  -9   1   80.70    4.11
  -3  -9   1   69.93    3.93
  -3  -9   1   78.57    4.11
   4  10  -1    8.17    1.88
   4  10  -1    8.07    1.41
   4  10  -1    6.15    1.41
  -4 -10   1    7.95    1.55
  -4 -10   1    3.75    1.30
   5  11  -1    2.15    1.16
   5  11  -1    0.19    1.26
  -5 -11   1    1.77    1.18
  -5 -11   1    2.45    1.45
  -9  -2  -1   16.62    2.32
  -9  -2  -1   28.55    2.44
   9   2   1   19.74    2.50
  -8  -1  -1   -0.75    0.95
  -8  -1  -1    0.44    0.95
   8   1   1    0.29    1.00
  -7   0  -1    6.11    1.45
  -7   0  -1    9.59    1.49
   7   0   1    7.93    1.60
  -6   1  -1   19.29    2.23
  -6   1  -1   22.27    1.78
   6  -1   1   25.31    2.05
  -5   2  -1    8.68    1.32
  -5   2  -1    6.24    1.27
  -5   2  -1    6.31    1.32
   5  -2   1    8.06    1.39
  -4   3  -1   29.80    1.99
  -4   3  -1   27.31    2.04
  -4   3  -1   26.78    1.81
  -4   3  -1   26.90    2.09
   4  -3   1   31.59    2.16
   4  -3   1   27.29    1.74
  -3   4  -1    0.79    0.69
  -3   4  -1   -0.21    0.72
  -3   4  -1    0.20    0.71
   3  -4   1    0.99    0.52
   3  -4   1    0.97    0.59
   3  -4   1    0.79    0.63
  -2   5  -1   48.21    2.82
  -2   5  -1   44.07    2.41
  -2   5  -1   43.44    2.65
   2  -5   1   45.47    2.30
   2  -5   1   45.46    2.62
   2  -5   1   44.45    2.54
  -1   6  -1   -0.59    0.59
  -1   6  -1    0.49    0.76
  -1   6  -1    0.87    0.77
   1  -6   1   -0.25    0.48
   1  -6   1    0.13    0.51
   1  -6   1   -0.05    0.47
   0   7  -1    0.52    0.86
   0   7  -1    0.88    0.86
   0   7  -1    0.59    0.60
   0  -7   1   -0.01    0.52
   0  -7   1   -0.89    0.61
   1   8  -1   19.57    2.16
   1   8  -1   14.98    1.64
   1   8  -1   21.16    2.47
  -1  -8   1   16.99    1.90
  -1  -8   1   24.64    2.41
  -1  -8   1   17.12    1.88
   2   9  -1    5.69    1.44
   2   9  -1    3.33    1.36
  -2  -9   1    5.24    1.25
  -2  -9   1    3.54    1.20
  -2  -9   1    4.32    1.22
   3  10  -1    2.59    1.28
   3  10  -1    4.34    1.35
  -3 -10   1    3.16    1.20
  -3 -10   1    1.95    1.13
  -3 -10   1    0.71    1.03
   4  11  -1    0.98    1.18
   4  11  -1    3.36    1.51
  -4 -11   1    0.21    1.17
  -4 -11   1   -1.20    0.90
  -9  -1  -1    2.89    1.25
  -9  -1  -1    2.23    1.35
   9   1   1    1.71    1.20
  -8   0  -1    4.22    1.44
  -8   0  -1    6.68    1.52
   8   0   1    5.26    1.43
  -7   1  -1    6.32    1.29
  -7   1  -1    4.62    1.47
   7  -1   1    4.16    1.32
  -6   2  -1    8.30    1.55
  -6   2  -1   12.49    2.14
  -6   2  -1    8.92    1.42
   6  -2   1   11.56    1.75
  -5   3  -1    1.54    0.99
  -5   3  -1    1.17    1.05
  -5   3  -1    0.94    0.78
   5  -3   1    0.97    0.82
  -4   4  -1   18.29    1.82
  -4   4  -1   18.03    2.20
  -4   4  -1   15.68    2.01
  -4   4  -1   17.56    1.64
   4  -4   1   17.38    2.03
   4  -4   1   19.05    1.88
  -3   5  -1   11.00    1.82
  -3   5  -1   14.27    1.64
  -3   5  -1   11.00    1.72
   3  -5   1   10.06    1.57
   3  -5   1   11.50    1.50
   3  -5   1   11.29    1.29
  -2   6  -1    8.75    1.57
  -2   6  -1    6.40    1.33
  -2   6  -1    9.94    1.77
   2  -6   1    7.53    1.39
   2  -6   1    7.96    1.38
   2  -6   1    8.20    1.11
  -1   7  -1   24.02    2.47
  -1   7  -1   23.98    2.09
   1  -7   1   19.99    1.82
   1  -7   1   21.28    1.87
   0   8  -1    2.96    1.19
   0   8  -1    3.55    1.28
   0  -8   1    1.96    0.91
   1   9  -1    2.97    1.24
   1   9  -1    4.25    1.38
  -1  -9   1    2.79    1.11
  -1  -9   1    4.61    1.16
  -1  -9   1    3.17    1.10
   2  10  -1   10.00    1.85
   2  10  -1   12.39    2.33
  -2 -10   1   10.77    1.78
  -2 -10   1    9.91    1.73
  -2 -10   1   10.29    1.73
   3  11  -1   14.68    2.37
   3  11  -1   16.98    2.58
  -3 -11   1   11.68    2.04
  -3 -11   1   14.19    2.13
  -3 -11   1    9.97    1.87
  -9   0  -1    6.13    1.45
  -9   0  -1    1.62    1.36
  -8   1  -1   14.79    2.55
  -8   1  -1   10.94    1.91
   8  -1   1   12.39    2.13
  -7   2  -1    0.94    1.00
  -7   2  -1    1.35    1.29
   7  -2   1    3.59    1.33
  -6   3  -1    1.44    1.16
  -6   3  -1    0.64    1.10
  -6   3  -1    2.67    1.63
   6  -3   1    1.13    0.98
  -5   4  -1   30.18    3.07
  -5   4  -1   24.22    2.32
   5  -4   1   23.29    2.12
  -4   5  -1   15.27    1.93
  -4   5  -1   22.43    2.57
  -4   5  -1   14.09    2.18
   4  -5   1   17.62    1.80
   4  -5   1   20.94    2.47
   4  -5   1   16.91    1.90
  -3   6  -1   25.77    2.24
  -3   6  -1   24.49    2.42
  -3   6  -1   23.51    2.62
   3  -6   1   23.31    1.73
   3  -6   1   22.41    1.94
   3  -6   1   24.13    2.10
  -2   7  -1    9.33    1.99
  -2   7  -1    9.79    1.80
   2  -7   1    9.17    1.71
   2  -7   1    8.82    1.53
  -1   8  -1    0.99    1.19
  -1   8  -1   -0.92    0.75
   1  -8   1   -0.55    0.91
   1  -8   1    1.00    0.86
   0   9  -1   10.53    1.82
   0   9  -1    5.51    1.54
   0  -9   1    6.86    1.46
   1  10  -1    1.13    1.29
   1  10  -1    4.17    1.51
  -1 -10   1    2.38    1.28
  -1 -10   1    2.42    1.17
   2  11  -1   10.48    2.09
   2  11  -1    6.44    1.81
   2  11  -1   10.20    2.14
  -2 -11   1    8.49    1.81
  -2 -11   1    9.57    1.91
  -8   2  -1    7.45    1.93
   8  -2   1   11.98    2.07
  -7   3  -1    7.20    1.91
   7  -3   1    4.67    1.48
  -6   4  -1    4.25    1.67
  -6   4  -1    4.23    1.55
   6  -4   1    6.25    1.56
  -5   5  -1    5.97    1.80
  -5   5  -1    6.04    1.82
   5  -5   1    7.81    1.35
   5  -5   1    9.92    1.94
  -4   6  -1    0.17    1.20
  -4   6  -1    0.45    1.29
  -4   6  -1    0.36    0.87
   4  -6   1    3.53    1.26
   4  -6   1   -1.91    0.85
   4  -6   1    0.63    0.83
  -3   7  -1   27.41    2.62
  -3   7  -1   26.47    2.48
  -3   7  -1   25.50    2.89
   3  -7   1   26.14    2.29
   3  -7   1   29.61    2.47
  -2   8  -1    2.00    1.39
  -2   8  -1    0.79    1.12
  -2   8  -1    0.52    1.30
   2  -8   1    0.48    0.99
   2  -8   1    1.70    1.25
  -1   9  -1    3.40    1.58
  -1   9  -1    4.02    1.47
  -1   9  -1    2.87    1.34
   1  -9   1    6.99    1.65
   0  10  -1    0.34    1.21
   0  10  -1    0.05    0.92
   0  10  -1   -0.57    1.25
   0 -10   1   -0.29    0.99
   1  11  -1    1.52    1.28
   1  11  -1    1.71    1.51
   1  11  -1    3.50    1.66
  -1 -11   1    2.75    1.41
  -7   4  -1    1.31    1.58
  -6   5  -1   -1.91    1.52
  -6   5  -1   -0.90    1.40
   6  -5   1    0.70    0.94
   6  -5   1    2.04    1.28
  -5   6  -1    8.10    2.16
  -5   6  -1    3.66    1.85
   5  -6   1   11.36    2.13
  -4   7  -1    7.99    2.10
  -4   7  -1    9.45    1.86
  -4   7  -1   14.15    2.69
   4  -7   1   11.18    1.84
   4  -7   1   10.71    2.01
  -3   8  -1   36.55    3.19
  -3   8  -1   33.33    3.07
  -3   8  -1   34.72    3.57
   3  -8   1   34.94    2.94
   3  -8   1   38.09    2.98
  -2   9  -1    0.34    1.15
  -2   9  -1    1.95    1.36
  -2   9  -1    4.63    1.83
   2  -9   1    5.24    1.60
   2  -9   1    4.83    1.51
  -1  10  -1   12.62    2.35
  -1  10  -1   12.28    2.38
  -1  10  -1    4.23    1.56
   1 -10   1   11.00    1.97
  -4   8  -1    0.68    1.20
  -4   8  -1   -0.38    1.45
  -4   8  -1   -1.74    1.66
   4  -8   1   -1.03    1.08
   4  -8   1    0.72    1.18
   2 -10  -2   -0.02    1.15
  -2  10   2    0.95    1.51
  -2  10   2    0.14    1.44
   3  -9  -2   -0.70    1.05
   3  -9  -2    1.04    0.92
  -3   9   2   -1.30    1.68
  -3   9   2    0.60    1.24
  -3   9   2    0.12    1.24
   4  -8  -2    5.61    1.74
   4  -8  -2    5.12    1.32
   4  -8  -2    5.36    1.63
  -4   8   2    2.24    1.83
  -4   8   2    1.28    1.85
  -4   8   2    2.35    1.40
   5  -7  -2    0.77    0.97
   5  -7  -2    1.42    1.22
  -5   7   2   -1.16    1.53
  -5   7   2   -1.75    1.41
   6  -6  -2    5.53    1.69
   6  -6  -2    4.71    1.41
  -6   6   2    7.67    2.19
  -6   6   2    6.84    2.38
   0 -11  -2    2.80    1.44
   0  11   2    0.94    1.62
   0  11   2    3.02    1.73
   1 -10  -2    0.45    1.10
   1 -10  -2   -0.71    1.29
  -1  10   2   -0.44    1.30
  -1  10   2    0.91    1.18
   2  -9  -2    1.51    1.06
   2  -9  -2    1.95    1.23
  -2   9   2    1.86    1.51
  -2   9   2    0.53    1.26
  -2   9   2   -1.25    1.25
   3  -8  -2   -1.64    0.74
   3  -8  -2   -0.63    1.05
   3  -8  -2    2.01    1.06
  -3   8   2   -0.89    1.33
  -3   8   2    0.94    1.17
  -3   8   2   -0.52    1.13
   4  -7  -2    3.22    1.37
   4  -7  -2    2.74    1.21
   4  -7  -2    1.07    1.02
  -4   7   2    4.15    1.58
  -4   7   2    2.32    1.65
  -4   7   2    2.64    1.61
   5  -6  -2    6.69    1.68
   5  -6  -2    4.73    1.29
  -5   6   2    4.38    2.04
  -5   6   2    6.23    1.96
   6  -5  -2    5.90    1.44
   6  -5  -2    4.04    1.46
  -6   5   2    5.38    1.92
  -6   5   2    2.71    1.84
   7  -4  -2   13.86    2.28
   7  -4  -2    8.78    1.71
  -7   4   2   11.07    2.70
  -7   4   2    7.81    2.06
  -2 -12  -2   -0.88    1.10
   2  12   2    1.93    1.54
   2  12   2   -0.39    1.47
  -1 -11  -2    1.97    1.25
   1  11   2    1.20    1.39
   1  11   2    0.32    1.49
   0 -10  -2    0.36    0.97
   0 -10  -2    0.37    0.92
   0  10   2   -1.10    1.17
   0  10   2    0.62    1.30
   1  -9  -2   -1.00    0.67
   1  -9  -2   -0.20    0.87
  -1   9   2    0.80    1.19
  -1   9   2   -0.48    1.13
  -1   9   2    1.45    1.24
   2  -8  -2    8.81    1.39
   2  -8  -2   10.65    1.78
  -2   8   2   13.61    2.23
  -2   8   2    9.62    1.92
  -2   8   2   13.47    2.16
   3  -7  -2    5.27    1.23
   3  -7  -2    3.90    1.25
   3  -7  -2    6.45    1.46
  -3   7   2    1.60    1.31
  -3   7   2    4.19    1.72
  -3   7   2    3.18    1.38
   4  -6  -2    7.67    1.67
   4  -6  -2    6.05    1.32
   4  -6  -2    7.58    1.43
  -4   6   2    8.95    1.82
  -4   6   2    8.45    2.03
  -4   6   2    8.49    1.85
   5  -5  -2    2.90    1.03
   5  -5  -2    3.19    1.27
  -5   5   2    2.03    1.41
  -5   5   2    3.30    1.69
   6  -4  -2    5.53    1.33
   6  -4  -2    3.92    1.30
  -6   4   2    4.82    1.80
  -6   4   2    2.69    1.65
   7  -3  -2   14.23    2.21
  -7   3   2   11.87    2.51
  -7   3   2    8.91    1.92
   8  -2  -2    1.93    1.36
  -8   2   2    0.67    1.40
  -3 -12  -2   11.78    2.08
  -3 -12  -2   10.23    1.96
   3  12   2   14.14    2.50
  -2 -11  -2    4.43    1.50
  -2 -11  -2    2.14    1.25
   2  11   2    4.23    1.65
   2  11   2    5.27    1.73
  -1 -10  -2    2.36    0.96
  -1 -10  -2    2.56    1.16
   1  10   2    4.73    1.76
   1  10   2    1.00    1.23
   0  -9  -2    7.81    1.62
   0  -9  -2    3.86    1.06
   0   9   2    6.41    1.51
   0   9   2    8.11    1.83
   0   9   2    7.13    1.75
   1  -8  -2   13.46    1.86
   1  -8  -2   11.62    1.53
  -1   8   2   10.43    1.95
  -1   8   2   12.47    1.90
  -1   8   2   10.23    1.82
   2  -7  -2   23.59    1.77
   2  -7  -2   17.99    2.21
   2  -7  -2   23.09    1.96
  -2   7   2   23.16    2.19
  -2   7   2   23.76    2.06
  -2   7   2   22.17    2.21
   3  -6  -2    0.29    0.75
   3  -6  -2    0.00    0.54
   3  -6  -2    1.45    0.79
  -3   6   2    0.96    0.94
  -3   6   2    0.88    1.10
  -3   6   2    1.72    1.20
   4  -5  -2    2.96    1.05
   4  -5  -2    2.82    0.89
   4  -5  -2    2.58    0.94
  -4   5   2    3.39    1.23
  -4   5   2    3.40    1.34
  -4   5   2    1.50    1.22
   5  -4  -2    3.29    1.02
   5  -4  -2    6.72    1.47
  -5   4   2    1.63    1.29
  -5   4   2    3.10    1.28
   6  -3  -2    0.98    0.91
  -6   3   2   -0.21    1.13
  -6   3   2    0.25    1.11
   7  -2  -2    1.99    1.14
  -7   2   2    0.80    1.20
  -7   2   2   -1.13    1.44
   8  -1  -2    6.09    1.63
  -8   1   2    5.80    1.81
  -4 -12  -2    4.54    1.62
  -4 -12  -2    5.29    1.56
  -3 -11  -2    1.24    1.13
  -3 -11  -2   -0.45    0.97
  -3 -11  -2    0.25    1.16
   3  11   2   -0.06    1.10
  -2 -10  -2    1.82    1.05
  -2 -10  -2    1.86    0.97
  -2 -10  -2    3.26    1.15
  -2 -10  -2    4.55    1.09
   2  10   2    3.33    1.35
   2  10   2    5.47    1.52
  -1  -9  -2    3.14    1.02
  -1  -9  -2    2.52    1.07
  -1  -9  -2    4.06    1.15
   1   9   2    2.77    1.36
   1   9   2    2.78    1.38
   0  -8  -2   18.44    1.59
   0  -8  -2   18.93    2.10
   0   8   2   22.06    1.84
   0   8   2   21.44    2.55
   0   8   2   23.04    2.22
   1  -7  -2    5.84    1.05
   1  -7  -2    5.92    1.21
  -1   7   2    6.65    1.40
  -1   7   2    6.00    1.43
  -1   7   2    7.49    1.33
   2  -6  -2   24.85    1.77
   2  -6  -2   27.78    1.98
   2  -6  -2   27.42    2.06
  -2   6   2   26.21    2.22
  -2   6   2   27.73    2.25
  -2   6   2   31.45    2.14
   3  -5  -2   35.24    2.18
   3  -5  -2   33.95    2.13
   3  -5  -2   35.38    2.40
  -3   5   2   40.04    2.59
  -3   5   2   34.60    2.38
  -3   5   2   35.46    2.59
   4  -4  -2    7.86    1.23
   4  -4  -2    4.83    0.91
   4  -4  -2    6.16    1.25
  -4   4   2    6.39    1.47
  -4   4   2    6.63    1.37
  -4   4   2    7.10    1.37
   5  -3  -2   -0.50    0.61
  -5   3   2    0.16    1.13
  -5   3   2    0.95    0.97
   6  -2  -2    3.91    1.21
  -6   2   2    2.15    1.31
  -6   2   2    2.83    1.24
   7  -1  -2   14.63    1.93
  -7   1   2   13.15    2.19
  -7   1   2   12.74    2.00
  -8   0   2    4.64    1.52
  -9  -1   2    0.30    1.09
  -5 -12  -2    1.58    1.30
  -5 -12  -2   -0.77    1.02
  -4 -11  -2   31.95    2.58
  -4 -11  -2   30.89    2.55
  -4 -11  -2   25.63    2.80
  -4 -11  -2   32.18    2.61
  -3 -10  -2   14.80    1.90
  -3 -10  -2   18.39    1.89
  -3 -10  -2   17.31    2.07
  -3 -10  -2   15.51    1.91
   3  10   2   18.91    2.28
   3  10   2   19.22    2.44
  -2  -9  -2   15.13    1.89
  -2  -9  -2   22.73    2.14
  -2  -9  -2   19.68    2.02
  -2  -9  -2   18.33    1.55
   2   9   2   19.33    2.41
   2   9   2   17.06    2.14
  -1  -8  -2    4.01    1.01
  -1  -8  -2    2.77    0.93
  -1  -8  -2    2.49    0.76
  -1  -8  -2    3.72    0.88
   1   8   2    4.12    1.21
   1   8   2    2.44    1.12
   1   8   2    2.61    0.90
   0  -7  -2   36.50    2.15
   0  -7  -2   34.76    2.28
   0   7   2   36.35    2.53
   0   7   2   39.13    2.60
   0   7   2   35.95    2.23
   1  -6  -2   65.78    3.09
   1  -6  -2   63.88    3.26
   1  -6  -2   59.97    3.30
  -1   6   2   61.05    3.45
  -1   6   2   69.46    3.30
  -1   6   2   65.16    3.52
   2  -5  -2   61.71    3.23
   2  -5  -2   66.98    3.17
   2  -5  -2   65.10    3.03
  -2   5   2   56.07    3.07
  -2   5   2   58.28    3.31
  -2   5   2   63.88    3.39
   3  -4  -2    3.21    0.81
   3  -4  -2    3.29    0.88
   3  -4  -2    2.79    0.67
  -3   4   2    2.62    0.91
  -3   4   2    3.68    1.13
  -3   4   2    2.21    0.85
   4  -3  -2    2.76    0.87
   4  -3  -2    1.38    0.57
  -4   3   2    2.57    0.83
  -4   3   2    3.59    1.13
  -4   3   2    1.71    0.86
   5  -2  -2    0.51    0.60
  -5   2   2   -0.39    0.79
  -5   2   2    0.60    0.84
   6  -1  -2    1.35    0.81
   6  -1  -2    3.66    0.91
  -6   1   2    0.45    1.14
  -6   1   2    0.78    0.99
  -6   1   2    1.34    0.93
   7   0  -2    0.20    0.75
   7   0  -2    1.37    0.88
  -7   0   2    1.08    1.20
  -7   0   2   -0.22    0.81
  -7   0   2   -0.25    0.90
   8   1  -2   25.03    2.19
  -8  -1   2   21.95    2.66
   9   2  -2    1.02    1.05
  -9  -2   2    3.08    1.54
  -5 -11  -2    6.66    1.55
  -5 -11  -2    3.78    1.31
  -5 -11  -2    3.82    1.18
  -4 -10  -2   11.32    1.76
  -4 -10  -2    8.46    1.51
  -4 -10  -2    8.01    1.27
  -3  -9  -2    2.02    0.93
  -3  -9  -2    0.48    0.84
  -3  -9  -2    1.53    0.88
  -3  -9  -2    0.53    0.70
   3   9   2    2.13    0.94
   3   9   2    2.38    1.09
  -2  -8  -2   47.39    2.58
  -2  -8  -2   46.20    2.68
  -2  -8  -2   51.00    2.85
  -2  -8  -2   52.13    2.72
   2   8   2   47.70    2.87
   2   8   2   53.69    3.12
   2   8   2   48.12    2.66
  -1  -7  -2   38.55    2.18
  -1  -7  -2   39.70    2.16
  -1  -7  -2   39.75    2.24
  -1  -7  -2   40.47    2.39
   1   7   2   38.96    2.22
   1   7   2   39.64    2.44
   1   7   2   36.38    2.49
   0  -6  -2    7.37    1.02
   0  -6  -2    9.76    0.99
   0  -6  -2    8.71    1.15
   0   6   2    6.72    1.22
   0   6   2    6.07    1.00
   0   6   2    9.36    1.40
   1  -5  -2   76.23    3.38
   1  -5  -2   80.46    3.68
   1  -5  -2   76.36    3.16
   1  -5  -2   75.50    3.52
  -1   5   2   76.40    3.47
  -1   5   2   73.47    3.70
  -1   5   2   77.78    3.71
   2  -4  -2    4.62    0.78
   2  -4  -2    4.85    0.88
   2  -4  -2    5.76    0.86
   2  -4  -2    4.53    0.63
  -2   4   2    4.18    0.95
  -2   4   2    4.03    0.96
  -2   4   2    5.09    0.90
   3  -3  -2  167.19    6.73
   3  -3  -2  178.72    7.10
   3  -3  -2  173.28    6.62
  -3   3   2  180.24    7.20
  -3   3   2  178.29    7.08
  -3   3   2  170.05    6.98
   4  -2  -2   74.43    3.32
   4  -2  -2   75.00    3.58
  -4   2   2   79.61    3.56
  -4   2   2   73.83    3.63
  -4   2   2   73.65    3.74
  -4   2   2   72.88    3.25
   5  -1  -2   12.83    1.59
   5  -1  -2   13.05    1.38
  -5   1   2   12.10    1.58
  -5   1   2   14.47    1.80
  -5   1   2   13.49    1.18
   6   0  -2   12.03    1.52
   6   0  -2    9.60    1.30
  -6   0   2    7.16    1.40
  -6   0   2    8.11    1.44
  -6   0   2   10.13    1.35
   7   1  -2    0.91    0.83
  -7  -1   2    0.22    0.88
  -7  -1   2    0.57    0.83
   8   2  -2    2.29    1.07
  -8  -2   2    3.27    1.25
   9   3  -2    1.44    1.16
  -9  -3   2    1.13    1.23
  -6 -11  -2   -0.28    0.95
  -6 -11  -2   -0.75    0.92
  -6 -11  -2   -1.12    0.95
  -5 -10  -2    0.23    0.90
  -5 -10  -2    0.82    0.98
  -5 -10  -2    0.75    0.94
  -4  -9  -2   24.61    2.01
  -4  -9  -2   23.14    1.78
  -4  -9  -2   27.13    2.04
  -4  -9  -2   23.70    1.91
   4   9   2   23.91    1.79
   4   9   2   23.39    1.98
  -3  -8  -2   25.24    1.78
  -3  -8  -2   19.63    1.64
  -3  -8  -2   21.35    1.58
  -3  -8  -2   23.55    1.78
   3   8   2   22.48    1.84
   3   8   2   21.22    1.80
   3   8   2   21.11    1.72
  -2  -7  -2   64.95    3.18
  -2  -7  -2   66.95    3.30
  -2  -7  -2   69.59    3.14
  -2  -7  -2   64.46    3.18
   2   7   2   66.02    3.45
   2   7   2   69.04    3.19
   2   7   2   67.74    3.36
  -1  -6  -2   12.90    1.25
  -1  -6  -2   10.33    0.95
  -1  -6  -2   12.16    1.24
  -1  -6  -2   13.35    1.37
   1   6   2   13.40    1.59
   1   6   2   11.63    1.03
   1   6   2   14.13    1.59
   0  -5  -2    9.39    1.01
   0  -5  -2    9.93    1.13
   0  -5  -2   10.43    0.78
   0  -5  -2   10.04    1.04
   0  -5  -2    8.62    0.76
   0   5   2    8.59    0.92
   0   5   2   11.45    1.16
   0   5   2    9.91    1.26
   0   5   2   10.93    1.33
   1  -4  -2   61.06    2.77
   1  -4  -2   61.94    2.39
   1  -4  -2   55.77    2.61
   1  -4  -2   60.37    2.48
   1  -4  -2   56.58    2.78
  -1   4   2   58.16    2.86
  -1   4   2   58.19    2.34
  -1   4   2   56.37    2.66
  -1   4   2   59.09    2.91
   2  -3  -2    5.76    0.76
   2  -3  -2    9.14    1.07
   2  -3  -2    6.63    0.83
   2  -3  -2    6.81    0.73
  -2   3   2    6.69    1.01
  -2   3   2    6.53    0.95
  -2   3   2    7.77    1.01
  -2   3   2    5.31    0.57
   3  -2  -2  142.49    5.66
   3  -2  -2  138.28    5.40
   3  -2  -2  135.65    5.35
  -3   2   2  143.75    5.66
  -3   2   2  136.89    5.78
  -3   2   2  139.76    5.31
  -3   2   2  137.27    5.64
   4  -1  -2   10.00    1.09
   4  -1  -2   11.43    0.88
   4  -1  -2   12.83    1.35
  -4   1   2   12.08    1.46
  -4   1   2   11.25    0.96
  -4   1   2   11.19    1.08
  -4   1   2   10.73    1.38
   5   0  -2   15.05    1.28
   5   0  -2   14.44    1.17
   5   0  -2   15.08    1.31
  -5   0   2   11.98    1.57
  -5   0   2   15.72    1.30
  -5   0   2   17.60    1.90
   6   1  -2    2.03    0.71
   6   1  -2    1.44    0.71
   6   1  -2    1.44    0.60
  -6  -1   2    1.80    0.89
  -6  -1   2    2.76    0.93
   7   2  -2   21.76    2.25
   7   2  -2   21.56    1.85
  -7  -2   2   21.04    2.35
  -7  -2   2   17.52    2.11
   8   3  -2    9.16    1.66
   8   3  -2    7.77    1.63
  -8  -3   2    7.23    1.64
   9   4  -2    3.81    1.36
   9   4  -2    0.66    1.00
  -9  -4   2    0.86    1.09
  -9  -4   2   -0.15    1.11
  -7 -11  -2    1.11    1.11
  -7 -11  -2    1.34    1.17
  -7 -11  -2   -1.88    0.88
   7  11   2    1.10    1.02
   7  11   2    0.86    0.99
  -6 -10  -2   11.34    1.74
  -6 -10  -2    5.61    1.42
  -6 -10  -2    6.20    1.50
   6  10   2    9.12    1.62
   6  10   2   11.05    1.74
  -5  -9  -2    0.97    0.83
  -5  -9  -2    1.55    0.85
  -5  -9  -2   -0.17    0.75
   5   9   2    2.39    0.90
   5   9   2    1.50    0.81
  -4  -8  -2   20.83    1.58
  -4  -8  -2   17.69    1.64
  -4  -8  -2   22.53    1.60
  -4  -8  -2   21.32    1.73
   4   8   2   20.30    1.58
   4   8   2   22.68    1.79
  -3  -7  -2   39.74    2.13
  -3  -7  -2   34.15    1.98
  -3  -7  -2   36.08    2.13
  -3  -7  -2   32.48    2.00
   3   7   2   34.00    2.14
   3   7   2   36.26    2.19
   3   7   2   33.68    2.13
   3   7   2   34.32    1.99
  -2  -6  -2    4.56    0.78
  -2  -6  -2    3.86    0.74
  -2  -6  -2    3.54    0.69
  -2  -6  -2    3.13    0.67
   2   6   2    4.48    0.91
   2   6   2    2.14    0.58
   2   6   2    5.07    1.00
   2   6   2    3.15    0.57
  -1  -5  -2   88.86    3.57
  -1  -5  -2   85.78    3.67
  -1  -5  -2   81.81    3.52
  -1  -5  -2   81.69    3.52
   1   5   2   86.36    3.70
   1   5   2   83.98    3.80
   1   5   2   86.25    3.52
   0  -4  -2   -0.26    0.21
   0  -4  -2   -0.18    0.25
   0  -4  -2    0.54    0.32
   0  -4  -2   -0.23    0.19
   0  -4  -2    0.17    0.23
   0   4   2    0.23    0.34
   0   4   2    0.36    0.41
   0   4   2    0.27    0.42
   1  -3  -2  140.56    5.84
   1  -3  -2  156.00    5.83
   1  -3  -2  154.24    5.97
   1  -3  -2  153.52    5.71
  -1   3   2  157.90    5.85
  -1   3   2  159.28    6.08
  -1   3   2  153.62    6.03
   2  -2  -2   43.53    1.99
   2  -2  -2   48.29    2.01
   2  -2  -2   43.81    2.13
  -2   2   2   43.57    2.24
  -2   2   2   41.97    2.16
  -2   2   2   47.86    2.17
  -2   2   2   43.60    1.84
   3  -1  -2  122.44    4.63
   3  -1  -2  114.33    4.77
   3  -1  -2  126.90    4.92
   3  -1  -2  113.56    4.64
  -3   1   2  122.58    4.71
  -3   1   2  125.51    5.08
  -3   1   2  127.10    5.00
  -3   1   2  124.37    4.88
   4   0  -2   95.84    3.90
   4   0  -2   87.38    3.86
   4   0  -2   88.28    3.79
  -4   0   2   85.53    4.03
  -4   0   2   88.45    4.08
  -4   0   2   94.09    3.83
  -4   0   2   96.07    3.82
   5   1  -2    1.67    0.64
   5   1  -2    1.90    0.67
   5   1  -2    3.52    0.77
  -5  -1   2    2.29    0.84
  -5  -1   2    1.10    0.70
   6   2  -2    1.13    0.67
   6   2  -2    2.31    0.82
  -6  -2   2   -0.01    0.79
  -6  -2   2    1.78    0.88
   7   3  -2    0.75    0.75
   7   3  -2    0.32    0.62
  -7  -3   2    0.13    0.80
  -7  -3   2    0.32    0.79
   8   4  -2    0.80    0.91
   8   4  -2    1.27    0.96
  -8  -4   2    0.37    0.88
  -8  -4   2    0.20    0.97
   9   5  -2    2.86    1.27
   9   5  -2    7.23    1.77
  -9  -5   2    5.57    1.53
  -9  -5   2    4.40    1.46
  -7 -10  -2   -0.42    0.99
  -7 -10  -2    0.83    1.21
  -7 -10  -2    1.04    1.29
   7  10   2    3.51    1.20
   7  10   2    0.73    0.95
  -6  -9  -2    1.71    0.93
  -6  -9  -2    1.47    1.00
  -6  -9  -2    1.42    1.02
   6   9   2    1.35    0.80
  -5  -8  -2   33.06    2.14
  -5  -8  -2   35.70    2.29
  -5  -8  -2   35.16    2.37
   5   8   2   35.29    2.28
   5   8   2   33.74    2.29
  -4  -7  -2    0.43    0.52
  -4  -7  -2    2.20    0.64
  -4  -7  -2    2.83    0.77
  -4  -7  -2    2.04    0.70
   4   7   2    0.78    0.66
  -3  -6  -2   56.11    2.64
  -3  -6  -2   53.84    2.74
  -3  -6  -2   57.69    2.67
  -3  -6  -2   55.64    2.63
   3   6   2   54.00    2.78
   3   6   2   55.01    2.75
   3   6   2   56.45    2.69
  -2  -5  -2    0.45    0.36
  -2  -5  -2    0.19    0.29
  -2  -5  -2    0.74    0.39
  -2  -5  -2    0.19    0.33
   2   5   2   -0.10    0.40
   2   5   2   -0.02    0.27
   2   5   2    0.50    0.40
  -1  -4  -2   39.30    1.93
  -1  -4  -2   39.78    1.87
  -1  -4  -2   38.35    1.84
  -1  -4  -2   40.91    1.89
   1   4   2   41.85    1.96
   1   4   2   42.14    1.82
   1   4   2   42.88    2.08
   0  -3  -2   29.97    1.35
   0  -3  -2   28.75    1.44
   0  -3  -2   28.68    1.39
   0  -3  -2   29.44    1.36
   0  -3  -2   29.02    1.32
   0   3   2   30.17    1.60
   0   3   2   28.07    1.33
   0   3   2   27.07    1.47
   1  -2  -2  172.29    6.27
   1  -2  -2  178.39    6.26
   1  -2  -2  175.23    6.36
   1  -2  -2  175.19    6.22
  -1   2   2  163.35    6.23
  -1   2   2  164.98    6.41
  -1   2   2  154.28    6.39
   2  -1  -2  643.27   22.88
   2  -1  -2  659.03   22.98
   2  -1  -2  663.34   23.03
  -2   1   2  647.17   23.06
  -2   1   2  636.15   23.18
  -2   1   2  663.62   23.08
  -2   1   2  648.25   22.83
   3   0  -2   87.09    3.55
   3   0  -2   86.19    3.54
   3   0  -2   88.89    3.60
  -3   0   2   89.67    3.58
  -3   0   2   85.24    3.70
  -3   0   2   87.78    3.50
  -3   0   2   84.52    3.77
   4   1  -2   12.70    1.25
   4   1  -2   10.37    0.86
   4   1  -2   10.23    1.13
  -4  -1   2   11.35    1.27
  -4  -1   2    7.81    0.77
  -4  -1   2   11.46    1.33
  -4  -1   2    8.87    0.70
   5   2  -2   -0.45    0.41
   5   2  -2   -0.77    0.27
   5   2  -2   -0.59    0.34
  -5  -2   2    0.17    0.60
  -5  -2   2   -0.01    0.55
   6   3  -2    5.99    1.12
   6   3  -2    3.46    0.91
  -6  -3   2    5.47    1.17
  -6  -3   2    6.19    1.24
   7   4  -2    4.01    1.10
   7   4  -2    3.43    1.13
  -7  -4   2    5.20    1.34
  -7  -4   2    2.84    0.89
   8   5  -2    8.25    1.63
   8   5  -2    8.02    1.60
  -8  -5   2    4.97    1.39
  -8  -5   2    4.83    1.31
   9   6  -2    3.70    1.35
   9   6  -2    7.82    1.63
  -9  -6   2    3.42    1.43
  -8 -10  -2   11.27    2.14
  -8 -10  -2   10.02    1.94
   8  10   2    7.07    1.55
   8  10   2    7.30    1.60
  -7  -9  -2    2.82    1.22
  -7  -9  -2    5.15    1.31
  -7  -9  -2    4.51    1.30
   7   9   2    3.28    1.20
  -6  -8  -2   12.31    1.66
  -6  -8  -2   14.13    1.72
  -6  -8  -2   10.89    1.54
   6   8   2   12.18    1.66
  -5  -7  -2   13.78    1.51
  -5  -7  -2   14.11    1.62
  -5  -7  -2   15.32    1.59
   5   7   2   13.57    1.55
   5   7   2   12.27    1.50
  -4  -6  -2    1.65    0.59
  -4  -6  -2    0.24    0.37
  -4  -6  -2    0.78    0.52
  -4  -6  -2   -0.09    0.46
   4   6   2    0.80    0.57
  -3  -5  -2   57.26    2.58
  -3  -5  -2   50.74    2.49
  -3  -5  -2   58.21    2.71
  -3  -5  -2   55.43    2.49
   3   5   2   56.95    2.69
   3   5   2   57.39    2.59
  -2  -4  -2   55.50    2.35
  -2  -4  -2   57.82    2.41
  -2  -4  -2   54.49    2.38
  -2  -4  -2   53.96    2.46
   2   4   2   55.25    2.36
   2   4   2   53.83    2.46
   2   4   2   53.90    2.51
  -1  -3  -2    0.87    0.26
  -1  -3  -2    0.73    0.27
  -1  -3  -2    0.90    0.29
  -1  -3  -2    0.75    0.25
  -1  -3  -2    0.78    0.27
  -1  -3  -2    0.67    0.28
   1   3   2    0.61    0.31
   1   3   2    0.52    0.32
   0  -2  -2  365.45   13.74
   0  -2  -2  393.85   13.80
   0  -2  -2  403.19   13.76
   0   2   2  389.70   13.92
   0   2   2  391.80   13.83
   1  -1  -2   -0.05    0.16
   1  -1  -2    0.17    0.22
  -1   1   2    0.09    0.31
  -1   1   2    0.25    0.29
   2   0  -2  179.26    6.64
   2   0  -2  180.51    6.58
   2   0  -2  179.01    6.67
  -2   0   2  176.70    6.69
  -2   0   2  185.24    6.73
  -2   0   2  179.34    6.81
   3   1  -2   85.01    3.09
   3   1  -2   71.22    3.20
   3   1  -2   73.20    3.21
  -3  -1   2   73.04    3.09
  -3  -1   2   78.51    3.34
  -3  -1   2   76.72    3.31
  -3  -1   2   75.62    3.00
   4   2  -2   86.23    3.73
   4   2  -2   81.37    3.40
   4   2  -2   85.39    3.69
  -4  -2   2   83.84    3.77
  -4  -2   2   85.78    3.44
  -4  -2   2   85.74    3.80
  -4  -2   2   79.09    3.37
   5   3  -2    0.13    0.45
   5   3  -2   -0.43    0.33
  -5  -3   2    0.28    0.65
  -5  -3   2   -0.40    0.39
  -5  -3   2   -0.17    0.56
  -5  -3   2    0.56    0.61
   6   4  -2   15.57    1.83
   6   4  -2   13.04    1.64
  -6  -4   2   15.75    1.82
  -6  -4   2   12.84    1.38
  -6  -4   2   14.58    1.60
  -6  -4   2   11.52    1.69
   7   5  -2   34.82    2.45
   7   5  -2   31.84    2.45
  -7  -5   2   31.43    2.32
  -7  -5   2   32.68    2.53
   8   6  -2    0.41    0.88
   8   6  -2    0.23    0.85
  -8  -6   2    0.18    1.01
   9   7  -2    7.64    1.85
   9   7  -2    5.26    1.57
  -9  -7   2    6.55    1.64
  -8  -9  -2    0.70    1.10
  -8  -9  -2    0.93    1.14
   8   9   2    1.41    0.92
   8   9   2    1.34    1.14
  -7  -8  -2   23.89    2.48
  -7  -8  -2   21.16    2.25
   7   8   2   18.90    2.20
  -6  -7  -2    0.69    0.75
  -6  -7  -2    0.50    0.73
  -6  -7  -2    0.72    0.73
   6   7   2   -0.15    0.66
   6   7   2    0.12    0.64
  -5  -6  -2   48.48    2.64
  -5  -6  -2   47.38    2.49
  -5  -6  -2   48.60    2.54
   5   6   2   43.44    2.54
   5   6   2   48.37    2.59
  -4  -5  -2    0.68    0.49
  -4  -5  -2    0.72    0.37
  -4  -5  -2    1.10    0.51
  -4  -5  -2    1.48    0.50
   4   5   2    0.51    0.55
  -3  -4  -2   72.09    2.94
  -3  -4  -2   72.52    3.05
  -3  -4  -2   74.69    3.18
  -3  -4  -2   73.55    3.03
   3   4   2   73.97    3.18
   3   4   2   68.66    2.95
  -2  -3  -2  377.20   13.38
  -2  -3  -2  377.38   13.42
  -2  -3  -2  368.31   13.48
  -2  -3  -2  368.92   13.33
  -2  -3  -2  374.85   13.37
   2   3   2  370.07   13.40
   2   3   2  393.60   13.56
  -1  -2  -2  992.59   34.33
  -1  -2  -2  952.53   34.37
  -1  -2  -2  994.04   34.39
   1   2   2 1000.00   34.45
   0  -1  -2   26.49    1.53
   0   1   2   26.79    1.53
   1   0  -2   77.81    2.89
  -1   0   2   70.39    2.95
   2   1  -2   62.67    2.77
   2   1  -2   66.15    2.76
  -2  -1   2   65.39    2.86
  -2  -1   2   67.47    2.65
  -2  -1   2   73.64    2.88
  -2  -1   2   66.63    2.74
   3   2  -2    1.53    0.44
   3   2  -2    1.66    0.41
   3   2  -2    1.86    0.52
  -3  -2   2    1.48    0.38
  -3  -2   2    1.17    0.44
  -3  -2   2    3.14    0.53
  -3  -2   2    2.38    0.64
  -3  -2   2    1.92    0.48
   4   3  -2   62.79    2.91
   4   3  -2   55.08    2.88
  -4  -3   2   58.34    2.97
  -4  -3   2   59.66    2.71
  -4  -3   2   61.53    2.81
  -4  -3   2   59.24    2.60
  -4  -3   2   61.98    2.95
   5   4  -2   14.24    1.66
   5   4  -2   16.00    1.66
  -5  -4   2   14.92    1.44
  -5  -4   2   15.23    1.66
  -5  -4   2   13.62    1.47
  -5  -4   2   14.38    1.43
   6   5  -2    0.36    0.63
   6   5  -2    1.74    0.73
  -6  -5   2   -0.94    0.52
  -6  -5   2    0.04    0.53
  -6  -5   2    0.04    0.72
  -6  -5   2    0.29    0.74
   7   6  -2    7.32    1.51
   7   6  -2    9.06    1.60
  -7  -6   2    6.02    1.34
  -7  -6   2    8.11    1.39
   8   7  -2   16.56    2.32
   8   7  -2   11.38    1.93
  -8  -7   2   13.04    1.98
  -9  -9  -2    1.28    1.21
  -9  -9  -2    1.37    1.33
   9   9   2    0.35    1.10
   9   9   2    0.97    1.04
  -8  -8  -2    0.18    0.94
  -8  -8  -2    0.80    1.08
   8   8   2    1.54    1.06
  -7  -7  -2   23.60    1.99
  -7  -7  -2   23.53    2.28
   7   7   2   23.30    1.99
  -6  -6  -2    0.85    0.69
  -6  -6  -2    0.01    0.61
  -6  -6  -2    0.34    0.66
   6   6   2    0.26    0.64
   6   6   2    0.12    0.51
  -5  -5  -2   25.56    1.66
  -5  -5  -2   25.45    1.66
  -5  -5  -2   25.49    1.69
  -5  -5  -2   28.81    1.79
   5   5   2   26.14    1.79
   5   5   2   25.64    1.73
  -4  -4  -2   17.09    1.21
  -4  -4  -2   19.91    1.31
  -4  -4  -2   20.38    1.28
  -4  -4  -2   18.28    1.20
  -4  -4  -2   18.59    1.28
   4   4   2   18.95    1.32
  -3  -3  -2  103.86    4.06
  -3  -3  -2   99.55    3.98
  -3  -3  -2  100.33    3.97
  -3  -3  -2   97.21    4.03
  -3  -3  -2  101.95    3.95
   3   3   2  100.59    4.10
  -2  -2  -2    6.45    0.63
  -2  -2  -2    6.00    0.61
  -2  -2  -2    4.45    0.58
  -2  -2  -2    4.85    0.57
   2   2   2    5.90    0.70
  -1  -1  -2  388.59   13.89
   0   0   2  314.49   11.62
   1   1  -2   15.81    0.82
   1   1  -2   13.93    0.80
   1   1  -2   18.35    0.91
  -1  -1   2   13.50    0.87
  -1  -1   2   14.77    0.91
   2   2  -2   27.35    1.50
   2   2  -2   30.06    1.45
  -2  -2   2   27.43    1.52
  -2  -2   2   28.52    1.45
  -2  -2   2   28.22    1.40
  -2  -2   2   30.07    1.41
   3   3  -2   67.42    2.94
   3   3  -2   65.08    3.02
  -3  -3   2   65.11    2.84
  -3  -3   2   66.57    2.88
  -3  -3   2   67.85    2.66
  -3  -3   2   63.49    2.85
  -3  -3   2   64.70    3.02
   4   4  -2    1.97    0.63
   4   4  -2    1.16    0.56
  -4  -4   2    2.60    0.65
  -4  -4   2    1.50    0.54
  -4  -4   2    1.00    0.50
  -4  -4   2    1.03    0.62
   5   5  -2  119.57    5.35
   5   5  -2  111.79    5.15
  -5  -5   2  118.56    5.12
  -5  -5   2  121.21    5.13
  -5  -5   2  119.86    5.28
   6   6  -2    4.34    1.12
   6   6  -2    4.78    1.17
  -6  -6   2    5.62    1.13
  -6  -6   2    5.59    1.11
   7   7  -2    8.06    1.57
   7   7  -2    5.81    1.45
  -7  -7   2    7.40    1.44
  -7  -7   2    6.99    1.42
   8   8  -2    0.64    0.90
   8   8  -2   -0.41    0.87
  -8  -8   2    0.28    1.05
  -8  -8   2    0.69    1.04
  -9  -8  -2    2.68    1.47
   9   8   2    1.19    1.03
  -8  -7  -2    3.11    1.15
  -8  -7  -2    2.48    1.06
   8   7   2    3.89    1.22
  -7  -6  -2    5.22    1.20
  -7  -6  -2    8.13    1.28
  -7  -6  -2    5.36    1.17
   7   6   2    5.91    1.28
   7   6   2    6.61    1.34
  -6  -5  -2   64.26    3.16
  -6  -5  -2   64.40    3.26
  -6  -5  -2   60.87    3.12
   6   5   2   56.50    3.15
   6   5   2   61.40    3.20
  -5  -4  -2   97.90    4.24
  -5  -4  -2   94.91    4.20
  -5  -4  -2   88.29    4.11
  -5  -4  -2   91.74    4.07
   5   4   2  100.24    4.30
   5   4   2   99.24    4.25
  -4  -3  -2   60.92    2.72
  -4  -3  -2   61.13    2.74
  -4  -3  -2   58.93    2.82
  -4  -3  -2   63.95    2.81
   4   3   2   60.56    2.85
  -3  -2  -2   15.65    0.98
  -3  -2  -2   15.44    1.05
  -3  -2  -2   15.68    1.00
  -3  -2  -2   14.98    0.95
  -3  -2  -2   16.67    0.99
   3   2   2   15.81    1.07
  -2  -1  -2  182.72    6.71
  -2  -1  -2  189.28    6.70
  -2  -1  -2  182.18    6.77
  -2  -1  -2  184.74    6.83
   2   1   2  181.88    6.84
  -1   0  -2    8.28    0.57
  -1   0  -2    8.72    0.57
   1   0   2    7.40    0.65
   0   1  -2   83.05    3.08
   0   1  -2   80.98    3.07
   0   1  -2   78.46    3.05
   0  -1   2   72.38    3.12
   1   2  -2    5.22    0.61
   1   2  -2    5.26    0.61
   1   2  -2    5.65    0.55
  -1  -2   2    4.80    0.70
  -1  -2   2    5.09    0.67
  -1  -2   2    4.23    0.51
  -1  -2   2    4.73    0.56
  -1  -2   2    3.88    0.50
   2   3  -2   36.07    1.70
   2   3  -2   33.79    1.79
  -2  -3   2   34.86    1.79
  -2  -3   2   35.41    1.49
  -2  -3   2   34.79    1.70
  -2  -3   2   32.90    1.83
  -2  -3   2   33.12    1.72
  -2  -3   2   36.71    1.66
   3   4  -2   29.05    1.80
   3   4  -2   28.69    1.67
  -3  -4   2   29.42    1.83
  -3  -4   2   34.31    1.52
  -3  -4   2   33.15    1.76
  -3  -4   2   30.08    1.56
  -3  -4   2   31.36    1.76
  -3  -4   2   31.87    1.76
   4   5  -2   33.23    2.05
   4   5  -2   27.94    1.82
  -4  -5   2   33.56    1.94
  -4  -5   2   28.65    1.89
   5   6  -2    3.43    0.95
   5   6  -2    2.53    0.82
  -5  -6   2    2.96    0.91
  -5  -6   2    3.97    0.97
   6   7  -2   31.78    2.48
   6   7  -2   33.33    2.39
  -6  -7   2   36.25    2.56
  -6  -7   2   37.34    2.50
   7   8  -2    4.00    1.19
   7   8  -2    2.15    1.04
  -7  -8   2    0.44    0.95
  -7  -8   2    3.34    1.31
   8   9  -2    1.14    1.13
   8   9  -2    4.61    1.40
  -8  -9   2    5.02    1.44
  -8  -9   2    4.13    1.38
  -9  -7  -2    3.09    1.25
   9   7   2    2.52    1.29
  -8  -6  -2    3.28    1.14
  -8  -6  -2    5.07    1.27
   8   6   2    3.84    1.21
  -7  -5  -2    0.21    0.76
  -7  -5  -2    1.60    0.76
  -7  -5  -2    0.67    0.79
  -7  -5  -2    0.71    0.77
   7   5   2    1.56    0.90
   7   5   2    0.96    0.73
  -6  -4  -2   27.86    1.98
  -6  -4  -2   31.84    2.06
  -6  -4  -2   30.15    1.88
   6   4   2   30.40    1.97
   6   4   2   29.88    2.12
  -5  -3  -2    0.25    0.39
  -5  -3  -2    0.21    0.45
  -5  -3  -2    1.40    0.67
   5   3   2    0.36    0.44
   5   3   2    0.17    0.60
  -4  -2  -2  157.04    6.09
  -4  -2  -2  165.01    6.39
  -4  -2  -2  154.76    6.23
  -4  -2  -2  161.25    6.26
   4   2   2  159.05    6.33
   4   2   2  159.13    6.18
  -3  -1  -2    1.05    0.38
  -3  -1  -2    1.70    0.46
  -3  -1  -2    1.85    0.47
   3   1   2    1.89    0.55
  -2   0  -2  109.91    4.26
  -2   0  -2  111.65    4.27
  -2   0  -2  110.90    4.28
   2   0   2  112.93    4.35
   2   0   2  106.88    4.17
  -1   1  -2    0.41    0.27
  -1   1  -2    0.16    0.21
  -1   1  -2    0.32    0.24
   1  -1   2    0.59    0.33
   1  -1   2    0.15    0.24
   1  -1   2    0.10    0.20
   0   2  -2   27.73    1.44
   0   2  -2   29.76    1.40
   0   2  -2   28.25    1.37
   0  -2   2   27.56    1.52
   0  -2   2   29.73    1.38
   0  -2   2   31.32    1.46
   1   3  -2  164.50    5.91
   1   3  -2  147.72    5.83
   1   3  -2  156.16    5.70
  -1  -3   2  151.40    5.83
  -1  -3   2  156.14    5.88
  -1  -3   2  150.99    6.03
  -1  -3   2  151.57    5.88
   2   4  -2    4.18    0.62
   2   4  -2    3.57    0.66
   2   4  -2    4.11    0.69
  -2  -4   2    4.15    0.50
  -2  -4   2    4.91    0.72
  -2  -4   2    5.05    0.84
  -2  -4   2    3.27    0.58
  -2  -4   2    3.64    0.66
   3   5  -2   28.36    1.70
   3   5  -2   25.63    1.71
   3   5  -2   26.38    1.59
  -3  -5   2   26.63    1.39
  -3  -5   2   29.18    1.59
  -3  -5   2   22.34    1.60
  -3  -5   2   26.71    1.66
   4   6  -2   17.93    1.47
   4   6  -2   15.80    1.46
   4   6  -2   15.48    1.35
  -4  -6   2   17.59    1.19
  -4  -6   2   18.20    1.46
  -4  -6   2   15.24    1.65
   5   7  -2    1.83    0.82
   5   7  -2    2.49    0.92
  -5  -7   2    1.60    0.81
  -5  -7   2    1.35    0.76
   6   8  -2    8.52    1.58
   6   8  -2   15.21    1.95
   6   8  -2    9.96    1.59
  -6  -8   2   11.39    1.79
  -6  -8   2   10.73    1.60
   7   9  -2    5.25    1.41
   7   9  -2    0.72    0.88
   7   9  -2    1.54    1.08
  -7  -9   2    0.28    1.05
  -7  -9   2    2.24    1.35
  -9  -6  -2    0.85    1.02
  -9  -6  -2    0.04    1.08
   9   6   2    1.20    1.08
  -8  -5  -2    4.23    1.23
  -8  -5  -2    6.15    1.38
   8   5   2    2.12    1.14
   8   5   2    2.89    1.01
  -7  -4  -2    1.82    0.96
  -7  -4  -2    1.89    0.95
   7   4   2    1.97    0.94
   7   4   2    2.50    0.87
  -6  -3  -2   39.03    2.14
  -6  -3  -2   36.05    2.33
  -6  -3  -2   39.46    2.40
   6   3   2   38.44    2.26
   6   3   2   37.93    2.38
  -5  -2  -2    2.42    0.56
  -5  -2  -2    1.35    0.68
  -5  -2  -2    2.44    0.69
   5   2   2    2.87    0.70
   5   2   2    2.43    0.80
  -4  -1  -2   56.65    2.67
  -4  -1  -2   54.16    2.59
  -4  -1  -2   54.18    2.41
  -4  -1  -2   54.37    2.40
   4   1   2   54.22    2.69
   4   1   2   54.92    2.48
  -3   0  -2   32.86    1.62
  -3   0  -2   29.85    1.64
  -3   0  -2   31.08    1.69
  -3   0  -2   31.80    1.56
   3   0   2   33.26    1.50
   3   0   2   32.22    1.49
   3   0   2   30.03    1.71
  -2   1  -2   16.69    1.04
  -2   1  -2   18.31    1.02
  -2   1  -2   18.81    1.12
  -2   1  -2   18.46    1.10
   2  -1   2   15.14    0.98
   2  -1   2   15.96    1.08
  -1   2  -2  175.21    6.43
  -1   2  -2  175.23    6.54
  -1   2  -2  176.73    6.62
   1  -2   2  168.38    6.53
   1  -2   2  176.06    6.58
   0   3  -2   33.94    1.63
   0   3  -2   33.56    1.79
   0   3  -2   35.69    1.72
   0  -3   2   36.60    1.79
   0  -3   2   36.30    1.73
   0  -3   2   34.22    1.62
   1   4  -2   84.28    3.46
   1   4  -2   80.57    3.41
   1   4  -2   83.43    3.59
   1   4  -2   84.44    3.21
  -1  -4   2   74.92    3.46
  -1  -4   2   74.06    3.43
  -1  -4   2   84.05    3.12
  -1  -4   2   84.15    3.48
   2   5  -2    9.62    0.97
   2   5  -2    8.38    1.03
   2   5  -2    8.50    1.07
  -2  -5   2    6.71    0.94
  -2  -5   2    8.21    0.66
  -2  -5   2    8.94    1.05
  -2  -5   2    7.99    1.02
   3   6  -2    1.16    0.66
   3   6  -2    0.94    0.60
   3   6  -2    1.17    0.57
  -3  -6   2    1.42    0.66
  -3  -6   2    0.13    0.42
  -3  -6   2    0.10    0.53
  -3  -6   2    0.64    0.47
   4   7  -2   15.16    1.59
   4   7  -2   11.85    1.52
   4   7  -2   10.12    1.42
  -4  -7   2   10.34    1.40
  -4  -7   2   12.66    1.60
   5   8  -2    0.60    0.76
   5   8  -2    1.05    0.78
   5   8  -2    0.34    0.63
  -5  -8   2   -0.18    0.81
  -5  -8   2   -0.23    0.73
   6   9  -2   13.82    1.88
   6   9  -2   12.63    1.99
   6   9  -2   11.89    1.89
  -6  -9   2    8.84    1.66
  -6  -9   2   10.80    1.84
   7  10  -2    1.61    1.10
   7  10  -2    2.11    1.18
  -7 -10   2   -0.12    1.12
  -7 -10   2    0.92    1.14
  -9  -5  -2    1.16    1.07
  -9  -5  -2    0.83    1.12
   9   5   2   -0.12    0.89
  -8  -4  -2    2.14    1.13
  -8  -4  -2    1.16    1.01
   8   4   2   -0.03    0.71
   8   4   2    0.35    0.96
  -7  -3  -2    2.89    1.02
  -7  -3  -2    4.24    1.22
   7   3   2    3.91    1.18
   7   3   2    5.08    1.08
  -6  -2  -2   49.11    2.76
  -6  -2  -2   48.90    2.83
   6   2   2   48.41    2.81
   6   2   2   48.69    2.61
  -5  -1  -2    2.40    0.80
  -5  -1  -2    3.72    0.80
   5   1   2    3.30    0.69
   5   1   2    2.28    0.83
  -4   0  -2   52.55    2.51
  -4   0  -2   50.89    2.58
  -4   0  -2   48.51    2.37
  -4   0  -2   48.60    2.39
   4   0   2   46.98    2.19
   4   0   2   52.18    2.28
   4   0   2   51.14    2.61
  -3   1  -2    6.62    0.89
  -3   1  -2    4.23    0.82
  -3   1  -2    6.07    0.87
  -3   1  -2    4.12    0.61
   3  -1   2    6.05    0.59
   3  -1   2    7.82    1.01
   3  -1   2    5.14    0.67
  -2   2  -2    1.30    0.45
  -2   2  -2    1.01    0.33
  -2   2  -2    1.76    0.52
  -2   2  -2    1.28    0.49
   2  -2   2    0.87    0.37
   2  -2   2    1.14    0.49
  -1   3  -2   66.18    2.80
  -1   3  -2   62.48    2.86
  -1   3  -2   64.63    2.60
  -1   3  -2   64.03    2.95
   1  -3   2   56.13    2.78
   1  -3   2   60.09    2.49
   1  -3   2   61.94    2.78
   0   4  -2    6.22    0.94
   0   4  -2    6.42    0.73
   0   4  -2    5.23    0.80
   0  -4   2    5.25    0.81
   0  -4   2    6.42    0.78
   0  -4   2    6.02    0.59
   0  -4   2    6.69    0.86
   1   5  -2   13.94    1.45
   1   5  -2   11.30    0.96
   1   5  -2   11.35    1.17
  -1  -5   2   11.97    1.28
  -1  -5   2   10.00    1.13
  -1  -5   2   12.72    1.29
  -1  -5   2   10.56    0.75
   2   6  -2    3.86    0.82
   2   6  -2    4.37    0.84
   2   6  -2    4.51    0.96
  -2  -6   2    4.16    0.84
  -2  -6   2    2.64    0.74
  -2  -6   2    3.80    0.86
   3   7  -2    0.05    0.60
   3   7  -2    1.12    0.77
   3   7  -2    0.22    0.62
  -3  -7   2    0.65    0.57
  -3  -7   2    1.05    0.66
  -3  -7   2   -0.29    0.55
   4   8  -2    0.42    0.73
   4   8  -2    0.34    0.66
  -4  -8   2    1.24    0.83
  -4  -8   2    0.52    0.74
   5   9  -2   10.61    1.58
   5   9  -2   13.96    1.87
  -5  -9   2   13.36    1.88
  -5  -9   2   11.73    1.72
   6  10  -2   30.29    2.54
   6  10  -2   32.06    2.62
  -6 -10   2   26.19    2.76
  -6 -10   2   24.86    2.80
  -9  -4  -2    6.21    1.53
  -9  -4  -2    6.96    1.57
   9   4   2    4.24    1.42
   9   4   2    5.61    1.52
  -8  -3  -2    2.22    1.12
  -8  -3  -2    2.08    1.09
   8   3   2    1.35    0.90
   8   3   2    2.44    1.07
  -7  -2  -2    5.93    1.20
  -7  -2  -2    6.06    1.34
   7   2   2    6.78    1.39
   7   2   2    5.96    1.11
  -6  -1  -2    3.90    0.95
  -6  -1  -2    2.30    0.94
   6   1   2    1.85    0.67
   6   1   2    0.97    0.83
  -5   0  -2   81.27    3.89
  -5   0  -2   78.50    3.72
  -5   0  -2   80.48    3.90
   5   0   2   82.53    3.94
   5   0   2   80.25    3.50
  -4   1  -2   14.51    1.24
  -4   1  -2   16.13    1.30
  -4   1  -2   17.98    1.47
  -4   1  -2   14.41    1.10
   4  -1   2   14.85    1.06
   4  -1   2   16.38    1.42
  -3   2  -2   29.77    1.74
  -3   2  -2   28.64    1.79
  -3   2  -2   27.89    1.51
  -3   2  -2   33.11    1.94
   3  -2   2   30.31    1.86
   3  -2   2   27.94    1.64
  -2   3  -2    6.31    0.91
  -2   3  -2    6.96    1.09
  -2   3  -2    4.44    0.60
  -2   3  -2    6.54    1.05
   2  -3   2    5.84    0.91
   2  -3   2    5.68    0.86
  -1   4  -2   35.14    1.87
  -1   4  -2   31.54    1.91
  -1   4  -2   31.33    1.59
  -1   4  -2   31.82    1.99
   1  -4   2   31.88    1.81
   1  -4   2   29.61    1.52
   1  -4   2   32.06    1.87
   0   5  -2  101.70    4.14
   0   5  -2  100.48    4.32
   0   5  -2  102.69    4.54
   0   5  -2  100.98    4.64
   0  -5   2  101.92    4.49
   0  -5   2  107.42    4.43
   0  -5   2  103.97    4.35
   1   6  -2   99.42    4.70
   1   6  -2  105.26    4.51
   1   6  -2  105.10    4.41
  -1  -6   2  106.65    4.62
  -1  -6   2  104.78    4.66
  -1  -6   2  108.22    4.64
   2   7  -2    3.46    0.91
   2   7  -2    4.31    0.87
   2   7  -2    4.34    1.06
  -2  -7   2    4.09    0.95
  -2  -7   2    3.82    0.95
  -2  -7   2    2.49    0.83
   3   8  -2    3.71    0.94
   3   8  -2    1.97    0.82
   3   8  -2    3.23    1.08
  -3  -8   2    2.09    0.79
  -3  -8   2    3.80    0.98
  -3  -8   2    1.70    0.92
   4   9  -2    1.61    1.03
   4   9  -2    2.60    1.02
   4   9  -2    1.66    0.85
  -4  -9   2    1.72    1.02
  -4  -9   2    1.57    1.00
   5  10  -2    5.86    1.37
   5  10  -2    8.65    1.63
   5  10  -2   15.75    2.14
  -5 -10   2    8.20    1.81
  -5 -10   2   12.14    1.89
   6  11  -2    1.78    1.11
   6  11  -2    2.31    1.31
  -6 -11   2   -0.12    1.12
  -6 -11   2    0.58    1.22
  -9  -3  -2    9.12    1.90
  -9  -3  -2    6.07    1.59
   9   3   2    8.11    1.79
  -8  -2  -2   11.49    2.06
  -8  -2  -2   15.45    2.15
   8   2   2    7.16    1.54
  -7  -1  -2   -0.43    0.82
  -7  -1  -2    0.30    0.78
   7   1   2    0.15    0.81
  -6   0  -2    1.83    0.95
  -6   0  -2    1.24    0.87
   6   0   2    3.01    1.03
  -5   1  -2    8.46    1.26
  -5   1  -2    8.49    1.39
  -5   1  -2   10.53    1.40
   5  -1   2   10.41    1.50
  -4   2  -2    4.08    1.05
  -4   2  -2    2.45    0.80
  -4   2  -2    1.88    0.75
   4  -2   2    2.91    0.87
   4  -2   2    2.44    0.62
  -3   3  -2    2.64    0.89
  -3   3  -2    1.06    0.68
  -3   3  -2    0.50    0.64
   3  -3   2    2.05    0.59
   3  -3   2    1.56    0.69
  -2   4  -2   13.18    1.61
  -2   4  -2   14.13    1.61
   2  -4   2   14.56    1.55
   2  -4   2   13.15    1.19
   2  -4   2   12.45    1.14
  -1   5  -2    0.31    0.72
  -1   5  -2   -0.41    0.53
  -1   5  -2    0.50    0.66
   1  -5   2   -0.22    0.42
   1  -5   2    0.00    0.34
   1  -5   2   -0.14    0.40
   0   6  -2   10.71    1.30
   0   6  -2    9.73    1.42
   0   6  -2   11.45    1.72
   0  -6   2   10.49    1.30
   0  -6   2   12.44    1.51
   0  -6   2   12.71    1.45
   1   7  -2   10.70    1.57
   1   7  -2   15.48    2.00
   1   7  -2   10.95    1.42
  -1  -7   2   10.81    1.51
  -1  -7   2    9.27    1.34
  -1  -7   2   11.55    1.52
   2   8  -2   66.07    3.40
   2   8  -2   61.63    3.62
  -2  -8   2   59.31    3.41
  -2  -8   2   67.24    3.57
  -2  -8   2   65.39    3.58
   3   9  -2    1.71    1.11
   3   9  -2    1.85    0.99
  -3  -9   2    1.34    1.00
  -3  -9   2    0.89    0.84
  -3  -9   2    8.98    1.61
   4  10  -2    0.30    0.83
   4  10  -2    1.78    1.10
  -4 -10   2    0.62    0.99
  -4 -10   2    0.44    0.94
   5  11  -2   18.33    2.57
   5  11  -2   17.13    2.31
   5  11  -2   12.32    1.88
  -5 -11   2   14.33    2.29
  -5 -11   2   12.94    2.03
  -9  -2  -2    1.49    1.18
  -9  -2  -2    0.04    1.22
   9   2   2   -1.01    1.11
  -8  -1  -2    2.66    1.29
  -8  -1  -2    4.30    1.27
   8   1   2    3.42    1.46
  -7   0  -2    3.34    1.32
  -7   0  -2    2.30    1.10
   7   0   2    3.57    1.24
  -6   1  -2    0.68    0.89
  -6   1  -2   -0.46    0.71
   6  -1   2    0.70    0.84
  -5   2  -2   10.95    1.51
  -5   2  -2   11.30    1.69
  -5   2  -2    8.69    1.52
   5  -2   2   10.17    1.57
  -4   3  -2   -0.13    0.63
  -4   3  -2    0.60    0.71
  -4   3  -2    0.86    0.73
   4  -3   2    1.01    0.71
   4  -3   2    1.26    0.58
  -3   4  -2   22.46    1.63
  -3   4  -2   18.20    1.65
  -3   4  -2   16.78    1.64
   3  -4   2   18.26    1.51
   3  -4   2   17.27    1.58
   3  -4   2   21.15    1.36
  -2   5  -2    0.51    0.78
  -2   5  -2    0.30    0.75
  -2   5  -2    2.37    0.92
   2  -5   2    0.80    0.56
   2  -5   2    1.46    0.76
   2  -5   2    0.85    0.63
  -1   6  -2    2.37    0.83
  -1   6  -2    2.17    0.83
  -1   6  -2    3.08    1.09
   1  -6   2    3.74    0.95
   1  -6   2    2.00    0.85
   0   7  -2   43.11    2.70
   0   7  -2   44.56    2.48
   0   7  -2   42.56    2.83
   0  -7   2   34.38    2.44
   0  -7   2   38.81    2.50
   0  -7   2   38.66    2.46
   1   8  -2    3.78    1.32
   1   8  -2    2.27    0.93
   1   8  -2    3.75    1.18
  -1  -8   2    2.58    0.92
  -1  -8   2    5.92    1.28
   2   9  -2    3.91    1.09
   2   9  -2    2.75    1.31
   2   9  -2    4.25    1.35
  -2  -9   2    2.45    1.15
  -2  -9   2    4.57    1.24
  -2  -9   2    4.50    1.24
   3  10  -2    3.81    1.53
   3  10  -2    1.91    1.08
   3  10  -2    3.51    1.37
  -3 -10   2    2.74    1.25
  -3 -10   2    2.04    1.17
  -3 -10   2    1.18    1.17
   4  11  -2    2.07    1.40
   4  11  -2    2.65    1.47
  -4 -11   2   -0.53    1.08
  -4 -11   2    0.45    1.16
  -9  -1  -2    1.29    1.37
  -9  -1  -2    1.21    1.12
   9   1   2    0.24    1.11
  -8   0  -2   -0.20    0.97
  -8   0  -2    0.26    1.17
   8   0   2   -0.02    1.02
  -7   1  -2    4.31    1.23
  -7   1  -2    1.92    1.23
   7  -1   2    2.73    1.24
  -6   2  -2    0.56    0.89
  -6   2  -2    2.42    1.18
   6  -2   2    2.39    1.01
  -5   3  -2   18.57    1.96
  -5   3  -2   20.08    2.29
  -5   3  -2   18.03    2.21
   5  -3   2   14.88    1.94
  -4   4  -2    2.89    0.99
  -4   4  -2    5.62    1.34
  -4   4  -2    3.38    1.19
   4  -4   2    4.47    1.01
   4  -4   2    4.08    1.12
  -3   5  -2    0.63    0.83
  -3   5  -2    1.03    0.95
  -3   5  -2    0.95    0.94
   3  -5   2    1.26    0.78
   3  -5   2    0.56    0.61
   3  -5   2    0.57    0.76
  -2   6  -2    8.15    1.33
  -2   6  -2    9.68    1.61
  -2   6  -2    6.99    1.49
   2  -6   2    8.94    1.45
   2  -6   2    8.50    1.38
  -1   7  -2    7.37    1.58
  -1   7  -2    6.98    1.43
  -1   7  -2    6.33    1.20
   1  -7   2    5.10    1.16
   1  -7   2    7.15    1.44
   0   8  -2   11.74    1.94
   0   8  -2   11.63    1.89
   0   8  -2   10.14    1.48
   0  -8   2   12.02    1.76
   1   9  -2    7.59    1.70
   1   9  -2    7.59    1.68
  -1  -9   2   10.38    1.73
  -1  -9   2    7.88    1.51
   2  10  -2    4.19    1.54
   2  10  -2    5.36    1.57
  -2 -10   2    3.53    1.33
  -2 -10   2    4.83    1.40
   3  11  -2    3.25    1.46
   3  11  -2    2.58    1.55
  -3 -11   2    3.10    1.39
  -3 -11   2    3.15    1.27
  -8   1  -2   10.78    2.22
  -8   1  -2    9.12    1.83
   8  -1   2   11.26    2.17
  -7   2  -2   -1.54    1.10
  -7   2  -2    0.27    0.96
   7  -2   2    0.04    1.04
  -6   3  -2   -1.05    1.16
  -6   3  -2   -0.77    0.75
   6  -3   2    0.98    0.97
  -5   4  -2   13.20    1.86
  -5   4  -2   11.16    2.09
  -5   4  -2   13.10    2.10
   5  -4   2    6.53    1.44
  -4   5  -2    5.84    1.60
  -4   5  -2    3.28    1.34
  -4   5  -2    2.03    1.04
   4  -5   2    4.63    1.34
   4  -5   2    4.02    1.09
  -3   6  -2    1.73    1.22
  -3   6  -2    4.83    1.48
   3  -6   2    3.50    1.18
   3  -6   2    3.42    1.08
  -2   7  -2    0.03    1.05
  -2   7  -2    0.91    1.02
   2  -7   2    0.36    1.05
   2  -7   2    0.40    0.79
  -1   8  -2    7.59    1.72
  -1   8  -2    7.21    1.69
   1  -8   2    7.16    1.53
   1  -8   2    9.53    1.66
   0   9  -2    0.25    1.13
   0   9  -2    0.64    1.03
   0  -9   2   -0.98    0.67
   1  10  -2   15.35    2.32
   1  10  -2   29.28    2.67
  -1 -10   2   25.70    2.85
  -1 -10   2   18.79    2.36
   2  11  -2    0.52    1.34
   2  11  -2    3.90    1.61
  -2 -11   2    2.71    1.43
  -2 -11   2    2.13    1.19
  -8   2  -2   -1.54    1.20
   8  -2   2    1.12    1.09
  -7   3  -2   21.87    3.02
   7  -3   2   19.48    2.61
  -6   4  -2   -0.17    1.25
   6  -4   2    0.87    0.91
  -5   5  -2    3.64    1.70
  -5   5  -2    3.28    1.59
   5  -5   2    5.37    1.67
  -4   6  -2    7.15    1.96
  -4   6  -2    9.70    2.12
  -4   6  -2    8.97    1.85
   4  -6   2    6.04    1.42
   4  -6   2    9.57    1.90
  -3   7  -2    6.78    1.84
  -3   7  -2    8.39    1.99
   3  -7   2   10.91    1.99
   3  -7   2    8.09    1.59
  -2   8  -2    1.81    1.33
  -2   8  -2    2.41    1.41
   2  -8   2    1.37    1.10
   2  -8   2    1.87    1.11
  -1   9  -2    0.52    1.38
  -1   9  -2    0.87    1.04
   1  -9   2   -0.66    0.87
   0  10  -2   -1.81    1.16
   0  10  -2    1.04    1.03
   0 -10   2   -0.76    0.85
   1  11  -2    0.62    1.04
   1  11  -2    1.85    1.60
  -1 -11   2    0.47    1.11
  -7   4  -2    2.11    1.62
   7  -4   2    2.50    1.46
  -6   5  -2    5.04    1.97
   6  -5   2    6.46    1.87
  -5   6  -2    0.06    1.68
  -5   6  -2    0.82    1.61
   5  -6   2    1.85    1.30
  -4   7  -2    3.54    1.63
  -4   7  -2    2.66    1.27
  -4   7  -2    0.66    1.48
   4  -7   2    1.06    1.04
   4  -7   2    1.33    1.34
  -3   8  -2    4.70    1.89
  -3   8  -2    6.46    2.00
  -3   8  -2    4.99    1.58
   3  -8   2    9.53    1.99
   3  -8   2    5.14    1.61
  -2   9  -2    7.54    2.05
  -2   9  -2    7.19    1.98
  -2   9  -2    7.63    1.92
   2  -9   2    6.44    1.69
   2  -9   2    8.66    1.99
  -1  10  -2   -1.34    1.46
  -1  10  -2    0.79    1.32
  -1  10  -2    0.70    1.11
   1 -10   2    0.06    1.13
   2 -10  -3    2.19    1.43
   2 -10  -3    2.01    1.18
  -2  10   3    1.35    1.54
  -2  10   3    1.41    1.54
   3  -9  -3   11.29    1.82
   3  -9  -3   19.19    2.54
  -3   9   3    8.89    2.24
  -3   9   3   11.88    2.28
   4  -8  -3   -0.15    0.96
   4  -8  -3    1.24    1.26
  -4   8   3   -1.77    1.31
  -4   8   3   -1.61    1.54
  -4   8   3   -0.25    1.34
   5  -7  -3    7.32    1.84
   5  -7  -3    5.27    1.40
  -5   7   3    4.51    1.92
  -5   7   3    4.12    1.88
   6  -6  -3    3.37    1.39
  -6   6   3    3.58    1.77
  -6   6   3    2.83    1.86
   0 -11  -3    3.76    1.18
   0 -11  -3    5.38    1.73
   0  11   3    6.12    1.99
   0  11   3    4.89    2.04
   1 -10  -3   11.56    1.92
   1 -10  -3   16.18    2.29
  -1  10   3   18.70    2.99
  -1  10   3   17.73    2.77
   2  -9  -3    0.72    1.00
   2  -9  -3   -0.72    0.95
  -2   9   3   -0.32    1.21
  -2   9   3   -0.43    1.08
   3  -8  -3    0.31    0.94
   3  -8  -3   -0.46    0.86
  -3   8   3   -0.10    1.25
  -3   8   3    0.13    1.31
  -3   8   3    0.34    1.36
   4  -7  -3   26.72    2.99
   4  -7  -3   26.60    3.02
   4  -7  -3   20.78    2.30
  -4   7   3   22.74    3.12
  -4   7   3   24.74    2.85
  -4   7   3   19.07    2.59
   5  -6  -3    7.64    1.63
   5  -6  -3    6.30    1.59
  -5   6   3    8.38    2.19
  -5   6   3    7.92    2.01
   6  -5  -3   10.07    1.73
   6  -5  -3   12.83    2.28
  -6   5   3   12.72    2.67
  -6   5   3   10.86    2.36
   7  -4  -3    6.34    1.56
   7  -4  -3   11.87    2.08
  -7   4   3    7.41    2.17
  -7   4   3    7.26    2.26
  -2 -12  -3    1.20    1.34
   2  12   3    2.03    1.66
  -1 -11  -3    0.43    1.19
  -1 -11  -3    1.05    0.98
   1  11   3    1.25    1.48
   1  11   3    0.04    1.28
   0 -10  -3    0.50    1.00
   0 -10  -3    2.05    1.02
   0  10   3    1.40    1.31
   0  10   3    1.55    1.48
   1  -9  -3   19.62    2.42
   1  -9  -3   14.13    1.83
  -1   9   3   13.03    2.25
  -1   9   3   13.59    2.18
   2  -8  -3   11.03    1.84
   2  -8  -3    5.62    1.22
  -2   8   3    8.31    1.86
  -2   8   3    6.45    1.66
  -2   8   3    5.43    1.71
   3  -7  -3    3.26    1.18
   3  -7  -3    3.38    1.05
   3  -7  -3    2.89    1.07
  -3   7   3    0.85    1.17
  -3   7   3    3.35    1.30
  -3   7   3    1.81    1.43
   4  -6  -3    6.99    1.38
   4  -6  -3    4.51    1.24
   4  -6  -3    3.47    1.14
  -4   6   3    2.72    1.58
  -4   6   3    4.54    1.56
  -4   6   3    6.02    1.79
   5  -5  -3    1.32    0.95
   5  -5  -3    1.01    0.99
  -5   5   3   -1.31    1.04
  -5   5   3    0.50    1.39
   6  -4  -3   34.32    2.54
   6  -4  -3   40.07    3.01
  -6   4   3   37.04    3.33
  -6   4   3   33.21    2.92
   7  -3  -3    4.39    1.37
  -7   3   3    0.35    1.26
  -7   3   3   -1.59    1.46
  -8   2   3   19.01    3.05
  -8   2   3   14.24    2.40
  -3 -12  -3   -0.73    1.22
  -3 -12  -3   -0.44    1.31
   3  12   3    3.94    1.93
  -2 -11  -3   -0.66    1.03
  -2 -11  -3    0.17    0.93
  -2 -11  -3   -0.86    0.90
   2  11   3   -0.57    1.22
   2  11   3    2.57    1.63
  -1 -10  -3   23.00    2.53
  -1 -10  -3   19.81    2.07
   1  10   3   27.43    2.60
   0  -9  -3    3.72    1.12
   0  -9  -3    3.44    1.10
   0   9   3    4.08    1.64
   0   9   3    2.46    1.34
   1  -8  -3    5.61    1.17
   1  -8  -3    5.45    1.28
  -1   8   3    5.56    1.69
  -1   8   3    5.42    2.31
  -1   8   3    5.32    1.58
   2  -7  -3    2.91    0.98
   2  -7  -3    2.78    0.92
  -2   7   3    3.09    1.32
  -2   7   3    2.26    1.26
  -2   7   3    4.30    1.41
   3  -6  -3    2.09    0.82
   3  -6  -3    2.71    1.01
   3  -6  -3    0.92    0.78
  -3   6   3    2.79    1.11
  -3   6   3    0.73    1.15
  -3   6   3    2.37    1.07
   4  -5  -3   19.27    2.27
   4  -5  -3   20.33    2.07
   4  -5  -3   17.93    1.59
  -4   5   3   15.80    2.03
  -4   5   3   18.03    2.20
  -4   5   3   21.30    2.66
   5  -4  -3    0.42    0.95
   5  -4  -3    1.19    0.85
  -5   4   3    0.17    1.08
  -5   4   3   -0.60    1.16
   6  -3  -3   52.61    3.35
  -6   3   3   56.22    3.58
  -6   3   3   54.17    3.73
   7  -2  -3    2.98    1.20
  -7   2   3    1.68    1.35
  -7   2   3   -0.02    1.41
  -8   1   3    2.90    1.67
  -8   1   3    3.93    1.57
  -4 -12  -3    3.52    1.41
  -4 -12  -3    5.06    1.54
  -4 -12  -3    2.39    1.31
  -4 -12  -3    3.97    1.52
  -3 -11  -3    1.43    1.07
  -3 -11  -3   -0.26    0.87
  -3 -11  -3    2.65    1.18
  -3 -11  -3   -0.71    0.96
   3  11   3    1.42    1.44
  -2 -10  -3   -1.19    0.65
  -2 -10  -3   -0.07    0.76
  -2 -10  -3   -0.85    0.66
  -2 -10  -3    0.39    0.94
   2  10   3    0.25    1.12
   2  10   3   -0.26    0.99
  -1  -9  -3   -0.19    0.70
  -1  -9  -3   -0.45    0.71
   1   9   3   -0.62    0.99
   1   9   3   -0.35    0.96
   0  -8  -3   12.35    1.51
   0  -8  -3   10.73    1.60
   0   8   3   15.92    2.19
   0   8   3   10.83    1.84
   1  -7  -3    2.66    0.81
   1  -7  -3    2.35    0.91
  -1   7   3    3.76    1.17
  -1   7   3    2.02    1.08
  -1   7   3    3.58    1.15
   2  -6  -3    1.14    0.63
   2  -6  -3    0.79    0.63
   2  -6  -3    1.99    0.85
  -2   6   3    0.67    0.88
  -2   6   3    1.26    0.85
  -2   6   3    1.75    1.07
   3  -5  -3   11.15    1.43
   3  -5  -3   11.26    1.62
   3  -5  -3   12.98    1.51
  -3   5   3   11.69    1.68
  -3   5   3   11.85    1.62
  -3   5   3   10.39    1.72
   4  -4  -3   71.18    3.90
   4  -4  -3   88.12    4.81
   4  -4  -3   70.89    3.64
  -4   4   3   79.65    3.99
  -4   4   3   72.49    4.12
  -4   4   3   78.75    3.94
   5  -3  -3   37.14    2.55
  -5   3   3   37.30    2.62
  -5   3   3   36.57    2.76
   6  -2  -3   29.36    2.29
  -6   2   3   30.08    2.68
  -6   2   3   33.73    2.58
   7  -1  -3   22.09    2.48
  -7   1   3   20.66    2.66
  -7   1   3   17.01    2.23
  -8   0   3    9.33    1.92
  -9  -1   3    8.52    2.05
  -5 -12  -3   20.74    2.38
  -5 -12  -3   16.72    2.29
  -5 -12  -3   21.54    2.54
  -4 -11  -3   10.53    1.62
  -4 -11  -3   10.62    1.78
  -4 -11  -3    7.57    1.56
  -4 -11  -3   10.56    1.89
  -3 -10  -3    6.24    1.40
  -3 -10  -3    2.59    1.02
  -3 -10  -3    3.65    1.16
  -3 -10  -3    2.04    0.99
   3  10   3    3.52    1.33
  -2  -9  -3    2.17    0.86
  -2  -9  -3    2.69    0.95
  -2  -9  -3    2.61    0.93
  -2  -9  -3    2.04    0.87
   2   9   3    1.90    1.13
   2   9   3    1.92    1.14
  -1  -8  -3    3.17    0.85
  -1  -8  -3    1.56    0.76
  -1  -8  -3    2.48    0.85
  -1  -8  -3    2.42    0.74
   1   8   3    3.06    1.20
   1   8   3    2.98    1.10
   0  -7  -3    6.95    1.20
   0  -7  -3    9.92    1.28
   0   7   3    7.54    1.17
   0   7   3    7.06    1.43
   0   7   3    6.13    1.37
   1  -6  -3   26.15    1.82
   1  -6  -3   26.24    1.73
  -1   6   3   24.61    1.80
  -1   6   3   27.96    2.08
  -1   6   3   25.12    2.09
   2  -5  -3   23.53    1.64
   2  -5  -3   26.02    1.74
   2  -5  -3   25.98    1.88
  -2   5   3   25.08    1.76
  -2   5   3   24.76    1.97
  -2   5   3   23.38    1.96
   3  -4  -3    1.04    0.62
   3  -4  -3    1.23    0.67
   3  -4  -3    1.21    0.56
  -3   4   3    1.51    0.80
  -3   4   3    0.36    0.69
  -3   4   3    1.85    1.00
   4  -3  -3    3.29    0.92
   4  -3  -3    3.20    0.74
  -4   3   3    3.16    0.99
  -4   3   3    4.96    1.41
  -4   3   3    3.16    0.93
   5  -2  -3   79.48    3.74
   5  -2  -3   75.45    3.90
  -5   2   3   83.89    4.12
  -5   2   3   77.91    4.20
   6  -1  -3    0.90    0.72
   6  -1  -3    0.19    0.68
  -6   1   3    1.15    0.97
  -6   1   3   -0.17    1.09
   7   0  -3   27.92    2.18
  -7   0   3   22.80    2.31
  -7   0   3   29.34    2.48
   8   1  -3    2.85    1.15
  -8  -1   3    6.03    1.66
   9   2  -3    1.54    1.20
  -9  -2   3    4.02    1.49
  -6 -12  -3    1.06    1.15
  -5 -11  -3    0.22    1.00
  -5 -11  -3    0.62    1.01
  -5 -11  -3   -1.23    0.78
  -4 -10  -3    2.41    1.05
  -4 -10  -3    1.13    0.88
  -4 -10  -3   -0.17    0.92
   4  10   3    0.06    0.82
  -3  -9  -3    2.77    1.00
  -3  -9  -3    1.39    0.86
  -3  -9  -3    1.03    0.80
  -3  -9  -3    1.90    0.82
   3   9   3    1.20    0.96
  -2  -8  -3    0.13    0.55
  -2  -8  -3    0.62    0.64
  -2  -8  -3   -0.21    0.54
  -2  -8  -3    0.98    0.71
   2   8   3    2.55    0.99
   2   8   3    1.23    0.89
  -1  -7  -3    1.43    0.65
  -1  -7  -3    1.11    0.61
  -1  -7  -3    0.20    0.48
  -1  -7  -3    0.51    0.46
   1   7   3    1.48    0.84
   1   7   3    0.09    0.87
   1   7   3   -1.29    0.60
   0  -6  -3   35.03    1.83
   0  -6  -3   38.80    2.18
   0  -6  -3   32.77    1.97
   0  -6  -3   37.03    1.88
   0   6   3   34.85    2.21
   0   6   3   35.14    1.99
   0   6   3   37.17    2.38
   1  -5  -3    0.54    0.42
   1  -5  -3    1.00    0.56
   1  -5  -3    1.26    0.52
  -1   5   3    1.45    0.66
  -1   5   3    1.62    0.74
   2  -4  -3   43.26    2.39
   2  -4  -3   45.96    2.08
   2  -4  -3   42.51    2.18
   2  -4  -3   41.31    2.18
  -2   4   3   38.47    2.18
  -2   4   3   41.47    2.46
  -2   4   3   37.98    2.40
   3  -3  -3   44.62    2.26
   3  -3  -3   49.24    2.40
   3  -3  -3   46.11    2.30
   3  -3  -3   47.97    2.54
  -3   3   3   45.26    2.69
  -3   3   3   46.49    2.50
  -3   3   3   47.74    2.61
   4  -2  -3   -0.68    0.39
   4  -2  -3    0.90    0.56
  -4   2   3    0.11    0.59
  -4   2   3   -0.23    0.60
  -4   2   3   -0.28    0.76
   5  -1  -3   28.42    1.91
   5  -1  -3   28.20    1.88
  -5   1   3   26.85    2.08
  -5   1   3   28.42    2.01
  -5   1   3   26.56    2.17
   6   0  -3    1.19    0.79
   6   0  -3    1.34    0.72
  -6   0   3   -0.30    0.85
  -6   0   3    0.77    0.84
   7   1  -3   42.64    2.76
  -7  -1   3   40.84    2.93
  -7  -1   3   39.86    2.91
   8   2  -3    1.24    1.00
  -8  -2   3    0.72    1.07
   9   3  -3   14.31    2.13
  -9  -3   3   10.91    2.00
  -9  -3   3   15.14    2.25
  -6 -11  -3   -0.53    1.10
  -6 -11  -3    0.99    1.08
  -6 -11  -3   -0.51    1.10
   6  11   3    0.68    1.02
  -5 -10  -3    0.12    0.83
  -5 -10  -3   -1.17    0.73
  -5 -10  -3   -0.20    0.89
   5  10   3   -0.38    0.70
  -4  -9  -3    5.47    1.22
  -4  -9  -3    5.44    1.13
  -4  -9  -3    1.66    0.83
  -4  -9  -3    3.94    1.06
   4   9   3    2.13    0.95
  -3  -8  -3    6.43    1.07
  -3  -8  -3    5.50    1.12
  -3  -8  -3    6.47    1.10
  -3  -8  -3    4.86    0.96
   3   8   3    5.16    1.04
   3   8   3    5.79    1.20
  -2  -7  -3   13.82    1.50
  -2  -7  -3   12.79    1.33
  -2  -7  -3   11.70    1.30
  -2  -7  -3   11.55    1.27
   2   7   3   12.48    1.50
   2   7   3   15.09    1.79
  -1  -6  -3   17.47    1.24
  -1  -6  -3   19.92    1.41
  -1  -6  -3   16.53    1.26
  -1  -6  -3   18.34    1.30
   1   6   3   20.47    1.60
   1   6   3   15.93    1.37
   1   6   3   18.22    1.23
   0  -5  -3   35.26    1.91
   0  -5  -3   32.57    1.80
   0  -5  -3   33.55    1.67
   0  -5  -3   33.00    1.72
   0   5   3   32.72    2.07
   0   5   3   33.15    1.74
   0   5   3   33.49    2.00
   1  -4  -3   18.72    1.22
   1  -4  -3   17.49    1.10
   1  -4  -3   17.90    1.30
   1  -4  -3   16.57    0.91
   1  -4  -3   15.58    1.12
  -1   4   3   15.26    1.35
  -1   4   3   17.30    1.35
  -1   4   3   16.21    1.14
   2  -3  -3    4.12    0.65
   2  -3  -3    3.07    0.70
   2  -3  -3    4.80    0.76
   2  -3  -3    4.76    0.69
  -2   3   3    5.35    0.94
  -2   3   3    4.41    0.77
  -2   3   3    3.77    0.88
   3  -2  -3    7.12    0.81
   3  -2  -3    8.61    1.07
   3  -2  -3    8.47    0.94
  -3   2   3    9.54    1.19
  -3   2   3    7.05    1.00
  -3   2   3    7.34    0.73
  -3   2   3   10.72    1.40
   4  -1  -3    0.30    0.40
   4  -1  -3    0.21    0.33
   4  -1  -3   -0.05    0.40
  -4   1   3    0.18    0.64
  -4   1   3    0.38    0.63
  -4   1   3   -0.59    0.36
  -4   1   3   -0.11    0.74
   5   0  -3   14.01    1.15
   5   0  -3   12.88    1.20
   5   0  -3   14.35    1.54
  -5   0   3   12.69    1.70
  -5   0   3   13.25    1.63
   6   1  -3   13.85    1.62
   6   1  -3   17.25    1.86
  -6  -1   3   16.96    2.13
  -6  -1   3   15.98    1.94
   7   2  -3   40.10    2.64
   7   2  -3   32.82    2.41
  -7  -2   3   40.00    2.77
  -7  -2   3   36.69    2.75
   8   3  -3   21.23    2.47
   8   3  -3   27.05    2.82
  -8  -3   3   18.84    2.22
  -8  -3   3   21.19    2.65
   9   4  -3    0.56    0.96
   9   4  -3    1.78    1.09
  -9  -4   3    0.10    1.10
  -9  -4   3    1.11    1.19
  -7 -11  -3    0.24    1.08
  -7 -11  -3    1.03    1.10
  -7 -11  -3    0.15    1.09
   7  11   3    2.47    1.22
   7  11   3    0.39    0.91
  -6 -10  -3   -0.39    0.76
  -6 -10  -3   -0.08    0.96
  -6 -10  -3   -1.13    0.91
   6  10   3    0.88    0.82
  -5  -9  -3    7.32    1.28
  -5  -9  -3    9.41    1.43
  -5  -9  -3    7.63    1.41
   5   9   3    4.42    1.14
   5   9   3    7.67    1.28
  -4  -8  -3    1.34    0.70
  -4  -8  -3    0.74    0.65
  -4  -8  -3    1.05    0.64
  -4  -8  -3    1.30    0.69
   4   8   3    1.42    0.80
  -3  -7  -3    0.45    0.55
  -3  -7  -3   -0.48    0.38
  -3  -7  -3    0.05    0.52
  -3  -7  -3   -0.37    0.42
   3   7   3    0.16    0.82
   3   7   3    0.02    0.54
   3   7   3    0.10    0.63
  -2  -6  -3   26.39    1.64
  -2  -6  -3   25.43    1.58
  -2  -6  -3   32.59    1.80
  -2  -6  -3   31.06    1.75
   2   6   3   28.19    1.56
   2   6   3   28.40    1.73
   2   6   3   31.76    1.96
  -1  -5  -3   33.43    1.80
  -1  -5  -3   31.41    1.72
  -1  -5  -3   33.24    1.67
  -1  -5  -3   29.92    1.66
   1   5   3   32.97    1.59
   1   5   3   32.98    1.83
   1   5   3   31.58    1.93
   0  -4  -3   78.96    3.21
   0  -4  -3   78.60    3.34
   0  -4  -3   77.07    3.29
   0  -4  -3   81.78    3.43
   0   4   3   81.35    3.50
   0   4   3   81.11    3.63
   0   4   3   80.68    3.21
   1  -3  -3    6.70    0.76
   1  -3  -3    5.05    0.75
   1  -3  -3    7.85    0.85
   1  -3  -3    6.49    0.77
  -1   3   3    5.85    0.88
  -1   3   3    6.15    0.91
  -1   3   3    5.78    0.68
   2  -2  -3    0.00    0.25
   2  -2  -3   -0.14    0.25
   2  -2  -3   -0.15    0.21
   2  -2  -3   -0.46    0.19
  -2   2   3   -0.27    0.43
  -2   2   3   -0.11    0.33
  -2   2   3    0.00    0.40
   3  -1  -3    4.25    0.69
   3  -1  -3    4.15    0.58
   3  -1  -3    3.66    0.66
  -3   1   3    4.68    0.78
  -3   1   3    4.59    0.93
  -3   1   3    4.91    0.86
   4   0  -3    1.07    0.46
   4   0  -3    1.48    0.54
   4   0  -3    1.26    0.48
  -4   0   3    1.09    0.66
  -4   0   3    1.97    0.83
  -4   0   3    0.94    0.59
   5   1  -3   49.03    2.71
   5   1  -3   53.44    3.03
   5   1  -3   57.28    2.83
  -5  -1   3   56.32    3.00
  -5  -1   3   52.71    2.97
   6   2  -3   19.40    1.97
   6   2  -3   16.89    1.84
  -6  -2   3   15.69    2.01
  -6  -2   3   12.29    1.71
   7   3  -3    0.39    0.73
   7   3  -3    0.44    0.86
  -7  -3   3   -0.05    0.88
  -7  -3   3    1.64    0.93
  -7  -3   3    0.37    0.81
   8   4  -3    9.15    1.66
   8   4  -3    9.84    1.77
  -8  -4   3    7.84    1.67
  -8  -4   3   11.42    1.76
   9   5  -3    3.80    1.32
   9   5  -3    2.91    1.45
  -9  -5   3    2.21    1.29
  -9  -5   3    0.84    1.19
  -7 -10  -3    2.10    1.22
  -7 -10  -3    1.77    1.10
  -7 -10  -3    1.86    1.15
   7  10   3    1.78    0.95
  -6  -9  -3    2.29    1.01
  -6  -9  -3    2.89    0.97
  -6  -9  -3    0.54    0.83
   6   9   3    2.43    0.98
  -5  -8  -3    2.05    0.84
  -5  -8  -3    0.35    0.65
  -5  -8  -3    0.58    0.72
   5   8   3    0.25    0.60
   5   8   3    1.87    0.90
  -4  -7  -3    2.42    0.73
  -4  -7  -3    4.12    0.85
  -4  -7  -3    3.97    0.87
  -4  -7  -3    4.19    0.86
   4   7   3    2.07    0.85
  -3  -6  -3   10.45    1.09
  -3  -6  -3    7.18    0.92
  -3  -6  -3    9.26    1.13
  -3  -6  -3   11.38    1.20
   3   6   3    8.09    1.12
   3   6   3    9.10    1.23
   3   6   3    8.09    1.45
  -2  -5  -3   23.83    1.37
  -2  -5  -3   23.92    1.39
  -2  -5  -3   21.57    1.38
  -2  -5  -3   21.77    1.26
   2   5   3   22.05    1.19
   2   5   3   23.60    1.35
   2   5   3   22.23    1.50
  -1  -4  -3   65.96    2.80
  -1  -4  -3   67.51    2.80
  -1  -4  -3   67.92    2.79
  -1  -4  -3   65.77    2.67
  -1  -4  -3   65.98    2.73
  -1  -4  -3   67.09    2.85
   1   4   3   66.72    2.82
   1   4   3   63.98    2.71
   1   4   3   56.20    2.90
   0  -3  -3    0.88    0.32
   0  -3  -3    0.81    0.32
   0  -3  -3    1.02    0.30
   0  -3  -3    0.66    0.31
   0   3   3    1.98    0.52
   0   3   3    1.02    0.44
   1  -2  -3  153.94    5.69
   1  -2  -3  144.58    5.67
   1  -2  -3  143.76    5.62
  -1   2   3  156.40    5.61
  -1   2   3  152.51    5.88
  -1   2   3  150.75    5.85
   2  -1  -3   81.16    3.26
   2  -1  -3   79.35    3.30
   2  -1  -3   79.88    3.16
  -2   1   3   76.35    3.29
  -2   1   3   80.00    3.49
  -2   1   3   81.33    3.44
   3   0  -3   58.09    2.72
   3   0  -3   58.31    2.65
   3   0  -3   64.93    2.62
  -3   0   3   64.37    2.85
  -3   0   3   58.32    2.76
  -3   0   3   58.87    2.90
   4   1  -3    4.83    0.70
   4   1  -3    6.53    0.96
   4   1  -3    4.07    0.78
  -4  -1   3    4.85    0.98
  -4  -1   3    4.17    0.76
  -4  -1   3    4.21    0.89
   5   2  -3   14.34    1.32
   5   2  -3   17.29    1.42
  -5  -2   3   15.32    1.50
  -5  -2   3   14.28    1.69
   6   3  -3   18.06    1.64
   6   3  -3   18.57    1.97
  -6  -3   3   17.73    1.78
  -6  -3   3   19.69    1.79
  -6  -3   3   15.47    1.92
   7   4  -3    1.22    0.85
   7   4  -3   -0.33    0.64
  -7  -4   3    0.48    0.85
  -7  -4   3    0.71    0.85
  -7  -4   3    1.02    0.94
   8   5  -3    3.03    1.15
   8   5  -3    4.13    1.31
  -8  -5   3    3.22    1.41
  -8  -5   3    2.04    1.09
   9   6  -3    0.21    1.08
   9   6  -3   -0.20    0.98
  -9  -6   3   -0.70    0.98
  -8 -10  -3    0.90    1.14
  -8 -10  -3    3.47    1.47
   8  10   3    1.22    0.96
  -7  -9  -3   15.10    1.90
  -7  -9  -3   10.06    1.66
  -7  -9  -3    9.90    1.72
   7   9   3   10.21    1.73
  -6  -8  -3   -1.56    0.53
  -6  -8  -3   -0.50    0.56
  -6  -8  -3   -0.55    0.65
   6   8   3   -1.32    0.59
   6   8   3    2.25    1.00
  -5  -7  -3    5.03    1.01
  -5  -7  -3    4.28    0.95
  -5  -7  -3    4.45    0.93
   5   7   3    5.60    1.14
  -4  -6  -3    8.74    1.04
  -4  -6  -3    8.34    1.11
  -4  -6  -3    8.73    1.17
  -4  -6  -3    7.77    0.95
   4   6   3    7.47    1.11
  -3  -5  -3    3.61    0.63
  -3  -5  -3    3.83    0.62
  -3  -5  -3    4.10    0.72
  -3  -5  -3    4.61    0.76
   3   5   3    3.88    0.72
   3   5   3    4.22    0.81
  -2  -4  -3    7.54    0.69
  -2  -4  -3    9.04    0.66
  -2  -4  -3    8.67    0.87
  -2  -4  -3    8.38    0.88
  -2  -4  -3    8.10    0.74
   2   4   3    8.65    0.80
   2   4   3    7.07    0.90
   2   4   3    8.12    0.64
  -1  -3  -3   22.91    1.24
  -1  -3  -3   21.04    1.19
  -1  -3  -3   26.54    1.24
  -1  -3  -3   23.28    1.25
  -1  -3  -3   22.85    1.21
   1   3   3   23.06    1.31
   1   3   3   22.98    1.18
   0  -2  -3    4.81    0.57
   0  -2  -3    3.97    0.55
   0  -2  -3    4.40    0.54
   0  -2  -3    5.71    0.46
   0   2   3    5.40    0.69
   0   2   3    5.45    0.71
   1  -1  -3   24.92    1.25
   1  -1  -3   24.75    1.14
   1  -1  -3   24.06    1.16
  -1   1   3   22.07    1.36
  -1   1   3   23.10    1.33
  -1   1   3   24.72    1.17
   2   0  -3   33.99    1.51
   2   0  -3   36.54    1.66
   2   0  -3   36.30    1.72
  -2   0   3   32.55    1.67
  -2   0   3   31.96    1.75
  -2   0   3   34.38    1.83
   3   1  -3  100.13    3.80
   3   1  -3  100.89    4.12
   3   1  -3   92.88    4.05
  -3  -1   3   96.91    4.24
  -3  -1   3  101.42    4.07
  -3  -1   3  100.37    4.18
   4   2  -3   29.99    1.80
   4   2  -3   29.23    1.82
  -4  -2   3   29.73    1.62
  -4  -2   3   29.87    1.97
  -4  -2   3   30.30    1.92
  -4  -2   3   29.24    1.67
  -4  -2   3   33.96    1.79
   5   3  -3    3.20    0.85
   5   3  -3    3.91    0.88
  -5  -3   3    3.20    0.72
  -5  -3   3    4.19    1.07
  -5  -3   3    3.07    0.85
  -5  -3   3    1.48    0.81
   6   4  -3   19.72    1.78
   6   4  -3   20.12    1.81
  -6  -4   3   23.86    1.75
  -6  -4   3   21.88    1.89
  -6  -4   3   22.25    1.92
  -6  -4   3   20.39    1.74
   7   5  -3    0.77    0.85
   7   5  -3    1.46    0.83
  -7  -5   3    1.29    0.83
  -7  -5   3    1.06    0.99
  -7  -5   3    1.55    0.92
   8   6  -3    1.38    1.00
   8   6  -3    4.79    1.45
  -8  -6   3    1.33    1.03
   9   7  -3    6.32    2.39
   9   7  -3    3.85    1.43
  -9  -7   3    4.19    1.51
  -8  -9  -3    6.51    1.51
  -8  -9  -3    3.09    1.27
   8   9   3    4.39    1.33
  -7  -8  -3    8.75    1.53
  -7  -8  -3    9.21    1.55
  -7  -8  -3    7.85    1.44
   7   8   3    7.93    1.48
  -6  -7  -3    1.11    0.77
  -6  -7  -3    0.26    0.66
  -6  -7  -3    0.20    0.69
   6   7   3    1.03    0.85
   6   7   3   -0.04    0.57
  -5  -6  -3   11.36    1.39
  -5  -6  -3   10.41    1.23
  -5  -6  -3   11.12    1.36
   5   6   3   11.76    1.52
  -4  -5  -3   19.12    1.24
  -4  -5  -3   17.77    1.26
  -4  -5  -3   16.79    1.25
  -4  -5  -3   17.98    1.34
   4   5   3   17.47    1.44
  -3  -4  -3  141.71    5.46
  -3  -4  -3  139.12    5.46
  -3  -4  -3  144.91    5.38
  -3  -4  -3  140.46    5.57
   3   4   3  135.98    5.38
   3   4   3  142.56    5.66
  -2  -3  -3   44.05    2.02
  -2  -3  -3   43.97    2.03
  -2  -3  -3   42.79    1.86
  -2  -3  -3   42.92    1.92
  -2  -3  -3   40.87    1.77
   2   3   3   43.32    2.06
   2   3   3   41.86    1.95
  -1  -2  -3  183.69    6.64
  -1  -2  -3  169.33    6.62
  -1  -2  -3  187.76    6.54
   1   2   3  187.13    6.70
   1   2   3  168.18    6.68
   0  -1  -3    4.00    0.52
   0  -1  -3    5.05    0.56
   0   1   3    4.37    0.66
   0   1   3    3.61    0.63
   1   0  -3  258.90    9.23
   1   0  -3  266.73    9.38
   1   0  -3  252.75    9.36
  -1   0   3  260.18    9.32
  -1   0   3  256.24    9.46
  -1   0   3  255.45    9.49
   2   1  -3   42.99    2.01
   2   1  -3   43.69    2.06
  -2  -1   3   42.96    2.06
  -2  -1   3   45.99    1.93
  -2  -1   3   46.12    2.10
  -2  -1   3   40.92    2.14
   3   2  -3   13.32    1.00
   3   2  -3   12.75    1.02
  -3  -2   3   11.64    0.91
  -3  -2   3    9.98    0.93
  -3  -2   3   11.70    0.88
  -3  -2   3   12.78    1.04
  -3  -2   3   13.30    1.40
   4   3  -3   50.24    2.74
   4   3  -3   51.88    2.67
  -4  -3   3   53.44    2.82
  -4  -3   3   54.63    2.54
  -4  -3   3   51.75    2.75
  -4  -3   3   54.45    2.53
  -4  -3   3   50.07    2.55
   5   4  -3   35.45    2.33
   5   4  -3   40.64    2.52
  -5  -4   3   45.13    2.65
  -5  -4   3   43.60    2.40
  -5  -4   3   40.61    2.29
  -5  -4   3   44.85    2.61
   6   5  -3    7.99    1.37
   6   5  -3    7.54    1.40
  -6  -5   3   10.88    1.65
  -6  -5   3    9.12    1.31
  -6  -5   3    6.70    1.20
   7   6  -3    2.06    1.03
   7   6  -3    1.94    0.89
  -7  -6   3    2.08    1.05
  -7  -6   3    2.49    1.14
  -7  -6   3    2.04    1.01
   8   7  -3    1.76    1.06
   8   7  -3    1.87    1.18
  -8  -7   3    1.76    1.24
  -9  -9  -3    1.53    1.21
  -9  -9  -3    0.58    1.17
  -8  -8  -3    8.84    1.69
  -8  -8  -3    6.98    1.50
   8   8   3    6.11    1.55
  -7  -7  -3   18.59    1.97
  -7  -7  -3   17.67    1.94
   7   7   3   14.55    1.91
   7   7   3   13.68    1.81
  -6  -6  -3   16.09    2.32
  -6  -6  -3   16.46    1.67
  -6  -6  -3   15.31    1.68
  -6  -6  -3   16.09    1.65
   6   6   3   15.01    1.71
   6   6   3   16.98    1.84
  -5  -5  -3   15.20    1.28
  -5  -5  -3   14.63    1.31
  -5  -5  -3   15.65    1.30
  -5  -5  -3   13.14    1.17
  -5  -5  -3   14.48    1.22
   5   5   3   15.12    1.60
  -4  -4  -3   10.99    1.00
  -4  -4  -3   11.11    0.91
  -4  -4  -3   12.29    0.96
  -4  -4  -3   11.23    1.00
  -4  -4  -3   14.82    1.32
   4   4   3   11.89    1.11
  -3  -3  -3   27.11    1.54
  -3  -3  -3   27.40    1.30
  -3  -3  -3   26.72    1.30
  -3  -3  -3   23.50    1.37
  -3  -3  -3   25.10    1.35
  -3  -3  -3   25.24    1.43
   3   3   3   25.55    1.51
   3   3   3   22.00    1.32
  -2  -2  -3   94.94    3.65
  -2  -2  -3   95.96    3.79
  -2  -2  -3   93.89    3.61
   2   2   3   94.00    3.66
   2   2   3   87.36    3.74
  -1  -1  -3  140.83    5.17
  -1  -1  -3  135.29    5.22
  -1  -1  -3  144.57    5.30
   1   1   3  135.54    5.30
   1   1   3  145.12    5.26
   0   0  -3   12.57    0.73
   0   0  -3   11.88    0.78
   0   0  -3   11.08    0.69
   0   0   3   11.79    0.76
   0   0   3   11.78    0.85
   1   1  -3    0.34    0.27
   1   1  -3    0.80    0.28
   1   1  -3    0.14    0.24
  -1  -1   3    0.59    0.37
  -1  -1   3    0.16    0.34
  -1  -1   3    0.16    0.21
   2   2  -3  178.28    6.78
   2   2  -3  179.52    6.88
   2   2  -3  184.31    6.78
  -2  -2   3  171.88    6.93
  -2  -2   3  186.69    6.92
  -2  -2   3  177.45    6.69
   3   3  -3    0.26    0.35
   3   3  -3    0.34    0.40
  -3  -3   3    0.72    0.45
  -3  -3   3    0.21    0.39
  -3  -3   3    0.36    0.50
  -3  -3   3    1.32    0.47
  -3  -3   3    0.57    0.32
   4   4  -3   31.69    2.01
   4   4  -3   35.52    2.17
  -4  -4   3   32.67    2.15
  -4  -4   3   36.64    2.04
  -4  -4   3   37.66    2.06
  -4  -4   3   36.33    2.01
   5   5  -3    0.03    0.56
   5   5  -3   -0.12    0.52
  -5  -5   3    0.40    0.62
  -5  -5   3    0.34    0.61
  -5  -5   3    0.49    0.83
   6   6  -3   64.50    3.59
   6   6  -3   65.00    3.75
  -6  -6   3   66.90    3.77
  -6  -6   3   65.15    3.56
  -6  -6   3   69.43    3.59
   7   7  -3    0.92    0.89
   7   7  -3    1.24    0.92
  -7  -7   3    3.47    1.14
  -7  -7   3    0.29    1.00
   8   8  -3    2.94    1.40
   8   8  -3    4.27    1.42
  -8  -8   3    0.27    1.14
  -8  -8   3    1.71    1.27
  -9  -8  -3    0.46    1.15
  -9  -8  -3    0.77    1.26
   9   8   3    0.26    0.93
  -8  -7  -3    2.73    1.10
  -8  -7  -3    4.89    1.29
   8   7   3    2.13    1.08
  -7  -6  -3   -0.06    0.69
  -7  -6  -3   -0.09    0.84
   7   6   3    0.40    0.85
   7   6   3    1.29    0.81
  -6  -5  -3   51.24    2.92
  -6  -5  -3   61.23    3.14
  -6  -5  -3   55.89    2.93
  -6  -5  -3   57.19    3.02
   6   5   3   57.85    3.12
   6   5   3   61.69    3.22
  -5  -4  -3    0.27    0.50
  -5  -4  -3    0.04    0.43
  -5  -4  -3    1.24    0.63
  -5  -4  -3    0.69    0.48
  -5  -4  -3   -0.66    0.37
   5   4   3    0.52    0.59
  -4  -3  -3   12.93    1.02
  -4  -3  -3   13.50    1.09
  -4  -3  -3   15.21    1.20
  -4  -3  -3   14.15    1.05
  -4  -3  -3   15.25    1.15
   4   3   3   15.46    1.22
  -3  -2  -3    8.71    0.72
  -3  -2  -3    8.28    0.93
  -3  -2  -3    9.71    0.74
  -3  -2  -3    8.61    0.75
   3   2   3   11.24    1.13
  -2  -1  -3   22.84    1.09
  -2  -1  -3   21.98    1.10
  -2  -1  -3   20.55    1.24
  -2  -1  -3   20.68    1.17
   2   1   3   22.45    1.17
   2   1   3   23.51    1.27
  -1   0  -3  118.91    4.39
  -1   0  -3  114.55    4.49
  -1   0  -3  115.38    4.45
  -1   0  -3  119.06    4.36
   1   0   3  116.42    4.55
   1   0   3  116.58    4.44
   0   1  -3   80.74    3.17
   0   1  -3   77.56    3.06
   0   1  -3   79.25    3.17
   0   1  -3   80.17    3.23
   0  -1   3   80.09    3.34
   0  -1   3   81.30    3.26
   1   2  -3   73.21    3.13
   1   2  -3   77.40    3.29
   1   2  -3   82.51    3.29
  -1  -2   3   80.71    3.40
  -1  -2   3   83.35    3.18
  -1  -2   3   82.38    3.44
  -1  -2   3   77.79    3.26
   2   3  -3    3.55    0.60
   2   3  -3    3.95    0.66
   2   3  -3    4.51    0.74
  -2  -3   3    4.09    0.66
  -2  -3   3    3.85    0.79
  -2  -3   3    2.90    0.65
  -2  -3   3    3.90    0.57
  -2  -3   3    3.93    0.62
   3   4  -3   13.73    1.41
   3   4  -3   10.55    1.19
   3   4  -3   10.40    0.95
  -3  -4   3   12.53    1.16
  -3  -4   3   10.91    0.91
  -3  -4   3   13.02    1.54
  -3  -4   3   10.24    1.18
  -3  -4   3   13.21    1.23
   4   5  -3   55.30    2.83
   4   5  -3   57.22    3.03
  -4  -5   3   55.05    2.89
  -4  -5   3   50.97    3.00
  -4  -5   3   55.17    2.88
  -4  -5   3   58.81    2.89
   5   6  -3    0.42    0.66
   5   6  -3    0.59    0.61
  -5  -6   3    2.00    0.81
  -5  -6   3    0.19    0.72
   6   7  -3   10.25    1.73
   6   7  -3    8.76    1.52
  -6  -7   3    5.74    1.29
  -6  -7   3    9.51    1.66
   7   8  -3    2.04    0.93
   7   8  -3    1.40    1.08
   7   8  -3    3.53    1.16
  -7  -8   3   -0.27    1.10
  -7  -8   3    3.08    1.22
   8   9  -3    3.08    1.33
   8   9  -3    0.10    1.10
   8   9  -3    2.65    1.33
  -8  -9   3    0.53    1.34
  -8  -9   3    2.79    1.41
  -9  -7  -3    0.63    1.10
   9   7   3   -0.13    0.97
  -8  -6  -3   22.69    2.37
  -8  -6  -3   23.18    2.06
   8   6   3   21.35    2.42
   8   6   3   23.47    2.12
  -7  -5  -3    2.62    1.10
  -7  -5  -3    5.10    1.20
  -7  -5  -3    5.70    1.17
  -7  -5  -3    4.69    1.07
   7   5   3    6.72    1.37
   7   5   3    7.32    1.30
  -6  -4  -3   29.89    1.93
  -6  -4  -3   27.24    1.97
  -6  -4  -3   27.44    1.99
   6   4   3   27.82    2.14
   6   4   3   29.36    1.96
  -5  -3  -3    8.17    1.14
  -5  -3  -3    6.88    0.97
  -5  -3  -3    9.65    1.23
   5   3   3    8.13    1.26
   5   3   3    9.13    1.19
  -4  -2  -3    0.43    0.41
  -4  -2  -3   -0.11    0.32
  -4  -2  -3   -0.43    0.39
  -4  -2  -3   -0.20    0.39
   4   2   3   -0.01    0.47
  -3  -1  -3   57.22    2.57
  -3  -1  -3   55.29    2.58
  -3  -1  -3   57.88    2.53
   3   1   3   57.19    2.36
   3   1   3   55.02    2.64
  -2   0  -3    0.02    0.27
  -2   0  -3    0.31    0.26
  -2   0  -3    0.50    0.29
  -2   0  -3    0.40    0.34
   2   0   3   -0.18    0.24
   2   0   3    0.41    0.34
  -1   1  -3   63.02    2.75
  -1   1  -3   63.42    2.77
  -1   1  -3   71.02    2.80
   1  -1   3   68.53    2.89
   1  -1   3   66.04    2.81
   1  -1   3   64.70    2.71
   0   2  -3   17.82    1.09
   0   2  -3   18.87    1.14
   0   2  -3   19.59    1.12
   0  -2   3   17.81    1.03
   0  -2   3   18.88    1.13
   0  -2   3   18.81    1.24
   0  -2   3   19.01    0.97
   1   3  -3    4.70    0.57
   1   3  -3    4.83    0.69
   1   3  -3    4.59    0.68
  -1  -3   3    4.29    0.77
  -1  -3   3    4.67    0.67
  -1  -3   3    4.30    0.62
   2   4  -3   48.75    2.43
   2   4  -3   50.32    2.40
   2   4  -3   48.20    2.23
  -2  -4   3   45.99    1.94
  -2  -4   3   47.32    2.39
  -2  -4   3   46.67    2.53
  -2  -4   3   44.68    2.28
  -2  -4   3   50.36    2.34
   3   5  -3    3.20    0.79
   3   5  -3    3.31    0.78
   3   5  -3    4.45    0.81
  -3  -5   3    3.05    0.78
  -3  -5   3    4.47    0.78
  -3  -5   3    3.10    0.92
  -3  -5   3    2.83    0.74
   4   6  -3   26.10    1.99
   4   6  -3   23.24    1.82
   4   6  -3   26.96    1.83
  -4  -6   3   27.42    1.90
  -4  -6   3   28.35    1.97
   5   7  -3   17.79    2.00
   5   7  -3   18.17    1.61
   5   7  -3   21.10    1.88
  -5  -7   3   15.03    1.81
  -5  -7   3   19.15    1.96
   6   8  -3    1.74    1.07
   6   8  -3    2.52    1.03
  -6  -8   3    0.01    0.89
  -6  -8   3    0.39    0.90
   7   9  -3    1.22    1.09
   7   9  -3   -0.08    0.89
   7   9  -3    2.09    1.09
  -7  -9   3    0.12    1.09
  -7  -9   3    0.98    1.22
  -9  -6  -3   -1.01    0.91
   9   6   3    1.86    1.09
  -8  -5  -3    9.12    1.59
  -8  -5  -3    8.46    1.79
  -8  -5  -3    9.65    1.66
   8   5   3    7.28    1.61
   8   5   3    9.33    1.51
  -7  -4  -3   28.56    2.19
  -7  -4  -3   25.36    2.06
   7   4   3   25.91    2.14
   7   4   3   26.59    1.98
  -6  -3  -3    6.21    1.00
  -6  -3  -3    6.06    1.07
  -6  -3  -3    3.56    0.94
   6   3   3    3.75    0.92
   6   3   3    5.00    1.17
  -5  -2  -3   23.72    1.46
  -5  -2  -3   20.43    1.56
  -5  -2  -3   21.99    1.58
   5   2   3   24.73    1.77
   5   2   3   21.37    1.48
  -4  -1  -3   12.74    1.10
  -4  -1  -3   14.93    1.15
  -4  -1  -3   14.50    1.16
   4   1   3   15.21    1.27
   4   1   3   14.18    0.90
  -3   0  -3    2.09    0.52
  -3   0  -3    1.46    0.43
  -3   0  -3    1.12    0.48
  -3   0  -3    1.39    0.42
   3   0   3    0.86    0.50
   3   0   3    0.66    0.29
   3   0   3    1.21    0.41
  -2   1  -3  149.63    5.94
  -2   1  -3  163.30    5.92
  -2   1  -3  145.47    5.88
  -2   1  -3  149.48    5.95
   2  -1   3  159.80    5.94
   2  -1   3  157.45    5.98
   2  -1   3  152.68    6.00
  -1   2  -3   54.23    2.32
  -1   2  -3   49.62    2.36
  -1   2  -3   51.38    2.41
   1  -2   3   49.99    2.31
   1  -2   3   54.38    2.42
   1  -2   3   50.15    2.52
   0   3  -3   28.89    1.58
   0   3  -3   28.47    1.53
   0   3  -3   30.15    1.68
   0  -3   3   29.37    1.63
   0  -3   3   30.04    1.46
   0  -3   3   29.80    1.80
   0  -3   3   28.66    1.57
   1   4  -3    8.27    0.98
   1   4  -3    6.28    0.66
   1   4  -3    6.35    0.86
   1   4  -3    6.65    0.96
  -1  -4   3    7.17    1.12
  -1  -4   3    7.36    0.96
  -1  -4   3    5.48    0.63
  -1  -4   3    6.30    0.87
   2   5  -3    5.40    0.92
   2   5  -3    5.69    0.95
   2   5  -3    5.52    0.76
  -2  -5   3    4.52    0.84
  -2  -5   3    6.64    0.98
  -2  -5   3    6.69    0.96
   3   6  -3   39.17    2.40
   3   6  -3   41.13    2.24
   3   6  -3   44.67    2.54
  -3  -6   3   41.47    2.40
  -3  -6   3   42.60    2.35
  -3  -6   3   46.99    2.59
   4   7  -3    2.33    0.86
   4   7  -3    2.24    0.76
   4   7  -3    2.37    0.94
  -4  -7   3    2.84    0.96
  -4  -7   3    0.72    0.76
   5   8  -3   23.81    2.02
   5   8  -3   21.97    2.06
  -5  -8   3   24.37    2.06
  -5  -8   3   20.37    2.29
   6   9  -3    7.61    1.60
   6   9  -3    7.17    1.61
  -6  -9   3    3.13    1.34
  -6  -9   3    6.56    1.50
   7  10  -3    0.99    1.26
   7  10  -3    2.61    1.37
  -7 -10   3   -0.81    1.12
  -7 -10   3    1.16    1.17
  -9  -5  -3    0.82    1.08
  -9  -5  -3    1.30    1.04
   9   5   3    3.68    1.24
   9   5   3    3.23    1.51
  -8  -4  -3   12.40    1.82
  -8  -4  -3   12.09    1.88
   8   4   3   13.62    1.86
   8   4   3   13.86    2.06
  -7  -3  -3   78.91    4.06
  -7  -3  -3   75.20    4.00
   7   3   3   77.93    4.11
   7   3   3   77.50    3.86
  -6  -2  -3    4.74    1.04
  -6  -2  -3    5.68    1.20
   6   2   3    4.84    1.20
   6   2   3    5.28    0.98
  -5  -1  -3   36.37    2.18
  -5  -1  -3   32.54    2.07
  -5  -1  -3   36.03    1.92
   5   1   3   35.25    1.92
   5   1   3   35.28    2.25
  -4   0  -3    7.87    1.10
  -4   0  -3    8.45    1.10
  -4   0  -3    6.04    0.86
  -4   0  -3    6.48    0.89
   4   0   3    7.89    1.18
   4   0   3    6.91    0.78
   4   0   3    7.00    0.82
  -3   1  -3   73.88    3.31
  -3   1  -3   76.68    3.46
  -3   1  -3   80.16    3.35
  -3   1  -3   78.08    3.43
   3  -1   3   75.46    3.48
   3  -1   3   77.31    3.31
   3  -1   3   76.86    3.03
  -2   2  -3   60.91    2.82
  -2   2  -3   56.72    2.75
  -2   2  -3   60.20    2.75
  -2   2  -3   59.17    2.60
   2  -2   3   58.62    2.78
   2  -2   3   58.00    2.71
  -1   3  -3   15.71    1.04
  -1   3  -3   12.31    1.08
  -1   3  -3   12.30    1.06
   1  -3   3   12.99    1.00
   1  -3   3   12.94    1.06
   1  -3   3   13.22    0.76
   0   4  -3   52.64    2.72
   0   4  -3   55.35    2.62
   0   4  -3   57.46    2.54
   0  -4   3   54.75    2.60
   0  -4   3   55.55    2.71
   0  -4   3   50.50    2.44
   1   5  -3   16.14    1.69
   1   5  -3   17.38    1.28
   1   5  -3   15.26    1.19
  -1  -5   3   14.39    1.27
  -1  -5   3   17.48    1.57
   2   6  -3    3.30    0.80
   2   6  -3    2.49    0.76
   2   6  -3    3.97    0.98
  -2  -6   3    2.54    0.81
  -2  -6   3    2.85    0.84
  -2  -6   3    3.88    0.88
   3   7  -3   15.00    1.61
   3   7  -3   11.37    1.49
   3   7  -3   13.85    1.72
  -3  -7   3   10.63    1.49
  -3  -7   3   10.84    1.46
  -3  -7   3   16.09    1.70
   4   8  -3    5.42    1.20
   4   8  -3    6.63    1.32
  -4  -8   3    3.83    1.12
  -4  -8   3    3.86    1.12
   5   9  -3    8.10    1.54
   5   9  -3    8.30    1.62
  -5  -9   3    8.61    1.64
  -5  -9   3    5.86    1.41
   6  10  -3    0.12    1.01
   6  10  -3    0.70    0.98
  -6 -10   3    0.04    1.13
  -6 -10   3    0.02    1.07
  -9  -4  -3    7.01    1.56
   9   4   3    3.42    1.35
   9   4   3    2.99    1.36
  -8  -3  -3    1.12    1.06
  -8  -3  -3   -0.18    0.91
   8   3   3    0.74    1.04
   8   3   3    0.31    0.77
  -7  -2  -3    2.32    0.97
  -7  -2  -3    1.28    0.97
   7   2   3    1.59    0.79
   7   2   3    1.80    1.08
  -6  -1  -3   30.41    2.25
  -6  -1  -3   30.70    2.13
   6   1   3   32.17    2.33
   6   1   3   34.04    1.99
  -5   0  -3   48.62    2.65
  -5   0  -3   47.63    2.72
  -5   0  -3   48.01    2.55
   5   0   3   44.46    2.71
  -4   1  -3   31.26    1.95
  -4   1  -3   30.00    1.82
  -4   1  -3   30.85    2.02
  -4   1  -3   34.32    1.83
   4  -1   3   30.73    2.03
   4  -1   3   29.83    1.73
  -3   2  -3    3.43    0.83
  -3   2  -3    3.62    0.84
  -3   2  -3    3.23    0.66
  -3   2  -3    3.48    0.86
   3  -2   3    3.95    0.90
   3  -2   3    4.40    0.80
  -2   3  -3   80.90    3.66
  -2   3  -3   83.92    3.45
  -2   3  -3   85.70    3.81
  -2   3  -3   81.76    3.78
   2  -3   3   76.61    3.66
   2  -3   3   81.94    3.70
  -1   4  -3   16.51    1.16
  -1   4  -3   13.84    1.36
  -1   4  -3   17.34    1.38
  -1   4  -3   17.98    1.35
   1  -4   3   15.39    1.31
   1  -4   3   18.16    1.31
   0   5  -3   87.80    4.13
   0   5  -3   86.61    3.79
   0   5  -3   88.27    3.95
   0  -5   3   86.96    4.08
   0  -5   3   88.73    3.85
   0  -5   3   94.49    4.01
   1   6  -3   15.65    1.60
   1   6  -3   14.00    1.27
   1   6  -3   12.27    1.59
  -1  -6   3   15.63    1.60
  -1  -6   3   14.67    1.64
   2   7  -3   22.24    1.90
   2   7  -3   21.65    1.75
   2   7  -3   24.93    1.77
  -2  -7   3   20.53    1.72
  -2  -7   3   26.63    1.98
  -2  -7   3   22.80    1.84
   3   8  -3    0.36    0.67
   3   8  -3    0.21    0.66
   3   8  -3   -0.12    0.79
  -3  -8   3    0.02    0.79
  -3  -8   3   -0.89    0.61
  -3  -8   3    0.41    0.76
   4   9  -3   -0.74    0.68
   4   9  -3    0.89    0.86
   4   9  -3    1.36    1.02
  -4  -9   3   -0.41    0.98
  -4  -9   3    0.54    0.94
   5  10  -3    2.54    1.20
   5  10  -3    8.03    1.71
   5  10  -3    6.71    1.65
  -5 -10   3    5.43    1.48
  -5 -10   3    5.83    1.64
  -9  -3  -3    1.81    1.20
  -9  -3  -3    1.57    1.26
   9   3   3    0.38    1.12
  -8  -2  -3    9.01    1.80
  -8  -2  -3    5.87    1.39
   8   2   3    6.27    1.59
  -7  -1  -3   24.90    2.10
  -7  -1  -3   23.97    2.22
   7   1   3   28.81    2.36
  -6   0  -3    9.92    1.60
  -6   0  -3   17.32    1.91
   6   0   3   13.22    1.86
  -5   1  -3    3.17    0.95
  -5   1  -3    3.45    1.09
   5  -1   3    2.17    0.96
  -4   2  -3   59.59    3.00
  -4   2  -3   50.50    2.88
  -4   2  -3   55.95    3.08
   4  -2   3   58.17    3.11
   4  -2   3   57.78    2.83
  -3   3  -3    3.74    1.00
  -3   3  -3    6.42    1.17
  -3   3  -3    4.92    1.09
   3  -3   3    4.16    0.82
   3  -3   3    5.51    1.14
  -2   4  -3   35.89    2.31
  -2   4  -3   37.41    2.20
  -2   4  -3   36.92    2.36
   2  -4   3   38.23    2.24
   2  -4   3   38.52    2.28
  -1   5  -3    3.76    0.94
  -1   5  -3    2.80    0.97
  -1   5  -3    2.74    1.01
   1  -5   3    4.84    1.01
   1  -5   3    4.29    0.96
   0   6  -3   16.92    1.93
   0   6  -3   16.45    1.70
   0   6  -3   21.26    2.33
   0  -6   3   17.70    1.75
   0  -6   3   16.88    1.78
   0  -6   3   13.83    1.32
   1   7  -3    2.36    0.98
   1   7  -3    2.57    0.97
  -1  -7   3    3.91    1.00
  -1  -7   3    1.69    0.89
   2   8  -3    0.80    0.86
   2   8  -3    0.04    0.72
  -2  -8   3    0.68    0.85
  -2  -8   3    0.17    0.72
   3   9  -3    1.31    1.02
   3   9  -3    1.42    1.10
  -3  -9   3    0.38    1.02
  -3  -9   3    2.05    1.10
  -3  -9   3    1.55    0.96
   4  10  -3    4.24    1.51
   4  10  -3    3.57    1.25
  -4 -10   3    1.75    1.20
  -4 -10   3    5.82    1.61
   5  11  -3    4.05    1.41
   5  11  -3    3.93    1.42
  -5 -11   3    1.52    1.52
  -5 -11   3    4.57    1.68
  -9  -2  -3    1.40    1.24
  -9  -2  -3    1.85    1.26
   9   2   3    0.66    1.30
  -8  -1  -3    1.01    1.18
  -8  -1  -3    3.91    1.32
   8   1   3    2.15    1.38
  -7   0  -3    0.58    0.92
  -7   0  -3    1.20    1.15
   7   0   3    1.32    1.09
  -6   1  -3   26.53    2.25
  -6   1  -3   23.28    1.99
   6  -1   3   24.42    2.18
  -5   2  -3   18.25    2.02
  -5   2  -3   16.13    2.05
   5  -2   3   18.90    2.15
  -4   3  -3   17.77    2.04
  -4   3  -3   18.38    1.73
  -4   3  -3   18.58    1.65
   4  -3   3   17.57    1.48
   4  -3   3   18.31    1.70
  -3   4  -3   30.46    2.18
  -3   4  -3   31.05    2.10
  -3   4  -3   30.53    2.23
   3  -4   3   29.53    2.14
   3  -4   3   31.98    2.07
  -2   5  -3   32.29    2.35
  -2   5  -3   33.74    2.35
  -2   5  -3   32.51    2.18
   2  -5   3   32.15    2.20
   2  -5   3   39.27    2.36
  -1   6  -3   38.44    2.51
  -1   6  -3   31.02    2.20
  -1   6  -3   36.78    2.59
   1  -6   3   36.79    2.39
   1  -6   3   36.12    2.30
   0   7  -3   15.29    2.19
   0   7  -3   14.98    1.73
   0   7  -3   19.63    2.19
   0  -7   3   15.43    1.80
   0  -7   3   15.98    1.97
   1   8  -3   22.84    2.26
   1   8  -3   19.09    2.27
   1   8  -3   17.92    2.41
  -1  -8   3   23.53    2.48
  -1  -8   3   22.26    2.20
   2   9  -3    0.24    0.88
   2   9  -3   -0.22    1.10
   2   9  -3    0.63    1.08
  -2  -9   3    0.78    0.98
  -2  -9   3    2.12    1.09
   3  10  -3    7.10    1.74
   3  10  -3    5.43    1.42
   3  10  -3    9.51    2.11
  -3 -10   3    4.97    1.48
  -3 -10   3    6.58    1.54
   4  11  -3    0.43    1.20
   4  11  -3    1.54    1.30
   4  11  -3   -0.56    1.02
  -4 -11   3   -0.11    1.30
  -9  -1  -3    2.41    1.45
  -9  -1  -3    1.79    1.46
   9   1   3    0.52    1.27
  -8   0  -3    2.78    1.30
  -8   0  -3    2.71    1.37
   8   0   3    6.54    1.63
  -7   1  -3    5.44    1.36
  -7   1  -3    4.20    1.47
   7  -1   3    5.68    1.53
  -6   2  -3   15.71    1.97
  -6   2  -3   18.79    2.45
   6  -2   3   12.60    1.88
  -5   3  -3    5.73    1.36
  -5   3  -3    4.29    1.36
   5  -3   3    3.74    1.16
  -4   4  -3    3.44    1.23
  -4   4  -3    2.91    1.11
  -4   4  -3    3.47    1.33
   4  -4   3    3.00    1.02
   4  -4   3    4.17    0.97
  -3   5  -3   19.77    2.31
  -3   5  -3   20.33    2.11
  -3   5  -3   21.24    2.52
   3  -5   3   19.45    1.78
   3  -5   3   16.41    1.96
  -2   6  -3    0.74    0.84
  -2   6  -3    0.56    0.83
  -2   6  -3   -1.15    0.74
   2  -6   3    1.75    0.80
   2  -6   3    0.94    0.70
  -1   7  -3   61.95    3.67
  -1   7  -3   60.85    3.77
  -1   7  -3   59.16    3.36
   1  -7   3   61.60    3.59
   1  -7   3   69.67    3.57
   0   8  -3    0.19    0.83
   0   8  -3   -0.55    0.91
   0   8  -3    2.18    1.23
   0  -8   3   -0.26    0.64
   1   9  -3   11.31    2.07
   1   9  -3   14.19    1.88
  -1  -9   3   13.21    1.93
  -1  -9   3   20.51    2.47
   2  10  -3   -1.28    1.08
   2  10  -3   -2.44    0.91
   2  10  -3    1.42    1.24
  -2 -10   3    0.93    1.20
  -2 -10   3    0.00    1.09
   3  11  -3    2.23    1.48
   3  11  -3    0.94    1.44
  -3 -11   3    0.48    1.32
  -3 -11   3    0.07    0.95
  -8   1  -3    5.38    1.87
  -8   1  -3    5.84    1.50
   8  -1   3    5.77    1.62
  -7   2  -3    1.61    1.05
  -7   2  -3   -0.70    1.25
   7  -2   3    1.11    1.01
  -6   3  -3   -0.19    1.26
  -6   3  -3    0.65    1.01
   6  -3   3    0.05    0.90
  -5   4  -3    5.34    1.47
  -5   4  -3    5.24    1.59
  -5   4  -3    5.65    1.36
   5  -4   3    4.34    1.28
  -4   5  -3    0.00    1.11
  -4   5  -3    0.25    0.99
  -4   5  -3   -0.41    0.98
   4  -5   3   -0.01    0.66
   4  -5   3    1.13    0.93
  -3   6  -3   23.58    2.15
  -3   6  -3   34.25    2.69
  -3   6  -3   29.59    2.54
   3  -6   3   32.51    2.38
   3  -6   3   29.53    2.43
  -2   7  -3    0.32    0.96
  -2   7  -3    0.87    1.09
  -2   7  -3   -1.17    0.89
   2  -7   3    0.34    0.83
   2  -7   3   -0.27    0.79
  -1   8  -3    8.75    1.88
  -1   8  -3    8.47    2.01
  -1   8  -3    8.85    1.87
   1  -8   3    7.63    1.61
   0   9  -3   15.41    2.23
   0   9  -3    9.56    1.85
   0  -9   3   22.19    2.52
   1  10  -3    5.79    1.60
   1  10  -3    8.79    2.00
  -1 -10   3    7.68    1.86
  -2 -11   3    4.24    1.59
  -7   3  -3    0.98    1.44
  -7   3  -3    1.26    1.26
   7  -3   3    0.82    1.03
  -6   4  -3   -0.69    1.33
  -6   4  -3   -1.08    1.01
   6  -4   3    2.96    1.37
  -5   5  -3   18.27    2.62
  -5   5  -3   16.84    2.57
   5  -5   3   15.26    2.16
  -4   6  -3   -1.53    1.03
  -4   6  -3    1.07    1.32
   4  -6   3    0.55    0.90
   4  -6   3    0.49    1.21
  -3   7  -3   26.67    3.35
  -3   7  -3   31.07    3.35
   3  -7   3   22.84    2.69
   3  -7   3   24.67    2.62
  -2   8  -3    4.23    1.78
  -2   8  -3    3.71    1.45
   2  -8   3    5.01    1.77
   2  -8   3    5.14    1.45
  -1   9  -3    4.83    1.77
  -1   9  -3    5.49    1.57
   1  -9   3    9.26    1.80
   0  10  -3    0.90    1.50
   0  10  -3    1.27    0.99
   0 -10   3    1.00    1.23
  -6   5  -3    6.13    2.20
   6  -5   3    6.71    1.92
  -5   6  -3   -1.60    1.31
  -5   6  -3   -0.41    1.36
   5  -6   3    2.72    1.34
  -4   7  -3   32.25    3.03
  -4   7  -3   32.97    2.95
  -4   7  -3   24.17    3.13
   4  -7   3   31.37    2.90
   4  -7   3   27.77    2.92
   3  -8   3    3.44    1.49
  -2   9  -3    9.09    2.26
  -2   9  -3    7.16    2.04
   2  -9   3    7.21    1.96
   2 -10  -4    1.78    1.37
   2 -10  -4   -0.34    0.89
  -2  10   4   -1.55    1.38
  -2  10   4    0.89    1.64
   3  -9  -4    1.41    1.04
   3  -9  -4   -0.25    1.19
  -3   9   4   -1.38    1.16
  -3   9   4   -0.50    1.42
   4  -8  -4    6.93    1.46
  -4   8   4    8.91    2.23
  -4   8   4    2.24    1.53
   5  -7  -4    0.25    1.21
   5  -7  -4    1.12    1.01
  -5   7   4   -2.08    1.46
  -5   7   4   -0.72    2.10
   0 -11  -4    4.87    1.58
   0 -11  -4    0.06    0.84
   0  11   4    0.32    1.58
   0  11   4    3.49    1.95
   1 -10  -4   13.40    2.21
   1 -10  -4   10.11    1.86
  -1  10   4   11.16    2.23
  -1  10   4   10.63    2.55
   2  -9  -4   -0.01    1.01
   2  -9  -4    0.70    1.34
  -2   9   4    0.10    1.32
  -2   9   4   -0.69    1.48
   3  -8  -4   -0.71    0.96
   3  -8  -4   -0.53    0.81
  -3   8   4   -0.82    1.21
  -3   8   4   -1.81    0.98
   4  -7  -4    7.55    1.72
   4  -7  -4    8.65    1.58
  -4   7   4    4.23    1.69
  -4   7   4    5.48    1.83
  -4   7   4   11.33    2.34
   5  -6  -4    5.16    1.64
   5  -6  -4    3.42    1.21
  -5   6   4    4.89    1.71
  -5   6   4    3.98    1.87
   6  -5  -4    2.17    1.07
   6  -5  -4    1.61    1.16
  -6   5   4    2.16    1.61
  -6   5   4    1.64    1.63
   7  -4  -4   -0.23    1.10
   7  -4  -4   -0.28    0.93
  -7   4   4    0.61    1.50
  -7   4   4   -0.83    1.89
  -2 -12  -4    1.10    1.19
  -2 -12  -4    1.26    1.37
   2  12   4    3.18    1.90
  -1 -11  -4    5.70    1.39
  -1 -11  -4    5.15    1.54
   1  11   4    5.62    1.84
   1  11   4    7.77    2.08
   0 -10  -4    1.94    1.20
   0 -10  -4   -0.37    0.88
   0  10   4    0.83    1.37
   0  10   4    5.12    1.85
   1  -9  -4    2.66    1.06
   1  -9  -4    1.37    1.12
  -1   9   4    1.70    1.50
  -1   9   4    2.09    1.44
   2  -8  -4   16.12    2.09
   2  -8  -4   11.39    1.72
  -2   8   4   10.92    2.24
  -2   8   4   13.53    2.20
   3  -7  -4    7.96    1.44
   3  -7  -4    6.84    1.38
  -3   7   4    5.79    1.54
  -3   7   4    4.70    1.69
   4  -6  -4    8.46    1.70
   4  -6  -4    6.51    1.36
  -4   6   4    7.05    1.60
  -4   6   4    6.94    1.86
  -4   6   4    3.72    1.40
   5  -5  -4    0.40    0.78
   5  -5  -4    0.64    1.01
  -5   5   4   -0.39    1.28
  -5   5   4    2.42    1.34
   6  -4  -4    1.15    1.08
   6  -4  -4   -1.17    0.67
  -6   4   4   -0.20    1.23
  -6   4   4   -1.68    1.39
   7  -3  -4    1.01    1.00
   7  -3  -4    2.66    1.34
  -7   3   4    0.32    1.49
  -7   3   4   -0.64    1.67
  -8   2   4    3.01    1.64
  -8   2   4    2.48    1.82
  -3 -12  -4   -1.77    1.06
  -3 -12  -4    1.98    1.26
   3  12   4   -0.75    1.45
   3  12   4    2.55    1.32
  -2 -11  -4    5.48    1.48
  -2 -11  -4    6.60    1.51
   2  11   4    4.20    1.63
  -1 -10  -4    2.44    1.04
  -1 -10  -4    0.65    1.01
   1  10   4    3.86    1.81
   1  10   4    5.95    1.79
   0  -9  -4   15.27    2.02
   0  -9  -4   19.93    2.15
   0   9   4   22.40    2.87
   0   9   4   22.07    2.65
   1  -8  -4    4.04    1.14
   1  -8  -4    3.56    1.02
  -1   8   4    4.23    1.39
  -1   8   4    0.85    1.23
   2  -7  -4   19.38    2.04
   2  -7  -4   20.75    1.87
  -2   7   4   24.23    2.75
  -2   7   4   22.99    2.78
   3  -6  -4    7.10    1.46
   3  -6  -4    9.81    1.47
   3  -6  -4    8.43    1.43
  -3   6   4    9.36    1.71
  -3   6   4   10.11    1.98
  -3   6   4    8.19    1.50
   4  -5  -4    1.25    0.97
   4  -5  -4    0.92    0.78
  -4   5   4    1.32    1.04
  -4   5   4    1.75    1.28
  -4   5   4    1.04    0.98
   5  -4  -4   22.80    2.25
   5  -4  -4   23.02    2.08
  -5   4   4   18.03    2.50
  -5   4   4   23.20    2.53
   6  -3  -4   13.89    1.83
   6  -3  -4   13.13    1.89
  -6   3   4   15.33    2.48
  -6   3   4   13.95    2.04
  -7   2   4    1.58    1.34
  -7   2   4   -0.41    1.56
  -8   1   4    4.79    1.65
  -8   1   4    5.41    1.87
  -4 -12  -4    0.59    1.05
  -4 -12  -4    0.03    1.03
  -4 -12  -4   -1.01    0.88
  -3 -11  -4    3.24    1.21
  -3 -11  -4    3.63    1.23
  -3 -11  -4    5.28    1.43
  -3 -11  -4    3.38    1.20
   3  11   4    3.38    1.17
   3  11   4    4.05    1.79
  -2 -10  -4    5.17    1.28
  -2 -10  -4    4.69    1.22
  -2 -10  -4    5.30    1.33
   2  10   4    5.86    1.80
  -1  -9  -4    0.74    0.81
  -1  -9  -4   -0.56    0.61
   1   9   4    0.37    1.11
   1   9   4    0.07    0.94
   0  -8  -4   29.44    2.06
   0  -8  -4   26.97    2.12
   0   8   4   30.82    2.44
   0   8   4   28.40    2.56
   1  -7  -4    3.48    0.95
   1  -7  -4    2.98    0.93
  -1   7   4    2.33    1.18
  -1   7   4    2.89    1.16
   2  -6  -4   17.34    1.75
   2  -6  -4   12.55    1.59
  -2   6   4   16.52    2.04
  -2   6   4   16.75    2.13
  -2   6   4   14.41    1.66
   3  -5  -4   25.32    1.84
   3  -5  -4   25.18    2.06
   3  -5  -4   26.99    1.90
  -3   5   4   29.11    2.10
  -3   5   4   27.98    2.22
  -3   5   4   25.69    2.30
   4  -4  -4    0.77    0.70
   4  -4  -4    0.46    0.71
  -4   4   4   -0.39    0.99
  -4   4   4    1.90    1.05
  -4   4   4    0.64    1.02
   5  -3  -4   20.04    1.69
   5  -3  -4   21.02    1.86
  -5   3   4   21.03    2.49
  -5   3   4   21.47    2.01
   6  -2  -4   10.12    1.60
  -6   2   4    6.76    1.80
  -6   2   4    8.58    1.74
   7  -1  -4    5.75    1.36
  -7   1   4    6.02    1.59
  -7   1   4    9.53    2.01
   8   0  -4    1.27    1.27
  -8   0   4    0.49    1.30
  -8   0   4    3.22    1.46
  -5 -12  -4    4.11    1.47
  -5 -12  -4    1.61    1.36
  -4 -11  -4   12.94    1.95
  -4 -11  -4   10.34    1.74
  -4 -11  -4   11.08    1.92
  -4 -11  -4   12.63    1.92
   4  11   4    9.74    1.73
  -3 -10  -4    0.86    0.85
  -3 -10  -4    0.43    0.89
  -3 -10  -4    0.58    0.80
  -3 -10  -4    0.78    0.89
   3  10   4    0.16    0.75
   3  10   4    3.33    1.18
  -2  -9  -4   31.12    2.32
  -2  -9  -4   29.64    2.12
  -2  -9  -4   30.43    2.15
  -2  -9  -4   31.91    2.14
   2   9   4   34.67    2.75
   2   9   4   29.31    2.35
  -1  -8  -4    0.10    0.55
  -1  -8  -4    1.90    0.65
  -1  -8  -4    2.35    0.89
   1   8   4    2.09    1.09
   1   8   4    1.45    1.07
   0  -7  -4    2.51    0.82
   0  -7  -4    3.56    0.86
   0   7   4    2.45    1.06
   0   7   4    2.79    1.08
   1  -6  -4   47.78    2.56
   1  -6  -4   47.28    2.62
   1  -6  -4   47.25    2.54
  -1   6   4   46.88    2.86
  -1   6   4   42.14    2.85
  -1   6   4   48.29    2.75
   2  -5  -4   45.85    2.72
   2  -5  -4   48.87    2.60
   2  -5  -4   45.58    2.50
   2  -5  -4   49.88    2.43
  -2   5   4   45.60    2.86
  -2   5   4   46.07    2.88
  -2   5   4   44.56    2.52
   3  -4  -4    1.80    0.67
   3  -4  -4    2.67    0.71
   3  -4  -4    3.63    0.81
   3  -4  -4    3.47    0.91
  -3   4   4    2.65    1.14
  -3   4   4    3.55    1.00
  -3   4   4    3.22    0.99
   4  -3  -4    5.88    1.06
   4  -3  -4    6.21    1.10
   4  -3  -4    4.71    1.01
  -4   3   4    4.76    1.14
  -4   3   4    5.11    1.32
  -4   3   4    6.17    1.30
   5  -2  -4   27.62    1.95
   5  -2  -4   31.33    2.14
  -5   2   4   30.60    2.50
  -5   2   4   30.46    2.38
   6  -1  -4    7.25    1.29
  -6   1   4    9.96    1.77
  -6   1   4    7.16    1.41
   7   0  -4   -0.80    0.74
  -7   0   4    1.30    1.06
  -7   0   4    0.50    1.23
   8   1  -4    1.74    1.12
  -8  -1   4    2.61    1.43
  -8  -1   4    1.69    1.46
   9   2  -4    2.09    1.38
  -9  -2   4    0.29    1.18
  -5 -11  -4   -0.60    0.90
  -5 -11  -4    0.72    1.07
   5  11   4    0.06    1.26
  -4 -10  -4   35.39    2.57
  -4 -10  -4   26.84    2.13
  -4 -10  -4   30.94    2.24
  -4 -10  -4   28.10    2.28
   4  10   4   26.72    2.33
  -3  -9  -4    4.32    1.19
  -3  -9  -4    2.16    0.86
  -3  -9  -4    1.75    0.83
  -3  -9  -4    2.60    0.92
   3   9   4    3.55    1.23
   3   9   4    2.65    0.99
  -2  -8  -4   11.00    1.46
  -2  -8  -4    8.66    1.22
  -2  -8  -4   10.44    1.39
  -2  -8  -4    9.80    1.24
   2   8   4    9.77    1.60
   2   8   4    9.78    1.65
  -1  -7  -4    4.81    0.96
  -1  -7  -4    4.21    0.95
  -1  -7  -4    6.49    0.93
  -1  -7  -4    4.66    0.86
   1   7   4    6.53    1.33
   1   7   4    6.11    1.17
   0  -6  -4    9.65    1.12
   0  -6  -4    9.31    1.17
   0  -6  -4   10.04    1.24
   0  -6  -4    8.62    0.97
   0   6   4   11.95    1.52
   0   6   4    8.17    1.44
   1  -5  -4    0.92    0.52
   1  -5  -4    2.71    0.69
   1  -5  -4    1.63    0.60
  -1   5   4    2.46    0.92
  -1   5   4    1.95    0.65
  -1   5   4    2.09    0.84
   2  -4  -4   12.11    1.44
   2  -4  -4   12.05    1.11
   2  -4  -4   11.78    1.06
   2  -4  -4   15.80    1.47
  -2   4   4   13.13    1.59
  -2   4   4   12.95    1.15
  -2   4   4   12.51    1.65
   3  -3  -4   51.25    2.63
   3  -3  -4   52.81    2.64
   3  -3  -4   59.61    2.75
   3  -3  -4   55.26    2.85
  -3   3   4   54.09    2.80
  -3   3   4   56.12    3.04
  -3   3   4   54.52    3.11
   4  -2  -4   29.18    1.79
   4  -2  -4   24.58    1.73
  -4   2   4   20.80    1.98
  -4   2   4   25.50    1.92
  -4   2   4   21.89    1.78
   5  -1  -4    0.53    0.63
   5  -1  -4    0.82    0.52
  -5   1   4   -0.20    0.86
  -5   1   4   -0.13    0.77
   6   0  -4   29.74    2.16
  -6   0   4   29.93    2.35
  -6   0   4   31.42    2.54
   7   1  -4    0.40    0.82
  -7  -1   4   -0.12    0.92
  -7  -1   4   -0.43    1.11
   8   2  -4    7.29    1.57
  -8  -2   4   12.53    2.16
  -8  -2   4    8.79    1.85
   9   3  -4    0.52    1.09
  -9  -3   4   -2.19    1.06
  -9  -3   4    1.82    1.28
  -6 -11  -4    4.19    1.31
  -6 -11  -4    3.42    1.42
   6  11   4    3.69    1.25
  -5 -10  -4    3.32    1.18
  -5 -10  -4    3.95    1.19
  -5 -10  -4    1.49    1.00
   5  10   4    1.79    1.04
  -4  -9  -4   15.45    1.74
  -4  -9  -4   19.54    2.07
  -4  -9  -4   16.78    1.83
  -4  -9  -4   18.42    1.81
   4   9   4   14.98    1.86
  -3  -8  -4   38.98    2.35
  -3  -8  -4   34.28    2.12
  -3  -8  -4   39.66    2.39
  -3  -8  -4   34.96    2.21
   3   8   4   34.68    2.50
   3   8   4   36.69    2.47
  -2  -7  -4   73.23    3.44
  -2  -7  -4   74.07    3.55
  -2  -7  -4   75.37    3.49
  -2  -7  -4   73.43    3.34
   2   7   4   69.10    3.76
   2   7   4   73.45    3.53
  -1  -6  -4    5.30    0.85
  -1  -6  -4    5.71    0.83
  -1  -6  -4    3.82    0.82
  -1  -6  -4    6.28    0.86
  -1  -6  -4    6.09    0.96
   1   6   4    7.38    1.19
   1   6   4    7.16    1.22
   0  -5  -4   12.15    1.23
   0  -5  -4   10.40    0.85
   0  -5  -4   10.41    1.17
   0  -5  -4   11.59    0.96
   0   5   4   14.08    1.51
   0   5   4   10.15    0.86
   0   5   4   12.40    1.52
   1  -4  -4   21.30    1.33
   1  -4  -4   18.86    1.30
   1  -4  -4   21.46    1.10
   1  -4  -4   20.41    1.37
  -1   4   4   21.14    1.56
  -1   4   4   19.50    1.27
  -1   4   4   21.58    1.68
   2  -3  -4   29.54    1.76
   2  -3  -4   28.76    1.65
   2  -3  -4   30.25    1.66
   2  -3  -4   27.76    1.62
  -2   3   4   29.01    1.66
  -2   3   4   28.55    1.94
  -2   3   4   29.01    1.92
   3  -2  -4   18.57    1.33
   3  -2  -4   17.26    1.19
   3  -2  -4   22.38    1.44
  -3   2   4   20.15    1.68
  -3   2   4   18.66    1.43
  -3   2   4   19.42    1.53
   4  -1  -4   23.35    1.64
   4  -1  -4   24.71    1.48
   4  -1  -4   25.35    1.60
  -4   1   4   27.34    1.90
  -4   1   4   28.02    1.87
  -4   1   4   24.31    1.99
   5   0  -4    0.25    0.47
   5   0  -4    2.27    0.74
  -5   0   4    1.48    0.93
  -5   0   4    1.48    0.81
   6   1  -4    2.32    0.74
   6   1  -4    1.92    0.79
  -6  -1   4    3.16    1.13
  -6  -1   4    1.68    1.13
   7   2  -4   12.78    1.74
   7   2  -4    9.38    1.54
  -7  -2   4   10.14    1.83
  -7  -2   4   13.31    2.04
   8   3  -4   17.33    2.40
   8   3  -4   16.95    2.20
  -8  -3   4   10.69    1.98
  -8  -3   4   13.32    1.96
  -8  -3   4   12.65    2.08
   9   4  -4    5.02    1.54
   9   4  -4    9.26    1.75
  -9  -4   4   10.04    1.99
  -9  -4   4    9.03    1.89
  -7 -11  -4    1.27    1.17
  -7 -11  -4    2.35    1.28
   7  11   4    3.05    1.08
  -6 -10  -4    7.39    1.57
  -6 -10  -4    7.81    1.52
  -6 -10  -4    6.41    1.48
   6  10   4    9.37    1.61
   6  10   4    5.72    1.70
  -5  -9  -4   13.25    1.66
  -5  -9  -4   13.21    1.58
  -5  -9  -4   11.88    1.68
   5   9   4   11.55    1.68
  -4  -8  -4   19.80    1.71
  -4  -8  -4   22.12    1.67
  -4  -8  -4   19.78    1.53
  -4  -8  -4   19.72    1.59
   4   8   4   16.23    1.86
  -3  -7  -4   47.03    2.56
  -3  -7  -4   49.36    2.56
  -3  -7  -4   44.47    2.38
  -3  -7  -4   45.50    2.58
   3   7   4   50.40    2.78
   3   7   4   45.33    2.70
  -2  -6  -4   15.04    1.23
  -2  -6  -4   16.99    1.31
  -2  -6  -4   17.47    1.27
  -2  -6  -4   16.12    1.16
   2   6   4   16.33    1.43
   2   6   4   17.36    1.30
  -1  -5  -4   84.88    3.39
  -1  -5  -4   81.81    3.57
  -1  -5  -4   85.98    3.53
  -1  -5  -4   79.97    3.42
  -1  -5  -4   85.34    3.66
  -1  -5  -4   78.62    3.53
   1   5   4   85.04    3.86
   1   5   4   80.39    3.61
   0  -4  -4    0.71    0.33
   0  -4  -4    0.13    0.33
   0  -4  -4    1.00    0.41
   0  -4  -4    0.34    0.26
   0  -4  -4    0.19    0.34
   0   4   4    0.42    0.54
   0   4   4    0.31    0.32
   0   4   4    0.95    0.56
   1  -3  -4   64.13    2.73
   1  -3  -4   58.33    2.48
   1  -3  -4   63.12    2.75
   1  -3  -4   62.71    2.78
  -1   3   4   59.98    2.60
  -1   3   4   60.21    2.92
  -1   3   4   62.22    3.00
   2  -2  -4    2.58    0.56
   2  -2  -4    2.71    0.47
   2  -2  -4    2.45    0.56
   2  -2  -4    3.23    0.60
  -2   2   4    3.34    0.76
  -2   2   4    2.36    0.55
  -2   2   4    3.70    0.86
   3  -1  -4    7.05    0.87
   3  -1  -4    7.01    0.96
   3  -1  -4    6.41    0.79
  -3   1   4    4.93    0.93
  -3   1   4    6.38    1.15
  -3   1   4    5.67    0.89
   4   0  -4   19.54    1.28
   4   0  -4   22.35    1.53
   4   0  -4   21.19    1.41
  -4   0   4   18.95    1.55
  -4   0   4   20.30    1.58
  -4   0   4   21.92    1.76
   5   1  -4    1.58    0.60
   5   1  -4    0.67    0.66
  -5  -1   4    1.52    0.95
  -5  -1   4    1.27    0.74
   6   2  -4   11.75    1.59
   6   2  -4   12.84    1.64
  -6  -2   4   11.81    1.79
  -6  -2   4   12.42    1.70
   7   3  -4   12.49    1.92
   7   3  -4   14.59    1.93
  -7  -3   4    9.03    1.55
  -7  -3   4   13.10    2.13
  -7  -3   4   12.17    1.91
   8   4  -4    0.84    1.12
   8   4  -4    1.10    0.90
  -8  -4   4    1.11    1.11
  -8  -4   4   -0.70    0.97
   9   5  -4   10.74    1.95
   9   5  -4   13.93    2.24
  -9  -5   4   18.04    2.42
  -9  -5   4   17.17    2.57
  -7 -10  -4    0.43    0.99
  -7 -10  -4    1.01    1.14
   7  10   4    0.68    0.98
  -6  -9  -4    0.83    0.78
  -6  -9  -4    0.77    0.82
  -6  -9  -4   -0.70    0.77
   6   9   4   -0.75    0.84
   6   9   4    0.17    0.78
  -5  -8  -4   27.03    1.99
  -5  -8  -4   31.85    2.03
  -5  -8  -4   30.80    2.23
   5   8   4   27.60    2.21
  -4  -7  -4    0.42    0.56
  -4  -7  -4    0.56    0.61
  -4  -7  -4    0.48    0.58
  -4  -7  -4    0.40    0.55
   4   7   4    0.62    0.68
  -3  -6  -4   49.52    2.64
  -3  -6  -4   52.09    2.56
  -3  -6  -4   47.35    2.51
  -3  -6  -4   50.76    2.40
   3   6   4   51.93    2.67
   3   6   4   52.91    2.79
  -2  -5  -4   10.18    0.90
  -2  -5  -4    9.12    0.77
  -2  -5  -4   10.85    0.95
  -2  -5  -4    9.23    1.03
  -2  -5  -4   11.26    1.15
   2   5   4    9.94    1.15
   2   5   4   10.59    1.20
   2   5   4    9.65    0.85
  -1  -4  -4   91.94    3.73
  -1  -4  -4  100.02    3.99
  -1  -4  -4   99.94    3.96
  -1  -4  -4   95.29    4.04
  -1  -4  -4   96.25    3.97
  -1  -4  -4  101.41    4.06
   1   4   4   99.51    3.99
   1   4   4   99.62    4.22
   0  -3  -4   12.63    0.91
   0  -3  -4   11.28    0.78
   0  -3  -4   10.03    0.83
   0  -3  -4   11.74    0.83
   0   3   4   11.64    0.95
   0   3   4   11.29    1.02
   1  -2  -4    0.31    0.29
   1  -2  -4    0.83    0.31
   1  -2  -4    0.52    0.35
  -1   2   4    0.90    0.50
  -1   2   4   -0.16    0.26
  -1   2   4    0.42    0.45
   2  -1  -4  156.04    5.83
   2  -1  -4  145.48    5.67
   2  -1  -4  145.60    5.66
  -2   1   4  143.37    5.72
  -2   1   4  154.57    6.02
  -2   1   4  148.11    6.00
   3   0  -4    3.82    0.56
   3   0  -4    4.39    0.68
   3   0  -4    4.41    0.77
  -3   0   4    2.87    0.82
  -3   0   4    3.53    0.74
  -3   0   4    3.77    0.79
   4   1  -4   22.39    1.51
   4   1  -4   23.01    1.55
  -4  -1   4   22.03    1.63
  -4  -1   4   21.75    1.54
  -4  -1   4   21.06    1.72
   5   2  -4    4.95    1.04
   5   2  -4    6.78    1.15
  -5  -2   4    6.35    1.29
  -5  -2   4    6.06    1.04
  -5  -2   4    6.57    1.24
   6   3  -4    3.42    1.03
   6   3  -4    4.95    1.17
  -6  -3   4    3.95    1.02
  -6  -3   4    4.45    1.21
  -6  -3   4    4.33    1.30
   7   4  -4   44.80    3.02
   7   4  -4   40.87    2.82
  -7  -4   4   40.97    3.00
  -7  -4   4   41.85    2.76
  -7  -4   4   44.23    3.13
   8   5  -4    0.47    1.06
   8   5  -4    0.60    0.97
  -8  -5   4    1.00    1.06
  -8 -10  -4    2.53    1.33
  -8 -10  -4    4.17    1.34
   8  10   4    5.87    1.56
  -7  -9  -4    1.87    1.02
  -7  -9  -4    1.83    1.04
  -7  -9  -4    2.58    1.21
   7   9   4    3.20    1.18
   7   9   4    0.64    1.04
  -6  -8  -4   -0.58    0.62
  -6  -8  -4    0.89    0.83
  -6  -8  -4   -0.07    0.73
   6   8   4    0.07    0.86
   6   8   4   -0.12    0.63
  -5  -7  -4   29.82    1.92
  -5  -7  -4   31.23    2.16
  -5  -7  -4   29.39    1.98
   5   7   4   33.77    2.28
  -4  -6  -4   29.96    1.78
  -4  -6  -4   33.41    1.95
  -4  -6  -4   35.56    2.13
   4   6   4   33.67    2.14
  -3  -5  -4  249.37    9.83
  -3  -5  -4  254.73    9.75
  -3  -5  -4  268.84    9.64
  -3  -5  -4  257.33    9.56
   3   5   4  269.01    9.82
   3   5   4  262.84   10.00
  -2  -4  -4   11.80    0.97
  -2  -4  -4   13.62    0.83
  -2  -4  -4   12.96    0.94
  -2  -4  -4   12.46    0.98
  -2  -4  -4   12.65    0.77
   2   4   4   13.93    1.09
   2   4   4   12.96    1.08
   2   4   4   13.23    0.84
  -1  -3  -4   32.31    1.74
  -1  -3  -4   40.15    1.85
  -1  -3  -4   37.57    1.72
   1   3   4   36.45    1.87
   1   3   4   35.55    1.90
   1   3   4   36.82    1.70
   0  -2  -4   16.12    1.01
   0  -2  -4   15.84    0.97
   0  -2  -4   15.83    0.90
   0   2   4   14.78    1.16
   0   2   4   15.38    1.01
   1  -1  -4    0.31    0.29
   1  -1  -4   -0.14    0.24
   1  -1  -4   -0.03    0.21
  -1   1   4    0.84    0.49
  -1   1   4    0.15    0.26
  -1   1   4    0.44    0.44
   2   0  -4   48.69    2.29
   2   0  -4   49.42    2.34
  -2   0   4   50.59    2.33
  -2   0   4   49.09    2.49
  -2   0   4   53.46    2.52
   3   1  -4   -0.06    0.32
   3   1  -4    0.13    0.33
  -3  -1   4    0.16    0.47
  -3  -1   4   -0.24    0.50
  -3  -1   4   -0.13    0.46
   4   2  -4    8.69    1.17
   4   2  -4    7.71    1.10
  -4  -2   4    7.34    0.99
  -4  -2   4    5.99    0.97
  -4  -2   4    8.03    1.20
  -4  -2   4    8.21    1.32
   5   3  -4   20.05    1.67
   5   3  -4   24.04    1.72
  -5  -3   4   22.39    1.52
  -5  -3   4   22.75    1.70
  -5  -3   4   17.69    1.69
  -5  -3   4   20.25    1.81
   6   4  -4   19.39    2.15
   6   4  -4   18.01    2.09
  -6  -4   4   19.46    2.28
  -6  -4   4   11.66    1.69
  -6  -4   4   14.39    1.73
   7   5  -4   19.27    2.38
   7   5  -4   25.06    2.67
  -7  -5   4   24.66    2.29
  -7  -5   4   18.04    2.09
   8   6  -4   11.50    1.94
   8   6  -4   14.02    2.20
  -8  -6   4   11.85    1.88
  -8  -9  -4    9.79    1.93
  -7  -8  -4    0.08    0.87
  -7  -8  -4    1.82    1.05
  -7  -8  -4    2.31    1.07
   7   8   4    2.28    1.05
   7   8   4    2.57    1.17
  -6  -7  -4    4.30    1.11
  -6  -7  -4    2.41    0.82
  -6  -7  -4    1.82    0.84
   6   7   4    3.67    0.99
   6   7   4    4.64    1.22
  -5  -6  -4    0.33    0.60
  -5  -6  -4    0.23    0.48
  -5  -6  -4    0.26    0.57
   5   6   4   -0.08    0.62
  -4  -5  -4   49.02    2.46
  -4  -5  -4   50.47    2.33
  -4  -5  -4   50.29    2.57
  -4  -5  -4   48.52    2.43
   4   5   4   46.29    2.62
  -3  -4  -4    0.11    0.33
  -3  -4  -4    0.14    0.35
  -3  -4  -4    0.19    0.26
  -3  -4  -4    0.07    0.34
  -3  -4  -4    0.57    0.41
   3   4   4   -0.23    0.41
   3   4   4    0.65    0.47
  -2  -3  -4  305.06   11.55
  -2  -3  -4  329.26   11.77
  -2  -3  -4  314.77   11.69
  -2  -3  -4  325.85   11.49
   2   3   4  323.96   11.73
   2   3   4  318.89   11.80
  -1  -2  -4   88.29    3.42
  -1  -2  -4   91.96    3.64
  -1  -2  -4   93.01    3.49
  -1  -2  -4   92.04    3.66
   1   2   4   92.64    3.66
   1   2   4   79.50    3.69
   0  -1  -4   95.68    3.73
   0  -1  -4   90.26    3.52
   0  -1  -4   94.63    3.51
   0  -1  -4   97.09    3.72
   0   1   4   91.94    3.70
   0   1   4   90.03    3.62
   0   1   4   91.25    3.88
   1   0  -4   46.34    2.13
   1   0  -4   46.91    1.99
   1   0  -4   48.36    2.17
  -1   0   4   47.06    2.25
  -1   0   4   46.43    2.31
   2   1  -4   62.48    2.79
   2   1  -4   62.34    2.70
   2   1  -4   61.01    2.81
  -2  -1   4   63.15    2.91
  -2  -1   4   63.10    2.82
  -2  -1   4   61.88    2.62
  -2  -1   4   67.32    3.01
   3   2  -4   93.56    4.03
   3   2  -4   93.70    4.11
  -3  -2   4   90.54    4.09
  -3  -2   4   95.49    4.14
  -3  -2   4   99.76    3.95
  -3  -2   4   95.22    4.29
   4   3  -4   75.41    3.60
   4   3  -4   81.35    3.77
  -4  -3   4   78.49    3.51
  -4  -3   4   75.14    3.81
  -4  -3   4   76.70    3.58
  -4  -3   4   80.68    3.57
   5   4  -4    0.42    0.52
   5   4  -4    0.82    0.59
  -5  -4   4    0.31    0.70
  -5  -4   4    0.18    0.59
  -5  -4   4    0.97    0.66
   6   5  -4    6.78    1.31
   6   5  -4    6.55    1.36
  -6  -5   4    7.23    1.58
  -6  -5   4    7.27    1.32
  -6  -5   4    8.94    1.40
   7   6  -4    0.97    0.97
   7   6  -4   -0.51    0.76
  -7  -6   4    0.66    1.01
  -7  -6   4   -0.54    0.83
   8   7  -4    7.51    1.82
   8   7  -4    6.73    1.55
  -8  -7   4    5.05    1.47
  -8  -8  -4   -0.14    0.81
  -8  -8  -4   -1.48    0.85
   8   8   4    0.40    0.77
   8   8   4    1.14    1.14
  -7  -7  -4   14.39    1.77
  -7  -7  -4   15.44    1.80
  -7  -7  -4   13.19    1.83
   7   7   4   13.84    1.93
   7   7   4   12.82    1.82
  -6  -6  -4   -0.38    0.59
  -6  -6  -4    0.87    0.67
  -6  -6  -4    1.01    0.71
  -6  -6  -4    1.07    0.74
   6   6   4    1.19    0.68
   6   6   4    0.17    0.86
  -5  -5  -4   -0.09    0.50
  -5  -5  -4    0.68    0.53
  -5  -5  -4    0.39    0.55
  -5  -5  -4    1.29    0.68
   5   5   4    0.73    0.80
  -4  -4  -4   26.67    1.61
  -4  -4  -4   27.87    1.59
  -4  -4  -4   26.76    1.76
  -4  -4  -4   24.57    1.63
  -4  -4  -4   24.83    1.43
  -4  -4  -4   28.33    1.48
   4   4   4   25.46    1.75
  -3  -3  -4   16.19    1.03
  -3  -3  -4   14.83    1.15
  -3  -3  -4   14.02    0.86
  -3  -3  -4   14.83    1.01
  -3  -3  -4   15.31    0.90
   3   3   4   14.13    1.15
   3   3   4   16.57    1.07
  -2  -2  -4   88.15    3.51
  -2  -2  -4   72.56    3.51
  -2  -2  -4   90.15    3.38
  -2  -2  -4   89.28    3.43
   2   2   4   86.66    3.57
   2   2   4   82.74    3.51
  -1  -1  -4    0.08    0.19
  -1  -1  -4    0.16    0.24
  -1  -1  -4    0.43    0.28
  -1  -1  -4    0.15    0.24
   1   1   4    0.21    0.29
   1   1   4    0.23    0.41
   0   0  -4    0.20    0.24
   0   0  -4    0.09    0.23
   0   0  -4    0.31    0.31
   0   0   4    0.02    0.27
   0   0   4    0.12    0.39
   0   0   4   -0.11    0.34
   1   1  -4  105.83    4.09
   1   1  -4  104.75    4.05
   1   1  -4   95.65    4.13
  -1  -1   4  101.00    3.91
  -1  -1   4  106.68    4.27
  -1  -1   4  104.43    4.32
   2   2  -4    6.71    0.90
   2   2  -4    6.01    0.83
   2   2  -4    7.33    0.86
  -2  -2   4    9.27    1.17
  -2  -2   4    6.93    0.74
  -2  -2   4    7.55    1.04
   3   3  -4   78.91    3.48
   3   3  -4   78.00    3.51
   3   3  -4   73.11    3.56
  -3  -3   4   83.25    3.44
  -3  -3   4   73.71    3.54
  -3  -3   4   82.26    3.34
  -3  -3   4   76.04    3.70
   4   4  -4    7.71    1.11
   4   4  -4    5.64    1.07
  -4  -4   4    7.68    1.10
  -4  -4   4    9.49    1.27
  -4  -4   4    8.58    1.12
  -4  -4   4    7.87    1.40
   5   5  -4   23.02    1.85
   5   5  -4   23.03    1.89
  -5  -5   4   22.77    1.98
  -5  -5   4   23.20    1.82
  -5  -5   4   20.96    1.83
   6   6  -4    2.40    0.99
   6   6  -4    2.02    0.98
  -6  -6   4    2.65    1.26
  -6  -6   4    1.11    0.90
  -6  -6   4    1.78    0.99
   7   7  -4   -0.01    0.79
   7   7  -4   -0.19    0.72
   7   7  -4   -0.76    0.69
  -7  -7   4   -1.38    0.82
  -7  -7   4    0.23    0.94
   8   8  -4   16.30    2.25
   8   8  -4   18.53    2.54
   8   8  -4   23.78    2.74
  -8  -8   4   14.99    2.22
  -8  -8   4   17.69    2.62
  -9  -8  -4   10.25    1.97
   9   8   4   12.43    2.27
  -8  -7  -4   -0.68    0.80
  -8  -7  -4   -1.03    0.72
   8   7   4   -0.35    0.98
   8   7   4    0.17    0.86
  -7  -6  -4   -0.70    0.71
  -7  -6  -4   -0.20    0.73
  -7  -6  -4   -0.19    0.74
   7   6   4   -0.19    0.69
   7   6   4    0.15    0.87
  -6  -5  -4    0.63    0.56
  -6  -5  -4    1.31    0.78
  -6  -5  -4    0.06    0.61
   6   5   4    0.23    0.90
   6   5   4   -0.27    0.46
  -5  -4  -4    3.86    0.79
  -5  -4  -4    4.15    0.90
  -5  -4  -4    3.68    0.77
  -5  -4  -4    3.53    0.81
  -5  -4  -4    4.36    0.85
   5   4   4    3.87    1.02
  -4  -3  -4   19.83    1.48
  -4  -3  -4   21.72    1.41
  -4  -3  -4   21.80    1.45
  -4  -3  -4   22.70    1.32
  -4  -3  -4   20.70    1.32
   4   3   4   20.48    1.54
  -3  -2  -4    7.86    0.83
  -3  -2  -4    7.94    0.91
  -3  -2  -4    5.58    0.84
  -3  -2  -4    7.08    0.64
   3   2   4    6.82    0.66
   3   2   4    8.02    1.03
  -2  -1  -4   46.16    2.11
  -2  -1  -4   44.93    1.94
  -2  -1  -4   48.51    2.08
  -2  -1  -4   44.12    2.19
  -2  -1  -4   44.52    1.95
   2   1   4   45.73    2.16
   2   1   4   46.27    2.18
  -1   0  -4  140.40    5.37
  -1   0  -4  139.46    5.17
  -1   0  -4  138.86    5.18
  -1   0  -4  135.55    5.27
   1   0   4  134.74    5.23
   1   0   4  136.65    5.43
   0   1  -4   18.11    1.08
   0   1  -4   17.20    1.13
   0   1  -4   18.26    1.05
   0   1  -4   16.71    0.97
   0  -1   4   17.08    1.14
   0  -1   4   17.32    1.25
   0  -1   4   18.68    0.94
   1   2  -4   70.85    3.00
   1   2  -4   70.54    3.08
   1   2  -4   74.90    3.20
  -1  -2   4   66.62    3.27
  -1  -2   4   80.21    3.02
  -1  -2   4   72.85    3.27
   2   3  -4    0.70    0.45
   2   3  -4    1.13    0.51
   2   3  -4    0.95    0.43
  -2  -3   4    0.62    0.54
  -2  -3   4    1.28    0.47
  -2  -3   4    0.63    0.52
  -2  -3   4    1.16    0.42
   3   4  -4   68.82    3.25
   3   4  -4   66.07    3.29
   3   4  -4   67.85    3.12
  -3  -4   4   69.58    3.35
  -3  -4   4   58.32    3.04
  -3  -4   4   64.01    3.38
  -3  -4   4   72.35    3.08
   4   5  -4   -0.42    0.50
   4   5  -4    0.65    0.57
   4   5  -4    0.16    0.56
  -4  -5   4   -0.34    0.57
  -4  -5   4    1.86    0.76
  -4  -5   4    0.46    0.76
  -4  -5   4    2.73    0.91
   5   6  -4    4.97    1.15
   5   6  -4    3.89    0.95
   5   6  -4    4.63    1.04
  -5  -6   4    6.14    1.23
  -5  -6   4    5.91    1.29
   6   7  -4    3.38    1.13
   6   7  -4    4.94    1.27
   6   7  -4    4.80    1.28
  -6  -7   4    3.20    1.12
  -6  -7   4    3.53    1.30
   7   8  -4    1.73    1.02
   7   8  -4   -0.27    0.89
   7   8  -4    0.56    0.99
  -7  -8   4    0.23    1.05
  -7  -8   4    1.09    1.12
  -9  -7  -4    2.42    1.16
   9   7   4    5.70    1.44
   9   7   4    2.61    2.32
  -8  -6  -4    0.36    0.90
  -8  -6  -4   -0.14    0.93
  -8  -6  -4   -0.80    0.89
   8   6   4   -0.01    0.82
   8   6   4   -1.07    1.01
  -7  -5  -4   15.07    1.83
  -7  -5  -4   12.20    1.59
  -7  -5  -4   13.63    1.59
   7   5   4   11.14    1.77
   7   5   4   14.63    1.80
  -6  -4  -4    2.16    0.77
  -6  -4  -4    3.49    0.94
  -6  -4  -4    2.33    0.81
   6   4   4    1.85    1.00
   6   4   4    0.98    0.65
  -5  -3  -4    0.95    0.64
  -5  -3  -4    1.18    0.56
  -5  -3  -4    0.79    0.60
  -5  -3  -4    2.05    0.66
   5   3   4    0.41    0.74
  -4  -2  -4   41.09    2.05
  -4  -2  -4   38.39    2.11
  -4  -2  -4   41.16    2.23
   4   2   4   37.87    2.25
  -3  -1  -4   59.62    2.76
  -3  -1  -4   61.50    2.82
  -3  -1  -4   57.95    2.62
   3   1   4   55.47    2.79
   3   1   4   60.73    2.62
  -2   0  -4   10.34    0.87
  -2   0  -4   10.20    0.78
  -2   0  -4   10.71    0.88
   2   0   4   10.32    0.90
   2   0   4    8.79    0.82
  -1   1  -4    5.75    0.52
  -1   1  -4    7.98    0.87
  -1   1  -4    6.66    0.84
  -1   1  -4    7.65    0.89
   1  -1   4    6.13    0.91
   1  -1   4    7.88    0.83
   0   2  -4   37.30    1.65
   0   2  -4   40.92    1.91
   0   2  -4   33.66    1.85
   0   2  -4   34.56    1.86
   0  -2   4   33.99    1.64
   0  -2   4   39.53    1.77
   0  -2   4   37.75    2.07
   0  -2   4   40.51    1.98
   1   3  -4   84.06    3.44
   1   3  -4   85.81    3.65
   1   3  -4   87.82    3.74
  -1  -3   4   89.05    3.58
  -1  -3   4   82.50    3.86
  -1  -3   4   81.95    3.66
   2   4  -4   54.06    2.67
   2   4  -4   52.71    2.70
   2   4  -4   51.92    2.46
  -2  -4   4   51.63    2.59
  -2  -4   4   51.35    2.82
  -2  -4   4   55.18    2.59
   3   5  -4   64.46    3.00
   3   5  -4   62.04    3.22
   3   5  -4   60.38    3.13
  -3  -5   4   59.75    3.32
  -3  -5   4   62.78    3.19
  -3  -5   4   64.39    3.05
  -3  -5   4   62.69    3.08
   4   6  -4    5.61    1.05
   4   6  -4    4.51    1.08
   4   6  -4    4.19    0.90
  -4  -6   4    7.74    1.25
  -4  -6   4    4.67    1.08
   5   7  -4    3.54    1.05
   5   7  -4    2.75    1.04
   5   7  -4    3.52    1.05
  -5  -7   4    2.52    1.01
  -5  -7   4    5.71    1.23
   6   8  -4    8.55    1.62
   6   8  -4    6.13    1.42
   6   8  -4    8.63    1.71
  -6  -8   4    5.67    1.46
  -6  -8   4    8.83    1.64
   7   9  -4    5.20    1.32
   7   9  -4    3.37    1.48
  -7  -9   4    0.05    1.16
  -7  -9   4    0.49    1.24
  -9  -6  -4    3.41    1.21
   9   6   4    5.86    1.75
   9   6   4    7.52    1.71
  -8  -5  -4    0.15    0.88
  -8  -5  -4    2.38    1.06
   8   5   4    0.46    0.81
   8   5   4   -1.05    0.85
  -7  -4  -4   31.51    3.52
  -7  -4  -4   31.11    2.31
  -7  -4  -4   29.29    2.09
   7   4   4   30.87    2.19
   7   4   4   31.97    2.45
  -6  -3  -4    8.73    1.32
  -6  -3  -4   10.03    1.26
  -6  -3  -4    9.82    1.36
   6   3   4    8.15    1.20
   6   3   4    8.99    1.47
  -5  -2  -4    0.01    0.60
  -5  -2  -4    1.16    0.63
  -5  -2  -4    0.70    0.58
  -5  -2  -4    0.04    0.60
   5   2   4    1.59    0.86
  -4  -1  -4    3.42    0.78
  -4  -1  -4    3.69    0.77
  -4  -1  -4    5.01    0.85
   4   1   4    4.90    1.00
   4   1   4    2.68    0.55
  -3   0  -4   13.97    1.12
  -3   0  -4   13.23    1.05
  -3   0  -4   12.76    0.89
  -3   0  -4   12.04    1.05
   3   0   4   12.06    1.02
   3   0   4   14.28    1.01
   3   0   4   14.69    1.18
  -2   1  -4    5.25    0.81
  -2   1  -4    5.49    0.80
  -2   1  -4    6.47    0.91
   2  -1   4    5.14    0.79
   2  -1   4    3.97    0.65
   2  -1   4    4.71    0.85
  -1   2  -4    0.22    0.41
  -1   2  -4    0.07    0.35
  -1   2  -4    0.10    0.35
  -1   2  -4    0.19    0.19
   1  -2   4    0.49    0.35
   1  -2   4   -0.08    0.41
   1  -2   4   -0.23    0.27
   0   3  -4   52.61    2.47
   0   3  -4   49.88    2.46
   0   3  -4   51.50    2.57
   0   3  -4   48.41    2.23
   0  -3   4   51.11    2.72
   0  -3   4   49.10    2.35
   0  -3   4   52.01    2.53
   0  -3   4   52.28    2.26
   1   4  -4   16.10    1.25
   1   4  -4   16.08    1.39
   1   4  -4   15.59    1.23
   1   4  -4   14.26    1.27
  -1  -4   4   12.70    1.14
  -1  -4   4   17.65    1.29
  -1  -4   4   16.56    1.81
   2   5  -4   67.65    3.26
   2   5  -4   67.65    3.30
  -2  -5   4   68.44    3.22
  -2  -5   4   67.20    3.27
  -2  -5   4   62.43    3.46
   3   6  -4    4.08    1.01
   3   6  -4    5.27    1.03
  -3  -6   4    3.23    0.89
  -3  -6   4    2.98    0.81
   4   7  -4   63.85    3.56
   4   7  -4   70.07    3.73
  -4  -7   4   67.72    3.57
  -4  -7   4   64.84    3.64
   5   8  -4    4.63    1.24
   5   8  -4    4.49    1.33
  -5  -8   4    3.80    1.30
  -5  -8   4    4.27    1.17
   6   9  -4    5.05    1.49
   6   9  -4    3.25    1.32
  -6  -9   4    1.93    1.29
  -6  -9   4    3.18    1.24
  -9  -5  -4    0.57    0.99
  -9  -5  -4    0.47    1.07
   9   5   4   -0.27    1.21
   9   5   4    0.95    1.03
  -8  -4  -4   18.96    2.25
   8   4   4   18.45    2.47
   8   4   4   23.22    2.41
  -7  -3  -4    0.70    0.72
  -7  -3  -4    0.57    0.76
   7   3   4   -0.61    0.86
   7   3   4    0.89    0.71
  -6  -2  -4   28.42    1.99
  -6  -2  -4   25.60    1.94
   6   2   4   26.20    1.79
   6   2   4   24.79    2.05
  -5  -1  -4    3.92    0.96
  -5  -1  -4    3.14    0.88
  -5  -1  -4    4.18    0.89
   5   1   4    3.18    0.68
   5   1   4    4.24    1.08
  -4   0  -4    3.93    0.88
  -4   0  -4    2.94    0.76
  -4   0  -4    3.87    0.89
   4   0   4    3.21    0.60
   4   0   4    4.95    1.03
  -3   1  -4   -0.08    0.39
  -3   1  -4    0.33    0.41
  -3   1  -4    0.05    0.51
  -3   1  -4    0.22    0.45
   3  -1   4    0.24    0.51
   3  -1   4   -0.64    0.25
   3  -1   4    0.49    0.49
  -2   2  -4    0.16    0.46
  -2   2  -4   -0.02    0.47
  -2   2  -4    0.27    0.53
  -2   2  -4    0.36    0.39
   2  -2   4   -0.52    0.38
   2  -2   4   -0.30    0.48
   2  -2   4    0.07    0.38
  -1   3  -4   42.61    2.41
  -1   3  -4   48.58    2.45
  -1   3  -4   49.23    2.38
   1  -3   4   46.81    2.31
   1  -3   4   46.43    2.65
   1  -3   4   48.71    2.47
   0   4  -4    0.28    0.46
   0   4  -4    2.13    0.69
   0   4  -4    1.51    0.67
   0  -4   4    0.61    0.55
   0  -4   4    1.00    0.72
   0  -4   4    0.72    0.49
   0  -4   4    0.56    0.40
   1   5  -4   10.39    1.30
   1   5  -4    9.72    1.37
   1   5  -4    9.91    1.20
  -1  -5   4   12.20    1.32
  -1  -5   4   11.68    1.39
   2   6  -4   47.72    2.67
   2   6  -4   47.60    2.81
   2   6  -4   51.82    2.74
  -2  -6   4   40.51    2.55
  -2  -6   4   47.89    2.69
   3   7  -4    2.35    0.88
   3   7  -4    1.21    0.78
   3   7  -4    1.45    0.86
  -3  -7   4    0.12    0.61
  -3  -7   4    1.53    0.90
   4   8  -4   15.18    1.87
   4   8  -4   14.70    2.02
   4   8  -4   13.87    1.86
  -4  -8   4   14.94    1.97
  -4  -8   4   15.17    1.87
   5   9  -4    4.73    1.34
   5   9  -4    6.68    1.62
   5   9  -4    4.17    1.29
  -5  -9   4    3.30    1.39
  -5  -9   4    3.07    1.20
   6  10  -4    3.22    1.27
   6  10  -4    4.86    1.59
   6  10  -4    2.38    1.26
  -6 -10   4    3.89    1.43
  -9  -4  -4   12.75    1.93
   9   4   4    9.67    1.94
   9   4   4   10.37    2.31
  -8  -3  -4    1.52    0.97
  -8  -3  -4    5.91    1.46
   8   3   4    2.84    1.28
  -7  -2  -4    1.49    0.94
  -7  -2  -4    3.22    1.07
   7   2   4    1.03    1.06
  -6  -1  -4    0.66    0.88
  -6  -1  -4    0.65    0.73
   6   1   4    1.26    0.93
  -5   0  -4   -0.56    0.58
  -5   0  -4    0.46    0.61
  -5   0  -4    0.61    0.78
   5   0   4    0.42    0.73
  -4   1  -4    3.64    0.80
  -4   1  -4    2.91    0.91
  -4   1  -4    3.05    0.89
   4  -1   4    2.10    0.58
   4  -1   4    4.62    1.08
  -3   2  -4    3.47    0.90
  -3   2  -4    1.87    0.75
  -3   2  -4    2.00    0.73
  -3   2  -4    2.76    0.67
   3  -2   4    2.56    0.84
   3  -2   4    1.76    0.57
  -2   3  -4   -0.78    0.39
  -2   3  -4    0.95    0.67
  -2   3  -4    0.43    0.56
  -2   3  -4   -0.52    0.40
   2  -3   4    0.77    0.60
   2  -3   4    0.10    0.43
  -1   4  -4   12.62    1.18
  -1   4  -4   13.68    1.60
  -1   4  -4   15.73    1.37
   1  -4   4   13.50    1.20
   1  -4   4   16.13    1.37
   0   5  -4  137.47    5.86
   0   5  -4  130.28    5.50
   0   5  -4  141.11    5.70
   0  -5   4  133.15    5.59
   0  -5   4  127.90    5.76
   1   6  -4    1.95    0.84
   1   6  -4    1.75    0.83
   1   6  -4    1.76    0.71
  -1  -6   4    1.30    0.79
  -1  -6   4    3.13    0.89
   2   7  -4   14.54    1.68
   2   7  -4   11.10    1.57
   2   7  -4    8.27    1.47
  -2  -7   4   10.02    1.50
  -2  -7   4   17.90    1.88
   3   8  -4    9.00    1.52
   3   8  -4   13.73    1.81
   3   8  -4   11.45    1.80
  -3  -8   4    9.26    1.51
  -3  -8   4   11.44    1.64
   4   9  -4   23.86    2.69
   4   9  -4   18.28    2.16
   4   9  -4   16.33    2.11
  -4  -9   4   12.64    1.88
   5  10  -4    3.28    1.28
   5  10  -4   10.95    2.13
   5  10  -4    4.96    1.45
  -5 -10   4    7.50    1.74
  -9  -3  -4    1.34    1.27
   9   3   4    3.69    1.50
  -8  -2  -4    7.21    1.64
  -8  -2  -4    5.65    1.39
   8   2   4    5.01    1.56
  -7  -1  -4    1.95    1.01
  -7  -1  -4   -0.29    0.86
   7   1   4    1.13    1.01
  -6   0  -4    1.68    1.01
  -6   0  -4    2.67    0.96
   6   0   4    3.16    1.12
  -5   1  -4   21.49    2.23
  -5   1  -4   16.14    1.85
   5  -1   4   17.50    2.01
  -4   2  -4   28.56    1.95
  -4   2  -4   31.06    2.08
  -4   2  -4   24.16    2.00
   4  -2   4   31.41    2.15
   4  -2   4   27.38    1.86
  -3   3  -4   10.67    1.53
  -3   3  -4   12.81    1.67
  -3   3  -4   12.61    1.61
   3  -3   4   13.34    1.65
   3  -3   4   11.00    1.42
  -2   4  -4    3.63    1.00
  -2   4  -4    3.91    1.01
  -2   4  -4    3.99    1.08
   2  -4   4    3.19    0.88
   2  -4   4    1.66    0.75
  -1   5  -4    2.01    0.91
  -1   5  -4   -0.02    0.67
  -1   5  -4   -0.64    0.69
   1  -5   4    0.62    0.62
   1  -5   4   -0.42    0.55
   0   6  -4    3.82    1.01
   0   6  -4    2.99    1.02
   0  -6   4    3.27    0.92
   0  -6   4    4.18    1.06
   1   7  -4   22.21    1.95
   1   7  -4   21.87    2.00
  -1  -7   4   24.02    1.94
  -1  -7   4   21.45    1.89
   2   8  -4    5.07    1.34
   2   8  -4    3.11    1.07
  -2  -8   4    3.80    1.13
  -2  -8   4    2.61    1.11
   3   9  -4    2.83    1.21
   3   9  -4    8.28    1.72
  -3  -9   4    7.54    1.51
  -3  -9   4    6.30    1.56
   4  10  -4    0.08    1.03
   4  10  -4    1.58    1.30
  -4 -10   4    0.98    1.20
  -9  -2  -4    2.52    1.33
  -9  -2  -4    2.72    1.35
   9   2   4    2.56    1.40
  -8  -1  -4   -0.51    1.05
  -8  -1  -4    0.57    1.06
   8   1   4    0.27    1.09
  -7   0  -4    1.03    0.95
  -7   0  -4    0.12    0.98
   7   0   4   -0.43    0.92
  -6   1  -4    3.56    1.27
  -6   1  -4    4.32    1.30
   6  -1   4    4.90    1.31
  -5   2  -4   12.50    1.86
  -5   2  -4   11.63    1.67
   5  -2   4    9.91    1.65
  -4   3  -4   10.02    1.55
  -4   3  -4    8.97    1.58
  -4   3  -4   10.64    1.62
   4  -3   4    8.17    1.43
   4  -3   4    9.06    1.31
  -3   4  -4   16.00    2.04
  -3   4  -4   17.26    1.66
  -3   4  -4   16.87    1.95
   3  -4   4   18.78    2.06
   3  -4   4   17.30    1.58
  -2   5  -4   -0.51    0.69
  -2   5  -4    0.19    0.75
  -2   5  -4    0.24    0.82
   2  -5   4    0.73    0.66
   2  -5   4    0.56    0.65
  -1   6  -4    4.49    1.20
  -1   6  -4    4.74    1.46
  -1   6  -4    5.60    1.28
   1  -6   4    3.73    1.04
   1  -6   4    4.65    1.13
   0   7  -4    0.98    1.01
   0   7  -4    0.98    0.93
   0   7  -4    2.89    1.04
   0  -7   4    2.31    1.07
   0  -7   4    0.66    0.72
   1   8  -4    2.49    1.20
   1   8  -4    3.30    1.36
  -1  -8   4    4.84    1.22
  -1  -8   4    2.80    1.12
   2   9  -4    5.52    1.58
   2   9  -4    2.95    1.20
   2   9  -4    3.51    1.28
  -2  -9   4    4.34    1.26
  -2  -9   4    6.31    1.43
   3  10  -4    4.99    1.54
   3  10  -4    5.00    1.57
   3  10  -4    7.98    1.95
  -3 -10   4    6.05    1.57
  -3 -10   4    3.80    1.40
  -8   0  -4    0.82    1.09
  -8   0  -4    1.22    1.29
   8   0   4    1.81    1.36
  -7   1  -4    3.68    1.38
  -7   1  -4    2.98    1.35
   7  -1   4    3.70    1.39
  -6   2  -4    2.82    1.47
  -6   2  -4    5.79    1.52
   6  -2   4    1.61    1.02
  -5   3  -4   26.43    2.34
  -5   3  -4   21.29    2.33
   5  -3   4   18.77    2.26
  -4   4  -4    3.35    1.20
  -4   4  -4    3.61    1.30
  -4   4  -4    2.49    1.12
   4  -4   4    4.63    1.09
   4  -4   4    4.25    1.18
  -3   5  -4   -0.09    0.80
  -3   5  -4    0.26    0.90
  -3   5  -4    0.71    0.87
   3  -5   4    0.19    0.73
   3  -5   4   -0.57    0.67
  -2   6  -4    0.96    0.93
  -2   6  -4   -0.23    0.88
  -2   6  -4   -0.72    0.78
   2  -6   4    1.09    0.85
   2  -6   4    1.43    0.84
  -1   7  -4    1.27    1.19
  -1   7  -4    1.14    0.98
  -1   7  -4    2.29    0.99
   1  -7   4    1.00    0.82
   0   8  -4    9.45    1.80
   0   8  -4    6.35    1.42
   0   8  -4    5.41    1.49
   0  -8   4   10.64    1.76
   1   9  -4   -0.09    1.11
   1   9  -4   -0.14    0.88
   1   9  -4    0.26    0.99
  -1  -9   4    0.41    1.07
  -1  -9   4    1.39    1.04
   2  10  -4    0.44    1.07
   2  10  -4   -0.44    1.10
   2  10  -4    1.06    1.34
  -2 -10   4   -1.02    0.85
  -2 -10   4   -0.36    1.28
  -8   1  -4    7.33    1.91
  -8   1  -4    6.21    1.64
   8  -1   4    6.27    1.65
  -7   2  -4   -0.19    0.99
  -7   2  -4   -1.91    1.03
   7  -2   4    1.35    1.11
  -6   3  -4    8.74    1.95
  -6   3  -4    9.11    1.72
   6  -3   4    8.06    1.67
  -5   4  -4    2.77    1.25
  -5   4  -4    1.93    1.33
   5  -4   4    2.59    1.14
  -4   5  -4    2.58    1.47
  -4   5  -4    1.81    1.32
  -4   5  -4    0.81    1.06
   4  -5   4    2.68    1.11
   4  -5   4    2.39    0.93
  -3   6  -4    4.18    1.37
  -3   6  -4    3.55    1.41
  -3   6  -4    2.05    1.21
   3  -6   4    6.97    1.61
   3  -6   4    3.23    1.13
  -2   7  -4    0.46    0.96
  -2   7  -4    0.07    1.06
  -2   7  -4   -0.68    0.97
   2  -7   4    0.16    0.92
  -1   8  -4   -2.34    0.93
  -1   8  -4    2.26    1.39
  -1   8  -4   -0.85    0.84
   1  -8   4    0.06    0.95
   0   9  -4    0.46    1.26
   0   9  -4    0.83    1.08
   0   9  -4   -1.68    1.00
   0  -9   4    0.41    0.94
   1  10  -4    8.22    2.01
   1  10  -4   10.06    2.39
   1  10  -4    8.51    1.88
  -1 -10   4   16.56    2.49
  -7   3  -4   -1.35    1.23
  -7   3  -4    0.31    1.23
   7  -3   4    1.49    1.27
  -6   4  -4    3.15    1.58
  -6   4  -4    3.09    1.46
   6  -4   4    3.03    1.36
  -5   5  -4    3.90    1.36
  -5   5  -4    5.07    1.93
   5  -5   4    7.84    1.77
  -4   6  -4   21.64    2.55
  -4   6  -4   29.42    2.80
  -4   6  -4   23.50    2.96
   4  -6   4   31.10    3.06
   4  -6   4   28.14    2.58
  -3   7  -4    5.76    1.98
  -3   7  -4    5.08    1.71
  -3   7  -4   10.11    2.24
   3  -7   4    7.44    1.73
   3  -7   4   10.19    1.97
  -2   8  -4    1.60    1.52
  -2   8  -4    7.74    1.79
   2  -8   4    4.99    1.49
  -1   9  -4    1.74    1.15
  -1   9  -4    6.98    2.11
   1  -9   4    4.40    1.42
  -5   6  -4   -2.05    1.25
   5  -6   4    1.38    1.40
  -4   7  -4   -1.78    1.37
  -4   7  -4    0.18    1.30
   4  -7   4    1.13    1.30
   4  -7   4    0.96    1.26
  -3   8  -4    4.75    2.28
  -3   8  -4    7.10    2.31
   3  -8   4    6.77    1.79
   2 -10  -5    0.84    1.07
   2 -10  -5    3.78    1.77
  -2  10   5    2.42    1.93
  -2  10   5   -0.82    1.73
   3  -9  -5    9.46    1.77
   3  -9  -5   12.26    2.10
  -3   9   5   11.85    2.50
  -3   9   5   12.14    2.69
   4  -8  -5   -0.15    0.90
  -4   8   5   -0.39    1.31
  -4   8   5   -0.03    1.47
   5  -7  -5    2.44    1.25
  -5   7   5    3.02    1.74
   0 -11  -5   -0.54    1.03
   0 -11  -5   -0.68    1.11
   0  11   5   -0.60    1.82
   0  11   5   -0.65    1.52
   1 -10  -5    7.39    1.73
   1 -10  -5    7.33    1.53
  -1  10   5    4.40    1.96
  -1  10   5    8.96    2.20
   2  -9  -5   -1.04    0.79
   2  -9  -5   -1.36    0.97
  -2   9   5   -0.58    1.39
  -2   9   5   -1.92    1.44
   3  -8  -5    0.26    0.99
   3  -8  -5    1.56    1.03
  -3   8   5    0.26    1.38
  -3   8   5    2.35    1.51
   4  -7  -5    4.44    1.28
  -4   7   5    1.11    1.53
  -4   7   5    1.56    1.42
   5  -6  -5    3.82    1.40
   5  -6  -5    4.60    1.31
  -5   6   5    1.45    1.48
   6  -5  -5   14.28    2.21
   6  -5  -5    9.95    1.78
  -6   5   5    8.41    2.28
  -6   5   5   14.24    2.45
  -2 -12  -5    2.79    1.29
  -2 -12  -5    2.97    1.44
   2  12   5    2.97    1.82
  -1 -11  -5    2.25    1.32
  -1 -11  -5    4.27    1.29
   1  11   5    4.51    2.11
   1  11   5    0.97    2.23
   0 -10  -5   -0.27    0.88
   0 -10  -5    0.11    1.15
   0  10   5   -0.34    1.38
   0  10   5    0.69    1.65
   1  -9  -5    8.12    1.46
   1  -9  -5   10.67    1.97
  -1   9   5   11.58    2.34
  -1   9   5    8.35    1.96
   2  -8  -5    3.14    1.21
   2  -8  -5   -0.05    0.76
  -2   8   5   -0.09    1.36
  -2   8   5   -0.56    1.16
   3  -7  -5   12.78    1.76
   3  -7  -5   12.84    1.76
  -3   7   5   12.89    2.23
  -3   7   5    9.61    2.04
   4  -6  -5    3.66    1.09
   4  -6  -5    5.18    1.45
  -4   6   5    2.49    1.51
  -4   6   5    3.96    1.45
   5  -5  -5   -0.64    0.72
   5  -5  -5    0.22    0.76
  -5   5   5   -1.59    1.10
  -5   5   5   -0.90    1.17
   6  -4  -5    6.39    1.53
   6  -4  -5    7.37    1.44
  -6   4   5    5.29    1.97
  -6   4   5    4.07    1.55
   7  -3  -5    6.57    1.47
  -7   3   5    9.20    2.44
  -7   3   5   11.46    2.08
  -3 -12  -5   -0.95    1.17
  -3 -12  -5   -0.62    1.00
   3  12   5   -0.57    1.67
   3  12   5    0.58    1.19
  -2 -11  -5    1.97    1.10
  -2 -11  -5    2.84    1.38
   2  11   5    3.59    1.88
  -1 -10  -5    7.09    1.57
  -1 -10  -5    5.32    1.30
   1  10   5    6.62    1.96
   1  10   5    8.37    1.92
   0  -9  -5   11.06    1.66
   0  -9  -5   10.77    1.75
   0   9   5   12.08    2.22
   0   9   5    8.83    1.90
   1  -8  -5   10.93    1.60
   1  -8  -5   13.57    1.87
  -1   8   5   10.10    1.92
  -1   8   5   10.50    1.94
   2  -7  -5   35.14    2.46
   2  -7  -5   27.50    2.12
  -2   7   5   29.24    2.64
  -2   7   5   29.20    2.61
   3  -6  -5   15.29    1.79
   3  -6  -5   12.26    1.59
  -3   6   5   13.95    2.04
  -3   6   5    9.61    1.92
   4  -5  -5   23.19    2.17
   4  -5  -5   27.86    2.08
  -4   5   5   25.89    2.37
  -4   5   5   28.84    2.25
  -4   5   5   26.41    2.54
   5  -4  -5    0.34    0.79
   5  -4  -5   -0.75    0.67
  -5   4   5   -0.11    1.21
  -5   4   5    1.96    1.19
   6  -3  -5    5.78    1.48
   6  -3  -5    5.13    1.25
  -6   3   5    3.73    1.70
  -6   3   5    5.57    1.53
  -7   2   5    5.68    1.63
  -7   2   5    2.79    1.60
  -8   1   5    4.45    1.85
  -8   1   5    6.76    1.87
  -4 -12  -5   -0.54    1.13
  -4 -12  -5   -2.07    0.80
  -4 -12  -5    0.58    1.20
   4  12   5    1.17    1.32
  -3 -11  -5    3.17    1.40
  -3 -11  -5    1.53    1.05
  -3 -11  -5   -0.13    1.04
   3  11   5    0.11    0.89
   3  11   5   -1.34    1.23
  -2 -10  -5    2.45    1.05
  -2 -10  -5    3.72    1.29
   2  10   5    3.74    1.63
  -1  -9  -5    9.36    1.47
  -1  -9  -5    6.62    1.36
   1   9   5   11.23    1.89
   1   9   5    7.30    1.79
   0  -8  -5    6.53    1.27
   0  -8  -5    5.51    1.25
   0   8   5   10.64    1.99
   0   8   5    7.07    1.59
   1  -7  -5    8.03    1.30
   1  -7  -5    9.62    1.46
  -1   7   5   11.67    1.88
  -1   7   5   10.83    1.86
   2  -6  -5   11.07    1.51
   2  -6  -5   10.52    1.44
  -2   6   5    9.96    1.77
  -2   6   5    9.59    1.69
   3  -5  -5    3.53    0.94
   3  -5  -5    3.10    0.86
  -3   5   5    3.02    1.33
  -3   5   5    4.94    1.07
  -3   5   5    5.56    1.47
   4  -4  -5   13.19    1.72
   4  -4  -5   13.09    1.70
   4  -4  -5   13.60    1.67
  -4   4   5   14.92    1.87
  -4   4   5   13.08    1.90
  -4   4   5   10.94    1.98
   5  -3  -5    9.20    1.49
   5  -3  -5   12.02    1.54
   5  -3  -5    9.79    1.35
  -5   3   5    6.73    1.38
  -5   3   5    7.95    1.81
   6  -2  -5    8.35    1.52
  -6   2   5    7.36    1.54
  -6   2   5    6.58    1.75
   7  -1  -5    3.52    1.34
  -7   1   5    5.29    1.80
  -7   1   5    3.66    1.44
   8   0  -5    0.63    1.13
  -8   0   5    2.14    1.43
  -8   0   5    1.26    1.58
  -5 -12  -5   -0.54    1.07
  -5 -12  -5   -0.07    1.12
   5  12   5    0.72    1.16
  -4 -11  -5   -0.54    1.08
  -4 -11  -5   -0.33    0.88
  -4 -11  -5    0.55    1.03
   4  11   5    0.74    1.13
  -3 -10  -5    0.15    0.92
  -3 -10  -5   -0.29    0.83
  -3 -10  -5   -0.58    0.81
   3  10   5   -0.49    0.78
   3  10   5   -1.36    0.98
  -2  -9  -5   10.79    1.57
  -2  -9  -5   10.07    1.59
  -2  -9  -5   10.89    1.44
   2   9   5   11.02    2.11
  -1  -8  -5    2.18    0.92
  -1  -8  -5    1.93    0.85
  -1  -8  -5    2.18    0.82
   1   8   5    2.30    1.13
   1   8   5    3.73    1.40
   0  -7  -5   80.75    4.06
   0  -7  -5   80.92    3.82
   0  -7  -5   82.14    3.94
   0   7   5   86.81    4.29
   0   7   5   83.42    4.42
   1  -6  -5    2.33    0.78
   1  -6  -5    1.23    0.64
   1  -6  -5    0.22    0.54
  -1   6   5    0.14    0.91
  -1   6   5    1.17    1.01
   2  -5  -5   64.50    3.20
   2  -5  -5   67.18    3.29
   2  -5  -5   65.33    3.35
  -2   5   5   70.91    3.80
  -2   5   5   68.48    3.76
   3  -4  -5   -0.07    0.45
   3  -4  -5   -0.52    0.47
   3  -4  -5   -0.19    0.46
   3  -4  -5   -0.27    0.51
  -3   4   5   -0.78    0.56
  -3   4   5   -0.93    0.83
  -3   4   5   -0.12    0.92
   4  -3  -5   13.54    1.56
   4  -3  -5   17.27    1.50
   4  -3  -5   16.31    1.73
  -4   3   5   17.10    2.22
  -4   3   5   15.34    1.86
  -4   3   5   12.76    1.58
   5  -2  -5    6.72    1.31
   5  -2  -5    6.55    1.20
  -5   2   5    6.52    1.32
  -5   2   5    5.84    1.66
   6  -1  -5    4.92    1.21
  -6   1   5    4.56    1.40
  -6   1   5    3.83    1.41
   7   0  -5   18.14    2.18
  -7   0   5   26.48    2.43
  -7   0   5   17.90    2.53
   8   1  -5    0.01    1.00
  -8  -1   5    2.27    1.41
  -8  -1   5    3.07    1.48
  -5 -11  -5   13.69    2.00
  -5 -11  -5    6.27    1.43
   5  11   5    7.33    1.71
  -4 -10  -5   -0.19    0.88
  -4 -10  -5    4.10    1.16
  -4 -10  -5    1.58    1.03
   4  10   5    2.01    1.06
  -3  -9  -5   -1.80    0.54
  -3  -9  -5   -0.26    0.75
  -3  -9  -5   -0.25    0.62
   3   9   5   -0.59    0.69
   3   9   5   -0.91    1.06
  -2  -8  -5   -0.08    0.64
  -2  -8  -5   -0.34    0.52
  -2  -8  -5   -0.91    0.51
   2   8   5   -0.49    0.84
  -1  -7  -5    9.81    1.39
  -1  -7  -5   11.82    1.45
  -1  -7  -5   10.89    1.26
   1   7   5   14.98    1.98
   1   7   5   11.66    1.57
   0  -6  -5   27.02    1.88
   0  -6  -5   28.09    1.78
   0  -6  -5   27.96    1.78
   0  -6  -5   24.71    1.54
   0   6   5   27.11    2.22
   0   6   5   25.91    1.94
   1  -5  -5   16.22    1.33
   1  -5  -5   17.10    1.31
   1  -5  -5   15.52    1.32
  -1   5   5   14.58    1.75
  -1   5   5   14.44    1.77
   2  -4  -5   44.83    2.35
   2  -4  -5   43.86    2.38
   2  -4  -5   41.18    2.28
  -2   4   5   39.09    2.61
  -2   4   5   48.99    2.79
  -2   4   5   39.53    2.24
   3  -3  -5    6.35    1.03
   3  -3  -5    6.18    1.06
   3  -3  -5    6.60    1.05
  -3   3   5    6.88    1.08
  -3   3   5    8.33    1.49
  -3   3   5    5.35    1.19
   4  -2  -5    1.10    0.67
   4  -2  -5    0.57    0.66
   4  -2  -5    0.77    0.56
  -4   2   5    0.37    0.63
  -4   2   5   -0.75    0.82
  -4   2   5    1.07    0.97
   5  -1  -5   50.19    2.89
  -5   1   5   49.66    3.03
  -5   1   5   56.68    3.38
   6   0  -5   -0.58    0.72
  -6   0   5   -0.33    1.00
  -6   0   5    0.80    1.01
   7   1  -5   15.46    2.00
  -7  -1   5   17.70    2.32
  -7  -1   5   19.68    2.52
   8   2  -5    2.47    1.27
  -8  -2   5    4.18    1.46
  -8  -2   5    4.82    1.60
  -8  -2   5    3.02    1.56
  -6 -11  -5   -0.33    1.05
  -6 -11  -5    3.52    1.36
   6  11   5    0.59    0.82
   6  11   5    0.05    1.14
  -5 -10  -5    1.26    1.04
  -5 -10  -5    1.40    1.13
   5  10   5    1.88    1.09
  -4  -9  -5    1.20    0.84
  -4  -9  -5    0.95    0.81
  -4  -9  -5    0.94    0.87
   4   9   5   -1.37    0.69
  -3  -8  -5    1.40    0.76
  -3  -8  -5    2.02    0.89
  -3  -8  -5    1.87    0.84
   3   8   5    1.23    0.82
   3   8   5    2.43    1.09
  -2  -7  -5    1.40    0.68
  -2  -7  -5    1.19    0.66
  -2  -7  -5    1.34    0.65
  -2  -7  -5    0.94    0.57
   2   7   5    1.61    0.96
  -1  -6  -5    2.44    0.71
  -1  -6  -5    0.84    0.54
  -1  -6  -5    1.72    0.58
  -1  -6  -5    0.72    0.55
   1   6   5    0.64    0.75
   1   6   5    2.03    0.88
   0  -5  -5    4.81    0.71
   0  -5  -5    4.68    0.90
   0  -5  -5    6.48    0.95
   0  -5  -5    6.14    0.98
   0   5   5    5.86    1.09
   0   5   5    5.38    1.21
   1  -4  -5   60.65    2.68
   1  -4  -5   50.82    2.61
   1  -4  -5   52.97    2.68
   1  -4  -5   55.11    2.37
  -1   4   5   54.03    2.88
  -1   4   5   54.92    2.92
  -1   4   5   50.64    2.93
   2  -3  -5   21.41    1.47
   2  -3  -5   20.30    1.40
  -2   3   5   24.75    1.83
  -2   3   5   23.55    1.48
  -2   3   5   24.48    1.84
   3  -2  -5   30.49    1.93
   3  -2  -5   34.89    1.89
   3  -2  -5   32.75    1.83
   3  -2  -5   31.93    1.90
  -3   2   5   36.50    2.37
  -3   2   5   33.25    2.23
  -3   2   5   35.16    2.01
   4  -1  -5    1.69    0.58
   4  -1  -5    2.38    0.67
   4  -1  -5    1.81    0.73
  -4   1   5    1.97    0.98
  -4   1   5    2.91    1.09
  -4   1   5    1.69    0.82
   5   0  -5   14.57    1.70
   5   0  -5   15.11    1.34
  -5   0   5   17.94    1.92
  -5   0   5   15.99    2.07
   6   1  -5   15.15    1.85
   6   1  -5   18.77    1.62
  -6  -1   5   18.89    2.18
  -6  -1   5   24.36    2.77
   7   2  -5   11.42    1.79
   7   2  -5    8.77    1.52
  -7  -2   5    6.56    1.55
  -7  -2   5   10.82    1.63
  -7  -2   5    9.56    1.95
   8   3  -5    2.26    1.09
   8   3  -5    2.75    1.35
  -8  -3   5    4.96    1.60
  -8  -3   5    0.21    1.05
  -8  -3   5    1.00    1.22
  -7 -11  -5   -0.66    1.00
  -7 -11  -5    0.47    1.10
   7  11   5    1.57    1.05
  -6 -10  -5   13.45    1.97
  -6 -10  -5    5.47    1.39
   6  10   5    7.58    1.71
   6  10   5    8.51    1.56
  -5  -9  -5    4.25    1.14
  -5  -9  -5    5.35    1.22
   5   9   5    4.34    1.23
  -4  -8  -5    1.08    0.82
  -4  -8  -5    1.81    0.75
  -4  -8  -5    1.53    0.79
   4   8   5    1.07    0.83
  -3  -7  -5   15.79    1.66
  -3  -7  -5   18.41    1.45
  -3  -7  -5   16.40    1.68
   3   7   5   17.40    1.66
   3   7   5   16.77    1.86
  -2  -6  -5   -0.52    0.30
  -2  -6  -5    0.05    0.47
  -2  -6  -5   -0.21    0.37
  -2  -6  -5   -0.62    0.39
  -2  -6  -5    0.00    0.36
   2   6   5    0.16    0.69
   2   6   5   -0.30    0.49
  -1  -5  -5   24.85    1.61
  -1  -5  -5   24.57    1.55
  -1  -5  -5   26.50    1.51
  -1  -5  -5   26.59    1.56
  -1  -5  -5   23.30    1.61
   1   5   5   27.53    1.69
   1   5   5   27.13    1.86
   0  -4  -5   43.56    2.13
   0  -4  -5   43.78    2.15
   0  -4  -5   45.05    2.24
   0  -4  -5   50.96    2.43
   0  -4  -5   48.24    2.37
   0   4   5   48.69    2.48
   0   4   5   46.75    2.64
   1  -3  -5   22.20    1.26
   1  -3  -5   24.13    1.37
   1  -3  -5   24.22    1.49
  -1   3   5   22.72    1.60
  -1   3   5   22.29    1.26
  -1   3   5   22.68    1.68
   2  -2  -5    5.44    0.74
   2  -2  -5    5.53    0.79
   2  -2  -5    7.32    0.98
  -2   2   5    6.06    1.13
  -2   2   5    4.81    1.02
  -2   2   5    5.17    0.78
   3  -1  -5   15.88    1.29
   3  -1  -5   17.62    1.18
   3  -1  -5   17.52    1.21
  -3   1   5   15.56    1.52
  -3   1   5   16.54    1.30
  -3   1   5   15.85    1.54
   4   0  -5    5.49    1.03
   4   0  -5    8.30    1.11
  -4   0   5    8.94    1.49
  -4   0   5    6.21    1.11
  -4   0   5    9.55    1.37
   5   1  -5   10.56    1.49
   5   1  -5   14.14    1.61
  -5  -1   5   11.76    1.81
  -5  -1   5   12.29    1.65
   6   2  -5   18.07    2.10
   6   2  -5   17.40    1.92
  -6  -2   5   18.29    2.29
  -6  -2   5   14.47    1.90
  -6  -2   5   16.34    1.76
   7   3  -5    9.33    1.65
   7   3  -5    8.96    1.66
  -7  -3   5    6.68    1.38
  -7  -3   5    7.85    1.85
  -7  -3   5    7.88    1.66
   8   4  -5    1.81    1.25
   8   4  -5    0.08    0.91
  -8  -4   5    1.09    1.23
  -8  -4   5    1.16    1.14
  -8  -4   5    1.60    1.29
  -7 -10  -5    0.43    0.93
  -7 -10  -5   -0.86    0.87
   7  10   5    0.02    0.82
   7  10   5   -0.69    1.02
  -6  -9  -5    4.58    1.26
  -6  -9  -5    4.81    1.26
   6   9   5    3.67    1.30
  -5  -8  -5   20.86    2.01
  -5  -8  -5   20.48    1.84
   5   8   5   14.67    1.94
  -4  -7  -5    0.53    0.57
  -4  -7  -5    0.38    0.61
   4   7   5    1.11    0.83
  -3  -6  -5    7.94    1.14
  -3  -6  -5   11.76    1.32
  -3  -6  -5    9.55    1.13
   3   6   5    8.64    1.29
   3   6   5    7.48    1.25
  -2  -5  -5    5.56    0.85
  -2  -5  -5    5.54    0.84
  -2  -5  -5    5.17    0.83
  -2  -5  -5    3.84    0.75
  -2  -5  -5    4.57    0.59
   2   5   5    5.92    1.01
   2   5   5    3.18    0.80
  -1  -4  -5    3.41    0.63
  -1  -4  -5    3.44    0.66
  -1  -4  -5    3.67    0.67
   1   4   5    3.21    0.70
   1   4   5    2.59    0.82
   0  -3  -5   30.44    1.68
   0  -3  -5   27.82    1.51
   0  -3  -5   30.47    1.57
   0   3   5   29.54    1.87
   0   3   5   28.34    1.66
   1  -2  -5  102.49    4.17
   1  -2  -5  105.28    4.32
   1  -2  -5  110.09    4.14
  -1   2   5  104.69    4.43
  -1   2   5  105.73    4.04
  -1   2   5   94.16    4.48
   2  -1  -5    4.06    0.73
   2  -1  -5    4.33    0.64
   2  -1  -5    3.66    0.63
   2  -1  -5    4.75    0.57
  -2   1   5    4.23    0.68
  -2   1   5    4.56    0.97
  -2   1   5    4.26    0.95
   3   0  -5    8.41    1.09
   3   0  -5    7.94    1.00
  -3   0   5    8.31    1.07
  -3   0   5    8.58    1.24
  -3   0   5    8.93    1.35
   4   1  -5   40.62    2.26
   4   1  -5   40.73    2.33
  -4  -1   5   41.64    2.59
  -4  -1   5   36.93    2.26
  -4  -1   5   36.55    2.31
   5   2  -5    6.48    1.19
   5   2  -5    7.78    1.21
  -5  -2   5    7.70    1.15
  -5  -2   5    6.37    1.27
  -5  -2   5    4.07    1.24
   6   3  -5   22.84    1.99
   6   3  -5   23.19    1.98
  -6  -3   5   26.51    2.28
  -6  -3   5   20.46    1.82
  -6  -3   5   26.84    2.23
   7   4  -5    1.74    1.08
   7   4  -5    1.82    1.04
  -7  -4   5    4.03    1.42
  -7  -4   5    2.84    1.09
  -7  -4   5    2.59    1.29
   8   5  -5   14.98    2.25
   8   5  -5    8.87    1.82
  -8  -5   5   11.70    1.89
  -8  -5   5   18.68    2.61
  -8 -10  -5    1.13    1.32
  -8 -10  -5    0.31    0.97
   8  10   5    0.67    1.11
  -7  -9  -5    0.68    1.02
  -7  -9  -5    0.52    0.88
   7   9   5    0.71    1.01
   7   9   5    0.59    1.22
  -6  -8  -5    0.15    0.85
  -6  -8  -5    0.86    0.80
   6   8   5    1.71    1.01
  -5  -7  -5    5.04    1.04
  -5  -7  -5    5.60    1.11
   5   7   5    4.62    1.17
  -4  -6  -5  196.95    7.82
  -4  -6  -5  204.13    8.13
  -4  -6  -5  202.29    8.02
  -4  -6  -5  212.11    8.07
   4   6   5  199.72    8.25
  -3  -5  -5   12.39    0.94
  -3  -5  -5   12.76    1.16
  -3  -5  -5   15.07    1.42
  -3  -5  -5   12.56    1.17
  -3  -5  -5   14.35    0.94
   3   5   5   13.55    1.49
   3   5   5   11.24    1.31
  -2  -4  -5   22.80    1.39
  -2  -4  -5   25.47    1.57
  -2  -4  -5   27.01    1.59
  -2  -4  -5   25.61    1.28
   2   4   5   21.97    1.56
   2   4   5   25.66    1.63
  -1  -3  -5    6.55    0.76
  -1  -3  -5    7.42    0.88
  -1  -3  -5    6.16    0.82
  -1  -3  -5    5.96    0.50
   1   3   5    7.54    0.74
   1   3   5    5.55    0.82
   1   3   5    7.90    1.06
   0  -2  -5    8.45    0.96
   0  -2  -5    8.97    0.78
   0  -2  -5    8.90    0.67
   0   2   5    9.76    1.19
   0   2   5    8.66    0.82
   1  -1  -5   21.89    1.33
   1  -1  -5   21.14    1.09
   1  -1  -5   20.97    1.30
   1  -1  -5   22.32    1.13
  -1   1   5   21.25    1.42
  -1   1   5   22.10    1.20
  -1   1   5   23.44    1.60
   2   0  -5    2.53    0.58
   2   0  -5    2.90    0.61
   2   0  -5    3.55    0.59
   2   0  -5    3.83    0.54
  -2   0   5    3.13    0.82
  -2   0   5    3.49    0.80
  -2   0   5    3.71    0.54
  -2   0   5    2.96    0.65
   3   1  -5   13.82    1.21
   3   1  -5   17.24    1.17
   3   1  -5   16.57    1.27
  -3  -1   5   16.23    1.80
  -3  -1   5   18.39    1.42
  -3  -1   5   16.03    1.32
  -3  -1   5   14.94    1.10
   4   2  -5    7.56    1.17
   4   2  -5    7.72    1.15
  -4  -2   5    6.60    1.13
  -4  -2   5    6.24    0.95
  -4  -2   5    6.16    1.11
  -4  -2   5    7.58    1.41
   5   3  -5   36.55    2.51
   5   3  -5   40.01    2.49
  -5  -3   5   43.16    2.80
  -5  -3   5   44.36    2.70
  -5  -3   5   40.45    2.38
   6   4  -5   37.55    2.64
   6   4  -5   37.67    2.57
  -6  -4   5   38.17    2.49
  -6  -4   5   36.73    2.78
   7   5  -5    2.52    1.09
   7   5  -5    3.95    1.22
  -7  -5   5    3.62    1.18
  -7  -5   5    3.48    1.26
   8   6  -5    2.94    1.31
   8   6  -5    8.30    1.80
  -8  -6   5    5.81    1.61
  -8  -6   5    6.90    1.82
  -8  -9  -5    0.99    1.19
   8   9   5   -0.47    1.02
   8   9   5    1.25    1.10
  -7  -8  -5    1.64    0.91
  -7  -8  -5    0.06    0.84
   7   8   5    0.17    0.77
   7   8   5    1.15    1.15
  -6  -7  -5   21.25    1.87
  -6  -7  -5   22.21    2.13
   6   7   5   18.53    2.21
  -5  -6  -5    0.10    0.56
  -5  -6  -5   -0.42    0.54
  -5  -6  -5    0.38    0.54
   5   6   5    0.05    0.71
  -4  -5  -5    4.29    0.91
  -4  -5  -5    4.80    0.96
  -4  -5  -5    4.79    0.88
  -4  -5  -5    4.17    0.81
  -4  -5  -5    4.03    0.66
   4   5   5    4.73    1.03
  -3  -4  -5   69.12    3.15
  -3  -4  -5   62.31    2.80
  -3  -4  -5   61.18    2.84
  -3  -4  -5   62.66    3.02
  -3  -4  -5   63.48    2.60
   3   4   5   60.70    2.97
   3   4   5   66.84    3.14
  -2  -3  -5   19.50    1.35
  -2  -3  -5   18.71    1.26
  -2  -3  -5   20.71    1.13
  -2  -3  -5   18.72    1.14
   2   3   5   18.24    1.37
   2   3   5   20.16    1.36
  -1  -2  -5    1.90    0.50
  -1  -2  -5    2.31    0.54
  -1  -2  -5    1.70    0.40
  -1  -2  -5    2.71    0.47
   1   2   5    1.44    0.46
   1   2   5    1.71    0.45
   1   2   5    1.63    0.69
   0  -1  -5    0.28    0.33
   0  -1  -5    0.28    0.25
   0  -1  -5    0.11    0.28
   0  -1  -5    0.25    0.19
   0   1   5    0.28    0.47
   0   1   5    0.38    0.31
   0   1   5    0.08    0.36
   1   0  -5  112.72    4.38
   1   0  -5  108.11    4.18
   1   0  -5  106.45    4.00
   1   0  -5  109.38    4.41
  -1   0   5  114.07    4.66
  -1   0   5  105.77    4.49
  -1   0   5   96.70    4.15
   2   1  -5    4.40    0.69
   2   1  -5    5.01    0.80
   2   1  -5    4.72    0.79
  -2  -1   5    3.97    0.57
  -2  -1   5    4.54    0.97
  -2  -1   5    5.35    0.92
   3   2  -5    6.12    0.92
   3   2  -5    6.73    0.99
   3   2  -5    5.21    0.95
  -3  -2   5    5.46    0.79
  -3  -2   5    4.93    1.01
  -3  -2   5    7.74    1.28
   4   3  -5   21.23    1.66
   4   3  -5   16.87    1.42
   4   3  -5   21.24    1.62
  -4  -3   5   20.60    1.49
  -4  -3   5   19.72    1.58
  -4  -3   5   19.75    1.78
   5   4  -5    1.69    0.80
   5   4  -5    2.61    0.85
   5   4  -5    1.77    0.72
  -5  -4   5    3.79    1.21
  -5  -4   5    2.45    0.88
   6   5  -5    1.88    0.88
   6   5  -5    2.21    0.98
   6   5  -5    0.65    0.85
  -6  -5   5    2.50    1.17
  -6  -5   5    0.44    0.84
   7   6  -5    9.49    1.63
   7   6  -5   12.40    2.02
   7   6  -5   12.61    1.99
  -7  -6   5   12.80    2.29
  -7  -6   5   12.90    1.94
   8   7  -5    2.69    1.37
   8   7  -5    2.53    1.12
   8   7  -5    1.70    1.11
  -8  -7   5   -0.06    1.17
  -8  -8  -5    7.97    1.63
   8   8   5    3.33    1.41
   8   8   5    5.47    1.50
  -7  -7  -5    0.40    0.76
  -7  -7  -5    0.18    0.87
   7   7   5    1.18    1.13
   7   7   5    0.15    0.77
  -6  -6  -5   18.30    1.92
  -6  -6  -5   19.94    1.97
  -6  -6  -5   17.77    1.89
   6   6   5   18.96    2.09
  -5  -5  -5   44.42    2.59
  -5  -5  -5   49.79    2.45
  -5  -5  -5   48.76    2.75
  -5  -5  -5   46.94    2.56
   5   5   5   55.32    2.94
  -4  -4  -5   17.10    1.10
  -4  -4  -5   17.41    1.39
  -4  -4  -5   16.70    1.24
  -4  -4  -5   19.34    1.32
  -4  -4  -5   14.49    1.34
   4   4   5   17.19    1.47
  -3  -3  -5   25.28    1.42
  -3  -3  -5   25.20    1.64
  -3  -3  -5   24.36    1.22
  -3  -3  -5   25.85    1.48
   3   3   5   24.61    1.53
   3   3   5   24.43    1.62
  -2  -2  -5   37.45    1.87
  -2  -2  -5   42.23    2.12
  -2  -2  -5   41.12    1.82
  -2  -2  -5   37.03    1.94
   2   2   5   41.39    2.11
   2   2   5   38.11    2.02
  -1  -1  -5  132.56    4.98
  -1  -1  -5  120.81    4.77
  -1  -1  -5  133.24    5.06
  -1  -1  -5  126.25    5.15
   1   1   5  134.85    5.05
   1   1   5  128.82    4.92
   1   1   5  126.00    5.23
   0   0  -5   41.79    2.16
   0   0  -5   44.84    2.02
   0   0  -5   43.64    2.06
   0   0   5   44.09    1.92
   0   0   5   43.85    2.30
   0   0   5   45.75    2.14
   1   1  -5   23.02    1.31
   1   1  -5   22.86    1.41
   1   1  -5   21.86    1.26
  -1  -1   5   20.42    1.53
  -1  -1   5   22.03    1.14
  -1  -1   5   20.04    1.41
   2   2  -5    7.40    0.96
   2   2  -5    7.70    1.04
   2   2  -5    6.23    0.89
  -2  -2   5    9.25    1.28
  -2  -2   5    7.56    0.83
  -2  -2   5    8.28    1.20
   3   3  -5    2.93    0.78
   3   3  -5    2.57    0.72
   3   3  -5    2.79    0.70
  -3  -3   5    2.96    0.65
  -3  -3   5    3.94    0.73
  -3  -3   5    3.45    0.98
  -3  -3   5    3.66    0.91
   4   4  -5   -0.22    0.45
   4   4  -5    0.26    0.54
   4   4  -5   -0.02    0.47
  -4  -4   5    0.45    0.65
  -4  -4   5   -0.42    0.66
  -4  -4   5    0.49    0.64
   5   5  -5   14.68    1.79
   5   5  -5   11.13    1.62
   5   5  -5   10.35    1.53
  -5  -5   5   13.28    1.65
  -5  -5   5   12.48    1.93
   6   6  -5   -0.29    0.69
   6   6  -5    1.15    0.84
   6   6  -5    0.62    0.79
  -6  -6   5    0.40    0.96
  -6  -6   5    1.09    1.02
   7   7  -5    8.75    1.73
   7   7  -5   14.30    2.18
   7   7  -5    7.55    1.55
  -7  -7   5   10.41    1.80
  -9  -8  -5    7.60    1.65
   9   8   5    3.58    1.49
   9   8   5    4.07    1.42
  -8  -7  -5    2.78    1.09
   8   7   5    2.92    1.38
   8   7   5    2.08    1.07
  -7  -6  -5   14.89    1.85
  -7  -6  -5   16.77    1.94
   7   6   5   17.72    2.25
   7   6   5   17.97    2.08
  -6  -5  -5    1.24    0.63
  -6  -5  -5   -0.47    0.58
  -6  -5  -5   -0.06    0.60
  -6  -5  -5   -0.68    0.55
   6   5   5   -0.74    0.73
  -5  -4  -5   44.21    2.21
  -5  -4  -5   42.96    2.59
  -5  -4  -5   46.36    2.39
  -5  -4  -5   41.66    2.39
  -5  -4  -5   37.75    2.36
   5   4   5   43.77    2.61
  -4  -3  -5   11.57    1.18
  -4  -3  -5   12.41    1.40
  -4  -3  -5   13.17    1.12
   4   3   5   13.80    1.53
  -3  -2  -5   34.37    2.00
  -3  -2  -5   34.21    1.74
  -3  -2  -5   35.45    1.67
  -3  -2  -5   35.36    1.89
   3   2   5   33.52    1.84
   3   2   5   36.32    2.02
  -2  -1  -5    0.47    0.28
  -2  -1  -5    0.15    0.37
  -2  -1  -5    0.73    0.31
  -2  -1  -5    0.03    0.28
  -2  -1  -5    0.18    0.38
   2   1   5    0.52    0.48
   2   1   5    0.08    0.40
  -1   0  -5  151.09    5.57
  -1   0  -5  139.82    5.74
  -1   0  -5  140.32    5.49
  -1   0  -5  143.60    5.64
   1   0   5  151.11    5.60
   1   0   5  143.43    5.85
   0   1  -5   97.02    4.22
   0   1  -5  100.36    4.02
   0   1  -5  104.49    4.10
   0   1  -5  101.02    4.11
   0  -1   5  101.48    3.85
   0  -1   5   96.47    3.85
   0  -1   5  105.39    4.43
   0  -1   5  100.89    4.21
   1   2  -5  102.23    4.35
   1   2  -5  100.00    4.19
   1   2  -5  102.77    4.12
  -1  -2   5   95.36    4.46
  -1  -2   5  108.41    4.47
  -1  -2   5   99.74    4.02
   2   3  -5    2.65    0.68
   2   3  -5    3.14    0.78
   2   3  -5    3.01    0.65
  -2  -3   5    2.83    0.63
  -2  -3   5    3.21    0.70
  -2  -3   5    2.85    0.86
  -2  -3   5    4.07    0.97
   3   4  -5    6.60    1.08
   3   4  -5    7.68    1.21
   3   4  -5    4.53    0.89
  -3  -4   5    3.90    1.07
  -3  -4   5    5.47    0.91
  -3  -4   5    5.60    1.22
  -3  -4   5    5.26    0.89
   4   5  -5    0.65    0.63
   4   5  -5   -0.85    0.42
   4   5  -5    0.34    0.62
  -4  -5   5    1.88    0.85
  -4  -5   5    0.76    0.67
  -4  -5   5    0.25    0.83
   5   6  -5    2.12    0.88
   5   6  -5    2.61    1.02
   5   6  -5    4.41    1.14
  -5  -6   5    3.77    1.16
   6   7  -5    0.67    0.84
   6   7  -5    0.49    0.81
   6   7  -5    0.94    0.96
  -6  -7   5   -0.31    0.99
   7   8  -5    1.33    1.11
   7   8  -5    2.59    1.17
   7   8  -5    2.69    1.24
  -7  -8   5    0.90    1.26
   9   7   5    0.43    0.93
   9   7   5    0.17    1.36
  -8  -6  -5    1.55    1.03
  -8  -6  -5    1.46    1.13
   8   6   5   -0.01    1.06
   8   6   5    1.29    1.07
  -7  -5  -5    8.33    2.18
  -7  -5  -5   10.10    1.49
  -7  -5  -5    7.73    1.44
   7   5   5   10.66    1.57
   7   5   5    8.91    1.77
  -6  -4  -5    0.95    0.70
  -6  -4  -5    1.60    0.75
   6   4   5    1.48    0.93
  -5  -3  -5    3.20    0.86
  -5  -3  -5    5.17    1.05
  -5  -3  -5    2.20    0.75
   5   3   5    3.64    1.05
  -4  -2  -5   12.15    1.32
  -4  -2  -5   10.51    0.96
  -4  -2  -5   10.24    1.27
   4   2   5   11.14    1.44
  -3  -1  -5  142.74    6.25
  -3  -1  -5  156.88    6.18
  -3  -1  -5  165.29    6.03
   3   1   5  159.57    6.15
   3   1   5  148.90    6.24
  -2   0  -5   47.83    2.24
  -2   0  -5   47.13    2.36
  -2   0  -5   46.97    2.40
  -2   0  -5   47.98    2.17
   2   0   5   51.60    2.42
   2   0   5   47.76    2.46
  -1   1  -5   59.02    2.76
  -1   1  -5   58.65    2.72
  -1   1  -5   56.21    2.46
  -1   1  -5   59.67    2.64
   1  -1   5   57.28    2.89
   1  -1   5   56.31    2.55
   0   2  -5   49.50    2.43
   0   2  -5   50.04    2.21
   0   2  -5   50.95    2.51
   0   2  -5   45.69    2.41
   0  -2   5   54.58    2.74
   0  -2   5   48.72    2.15
   0  -2   5   49.51    2.50
   0  -2   5   51.19    2.25
   1   3  -5    6.19    0.99
   1   3  -5    5.17    0.90
   1   3  -5    5.99    0.77
   1   3  -5    5.37    0.90
  -1  -3   5    5.46    0.79
  -1  -3   5    5.18    0.83
  -1  -3   5    5.94    1.11
   2   4  -5   34.45    2.12
   2   4  -5   30.84    1.96
   2   4  -5   35.66    1.90
  -2  -4   5   31.75    1.89
  -2  -4   5   34.16    2.01
  -2  -4   5   32.51    2.21
   3   5  -5    4.98    1.00
   3   5  -5    5.21    1.07
  -3  -5   5    5.26    1.22
  -3  -5   5    3.87    0.93
  -3  -5   5    4.94    0.93
   4   6  -5    5.13    1.13
   4   6  -5    5.72    1.13
   4   6  -5    7.66    1.38
  -4  -6   5    6.86    1.36
  -4  -6   5    5.29    1.15
   5   7  -5    0.10    0.78
   5   7  -5    0.21    0.75
   5   7  -5    0.01    0.79
  -5  -7   5    0.34    0.97
   6   8  -5    1.66    1.13
   6   8  -5    2.33    1.09
  -6  -8   5    2.97    1.36
  -9  -6  -5    7.26    1.60
   9   6   5   10.04    2.04
   9   6   5    7.98    1.59
  -8  -5  -5    1.44    1.03
   8   5   5    2.55    1.13
   8   5   5    0.84    1.35
  -7  -4  -5    2.10    0.98
  -7  -4  -5    3.09    1.01
   7   4   5    0.32    0.93
   7   4   5    2.23    0.92
  -6  -3  -5    1.29    0.81
  -6  -3  -5    1.11    0.80
   6   3   5    2.52    0.77
   6   3   5    1.79    1.05
  -5  -2  -5   40.61    2.40
  -5  -2  -5   39.49    2.46
  -5  -2  -5   42.27    2.32
   5   2   5   42.03    2.58
  -4  -1  -5    2.69    0.78
  -4  -1  -5    1.05    0.63
  -4  -1  -5    0.97    0.62
   4   1   5    2.66    0.90
  -3   0  -5   21.96    1.48
  -3   0  -5   20.23    1.44
  -3   0  -5   15.03    1.49
  -3   0  -5   17.96    1.30
   3   0   5   19.06    1.44
   3   0   5   19.02    1.36
  -2   1  -5   66.01    3.22
  -2   1  -5   72.71    2.99
  -2   1  -5   80.21    3.41
  -2   1  -5   76.49    3.36
   2  -1   5   71.50    3.34
   2  -1   5   72.91    3.46
   2  -1   5   72.66    3.27
  -1   2  -5    0.55    0.47
  -1   2  -5    0.77    0.54
  -1   2  -5   -0.22    0.47
   1  -2   5    0.23    0.40
   1  -2   5    0.94    0.48
   1  -2   5   -0.02    0.52
   0   3  -5   22.72    1.56
   0   3  -5   23.41    1.54
   0   3  -5   22.55    1.54
   0  -3   5   20.76    1.51
   0  -3   5   21.82    1.27
   0  -3   5   23.57    1.40
   0  -3   5   19.52    1.65
   1   4  -5    1.04    0.66
   1   4  -5    0.58    0.61
  -1  -4   5    0.88    0.61
  -1  -4   5   -0.21    0.62
  -1  -4   5   -0.18    0.42
   2   5  -5   20.63    1.67
   2   5  -5   19.15    1.56
   2   5  -5   18.97    1.63
  -2  -5   5   16.82    1.73
  -2  -5   5   19.49    1.59
  -2  -5   5   20.29    1.56
   3   6  -5    6.87    1.24
   3   6  -5    5.96    1.20
  -3  -6   5    5.94    1.13
  -3  -6   5    5.84    1.12
  -3  -6   5    7.84    1.61
   4   7  -5    2.71    0.96
   4   7  -5    4.66    1.21
  -4  -7   5    3.25    1.07
   5   8  -5    3.48    1.09
   5   8  -5    3.52    1.25
  -5  -8   5    2.10    1.15
   6   9  -5    1.00    1.10
   6   9  -5    0.95    0.99
  -6  -9   5    0.53    1.14
  -9  -5  -5    0.99    1.04
   9   5   5    0.67    0.92
   9   5   5   -0.15    1.18
  -8  -4  -5   12.00    1.86
   8   4   5    8.62    1.75
   8   4   5    7.29    1.40
  -7  -3  -5   31.33    2.36
   7   3   5   31.20    2.22
   7   3   5   32.82    2.54
  -6  -2  -5    0.69    0.71
  -6  -2  -5    0.16    0.71
  -6  -2  -5   -0.20    0.62
  -6  -2  -5   -0.42    0.68
   6   2   5   -0.12    0.52
   6   2   5   -0.38    0.80
  -5  -1  -5   28.43    1.97
  -5  -1  -5   27.58    1.94
  -5  -1  -5   26.75    1.90
   5   1   5   28.61    2.10
  -4   0  -5   42.76    2.56
  -4   0  -5   49.19    2.61
  -4   0  -5   45.96    2.59
   4   0   5   51.58    2.77
   4   0   5   49.01    2.48
  -3   1  -5    8.56    1.25
  -3   1  -5    9.78    1.15
  -3   1  -5    8.90    1.29
  -3   1  -5    8.48    1.18
   3  -1   5    7.58    1.17
   3  -1   5    9.94    1.28
   3  -1   5    6.93    1.01
  -2   2  -5  112.73    4.68
  -2   2  -5  117.33    4.78
  -2   2  -5  103.12    4.70
   2  -2   5  111.94    4.75
   2  -2   5   99.56    4.58
   2  -2   5  110.91    4.94
  -1   3  -5    1.95    0.66
  -1   3  -5    0.79    0.60
  -1   3  -5    0.36    0.63
   1  -3   5    0.04    0.53
   1  -3   5    0.28    0.65
   1  -3   5    1.12    0.53
   0   4  -5   96.48    4.42
   0   4  -5   98.27    4.55
   0   4  -5  101.67    4.43
   0  -4   5  105.21    4.35
   0  -4   5   98.35    4.51
   0  -4   5  100.22    4.84
   1   5  -5    2.51    0.77
   1   5  -5    1.32    0.68
   1   5  -5    3.03    0.92
  -1  -5   5    2.71    0.85
  -1  -5   5    2.82    0.81
  -1  -5   5    2.48    1.02
   2   6  -5   22.70    1.82
   2   6  -5   19.99    1.75
   2   6  -5   20.41    1.83
  -2  -6   5   19.62    1.70
  -2  -6   5   21.67    1.78
   3   7  -5    4.81    1.20
   3   7  -5    3.94    1.18
   3   7  -5    3.62    1.16
  -3  -7   5    4.72    1.25
  -3  -7   5    5.74    1.25
   4   8  -5    1.17    0.98
   4   8  -5   -0.10    0.84
   4   8  -5    0.39    0.92
  -4  -8   5    1.32    1.07
   5   9  -5    2.15    1.23
   5   9  -5    3.24    1.34
   5   9  -5    2.82    1.36
  -5  -9   5    3.57    1.43
  -9  -4  -5    5.17    1.44
   9   4   5    1.23    1.29
  -8  -3  -5   -0.11    0.78
   8   3   5    3.06    1.38
  -7  -2  -5   18.52    2.15
  -7  -2  -5   17.12    2.11
   7   2   5   20.29    2.41
  -6  -1  -5   20.67    1.81
  -6  -1  -5   22.65    2.33
  -6  -1  -5   17.40    1.99
   6   1   5   21.04    2.32
  -5   0  -5   10.55    1.59
  -5   0  -5   13.64    1.69
  -5   0  -5    9.34    1.37
   5   0   5   14.57    1.87
  -4   1  -5    6.71    1.22
  -4   1  -5    3.91    1.09
  -4   1  -5    6.61    1.16
   4  -1   5    4.11    0.88
   4  -1   5    7.71    1.35
  -3   2  -5    1.69    0.86
  -3   2  -5    0.95    0.57
  -3   2  -5    1.81    0.78
  -3   2  -5    1.11    0.66
   3  -2   5    0.68    0.55
   3  -2   5    1.68    0.81
  -2   3  -5   -0.18    0.57
  -2   3  -5   -0.18    0.65
  -2   3  -5    0.65    0.58
  -2   3  -5    0.13    0.49
   2  -3   5    0.55    0.67
   2  -3   5   -0.50    0.56
   2  -3   5    0.30    0.52
  -1   4  -5   33.35    2.15
  -1   4  -5   32.92    2.17
  -1   4  -5   34.81    2.08
   1  -4   5   32.20    2.12
   1  -4   5   30.16    1.91
   0   5  -5   34.94    2.21
   0   5  -5   35.23    2.39
   0   5  -5   34.27    2.22
   0  -5   5   37.45    2.36
   0  -5   5   36.20    2.18
   1   6  -5   37.70    2.37
   1   6  -5   37.91    2.53
   1   6  -5   31.94    2.27
  -1  -6   5   36.90    2.48
  -1  -6   5   34.01    2.28
   2   7  -5   -0.15    0.67
   2   7  -5   -0.26    0.67
   2   7  -5    0.92    0.82
  -2  -7   5    0.29    0.72
  -2  -7   5   -0.88    0.85
   3   8  -5   12.69    1.81
   3   8  -5   12.02    1.93
   3   8  -5   10.68    1.79
  -3  -8   5   14.51    1.86
  -3  -8   5   12.87    1.83
   4   9  -5   -0.33    0.94
   4   9  -5    0.32    1.02
   4   9  -5    2.54    1.27
  -4  -9   5    3.42    1.31
   5  10  -5    3.32    1.54
   5  10  -5    3.44    1.42
   5  10  -5    3.08    1.49
  -5 -10   5    2.36    1.41
  -9  -3  -5    6.96    1.64
   9   3   5    0.33    1.16
  -8  -2  -5   11.42    1.91
   8   2   5   11.32    2.05
  -7  -1  -5    3.23    1.23
  -7  -1  -5    3.83    1.20
   7   1   5    4.39    1.47
  -6   0  -5   48.49    3.02
  -6   0  -5   53.73    3.20
   6   0   5   47.09    3.15
  -5   1  -5    2.16    1.06
  -5   1  -5    3.31    1.00
   5  -1   5    3.04    1.11
  -4   2  -5    7.44    1.36
  -4   2  -5    7.70    1.42
   4  -2   5    7.64    1.22
   4  -2   5    6.74    1.38
  -3   3  -5   -0.06    0.66
  -3   3  -5    0.58    0.70
  -3   3  -5    0.59    0.84
   3  -3   5   -0.02    0.53
   3  -3   5   -0.06    0.65
  -2   4  -5   27.89    2.02
  -2   4  -5   22.76    1.96
  -2   4  -5   24.56    1.99
   2  -4   5   26.80    1.86
   2  -4   5   24.32    1.95
  -1   5  -5   22.58    1.96
  -1   5  -5   21.75    1.91
  -1   5  -5   23.12    1.87
   1  -5   5   19.18    1.78
   0   6  -5    8.09    1.40
   0   6  -5    9.06    1.56
   0  -6   5    6.54    1.25
   0  -6   5    7.84    1.42
   1   7  -5   21.23    2.21
   1   7  -5   18.48    2.25
  -1  -7   5   17.93    1.97
  -1  -7   5   20.46    2.31
   2   8  -5    1.53    1.11
   2   8  -5    0.42    0.92
  -2  -8   5    2.15    0.96
  -2  -8   5    1.98    1.09
   3   9  -5    2.12    1.28
   3   9  -5    1.90    1.24
  -3  -9   5   -0.14    1.11
  -3  -9   5    2.81    1.13
   4  10  -5    3.99    1.51
   4  10  -5    0.91    1.38
  -4 -10   5    2.34    1.35
  -9  -2  -5   -0.81    0.98
  -8  -1  -5   25.09    2.92
  -8  -1  -5   30.96    2.77
   8   1   5   29.17    2.73
  -7   0  -5   -0.45    0.99
  -7   0  -5    1.20    1.07
   7   0   5   -0.13    0.92
  -6   1  -5   15.48    2.17
  -6   1  -5   13.81    2.05
   6  -1   5   12.62    2.09
  -5   2  -5    0.95    0.91
  -5   2  -5   -0.23    0.91
   5  -2   5    0.73    0.94
  -4   3  -5    7.45    1.52
  -4   3  -5    7.31    1.49
   4  -3   5    8.25    1.50
   4  -3   5    8.35    1.30
  -3   4  -5    9.06    1.63
  -3   4  -5    9.79    1.67
  -3   4  -5    7.70    1.52
   3  -4   5    6.77    1.30
   3  -4   5    7.29    1.29
  -2   5  -5    2.62    1.08
  -2   5  -5    6.10    1.44
  -2   5  -5    3.97    1.23
   2  -5   5    4.26    1.15
   2  -5   5    4.73    1.03
  -1   6  -5   35.92    2.60
  -1   6  -5   36.14    2.72
  -1   6  -5   33.47    2.43
   1  -6   5   29.36    2.38
   0   7  -5    1.04    1.00
   0   7  -5    2.53    1.08
   0   7  -5    4.38    1.38
   0  -7   5    1.28    0.93
   1   8  -5    2.21    0.96
   1   8  -5    0.88    0.96
   1   8  -5    1.59    1.14
  -1  -8   5    0.54    1.02
  -1  -8   5    2.79    1.07
   2   9  -5    1.75    1.24
   2   9  -5    4.78    1.54
  -2  -9   5    5.56    1.58
  -2  -9   5    1.63    1.29
   3  10  -5    3.46    1.34
   3  10  -5    8.48    1.90
  -3 -10   5    2.13    1.38
  -3 -10   5    4.57    1.46
  -8   0  -5    2.91    1.62
  -8   0  -5    6.28    1.68
   8   0   5    0.96    1.29
  -7   1  -5    6.31    1.60
  -7   1  -5    5.26    1.61
   7  -1   5    6.77    1.87
  -6   2  -5   30.72    3.03
  -6   2  -5   21.71    2.79
   6  -2   5   26.74    2.47
  -5   3  -5    0.06    1.00
  -5   3  -5   -0.59    0.94
   5  -3   5    0.96    0.83
  -4   4  -5   20.50    2.39
  -4   4  -5   21.38    2.54
   4  -4   5   19.44    2.10
   4  -4   5   22.57    2.42
  -3   5  -5    4.20    1.27
  -3   5  -5    2.10    1.20
  -3   5  -5    4.05    1.30
   3  -5   5    3.55    1.11
   3  -5   5    4.61    1.24
  -2   6  -5   17.04    2.38
  -2   6  -5   18.60    2.44
  -2   6  -5   18.27    2.20
   2  -6   5   20.08    2.35
  -1   7  -5   22.03    2.50
  -1   7  -5   22.99    2.68
  -1   7  -5   28.21    3.20
   1  -7   5   25.21    2.70
   0   8  -5   -0.96    1.00
   0   8  -5   -0.21    0.97
   0   8  -5   -2.18    0.97
   0  -8   5    0.15    0.77
   1   9  -5    3.63    1.31
   1   9  -5    4.67    1.38
   1   9  -5    2.27    1.48
  -1  -9   5    3.57    1.30
  -1  -9   5    0.70    1.23
   2  10  -5    1.41    1.46
   2  10  -5   -0.13    0.90
   2  10  -5    1.00    1.21
  -2 -10   5   -0.76    1.21
  -2 -10   5   -0.32    0.96
  -7   2  -5   11.54    2.21
  -7   2  -5    8.81    1.79
   7  -2   5   12.31    2.17
  -6   3  -5   34.60    2.99
  -6   3  -5   30.34    2.62
   6  -3   5   33.01    2.80
  -5   4  -5    5.38    1.54
  -5   4  -5    5.69    1.73
   5  -4   5    5.40    1.51
  -4   5  -5    4.58    1.49
  -4   5  -5    4.17    1.63
   4  -5   5    7.33    1.57
   4  -5   5    6.02    1.58
  -3   6  -5    5.16    1.55
  -3   6  -5    7.84    1.82
  -3   6  -5    6.24    1.68
   3  -6   5    6.98    1.57
   3  -6   5    5.53    1.45
  -2   7  -5   -1.85    0.90
  -2   7  -5    0.70    1.22
  -2   7  -5    0.17    1.13
   2  -7   5    1.04    0.89
  -1   8  -5    1.82    1.24
  -1   8  -5    1.95    1.33
  -1   8  -5   -0.02    1.03
   1  -8   5    1.44    1.04
   0   9  -5    1.73    1.21
   0   9  -5    2.74    1.53
   0   9  -5    0.73    1.21
   0  -9   5    0.40    1.21
  -6   4  -5    1.56    1.73
  -6   4  -5    2.76    1.33
   6  -4   5    2.20    1.24
  -5   5  -5   40.24    3.07
  -4   6  -5   -0.40    1.33
  -4   6  -5   -1.52    1.17
   4  -6   5    0.04    1.19
   4  -6   5   -0.44    0.90
  -3   7  -5    0.62    1.43
  -3   7  -5   -0.97    1.18
  -3   7  -5   -0.87    1.35
   3  -7   5    1.71    1.17
  -2   8  -5    1.92    1.34
  -2   8  -5    2.05    1.42
  -2   8  -5    2.53    1.53
   2  -8   5    4.63    1.58
   1  -9   5    4.95    1.78
   3  -9  -6    2.44    1.17
   3  -9  -6    0.87    1.42
  -3   9   6    0.14    1.79
   0 -11  -6    1.88    1.33
   0 -11  -6    1.17    1.05
   0  11   6    0.15    1.66
   0  11   6   -2.96    1.34
   1 -10  -6    4.71    1.59
   1 -10  -6    1.88    1.17
  -1  10   6    2.18    1.85
  -1  10   6   -0.62    1.63
   2  -9  -6   -1.53    1.08
   2  -9  -6    0.25    0.91
  -2   9   6   -0.38    1.62
  -2   9   6   -1.46    1.54
   3  -8  -6    0.44    0.87
   3  -8  -6    0.15    1.12
  -3   8   6   -0.47    1.36
  -3   8   6    0.29    1.56
   4  -7  -6   -0.79    0.71
  -4   7   6   -1.33    1.41
  -4   7   6   -1.40    1.21
   5  -6  -6    8.14    1.55
  -5   6   6    3.72    1.63
   6  -5  -6    3.76    1.33
   6  -5  -6    1.79    1.13
  -6   5   6   -0.77    1.40
  -1 -11  -6    2.57    1.25
  -1 -11  -6    4.65    1.55
   1  11   6    3.73    1.87
   0 -10  -6    4.14    1.23
   0 -10  -6    6.44    1.62
   0  10   6    5.57    1.83
   0  10   6    9.42    2.36
   1  -9  -6    6.07    1.56
   1  -9  -6    8.78    1.59
  -1   9   6   10.00    2.25
  -1   9   6    5.64    1.91
   2  -8  -6   -0.04    0.92
   2  -8  -6    0.13    0.76
  -2   8   6   -0.75    1.41
  -2   8   6   -0.39    1.37
   3  -7  -6    3.52    1.18
   3  -7  -6    5.35    1.19
  -3   7   6    4.41    1.88
  -3   7   6    4.59    1.65
   4  -6  -6    1.50    0.93
  -4   6   6    3.81    1.69
  -4   6   6    2.28    1.53
   5  -5  -6    0.77    0.89
  -5   5   6    0.06    1.38
   6  -4  -6    5.80    1.57
  -6   4   6   -1.08    1.25
  -6   4   6    1.27    1.28
   7  -3  -6    5.17    1.37
  -7   3   6    5.54    1.95
  -7   3   6    7.86    1.80
  -3 -12  -6   -0.60    1.22
  -3 -12  -6   -0.31    1.07
   3  12   6   -0.73    1.03
   3  12   6   -3.23    1.62
  -2 -11  -6    4.68    1.28
  -2 -11  -6    7.07    1.63
   2  11   6    6.25    1.92
  -1 -10  -6    6.22    1.58
  -1 -10  -6    5.71    1.35
   1  10   6    5.82    1.88
   0  -9  -6    1.06    1.04
   0  -9  -6    1.05    0.99
   0   9   6    2.89    1.54
   0   9   6   -0.14    1.41
   1  -8  -6    2.30    0.94
   1  -8  -6    6.35    1.47
  -1   8   6    4.61    1.80
  -1   8   6    3.70    1.45
   2  -7  -6    2.45    0.87
   2  -7  -6    4.69    1.29
  -2   7   6    6.11    1.65
  -2   7   6    2.40    1.49
   3  -6  -6    2.80    0.99
   3  -6  -6    4.38    1.11
  -3   6   6    2.63    1.33
  -3   6   6    3.51    1.52
   4  -5  -6    2.08    0.94
  -4   5   6    2.72    1.44
  -4   5   6    3.10    1.32
   5  -4  -6   29.07    2.42
   5  -4  -6   24.31    2.06
  -5   4   6   22.58    3.04
  -5   4   6   24.23    3.02
  -5   4   6   25.29    2.27
   6  -3  -6    1.76    1.01
  -6   3   6    1.49    1.32
  -6   3   6    2.74    1.25
   7  -2  -6    2.06    1.18
  -7   2   6    2.74    1.53
  -7   2   6    1.61    1.33
  -8   1   6   10.69    2.66
  -4 -12  -6    0.04    1.06
  -4 -12  -6    2.30    1.30
  -4 -12  -6   -0.50    1.39
   4  12   6    2.25    1.32
  -3 -11  -6   -0.28    1.58
  -3 -11  -6   -0.06    0.99
  -3 -11  -6    0.18    1.10
   3  11   6   -0.76    1.49
   3  11   6   -0.34    0.95
  -2 -10  -6   12.54    1.91
  -2 -10  -6   11.00    1.70
   2  10   6   15.32    2.33
  -1  -9  -6    5.38    1.37
  -1  -9  -6    4.45    1.13
   1   9   6    8.04    1.92
   0  -8  -6   96.26    4.78
   0   8   6   93.71    5.17
   0   8   6   92.63    4.86
   1  -7  -6   13.71    1.65
   1  -7  -6   11.28    1.60
  -1   7   6   11.88    1.99
  -1   7   6   14.31    2.12
   2  -6  -6    0.59    0.68
   2  -6  -6   -0.57    0.66
   2  -6  -6    0.50    0.70
  -2   6   6    1.21    1.14
  -2   6   6   -0.90    0.98
   3  -5  -6    4.83    0.99
   3  -5  -6    5.54    1.17
   3  -5  -6    4.59    1.06
  -3   5   6    2.51    1.34
  -3   5   6    6.74    1.66
   4  -4  -6    3.44    0.98
   4  -4  -6    2.82    0.91
  -4   4   6    1.97    1.35
  -4   4   6    5.25    1.47
  -4   4   6    3.19    1.25
   5  -3  -6    5.71    1.26
   5  -3  -6    7.61    1.34
  -5   3   6    4.00    2.17
  -5   3   6    9.85    1.60
  -5   3   6    5.84    1.68
   6  -2  -6    4.85    1.19
   6  -2  -6    1.69    1.08
  -6   2   6    5.51    1.65
  -6   2   6    3.46    1.29
   7  -1  -6    0.54    1.01
  -7   1   6    1.50    1.16
  -7   1   6   -0.94    1.29
   8   0  -6    3.03    1.49
  -8   0   6    4.05    1.89
  -8   0   6    3.23    1.51
  -5 -12  -6    1.44    1.34
  -4 -11  -6    0.36    0.97
  -4 -11  -6    1.25    1.04
  -4 -11  -6   -0.78    1.11
   4  11   6   -0.02    1.04
  -3 -10  -6    5.32    1.20
  -3 -10  -6    0.87    0.94
  -3 -10  -6    2.88    1.32
   3  10   6    3.96    1.59
   3  10   6    1.22    1.03
  -2  -9  -6   18.60    1.91
  -2  -9  -6   14.42    1.97
  -2  -9  -6   13.51    1.73
   2   9   6   16.68    2.35
  -1  -8  -6   24.33    1.87
  -1  -8  -6   21.82    1.95
   1   8   6   25.10    2.33
   1   8   6   23.10    2.06
   0  -7  -6    6.38    1.29
   0  -7  -6    6.21    1.15
   0  -7  -6    6.95    1.19
   0   7   6    8.83    1.79
   0   7   6    6.68    1.47
   1  -6  -6   36.00    2.31
   1  -6  -6   40.23    2.54
   1  -6  -6   41.03    2.40
  -1   6   6   39.67    2.72
  -1   6   6   41.79    2.86
   2  -5  -6    5.11    1.04
   2  -5  -6   11.34    1.37
   2  -5  -6    4.04    0.98
  -2   5   6    4.67    1.32
  -2   5   6    5.87    1.51
   3  -4  -6    4.75    1.01
   3  -4  -6    5.27    1.11
  -3   4   6    5.63    1.41
  -3   4   6    5.89    1.45
   4  -3  -6   28.49    1.95
   4  -3  -6   22.92    1.80
   4  -3  -6   19.73    1.97
  -4   3   6   20.94    2.09
  -4   3   6   23.54    1.93
  -4   3   6   23.77    2.30
   5  -2  -6   17.82    1.87
   5  -2  -6   13.79    1.79
  -5   2   6   15.74    2.25
  -5   2   6   11.69    1.62
   6  -1  -6   11.56    1.82
  -6   1   6   10.48    1.74
  -6   1   6    8.72    1.84
   7   0  -6    2.93    1.23
  -7   0   6    1.78    1.54
  -7   0   6    3.88    1.54
   8   1  -6   -0.31    1.17
  -8  -1   6    0.61    1.31
  -8  -1   6    2.75    1.47
  -5 -11  -6    0.54    0.95
  -5 -11  -6    0.40    1.03
   5  11   6    0.00    1.03
  -4 -10  -6   14.30    1.86
  -4 -10  -6   12.76    1.86
  -4 -10  -6   13.66    1.98
   4  10   6   10.90    1.86
  -3  -9  -6    2.24    1.07
  -3  -9  -6   -0.50    0.74
  -3  -9  -6    0.21    0.81
   3   9   6    1.13    1.09
   3   9   6    1.06    0.95
  -2  -8  -6   -0.25    0.69
  -2  -8  -6   -0.21    0.41
  -2  -8  -6    1.06    0.77
   2   8   6   -0.79    0.96
  -1  -7  -6   57.63    2.97
  -1  -7  -6   53.56    2.76
  -1  -7  -6   46.59    2.78
  -1  -7  -6   48.20    2.96
   1   7   6   56.73    3.04
   1   7   6   55.84    3.34
   0  -6  -6    1.14    0.70
   0  -6  -6    1.51    0.71
   0  -6  -6    0.52    0.62
   0   6   6    1.27    0.98
   0   6   6    0.15    0.80
   1  -5  -6   32.14    2.01
   1  -5  -6   29.34    1.92
   1  -5  -6   30.67    2.03
  -1   5   6   37.19    2.52
  -1   5   6   31.03    2.27
   2  -4  -6    1.14    0.64
   2  -4  -6   -0.19    0.46
  -2   4   6    1.29    0.99
  -2   4   6    2.01    1.01
   3  -3  -6    6.34    1.11
   3  -3  -6    4.09    0.90
  -3   3   6    2.66    1.14
  -3   3   6    6.25    1.08
  -3   3   6    6.75    1.52
   4  -2  -6   25.66    1.89
   4  -2  -6   26.79    1.76
  -4   2   6   26.99    2.30
  -4   2   6   24.73    1.94
  -4   2   6   23.00    2.19
   5  -1  -6   -0.38    0.67
  -5   1   6   -0.55    0.75
  -5   1   6    0.54    0.94
   6   0  -6   23.84    2.51
  -6   0   6   26.83    2.55
  -6   0   6   25.87    2.35
   7   1  -6    0.28    0.97
  -7  -1   6    2.49    1.51
  -7  -1   6    3.34    1.35
   8   2  -6    2.75    1.36
  -8  -2   6    4.20    1.31
  -8  -2   6    4.42    1.65
  -8  -2   6    3.77    1.56
  -6 -11  -6    5.43    1.53
  -6 -11  -6    3.73    1.33
   6  11   6    1.76    1.32
  -5 -10  -6    1.46    1.10
  -5 -10  -6    1.17    0.92
   5  10   6    1.53    1.14
  -4  -9  -6    2.44    1.02
  -4  -9  -6    1.60    0.93
   4   9   6    1.26    0.97
  -3  -8  -6   26.74    1.96
  -3  -8  -6   24.54    1.96
  -3  -8  -6   26.40    2.04
   3   8   6   26.74    2.30
   3   8   6   27.23    2.19
  -2  -7  -6    2.82    0.89
  -2  -7  -6    2.64    0.84
  -2  -7  -6    2.57    0.83
   2   7   6    1.29    0.72
   2   7   6    3.48    1.12
  -1  -6  -6   34.29    2.00
  -1  -6  -6   34.64    2.21
  -1  -6  -6   34.45    2.13
  -1  -6  -6   34.19    2.06
   1   6   6   36.48    2.26
   1   6   6   35.00    2.45
   0  -5  -6    0.27    0.41
   0  -5  -6    0.61    0.50
   0  -5  -6   -0.27    0.43
   0  -5  -6   -0.25    0.49
   0   5   6   -1.76    0.67
   0   5   6   -0.43    0.76
   1  -4  -6   15.73    1.23
   1  -4  -6   15.84    1.32
  -1   4   6   15.91    1.53
  -1   4   6   17.30    1.75
   2  -3  -6   24.60    1.59
   2  -3  -6   26.46    1.75
  -2   3   6   23.41    1.99
  -2   3   6   30.40    2.12
  -2   3   6   29.11    2.24
   3  -2  -6    6.79    0.99
   3  -2  -6    3.92    0.82
   3  -2  -6    8.54    1.28
  -3   2   6    6.09    1.04
  -3   2   6    5.13    1.21
  -3   2   6    7.19    1.42
   4  -1  -6   42.62    2.36
   4  -1  -6   45.59    2.46
   4  -1  -6   46.85    2.66
  -4   1   6   52.33    3.02
  -4   1   6   44.98    2.63
  -4   1   6   42.87    2.88
   5   0  -6    0.14    0.71
   5   0  -6   -0.30    0.54
  -5   0   6   -1.29    0.65
  -5   0   6   -0.56    0.92
   6   1  -6   17.47    2.17
   6   1  -6   12.47    1.66
  -6  -1   6   13.37    2.00
  -6  -1   6   14.38    2.22
   7   2  -6    2.02    0.92
   7   2  -6    3.35    1.26
  -7  -2   6    2.32    1.34
  -7  -2   6    1.90    1.03
  -7  -2   6    1.23    1.15
   8   3  -6    0.44    1.04
   8   3  -6    1.43    1.26
  -8  -3   6   -0.04    1.32
  -8  -3   6    1.44    1.09
  -8  -3   6    0.59    1.19
  -7 -11  -6   -0.84    0.90
  -7 -11  -6    0.70    1.07
   7  11   6    1.16    1.14
   7  11   6   -1.58    1.07
  -6 -10  -6   14.33    2.01
  -6 -10  -6   19.79    2.41
   6  10   6   12.06    1.99
  -5  -9  -6    2.36    1.10
  -5  -9  -6    2.97    1.00
   5   9   6    1.41    1.04
  -4  -8  -6    1.89    0.87
  -4  -8  -6    3.17    0.97
   4   8   6    1.22    0.92
  -3  -7  -6    3.18    0.92
  -3  -7  -6    4.84    1.03
   3   7   6    3.33    1.03
   3   7   6    5.03    1.24
  -2  -6  -6   25.42    1.69
  -2  -6  -6   22.11    1.65
  -2  -6  -6   22.64    1.61
  -2  -6  -6   22.76    1.60
   2   6   6   22.12    1.79
   2   6   6   23.35    1.88
  -1  -5  -6   26.42    1.64
  -1  -5  -6   27.29    1.76
  -1  -5  -6   25.53    1.64
  -1  -5  -6   28.36    1.68
   1   5   6   27.21    1.76
   1   5   6   26.42    1.98
   0  -4  -6   49.62    2.41
   0  -4  -6   47.34    2.53
   0  -4  -6   49.18    2.39
   0   4   6   50.54    2.91
   0   4   6   50.39    2.64
   1  -3  -6   70.68    3.17
   1  -3  -6   72.49    3.19
   1  -3  -6   71.62    3.37
  -1   3   6   78.26    3.78
  -1   3   6   72.56    3.52
   2  -2  -6   52.77    2.40
   2  -2  -6   52.00    2.61
   2  -2  -6   48.93    2.43
  -2   2   6   47.01    2.76
  -2   2   6   49.10    2.39
  -2   2   6   47.96    2.92
   3  -1  -6    2.87    0.81
   3  -1  -6    4.19    0.81
   3  -1  -6    3.27    0.67
  -3   1   6    3.70    0.81
  -3   1   6    2.92    1.13
  -3   1   6    1.56    0.91
   4   0  -6   49.68    2.62
   4   0  -6   45.81    2.69
  -4   0   6   50.27    3.03
  -4   0   6   47.33    2.71
  -4   0   6   45.26    2.78
   5   1  -6   11.75    1.51
   5   1  -6   13.44    1.75
  -5  -1   6   13.08    1.53
  -5  -1   6   11.11    1.92
  -5  -1   6   12.14    1.78
   6   2  -6   34.04    2.44
   6   2  -6   34.37    2.52
  -6  -2   6   37.01    2.39
  -6  -2   6   33.26    2.61
  -6  -2   6   36.40    2.93
   7   3  -6   -0.23    0.86
   7   3  -6    0.57    0.99
  -7  -3   6    1.34    1.21
  -7  -3   6    0.14    1.27
  -7  -3   6    1.56    1.07
   8   4  -6    0.43    1.15
   8   4  -6   -0.17    1.04
  -8  -4   6    1.21    1.16
  -8  -4   6    1.00    1.29
  -7 -10  -6    3.18    1.23
  -7 -10  -6    3.96    1.35
   7  10   6    4.62    1.49
   7  10   6    3.00    1.39
  -6  -9  -6    8.05    1.50
  -6  -9  -6    8.55    1.44
   6   9   6    5.79    1.56
  -5  -8  -6    6.52    1.24
  -5  -8  -6    8.33    1.39
   5   8   6    8.29    1.67
  -4  -7  -6    7.16    1.19
  -4  -7  -6    7.57    1.19
   4   7   6    7.00    1.35
  -3  -6  -6   10.92    1.36
  -3  -6  -6   13.68    1.55
  -3  -6  -6   12.73    1.46
   3   6   6   12.16    1.57
   3   6   6   13.40    1.66
  -2  -5  -6    6.21    1.03
  -2  -5  -6    5.57    0.93
  -2  -5  -6    7.13    0.99
  -2  -5  -6    6.56    1.04
   2   5   6    5.29    1.02
   2   5   6    6.74    1.19
  -1  -4  -6    3.86    0.73
  -1  -4  -6    4.22    0.80
  -1  -4  -6    5.04    0.87
   1   4   6    4.96    1.12
   1   4   6    4.60    0.86
   1   4   6    3.90    0.80
   0  -3  -6   87.64    3.66
   0  -3  -6   92.98    3.94
   0  -3  -6   88.29    3.77
   0   3   6   87.70    3.88
   0   3   6   86.45    4.15
   1  -2  -6    3.32    0.78
   1  -2  -6    2.97    0.67
   1  -2  -6    3.31    0.57
  -1   2   6    2.36    0.89
  -1   2   6    2.66    0.80
  -1   2   6    2.42    0.53
   2  -1  -6   28.99    1.77
   2  -1  -6   27.66    1.70
   2  -1  -6   27.10    1.49
   2  -1  -6   28.31    1.43
  -2   1   6   28.92    1.65
  -2   1   6   28.22    2.02
  -2   1   6   29.65    1.96
   3   0  -6   79.85    3.58
   3   0  -6   72.12    3.28
   3   0  -6   76.17    3.24
   3   0  -6   76.48    3.61
  -3   0   6   75.13    3.26
  -3   0   6   74.90    3.86
  -3   0   6   73.04    3.79
  -3   0   6   83.88    3.65
   4   1  -6   37.15    2.22
   4   1  -6   35.92    2.24
   4   1  -6   35.17    2.00
  -4  -1   6   34.51    2.23
  -4  -1   6   32.97    2.44
  -4  -1   6   33.30    2.00
  -4  -1   6   33.66    2.31
   5   2  -6   45.60    2.80
   5   2  -6   49.28    2.86
  -5  -2   6   45.37    2.58
  -5  -2   6   44.98    3.08
  -5  -2   6   49.23    2.96
   6   3  -6    9.47    1.61
   6   3  -6    9.95    1.65
  -6  -3   6   10.32    1.51
  -6  -3   6   10.69    1.95
   7   4  -6   19.26    2.42
   7   4  -6   19.43    2.39
  -7  -4   6   20.06    2.16
  -7  -4   6   26.79    2.58
   8   5  -6    1.45    0.93
   8   5  -6    1.31    1.10
   8   5  -6    0.75    1.06
  -8  -5   6    2.93    1.32
  -8  -5   6    1.90    1.27
  -7  -9  -6    6.40    1.52
  -7  -9  -6    5.91    1.36
   7   9   6    4.80    1.28
   7   9   6    4.83    1.64
  -6  -8  -6    4.59    1.15
  -6  -8  -6    3.20    1.19
   6   8   6    2.31    1.17
  -5  -7  -6    0.60    0.72
  -5  -7  -6    1.39    0.77
   5   7   6    1.12    0.98
  -4  -6  -6    2.84    0.72
  -4  -6  -6    3.18    0.88
  -4  -6  -6    2.65    0.81
  -4  -6  -6    3.24    0.91
   4   6   6    3.80    1.08
  -3  -5  -6   37.41    2.06
  -3  -5  -6   37.45    2.23
  -3  -5  -6   36.86    2.19
  -3  -5  -6   37.08    1.90
   3   5   6   36.22    2.28
   3   5   6   36.80    2.25
  -2  -4  -6   15.69    1.14
  -2  -4  -6   18.68    1.05
  -2  -4  -6   16.02    1.31
  -2  -4  -6   15.23    1.27
   2   4   6   17.05    1.39
   2   4   6   17.29    1.47
  -1  -3  -6    0.09    0.32
  -1  -3  -6    0.14    0.25
  -1  -3  -6   -0.08    0.35
  -1  -3  -6    0.68    0.45
   1   3   6   -1.01    0.60
   1   3   6    0.70    0.50
   1   3   6   -0.02    0.41
   0  -2  -6   81.88    3.28
   0  -2  -6   84.70    3.39
   0  -2  -6   83.53    3.64
   0  -2  -6   80.47    3.65
   0   2   6   84.55    3.64
   0   2   6   82.71    3.58
   0   2   6   88.01    3.97
   1  -1  -6   73.23    2.92
   1  -1  -6   70.67    3.22
   1  -1  -6   72.82    2.91
   1  -1  -6   67.47    3.20
  -1   1   6   68.28    3.47
  -1   1   6   72.48    3.35
   2   0  -6   65.26    2.90
   2   0  -6   72.50    3.07
   2   0  -6   73.00    3.33
   2   0  -6   72.92    3.33
  -2   0   6   71.45    2.95
  -2   0   6   73.12    3.58
  -2   0   6   75.34    3.60
   3   1  -6    1.90    0.71
   3   1  -6    2.33    0.59
   3   1  -6    2.22    0.69
  -3  -1   6    1.05    0.58
  -3  -1   6    0.45    0.83
  -3  -1   6    2.30    0.85
   4   2  -6   -0.12    0.52
   4   2  -6    0.50    0.56
   4   2  -6   -0.27    0.51
  -4  -2   6    0.69    0.67
  -4  -2   6   -0.63    0.70
  -4  -2   6    0.01    0.70
   5   3  -6   48.13    2.83
   5   3  -6   45.61    2.66
   5   3  -6   46.82    2.86
  -5  -3   6   46.84    2.62
  -5  -3   6   41.55    2.99
   6   4  -6   -0.24    0.69
   6   4  -6    0.74    0.83
   6   4  -6    1.38    0.81
  -6  -4   6    0.97    0.88
  -6  -4   6    2.43    1.28
   7   5  -6    8.88    1.57
   7   5  -6   10.49    1.85
   7   5  -6   10.59    1.99
  -7  -5   6   10.61    1.65
  -7  -5   6   13.58    2.38
   8   6  -6    2.19    1.37
   8   6  -6    1.56    1.00
   8   6  -6    1.03    1.19
  -8  -6   6   -0.01    1.11
  -8  -6   6    2.41    1.48
  -8  -9  -6    0.56    1.07
  -8  -9  -6   -1.00    0.84
   8   9   6   -1.03    1.04
   8   9   6   -0.27    1.11
  -7  -8  -6    1.54    1.15
  -7  -8  -6    2.13    1.04
   7   8   6    0.71    1.02
  -6  -7  -6    1.94    0.78
  -6  -7  -6    2.40    0.96
  -6  -7  -6    3.45    1.02
   6   7   6    2.39    1.13
  -5  -6  -6    2.15    0.75
  -5  -6  -6    2.51    0.86
  -5  -6  -6    2.85    0.85
   5   6   6    1.62    0.98
  -4  -5  -6    0.56    0.54
  -4  -5  -6    0.82    0.69
  -4  -5  -6    1.16    0.59
  -4  -5  -6   -0.45    0.52
   4   5   6   -0.39    0.68
  -3  -4  -6    3.73    0.73
  -3  -4  -6    2.51    0.74
  -3  -4  -6    4.74    0.74
   3   4   6    2.89    0.88
   3   4   6    4.08    0.99
  -2  -3  -6   16.36    1.14
  -2  -3  -6   17.55    1.38
  -2  -3  -6   18.03    1.14
  -2  -3  -6   19.45    1.35
   2   3   6   19.41    1.40
   2   3   6   23.48    1.63
  -1  -2  -6   81.15    3.64
  -1  -2  -6   79.92    3.34
  -1  -2  -6   81.70    3.32
  -1  -2  -6   86.62    3.64
   1   2   6   86.28    3.58
   1   2   6   79.11    3.81
   1   2   6   82.66    3.43
   0  -1  -6    5.74    0.87
   0  -1  -6    4.88    0.66
   0  -1  -6    4.97    0.83
   0  -1  -6    5.54    0.59
   0   1   6    4.54    0.97
   0   1   6    6.09    0.74
   0   1   6    6.03    0.89
   1   0  -6   57.97    2.71
   1   0  -6   59.49    2.81
   1   0  -6   52.43    2.32
   1   0  -6   60.46    2.56
  -1   0   6   60.33    3.02
  -1   0   6   54.45    2.83
  -1   0   6   56.83    2.38
   2   1  -6    4.10    0.84
   2   1  -6    3.63    0.71
   2   1  -6    3.15    0.77
  -2  -1   6    3.48    0.58
  -2  -1   6    3.16    0.92
  -2  -1   6    2.84    0.93
   3   2  -6  171.00    7.23
   3   2  -6  174.67    7.04
   3   2  -6  185.72    7.22
  -3  -2   6  180.20    7.41
  -3  -2   6  171.00    7.41
  -3  -2   6  181.55    6.89
   4   3  -6    7.66    1.28
   4   3  -6    8.05    1.28
   4   3  -6    7.62    1.26
  -4  -3   6    6.65    1.39
  -4  -3   6    6.41    1.22
  -4  -3   6    9.07    1.17
   5   4  -6   44.15    2.79
   5   4  -6   45.57    2.91
   5   4  -6   40.86    2.69
  -5  -4   6   48.71    2.74
  -5  -4   6   48.99    3.18
   6   5  -6    7.82    1.61
   6   5  -6    7.38    1.35
   6   5  -6    7.94    1.54
  -6  -5   6   10.19    1.99
  -6  -5   6    5.67    1.25
   7   6  -6   17.45    2.42
   7   6  -6   20.65    2.61
   7   6  -6   22.12    2.47
  -7  -6   6   23.89    3.01
  -7  -6   6   21.35    2.37
  -8  -8  -6    1.26    1.19
   8   8   6    2.78    1.56
   8   8   6    5.09    1.68
  -7  -7  -6    5.98    1.42
  -7  -7  -6    7.38    1.42
  -7  -7  -6    5.91    1.38
   7   7   6    4.57    1.50
  -6  -6  -6    2.92    0.92
  -6  -6  -6    1.43    0.76
  -6  -6  -6    2.82    1.06
   6   6   6    4.29    1.19
  -5  -5  -6   11.40    1.56
  -5  -5  -6   12.65    1.46
  -5  -5  -6   12.20    1.47
  -5  -5  -6   14.18    1.63
   5   5   6   12.33    1.69
  -4  -4  -6   26.94    1.88
  -4  -4  -6   26.12    1.67
  -4  -4  -6   22.79    1.54
   4   4   6   23.64    1.82
  -3  -3  -6    9.97    1.12
  -3  -3  -6   10.64    0.90
  -3  -3  -6   11.91    1.38
   3   3   6   11.92    1.36
   3   3   6   10.74    1.33
  -2  -2  -6   49.68    2.55
  -2  -2  -6   54.23    2.50
  -2  -2  -6   57.57    2.77
  -2  -2  -6   56.31    2.39
   2   2   6   56.55    2.67
   2   2   6   51.38    2.71
  -1  -1  -6   -0.05    0.34
  -1  -1  -6   -0.18    0.37
  -1  -1  -6   -0.01    0.21
  -1  -1  -6    0.24    0.24
  -1  -1  -6   -0.02    0.31
   1   1   6   -0.46    0.34
   1   1   6   -0.20    0.50
   1   1   6   -0.12    0.40
   0   0  -6    7.79    1.06
   0   0  -6    8.72    0.97
   0   0  -6    6.95    0.79
   0   0  -6    8.86    0.97
   0   0   6    7.50    0.98
   0   0   6    6.59    0.75
   0   0   6    8.71    1.23
   1   1  -6   20.83    1.36
   1   1  -6   20.84    1.48
   1   1  -6   20.33    1.31
  -1  -1   6   21.26    1.66
  -1  -1   6   22.65    1.17
  -1  -1   6   21.54    1.55
   2   2  -6    0.68    0.44
   2   2  -6    1.11    0.57
   2   2  -6    0.45    0.46
  -2  -2   6   -0.53    0.39
  -2  -2   6   -0.15    0.61
  -2  -2   6    0.12    0.62
   3   3  -6   52.34    2.77
   3   3  -6   54.04    2.76
   3   3  -6   50.24    2.86
  -3  -3   6   53.91    2.68
  -3  -3   6   54.09    2.99
  -3  -3   6   46.31    2.53
  -3  -3   6   50.47    3.01
   4   4  -6   24.86    2.02
   4   4  -6   29.33    2.00
   4   4  -6   26.45    1.93
  -4  -4   6   25.80    1.84
  -4  -4   6   25.49    2.19
  -4  -4   6   30.00    2.17
   5   5  -6   23.21    2.03
   5   5  -6   23.95    1.98
   5   5  -6   24.93    2.14
  -5  -5   6   28.60    2.44
  -5  -5   6   24.75    2.33
   6   6  -6    6.67    1.43
   6   6  -6    7.65    1.49
   6   6  -6    7.24    1.55
  -6  -6   6    7.34    1.74
  -6  -6   6    6.73    1.36
   7   7  -6   -0.56    0.86
   7   7  -6   -0.01    0.86
   7   7  -6    0.23    0.93
  -7  -7   6   -0.43    0.90
  -8  -7  -6    0.66    0.96
  -8  -7  -6    0.19    0.91
   8   7   6    0.77    1.39
   8   7   6   -0.26    0.94
  -7  -6  -6    3.98    1.09
  -7  -6  -6    2.19    1.02
   7   6   6    3.08    1.27
  -6  -5  -6   11.22    1.56
  -6  -5  -6   14.92    1.76
  -6  -5  -6   13.53    1.60
   6   5   6   11.98    1.73
  -5  -4  -6    1.36    0.67
  -5  -4  -6    2.04    0.73
  -5  -4  -6    1.75    0.82
  -5  -4  -6    1.96    0.82
   5   4   6    2.93    0.96
  -4  -3  -6   21.98    1.44
  -4  -3  -6   23.62    1.76
  -4  -3  -6   23.23    1.60
   4   3   6   23.92    1.78
  -3  -2  -6    5.56    1.00
  -3  -2  -6   10.55    1.05
  -3  -2  -6    9.13    1.11
   3   2   6   10.32    1.29
   3   2   6    9.25    1.19
  -2  -1  -6    1.26    0.57
  -2  -1  -6    0.95    0.38
  -2  -1  -6    0.69    0.47
  -2  -1  -6    0.55    0.31
  -2  -1  -6    0.42    0.35
   2   1   6   -0.97    0.40
   2   1   6    0.25    0.50
  -1   0  -6   15.67    1.29
  -1   0  -6   18.30    1.13
  -1   0  -6   17.94    1.18
  -1   0  -6   17.31    1.23
   1   0   6   18.91    1.47
   1   0   6   16.78    1.18
   0   1  -6    8.17    1.01
   0   1  -6    6.29    1.00
   0   1  -6    6.42    0.87
   0   1  -6    7.15    0.90
   0  -1   6    6.56    0.76
   0  -1   6    7.01    1.20
   0  -1   6    7.37    0.76
   0  -1   6    6.71    1.05
   1   2  -6   41.03    2.07
   1   2  -6   40.30    2.14
   1   2  -6   41.64    2.30
  -1  -2   6   40.88    2.36
  -1  -2   6   41.62    1.97
  -1  -2   6   36.28    2.39
   2   3  -6   16.49    1.34
   2   3  -6   15.41    1.28
   2   3  -6   14.88    1.40
  -2  -3   6   16.49    1.58
  -2  -3   6   16.94    1.39
  -2  -3   6   16.94    1.25
  -2  -3   6   17.61    1.68
   3   4  -6   18.71    1.58
   3   4  -6   20.80    1.75
   3   4  -6   18.72    1.51
  -3  -4   6   19.48    1.51
  -3  -4   6   19.97    1.86
  -3  -4   6   21.35    1.84
  -3  -4   6   17.71    1.45
   4   5  -6   42.43    2.80
   4   5  -6   45.56    2.73
   4   5  -6   42.19    2.60
  -4  -5   6   40.59    2.54
  -4  -5   6   40.76    2.93
  -4  -5   6   46.18    2.89
   5   6  -6    4.22    1.19
   5   6  -6    3.48    1.13
   5   6  -6    3.72    1.19
  -5  -6   6    5.30    1.21
   6   7  -6   14.18    2.06
   6   7  -6   11.56    1.94
   6   7  -6   10.15    1.76
  -6  -7   6   14.79    1.97
   7   8  -6    1.05    1.12
   7   8  -6    0.01    1.06
   7   8  -6    0.85    1.08
  -7  -8   6    0.39    1.12
   9   7   6    1.69    1.08
   9   7   6   -0.16    1.10
  -8  -6  -6    0.31    1.01
  -8  -6  -6    0.98    0.96
   8   6   6   -0.50    1.09
   8   6   6    1.58    1.10
  -7  -5  -6    9.59    1.48
  -7  -5  -6    9.09    1.53
   7   5   6    9.83    1.53
   7   5   6    6.67    1.57
  -6  -4  -6    1.55    0.81
  -6  -4  -6    0.71    0.81
  -6  -4  -6    0.20    0.71
   6   4   6    0.06    0.84
  -5  -3  -6   29.72    2.12
  -5  -3  -6   31.19    2.01
   5   3   6   24.98    2.06
  -4  -2  -6   -0.36    0.49
  -4  -2  -6   -0.11    0.53
   4   2   6   -0.13    0.66
  -3  -1  -6   13.37    1.07
  -3  -1  -6   16.94    1.32
  -3  -1  -6   16.62    1.38
   3   1   6   15.00    1.41
   3   1   6   13.97    1.27
  -2   0  -6   10.32    0.89
  -2   0  -6    8.74    0.98
  -2   0  -6   11.09    1.28
  -2   0  -6   11.12    1.31
   2   0   6    9.10    1.26
   2   0   6   12.62    1.35
  -1   1  -6   20.58    1.50
  -1   1  -6   19.86    1.43
  -1   1  -6   20.53    1.34
  -1   1  -6   20.76    1.25
   1  -1   6   20.51    1.30
   1  -1   6   18.54    1.56
   0   2  -6   -0.20    0.41
   0   2  -6   -0.17    0.33
   0   2  -6    0.11    0.32
   0   2  -6    0.63    0.54
   0  -2   6   -0.21    0.35
   0  -2   6   -0.41    0.51
   0  -2   6    0.01    0.42
   1   3  -6   20.55    1.50
   1   3  -6   21.52    1.36
   1   3  -6   20.79    1.54
   1   3  -6   21.17    1.60
  -1  -3   6   23.11    1.80
  -1  -3   6   19.56    1.39
  -1  -3   6   19.42    1.51
   2   4  -6   65.34    3.41
   2   4  -6   66.76    3.25
   2   4  -6   69.99    3.59
  -2  -4   6   69.30    3.32
  -2  -4   6   74.01    3.51
  -2  -4   6   76.58    3.85
   3   5  -6   10.89    1.60
   3   5  -6   12.62    1.60
   3   5  -6   11.91    1.40
  -3  -5   6   12.36    1.53
  -3  -5   6   13.07    1.54
  -3  -5   6   16.96    2.06
   4   6  -6    5.39    1.20
   4   6  -6    6.23    1.35
  -4  -6   6    6.50    1.23
  -4  -6   6    7.45    1.54
   5   7  -6    1.00    0.77
   5   7  -6   -0.95    0.86
  -5  -7   6   -0.46    0.82
   6   8  -6    7.65    1.54
   6   8  -6    8.14    1.69
  -6  -8   6   10.55    1.78
  -9  -6  -6    3.49    1.36
   9   6   6    3.31    1.67
   9   6   6    4.27    1.41
  -8  -5  -6    7.62    1.65
   8   5   6    7.73    1.79
   8   5   6    6.51    1.40
  -7  -4  -6    0.69    0.84
  -7  -4  -6   -0.31    0.78
   7   4   6    0.57    1.01
   7   4   6    1.17    0.80
  -6  -3  -6    0.44    0.73
  -6  -3  -6    0.17    0.82
  -6  -3  -6    1.11    0.86
   6   3   6    0.57    0.91
  -5  -2  -6    0.45    0.67
  -5  -2  -6    0.87    0.72
   5   2   6   -0.18    0.78
  -4  -1  -6    0.68    0.61
  -4  -1  -6    0.13    0.61
  -4  -1  -6    1.11    0.71
   4   1   6    1.14    0.83
  -3   0  -6   34.16    1.95
  -3   0  -6   33.00    2.06
  -3   0  -6   30.28    2.03
   3   0   6   32.21    2.04
   3   0   6   37.38    2.16
  -2   1  -6   62.88    3.12
  -2   1  -6   68.33    3.17
  -2   1  -6   61.65    3.00
   2  -1   6   63.86    3.27
   2  -1   6   58.33    3.07
   2  -1   6   63.63    3.00
  -1   2  -6    4.70    0.96
  -1   2  -6    5.80    1.04
  -1   2  -6    7.74    1.17
   1  -2   6    6.54    0.87
   1  -2   6    4.30    0.85
   1  -2   6    3.83    1.01
   0   3  -6   20.00    1.67
   0   3  -6   21.54    1.62
   0   3  -6   20.71    1.56
   0  -3   6   21.89    1.40
   0  -3   6   21.34    1.82
   0  -3   6   24.01    1.69
   1   4  -6   -0.12    0.57
   1   4  -6   -0.34    0.49
   1   4  -6    0.67    0.63
  -1  -4   6   -0.74    0.65
  -1  -4   6   -0.15    0.48
  -1  -4   6    0.73    0.65
   2   5  -6   18.59    1.64
   2   5  -6   18.17    1.72
  -2  -5   6   22.18    1.77
  -2  -5   6   19.23    1.84
  -2  -5   6   21.34    2.42
   3   6  -6    2.12    0.96
   3   6  -6    3.65    1.20
  -3  -6   6    3.66    1.29
  -3  -6   6    3.88    1.13
  -3  -6   6    3.34    0.96
   4   7  -6   14.82    2.12
   4   7  -6   15.33    1.95
  -4  -7   6   18.78    2.09
   5   8  -6    0.98    0.96
   5   8  -6    0.05    1.13
  -5  -8   6    0.46    0.97
  -9  -5  -6    2.88    1.26
   9   5   6    0.31    1.02
   9   5   6    0.46    1.47
  -8  -4  -6    3.13    1.21
   8   4   6    0.48    1.06
   8   4   6    4.46    1.22
  -7  -3  -6    0.26    0.88
   7   3   6    0.17    0.84
   7   3   6   -0.06    0.93
  -6  -2  -6    3.65    1.09
  -6  -2  -6    3.74    1.07
   6   2   6    5.17    1.29
  -5  -1  -6    0.43    0.65
  -5  -1  -6    0.98    0.77
  -5  -1  -6    0.14    0.69
   5   1   6   -0.72    0.71
  -4   0  -6    2.87    0.92
  -4   0  -6    1.93    0.79
  -4   0  -6    1.80    0.89
   4   0   6    2.20    0.65
   4   0   6    3.81    1.02
  -3   1  -6   48.08    2.73
  -3   1  -6   45.18    2.60
  -3   1  -6   52.64    2.78
   3  -1   6   51.17    2.73
   3  -1   6   51.38    2.74
   3  -1   6   48.83    2.82
  -2   2  -6   52.07    2.74
  -2   2  -6   47.30    2.73
  -2   2  -6   51.85    2.74
   2  -2   6   48.26    2.72
   2  -2   6   51.47    2.63
   2  -2   6   51.26    2.95
  -1   3  -6  146.00    6.11
  -1   3  -6  145.82    6.13
  -1   3  -6  141.99    6.03
   1  -3   6  133.35    6.33
   1  -3   6  151.76    6.73
   1  -3   6  146.52    6.16
   0   4  -6    1.26    0.75
   0   4  -6    0.81    0.69
   0   4  -6    0.12    0.54
   0  -4   6   -0.85    0.50
   0  -4   6   -1.01    0.57
   0  -4   6   -0.38    0.64
   1   5  -6    2.54    0.95
   1   5  -6    4.14    1.08
   1   5  -6    2.84    0.94
  -1  -5   6    2.95    0.91
  -1  -5   6    1.20    0.90
  -1  -5   6    2.55    0.84
   2   6  -6   11.48    1.61
   2   6  -6    7.06    1.34
   2   6  -6   15.69    1.98
  -2  -6   6   11.57    1.55
  -2  -6   6   10.26    1.84
  -2  -6   6    9.96    1.51
   3   7  -6    1.77    1.02
   3   7  -6    1.78    1.04
   3   7  -6    0.81    0.95
  -3  -7   6    1.89    0.90
  -3  -7   6    2.30    0.92
   4   8  -6   17.68    2.37
   4   8  -6   15.16    2.08
   4   8  -6   16.16    2.06
  -4  -8   6   16.66    2.10
   5   9  -6    0.15    0.93
   5   9  -6    0.62    1.12
   5   9  -6    2.70    1.30
  -5  -9   6   -0.05    1.06
  -9  -4  -6    0.79    1.06
   9   4   6   -1.39    1.15
  -8  -3  -6    3.84    1.28
   8   3   6   -1.74    0.89
  -7  -2  -6    2.06    0.99
   7   2   6    0.43    1.06
  -6  -1  -6    5.25    1.19
  -6  -1  -6    6.22    1.57
  -6  -1  -6   10.86    1.60
   6   1   6   10.06    1.70
  -5   0  -6    1.22    0.79
  -5   0  -6    1.62    0.87
  -5   0  -6    1.28    0.78
   5   0   6    1.64    1.03
  -4   1  -6    8.03    1.36
  -4   1  -6    8.94    1.47
  -4   1  -6   10.13    1.43
   4  -1   6    7.77    1.18
   4  -1   6   10.47    1.50
  -3   2  -6   23.94    1.79
  -3   2  -6   24.51    1.88
  -3   2  -6   24.68    1.92
   3  -2   6   27.40    2.09
   3  -2   6   23.99    1.83
   3  -2   6   24.81    1.83
  -2   3  -6   11.48    1.58
  -2   3  -6   12.21    1.58
  -2   3  -6   10.69    1.40
  -2   3  -6   11.62    1.59
   2  -3   6   13.66    1.50
   2  -3   6   12.78    1.77
   2  -3   6    8.77    1.30
  -1   4  -6    4.88    1.17
  -1   4  -6    7.06    1.32
  -1   4  -6    5.55    1.13
   1  -4   6    6.06    1.16
   1  -4   6    6.31    1.38
   0   5  -6    5.35    1.25
   0   5  -6    7.50    1.32
   0   5  -6    6.85    1.32
   0  -5   6    6.87    1.16
   0  -5   6    6.12    1.41
   0  -5   6    3.79    1.01
   1   6  -6    0.19    0.83
   1   6  -6   -0.71    0.74
   1   6  -6   -0.54    0.69
  -1  -6   6   -0.17    0.66
  -1  -6   6   -0.48    0.71
   2   7  -6    7.17    1.44
   2   7  -6    8.09    1.53
   2   7  -6    6.23    1.42
  -2  -7   6    7.23    1.42
  -2  -7   6    7.83    1.51
   3   8  -6    6.99    1.58
   3   8  -6    7.68    1.54
   3   8  -6    5.52    1.49
  -3  -8   6    9.36    1.64
  -3  -8   6    7.59    1.47
   4   9  -6    5.92    1.61
   4   9  -6    5.39    1.48
   4   9  -6    7.74    1.72
  -4  -9   6    5.16    1.47
  -8  -2  -6    3.25    1.35
   8   2   6    2.39    1.38
  -7  -1  -6    2.38    1.08
   7   1   6    1.42    1.17
  -6   0  -6   -0.07    0.89
  -6   0  -6   -1.22    0.68
   6   0   6    0.08    0.91
  -5   1  -6    8.77    1.53
  -5   1  -6    9.70    1.62
   5  -1   6    5.33    1.33
  -4   2  -6   18.27    2.15
  -4   2  -6   17.85    2.22
   4  -2   6   15.14    1.92
   4  -2   6   15.19    1.68
  -3   3  -6   -0.70    0.73
  -3   3  -6    0.00    0.83
  -3   3  -6   -0.44    0.56
   3  -3   6   -0.63    0.76
   3  -3   6    0.16    0.73
  -2   4  -6   23.74    1.98
  -2   4  -6   23.26    1.99
  -2   4  -6   23.34    2.00
   2  -4   6   24.84    1.99
   2  -4   6   23.66    1.92
  -1   5  -6    5.65    1.29
  -1   5  -6    8.47    1.51
   1  -5   6    5.66    1.27
   0   6  -6    9.48    1.70
   0   6  -6    6.95    1.41
   0  -6   6    6.67    1.33
   0  -6   6    6.98    1.29
   1   7  -6    1.51    0.97
   1   7  -6    1.05    1.02
  -1  -7   6    1.10    0.99
  -1  -7   6    0.42    0.88
   2   8  -6   10.64    1.89
   2   8  -6    6.29    1.60
  -2  -8   6   11.27    1.76
  -2  -8   6    8.50    1.63
   3   9  -6    4.86    1.44
   3   9  -6    6.34    1.64
  -3  -9   6    4.04    1.40
  -3  -9   6    7.53    1.63
  -8  -1  -6    6.61    1.65
   8   1   6    6.60    1.88
  -7   0  -6    5.16    1.61
  -7   0  -6    2.85    1.23
   7   0   6    1.50    1.18
  -6   1  -6    3.67    1.60
  -6   1  -6    4.41    1.36
   6  -1   6    2.41    1.25
  -5   2  -6    6.76    1.54
  -5   2  -6    5.63    1.52
   5  -2   6    2.72    1.18
  -4   3  -6   11.69    1.92
  -4   3  -6   13.35    1.96
   4  -3   6   16.21    2.03
   4  -3   6   18.11    2.02
  -3   4  -6    2.34    1.02
  -3   4  -6   -0.22    0.91
  -3   4  -6    2.01    1.06
   3  -4   6    1.36    0.87
   3  -4   6    1.27    0.95
  -2   5  -6   14.05    1.98
  -2   5  -6   11.88    1.97
  -2   5  -6   12.53    2.01
   2  -5   6   14.49    1.96
  -1   6  -6    7.81    1.81
  -1   6  -6    5.56    1.43
  -1   6  -6    5.32    1.40
   1  -6   6    8.75    1.54
   0   7  -6    4.10    1.38
   0   7  -6    5.01    1.46
   0   7  -6    5.78    1.54
   0  -7   6    5.17    1.30
   1   8  -6   15.82    2.26
   1   8  -6   17.74    2.27
  -1  -8   6   11.45    1.82
  -1  -8   6   18.23    2.33
   2   9  -6    0.74    1.25
   2   9  -6   -0.99    1.02
  -2  -9   6    3.29    1.18
  -2  -9   6    0.21    1.16
  -8   0  -6    0.75    1.10
   8   0   6    2.11    1.55
  -7   1  -6    3.06    1.54
  -7   1  -6    4.79    1.61
   7  -1   6    4.69    1.62
  -6   2  -6   -1.35    0.98
  -6   2  -6    0.73    1.15
   6  -2   6    0.70    1.25
  -5   3  -6   -0.63    0.99
  -5   3  -6   -2.19    0.97
   5  -3   6    2.82    1.17
  -4   4  -6   -0.43    1.04
  -4   4  -6    1.11    1.23
   4  -4   6    1.31    0.99
   4  -4   6    0.84    0.95
  -3   5  -6    2.62    1.19
  -3   5  -6    1.33    1.14
  -3   5  -6    3.19    1.43
   3  -5   6    0.50    0.97
  -2   6  -6    8.47    1.74
  -2   6  -6    6.04    1.61
  -2   6  -6    5.92    1.56
   2  -6   6    7.87    1.56
  -1   7  -6    6.38    1.64
  -1   7  -6   10.80    2.14
  -1   7  -6    9.10    1.80
   1  -7   6    9.71    1.81
   0   8  -6    5.65    1.69
   0   8  -6   10.25    2.19
   0   8  -6    5.12    1.62
   0  -8   6    6.26    1.48
   1   9  -6    3.97    1.38
   1   9  -6    4.38    1.66
   1   9  -6    7.38    1.79
  -1  -9   6    3.85    1.29
  -7   2  -6    1.59    1.59
  -7   2  -6    1.20    1.27
   7  -2   6    2.21    1.21
  -6   3  -6    1.59    1.31
  -6   3  -6    0.56    1.54
   6  -3   6    1.54    1.17
  -5   4  -6   10.57    2.25
  -5   4  -6    6.99    1.91
   5  -4   6   10.47    2.04
  -4   5  -6    0.37    1.35
  -4   5  -6   -0.76    1.21
   4  -5   6    1.07    1.01
   4  -5   6    0.72    1.03
  -3   6  -6   -1.92    1.04
  -3   6  -6    1.10    1.06
  -3   6  -6    0.11    1.27
   3  -6   6    0.50    1.05
  -2   7  -6    5.91    1.85
  -2   7  -6    3.41    1.41
  -2   7  -6    1.66    1.33
   2  -7   6    4.19    1.38
  -1   8  -6    3.48    1.47
  -1   8  -6    3.35    1.41
   1  -8   6    4.70    1.41
   0   9  -6   -0.22    1.01
   0   9  -6   -0.48    1.37
   0  -9   6    0.50    1.22
  -5   5  -6   -0.52    1.07
  -5   5  -6   -0.33    1.37
   5  -5   6    1.31    1.12
  -4   6  -6    5.29    1.76
  -4   6  -6    4.12    1.83
   4  -6   6    6.01    1.60
  -3   7  -6    2.71    1.50
  -3   7  -6    1.14    1.45
  -3   7  -6    2.31    1.50
   3  -7   6    3.15    1.38
   1 -10  -7    1.40    1.17
   1 -10  -7    3.46    1.72
  -1  10   7    2.12    2.09
  -1  10   7    5.46    2.16
   2  -9  -7    4.38    1.54
   2  -9  -7    2.57    1.15
  -2   9   7    2.46    1.80
  -2   9   7    3.55    2.06
   3  -8  -7    3.08    1.11
   3  -8  -7    3.00    1.60
  -3   8   7   -0.11    1.38
  -3   8   7    5.77    2.04
   4  -7  -7    4.23    1.28
  -4   7   7    4.89    1.94
  -4   7   7    5.40    1.77
   5  -6  -7    1.27    1.02
  -5   6   7    0.62    1.47
  -1 -11  -7    3.76    1.31
  -1 -11  -7    3.28    1.66
   1  11   7    8.92    2.41
   0 -10  -7   -0.23    1.26
   0 -10  -7    2.20    1.14
   0  10   7    0.46    1.73
   0  10   7    1.56    1.95
   1  -9  -7   -0.19    0.80
   1  -9  -7    0.56    1.18
  -1   9   7   -1.02    1.41
  -1   9   7    0.65    1.53
   2  -8  -7   15.48    2.28
   2  -8  -7   15.36    2.02
  -2   8   7   11.13    2.28
  -2   8   7   16.48    2.67
   3  -7  -7    6.57    1.49
   3  -7  -7    7.48    1.41
  -3   7   7    6.79    1.82
  -3   7   7    7.48    1.93
   4  -6  -7    8.39    1.49
  -4   6   7    9.98    2.01
  -4   6   7    7.06    2.04
   5  -5  -7   -0.30    0.80
  -5   5   7   -3.21    1.23
  -5   5   7    0.51    1.46
   6  -4  -7    3.33    1.17
  -6   4   7    2.17    1.51
  -2 -11  -7    2.57    1.57
  -2 -11  -7    4.55    1.36
   2  11   7    2.99    1.31
   2  11   7    4.87    2.20
  -1 -10  -7    1.79    1.01
  -1 -10  -7   -1.25    1.01
   1  10   7   -1.02    1.67
   0  -9  -7    0.03    0.72
   0  -9  -7   -1.31    0.85
   0   9   7   -0.25    1.29
   0   9   7   -2.75    1.25
   1  -8  -7    4.23    1.15
   1  -8  -7    3.63    1.24
  -1   8   7    4.17    1.70
  -1   8   7    5.48    1.87
   2  -7  -7   18.51    2.18
   2  -7  -7   14.42    1.83
  -2   7   7   18.03    2.68
  -2   7   7   13.57    2.25
   3  -6  -7    0.08    0.72
  -3   6   7    2.77    1.37
  -3   6   7    0.22    1.33
   4  -5  -7   32.14    2.34
  -4   5   7   29.48    2.91
  -4   5   7   31.29    2.90
   5  -4  -7   -1.48    0.69
  -5   4   7   -0.64    1.52
  -5   4   7    0.79    1.50
   6  -3  -7   -0.88    0.76
  -6   3   7    2.23    1.64
   7  -2  -7   25.35    2.58
  -7   2   7   17.02    2.78
  -7   2   7   20.82    2.54
  -3 -11  -7    7.55    1.65
  -3 -11  -7    7.47    1.88
   3  11   7   11.79    2.64
   3  11   7    4.28    1.45
  -2 -10  -7    5.43    1.47
  -2 -10  -7    3.81    1.26
   2  10   7    1.30    1.49
   2  10   7    4.76    1.36
  -1  -9  -7   20.89    2.34
  -1  -9  -7   15.65    1.90
   1   9   7   16.48    2.49
   0  -8  -7    3.67    1.03
   0  -8  -7    2.73    1.02
   0  -8  -7    1.29    1.08
   0   8   7    5.44    1.78
   0   8   7    3.68    1.61
   1  -7  -7    0.73    0.76
   1  -7  -7    1.56    0.77
   1  -7  -7    2.41    1.00
  -1   7   7    1.13    1.42
  -1   7   7    2.76    1.51
   2  -6  -7    9.75    1.48
   2  -6  -7    8.26    1.35
  -2   6   7    8.97    1.81
  -2   6   7    9.58    1.83
   3  -5  -7    1.63    0.87
   3  -5  -7    2.24    0.89
  -3   5   7    0.18    1.18
  -3   5   7    0.28    1.36
   4  -4  -7    8.07    1.38
   4  -4  -7    8.35    1.46
  -4   4   7    4.41    1.67
  -4   4   7   10.12    2.02
   5  -3  -7    5.96    1.30
   5  -3  -7    6.68    1.43
  -5   3   7    7.28    1.84
  -5   3   7    3.77    1.52
   6  -2  -7    0.53    1.10
   6  -2  -7    2.46    1.01
  -6   2   7    1.63    1.16
  -6   2   7    2.23    1.48
   7  -1  -7   -1.68    0.93
   7  -1  -7    0.03    0.95
  -7   1   7   -0.19    1.32
  -7   1   7    1.83    1.30
  -4 -11  -7    5.43    1.42
  -4 -11  -7    1.78    1.14
   4  11   7    0.21    1.19
  -3 -10  -7    1.14    1.06
  -3 -10  -7    1.12    0.98
  -3 -10  -7    1.33    0.93
   3  10   7    1.68    1.51
   3  10   7    1.31    1.08
  -2  -9  -7   -1.48    0.81
  -2  -9  -7   -0.63    0.63
  -2  -9  -7   -0.37    0.74
   2   9   7   -0.02    0.82
   2   9   7   -1.33    1.27
  -1  -8  -7    9.56    1.49
  -1  -8  -7    4.88    1.14
  -1  -8  -7    5.18    1.21
   1   8   7    7.38    1.75
   0  -7  -7    4.10    1.04
   0  -7  -7    5.26    1.12
   0  -7  -7    4.39    1.11
   0   7   7    7.53    1.71
   1  -6  -7    0.21    0.64
   1  -6  -7    0.41    0.64
  -1   6   7   -0.63    0.90
  -1   6   7   -1.05    0.84
   2  -5  -7    2.08    0.85
   2  -5  -7    4.19    0.99
  -2   5   7    3.58    1.31
  -2   5   7    2.81    1.33
   3  -4  -7   29.46    2.20
   3  -4  -7   28.48    2.02
  -3   4   7   38.73    2.78
  -3   4   7   29.04    2.52
   4  -3  -7   10.78    1.48
   4  -3  -7    7.99    1.36
  -4   3   7    9.68    1.86
  -4   3   7    7.03    1.62
   5  -2  -7    4.72    1.28
   5  -2  -7    7.22    1.26
  -5   2   7    6.23    1.62
  -5   2   7    5.23    1.73
  -5   2   7    6.23    1.37
   6  -1  -7    1.47    0.86
   6  -1  -7   -0.25    0.95
  -6   1   7   -0.24    1.25
  -6   1   7    0.86    1.17
   7   0  -7   11.33    2.05
  -7   0   7   10.18    2.12
  -7   0   7   11.48    1.92
   8   1  -7    1.81    1.47
  -8  -1   7    3.46    1.43
  -8  -1   7    2.75    1.53
  -5 -11  -7    0.44    1.01
  -5 -11  -7    1.71    1.30
   5  11   7    1.60    1.28
  -4 -10  -7    0.87    0.94
  -4 -10  -7    1.49    1.11
   4  10   7    1.10    1.06
  -3  -9  -7   11.33    1.70
  -3  -9  -7    8.31    1.41
   3   9   7   10.63    1.98
   3   9   7    8.74    1.69
  -2  -8  -7    0.70    0.74
  -2  -8  -7    2.19    0.81
   2   8   7    1.43    0.96
   2   8   7    1.19    1.14
  -1  -7  -7   11.68    1.46
  -1  -7  -7    9.61    1.43
  -1  -7  -7   11.04    1.35
   1   7   7   12.59    2.07
   0  -6  -7   20.84    1.74
   0  -6  -7   22.59    1.68
   0   6   7   19.46    1.85
   0   6   7   23.74    2.58
   1  -5  -7    1.68    0.71
   1  -5  -7    1.53    0.74
  -1   5   7    1.99    1.11
  -1   5   7    1.86    1.21
   2  -4  -7    2.76    0.87
   2  -4  -7    5.85    1.03
  -2   4   7    2.72    1.22
  -2   4   7    4.92    1.45
   3  -3  -7    0.39    0.62
   3  -3  -7    0.99    0.78
  -3   3   7   -0.79    0.95
  -3   3   7    1.48    1.16
   4  -2  -7    1.81    0.75
   4  -2  -7    1.21    0.83
  -4   2   7    0.53    0.97
  -4   2   7    2.10    1.16
  -4   2   7    1.69    0.85
   5  -1  -7   13.55    1.89
   5  -1  -7   10.51    1.40
  -5   1   7    8.67    1.45
  -5   1   7    6.58    2.25
  -5   1   7   11.12    1.91
   6   0  -7    4.27    1.25
  -6   0   7    5.90    1.41
  -6   0   7    4.77    1.59
   7   1  -7   -0.02    1.08
  -7  -1   7    3.52    1.37
  -7  -1   7    2.06    1.60
  -7  -1   7    2.55    1.47
   8   2  -7    9.10    1.96
  -8  -2   7   12.38    1.99
  -8  -2   7   13.55    2.40
  -8  -2   7   12.94    2.41
  -6 -11  -7    0.82    1.11
  -6 -11  -7    1.40    1.24
   6  11   7   -1.27    1.17
  -5 -10  -7   -0.43    0.81
  -5 -10  -7    0.11    0.90
   5  10   7   -0.38    1.10
  -4  -9  -7    1.29    0.93
  -4  -9  -7    0.96    0.87
   4   9   7    0.46    1.07
  -3  -8  -7    9.17    1.42
  -3  -8  -7   10.54    1.48
   3   8   7    6.89    1.56
   3   8   7    6.76    1.40
  -2  -7  -7   63.95    3.18
  -2  -7  -7   62.04    3.26
  -2  -7  -7   53.64    3.04
   2   7   7   56.57    3.45
  -1  -6  -7   12.26    1.41
  -1  -6  -7    9.26    1.28
  -1  -6  -7    8.77    1.31
   1   6   7   12.57    1.91
   0  -5  -7    3.21    0.84
   0  -5  -7    3.70    0.81
   0  -5  -7    2.93    0.74
   0   5   7    3.02    1.16
   0   5   7    3.67    1.10
   1  -4  -7    2.46    0.79
   1  -4  -7    1.75    0.63
  -1   4   7    0.21    0.92
  -1   4   7    2.41    1.09
   2  -3  -7   -0.19    0.41
   2  -3  -7    0.37    0.53
  -2   3   7    1.16    1.13
  -2   3   7    0.80    1.06
   3  -2  -7    4.03    0.85
   3  -2  -7    3.36    0.92
   3  -2  -7    3.72    0.92
  -3   2   7    2.98    1.14
  -3   2   7    5.32    1.40
  -3   2   7    5.09    1.57
   4  -1  -7    1.26    0.66
   4  -1  -7    2.41    0.89
   4  -1  -7    1.51    0.68
  -4   1   7    1.54    1.12
  -4   1   7    2.31    0.81
  -4   1   7    1.02    0.95
   5   0  -7    0.44    0.88
   5   0  -7    0.66    0.77
  -5   0   7    2.22    0.96
  -5   0   7    1.97    1.15
   6   1  -7    6.72    1.65
   6   1  -7    9.17    1.52
  -6  -1   7    5.60    1.48
  -6  -1   7    6.85    1.48
  -6  -1   7    6.21    1.72
   7   2  -7    0.72    0.96
   7   2  -7    0.61    1.18
  -7  -2   7    3.09    1.47
  -7  -2   7    1.54    1.20
  -7  -2   7    3.26    1.28
   8   3  -7    9.35    2.02
  -8  -3   7   13.57    1.89
  -8  -3   7   19.57    2.84
  -6 -10  -7    1.75    1.02
  -6 -10  -7    0.11    1.11
   6  10   7    0.48    1.30
  -5  -9  -7    0.62    0.86
  -5  -9  -7    0.17    0.94
   5   9   7   -0.90    0.86
  -4  -8  -7   20.01    2.07
  -4  -8  -7   18.59    1.92
   4   8   7   14.80    2.00
  -3  -7  -7    0.20    0.68
  -3  -7  -7    0.32    0.56
  -3  -7  -7    0.95    0.77
   3   7   7    0.61    0.86
   3   7   7   -0.67    0.78
  -2  -6  -7   16.28    1.39
  -2  -6  -7   17.12    1.49
  -2  -6  -7   19.31    1.95
  -2  -6  -7   17.71    1.49
   2   6   7   19.89    2.17
   2   6   7   16.37    1.85
  -1  -5  -7   34.63    2.13
  -1  -5  -7   36.68    2.09
  -1  -5  -7   32.57    1.93
   1   5   7   35.33    2.29
   1   5   7   29.46    2.31
   0  -4  -7   21.97    1.63
   0  -4  -7   22.51    1.45
   0  -4  -7   20.72    1.45
   0   4   7   20.75    1.64
   0   4   7   20.95    1.93
   1  -3  -7    0.64    0.50
   1  -3  -7    0.83    0.48
   1  -3  -7    0.47    0.55
  -1   3   7    1.74    0.95
   2  -2  -7    8.28    1.01
   2  -2  -7    9.74    1.30
   2  -2  -7    8.56    1.12
  -2   2   7    9.16    1.57
  -2   2   7    8.28    1.43
   3  -1  -7   25.77    1.61
   3  -1  -7   29.30    1.86
   3  -1  -7   23.74    1.84
  -3   1   7   31.32    2.30
  -3   1   7   29.69    2.24
  -3   1   7   28.01    1.86
   4   0  -7   -0.17    0.51
   4   0  -7   -0.35    0.50
   4   0  -7   -0.56    0.52
  -4   0   7   -1.12    0.75
  -4   0   7    0.09    0.65
   5   1  -7    1.83    0.91
   5   1  -7    1.49    0.86
  -5  -1   7    1.55    0.95
  -5  -1   7    2.09    1.15
  -5  -1   7    3.73    1.41
   6   2  -7    4.48    1.16
   6   2  -7    6.38    1.42
  -6  -2   7    3.96    1.19
  -6  -2   7    7.80    1.57
  -6  -2   7    4.42    1.46
   7   3  -7    0.52    1.01
   7   3  -7    1.17    1.00
   7   3  -7    0.72    1.13
  -7  -3   7    1.99    1.34
  -7  -3   7    1.11    1.11
   8   4  -7    3.13    1.51
   8   4  -7    0.51    1.12
   8   4  -7   -0.31    1.08
  -8  -4   7    1.12    1.26
  -8  -4   7    5.18    1.75
  -7 -10  -7   -0.24    0.93
   7  10   7   -0.95    1.21
  -6  -9  -7   13.12    1.91
  -6  -9  -7    9.37    1.56
   6   9   7   11.62    2.07
  -5  -8  -7   27.94    2.27
  -5  -8  -7   27.19    2.06
   5   8   7   25.73    2.33
  -4  -7  -7   17.73    1.93
  -4  -7  -7   12.78    1.55
  -4  -7  -7   13.54    1.69
   4   7   7   13.17    1.80
  -3  -6  -7    5.58    1.09
  -3  -6  -7    5.57    1.05
  -3  -6  -7    5.76    1.05
   3   6   7    4.92    1.31
   3   6   7    3.96    1.07
  -2  -5  -7    5.32    1.01
  -2  -5  -7    8.68    1.12
  -2  -5  -7    8.67    1.27
   2   5   7    8.26    1.28
   2   5   7    9.98    1.49
  -1  -4  -7   -0.03    0.38
  -1  -4  -7    0.03    0.45
  -1  -4  -7    0.20    0.45
   1   4   7    0.73    0.61
   1   4   7    0.94    0.86
   0  -3  -7   12.63    1.18
   0  -3  -7   13.80    1.24
   0  -3  -7   13.15    1.00
   0   3   7   13.70    1.69
   0   3   7   12.91    1.18
   0   3   7   12.94    1.20
   1  -2  -7   14.54    1.23
   1  -2  -7   15.54    1.33
   1  -2  -7   13.20    1.02
  -1   2   7   18.93    2.00
  -1   2   7   13.80    1.36
   2  -1  -7   12.24    1.42
   2  -1  -7   10.94    0.93
   2  -1  -7   11.07    1.32
  -2   1   7   12.75    1.64
  -2   1   7   13.95    1.73
   3   0  -7    0.21    0.56
   3   0  -7    1.08    0.49
   3   0  -7    0.55    0.55
  -3   0   7   -1.07    0.77
  -3   0   7    0.72    0.66
  -3   0   7    0.94    0.95
   4   1  -7   26.76    1.99
   4   1  -7   24.91    1.96
   4   1  -7   30.57    1.85
  -4  -1   7   27.25    2.22
  -4  -1   7   26.82    2.29
   5   2  -7   -0.32    0.72
   5   2  -7    0.31    0.65
   5   2  -7   -0.03    0.71
  -5  -2   7    0.09    1.01
  -5  -2   7    0.97    0.73
   6   3  -7    2.81    1.25
   6   3  -7    3.54    1.28
   6   3  -7    5.06    1.15
  -6  -3   7    3.82    1.45
  -6  -3   7    3.83    1.08
   7   4  -7    2.23    1.39
   7   4  -7    5.22    1.49
  -7  -4   7    4.52    1.60
  -7  -4   7    3.24    1.20
  -7  -9  -7    6.36    1.55
  -7  -9  -7    5.25    1.38
   7   9   7    6.26    1.73
  -6  -8  -7    1.57    1.02
  -6  -8  -7    2.64    1.05
   6   8   7    1.61    1.29
  -5  -7  -7   31.79    2.28
  -5  -7  -7   24.06    1.93
   5   7   7   28.78    2.38
  -4  -6  -7   27.85    2.06
  -4  -6  -7   31.97    2.19
  -4  -6  -7   25.19    1.83
   4   6   7   25.88    2.13
  -3  -5  -7    1.31    0.75
  -3  -5  -7    2.15    0.72
  -3  -5  -7    1.66    0.66
   3   5   7    2.31    0.88
   3   5   7    3.46    1.08
  -2  -4  -7    3.32    0.80
  -2  -4  -7    4.06    0.92
  -2  -4  -7    4.00    0.75
   2   4   7    3.95    0.95
   2   4   7    3.58    1.02
  -1  -3  -7   18.28    1.38
  -1  -3  -7   14.36    1.32
  -1  -3  -7   16.66    1.12
   1   3   7   17.81    1.61
   1   3   7   14.35    1.23
   1   3   7   16.09    1.31
   0  -2  -7    3.71    0.79
   0  -2  -7    3.59    0.59
   0  -2  -7    3.83    0.64
   0  -2  -7    2.30    0.68
   0   2   7    4.95    0.94
   0   2   7    3.66    0.76
   0   2   7    2.70    0.99
   1  -1  -7  111.36    4.94
   1  -1  -7  115.43    4.94
   1  -1  -7  118.22    4.53
   1  -1  -7  115.38    4.58
  -1   1   7  116.68    5.08
  -1   1   7  119.19    5.33
   2   0  -7    5.18    0.81
   2   0  -7    4.39    0.91
   2   0  -7    5.76    1.02
  -2   0   7    6.84    1.32
  -2   0   7    5.58    1.21
   3   1  -7   40.54    2.37
   3   1  -7   40.16    2.15
   3   1  -7   38.18    2.37
  -3  -1   7   35.55    2.55
  -3  -1   7   38.20    2.60
   4   2  -7    9.27    1.47
   4   2  -7    8.19    1.34
   4   2  -7    5.26    1.02
  -4  -2   7    8.36    1.44
  -4  -2   7    5.56    1.34
  -4  -2   7    7.33    1.46
   5   3  -7    2.82    1.08
   5   3  -7    1.88    1.00
   5   3  -7    2.26    0.85
  -5  -3   7    2.69    1.19
  -5  -3   7    2.71    0.88
   6   4  -7   -0.30    0.64
   6   4  -7   -0.73    0.74
   6   4  -7   -1.22    0.87
  -6  -4   7    0.55    1.09
  -6  -4   7    0.64    1.01
   7   5  -7    2.58    1.06
   7   5  -7    3.67    1.52
   7   5  -7    1.11    1.13
  -7  -5   7    5.51    1.68
  -7  -5   7    1.64    1.15
  -8  -9  -7    3.98    1.28
  -8  -9  -7    1.82    1.27
   8   9   7    2.09    1.38
   8   9   7    6.17    1.57
  -7  -8  -7   -0.05    0.82
  -7  -8  -7    0.56    0.93
   7   8   7    0.34    1.21
  -6  -7  -7   12.19    1.70
  -6  -7  -7   12.61    2.15
  -6  -7  -7    9.92    1.50
   6   7   7    8.44    1.72
  -5  -6  -7    3.10    1.07
  -5  -6  -7    5.01    1.07
  -5  -6  -7    2.28    0.93
  -5  -6  -7    4.97    1.07
   5   6   7    3.80    1.18
  -4  -5  -7    7.92    1.28
  -4  -5  -7    7.14    1.07
  -4  -5  -7    8.87    1.46
  -4  -5  -7    8.24    1.17
   4   5   7    7.21    1.39
  -3  -4  -7   -0.09    0.41
  -3  -4  -7    0.16    0.57
  -3  -4  -7   -0.12    0.41
   3   4   7    0.01    0.78
   3   4   7   -0.44    0.64
  -2  -3  -7   42.87    2.42
  -2  -3  -7   42.66    2.07
  -2  -3  -7   39.85    2.04
  -2  -3  -7   40.61    2.29
   2   3   7   42.54    2.54
   2   3   7   41.21    2.34
  -1  -2  -7    2.56    0.74
  -1  -2  -7    1.76    0.54
  -1  -2  -7    3.28    0.75
  -1  -2  -7    3.47    0.57
   1   2   7    3.24    0.78
   1   2   7    3.57    0.73
   1   2   7    3.18    0.97
   0  -1  -7   27.13    1.49
   0  -1  -7   25.75    1.73
   0  -1  -7   25.29    1.66
   0   1   7   26.07    1.72
   0   1   7   25.55    1.51
   0   1   7   26.45    1.97
   1   0  -7   15.13    1.34
   1   0  -7   16.48    1.30
   1   0  -7   17.17    1.19
  -1   0   7   14.64    1.38
  -1   0   7   17.13    1.88
   2   1  -7   33.30    2.08
   2   1  -7   29.39    1.91
   2   1  -7   31.83    1.82
  -2  -1   7   29.93    2.21
  -2  -1   7   30.91    2.18
   3   2  -7    0.23    0.51
   3   2  -7    0.28    0.70
   3   2  -7    0.87    0.64
  -3  -2   7    0.83    0.90
  -3  -2   7    0.35    0.76
   4   3  -7    0.74    0.72
   4   3  -7    1.79    0.91
   4   3  -7    1.57    0.86
  -4  -3   7    0.98    0.77
  -4  -3   7    1.62    0.89
  -4  -3   7    1.41    0.95
   5   4  -7    0.40    0.82
   5   4  -7    0.08    0.76
   5   4  -7    0.20    0.68
  -5  -4   7    0.46    0.79
  -5  -4   7   -0.20    1.00
   6   5  -7    4.93    1.37
   6   5  -7    6.13    1.53
   6   5  -7    5.86    1.33
  -6  -5   7    4.72    1.31
  -6  -5   7    7.65    1.83
   7   6  -7    5.49    1.67
   7   6  -7    4.05    1.31
   7   6  -7    4.82    1.57
  -7  -6   7    4.34    1.35
  -7  -6   7    5.02    1.79
  -8  -8  -7   17.29    2.33
   8   8   7   17.76    2.42
   8   8   7   10.22    2.28
  -7  -7  -7    1.20    0.97
  -7  -7  -7    1.67    0.92
  -7  -7  -7    2.81    1.18
   7   7   7   -0.61    0.95
  -6  -6  -7    4.93    1.22
  -6  -6  -7    3.37    1.09
  -6  -6  -7    4.34    1.11
   6   6   7    4.31    1.31
  -5  -5  -7    0.31    0.62
  -5  -5  -7   -0.26    0.56
  -5  -5  -7    1.19    0.68
  -5  -5  -7    0.36    0.72
   5   5   7   -0.70    0.71
  -4  -4  -7   16.01    1.28
  -4  -4  -7   15.37    1.29
  -4  -4  -7   16.01    1.80
   4   4   7   14.47    1.74
  -3  -3  -7   40.30    2.05
  -3  -3  -7   36.69    2.12
  -3  -3  -7   40.14    2.42
   3   3   7   42.73    2.41
   3   3   7   39.92    2.39
  -2  -2  -7    8.14    1.23
  -2  -2  -7    7.70    1.07
  -2  -2  -7    6.57    0.77
  -2  -2  -7    7.32    0.97
   2   2   7    6.44    1.15
   2   2   7    9.06    1.16
  -1  -1  -7   36.73    2.03
  -1  -1  -7   35.53    1.91
  -1  -1  -7   36.37    2.15
   1   1   7   36.62    1.96
   1   1   7   33.85    1.89
   1   1   7   37.00    2.29
   0   0  -7   12.54    1.10
   0   0  -7   11.31    1.02
   0   0  -7   11.83    0.94
   0   0  -7   13.78    1.50
   0   0   7   10.34    0.93
   0   0   7   12.36    1.19
   0   0   7   14.36    1.71
   1   1  -7    1.26    0.62
   1   1  -7    0.90    0.51
   1   1  -7    0.84    0.51
  -1  -1   7    0.40    0.64
  -1  -1   7   -0.20    0.64
   2   2  -7   10.42    1.27
   2   2  -7   11.35    1.34
   2   2  -7   10.73    1.44
  -2  -2   7   13.62    1.78
  -2  -2   7    9.46    1.48
   3   3  -7    4.72    0.96
   3   3  -7    7.37    1.21
   3   3  -7    5.56    1.13
  -3  -3   7    5.39    1.22
  -3  -3   7    4.86    0.89
  -3  -3   7    8.07    1.55
  -3  -3   7    5.37    1.04
   4   4  -7    8.55    1.37
   4   4  -7    8.95    1.50
   4   4  -7    9.95    1.45
  -4  -4   7   11.36    1.46
  -4  -4   7   11.75    1.80
  -4  -4   7   10.17    1.76
   5   5  -7   -1.15    0.74
   5   5  -7    0.97    0.90
   5   5  -7   -0.92    0.67
  -5  -5   7    1.12    1.41
  -5  -5   7    1.49    0.98
   6   6  -7    1.31    1.11
   6   6  -7   -0.69    0.85
   6   6  -7    1.19    1.01
  -6  -6   7    0.16    1.03
   7   7  -7    5.37    2.14
   7   7  -7    8.80    1.79
   7   7  -7    7.19    1.70
  -7  -7   7    6.44    1.63
  -8  -7  -7    3.69    1.31
  -8  -7  -7    5.95    1.46
   8   7   7    6.32    1.49
   8   7   7    2.96    1.59
  -7  -6  -7    1.60    1.06
  -7  -6  -7    1.46    0.89
   7   6   7   -0.35    1.01
  -6  -5  -7    0.86    0.80
  -6  -5  -7    0.00    0.73
  -6  -5  -7   -0.12    0.73
  -6  -5  -7    1.55    0.93
   6   5   7   -0.42    0.79
  -5  -4  -7   50.51    2.86
  -5  -4  -7   44.55    2.85
  -5  -4  -7   48.94    2.55
  -5  -4  -7   43.44    2.59
   5   4   7   42.56    2.81
  -4  -3  -7   29.51    1.77
  -4  -3  -7   28.38    2.10
  -4  -3  -7   28.87    1.92
   4   3   7   35.10    2.23
  -3  -2  -7   57.49    3.10
  -3  -2  -7   58.88    2.60
  -3  -2  -7   53.76    2.82
   3   2   7   53.93    2.95
   3   2   7   59.22    2.99
  -2  -1  -7   -0.16    0.53
  -2  -1  -7   -0.37    0.48
  -2  -1  -7   -0.09    0.35
   2   1   7    0.11    0.67
   2   1   7    0.19    0.56
  -1   0  -7    3.83    0.90
  -1   0  -7    4.00    0.73
  -1   0  -7    4.65    0.74
  -1   0  -7    2.82    0.71
   1   0   7    4.48    1.07
   1   0   7    3.41    0.75
   0   1  -7   19.42    1.31
   0   1  -7   16.59    1.30
   0   1  -7   16.46    1.45
   0   1  -7   16.21    1.25
   0  -1   7   17.14    1.71
   0  -1   7   16.89    1.41
   1   2  -7    0.40    0.45
   1   2  -7    0.57    0.61
   1   2  -7    0.03    0.49
  -1  -2   7    0.44    0.74
  -1  -2   7    0.24    0.82
   2   3  -7   16.99    1.47
   2   3  -7   19.17    1.50
   2   3  -7   18.92    1.65
  -2  -3   7   18.75    2.33
  -2  -3   7   19.96    2.19
  -2  -3   7   17.06    1.71
  -2  -3   7   15.50    1.45
   3   4  -7    2.21    0.79
   3   4  -7    1.00    0.67
   3   4  -7    1.17    0.83
  -3  -4   7    2.56    0.87
  -3  -4   7    1.84    0.76
  -3  -4   7    1.88    1.06
  -3  -4   7    1.47    0.86
   4   5  -7    2.69    0.92
   4   5  -7    2.62    0.96
   4   5  -7    3.07    1.09
  -4  -5   7    2.53    1.01
  -4  -5   7    4.99    1.40
   5   6  -7   14.34    1.97
   5   6  -7   17.58    2.27
   5   6  -7   17.78    2.14
  -5  -6   7   18.30    2.15
   6   7  -7    0.00    0.88
   6   7  -7    1.38    2.04
   6   7  -7   -0.14    1.12
  -6  -7   7   -0.55    1.12
  -8  -6  -7    4.83    1.24
  -8  -6  -7    2.65    1.25
   8   6   7    4.26    1.32
   8   6   7    5.21    1.70
  -7  -5  -7    1.42    0.98
  -7  -5  -7    1.80    1.13
   7   5   7    1.79    1.16
  -6  -4  -7    5.96    1.28
  -6  -4  -7    5.51    1.23
  -6  -4  -7    6.88    1.42
   6   4   7    8.09    1.55
  -5  -3  -7   44.54    2.70
  -5  -3  -7   39.08    2.43
   5   3   7   33.33    2.52
  -4  -2  -7    2.63    0.86
  -4  -2  -7    3.51    0.98
   4   2   7    1.87    0.96
  -3  -1  -7   27.51    1.86
  -3  -1  -7   28.90    2.00
   3   1   7   25.88    1.93
   3   1   7   30.67    1.99
  -2   0  -7   -0.48    0.49
  -2   0  -7   -0.55    0.34
  -2   0  -7   -0.01    0.54
  -2   0  -7    0.07    0.35
   2   0   7    0.38    0.68
   2   0   7    0.14    0.58
  -1   1  -7    1.27    0.67
  -1   1  -7    1.55    0.54
  -1   1  -7    2.44    0.69
  -1   1  -7    1.06    0.71
   1  -1   7    1.46    0.82
   1  -1   7    2.39    0.68
   0   2  -7    0.02    0.37
   0   2  -7    0.00    0.47
   0   2  -7   -0.35    0.51
   0   2  -7    0.04    0.57
   0  -2   7   -0.55    0.65
   1   3  -7    6.51    1.12
   1   3  -7    5.75    1.10
   1   3  -7    6.13    1.17
  -1  -3   7    4.42    1.18
  -1  -3   7    7.02    1.13
   2   4  -7   56.19    3.11
   2   4  -7   60.88    3.32
  -2  -4   7   60.16    2.99
  -2  -4   7   56.15    3.13
  -2  -4   7   55.71    3.45
   3   5  -7    9.38    1.56
   3   5  -7    6.45    1.30
  -3  -5   7    9.83    1.41
  -3  -5   7   11.23    1.81
  -3  -5   7   11.30    1.42
   4   6  -7   -0.10    0.90
   4   6  -7    1.09    0.95
  -4  -6   7    0.97    0.91
  -4  -6   7    0.31    0.97
   5   7  -7    5.63    1.35
   5   7  -7    4.38    1.48
  -5  -7   7    3.32    1.20
   6   8  -7    3.78    1.26
   6   8  -7    2.08    1.42
  -6  -8   7    3.03    1.31
  -8  -5  -7    6.61    2.12
  -8  -5  -7    6.45    1.40
   8   5   7    6.55    1.75
  -7  -4  -7   21.62    2.36
  -7  -4  -7   16.14    2.08
   7   4   7   15.66    2.18
  -6  -3  -7    3.66    1.16
  -6  -3  -7    3.49    1.04
  -6  -3  -7    3.08    1.00
   6   3   7    4.08    1.29
  -5  -2  -7   35.62    2.48
  -5  -2  -7   38.17    2.43
   5   2   7   36.24    2.54
  -4  -1  -7   56.58    3.12
  -4  -1  -7   49.90    2.91
   4   1   7   54.49    3.10
  -3   0  -7   81.93    4.08
  -3   0  -7   80.97    3.79
  -3   0  -7   81.16    3.98
   3   0   7   87.41    4.00
   3   0   7   88.80    4.13
  -2   1  -7    4.16    0.97
  -2   1  -7    3.71    0.85
  -2   1  -7    5.23    1.11
   2  -1   7    3.55    1.03
   2  -1   7    1.21    0.59
   2  -1   7    3.83    0.86
  -1   2  -7   24.78    1.75
  -1   2  -7   28.23    1.95
  -1   2  -7   22.42    1.77
   1  -2   7   26.75    1.93
   1  -2   7   24.72    2.07
   0   3  -7    1.44    0.72
   0   3  -7    2.27    0.88
   0   3  -7    2.48    0.88
   0  -3   7    2.12    0.75
   0  -3   7    1.36    0.90
   1   4  -7    5.50    1.14
   1   4  -7    4.97    1.13
   1   4  -7    7.82    1.28
  -1  -4   7    5.56    1.13
  -1  -4   7    5.53    1.20
  -1  -4   7    7.07    1.44
   2   5  -7    1.91    0.94
   2   5  -7    1.38    0.84
  -2  -5   7    0.70    0.73
  -2  -5   7    0.69    0.76
  -2  -5   7    0.16    0.81
   3   6  -7   12.11    1.70
   3   6  -7   11.85    1.85
   3   6  -7   14.76    2.01
  -3  -6   7   17.73    2.35
  -3  -6   7   11.40    1.59
  -3  -6   7   14.43    1.76
   4   7  -7    3.28    1.22
   4   7  -7    0.77    1.06
   4   7  -7   -0.72    0.95
  -4  -7   7   -2.03    0.79
   5   8  -7    3.42    1.43
   5   8  -7    3.11    1.26
  -5  -8   7    3.60    1.45
  -8  -4  -7   -0.73    0.82
   8   4   7   -0.21    1.16
  -7  -3  -7   11.89    1.94
  -7  -3  -7   15.25    2.06
   7   3   7   10.54    1.82
  -6  -2  -7   14.43    1.83
  -6  -2  -7   13.87    1.87
   6   2   7   12.74    1.91
  -5  -1  -7    4.56    1.16
  -5  -1  -7    4.36    1.14
   5   1   7    3.65    1.27
  -4   0  -7    8.58    1.46
  -4   0  -7    8.19    1.41
  -4   0  -7    6.88    1.31
   4   0   7    8.56    1.42
   4   0   7    5.08    0.99
  -3   1  -7   -0.67    0.58
  -3   1  -7    0.74    0.62
  -3   1  -7   -0.37    0.71
   3  -1   7    0.96    0.66
   3  -1   7    0.90    0.83
   3  -1   7   -0.39    0.64
  -2   2  -7   44.95    2.58
  -2   2  -7   47.23    2.70
  -2   2  -7   41.47    2.58
   2  -2   7   46.51    2.69
   2  -2   7   42.69    2.80
   2  -2   7   42.09    2.44
  -1   3  -7    1.02    0.74
  -1   3  -7    2.09    0.86
  -1   3  -7    0.58    0.74
   1  -3   7    0.42    0.57
   1  -3   7    1.51    1.04
   0   4  -7    9.19    1.42
   0   4  -7   10.38    1.56
   0   4  -7   10.56    1.45
   0  -4   7   10.35    1.53
   0  -4   7   10.58    1.80
   0  -4   7   10.98    1.47
   1   5  -7   35.71    2.46
   1   5  -7   37.88    2.60
   1   5  -7   39.18    2.65
  -1  -5   7   33.99    2.74
  -1  -5   7   41.47    2.60
  -1  -5   7   34.53    2.32
   2   6  -7    1.88    0.97
   2   6  -7    1.05    0.96
   2   6  -7    0.44    0.86
  -2  -6   7   -0.19    0.68
  -2  -6   7    0.59    0.96
  -2  -6   7    0.32    0.88
   3   7  -7    4.09    1.42
   3   7  -7    2.68    1.22
   3   7  -7    2.71    1.13
  -3  -7   7    2.25    1.18
  -3  -7   7    3.77    1.11
   4   8  -7   -0.18    1.05
   4   8  -7    0.67    1.15
   4   8  -7    1.49    1.19
  -4  -8   7   -0.73    1.11
  -8  -3  -7    6.66    1.62
   8   3   7    3.23    1.44
  -7  -2  -7    5.34    1.46
  -7  -2  -7    7.95    1.63
   7   2   7    4.15    1.40
  -6  -1  -7   12.84    1.88
  -6  -1  -7   15.60    2.12
   6   1   7   16.35    2.17
  -5   0  -7    1.32    0.84
  -5   0  -7    0.94    0.87
   5   0   7    0.81    0.95
  -4   1  -7   35.47    2.52
  -4   1  -7   35.46    2.47
  -4   1  -7   43.11    2.65
   4  -1   7   39.23    2.58
   4  -1   7   38.13    2.46
  -3   2  -7   23.42    2.38
  -3   2  -7   19.39    1.84
  -3   2  -7   19.93    1.83
   3  -2   7   20.76    2.32
   3  -2   7   20.84    1.79
  -2   3  -7   21.76    2.26
  -2   3  -7   20.08    1.74
  -2   3  -7   19.13    1.76
   2  -3   7   19.95    1.99
   2  -3   7   15.88    1.82
  -1   4  -7    3.31    1.05
  -1   4  -7    3.84    1.10
  -1   4  -7    5.06    1.22
   1  -4   7    4.14    1.05
   1  -4   7    6.47    1.48
   0   5  -7   -0.57    0.73
   0   5  -7   -0.38    0.70
   0   5  -7   -1.25    0.62
   0  -5   7   -0.18    0.89
   0  -5   7   -0.25    0.59
   0  -5   7   -0.38    0.71
   1   6  -7   -0.75    0.73
   1   6  -7    0.58    0.83
   1   6  -7    0.26    0.74
  -1  -6   7    0.01    0.97
  -1  -6   7    1.18    0.98
   2   7  -7    5.35    1.39
   2   7  -7    3.86    1.37
   2   7  -7    4.88    1.37
  -2  -7   7    3.64    1.27
  -2  -7   7    5.73    1.30
   3   8  -7    0.00    0.93
   3   8  -7    0.22    1.14
   3   8  -7    2.22    1.22
  -3  -8   7    0.30    0.95
  -3  -8   7   -0.93    1.03
   4   9  -7   -0.09    1.56
   4   9  -7    2.21    1.91
   4   9  -7    1.38    1.36
  -4  -9   7   -0.20    1.22
  -8  -2  -7    0.79    1.13
   8   2   7   -1.16    1.03
  -7  -1  -7    1.93    1.16
   7   1   7    1.75    1.26
  -6   0  -7   10.68    1.86
   6   0   7   15.61    2.21
  -5   1  -7    0.82    0.99
  -5   1  -7    0.43    1.10
   5  -1   7   -0.36    0.85
  -4   2  -7   35.17    2.60
  -4   2  -7   37.79    2.63
   4  -2   7   33.83    2.51
   4  -2   7   34.95    2.41
  -3   3  -7    9.85    1.68
  -3   3  -7   10.82    1.73
   3  -3   7    9.29    1.56
   3  -3   7   10.59    1.61
  -2   4  -7   11.09    1.84
  -2   4  -7    7.76    1.54
  -2   4  -7   11.54    1.81
   2  -4   7    9.28    1.52
  -1   5  -7   10.12    1.65
  -1   5  -7    7.43    1.49
   1  -5   7    8.76    1.51
   0   6  -7    2.04    1.04
   0   6  -7    1.37    1.07
   0  -6   7    0.41    0.85
   1   7  -7    9.27    1.82
   1   7  -7    7.58    1.56
  -1  -7   7    7.67    1.50
  -1  -7   7    7.45    1.58
   2   8  -7    2.73    1.37
   2   8  -7    2.14    1.32
  -2  -8   7    2.76    1.31
  -2  -8   7    2.36    1.16
   3   9  -7    2.81    1.38
   3   9  -7    2.51    1.41
  -3  -9   7    4.44    1.35
  -3  -9   7    0.13    1.41
  -8  -1  -7    5.02    1.63
   8   1   7    3.24    1.41
  -7   0  -7    1.28    1.18
   7   0   7    0.01    1.10
  -6   1  -7    2.82    1.32
  -6   1  -7    3.89    1.55
   6  -1   7    4.53    1.48
  -5   2  -7    5.86    1.74
  -5   2  -7    3.02    1.28
   5  -2   7    4.94    1.48
  -4   3  -7    2.41    1.26
  -4   3  -7    3.35    1.34
   4  -3   7    3.90    1.16
   4  -3   7    0.85    0.95
  -3   4  -7   41.92    3.00
  -3   4  -7   34.57    2.73
   3  -4   7   37.62    2.78
  -2   5  -7    0.69    1.09
  -2   5  -7    1.60    1.11
  -2   5  -7    0.52    1.09
   2  -5   7    2.60    1.13
  -1   6  -7    1.53    1.23
  -1   6  -7    2.88    1.30
  -1   6  -7    2.02    1.20
   1  -6   7    2.77    1.06
   0   7  -7    2.85    1.28
   0   7  -7    0.53    1.03
   0   7  -7    4.03    1.45
   0  -7   7    1.31    1.16
   1   8  -7    2.37    1.40
   1   8  -7    1.21    1.16
  -1  -8   7    4.27    1.49
  -1  -8   7   -0.40    1.13
   2   9  -7    6.78    1.85
   2   9  -7    4.20    1.69
  -2  -9   7    4.46    1.47
  -2  -9   7    4.32    1.53
  -7   1  -7    0.34    1.17
   7  -1   7   -1.13    1.06
  -6   2  -7    2.48    1.40
  -6   2  -7    1.07    1.30
   6  -2   7    0.87    1.19
  -5   3  -7    6.69    1.88
  -5   3  -7    6.57    1.75
   5  -3   7    7.63    1.67
  -4   4  -7   -1.52    1.22
  -4   4  -7   -0.36    1.26
   4  -4   7    1.32    1.00
   4  -4   7   -0.49    0.79
  -3   5  -7   -0.92    1.18
  -3   5  -7   -1.59    0.98
   3  -5   7    0.49    1.01
  -2   6  -7    8.67    1.98
  -2   6  -7   10.00    2.06
  -2   6  -7    7.66    1.81
   2  -6   7    8.82    1.74
  -1   7  -7    8.90    1.94
  -1   7  -7   10.11    2.29
  -1   7  -7    9.12    1.95
   1  -7   7    9.81    1.91
   0   8  -7    3.14    1.65
   0   8  -7    0.70    1.38
   0   8  -7    1.29    1.37
   0  -8   7    1.41    1.15
  -6   3  -7   -0.30    1.54
  -6   3  -7    2.58    1.48
   6  -3   7    3.40    1.52
  -5   4  -7    2.41    1.46
  -5   4  -7    0.20    1.48
   5  -4   7    3.75    1.47
  -4   5  -7    0.96    1.51
  -4   5  -7   -1.11    1.21
   4  -5   7    1.62    1.06
  -3   6  -7    1.36    1.60
  -3   6  -7    2.15    1.43
   3  -6   7    3.20    1.44
  -2   7  -7    1.85    1.34
  -2   7  -7    2.93    1.53
  -2   7  -7    2.39    1.35
   2  -7   7    4.72    1.44
   1 -10  -8    1.37    1.15
   1 -10  -8   -1.61    1.16
  -1  10   8   -0.76    1.72
   2  -9  -8   11.32    1.88
  -2   9   8   14.04    2.84
  -2   9   8   16.97    2.87
   3  -8  -8    1.07    0.99
  -3   8   8   -0.38    1.85
  -3   8   8    1.07    1.71
   4  -7  -8    0.02    0.99
  -4   7   8   -2.26    1.44
  -4   7   8   -1.70    1.52
  -1 -11  -8    1.22    1.43
  -1 -11  -8    0.80    1.13
   1  11   8    1.29    2.06
   0 -10  -8   11.47    1.80
   0 -10  -8   16.71    2.34
   0  10   8   12.38    2.52
   1  -9  -8    6.09    1.67
   1  -9  -8    3.78    1.25
  -1   9   8    4.49    2.06
  -1   9   8    6.60    2.28
   2  -8  -8    9.15    1.59
  -2   8   8   11.03    2.31
  -2   8   8   11.01    2.28
   3  -7  -8    8.85    1.56
  -3   7   8    9.79    2.28
  -3   7   8    8.23    2.19
   4  -6  -8    6.31    1.41
  -4   6   8    3.87    1.94
  -4   6   8    4.34    2.04
   5  -5  -8    3.29    1.33
  -5   5   8    1.04    1.39
  -5   5   8    3.17    2.46
   6  -4  -8    0.51    0.99
  -6   4   8    1.94    1.26
  -2 -11  -8    4.35    1.50
   2  11   8    6.67    2.25
   2  11   8    3.10    1.34
  -1 -10  -8    1.35    0.96
   1  10   8    2.40    1.81
   0  -9  -8    1.79    1.04
   0   9   8    1.77    1.83
   1  -8  -8   23.57    2.46
  -1   8   8   26.01    3.10
  -1   8   8   21.71    2.96
   2  -7  -8    0.85    0.92
  -2   7   8   -0.97    1.20
  -2   7   8    0.47    1.31
   3  -6  -8    7.26    1.42
   3  -6  -8   10.01    2.22
  -3   6   8    8.59    2.07
  -3   6   8    9.52    2.35
   4  -5  -8    0.15    0.82
   4  -5  -8   -0.11    0.83
  -4   5   8   -0.87    1.39
  -4   5   8    0.61    1.40
   5  -4  -8    3.17    1.27
   5  -4  -8    5.10    1.28
  -5   4   8    3.31    1.45
  -5   4   8    1.34    1.43
   6  -3  -8    8.95    1.83
   6  -3  -8    7.19    1.43
  -6   3   8    7.04    1.87
  -7   2   8    2.47    1.56
  -3 -11  -8    1.19    1.20
   3  11   8    0.70    1.16
   3  11   8   -0.14    1.90
  -2 -10  -8    4.33    1.27
   2  10   8    4.83    2.02
   2  10   8    3.01    1.21
  -1  -9  -8   20.26    2.14
   1   9   8   15.41    2.56
   0  -8  -8    1.41    0.89
   0  -8  -8    0.68    0.87
   0   8   8    1.14    1.32
   1  -7  -8    7.60    1.37
   1  -7  -8    9.43    1.47
  -1   7   8   11.14    2.20
  -1   7   8    9.54    2.02
   2  -6  -8   -0.72    0.60
   2  -6  -8    1.01    0.90
  -2   6   8    0.67    1.32
  -2   6   8    0.14    1.23
   3  -5  -8   28.63    2.19
   3  -5  -8   27.03    2.07
  -3   5   8   23.42    2.88
  -3   5   8   26.57    2.69
   4  -4  -8    2.76    1.08
   4  -4  -8    2.54    0.99
  -4   4   8    1.03    1.37
  -4   4   8    0.22    1.29
   5  -3  -8   21.09    2.45
   5  -3  -8   24.82    2.42
  -5   3   8   21.49    2.90
  -5   3   8   20.36    2.81
   6  -2  -8    1.03    1.01
   6  -2  -8    3.00    1.11
  -6   2   8    2.07    1.36
   7  -1  -8   -0.87    0.97
   7  -1  -8   -1.56    1.05
  -7   1   8   -0.20    1.32
  -7   1   8    0.55    1.25
  -4 -11  -8    1.09    1.04
  -4 -11  -8    5.22    1.55
   4  11   8    1.26    1.24
  -3 -10  -8    2.16    1.13
  -3 -10  -8    2.92    1.22
   3  10   8    1.60    1.43
   3  10   8    2.42    1.19
  -2  -9  -8   -0.08    1.20
  -2  -9  -8   -0.61    0.68
   2   9   8   -0.80    1.30
   2   9   8    0.51    0.90
  -1  -8  -8    7.73    1.34
  -1  -8  -8    5.16    1.29
   1   8   8    5.46    1.61
   0  -7  -8   -0.43    0.79
   0  -7  -8    0.83    0.71
   0   7   8    0.11    1.19
   0   7   8   -0.16    1.24
   1  -6  -8    4.90    1.14
   1  -6  -8    5.90    1.31
  -1   6   8    8.58    1.86
  -1   6   8    6.77    1.67
   2  -5  -8    5.04    1.19
   2  -5  -8    3.59    0.96
  -2   5   8    5.05    1.62
  -2   5   8    5.01    1.55
   3  -4  -8   22.93    1.93
   3  -4  -8   20.39    1.71
  -3   4   8   20.84    2.66
  -3   4   8   23.15    2.82
   4  -3  -8   37.09    2.41
  -4   3   8   36.19    2.94
  -4   3   8   33.83    2.98
   5  -2  -8    3.88    1.07
   5  -2  -8    1.72    1.04
  -5   2   8    2.04    1.32
  -5   2   8    3.34    1.43
   6  -1  -8   23.90    2.43
   6  -1  -8   29.18    2.52
  -6   1   8   26.39    2.46
  -6   1   8   30.38    2.88
   7   0  -8    2.41    1.34
  -7   0   8    2.02    1.31
  -7   0   8    0.64    1.37
  -5 -11  -8    1.54    1.19
  -5 -11  -8    1.34    1.02
   5  11   8    1.45    1.38
  -4 -10  -8    6.95    1.47
  -4 -10  -8   14.14    2.14
   4  10   8    6.54    1.63
  -3  -9  -8    1.43    0.93
  -3  -9  -8    2.49    1.03
   3   9   8    1.84    1.18
   3   9   8    1.65    1.46
  -2  -8  -8    0.25    0.63
  -2  -8  -8    3.18    1.03
   2   8   8    0.51    1.22
   2   8   8    0.58    0.91
  -1  -7  -8    2.91    0.84
  -1  -7  -8    1.47    0.88
  -1  -7  -8    3.05    0.96
   1   7   8    2.25    1.45
   0  -6  -8    4.01    0.99
   0  -6  -8    2.21    0.89
   0   6   8    4.29    1.54
   0   6   8    1.29    1.14
   1  -5  -8   41.72    2.40
   1  -5  -8   36.50    2.48
  -1   5   8   39.56    2.74
  -1   5   8   41.57    3.03
   2  -4  -8   11.83    1.58
   2  -4  -8   15.57    1.62
  -2   4   8   14.80    2.10
  -2   4   8   14.26    2.13
   3  -3  -8    2.39    0.92
   3  -3  -8    1.04    0.69
  -3   3   8    2.99    1.30
  -3   3   8    2.64    1.23
   4  -2  -8   27.81    1.95
   4  -2  -8   27.19    2.18
  -4   2   8   30.74    2.58
  -4   2   8   29.00    2.66
   5  -1  -8    3.52    1.20
   5  -1  -8    2.07    1.05
  -5   1   8    3.39    1.16
  -5   1   8    1.72    1.57
  -5   1   8    3.39    1.54
   6   0  -8   18.42    2.32
  -6   0   8   18.45    2.22
  -6   0   8   15.24    2.41
   7   1  -8   -0.84    1.03
  -7  -1   8    2.16    1.44
  -7  -1   8    0.97    1.35
  -5 -10  -8    4.11    1.28
  -5 -10  -8    8.33    1.69
   5  10   8    5.83    1.56
  -4  -9  -8    1.52    0.98
  -4  -9  -8   -0.47    0.79
   4   9   8    0.57    1.03
  -3  -8  -8    4.82    1.20
  -3  -8  -8    4.78    1.15
   3   8   8    5.43    1.50
   3   8   8    5.24    1.31
  -2  -7  -8    0.26    0.69
  -2  -7  -8   -0.20    0.65
  -2  -7  -8    0.38    0.73
   2   7   8    1.47    0.99
   2   7   8    1.36    1.11
  -1  -6  -8   29.63    2.03
  -1  -6  -8   31.79    2.12
  -1  -6  -8   36.73    2.35
   1   6   8   32.60    2.64
   1   6   8   31.77    2.34
   0  -5  -8    2.99    0.83
   0  -5  -8    1.88    0.78
   0   5   8    2.64    1.24
   0   5   8    0.94    1.01
   1  -4  -8   16.28    1.84
   1  -4  -8   17.14    1.65
  -1   4   8   12.01    1.88
  -1   4   8   16.02    1.94
   2  -3  -8   29.44    2.08
   2  -3  -8   29.69    1.82
  -2   3   8   27.44    2.43
  -2   3   8   29.00    2.36
   3  -2  -8    3.89    1.39
   3  -2  -8    4.17    0.89
   3  -2  -8    4.81    1.15
  -3   2   8    2.51    1.18
  -3   2   8    6.31    1.61
   4  -1  -8   23.10    2.07
   4  -1  -8   21.50    1.94
  -4   1   8   22.45    2.19
  -4   1   8   23.07    2.28
   5   0  -8    0.53    1.04
   5   0  -8   -0.01    0.75
  -5   0   8    0.98    1.14
  -5   0   8    0.12    1.01
  -5   0   8   -0.06    0.86
   6   1  -8    8.64    1.68
   6   1  -8    7.27    2.12
  -6  -1   8   11.24    1.87
  -6  -1   8    7.54    1.78
   7   2  -8    7.40    1.85
  -7  -2   8    6.29    1.78
  -6 -10  -8   -0.20    1.15
  -6 -10  -8    0.69    0.96
   6  10   8   -0.87    1.13
  -5  -9  -8   -0.08    0.86
  -5  -9  -8   -0.55    0.73
   5   9   8    0.63    1.26
  -4  -8  -8   -0.37    0.68
  -4  -8  -8    0.63    0.86
   4   8   8   -1.00    0.85
  -3  -7  -8    1.26    0.78
  -3  -7  -8    0.22    0.62
  -3  -7  -8   -0.40    0.61
   3   7   8    0.12    1.08
   3   7   8   -0.74    0.70
  -2  -6  -8   10.23    1.39
  -2  -6  -8   13.83    1.57
  -2  -6  -8    8.68    1.41
  -2  -6  -8   10.09    1.46
   2   6   8   11.03    1.81
   2   6   8    9.60    1.51
  -1  -5  -8   22.34    1.77
  -1  -5  -8   26.56    1.72
  -1  -5  -8   26.86    1.92
   1   5   8   23.30    1.91
   1   5   8   27.89    2.39
   0  -4  -8   50.03    2.82
   0  -4  -8   47.06    2.63
   0  -4  -8   52.69    2.59
   0   4   8   49.61    3.19
   0   4   8   50.29    2.84
   0   4   8   49.58    2.80
   1  -3  -8    1.61    0.79
   1  -3  -8    1.44    0.63
   1  -3  -8    1.79    0.78
  -1   3   8    1.70    0.87
  -1   3   8    3.45    1.24
   2  -2  -8   34.90    1.93
   2  -2  -8   33.08    2.15
   2  -2  -8   32.65    2.18
  -2   2   8   35.04    2.46
  -2   2   8   34.81    2.61
   3  -1  -8    5.11    1.03
   3  -1  -8    4.77    1.06
  -3   1   8    6.10    1.57
  -3   1   8    3.73    1.23
   4   0  -8   16.94    2.07
   4   0  -8   15.11    1.81
  -4   0   8   18.04    1.65
  -4   0   8   16.56    2.05
  -4   0   8   11.71    1.94
   5   1  -8   29.69    2.37
   5   1  -8   26.93    2.29
  -5  -1   8   26.72    2.51
  -5  -1   8   29.57    3.96
   6   2  -8   27.43    2.94
   6   2  -8   28.40    2.40
  -6  -2   8   18.58    2.62
   7   3  -8    8.75    1.97
   7   3  -8    6.65    1.60
  -7  -3   8    7.58    1.93
  -7 -10  -8    9.54    1.93
  -7 -10  -8    9.02    1.69
   7  10   8    7.47    1.96
  -6  -9  -8    0.78    0.94
  -6  -9  -8    0.53    0.95
   6   9   8    0.00    1.08
  -5  -8  -8   11.18    1.73
  -5  -8  -8   12.83    1.74
   5   8   8    9.70    1.77
  -4  -7  -8    4.22    1.18
  -4  -7  -8    2.98    0.97
  -4  -7  -8    3.84    1.08
   4   7   8    2.33    1.06
  -3  -6  -8   14.12    1.59
  -3  -6  -8   14.64    1.75
  -3  -6  -8   18.89    2.05
   3   6   8   15.59    2.07
   3   6   8   11.69    1.74
  -2  -5  -8   34.53    2.06
  -2  -5  -8   34.49    2.29
  -2  -5  -8   37.92    2.35
   2   5   8   34.72    2.54
   2   5   8   37.46    2.48
  -1  -4  -8    0.66    0.57
  -1  -4  -8    1.62    0.70
  -1  -4  -8    0.38    0.56
   1   4   8    0.13    0.76
   1   4   8   -0.40    0.87
   0  -3  -8   89.53    4.03
   0  -3  -8   77.69    3.96
   0  -3  -8   81.20    3.64
   0   3   8   89.91    4.45
   0   3   8   86.04    3.99
   0   3   8   85.99    3.92
   1  -2  -8   22.36    1.44
   1  -2  -8   25.57    1.79
   1  -2  -8   25.70    1.79
  -1   2   8   24.52    1.62
  -1   2   8   24.18    2.11
  -1   2   8   23.26    1.85
   2  -1  -8    7.32    1.24
   2  -1  -8    7.82    1.24
  -2   1   8    6.49    1.42
  -2   1   8   10.14    1.63
   3   0  -8   12.47    1.62
   3   0  -8   15.86    1.77
  -3   0   8   17.17    2.16
  -3   0   8   17.02    2.03
   4   1  -8    4.95    1.19
   4   1  -8    5.49    1.19
  -4  -1   8    4.67    1.45
  -4  -1   8    5.35    1.37
   5   2  -8   34.14    2.64
   5   2  -8   38.66    2.78
   5   2  -8   31.93    2.55
  -5  -2   8   40.44    3.00
   6   3  -8    1.63    0.89
   6   3  -8    0.54    1.01
   6   3  -8    0.97    1.10
  -6  -3   8    1.62    1.30
   7   4  -8   13.29    2.24
   7   4  -8   14.58    2.02
   7   4  -8    8.07    1.80
  -7  -4   8   13.33    2.31
  -7  -9  -8    0.37    1.10
  -7  -9  -8   -0.47    0.92
   7   9   8    0.73    1.32
  -6  -8  -8    1.97    1.00
  -6  -8  -8    2.98    1.19
   6   8   8    1.77    1.20
  -5  -7  -8    4.18    1.19
  -5  -7  -8    3.80    1.08
  -5  -7  -8    4.56    1.19
   5   7   8    3.65    1.32
  -4  -6  -8    8.13    1.24
  -4  -6  -8    7.99    1.38
   4   6   8    5.85    1.36
  -3  -5  -8    2.05    0.72
  -3  -5  -8    1.69    0.89
   3   5   8    2.05    0.96
   3   5   8    1.80    1.10
  -2  -4  -8   63.02    3.53
  -2  -4  -8   71.16    3.60
  -2  -4  -8   74.77    3.31
   2   4   8   74.99    3.65
   2   4   8   77.34    3.90
  -1  -3  -8   18.24    1.22
  -1  -3  -8   18.88    1.52
  -1  -3  -8   17.53    1.52
   1   3   8   17.77    1.79
   1   3   8   18.86    1.56
   0  -2  -8   40.91    2.47
   0  -2  -8   44.11    2.46
   0   2   8   43.46    2.29
   0   2   8   42.80    2.78
   0   2   8   40.63    2.40
   1  -1  -8   12.72    1.50
   1  -1  -8   13.41    1.57
  -1   1   8   11.82    1.62
  -1   1   8   14.95    1.98
   2   0  -8  102.07    4.38
   2   0  -8  110.98    4.79
   2   0  -8  101.34    4.76
  -2   0   8  101.56    5.04
  -2   0   8  102.89    4.95
   3   1  -8    0.83    0.72
   3   1  -8    1.47    0.80
   3   1  -8    1.66    0.69
  -3  -1   8    3.97    1.20
  -3  -1   8    1.64    1.00
   4   2  -8    0.27    0.72
   4   2  -8    1.91    0.78
   4   2  -8    0.93    0.85
  -4  -2   8    0.78    1.00
  -4  -2   8    0.85    0.95
   5   3  -8   48.11    2.82
   5   3  -8   38.57    2.87
   5   3  -8   43.51    3.03
  -5  -3   8   43.11    3.21
   6   4  -8    0.68    1.04
   6   4  -8    0.29    0.85
   6   4  -8   -1.19    0.83
  -6  -4   8    2.34    1.40
   7   5  -8    1.33    1.00
   7   5  -8    1.87    1.33
   7   5  -8    2.85    1.46
  -7  -5   8    5.02    1.78
  -7  -8  -8    1.17    1.05
  -7  -8  -8   -0.81    0.78
   7   8   8   -1.62    0.89
  -6  -7  -8    1.72    0.94
  -6  -7  -8    2.62    1.10
   6   7   8    1.37    1.19
  -5  -6  -8    5.37    1.31
  -5  -6  -8    5.12    1.13
  -5  -6  -8    3.47    1.12
   5   6   8    2.55    1.08
  -4  -5  -8   24.63    1.73
  -4  -5  -8   24.32    2.02
  -4  -5  -8   26.90    2.06
   4   5   8   24.81    2.11
  -3  -4  -8    0.92    0.68
  -3  -4  -8    1.10    0.60
  -3  -4  -8    0.99    0.64
  -3  -4  -8    1.71    0.72
   3   4   8    0.35    0.91
   3   4   8    1.59    0.89
  -2  -3  -8   -0.38    0.44
  -2  -3  -8    0.26    0.56
  -2  -3  -8    0.83    0.51
  -2  -3  -8    1.05    0.53
   2   3   8    0.33    0.90
   2   3   8   -0.23    0.60
  -1  -2  -8   33.96    2.08
  -1  -2  -8   31.98    1.80
  -1  -2  -8   31.17    2.09
   1   2   8   29.56    1.93
   1   2   8   31.41    2.30
   0  -1  -8   54.71    2.91
   0  -1  -8   61.66    3.09
   0  -1  -8   55.44    2.69
   0   1   8   52.50    2.82
   0   1   8   57.50    2.97
   0   1   8   57.29    3.27
   1   0  -8    5.16    1.10
   1   0  -8    6.34    0.95
   1   0  -8    4.79    0.96
  -1   0   8    3.72    1.03
  -1   0   8    7.21    1.38
   2   1  -8    9.79    1.24
   2   1  -8    8.21    1.34
   2   1  -8   12.17    1.51
  -2  -1   8    8.75    1.58
  -2  -1   8    8.57    1.53
   3   2  -8   33.38    2.24
   3   2  -8   31.16    2.08
   3   2  -8   32.25    2.32
  -3  -2   8   30.52    2.44
  -3  -2   8   33.16    2.50
   4   3  -8   12.52    1.78
   4   3  -8   13.00    1.63
   4   3  -8    8.97    1.56
  -4  -3   8   12.16    1.94
  -4  -3   8   10.10    1.85
   5   4  -8    4.67    1.11
   5   4  -8    1.62    1.05
   5   4  -8    1.50    1.02
  -5  -4   8    4.04    1.43
   6   5  -8    9.95    1.98
   6   5  -8    8.54    1.80
   6   5  -8   11.10    1.77
  -6  -5   8    7.78    1.98
  -8  -8  -8    1.28    1.11
   8   8   8    0.76    1.02
   8   8   8   -0.57    1.20
  -7  -7  -8   -0.64    0.87
  -7  -7  -8    0.50    0.99
   7   7   8    0.46    1.14
  -6  -6  -8    3.16    1.17
  -6  -6  -8    6.23    1.24
  -6  -6  -8    2.55    1.10
  -6  -6  -8    5.10    1.11
   6   6   8    3.80    1.29
  -5  -5  -8    0.49    0.75
  -5  -5  -8    0.32    0.73
  -5  -5  -8    0.84    0.69
  -5  -5  -8    0.09    0.71
   5   5   8    0.53    0.92
  -4  -4  -8    0.57    0.68
  -4  -4  -8    0.18    0.59
  -4  -4  -8   -0.19    0.55
   4   4   8   -0.46    0.73
  -3  -3  -8   30.41    2.03
  -3  -3  -8   34.80    2.00
  -3  -3  -8   34.28    1.84
  -3  -3  -8   25.62    2.09
   3   3   8   32.38    2.19
   3   3   8   30.04    2.16
  -2  -2  -8   11.48    1.36
  -2  -2  -8   17.34    1.85
  -2  -2  -8   15.26    1.30
   2   2   8   15.65    1.46
   2   2   8   17.85    1.96
  -1  -1  -8   32.38    1.84
  -1  -1  -8   29.96    2.04
  -1  -1  -8   26.85    1.80
   1   1   8   28.51    1.79
   1   1   8   27.10    2.15
   0   0  -8   44.01    2.46
   0   0  -8   45.90    2.42
   0   0  -8   45.91    2.68
   0   0   8   47.99    2.96
   0   0   8   44.79    2.55
   1   1  -8   54.28    2.88
   1   1  -8   60.06    2.91
   1   1  -8   54.36    3.09
  -1  -1   8   61.75    3.44
  -1  -1   8   57.22    3.17
   2   2  -8    0.11    0.62
   2   2  -8    0.10    0.56
   2   2  -8    0.45    0.62
  -2  -2   8    0.05    0.75
  -2  -2   8   -0.45    0.78
   3   3  -8   14.17    1.71
   3   3  -8   11.74    1.62
   3   3  -8   13.49    1.80
  -3  -3   8    8.98    1.27
  -3  -3   8   17.22    2.20
  -3  -3   8   12.07    1.79
   4   4  -8    1.89    0.93
   4   4  -8    4.30    1.19
   4   4  -8    4.57    1.29
  -4  -4   8    7.09    1.72
  -4  -4   8    4.32    1.34
   5   5  -8    4.38    1.14
   5   5  -8    1.95    1.13
   5   5  -8    2.29    1.18
  -5  -5   8    2.73    1.31
   6   6  -8    1.89    1.06
   6   6  -8    1.40    1.15
   6   6  -8   -0.16    1.09
  -8  -7  -8    2.92    1.22
  -8  -7  -8    2.78    1.23
   8   7   8   -0.27    1.17
   8   7   8    3.02    1.18
  -7  -6  -8    2.76    1.21
  -7  -6  -8    3.52    1.10
   7   6   8    2.16    1.27
  -6  -5  -8   10.31    1.57
  -6  -5  -8    9.44    1.63
  -6  -5  -8    8.21    1.30
  -6  -5  -8    9.83    1.62
   6   5   8    7.08    1.59
  -5  -4  -8    1.29    0.78
  -5  -4  -8    2.16    0.84
  -5  -4  -8    2.24    0.86
   5   4   8    3.15    1.22
  -4  -3  -8   -0.46    0.55
  -4  -3  -8   -0.32    0.55
  -4  -3  -8    0.97    0.74
   4   3   8    0.38    0.80
  -3  -2  -8    3.19    0.87
  -3  -2  -8    4.38    0.92
  -3  -2  -8    3.06    0.95
   3   2   8    3.53    0.99
   3   2   8    3.16    0.98
  -2  -1  -8    0.23    0.66
  -2  -1  -8    0.30    0.63
  -2  -1  -8    0.27    0.42
   2   1   8    0.35    0.84
   2   1   8    0.15    0.66
  -1   0  -8   88.89    3.95
  -1   0  -8   89.33    4.03
  -1   0  -8   89.23    4.24
   1   0   8   89.44    4.46
   1   0   8   82.35    3.94
   0   1  -8   -0.50    0.43
   0   1  -8    0.12    0.50
   0   1  -8    0.62    0.70
   0   1  -8   -0.04    0.52
   0  -1   8    0.04    0.61
   0  -1   8    0.07    0.84
   1   2  -8   80.33    3.69
   1   2  -8   74.34    3.94
   1   2  -8   79.34    3.76
   1   2  -8   80.80    3.78
  -1  -2   8   75.28    4.16
  -1  -2   8   81.31    4.06
   2   3  -8    1.26    0.73
   2   3  -8   -0.62    0.60
   2   3  -8    0.56    0.76
  -2  -3   8   -0.17    0.90
  -2  -3   8    1.23    0.92
  -2  -3   8    0.53    0.66
   3   4  -8    0.06    0.63
   3   4  -8   -0.36    0.72
   3   4  -8   -0.20    0.75
  -3  -4   8    0.82    0.89
  -3  -4   8    0.29    0.62
  -3  -4   8    1.15    1.04
   4   5  -8    3.11    1.19
   4   5  -8    4.60    1.22
   4   5  -8    3.30    1.10
  -4  -5   8    3.02    1.27
   5   6  -8    3.92    1.24
   5   6  -8    4.00    1.52
   6   7  -8    8.57    1.57
   6   7  -8    7.54    1.86
  -8  -6  -8    1.28    1.08
  -8  -6  -8   -0.81    0.84
   8   6   8    0.38    0.97
   8   6   8   -1.09    1.05
  -7  -5  -8    0.83    1.01
  -7  -5  -8   -0.69    0.91
   7   5   8   -1.01    0.99
  -6  -4  -8    0.10    0.75
  -6  -4  -8   -0.61    0.72
  -6  -4  -8   -0.12    0.73
   6   4   8    0.92    1.06
  -5  -3  -8   -0.52    0.66
  -5  -3  -8    1.05    0.80
   5   3   8   -1.04    0.93
  -4  -2  -8    3.01    0.92
  -4  -2  -8    4.21    1.11
   4   2   8    2.32    1.07
  -3  -1  -8   -0.36    0.62
  -3  -1  -8    0.39    0.64
   3   1   8    0.62    0.76
   3   1   8    0.23    0.86
  -2   0  -8   14.42    1.26
  -2   0  -8   19.83    1.70
  -2   0  -8   18.90    1.93
   2   0   8   16.38    1.65
   2   0   8   16.21    1.45
  -1   1  -8   47.84    2.91
  -1   1  -8   51.10    2.83
  -1   1  -8   54.82    2.72
   1  -1   8   53.32    3.17
   0   2  -8   28.40    2.10
   0   2  -8   26.49    1.92
   0   2  -8   27.98    1.89
   0  -2   8   28.27    2.31
   1   3  -8    8.10    1.38
   1   3  -8    9.35    1.37
   1   3  -8   10.22    1.46
  -1  -3   8   10.87    1.73
  -1  -3   8    7.05    1.24
   2   4  -8    7.85    1.37
   2   4  -8    9.52    1.59
   2   4  -8    7.93    1.41
  -2  -4   8    5.89    1.18
  -2  -4   8    9.70    1.77
   3   5  -8    7.14    1.54
   3   5  -8    6.85    1.40
  -3  -5   8    8.25    1.70
  -3  -5   8    7.00    1.32
   4   6  -8    9.65    1.73
   4   6  -8   10.30    1.91
  -4  -6   8   11.89    2.14
   5   7  -8   -0.05    1.08
   5   7  -8    0.04    0.93
  -8  -5  -8    1.83    1.20
  -8  -5  -8   -0.15    1.21
   8   5   8    0.96    1.28
   8   5   8    0.64    0.97
  -7  -4  -8   -1.91    0.72
  -7  -4  -8   -0.29    0.93
  -7  -4  -8    0.24    1.02
   7   4   8   -0.73    0.94
  -6  -3  -8    2.69    1.13
  -6  -3  -8    1.69    1.03
   6   3   8    1.52    1.18
  -5  -2  -8    0.99    0.95
  -5  -2  -8    1.05    0.86
   5   2   8    1.46    1.09
  -4  -1  -8    1.25    0.79
  -4  -1  -8    0.98    0.92
   4   1   8    0.98    0.91
  -3   0  -8   48.47    3.01
  -3   0  -8   50.04    2.95
   3   0   8   57.60    3.01
   3   0   8   51.89    3.08
  -2   1  -8    2.77    0.96
  -2   1  -8    2.25    0.83
  -2   1  -8    1.85    0.88
   2  -1   8    3.94    1.18
   2  -1   8    2.14    0.84
   2  -1   8    2.01    0.80
  -1   2  -8    1.11    0.85
  -1   2  -8    0.64    0.69
  -1   2  -8    1.10    0.82
   1  -2   8    0.79    0.67
   1  -2   8    1.29    0.87
   0   3  -8    8.98    1.43
   0   3  -8   10.66    1.62
   0   3  -8   13.12    1.63
   0  -3   8    8.63    1.70
   0  -3   8    8.97    1.42
   1   4  -8    5.29    1.19
   1   4  -8    7.58    1.40
   1   4  -8    9.18    1.54
  -1  -4   8    6.87    1.50
  -1  -4   8    7.09    1.28
   2   5  -8    5.69    1.33
   2   5  -8    5.32    1.30
   2   5  -8    4.88    1.24
  -2  -5   8    3.57    1.33
  -2  -5   8    4.58    1.15
   3   6  -8    5.25    1.48
   3   6  -8    7.64    1.63
   3   6  -8    6.01    1.46
  -3  -6   8    6.51    1.56
  -3  -6   8    8.21    1.50
   4   7  -8    5.30    1.44
   4   7  -8    2.68    1.35
   4   7  -8    1.84    1.31
  -4  -7   8    3.87    1.42
  -8  -4  -8    3.14    1.33
   8   4   8    2.17    1.40
  -7  -3  -8    2.42    1.21
  -7  -3  -8    1.96    1.09
   7   3   8    1.31    1.27
  -6  -2  -8    2.38    1.04
  -6  -2  -8    2.34    1.14
   6   2   8    3.95    1.33
  -5  -1  -8    0.74    0.86
  -5  -1  -8    0.69    0.85
   5   1   8    0.44    0.92
  -4   0  -8    0.37    0.82
  -4   0  -8   -0.60    0.77
   4   0   8   -0.67    0.83
   4   0   8    1.17    0.71
  -3   1  -8    1.17    0.90
  -3   1  -8    1.50    1.05
   3  -1   8    0.71    0.92
   3  -1   8    0.10    0.69
   3  -1   8    1.14    0.90
  -2   2  -8   31.33    2.17
  -2   2  -8   32.83    2.36
  -2   2  -8   27.20    2.18
   2  -2   8   27.45    2.15
   2  -2   8   30.54    2.49
  -1   3  -8    1.08    0.88
  -1   3  -8    0.54    0.81
  -1   3  -8    0.96    0.88
   1  -3   8    0.87    0.72
   1  -3   8    2.86    1.15
   0   4  -8    5.75    1.30
   0   4  -8    5.04    1.28
   0   4  -8    5.17    1.23
   0  -4   8    8.96    1.77
   0  -4   8    6.35    1.24
   1   5  -8    0.84    0.94
   1   5  -8    0.79    0.95
   1   5  -8    0.00    0.84
  -1  -5   8    1.13    1.07
  -1  -5   8    0.44    0.90
   2   6  -8   20.01    2.46
   2   6  -8   24.80    2.75
   2   6  -8   25.36    2.64
  -2  -6   8   23.27    2.90
  -2  -6   8   26.15    2.32
   3   7  -8   11.24    1.92
   3   7  -8   11.22    2.00
   3   7  -8    9.73    1.69
  -3  -7   8   13.91    2.00
   4   8  -8   14.03    2.25
   4   8  -8   15.64    2.35
   4   8  -8   20.29    2.69
  -8  -3  -8    2.27    1.36
   8   3   8    1.37    1.28
  -7  -2  -8    7.12    1.64
  -7  -2  -8    6.06    1.61
   7   2   8    5.70    1.64
  -6  -1  -8   11.80    1.97
  -6  -1  -8   12.37    1.94
   6   1   8    9.33    1.93
  -5   0  -8    4.80    1.36
  -5   0  -8    1.59    0.94
   5   0   8    8.86    1.69
  -4   1  -8    0.67    0.72
  -4   1  -8   -0.46    0.82
   4  -1   8    1.29    0.80
   4  -1   8    0.65    0.90
  -3   2  -8    6.67    1.41
  -3   2  -8    5.20    1.21
  -3   2  -8    4.65    1.34
   3  -2   8    4.57    1.39
   3  -2   8    4.69    1.22
   3  -2   8    2.17    0.94
  -2   3  -8    1.02    0.92
  -2   3  -8    0.24    0.88
  -2   3  -8    1.15    0.96
   2  -3   8   -0.65    0.71
   2  -3   8    0.31    0.93
  -1   4  -8    9.40    1.54
  -1   4  -8    8.27    1.50
  -1   4  -8    7.49    1.49
   1  -4   8    5.37    1.22
   1  -4   8   10.08    1.93
   0   5  -8   -0.42    0.84
   0   5  -8   -0.30    0.85
   0   5  -8    0.42    0.84
   0  -5   8    0.72    0.77
   0  -5   8    2.61    1.31
   1   6  -8    1.87    1.13
   1   6  -8    2.36    1.11
   1   6  -8    0.52    0.99
  -1  -6   8    0.59    1.03
  -1  -6   8    1.31    0.96
   2   7  -8    2.21    1.12
   2   7  -8   -0.23    1.05
   2   7  -8    0.21    1.22
  -2  -7   8    1.14    1.08
   3   8  -8    2.81    1.42
   3   8  -8    6.82    1.79
   3   8  -8    4.23    1.58
  -3  -8   8    7.14    1.57
  -8  -2  -8    0.34    1.21
   8   2   8    0.87    1.28
  -7  -1  -8    2.76    1.46
   7   1   8    0.77    1.22
  -6   0  -8    0.13    0.93
   6   0   8    0.94    1.18
  -5   1  -8   11.20    1.87
   5  -1   8    5.47    1.48
  -4   2  -8   -1.19    0.78
  -4   2  -8    0.98    1.04
   4  -2   8    0.47    1.10
   4  -2   8    0.22    0.82
  -3   3  -8    6.28    1.60
  -3   3  -8    6.30    1.52
   3  -3   8    6.22    1.34
  -2   4  -8    2.19    1.00
  -2   4  -8    1.34    1.02
  -2   4  -8   -0.24    0.98
   2  -4   8    0.69    0.76
  -1   5  -8   -0.76    0.94
  -1   5  -8    1.46    1.05
   1  -5   8    0.35    0.82
   0   6  -8   11.93    2.04
   0   6  -8   14.34    2.13
   0  -6   8    8.17    1.62
   1   7  -8    3.22    1.42
   1   7  -8    0.81    1.11
  -1  -7   8    0.67    0.89
   2   8  -8    0.97    1.21
   2   8  -8    1.27    1.17
  -2  -8   8    1.36    1.21
  -7   0  -8    6.14    1.70
   7   0   8    6.38    1.77
  -6   1  -8   -0.55    0.95
   6  -1   8    0.00    1.07
  -5   2  -8    0.96    1.18
   5  -2   8   -1.37    0.91
  -4   3  -8    4.12    1.53
  -4   3  -8    9.21    1.85
   4  -3   8    8.78    1.64
  -3   4  -8    0.26    1.14
  -3   4  -8    3.14    1.44
   3  -4   8    3.01    1.21
  -2   5  -8   21.75    2.75
  -2   5  -8   19.86    2.51
  -2   5  -8   15.47    2.27
   2  -5   8   20.94    2.45
  -1   6  -8    1.89    1.16
  -1   6  -8    3.12    1.41
  -1   6  -8    2.45    1.34
   1  -6   8    2.48    1.16
   0   7  -8    0.05    1.07
   0   7  -8   -1.44    1.01
   0  -7   8    0.23    1.04
   1   8  -8    1.00    1.39
   1   8  -8    1.17    1.19
  -1  -8   8    0.72    1.10
  -6   2  -8    0.46    1.20
   6  -2   8    0.77    1.33
  -5   3  -8    1.88    1.56
  -5   3  -8    2.55    1.52
   5  -3   8    5.46    1.53
  -4   4  -8   -1.53    1.17
  -4   4  -8    0.96    1.53
   4  -4   8    2.17    1.18
  -3   5  -8   -0.98    1.20
  -3   5  -8   -1.38    1.09
   3  -5   8    0.71    1.02
  -2   6  -8    8.22    1.91
  -2   6  -8    5.99    1.81
  -2   6  -8    8.02    1.92
   2  -6   8   11.21    1.93
  -1   7  -8    0.88    1.42
  -1   7  -8    1.70    1.36
  -1   7  -8    1.36    1.33
   1  -7   8    2.73    1.31
   0 -10  -9   -0.50    0.94
   0  10   9   -0.89    1.73
   1  -9  -9    1.33    1.08
  -1   9   9    3.65    1.99
   2  -8  -9    4.40    1.20
  -2   8   9    3.75    1.86
  -2   8   9    1.27    1.70
   3  -7  -9    2.63    1.12
  -3   7   9    1.04    1.69
  -3   7   9    0.64    1.61
   4  -6  -9    3.50    1.32
  -4   6   9    1.62    1.66
  -4   6   9    1.57    1.66
   5  -5  -9    7.25    1.55
  -5   5   9    3.62    1.57
  -5   5   9    4.60    2.23
  -2 -11  -9    1.45    1.23
  -1 -10  -9    0.30    1.10
   1  10   9    1.07    1.12
   1  10   9    1.86    1.97
   0  -9  -9    0.69    0.95
   0   9   9   -1.20    1.52
   1  -8  -9    4.25    1.87
   1  -8  -9    1.86    1.10
  -1   8   9    1.73    1.59
  -1   8   9    2.93    1.77
   2  -7  -9    6.38    1.37
   2  -7  -9    3.42    1.18
  -2   7   9    1.94    1.67
  -2   7   9    0.13    1.47
   3  -6  -9    1.89    1.00
   3  -6  -9    1.05    0.98
  -3   6   9    0.78    1.65
  -3   6   9   -0.53    1.34
   4  -5  -9    5.25    1.44
   4  -5  -9    2.24    1.00
  -4   5   9    1.81    1.54
  -4   5   9    3.49    1.95
   5  -4  -9    1.36    1.28
   5  -4  -9   -0.45    0.74
  -5   4   9   -0.55    1.50
  -5   4   9    0.04    1.09
   6  -3  -9    3.50    1.43
   6  -3  -9    5.05    1.47
  -6   3   9    1.40    1.32
  -3 -11  -9    0.34    1.07
   3  11   9   -0.27    1.05
  -2 -10  -9    1.39    0.96
   2  10   9    2.36    1.19
   2  10   9    4.88    2.16
  -1  -9  -9    9.50    1.61
  -1  -9  -9    8.72    1.53
   1   9   9    7.74    1.68
   1   9   9   14.00    2.77
   0  -8  -9    3.60    1.23
   0  -8  -9    4.39    1.25
   0   8   9    3.16    1.69
   1  -7  -9    2.61    1.04
   1  -7  -9    2.34    1.06
  -1   7   9    1.14    1.49
  -1   7   9    0.77    1.56
   2  -6  -9   16.02    2.13
   2  -6  -9   17.29    1.97
  -2   6   9   13.76    2.45
  -2   6   9   15.45    2.53
   3  -5  -9    4.19    1.28
   3  -5  -9    2.35    0.98
  -3   5   9    3.04    1.60
  -3   5   9    1.28    1.49
   4  -4  -9    3.99    1.15
   4  -4  -9    2.95    1.23
  -4   4   9    4.51    1.87
  -4   4   9    3.93    1.66
   5  -3  -9    1.79    1.16
   5  -3  -9    2.73    1.08
  -5   3   9   -0.50    1.48
  -5   3   9    1.97    1.34
   6  -2  -9    4.67    1.59
  -6   2   9    1.03    1.34
  -4 -11  -9    2.51    1.26
  -4 -11  -9    0.28    1.14
   4  11   9   -0.01    1.16
  -3 -10  -9    0.72    1.05
  -3 -10  -9    2.01    1.07
   3  10   9   -0.44    1.08
   3  10   9   -0.50    2.20
  -2  -9  -9    4.25    1.22
   2   9   9    2.86    1.85
   2   9   9    3.07    1.30
  -1  -8  -9    2.12    1.17
  -1  -8  -9    5.18    1.28
   1   8   9    0.47    1.43
   1   8   9    2.25    1.12
   0  -7  -9    3.43    1.07
   0  -7  -9    6.29    1.34
   0   7   9    3.90    1.76
   1  -6  -9   -0.06    0.68
   1  -6  -9    1.60    1.03
  -1   6   9   -0.76    1.29
  -1   6   9   -0.11    1.26
   2  -5  -9    0.96    0.79
   2  -5  -9    0.93    0.70
  -2   5   9    1.81    1.47
  -2   5   9    1.49    1.30
   3  -4  -9   11.18    1.69
   3  -4  -9   13.92    1.66
  -3   4   9   12.63    2.17
  -3   4   9   12.10    2.10
   4  -3  -9    5.73    1.52
   4  -3  -9    6.53    1.27
  -4   3   9    9.54    1.96
  -4   3   9    6.45    1.79
   5  -2  -9    4.22    1.31
  -5   2   9    5.94    1.75
  -5   2   9    7.85    1.93
   6  -1  -9    0.09    1.18
  -6   1   9    1.43    1.35
   7   0  -9    0.02    1.15
  -7   0   9    0.58    1.21
  -4 -10  -9   -0.82    0.79
  -4 -10  -9   -0.31    0.96
   4  10   9   -0.81    1.00
  -3  -9  -9   15.67    1.96
  -3  -9  -9    5.74    1.32
   3   9   9    3.02    1.34
   3   9   9    7.37    2.08
  -2  -8  -9    4.66    1.22
  -2  -8  -9    2.27    0.97
  -2  -8  -9    2.93    1.06
   2   8   9    0.98    1.09
   2   8   9    1.30    1.53
  -1  -7  -9    2.33    1.09
  -1  -7  -9    0.69    0.85
  -1  -7  -9    1.18    0.99
   1   7   9    0.52    1.49
   1   7   9    2.68    1.15
   0  -6  -9    0.51    0.71
   0  -6  -9   -0.27    0.62
   0   6   9   -0.03    1.41
   1  -5  -9    1.43    0.73
   1  -5  -9    0.97    0.81
  -1   5   9    0.49    1.19
  -1   5   9    2.11    1.15
   2  -4  -9    1.16    0.83
   2  -4  -9    0.26    0.59
  -2   4   9    1.01    1.31
  -2   4   9    1.12    1.09
   3  -3  -9    7.75    1.45
   3  -3  -9   10.02    1.39
  -3   3   9    7.52    1.88
  -3   3   9   10.50    2.03
   4  -2  -9   -0.82    0.86
  -4   2   9   -0.77    1.16
  -4   2   9    1.04    1.35
   5  -1  -9    9.95    1.76
  -5   1   9   13.33    2.27
  -5   1   9   13.98    2.31
   6   0  -9    3.37    1.37
  -6   0   9    2.77    1.34
   7   1  -9   -0.78    1.22
  -7  -1   9    2.09    1.31
  -5 -10  -9    6.89    1.58
  -5 -10  -9    6.56    1.48
   5  10   9    3.28    1.42
  -4  -9  -9    0.68    0.89
  -4  -9  -9    1.51    1.06
   4   9   9    1.90    1.27
  -3  -8  -9    0.58    0.84
  -3  -8  -9    2.57    1.08
   3   8   9    0.48    1.26
   3   8   9    3.04    1.25
  -2  -7  -9   20.64    2.15
  -2  -7  -9   23.41    2.51
  -2  -7  -9   16.51    1.82
   2   7   9   16.78    2.36
   2   7   9   14.80    1.97
  -1  -6  -9    3.58    1.08
  -1  -6  -9    2.85    0.88
  -1  -6  -9    2.69    0.83
   1   6   9    2.69    1.03
   1   6   9    0.94    1.28
   0  -5  -9   -1.29    0.55
   0  -5  -9    1.13    0.66
   0   5   9   -0.20    0.72
   0   5   9   -0.56    1.04
   1  -4  -9    0.02    0.60
   1  -4  -9    0.94    0.72
  -1   4   9    0.06    1.03
  -1   4   9   -0.17    0.83
   2  -3  -9    0.16    0.58
   2  -3  -9    1.36    0.81
  -2   3   9   -0.25    0.94
  -2   3   9   -1.14    1.09
   3  -2  -9   27.96    2.28
  -3   2   9   36.40    2.77
  -3   2   9   31.68    2.69
   4  -1  -9    1.64    0.89
  -4   1   9    1.33    1.23
  -4   1   9    5.79    1.63
   5   0  -9    5.21    1.52
  -5   0   9    4.89    1.56
  -5   0   9    5.71    1.57
   6   1  -9    1.70    1.22
  -6  -1   9    0.54    1.03
   7   2  -9    1.19    1.30
  -7  -2   9    2.43    1.50
  -6 -10  -9    1.45    1.23
  -6 -10  -9    1.09    1.06
   6  10   9   -0.06    1.23
  -5  -9  -9    3.74    1.24
  -5  -9  -9    3.53    1.27
   5   9   9    2.83    1.32
  -4  -8  -9    1.56    0.99
  -4  -8  -9    0.21    0.93
  -4  -8  -9    2.42    1.13
   4   8   9    0.18    0.98
  -3  -7  -9   -0.12    0.71
  -3  -7  -9   -0.36    0.60
  -3  -7  -9    0.94    0.76
   3   7   9   -0.51    1.22
   3   7   9    0.43    1.00
  -2  -6  -9    1.21    0.92
  -2  -6  -9    0.74    0.76
  -2  -6  -9    0.99    0.73
  -2  -6  -9    1.54    0.79
   2   6   9    0.17    0.87
   2   6   9    2.91    1.37
  -1  -5  -9    3.96    1.01
  -1  -5  -9    4.51    1.07
  -1  -5  -9    7.17    1.14
   1   5   9    7.00    1.71
   1   5   9    2.68    1.03
   0  -4  -9    1.61    0.67
   0  -4  -9    3.38    0.92
   0  -4  -9    3.24    0.94
   0   4   9    2.67    0.94
   0   4   9    1.15    1.18
   1  -3  -9    0.21    0.62
   1  -3  -9    0.05    0.47
   1  -3  -9    0.05    0.54
  -1   3   9    0.30    0.87
  -1   3   9   -0.33    0.98
   2  -2  -9   32.99    2.43
   2  -2  -9   42.43    2.57
  -2   2   9   42.70    2.81
  -2   2   9   38.66    2.89
   3  -1  -9   23.19    1.96
   3  -1  -9   24.06    2.03
  -3   1   9   25.15    2.39
  -3   1   9   23.19    2.26
   4   0  -9   27.53    2.32
   4   0  -9   27.07    2.34
  -4   0   9   30.94    2.67
  -4   0   9   27.29    2.57
   5   1  -9    7.25    1.51
   5   1  -9   12.87    2.11
  -5  -1   9    4.46    2.02
  -5  -1   9    4.72    1.43
   6   2  -9    0.25    1.10
   6   2  -9    0.30    1.17
  -6  -2   9    2.34    1.49
   7   3  -9   -1.21    1.07
   7   3  -9   -2.21    0.96
  -7  -3   9    3.39    1.60
  -6  -9  -9   28.70    3.00
  -6  -9  -9   20.82    2.41
  -5  -8  -9    6.73    1.49
  -5  -8  -9    4.96    1.30
   5   8   9    3.12    1.38
  -4  -7  -9    1.87    1.12
  -4  -7  -9    2.80    1.02
  -4  -7  -9    3.13    0.96
   4   7   9   -1.20    0.92
  -3  -6  -9   -1.18    0.61
  -3  -6  -9    0.41    0.73
  -3  -6  -9    0.34    0.69
   3   6   9    0.69    1.19
   3   6   9    1.54    1.00
  -2  -5  -9   20.49    1.82
  -2  -5  -9   22.80    1.90
  -2  -5  -9   22.72    1.62
   2   5   9   23.80    2.21
   2   5   9   20.19    1.87
  -1  -4  -9    8.47    1.12
  -1  -4  -9    6.44    1.20
  -1  -4  -9    8.59    1.42
   1   4   9   10.40    1.44
   1   4   9    6.27    1.52
   0  -3  -9   34.31    2.21
   0  -3  -9   29.66    2.14
   0   3   9   30.58    2.50
   0   3   9   31.82    2.23
   0   3   9   33.29    2.07
   1  -2  -9   -0.32    0.62
   1  -2  -9   -0.43    0.52
  -1   2   9    0.39    0.81
  -1   2   9    0.53    0.97
   2  -1  -9    4.42    1.12
   2  -1  -9    2.01    0.88
  -2   1   9    5.91    1.53
  -2   1   9    1.92    1.12
   3   0  -9    8.48    1.46
   3   0  -9    5.99    1.26
  -3   0   9    8.92    1.76
  -3   0   9    7.59    1.59
   4   1  -9   12.63    1.83
   4   1  -9   10.49    1.65
  -4  -1   9   11.76    2.05
  -4  -1   9   11.50    1.93
   5   2  -9   -0.89    0.85
   5   2  -9    1.11    1.09
  -5  -2   9    1.34    1.29
  -5  -2   9   -1.19    1.51
   6   3  -9    4.07    1.34
   6   3  -9    6.32    1.58
  -6  -3   9    8.53    2.19
  -7  -9  -9    3.78    1.45
  -7  -9  -9    0.84    0.98
   7   9   9    2.64    1.50
  -6  -8  -9    5.11    1.31
  -6  -8  -9    5.77    1.43
   6   8   9    3.93    1.49
  -5  -7  -9    1.59    1.02
  -5  -7  -9    1.68    1.14
  -5  -7  -9    0.28    0.84
   5   7   9    0.02    1.02
  -4  -6  -9    6.98    1.41
  -4  -6  -9    5.73    1.23
  -4  -6  -9    4.03    1.16
   4   6   9    3.67    1.27
  -3  -5  -9   -0.05    0.63
  -3  -5  -9    0.37    0.71
  -3  -5  -9   -0.41    0.65
   3   5   9   -0.81    0.74
   3   5   9    0.03    0.86
  -2  -4  -9   11.15    1.32
  -2  -4  -9   10.10    1.43
  -2  -4  -9    8.85    1.47
   2   4   9   12.52    1.91
   2   4   9   12.32    1.67
  -1  -3  -9   13.67    1.69
  -1  -3  -9   15.30    1.86
   1   3   9   18.79    2.25
   1   3   9   12.10    1.48
   0  -2  -9    3.82    1.01
   0  -2  -9    2.83    0.95
   0   2   9    2.86    1.24
   0   2   9    2.27    0.94
   1  -1  -9    0.35    0.70
   1  -1  -9   -0.12    0.60
  -1   1   9    1.56    0.98
  -1   1   9    1.16    0.93
   2   0  -9    6.86    1.28
   2   0  -9    5.87    1.26
  -2   0   9    9.33    1.69
  -2   0   9    7.43    1.57
   3   1  -9    0.54    0.80
   3   1  -9    0.57    0.76
  -3  -1   9    1.93    1.21
  -3  -1   9    0.98    1.01
   4   2  -9   26.24    2.66
   4   2  -9   22.81    1.97
   4   2  -9   24.23    2.61
  -4  -2   9   26.68    2.42
  -4  -2   9   21.69    2.74
   5   3  -9   -0.46    1.02
   5   3  -9   -0.26    1.04
   5   3  -9    1.72    0.94
  -5  -3   9    0.70    1.24
   6   4  -9    7.38    1.50
   6   4  -9    8.88    1.90
   6   4  -9    8.54    1.99
  -6  -4   9    7.75    2.01
  -7  -8  -9    0.70    1.08
  -7  -8  -9   -2.17    0.77
   7   8   9    1.00    1.41
  -6  -7  -9    6.13    1.55
  -6  -7  -9    8.08    1.77
  -6  -7  -9    6.20    1.37
   6   7   9    5.97    1.71
  -5  -6  -9    3.89    1.01
  -5  -6  -9    1.73    0.99
  -5  -6  -9    4.11    1.27
   5   6   9    2.18    1.19
  -4  -5  -9   22.02    1.70
  -4  -5  -9   24.01    2.10
   4   5   9   23.60    2.11
  -3  -4  -9   20.53    1.55
  -3  -4  -9   22.24    1.82
  -3  -4  -9   22.76    1.97
   3   4   9   23.40    1.95
   3   4   9   21.09    1.97
  -2  -3  -9    6.65    1.20
  -2  -3  -9    9.54    1.49
   2   3   9    9.89    1.68
   2   3   9    9.52    1.47
  -1  -2  -9   12.36    1.50
  -1  -2  -9    8.47    1.38
   1   2   9   10.82    1.37
   1   2   9    9.85    1.70
   0  -1  -9    0.58    0.58
   0  -1  -9    1.45    0.72
   0  -1  -9    0.00    0.67
   0   1   9    0.51    0.79
   0   1   9    0.81    0.96
   1   0  -9    0.78    0.74
   1   0  -9    0.73    0.58
   1   0  -9    1.16    0.72
  -1   0   9   -0.26    0.83
  -1   0   9   -0.55    0.70
   2   1  -9    0.07    0.66
   2   1  -9   -0.23    0.67
   2   1  -9    0.28    0.58
  -2  -1   9   -0.65    0.80
  -2  -1   9    0.17    0.84
   3   2  -9   -0.59    0.68
   3   2  -9   -0.44    0.67
   3   2  -9   -0.42    0.64
  -3  -2   9    0.35    0.96
  -3  -2   9    0.16    0.99
   4   3  -9    3.72    1.06
   4   3  -9    2.63    1.18
   4   3  -9    4.39    1.18
  -4  -3   9    5.88    1.52
  -4  -3   9    6.23    1.63
   5   4  -9   16.85    2.40
   5   4  -9   17.36    2.20
   5   4  -9   19.03    2.21
  -5  -4   9   16.89    2.49
   6   5  -9    1.38    1.39
   6   5  -9    1.82    1.23
   6   5  -9    1.64    1.01
  -6  -5   9    3.52    1.63
  -7  -7  -9    1.92    1.06
  -7  -7  -9    3.74    1.41
   7   7   9    2.93    1.47
  -6  -6  -9    9.96    1.51
  -6  -6  -9   11.56    1.81
  -6  -6  -9   15.42    2.28
   6   6   9    7.86    1.63
  -5  -5  -9    4.74    1.25
  -5  -5  -9    3.17    0.93
  -5  -5  -9    2.34    1.07
   5   5   9    0.86    1.02
  -4  -4  -9    0.56    0.75
  -4  -4  -9    1.08    0.73
  -4  -4  -9    0.61    0.71
   4   4   9    0.61    0.91
  -3  -3  -9   19.61    1.88
  -3  -3  -9   24.55    1.76
  -3  -3  -9   23.52    1.83
   3   3   9   24.80    1.95
   3   3   9   28.29    2.21
  -2  -2  -9    5.83    1.10
  -2  -2  -9    4.61    0.97
  -2  -2  -9    6.50    1.30
   2   2   9    6.15    1.13
   2   2   9    8.05    1.52
  -1  -1  -9   23.74    1.90
  -1  -1  -9   22.73    1.72
  -1  -1  -9   21.86    1.67
   1   1   9   23.18    2.12
   0   0  -9    1.21    0.63
   0   0  -9    0.42    0.70
   0   0  -9    1.18    0.79
   0   0   9    2.75    1.00
   0   0   9    1.31    1.05
   1   1  -9    4.72    0.97
   1   1  -9    3.73    0.95
   1   1  -9    2.07    0.90
  -1  -1   9    3.48    1.31
  -1  -1   9    3.16    1.06
   2   2  -9    2.70    1.02
   2   2  -9    3.75    0.98
   2   2  -9    3.80    1.00
  -2  -2   9    6.32    1.60
  -2  -2   9    2.84    1.23
   3   3  -9    7.31    1.32
   3   3  -9    7.89    1.49
   3   3  -9    6.64    1.36
  -3  -3   9    9.55    1.85
  -3  -3   9    5.12    1.12
  -3  -3   9    7.50    1.72
   4   4  -9    8.40    1.69
   4   4  -9   11.09    1.80
   4   4  -9   12.19    1.77
  -4  -4   9   13.70    2.37
  -4  -4   9   13.80    2.11
   5   5  -9    3.54    1.32
   5   5  -9    0.71    1.01
   5   5  -9    2.07    1.41
  -5  -5   9    4.38    1.54
  -7  -6  -9    1.01    1.10
  -7  -6  -9    2.67    1.10
   7   6   9   -0.27    1.11
  -6  -5  -9    0.78    1.05
  -6  -5  -9    1.02    0.97
   6   5   9   -0.93    0.87
  -5  -4  -9   10.06    1.69
  -5  -4  -9   14.37    1.74
   5   4   9    9.54    1.71
  -4  -3  -9    5.07    1.15
  -4  -3  -9    4.48    1.18
   4   3   9    5.74    1.39
  -3  -2  -9   16.27    1.89
  -3  -2  -9   12.29    1.54
  -3  -2  -9   12.91    1.82
   3   2   9   10.54    1.56
   3   2   9   10.80    1.64
  -2  -1  -9    8.63    1.43
  -2  -1  -9    6.79    1.27
  -2  -1  -9    6.19    1.06
   2   1   9    8.44    1.28
   2   1   9    8.26    1.65
  -1   0  -9    5.04    1.18
  -1   0  -9    4.44    0.95
  -1   0  -9    5.55    1.14
   1   0   9    5.40    1.38
   0   1  -9   30.88    2.29
   0   1  -9   30.41    2.17
   0   1  -9   30.51    2.01
   0  -1   9   34.85    2.60
   1   2  -9    7.67    1.44
   1   2  -9    8.37    1.35
   1   2  -9    5.22    1.03
   1   2  -9    8.44    1.30
  -1  -2   9   10.82    1.86
  -1  -2   9    6.70    1.38
   2   3  -9   16.64    2.07
   2   3  -9   15.84    1.85
   2   3  -9   12.47    1.77
   2   3  -9    8.90    1.37
  -2  -3   9   11.80    1.93
  -2  -3   9   12.63    1.98
  -2  -3   9   14.46    1.81
   3   4  -9    7.54    1.52
   3   4  -9    7.47    1.51
  -3  -4   9    7.85    1.36
  -3  -4   9   11.09    1.91
   4   5  -9   -0.80    0.95
   4   5  -9   -0.34    0.93
  -4  -5   9    1.04    1.09
   5   6  -9    0.71    1.18
   5   6  -9    1.19    1.10
  -8  -6  -9    1.64    1.18
  -8  -6  -9    1.62    1.21
   8   6   9    0.91    1.45
  -7  -5  -9    2.08    1.15
  -7  -5  -9    2.40    1.27
  -7  -5  -9    1.76    1.10
   7   5   9    2.23    1.45
  -6  -4  -9    1.08    1.00
  -6  -4  -9    2.08    1.04
  -6  -4  -9    0.15    0.94
   6   4   9   -0.15    1.10
  -5  -3  -9   22.23    2.57
  -5  -3  -9   24.16    2.48
   5   3   9   17.40    2.24
  -4  -2  -9    0.50    0.80
  -4  -2  -9    1.16    0.81
   4   2   9   -0.89    0.96
  -3  -1  -9    3.09    1.03
  -3  -1  -9    1.24    0.83
   3   1   9    2.80    1.16
   3   1   9    2.09    1.10
  -2   0  -9    4.56    1.15
  -2   0  -9    6.49    1.35
   2   0   9    5.83    1.38
  -1   1  -9    0.67    0.78
  -1   1  -9    2.52    0.95
   1  -1   9    1.96    1.23
   0   2  -9   12.39    1.75
   0   2  -9   12.04    1.65
   0   2  -9   13.76    1.63
   0  -2   9   13.71    2.06
   0  -2   9    7.67    1.31
   1   3  -9   16.23    1.93
   1   3  -9   17.18    1.96
   1   3  -9   21.00    2.33
  -1  -3   9   20.85    2.07
  -1  -3   9   11.73    1.63
   2   4  -9    2.41    1.11
   2   4  -9    5.21    1.19
   2   4  -9    6.84    1.53
  -2  -4   9    5.41    1.49
  -2  -4   9    5.11    1.22
   3   5  -9    1.60    1.01
   3   5  -9    1.05    1.00
   3   5  -9   -0.25    0.98
  -3  -5   9    2.71    1.20
  -3  -5   9    1.61    1.01
   4   6  -9    1.56    1.17
   4   6  -9    5.36    1.69
   4   6  -9    6.46    1.60
  -4  -6   9    3.11    1.56
  -8  -5  -9    1.33    1.32
  -8  -5  -9    0.07    1.04
   8   5   9   -0.15    1.23
  -7  -4  -9    2.74    1.25
  -7  -4  -9    1.48    1.21
  -7  -4  -9    1.05    1.13
   7   4   9    0.03    1.20
  -6  -3  -9    1.60    1.19
  -6  -3  -9   -0.72    0.86
   6   3   9   -0.58    1.00
  -5  -2  -9    4.34    1.28
  -5  -2  -9    4.60    1.36
   5   2   9    4.82    1.41
  -4  -1  -9   52.85    3.39
  -4  -1  -9   54.98    3.26
   4   1   9   57.42    3.36
  -3   0  -9   11.04    1.70
  -3   0  -9   11.91    1.79
   3   0   9   12.54    1.85
   3   0   9    9.05    1.46
  -2   1  -9   22.80    2.07
  -2   1  -9   25.01    2.52
   2  -1   9   29.03    2.37
   2  -1   9   21.68    1.97
  -1   2  -9    5.12    1.27
  -1   2  -9    5.27    1.25
   1  -2   9    6.74    1.52
   1  -2   9    4.94    1.20
   0   3  -9   20.05    1.82
   0   3  -9   20.54    2.20
   0   3  -9   18.52    2.20
   0  -3   9   24.08    2.83
   0  -3   9   21.41    2.25
   1   4  -9   15.71    1.95
   1   4  -9   16.44    2.15
   1   4  -9   16.57    2.08
  -1  -4   9   11.87    1.69
  -1  -4   9   11.67    2.00
   2   5  -9    3.56    1.31
   2   5  -9    1.61    1.11
   2   5  -9    5.53    1.55
  -2  -5   9    4.01    1.42
  -2  -5   9    5.04    1.38
   3   6  -9    5.16    1.60
   3   6  -9    3.04    1.29
   3   6  -9    5.38    1.40
  -3  -6   9    5.45    1.62
  -3  -6   9    5.21    1.27
   4   7  -9   13.93    2.34
   4   7  -9   11.80    2.02
   4   7  -9   11.80    2.04
  -4  -7   9   15.24    2.59
  -7  -3  -9    6.06    1.53
  -7  -3  -9    2.31    1.24
  -7  -3  -9    2.86    1.34
   7   3   9    3.80    1.63
  -6  -2  -9   -0.15    0.99
  -6  -2  -9    1.32    1.10
   6   2   9    0.44    1.17
  -5  -1  -9    2.21    1.28
  -5  -1  -9    1.44    1.02
   5   1   9    0.38    1.02
  -4   0  -9    0.64    0.79
  -4   0  -9   -0.08    0.86
   4   0   9    0.58    1.02
   4   0   9    0.97    0.76
  -3   1  -9    8.68    1.65
  -3   1  -9    7.68    1.62
   3  -1   9   10.34    1.91
   3  -1   9    8.21    1.52
  -2   2  -9    8.50    1.60
  -2   2  -9    9.54    1.63
   2  -2   9    7.11    1.35
   2  -2   9   10.24    1.92
  -1   3  -9    8.83    1.57
  -1   3  -9    9.87    1.62
  -1   3  -9    4.80    1.19
   1  -3   9    6.91    1.72
   1  -3   9    7.73    1.44
   0   4  -9    7.34    1.49
   0   4  -9    6.24    1.47
   0   4  -9    6.12    1.41
   0  -4   9    3.80    1.42
   0  -4   9    6.22    1.30
   1   5  -9   25.07    2.61
   1   5  -9   20.02    2.37
   1   5  -9   27.15    2.43
  -1  -5   9   21.82    2.43
  -1  -5   9   25.01    3.12
   2   6  -9   -0.33    1.11
   2   6  -9    0.33    1.15
   2   6  -9    0.65    0.98
  -2  -6   9    0.02    1.04
  -2  -6   9    0.08    0.91
   3   7  -9   16.23    2.34
   3   7  -9   14.55    2.35
   3   7  -9   17.90    2.38
  -3  -7   9   18.89    2.84
  -3  -7   9   15.51    2.06
  -7  -2  -9    4.05    1.55
  -7  -2  -9    3.51    1.38
   7   2   9    1.79    1.35
  -6  -1  -9   -0.59    1.06
  -6  -1  -9    1.62    1.16
   6   1   9   -0.83    1.02
  -5   0  -9    2.40    1.16
  -5   0  -9    5.12    1.44
   5   0   9    2.58    1.30
  -4   1  -9    3.71    1.36
  -4   1  -9    4.52    1.28
   4  -1   9    6.76    1.50
   4  -1   9    5.36    1.32
  -3   2  -9    6.27    1.48
  -3   2  -9    6.95    1.62
   3  -2   9    4.70    1.23
   3  -2   9    8.09    1.69
  -2   3  -9    1.95    1.22
  -2   3  -9    2.03    0.98
  -2   3  -9    0.74    0.94
   2  -3   9    1.88    1.02
   2  -3   9    1.41    1.23
  -1   4  -9    7.22    1.58
  -1   4  -9    7.28    1.44
  -1   4  -9    8.31    1.62
   1  -4   9   13.52    2.41
   1  -4   9    9.43    1.73
   0   5  -9   -1.08    0.98
   0   5  -9   -0.66    1.03
   0   5  -9    0.58    0.99
   0  -5   9    0.49    1.02
   0  -5   9   -0.59    0.99
   1   6  -9    5.22    1.61
   1   6  -9    7.29    1.60
   1   6  -9    6.99    1.80
  -1  -6   9    8.72    1.81
  -1  -6   9    8.88    2.13
   2   7  -9    3.75    1.34
   2   7  -9    2.04    1.29
   2   7  -9    0.60    1.36
  -2  -7   9    2.50    1.24
  -7  -1  -9    3.20    1.32
   7   1   9    1.40    1.30
  -6   0  -9   -0.66    1.03
   6   0   9   -0.44    1.06
  -5   1  -9    7.98    1.83
   5  -1   9    7.60    1.76
  -4   2  -9    7.68    1.80
   4  -2   9    4.77    1.22
  -3   3  -9    0.88    1.21
   3  -3   9    2.45    1.33
   3  -3   9    1.42    1.09
  -2   4  -9    0.19    1.03
  -2   4  -9   -1.44    0.89
   2  -4   9   -0.35    1.10
   2  -4   9    1.73    1.10
  -1   5  -9    1.46    1.19
  -1   5  -9   -0.07    1.15
   1  -5   9    0.52    0.92
   0   6  -9   12.27    2.10
   0   6  -9   10.52    1.98
   0  -6   9   13.13    2.18
   1   7  -9   15.19    2.36
   1   7  -9   12.45    2.12
  -1  -7   9   14.52    2.28
  -6   1  -9   -1.30    0.98
   6  -1   9   -0.39    1.28
  -5   2  -9    0.24    1.11
   5  -2   9    0.37    1.15
  -4   3  -9    0.89    1.32
   4  -3   9    1.85    1.00
  -3   4  -9   14.33    2.31
  -3   4  -9   10.95    1.98
   3  -4   9   11.69    2.07
  -2   5  -9   -1.68    1.12
  -2   5  -9   -0.26    1.17
   2  -5   9    1.38    1.21
  -1   6  -9    1.75    1.28
  -1   6  -9   -1.04    1.07
  -1   6  -9   -1.31    1.06
   1  -6   9   -1.10    0.93
   0   7  -9    3.88    1.62
   0  -7   9    9.16    1.96
  -4   4  -9    0.15    1.45
  -4   4  -9   -3.81    1.64
   4  -4   9    0.70    1.05
  -3   5  -9    4.51    1.84
  -3   5  -9    5.28    1.84
   3  -5   9    7.23    1.80
   1  -9 -10    5.21    1.52
  -1   9  10    5.86    2.84
   2  -8 -10    4.08    1.43
  -2   8  10    1.44    2.07
  -2   8  10    0.56    2.04
   3  -7 -10    1.40    1.01
  -3   7  10    0.98    1.83
  -3   7  10    0.87    1.71
  -4   6  10   -0.75    1.42
  -1 -10 -10   -1.87    0.85
   1  10  10    0.90    1.19
   1  10  10   -0.87    1.65
   0  -9 -10   -0.19    0.90
   0  -9 -10    0.97    1.12
   0   9  10   -2.09    1.71
   1  -8 -10    4.04    1.32
   1  -8 -10    7.68    1.77
  -1   8  10    2.83    2.26
   2  -7 -10    4.41    1.43
   2  -7 -10    5.33    1.56
  -2   7  10    3.97    2.01
  -2   7  10    4.63    1.94
   3  -6 -10   10.59    1.96
   3  -6 -10   12.85    1.94
  -3   6  10   15.47    2.62
  -3   6  10   10.16    2.61
   4  -5 -10    2.58    1.27
   4  -5 -10    1.32    0.99
  -4   5  10    0.37    1.44
  -4   5  10    2.98    1.75
   5  -4 -10    1.38    1.33
   5  -4 -10    0.92    1.08
  -5   4  10    1.84    1.45
  -5   4  10   -0.56    1.65
  -2 -10 -10    4.24    1.38
   2  10  10    1.30    1.94
   2  10  10    2.71    1.43
  -1  -9 -10   -0.18    1.05
  -1  -9 -10    0.64    0.98
   1   9  10    1.39    1.19
   1   9  10   -1.47    1.61
   0  -8 -10    0.12    0.98
   0  -8 -10   -0.36    0.86
   0   8  10   -0.60    1.54
   1  -7 -10   18.31    2.21
   1  -7 -10   16.89    2.04
  -1   7  10   20.15    2.99
   2  -6 -10    0.29    0.87
   2  -6 -10   -0.04    0.98
  -2   6  10    1.97    1.59
  -2   6  10    0.41    1.68
   3  -5 -10   21.42    2.44
   3  -5 -10   25.67    2.11
  -3   5  10   20.22    2.92
  -3   5  10   24.35    3.09
   4  -4 -10    2.99    1.26
   4  -4 -10    1.52    0.95
  -4   4  10    6.53    2.06
  -4   4  10    0.55    1.48
   5  -3 -10    3.49    1.47
  -5   3  10    1.61    1.39
  -5   3  10    1.44    1.53
  -6   2  10    0.61    1.41
  -3 -10 -10    9.54    1.74
   3  10  10    6.23    1.80
  -2  -9 -10    0.99    1.02
   2   9  10    1.18    1.33
   2   9  10   -0.12    1.62
  -1  -8 -10    9.15    1.61
  -1  -8 -10   11.34    1.89
   1   8  10   12.92    2.76
   1   8  10    8.27    1.60
   0  -7 -10    1.02    0.97
   0  -7 -10    1.56    0.91
   0   7  10    2.22    1.15
   0   7  10    0.91    1.56
   1  -6 -10   16.61    1.99
   1  -6 -10   15.82    2.06
  -1   6  10   17.74    2.83
   2  -5 -10    9.13    1.42
   2  -5 -10    9.99    1.70
  -2   5  10   14.99    2.46
  -2   5  10    6.88    1.91
   3  -4 -10    7.50    1.56
   3  -4 -10    9.98    1.51
  -3   4  10   11.44    2.49
  -3   4  10   12.05    2.30
   4  -3 -10    1.15    1.14
  -4   3  10    3.52    1.84
  -4   3  10    2.16    1.47
   5  -2 -10    0.70    1.13
  -5   2  10    6.25    2.06
  -5   2  10   -0.39    1.04
   6  -1 -10    1.97    1.44
  -6   1  10    1.28    1.26
  -4 -10 -10    1.61    1.22
  -4 -10 -10    2.79    1.38
   4  10  10    1.26    1.23
  -3  -9 -10    9.11    1.61
  -3  -9 -10    7.15    1.57
   3   9  10    7.08    1.80
   3   9  10    7.60    3.20
  -2  -8 -10    4.04    1.26
  -2  -8 -10    2.81    1.14
  -2  -8 -10    2.28    1.02
   2   8  10    0.44    1.26
   2   8  10    1.59    1.78
  -1  -7 -10    8.82    1.45
  -1  -7 -10   11.26    1.98
   1   7  10   12.23    2.39
   1   7  10    8.37    1.74
   0  -6 -10   10.79    1.74
   0  -6 -10   12.94    1.62
   0   6  10   14.75    2.02
   0   6  10   11.82    2.22
   1  -5 -10   15.67    2.08
   1  -5 -10   18.95    1.98
  -1   5  10   19.36    2.43
  -1   5  10   19.52    2.79
  -1   5  10   11.74    1.64
   2  -4 -10   15.70    1.87
   2  -4 -10   15.09    2.06
  -2   4  10   23.74    2.99
  -2   4  10   23.22    2.28
   3  -3 -10   10.13    1.73
  -3   3  10    7.27    1.83
  -3   3  10    8.07    1.90
   4  -2 -10   -1.32    0.84
  -4   2  10   -0.68    1.25
  -4   2  10    0.86    1.37
   5  -1 -10    0.19    1.01
  -5   1  10    1.43    1.28
  -5   1  10    0.69    1.26
   6   0 -10    5.79    1.60
  -6   0  10    3.98    1.62
  -5 -10 -10    0.47    1.06
  -5 -10 -10    1.21    1.30
   5  10  10   -0.95    1.15
  -4  -9 -10    1.70    1.26
  -4  -9 -10    4.29    1.27
   4   9  10    2.13    1.34
  -3  -8 -10   21.54    2.44
  -3  -8 -10   17.93    2.02
   3   8  10   13.49    2.10
   3   8  10   15.05    2.62
  -2  -7 -10    4.18    1.16
  -2  -7 -10    1.00    0.96
  -2  -7 -10    2.80    1.01
   2   7  10    2.47    1.24
   2   7  10    1.46    1.47
  -1  -6 -10   10.51    1.70
  -1  -6 -10    6.33    1.28
   1   6  10    8.30    2.09
   1   6  10    8.57    1.62
   0  -5 -10   41.42    2.86
   0  -5 -10   42.26    2.56
   0   5  10   43.64    3.47
   0   5  10   46.31    2.93
   1  -4 -10    3.38    1.14
  -1   4  10    4.21    1.57
  -1   4  10    3.46    1.37
   2  -3 -10   31.61    2.37
  -2   3  10   24.14    2.89
  -2   3  10   27.26    2.45
   3  -2 -10    5.79    1.44
  -3   2  10    4.33    1.56
  -3   2  10    5.89    1.68
   4  -1 -10   30.61    2.64
  -4   1  10   32.72    2.87
  -4   1  10   31.85    2.88
   5   0 -10    1.71    1.06
  -5   0  10    2.10    1.38
  -5   0  10    0.23    1.38
   6   1 -10   -0.63    1.12
  -6  -1  10   -1.51    0.94
  -5  -9 -10    1.09    1.04
  -5  -9 -10    0.24    1.03
   5   9  10    1.42    1.34
  -4  -8 -10   -0.09    0.79
  -4  -8 -10    0.99    1.25
  -4  -8 -10    2.19    1.16
   4   8  10   -0.78    1.07
  -3  -7 -10    7.88    1.48
  -3  -7 -10    7.71    1.51
  -3  -7 -10    5.05    1.19
   3   7  10    6.68    1.71
   3   7  10    6.71    1.83
  -2  -6 -10    9.74    1.65
  -2  -6 -10   14.50    1.68
  -2  -6 -10   14.77    1.88
   2   6  10   11.80    2.26
   2   6  10   11.25    1.79
  -1  -5 -10    3.91    1.03
  -1  -5 -10    5.03    1.19
  -1  -5 -10    3.13    0.89
   1   5  10    2.80    1.13
   1   5  10    2.48    1.46
   0  -4 -10   -0.01    0.73
   0  -4 -10    0.71    0.78
   0   4  10    0.61    0.82
   0   4  10    1.80    1.25
   1  -3 -10   21.62    2.29
   1  -3 -10   16.57    1.94
  -1   3  10   16.85    2.30
  -1   3  10   19.20    1.90
   2  -2 -10   48.23    2.96
   2  -2 -10   49.88    3.08
  -2   2  10   46.63    3.41
  -2   2  10   44.61    3.14
   3  -1 -10   -0.08    0.84
   3  -1 -10    1.50    0.89
  -3   1  10    0.59    1.16
  -3   1  10    2.73    1.42
   4   0 -10   15.49    2.14
   4   0 -10   16.24    2.11
  -4   0  10   15.50    2.39
  -4   0  10   13.38    2.14
   5   1 -10   10.76    1.92
   5   1 -10    9.51    1.83
  -5  -1  10    7.99    1.79
  -5  -1  10    7.84    2.10
   6   2 -10    0.47    1.26
   6   2 -10   -1.30    1.06
  -6  -2  10    0.80    1.14
  -6  -9 -10    0.74    1.08
  -6  -9 -10    1.19    1.24
   6   9  10   -0.09    1.21
  -5  -8 -10    1.47    1.21
  -5  -8 -10    2.58    1.04
  -5  -8 -10    2.99    1.27
   5   8  10    1.57    1.42
  -4  -7 -10    9.32    1.77
  -4  -7 -10   11.06    1.97
  -4  -7 -10    7.25    1.43
   4   7  10    7.94    1.67
  -3  -6 -10    1.51    0.92
  -3  -6 -10    2.34    1.05
  -3  -6 -10    2.49    1.12
  -3  -6 -10    1.92    1.00
   3   6  10    1.73    1.32
   3   6  10    1.17    1.10
  -2  -5 -10   16.35    2.01
  -2  -5 -10   17.51    2.17
  -2  -5 -10   20.42    1.90
   2   5  10   18.26    2.14
   2   5  10   15.77    2.29
  -1  -4 -10    1.88    0.83
  -1  -4 -10    2.83    0.98
   1   4  10    2.16    0.93
   1   4  10    2.21    1.33
   0  -3 -10   55.10    3.27
   0  -3 -10   54.91    3.22
   0   3  10   56.13    3.70
   1  -2 -10    4.04    1.10
   1  -2 -10    2.99    1.04
  -1   2  10    2.83    1.40
  -1   2  10    4.21    1.31
   2  -1 -10   13.13    1.76
   2  -1 -10   15.34    1.91
  -2   1  10   15.43    2.23
  -2   1  10   15.76    2.12
   3   0 -10   18.17    2.16
   3   0 -10   20.28    2.34
  -3   0  10   22.11    2.66
  -3   0  10   23.96    2.81
   4   1 -10    5.99    1.57
   4   1 -10    6.41    1.47
  -4  -1  10    6.09    1.70
  -4  -1  10    7.65    1.82
   5   2 -10    1.85    1.32
   5   2 -10    1.63    1.32
  -5  -2  10    2.38    1.47
  -5  -2  10    2.55    1.99
   6   3 -10   -0.86    1.09
   6   3 -10   -0.87    1.01
  -6  -3  10    3.80    1.39
  -6  -8 -10    1.00    0.98
  -6  -8 -10    1.01    1.19
   6   8  10   -0.22    1.00
  -5  -7 -10    6.31    1.55
  -5  -7 -10    3.45    1.10
  -5  -7 -10    7.66    1.60
   5   7  10    1.25    1.25
  -4  -6 -10    0.86    0.93
  -4  -6 -10    0.43    0.78
  -4  -6 -10   -1.02    0.95
   4   6  10    1.09    1.21
  -3  -5 -10    2.78    1.14
  -3  -5 -10    1.25    0.95
  -3  -5 -10    1.44    0.88
   3   5  10    2.52    1.46
   3   5  10    2.34    1.18
  -2  -4 -10    5.20    1.26
  -2  -4 -10    5.43    1.20
   2   4  10    3.25    1.33
   2   4  10    4.67    1.28
  -1  -3 -10    1.46    0.88
  -1  -3 -10    0.86    0.77
   1   3  10    0.29    1.01
   1   3  10    1.07    0.81
   0  -2 -10    2.80    1.03
   0  -2 -10    5.67    1.28
   0   2  10    5.59    1.51
   1  -1 -10   37.88    2.53
   1  -1 -10   37.22    2.63
  -1   1  10   40.34    2.98
  -1   1  10   40.09    2.78
   2   0 -10    8.00    1.45
   2   0 -10    4.44    1.28
  -2   0  10    6.16    1.65
  -2   0  10    6.51    1.68
   3   1 -10   24.83    2.20
   3   1 -10   26.68    2.39
  -3  -1  10   30.55    2.62
  -3  -1  10   24.13    2.45
   4   2 -10    1.25    1.02
   4   2 -10    0.43    1.01
  -4  -2  10    2.43    1.34
  -4  -2  10    2.18    1.26
   5   3 -10    5.47    1.48
   5   3 -10    7.79    1.75
  -5  -3  10   12.35    2.31
   6   4 -10    0.27    1.20
   6   4 -10    0.08    1.13
  -6  -4  10    1.59    1.32
  -7  -8 -10   -0.82    0.91
  -7  -8 -10    1.00    1.12
   7   8  10   -1.05    1.04
  -6  -7 -10    2.58    1.14
  -6  -7 -10    2.25    1.29
  -6  -7 -10    1.89    1.23
   6   7  10    2.13    1.52
  -5  -6 -10    0.07    0.92
  -5  -6 -10    2.13    1.12
  -5  -6 -10    0.53    0.84
   5   6  10    0.79    1.12
  -4  -5 -10   11.97    1.86
   4   5  10   14.45    2.04
  -3  -4 -10    3.58    1.17
  -3  -4 -10    1.37    0.85
   3   4  10    5.89    1.42
   3   4  10    3.38    1.33
  -2  -3 -10    2.28    0.90
  -2  -3 -10    3.60    1.20
   2   3  10    1.08    1.21
   2   3  10    1.19    0.87
  -1  -2 -10    4.96    1.13
  -1  -2 -10    4.24    1.15
   1   2  10    5.77    1.59
   0  -1 -10    2.85    0.91
   0  -1 -10    3.06    1.03
   0   1  10    2.64    1.27
   1   0 -10   25.99    2.03
   1   0 -10   23.95    2.11
  -1   0  10   26.05    2.38
  -1   0  10   22.46    2.15
   2   1 -10   -0.87    0.65
   2   1 -10    0.54    1.31
   2   1 -10   -1.13    0.69
  -2  -1  10    0.99    1.06
  -2  -1  10   -0.37    1.02
   3   2 -10    3.15    1.13
   3   2 -10    1.47    1.03
   3   2 -10    2.86    0.96
  -3  -2  10    2.18    1.43
  -3  -2  10    3.01    1.35
   4   3 -10    3.10    1.16
   4   3 -10    3.46    1.33
   4   3 -10    1.63    1.02
  -4  -3  10    3.47    1.46
  -4  -3  10    2.12    1.38
   5   4 -10    0.96    1.27
   5   4 -10    1.42    1.07
   5   4 -10    0.30    1.16
  -5  -4  10    3.08    1.56
  -7  -7 -10   -0.09    1.05
  -7  -7 -10    1.59    1.27
   7   7  10   -1.38    1.00
  -6  -6 -10    7.33    1.53
  -6  -6 -10    7.00    1.65
  -6  -6 -10    7.38    1.81
   6   6  10    6.57    1.76
  -5  -5 -10    0.82    1.06
   5   5  10    1.64    1.16
  -4  -4 -10    4.79    1.32
   4   4  10    4.81    1.36
  -3  -3 -10   -0.69    0.49
  -3  -3 -10    0.07    0.79
   3   3  10    0.73    0.95
   3   3  10   -0.51    0.80
  -2  -2 -10    5.85    1.16
  -2  -2 -10    5.99    1.29
  -2  -2 -10    9.05    1.57
   2   2  10    6.73    1.28
   2   2  10    6.90    1.64
  -1  -1 -10    8.80    1.35
  -1  -1 -10    9.57    1.57
  -1  -1 -10    9.64    1.47
   1   1  10    8.92    1.74
   0   0 -10    1.80    0.84
   0   0 -10   -0.17    0.70
   0   0 -10    1.88    0.84
   0   0  10    1.01    1.09
   0   0  10    2.00    1.52
   1   1 -10    0.53    0.72
   1   1 -10   -0.26    0.58
   1   1 -10    0.13    0.77
  -1  -1  10    0.91    1.14
  -1  -1  10    1.28    1.11
   2   2 -10    4.31    1.19
   2   2 -10    5.05    1.39
   2   2 -10    4.67    1.17
  -2  -2  10    5.60    1.48
  -2  -2  10    4.89    1.44
   3   3 -10    1.98    1.14
   3   3 -10    1.49    1.05
   3   3 -10    2.39    1.19
  -3  -3  10    0.99    0.95
  -3  -3  10    1.50    1.15
  -3  -3  10    1.85    1.45
   4   4 -10    3.85    1.45
   4   4 -10    3.60    1.22
   4   4 -10    5.54    1.48
  -4  -4  10    5.74    1.57
  -4  -4  10    6.15    1.80
   5   5 -10    0.96    1.12
   5   5 -10   -1.51    1.01
  -7  -6 -10    0.59    1.15
  -7  -6 -10    0.82    1.25
   7   6  10    2.32    1.45
  -6  -5 -10    8.75    1.74
  -6  -5 -10    9.77    1.84
   6   5  10    9.88    1.93
  -5  -4 -10    0.60    0.80
  -5  -4 -10    0.07    0.84
   5   4  10   -0.96    0.96
  -4  -3 -10    2.30    1.02
  -4  -3 -10    5.25    1.38
   4   3  10    2.69    1.33
  -3  -2 -10    0.79    0.81
  -3  -2 -10    2.44    1.06
  -3  -2 -10    1.80    0.77
   3   2  10    0.41    0.83
   3   2  10    0.90    1.00
  -2  -1 -10    0.21    0.80
  -2  -1 -10   -0.13    0.50
  -2  -1 -10    0.75    0.83
   2   1  10    0.35    1.04
  -1   0 -10    8.79    1.32
  -1   0 -10   11.31    1.59
  -1   0 -10    8.92    1.56
   1   0  10   12.28    2.02
   0   1 -10    1.83    0.96
   0   1 -10    0.80    0.91
   0  -1  10    0.00    1.12
   1   2 -10    8.32    1.40
   1   2 -10    5.63    1.40
  -1  -2  10    7.05    1.57
   2   3 -10   -0.77    0.85
   2   3 -10    0.08    0.89
   2   3 -10    1.02    0.78
  -2  -3  10    0.78    1.10
  -2  -3  10   -0.63    0.77
   3   4 -10   -0.12    0.91
   3   4 -10    2.34    1.02
   3   4 -10   -1.49    0.92
  -3  -4  10    0.10    0.78
  -3  -4  10    1.62    1.20
   4   5 -10   12.76    2.03
   4   5 -10   12.89    2.20
  -4  -5  10   12.04    2.23
  -7  -5 -10   10.48    1.89
  -7  -5 -10    6.01    1.64
  -7  -5 -10    7.31    1.63
   7   5  10    4.40    1.73
  -6  -4 -10   13.56    2.14
  -6  -4 -10   17.78    2.29
   6   4  10   10.18    2.00
  -5  -3 -10    3.60    1.31
  -5  -3 -10    4.07    1.30
   5   3  10    3.29    1.44
  -4  -2 -10   40.30    2.67
  -4  -2 -10   37.45    2.85
   4   2  10   34.45    2.74
  -3  -1 -10    3.37    1.18
  -3  -1 -10    3.04    1.14
   3   1  10    5.07    1.34
   3   1  10    1.98    1.12
  -2   0 -10   -0.46    0.83
  -2   0 -10   -0.64    0.74
   2   0  10    0.05    0.89
  -1   1 -10    1.12    0.93
  -1   1 -10    2.96    1.09
   1  -1  10    1.44    1.14
   0   2 -10   -0.72    0.88
   0   2 -10   -0.41    0.81
   0  -2  10    0.50    1.05
   0  -2  10   -0.60    0.68
   1   3 -10    4.30    1.24
   1   3 -10    3.75    1.32
  -1  -3  10    4.29    1.33
  -1  -3  10    7.22    1.44
   2   4 -10    2.00    1.10
   2   4 -10    2.46    1.01
   2   4 -10    1.76    1.20
  -2  -4  10    2.23    1.22
  -2  -4  10    2.22    1.22
   3   5 -10   10.58    2.06
   3   5 -10    6.28    1.60
   3   5 -10   10.31    1.79
  -3  -5  10    7.90    1.61
  -3  -5  10   10.48    2.08
   4   6 -10    0.29    1.21
   4   6 -10    1.70    1.24
  -4  -6  10    3.36    1.66
  -7  -4 -10    2.71    1.31
  -7  -4 -10    2.11    1.43
  -7  -4 -10    2.47    1.22
   7   4  10    1.32    1.40
  -6  -3 -10    0.85    1.08
  -6  -3 -10    0.65    1.13
   6   3  10    0.23    1.19
  -5  -2 -10    7.82    1.73
  -5  -2 -10    7.65    1.67
   5   2  10   10.62    1.94
  -4  -1 -10    3.84    1.37
  -4  -1 -10    1.01    1.08
   4   1  10    1.06    1.18
  -3   0 -10   11.28    1.90
  -3   0 -10   16.75    2.21
   3   0  10   14.92    2.01
  -2   1 -10   -0.38    0.91
  -2   1 -10   -0.44    0.82
   2  -1  10    1.30    0.92
   2  -1  10    1.49    1.06
  -1   2 -10    4.09    1.27
  -1   2 -10    4.08    1.31
   1  -2  10    8.75    1.92
   1  -2  10    4.26    1.17
   0   3 -10    3.93    1.31
   0   3 -10    5.17    1.43
   0  -3  10    3.77    1.19
   0  -3  10    6.12    1.62
   1   4 -10    7.13    1.52
   1   4 -10    2.70    1.34
   1   4 -10    5.75    1.32
  -1  -4  10    5.38    1.41
  -1  -4  10    4.08    1.45
   2   5 -10    4.97    1.45
   2   5 -10    5.49    1.62
   2   5 -10    4.73    1.34
  -2  -5  10    7.68    1.84
  -2  -5  10    4.90    1.45
   3   6 -10    5.20    1.46
   3   6 -10    1.21    1.22
   3   6 -10   -0.68    1.15
  -3  -6  10    2.14    1.30
  -3  -6  10    1.76    1.07
  -7  -3 -10   -0.65    1.13
  -7  -3 -10    1.76    1.12
  -7  -3 -10   -0.01    1.11
   7   3  10   -1.21    1.13
  -6  -2 -10    2.92    1.31
  -6  -2 -10   -0.36    1.06
   6   2  10   -0.03    1.15
  -5  -1 -10   10.68    1.94
  -5  -1 -10    9.99    1.92
   5   1  10    9.45    1.75
  -4   0 -10    4.29    1.48
  -4   0 -10    4.09    1.38
   4   0  10    5.58    1.90
   4   0  10    4.84    1.21
  -3   1 -10    5.36    1.58
  -3   1 -10    4.19    1.30
   3  -1  10    1.02    0.91
   3  -1  10    6.62    1.66
  -2   2 -10    2.86    1.20
  -2   2 -10    0.29    0.99
   2  -2  10    2.39    1.41
   2  -2  10   -0.08    0.80
  -1   3 -10    1.55    1.13
  -1   3 -10   -0.43    0.93
   1  -3  10    0.78    0.93
   1  -3  10   -0.99    1.10
   0   4 -10    4.21    1.32
   0   4 -10    6.11    1.60
   0   4 -10    4.63    1.60
   0  -4  10    6.57    1.71
   0  -4  10    5.58    1.42
   1   5 -10    1.41    1.07
   1   5 -10   -0.46    1.04
   1   5 -10    0.72    1.29
  -1  -5  10   -0.18    0.91
  -1  -5  10    1.35    1.41
   2   6 -10    1.60    1.27
   2   6 -10   -0.46    1.15
   2   6 -10    1.99    1.22
  -2  -6  10    2.03    1.43
  -2  -6  10    2.15    1.12
  -6  -1 -10   -0.59    1.10
  -6  -1 -10    0.75    1.11
   6   1  10   -0.36    1.24
  -5   0 -10   12.99    2.08
  -5   0 -10   12.13    2.03
   5   0  10   11.28    2.01
  -4   1 -10   -1.80    0.96
  -4   1 -10    0.91    1.10
   4  -1  10   -0.92    0.86
  -3   2 -10   -0.34    1.13
  -3   2 -10    1.04    1.11
   3  -2  10    0.32    0.93
   3  -2  10    1.76    1.41
  -2   3 -10    4.34    1.45
  -2   3 -10    6.73    1.56
   2  -3  10    5.47    1.70
   2  -3  10    7.41    1.55
  -1   4 -10    1.26    1.22
  -1   4 -10    0.78    1.15
   1  -4  10    2.82    1.50
   1  -4  10    2.18    1.26
   0   5 -10    3.96    1.35
   0   5 -10    1.32    1.33
   0   5 -10    1.00    1.24
   0  -5  10    5.25    1.47
   0  -5  10    5.15    1.71
   1   6 -10    3.09    1.49
   1   6 -10   -0.61    1.37
   1   6 -10    0.05    1.30
  -1  -6  10    1.98    1.52
  -1  -6  10    1.42    1.23
  -6   0 -10    3.21    1.52
   6   0  10    2.78    1.52
  -5   1 -10    6.54    1.78
  -4   2 -10   -0.08    1.31
   4  -2  10   -0.21    0.87
  -3   3 -10    3.45    1.59
   3  -3  10    6.25    1.64
   3  -3  10    3.14    1.49
  -2   4 -10   -0.21    1.32
   2  -4  10    1.44    1.03
   2  -4  10    1.31    1.40
  -1   5 -10    1.40    1.20
  -1   5 -10   -0.66    1.24
   1  -5  10    1.65    1.25
   0   6 -10    4.23    1.45
   0   6 -10    5.81    1.64
   0  -6  10    5.42    1.65
  -4   3 -10   -1.84    1.18
   4  -3  10   -0.47    0.90
  -3   4 -10   -1.29    1.20
   3  -4  10    3.79    1.39
  -2   5 -10   -1.73    1.38
  -2   5 -10   -0.94    1.30
   2  -5  10    1.92    1.13
   0  -9 -11    3.66    1.35
   0  -9 -11    3.68    1.51
   0   9  11    4.86    2.27
   1  -8 -11   -0.27    0.92
   1  -8 -11    0.60    1.12
  -1   8  11   -2.09    1.77
   2  -7 -11    0.93    1.13
   2  -7 -11    1.83    1.13
  -2   7  11   -2.17    1.58
   3  -6 -11    0.78    1.08
   3  -6 -11   -0.87    1.11
  -3   6  11   -0.26    1.44
  -3   6  11   -1.26    1.60
  -1  -9 -11    0.42    0.98
  -1  -9 -11   -0.48    0.87
   1   9  11    2.22    1.50
   1   9  11   -2.35    1.85
   0  -8 -11   -0.33    0.84
   0  -8 -11   -0.14    1.01
   0   8  11    1.81    1.34
   0   8  11   -2.99    1.44
   1  -7 -11    2.65    1.19
   1  -7 -11    2.46    1.19
  -1   7  11    3.18    1.26
  -1   7  11    1.09    1.77
   2  -6 -11    2.25    1.13
   2  -6 -11    3.06    1.40
[truncated: 27,977 more chars]
