# Supplementary material for: Ambiphilic boron in 1,4,2,5-diazadiborinine
Source: Nat Commun. 2016 Jun 9;7:11871. doi: 10.1038/ncomms11871 (PMC4906229; doi:10.1038/ncomms11871)
Supplement: Supplementary Data 2 — Crystallographic information for compound 2 [file ncomms11871-s3.cif]

data_global
_audit_creation_method                  'APEX2 v2014.9-0'

_publ_requested_journal                 ?

_publ_contact_author_name               ?
_publ_contact_author_address            
;
;
_publ_contact_author_email              ?
_publ_contact_author_fax                ?
_publ_contact_author_phone              ?

_publ_section_title                     
;
;
_publ_section_abstract                  
;
;
_publ_section_references                
;
;
_publ_section_comment                   
;
;

data_I
_chemical_name_systematic               ?
_chemical_name_common                   ?
_chemical_formula_moiety                ?
_chemical_formula_sum                   'C20 H20 B2 N4'
_chemical_formula_iupac                 ?
_chemical_formula_weight                338.02

_chemical_melting_point                 ?

_space_group_crystal_system             monoclinic
_space_group_name_H-M_alt               'C 1 2/c 1'
_space_group_name_Hall                  '-C 2yc'
loop_
    _space_group_symop_operation_xyz
    'x, y, z'
    '-x, y, -z+1/2'
    'x+1/2, y+1/2, z'
    '-x+1/2, y+1/2, -z+1/2'
    '-x, -y, -z'
    'x, -y, z-1/2'
    '-x+1/2, -y+1/2, -z'
    'x+1/2, -y+1/2, z-1/2'

_cell_length_a                          28.875(4)
_cell_length_b                          8.4730(15)
_cell_length_c                          19.549(3)
_cell_angle_alpha                       90
_cell_angle_beta                        132.202(4)
_cell_angle_gamma                       90
_cell_volume                            3543.0(10)
_cell_formula_units_Z                   8
_cell_measurement_reflns_used           1878
_cell_measurement_theta_min             2.8130
_cell_measurement_theta_max             23.2262
_cell_measurement_temperature           103.(2)

_exptl_crystal_description              block
_exptl_crystal_colour                   orange
_exptl_crystal_size_max                 0.240
_exptl_crystal_size_mid                 0.180
_exptl_crystal_size_min                 0.160
_exptl_crystal_density_diffrn           1.267
_exptl_crystal_density_meas             ?
_exptl_crystal_density_method           'not measured'
_exptl_crystal_F_000                    1424

_exptl_absorpt_coefficient_mu           0.075
_exptl_absorpt_correction_type          multi-scan
_exptl_absorpt_process_details          'SADABS V2014/4 (Bruker AXS Inc.)'
_exptl_absorpt_correction_T_min         0.78
_exptl_absorpt_correction_T_max         0.99

_exptl_special_details                  
;
; 

_diffrn_ambient_temperature             103.(2)

_diffrn_source                          'fine-focus sealed tube'
_diffrn_source_type                     ?

_diffrn_radiation_type                  MoK\a
_diffrn_radiation_wavelength            0.71073
_diffrn_radiation_monochromator         'graphite'
_diffrn_measurement_device_type         'CCD area detector'
_diffrn_measurement_method              'phi and omega scans'
_diffrn_detector_area_resol_mean        8.3333
_diffrn_reflns_number                   17195
_diffrn_reflns_av_R_equivalents         0.0649
_diffrn_reflns_av_unetI/netI            0.0726
_diffrn_reflns_theta_min                1.90
_diffrn_reflns_theta_max                29.13
_diffrn_reflns_theta_full               29.13
_diffrn_measured_fraction_theta_max     0.996
_diffrn_measured_fraction_theta_full    0.996
_diffrn_reflns_limit_h_min              -38
_diffrn_reflns_limit_h_max              39
_diffrn_reflns_limit_k_min              -11
_diffrn_reflns_limit_k_max              11
_diffrn_reflns_limit_l_min              -26
_diffrn_reflns_limit_l_max              26

_refine_special_details                 
;
;

_reflns_number_total                    4769
_reflns_number_gt                       3192
_reflns_threshold_expression            'I > 2\s(I)'

_refine_ls_structure_factor_coef        Fsqd
_refine_ls_matrix_type                  full
_refine_ls_R_factor_all                 0.0913
_refine_ls_R_factor_gt                  0.0538
_refine_ls_wR_factor_gt                 0.1094
_refine_ls_wR_factor_ref                0.1261
_refine_ls_goodness_of_fit_ref          1.015
_refine_ls_restrained_S_all             1.015
_refine_ls_number_reflns                4769
_refine_ls_number_parameters            237
_refine_ls_number_restraints            0
_refine_ls_number_constraints           ?
_refine_ls_hydrogen_treatment           constr
_refine_ls_weighting_scheme             calc
_refine_ls_weighting_details            
    'w=1/[\s^2^(Fo^2^)+(0.0417P)^2^+2.8295P] where P=(Fo^2^+2Fc^2^)/3'

_atom_sites_solution_hydrogens          geom
_atom_sites_solution_primary            ?
_atom_sites_solution_secondary          ?

_refine_ls_shift/su_max                 0.001
_refine_ls_shift/su_mean                0.000
_refine_diff_density_max                0.340
_refine_diff_density_min                -0.264
_refine_ls_extinction_method            none
_refine_ls_extinction_coef              ?

loop_
    _atom_type_symbol
    _atom_type_description
    _atom_type_scat_dispersion_real
    _atom_type_scat_dispersion_imag
    _atom_type_scat_source
    C C 0.0033 0.0016 'International Tables Vol C Tables 4.2.6.8 and 6.1.1.4'
    H H 0.0000 0.0000 'International Tables Vol C Tables 4.2.6.8 and 6.1.1.4'
    B B 0.0013 0.0007 'International Tables Vol C Tables 4.2.6.8 and 6.1.1.4'
    N N 0.0061 0.0033 'International Tables Vol C Tables 4.2.6.8 and 6.1.1.4'

_computing_data_collection              'APEX2 (Bruker AXS Inc., 2014)'
_computing_cell_refinement              'SAINT V8.34A (Bruker AXS Inc., 2013)'
_computing_data_reduction               'SAINT V8.34A (Bruker AXS Inc., 2013)'
_computing_structure_solution           'SHELXT (Bruker AXS Inc., 2014)'
_computing_structure_refinement         'SHELXL-2014/6 (Sheldrick, 2014)'
_computing_molecular_graphics           'XP (Bruker AXS Inc., 2014)'
_computing_publication_material         'APEX2 (Bruker AXS Inc., 2014)'

loop_
    _atom_site_type_symbol
    _atom_site_label
    _atom_site_fract_x
    _atom_site_fract_y
    _atom_site_fract_z
    _atom_site_U_iso_or_equiv
    _atom_site_adp_type
    _atom_site_calc_flag
    _atom_site_refinement_flags_adp
    _atom_site_refinement_flags_occupancy
    _atom_site_refinement_flags_posn
    _atom_site_occupancy
    _atom_site_disorder_assembly
    _atom_site_disorder_group
    B B1 0.22562(8) 0.3409(2) 0.03736(13) 0.0137(4) Uani d . . . 1 . .
    B B2 0.53668(9) 0.3982(2) 0.58625(13) 0.0141(4) Uani d . . . 1 . .
    C C1 0.29125(7) 0.3263(2) -0.00558(11) 0.0133(3) Uani d . . . 1 . .
    C C2 0.29047(8) 0.5631(2) 0.04808(12) 0.0158(4) Uani d . . . 1 . .
    H H2 0.282 0.6438 0.0721 0.019 Uiso calc U . R 1 . .
    C C3 0.32601(8) 0.5785(2) 0.02690(12) 0.0171(4) Uani d . . . 1 . .
    H H3 0.3467 0.6721 0.0332 0.021 Uiso calc U . R 1 . .
    C C4 0.35951(9) 0.4078(2) -0.03760(14) 0.0247(4) Uani d . . . 1 . .
    H H4A 0.3843 0.5009 -0.0253 0.037 Uiso calc U . R 1 . .
    H H4B 0.3287 0.3868 -0.1041 0.037 Uiso calc U . R 1 . .
    H H4C 0.3872 0.3164 -0.0052 0.037 Uiso calc U . R 1 . .
    C C5 0.19989(8) 0.4554(2) 0.06950(12) 0.0157(4) Uani d . . . 1 . .
    C C6 0.13620(8) 0.4977(2) 0.00830(12) 0.0168(4) Uani d . . . 1 . .
    H H6 0.1082 0.4498 -0.051 0.02 Uiso calc U . R 1 . .
    C C7 0.11282(8) 0.6072(2) 0.03154(13) 0.0194(4) Uani d . . . 1 . .
    H H7 0.0697 0.6335 -0.0119 0.023 Uiso calc U . R 1 . .
    C C8 0.15219(9) 0.6778(2) 0.11771(14) 0.0224(4) Uani d . . . 1 . .
    H H8 0.1363 0.7519 0.134 0.027 Uiso calc U . R 1 . .
    C C9 0.21525(9) 0.6388(2) 0.17999(14) 0.0254(4) Uani d . . . 1 . .
    H H9 0.2427 0.6865 0.2394 0.03 Uiso calc U . R 1 . .
    C C10 0.23840(8) 0.5302(2) 0.15592(13) 0.0208(4) Uani d . . . 1 . .
    H H10 0.2818 0.5059 0.1995 0.025 Uiso calc U . R 1 . .
    C C11 0.47492(7) 0.4295(2) 0.41468(11) 0.0133(3) Uani d . . . 1 . .
    C C12 0.51163(8) 0.1840(2) 0.47415(12) 0.0152(3) Uani d . . . 1 . .
    H H12 0.5325 0.0984 0.5164 0.018 Uiso calc U . R 1 . .
    C C13 0.47892(8) 0.1763(2) 0.38288(12) 0.0171(4) Uani d . . . 1 . .
    H H13 0.4726 0.0841 0.3499 0.021 Uiso calc U . R 1 . .
    C C14 0.41581(9) 0.3612(2) 0.24809(12) 0.0267(4) Uani d . . . 1 . .
    H H14A 0.3988 0.2633 0.212 0.04 Uiso calc U . R 1 . .
    H H14B 0.4399 0.4168 0.2369 0.04 Uiso calc U . R 1 . .
    H H14C 0.3814 0.4285 0.2295 0.04 Uiso calc U . R 1 . .
    C C15 0.57153(7) 0.27925(19) 0.66974(11) 0.0137(3) Uani d . . . 1 . .
    C C16 0.54973(8) 0.2516(2) 0.71513(11) 0.0157(3) Uani d . . . 1 . .
    H H16 0.5133 0.305 0.6943 0.019 Uiso calc U . R 1 . .
    C C17 0.58004(8) 0.1487(2) 0.78940(12) 0.0176(4) Uani d . . . 1 . .
    H H17 0.5641 0.1326 0.8184 0.021 Uiso calc U . R 1 . .
    C C18 0.63338(8) 0.0692(2) 0.82147(12) 0.0185(4) Uani d . . . 1 . .
    H H18 0.6545 0.0003 0.873 0.022 Uiso calc U . R 1 . .
    C C19 0.65556(8) 0.0917(2) 0.77740(12) 0.0187(4) Uani d . . . 1 . .
    H H19 0.6918 0.0368 0.7984 0.022 Uiso calc U . R 1 . .
    C C20 0.62505(8) 0.1938(2) 0.70299(12) 0.0168(4) Uani d . . . 1 . .
    H H20 0.6407 0.2067 0.6734 0.02 Uiso calc U . R 1 . .
    N N1 0.26801(6) 0.40731(16) 0.02858(9) 0.0127(3) Uani d . . . 1 . .
    N N2 0.32742(7) 0.43632(17) -0.00526(10) 0.0160(3) Uani d . . . 1 . .
    N N3 0.50960(6) 0.33992(16) 0.49603(9) 0.0123(3) Uani d . . . 1 . .
    N N4 0.45616(7) 0.32400(17) 0.34547(10) 0.0164(3) Uani d . . . 1 . .

loop_
    _atom_site_aniso_label
    _atom_site_aniso_U_11
    _atom_site_aniso_U_22
    _atom_site_aniso_U_33
    _atom_site_aniso_U_12
    _atom_site_aniso_U_13
    _atom_site_aniso_U_23
    B1 0.0112(8) 0.0162(9) 0.0113(9) 0.0012(7) 0.0065(7) 0.0008(7)
    B2 0.0125(8) 0.0147(10) 0.0147(9) -0.0004(7) 0.0089(8) 0.0005(8)
    C1 0.0104(7) 0.0166(9) 0.0117(8) 0.0008(6) 0.0069(7) 0.0005(7)
    C2 0.0164(8) 0.0125(8) 0.0172(9) -0.0010(7) 0.0107(7) -0.0009(7)
    C3 0.0184(8) 0.0141(9) 0.0190(9) -0.0018(7) 0.0126(7) -0.0005(7)
    C4 0.0291(10) 0.0205(10) 0.0397(12) -0.0038(8) 0.0293(10) -0.0042(9)
    C5 0.0170(8) 0.0138(8) 0.0194(9) -0.0025(7) 0.0135(7) -0.0006(7)
    C6 0.0177(8) 0.0162(9) 0.0185(9) -0.0007(7) 0.0129(8) 0.0021(7)
    C7 0.0183(8) 0.0169(9) 0.0280(10) 0.0022(7) 0.0176(8) 0.0043(8)
    C8 0.0306(10) 0.0175(9) 0.0346(11) -0.0016(8) 0.0282(9) -0.0033(8)
    C9 0.0285(10) 0.0266(11) 0.0260(10) -0.0064(8) 0.0203(9) -0.0100(8)
    C10 0.0170(8) 0.0241(10) 0.0211(9) -0.0012(7) 0.0127(8) -0.0037(8)
    C11 0.0114(7) 0.0145(8) 0.0124(8) -0.0008(6) 0.0074(7) 0.0008(6)
    C12 0.0157(8) 0.0113(8) 0.0187(9) 0.0007(7) 0.0116(7) 0.0006(7)
    C13 0.0189(8) 0.0128(8) 0.0205(9) -0.0009(7) 0.0136(8) -0.0013(7)
    C14 0.0331(11) 0.0208(10) 0.0145(9) 0.0037(8) 0.0112(9) -0.0004(8)
    C15 0.0132(8) 0.0113(8) 0.0120(8) -0.0017(6) 0.0066(7) -0.0012(6)
    C16 0.0163(8) 0.0150(8) 0.0147(8) 0.0016(7) 0.0100(7) 0.0000(7)
    C17 0.0201(8) 0.0177(9) 0.0147(9) -0.0017(7) 0.0116(7) -0.0003(7)
    C18 0.0200(8) 0.0147(9) 0.0126(8) -0.0004(7) 0.0075(7) 0.0016(7)
    C19 0.0130(8) 0.0190(9) 0.0173(9) 0.0036(7) 0.0074(7) 0.0022(7)
    C20 0.0162(8) 0.0183(9) 0.0163(9) 0.0005(7) 0.0110(7) 0.0017(7)
    N1 0.0117(6) 0.0115(7) 0.0113(7) 0.0009(5) 0.0063(6) 0.0002(5)
    N2 0.0175(7) 0.0142(7) 0.0209(8) -0.0022(6) 0.0147(6) -0.0026(6)
    N3 0.0115(6) 0.0109(7) 0.0143(7) 0.0009(5) 0.0086(6) 0.0018(5)
    N4 0.0180(7) 0.0139(7) 0.0141(7) 0.0000(6) 0.0095(6) -0.0002(6)

_geom_special_details                   
;
All esds (except the esd in the dihedral angle between two l.s. planes)
are estimated using the full covariance matrix.  The cell esds are taken
into account individually in the estimation of esds in distances, angles
and torsion angles; correlations between esds in cell parameters are only
used when they are defined by crystal symmetry.  An approximate (isotropic)
treatment of cell esds is used for estimating esds involving l.s. planes.
;

loop_
    _geom_bond_atom_site_label_1
    _geom_bond_atom_site_label_2
    _geom_bond_site_symmetry_2
    _geom_bond_distance
    _geom_bond_publ_flag
    B1 N1 . 1.458(2) ?
    B1 C1 7 1.491(3) ?
    B1 C5 . 1.586(2) ?
    B2 N3 . 1.454(2) ?
    B2 C11 5_666 1.496(3) ?
    B2 C15 . 1.576(3) ?
    C1 N2 . 1.397(2) ?
    C1 N1 . 1.403(2) ?
    C1 B1 7 1.491(3) ?
    C2 C3 . 1.346(2) ?
    C2 N1 . 1.406(2) ?
    C3 N2 . 1.372(2) ?
    C4 N2 . 1.450(2) ?
    C5 C10 . 1.403(2) ?
    C5 C6 . 1.409(2) ?
    C6 C7 . 1.391(2) ?
    C7 C8 . 1.384(3) ?
    C8 C9 . 1.389(3) ?
    C9 C10 . 1.392(3) ?
    C11 N4 . 1.392(2) ?
    C11 N3 . 1.403(2) ?
    C11 B2 5_666 1.496(3) ?
    C12 C13 . 1.348(2) ?
    C12 N3 . 1.402(2) ?
    C13 N4 . 1.374(2) ?
    C14 N4 . 1.449(2) ?
    C15 C20 . 1.409(2) ?
    C15 C16 . 1.410(2) ?
    C16 C17 . 1.389(2) ?
    C17 C18 . 1.386(2) ?
    C18 C19 . 1.389(2) ?
    C19 C20 . 1.385(2) ?

loop_
    _geom_angle_atom_site_label_1
    _geom_angle_atom_site_label_2
    _geom_angle_atom_site_label_3
    _geom_angle_site_symmetry_1
    _geom_angle_site_symmetry_3
    _geom_angle
    _geom_angle_publ_flag
    N1 B1 C1 . 7 112.50(15) ?
    N1 B1 C5 . . 117.67(15) ?
    C1 B1 C5 7 . 129.58(15) ?
    N3 B2 C11 . 5_666 112.53(15) ?
    N3 B2 C15 . . 119.22(15) ?
    C11 B2 C15 5_666 . 128.22(15) ?
    N2 C1 N1 . . 105.47(14) ?
    N2 C1 B1 . 7 132.06(15) ?
    N1 C1 B1 . 7 122.41(14) ?
    C3 C2 N1 . . 108.37(15) ?
    C2 C3 N2 . . 108.65(15) ?
    C10 C5 C6 . . 115.74(16) ?
    C10 C5 B1 . . 123.36(15) ?
    C6 C5 B1 . . 120.71(15) ?
    C7 C6 C5 . . 122.36(17) ?
    C8 C7 C6 . . 120.26(17) ?
    C7 C8 C9 . . 119.04(17) ?
    C8 C9 C10 . . 120.36(18) ?
    C9 C10 C5 . . 122.24(17) ?
    N4 C11 N3 . . 105.67(14) ?
    N4 C11 B2 . 5_666 132.63(15) ?
    N3 C11 B2 . 5_666 121.69(14) ?
    C13 C12 N3 . . 108.28(15) ?
    C12 C13 N4 . . 108.67(15) ?
    C20 C15 C16 . . 116.06(15) ?
    C20 C15 B2 . . 123.05(15) ?
    C16 C15 B2 . . 120.88(15) ?
    C17 C16 C15 . . 121.88(16) ?
    C18 C17 C16 . . 120.42(16) ?
    C17 C18 C19 . . 119.22(16) ?
    C20 C19 C18 . . 120.26(16) ?
    C19 C20 C15 . . 122.13(16) ?
    C1 N1 C2 . . 107.90(13) ?
    C1 N1 B1 . . 125.09(14) ?
    C2 N1 B1 . . 126.95(14) ?
    C3 N2 C1 . . 109.61(13) ?
    C3 N2 C4 . . 124.79(14) ?
    C1 N2 C4 . . 125.55(15) ?
    C12 N3 C11 . . 107.94(13) ?
    C12 N3 B2 . . 126.26(14) ?
    C11 N3 B2 . . 125.76(14) ?
    C13 N4 C11 . . 109.43(14) ?
    C13 N4 C14 . . 124.91(15) ?
    C11 N4 C14 . . 125.56(15) ?

_shelx_res_file                         
;
TITL rei251s in C2/c
CELL 0.71073  28.87490   8.47300  19.54930  90.0000 132.2015  90.0000
ZERR    8.00   0.00410   0.00150   0.00300   0.0000   0.0039   0.0000
LATT 7
SYMM -X, Y, 0.5-Z
SFAC C  H  B  N
UNIT 160  160  16  32
L.S. 4
ACTA
BOND
FMAP 2
PLAN 5
SIZE 0.16 0.18 0.24
TEMP -170
WGHT    0.041700    2.829500
FVAR       0.08319
B1    3    0.225624    0.340909    0.037357    11.00000    0.01123    0.01619 =
         0.01127    0.00080    0.00655    0.00119
B2    3    0.536679    0.398173    0.586251    11.00000    0.01248    0.01466 =
         0.01470    0.00052    0.00889   -0.00041
C1    1    0.291250    0.326321   -0.005576    11.00000    0.01035    0.01655 =
         0.01169    0.00047    0.00686    0.00077
C2    1    0.290471    0.563127    0.048081    11.00000    0.01637    0.01253 =
         0.01717   -0.00091    0.01068   -0.00098
AFIX  43
H2    2    0.282007    0.643849    0.072113    11.00000   -1.20000
AFIX   0
C3    1    0.326010    0.578451    0.026902    11.00000    0.01844    0.01406 =
         0.01903   -0.00049    0.01265   -0.00175
AFIX  43
H3    2    0.346675    0.672114    0.033184    11.00000   -1.20000
AFIX   0
C4    1    0.359508    0.407772   -0.037596    11.00000    0.02909    0.02049 =
         0.03971   -0.00423    0.02926   -0.00384
AFIX 137
H4A   2    0.384270    0.500873   -0.025303    11.00000   -1.50000
H4B   2    0.328721    0.386798   -0.104137    11.00000   -1.50000
H4C   2    0.387215    0.316356   -0.005199    11.00000   -1.50000
AFIX   0
C5    1    0.199889    0.455402    0.069504    11.00000    0.01698    0.01376 =
         0.01945   -0.00060    0.01352   -0.00248
C6    1    0.136197    0.497716    0.008297    11.00000    0.01767    0.01618 =
         0.01846    0.00213    0.01286   -0.00067
AFIX  43
H6    2    0.108229    0.449757   -0.050963    11.00000   -1.20000
AFIX   0
C7    1    0.112821    0.607162    0.031539    11.00000    0.01832    0.01689 =
         0.02799    0.00432    0.01758    0.00221
AFIX  43
H7    2    0.069658    0.633540   -0.011901    11.00000   -1.20000
AFIX   0
C8    1    0.152193    0.677802    0.117706    11.00000    0.03057    0.01752 =
         0.03463   -0.00325    0.02819   -0.00164
AFIX  43
H8    2    0.136312    0.751912    0.134008    11.00000   -1.20000
AFIX   0
C9    1    0.215251    0.638787    0.179995    11.00000    0.02849    0.02663 =
         0.02600   -0.01000    0.02032   -0.00636
AFIX  43
H9    2    0.242736    0.686463    0.239360    11.00000   -1.20000
AFIX   0
C10   1    0.238404    0.530196    0.155916    11.00000    0.01704    0.02413 =
         0.02109   -0.00372    0.01272   -0.00120
AFIX  43
H10   2    0.281760    0.505913    0.199480    11.00000   -1.20000
AFIX   0
C11   1    0.474919    0.429464    0.414680    11.00000    0.01139    0.01448 =
         0.01244    0.00084    0.00737   -0.00083
C12   1    0.511631    0.183989    0.474152    11.00000    0.01574    0.01135 =
         0.01865    0.00059    0.01159    0.00073
AFIX  43
H12   2    0.532488    0.098423    0.516418    11.00000   -1.20000
AFIX   0
C13   1    0.478920    0.176323    0.382876    11.00000    0.01886    0.01278 =
         0.02051   -0.00130    0.01356   -0.00085
AFIX  43
H13   2    0.472645    0.084097    0.349881    11.00000   -1.20000
AFIX   0
C14   1    0.415805    0.361192    0.248093    11.00000    0.03310    0.02081 =
         0.01451   -0.00040    0.01123    0.00372
AFIX 137
H14A  2    0.398818    0.263350    0.212023    11.00000   -1.50000
H14B  2    0.439920    0.416830    0.236873    11.00000   -1.50000
H14C  2    0.381393    0.428540    0.229544    11.00000   -1.50000
AFIX   0
C15   1    0.571525    0.279253    0.669737    11.00000    0.01321    0.01128 =
         0.01200   -0.00123    0.00664   -0.00168
C16   1    0.549734    0.251638    0.715129    11.00000    0.01630    0.01504 =
         0.01473   -0.00002    0.00996    0.00160
AFIX  43
H16   2    0.513276    0.304998    0.694297    11.00000   -1.20000
AFIX   0
C17   1    0.580037    0.148685    0.789402    11.00000    0.02006    0.01771 =
         0.01472   -0.00033    0.01159   -0.00167
AFIX  43
H17   2    0.564109    0.132594    0.818423    11.00000   -1.20000
AFIX   0
C18   1    0.633375    0.069248    0.821468    11.00000    0.01998    0.01472 =
         0.01258    0.00159    0.00753   -0.00041
AFIX  43
H18   2    0.654518    0.000252    0.872976    11.00000   -1.20000
AFIX   0
C19   1    0.655555    0.091713    0.777399    11.00000    0.01302    0.01901 =
         0.01734    0.00221    0.00743    0.00357
AFIX  43
H19   2    0.691783    0.036822    0.798370    11.00000   -1.20000
AFIX   0
C20   1    0.625052    0.193849    0.702989    11.00000    0.01622    0.01827 =
         0.01627    0.00170    0.01101    0.00051
AFIX  43
H20   2    0.640734    0.206717    0.673427    11.00000   -1.20000
AFIX   0
N1    4    0.268011    0.407305    0.028576    11.00000    0.01169    0.01153 =
         0.01135    0.00023    0.00628    0.00089
N2    4    0.327420    0.436321   -0.005258    11.00000    0.01750    0.01417 =
         0.02086   -0.00256    0.01468   -0.00218
N3    4    0.509598    0.339921    0.496030    11.00000    0.01153    0.01086 =
         0.01426    0.00179    0.00858    0.00088
N4    4    0.456160    0.324000    0.345472    11.00000    0.01803    0.01392 =
         0.01409   -0.00021    0.00949    0.00005
HKLF 4

REM  rei251s in C2/c
REM R1 =  0.0538 for    3192 Fo > 4sig(Fo)  and  0.0913 for all    4769 data
REM    237 parameters refined using      0 restraints

END

WGHT      0.0417      2.8299

REM Highest difference peak  0.340,  deepest hole -0.264,  1-sigma level  0.059
Q1    1   0.2236  0.4058  0.0697  11.00000  0.05    0.34
Q2    1   0.2806  0.2549 -0.0417  11.00000  0.05    0.34
Q3    1   0.2149  0.4996  0.1114  11.00000  0.05    0.30
Q4    1   0.1815  0.6242  0.1568  11.00000  0.05    0.30
Q5    1   0.5598  0.3437  0.6287  11.00000  0.05    0.29
;
_shelx_res_checksum                     21096

_shelx_hkl_file                         
;
  -2   0   0    0.49    0.08
  -2   0   0    0.03    0.05
   4   0   0   12.67    0.63
   4   0   0   12.30    0.55
  -4   0   0   12.83    0.55
  -4   0   0   12.08    0.61
  -4   0   0   12.32    0.62
   4   0   0   12.33    0.61
   6   0   0   56.23    2.27
  -6   0   0   56.79    2.24
   6   0   0   54.22    2.23
  -6   0   0   55.49    2.14
   6   0   0   53.53    2.14
  -6   0   0   54.07    2.24
   8   0   0   24.52    1.25
  -8   0   0   27.97    1.14
   8   0   0   22.96    1.27
   8   0   0   25.60    1.13
  -8   0   0   26.78    1.26
  10   0   0   11.97    0.86
  10   0   0   11.36    0.66
  10   0   0   12.14    0.81
  12   0   0   18.22    0.96
  12   0   0   18.19    1.17
  12   0   0   18.88    0.79
  12   0   0   17.23    1.10
  14   0   0   34.42    1.57
  14   0   0   33.10    1.78
  14   0   0   32.77    1.81
  16   0   0   10.27    1.09
  16   0   0    8.49    0.98
  16   0   0   10.72    0.78
  18   0   0    0.57    0.44
  18   0   0    0.44    0.52
  18   0   0    0.28    0.33
  20   0   0   11.20    1.25
  20   0   0   10.13    1.27
  20   0   0   12.02    0.89
  22   0   0    0.24    0.59
  22   0   0   -0.22    0.32
  22   0   0    0.33    0.47
  24   0   0    3.34    0.88
  24   0   0    3.81    0.89
  26   0   0   -0.24    0.64
  26   0   0   -0.55    0.58
  26   0   0    0.12    0.56
  28   0   0    1.31    0.66
  28   0   0    0.26    0.73
   1  -1   0    1.85    0.21
  -1  -1   0    1.78    0.20
  -1  -1   0    2.12    0.23
  -1   1   0    2.50    0.22
  -3  -1   0   56.47    2.27
   3  -1   0   57.43    2.27
  -3  -1   0   57.86    2.18
  -3  -1   0   58.14    2.22
   3   1   0   58.65    2.29
  -3   1   0   59.99    2.27
   3   1   0   56.51    2.22
  -5  -1   0   85.48    3.32
  -5  -1   0   85.80    3.16
   5  -1   0   83.61    3.22
   5  -1   0   81.13    3.30
  -5  -1   0   84.83    3.28
   5   1   0   85.12    3.15
   5   1   0   82.13    3.28
   5   1   0   86.22    3.23
   5   1   0   81.57    3.31
  -5   1   0   86.87    3.30
   7  -1   0   21.32    1.11
   7  -1   0   21.92    1.06
  -7  -1   0   21.68    0.93
   7  -1   0   22.55    1.05
  -7  -1   0   22.92    1.14
  -7  -1   0   20.54    1.08
   7   1   0   22.43    1.15
   7   1   0   22.56    1.04
   7   1   0   22.00    1.12
   7   1   0   21.89    0.94
   9  -1   0   26.14    1.33
   9  -1   0   25.41    1.22
  -9  -1   0   25.19    1.06
   9  -1   0   24.85    1.19
   9   1   0   23.49    1.27
   9   1   0   24.72    1.07
   9   1   0   22.83    1.27
  -9   1   0   24.09    1.21
 -11  -1   0   15.12    0.74
  11  -1   0   14.41    0.87
  11  -1   0   13.48    1.00
  11  -1   0   13.59    0.92
  11   1   0   16.70    1.04
  11   1   0   14.84    0.76
  11   1   0   17.02    1.03
  13  -1   0    1.50    0.46
  13  -1   0    1.31    0.40
 -13  -1   0    1.67    0.27
  13  -1   0    0.81    0.37
  13   1   0    1.13    0.44
  13   1   0    1.22    0.44
  13   1   0    1.67    0.31
  15  -1   0   21.89    1.18
  15  -1   0   17.26    1.22
  15  -1   0   21.05    1.44
  15   1   0   18.36    0.99
  15   1   0   17.60    1.29
  15   1   0   21.73    1.38
  17  -1   0    0.36    0.50
  17  -1   0    0.18    0.36
  17  -1   0    0.07    0.20
  17  -1   0    0.15    0.31
  17   1   0    0.03    0.23
  17   1   0    0.01    0.44
  17   1   0    0.20    0.39
  19  -1   0   -0.12    0.51
  19  -1   0    0.04    0.34
  19  -1   0    0.47    0.40
  19   1   0   -0.64    0.39
  19   1   0   -0.16    0.39
  19   1   0    0.67    0.43
  19   1   0    0.13    0.23
  21  -1   0    2.02    0.56
  21  -1   0    0.52    0.63
  21  -1   0    1.17    0.56
  21   1   0    1.56    0.62
  21   1   0    0.05    0.41
  21   1   0    2.16    0.41
  21   1   0    2.97    0.77
  23  -1   0    7.71    1.27
  23  -1   0    7.85    1.12
  23  -1   0    8.54    0.99
  23   1   0    8.35    1.22
  23   1   0    8.56    1.05
  23   1   0    8.94    1.29
  25  -1   0    2.48    0.90
  25  -1   0    0.84    0.58
  25   1   0    1.36    0.68
  25   1   0   -0.10    0.53
  25   1   0    0.10    0.51
  27  -1   0    1.68    0.86
  27  -1   0   -0.20    0.48
  27   1   0   -0.14    0.60
  27   1   0   -0.57    0.41
  27   1   0    0.81    0.65
  29  -1   0    4.87    1.08
  29  -1   0    3.47    1.13
  29   1   0    4.27    1.13
   0  -2   0    3.68    0.36
   0  -2   0    4.06    0.37
   0   2   0    3.17    0.34
  -2  -2   0  332.22   12.16
   2  -2   0  332.24   12.18
  -2  -2   0  334.86   12.19
   2  -2   0  331.77   12.20
   2   2   0  324.65   12.20
   2   2   0  338.90   12.16
  -2   2   0  323.83   12.17
  -4  -2   0   21.71    0.97
  -4  -2   0   21.43    1.03
   4  -2   0   20.21    1.03
   4  -2   0   19.62    1.00
  -4   2   0   21.33    1.03
   4   2   0   18.64    1.03
   4   2   0   19.92    0.96
  -6  -2   0   18.44    0.93
   6  -2   0   19.69    1.05
  -6  -2   0   18.33    0.85
  -6  -2   0   18.22    0.97
   6   2   0   18.45    0.93
   6   2   0   18.00    1.04
   8  -2   0    4.66    0.45
   8  -2   0    3.90    0.51
   8  -2   0    3.27    0.49
  -8  -2   0    3.76    0.35
   8   2   0    3.90    0.45
   8   2   0    2.72    0.50
  10  -2   0    0.93    0.30
  10  -2   0    0.56    0.37
 -10  -2   0    0.48    0.19
  10  -2   0    0.93    0.32
  10   2   0    0.17    0.26
  10   2   0    0.53    0.34
  12  -2   0   -0.11    0.22
  12  -2   0    0.16    0.28
  12  -2   0    0.21    0.37
 -12  -2   0    0.33    0.17
  12   2   0    0.21    0.34
  12   2   0    0.35    0.31
  14  -2   0    7.32    0.81
  14  -2   0    8.83    0.84
  14  -2   0    8.25    1.02
 -14  -2   0    9.74    0.56
  14   2   0   10.95    1.13
  14   2   0   10.71    0.90
 -16  -2   0    0.52    0.21
  16  -2   0    0.48    0.36
  16  -2   0    0.57    0.37
  16  -2   0    1.54    0.62
  16   2   0    0.22    0.41
  16   2   0    0.64    0.38
  18  -2   0    4.41    0.91
  18  -2   0    5.03    0.75
  18  -2   0    5.69    0.81
  18   2   0    4.60    0.69
  18   2   0    4.65    0.81
  20  -2   0    0.39    0.46
  20  -2   0    2.01    0.78
  20  -2   0    0.75    0.48
  20   2   0    0.91    0.47
  20   2   0    1.91    0.67
  22  -2   0   -0.39    0.42
  22  -2   0    0.26    0.44
  22  -2   0   -0.35    0.39
  22   2   0   -0.18    0.36
  22   2   0    0.06    0.49
  24  -2   0   -0.05    0.47
  24  -2   0    1.30    0.61
  24  -2   0    0.70    0.72
  24   2   0   -0.17    0.52
  24   2   0   -0.09    0.39
  26  -2   0    2.37    0.75
  26  -2   0    2.22    0.96
  26   2   0    1.91    0.61
  26   2   0    1.48    0.82
  28  -2   0   -0.49    0.70
  28   2   0   -0.16    0.61
   1  -3   0    0.81    0.23
   1  -3   0    0.79    0.24
  -1  -3   0    0.39    0.23
   1   3   0    0.81    0.24
  -1   3   0    0.20    0.23
   3  -3   0    4.28    0.49
   3   3   0    3.95    0.45
   3   3   0    4.04    0.51
   5  -3   0    0.06    0.18
   5   3   0   -0.03    0.19
   5   3   0    0.05    0.21
  -7  -3   0    8.14    0.55
   7  -3   0    8.30    0.77
   7   3   0    8.09    0.81
   7   3   0    8.06    0.69
   9  -3   0    2.84    0.54
  -9  -3   0    2.31    0.33
   9   3   0    2.26    0.40
   9   3   0    1.89    0.45
  11  -3   0    1.69    0.54
  11  -3   0    2.73    0.56
 -11  -3   0    2.64    0.36
  11  -3   0    2.45    0.42
  11   3   0    1.75    0.54
  11   3   0    3.45    0.52
 -13  -3   0    2.11    0.33
  13  -3   0    2.96    0.65
  13  -3   0    3.42    0.61
  13  -3   0    2.36    0.47
  13   3   0    1.57    0.49
  13   3   0    2.84    0.50
  15  -3   0    6.95    0.78
 -15  -3   0    5.16    0.47
  15  -3   0    6.68    0.84
  15  -3   0    8.21    0.99
  15   3   0    5.47    0.72
  15   3   0    5.71    0.91
  17  -3   0    0.52    0.56
  17  -3   0    0.31    0.39
  17  -3   0   -0.12    0.34
  17   3   0    0.98    0.56
  17   3   0    0.19    0.37
  19  -3   0   -0.36    0.54
  19  -3   0   -0.08    0.36
  19  -3   0    0.50    0.43
  19   3   0    0.24    0.38
  19   3   0   -0.32    0.29
  21  -3   0   18.94    1.89
  21  -3   0   19.62    1.43
  21  -3   0   22.46    1.56
  21   3   0   18.80    1.37
  21   3   0   20.82    1.96
  23  -3   0    0.57    0.69
  23  -3   0    0.31    0.50
  23  -3   0    0.42    0.47
  23   3   0    0.91    0.44
  23   3   0    0.94    0.67
  25  -3   0    3.30    0.98
  25  -3   0    5.39    0.96
  25  -3   0    5.64    1.15
  25   3   0    3.83    1.04
  25   3   0    4.92    0.84
  27  -3   0    0.98    0.91
  27   3   0    1.58    0.85
   0   4   0  129.49    5.11
   2  -4   0    0.55    0.26
   2   4   0    0.72    0.31
  -2   4   0    0.41    0.25
   4  -4   0    6.94    0.75
   4   4   0    6.85    0.75
   4   4   0    7.66    0.71
   6  -4   0    0.72    0.38
   6   4   0    0.03    0.25
   6   4   0    0.90    0.39
   8  -4   0    3.01    0.58
   8   4   0    2.90    0.59
   8   4   0    2.55    0.46
  10  -4   0    4.16    0.72
  10   4   0    5.95    0.71
  10   4   0    6.87    0.89
  12  -4   0    2.39    0.46
 -12  -4   0    2.37    0.33
  12  -4   0    1.94    0.60
  12  -4   0    0.72    0.45
  12   4   0    2.00    0.57
  12   4   0    2.39    0.49
  14  -4   0    0.50    0.37
 -14  -4   0    0.39    0.27
  14  -4   0    0.58    0.54
  14  -4   0    0.29    0.35
  14   4   0    0.37    0.34
  14   4   0   -0.06    0.42
  16  -4   0   20.42    1.82
  16  -4   0   20.86    1.31
  16  -4   0   20.09    1.47
  16   4   0   21.38    1.59
  16   4   0   22.29    1.36
  18  -4   0    1.76    0.52
  18  -4   0    0.65    0.63
  18  -4   0    1.97    0.61
  18   4   0    1.19    0.45
  18   4   0    0.78    0.58
  20  -4   0    4.24    1.01
  20  -4   0    3.25    0.67
  20  -4   0    3.64    0.82
  20   4   0    3.53    0.92
  20   4   0    3.53    0.73
  22  -4   0    0.95    0.53
  22  -4   0   -0.16    0.48
  22  -4   0   -0.31    0.61
  22   4   0   -0.17    0.38
  22   4   0   -0.99    0.50
  24  -4   0   -0.36    0.70
  24  -4   0    0.36    0.56
  24   4   0    1.04    0.53
  24   4   0    0.40    0.66
  26  -4   0    0.71    1.12
  26  -4   0    3.47    1.19
  26   4   0    3.60    1.06
   1  -5   0    9.39    0.90
   1   5   0   10.65    0.94
  -1   5   0    9.39    0.93
   3  -5   0    7.43    0.83
  -3   5   0    7.36    0.80
   3   5   0    8.21    0.81
   5  -5   0   22.31    1.39
   5   5   0   21.85    1.30
   5   5   0   20.80    1.38
   7  -5   0   17.38    1.21
   7   5   0   17.32    1.19
   7   5   0   13.25    1.01
   9  -5   0    1.18    0.45
   9   5   0    2.60    0.58
   9   5   0    1.62    0.48
  11  -5   0    3.92    0.78
  11   5   0    3.98    0.66
  11   5   0    4.67    0.81
  13  -5   0    1.45    0.57
  13  -5   0    2.41    0.53
  13  -5   0    2.93    0.73
  13   5   0    2.29    0.69
  13   5   0    3.43    0.64
  15  -5   0    4.31    0.66
  15  -5   0    4.78    0.88
  15  -5   0    2.62    0.78
  15   5   0    3.55    0.84
  15   5   0    4.92    0.74
  17  -5   0    0.19    0.59
  17  -5   0    0.02    0.44
  17  -5   0    0.21    0.37
  17   5   0   -0.45    0.51
  17   5   0    0.08    0.41
  19  -5   0   26.73    1.57
  19  -5   0   25.77    1.93
  19  -5   0   23.79    1.79
  19   5   0   22.12    1.56
  19   5   0   24.05    2.24
  21  -5   0    0.65    0.60
  21  -5   0    1.22    0.78
  21   5   0    0.27    0.37
  21   5   0    1.38    0.70
  23  -5   0    0.43    0.61
  23  -5   0    0.54    0.65
  23   5   0    1.23    0.50
  23   5   0    0.76    0.71
  25  -5   0    1.75    0.89
  25  -5   0    1.02    0.92
  25   5   0    3.10    1.02
   0  -6   0   -0.28    0.28
   0   6   0    0.38    0.33
   2  -6   0   10.83    1.08
   2   6   0   10.13    1.03
   4  -6   0   13.51    1.27
   4   6   0   14.62    1.10
   6  -6   0    0.78    0.42
   6   6   0    0.00    0.29
   6   6   0    0.01    0.34
   8  -6   0    9.70    1.12
   8   6   0    7.39    1.04
   8   6   0   10.21    1.03
  10  -6   0   11.86    1.28
  10   6   0   12.65    1.33
  10   6   0   12.42    1.18
  12  -6   0    0.06    0.34
  12  -6   0    0.57    0.54
  12   6   0    0.39    0.38
  12   6   0    0.13    0.38
  14  -6   0   20.10    1.84
  14  -6   0   19.14    1.26
  14  -6   0   22.23    1.64
  14   6   0   17.11    1.30
  14   6   0   16.43    1.76
  16  -6   0   -0.34    0.49
  16  -6   0   -0.06    0.39
  16  -6   0   -0.42    0.54
  16   6   0   -0.27    0.34
  16   6   0   -0.08    0.35
  18  -6   0    0.93    0.72
  18  -6   0    0.90    0.66
  18   6   0    0.72    0.67
  18   6   0    0.79    0.52
  20  -6   0    1.34    0.71
  20  -6   0    0.35    0.77
  20   6   0   -0.34    0.33
  20   6   0    1.88    0.83
  22  -6   0    0.00    0.69
  22  -6   0    0.24    0.58
  22   6   0    0.70    0.71
  22   6   0    0.66    0.50
  24  -6   0    0.98    0.74
  24  -6   0    0.26    0.78
  24   6   0    1.40    0.92
  -1  -7   0    3.57    0.69
   1  -7   0    3.57    0.69
   1   7   0    4.33    0.77
  -1   7   0    3.09    0.67
   3  -7   0    9.64    1.10
   3   7   0    5.13    0.79
   5  -7   0    6.84    0.98
   5   7   0    7.07    0.92
   7  -7   0   13.90    1.41
   7   7   0   12.99    1.27
   9  -7   0    1.89    0.68
   9   7   0    1.49    0.52
   9   7   0    0.88    0.48
  11  -7   0    1.01    0.66
  11   7   0    0.49    0.53
  11   7   0    1.01    0.49
  13  -7   0    3.81    0.90
  13  -7   0    3.15    0.85
  13   7   0    3.08    0.73
  13   7   0    2.30    0.71
  15  -7   0    3.01    0.90
  15  -7   0    3.88    1.00
  15   7   0    4.74    0.83
  15   7   0    6.71    1.19
  17  -7   0    1.01    0.68
  17  -7   0    0.45    0.56
  17   7   0    0.84    0.65
  17   7   0    0.88    0.51
  19  -7   0    3.94    1.01
  19  -7   0    3.02    1.01
  19   7   0    3.93    0.81
  19   7   0    3.91    1.08
  21  -7   0    6.43    1.22
  21  -7   0    6.41    1.39
  21   7   0    5.69    0.98
  21   7   0    6.36    1.37
  23  -7   0    0.80    0.88
  23  -7   0    0.27    0.83
  23   7   0    1.31    0.86
   0  -8   0   30.76    1.88
   0   8   0   28.54    1.85
  -2  -8   0    0.62    0.43
   2  -8   0    0.79    0.54
   2   8   0    1.19    0.56
   4  -8   0    1.93    0.64
   4   8   0    3.43    0.75
   6  -8   0   34.74    2.18
   6   8   0   34.28    2.08
   8  -8   0    0.20    0.57
   8   8   0    0.35    0.52
  10  -8   0    1.53    0.71
  10   8   0    0.93    0.55
  12  -8   0    0.49    0.52
  12  -8   0   -0.18    0.49
  12   8   0    0.17    0.47
  14  -8   0    0.29    0.57
  14  -8   0    0.19    0.63
  14   8   0    0.16    0.57
  14   8   0    0.03    0.46
  16  -8   0    0.79    0.60
  16  -8   0   -0.71    0.58
  16   8   0    0.37    0.47
  16   8   0    0.58    0.64
  18  -8   0    0.26    0.72
  18  -8   0   -0.06    0.56
  18   8   0   -0.23    0.56
  18   8   0    0.19    0.49
  20  -8   0    0.87    0.76
  20  -8   0    0.07    0.73
  20   8   0    0.31    0.51
  20   8   0    0.39    0.68
  -1  -9   0    0.75    0.49
   1  -9   0    0.53    0.48
   1   9   0    0.20    0.41
   3  -9   0    1.57    0.59
  -3  -9   0    0.34    0.48
   3   9   0    0.90    0.61
   5  -9   0    1.36    0.66
   5   9   0    1.47    0.63
   7  -9   0    0.99    0.63
   7   9   0    1.54    0.64
   9  -9   0   -1.19    0.46
   9   9   0   -0.51    0.41
  11  -9   0    0.87    0.69
  11  -9   0    1.45    0.78
  11   9   0    2.19    0.76
  13  -9   0    5.17    1.23
  13  -9   0    2.91    0.94
  13   9   0    7.17    1.14
  15  -9   0   -0.32    0.67
  15  -9   0    0.43    0.66
  15   9   0    0.73    0.58
  17  -9   0    1.20    0.93
  17  -9   0    0.62    0.66
  17   9   0    0.28    0.61
   0 -10   0    0.12    0.36
  -2 -10   0    0.20    0.47
   2 -10   0    0.87    0.56
   2  10   0   -0.41    0.50
   4 -10   0    7.77    1.22
  -4 -10   0    8.65    1.18
   4  10   0    6.34    1.16
   6 -10   0    2.31    0.82
  -6 -10   0    1.86    0.66
   6  10   0    0.91    0.64
   8 -10   0    7.72    1.36
   8  10   0   12.04    1.51
  10 -10   0    5.80    1.13
  10 -10   0   11.31    1.61
  10  10   0    7.66    1.23
  12 -10   0    0.68    0.72
  12 -10   0    1.88    0.89
  12  10   0    1.32    0.68
  14 -10   0    1.17    0.77
  14 -10   0    1.26    0.91
  14  10   0    2.03    0.72
   1 -11   0    2.31    0.78
  -1 -11   0    1.44    0.74
   3 -11   0    1.53    0.73
  -3 -11   0   -0.07    0.45
   5 -11   0    4.02    1.05
  -5 -11   0    4.91    0.98
   5  11   0    7.39    1.31
   7 -11   0   12.20    1.62
   7 -11   0    7.61    1.33
  -7 -11   0    8.22    1.26
   7  11   0   13.14    1.63
   9 -11   0   -0.07    0.64
   9 -11   0    0.29    0.60
  -9 -11   0    0.57    0.52
   9  11   0    0.44    0.67
  30   0  -1    1.49    0.81
  30   0  -1    0.52    0.68
  28   0  -1    0.60    0.68
  28   0  -1   -0.51    0.57
  28   0  -1   -0.26    0.55
  26   0  -1    0.55    0.65
  26   0  -1    0.23    0.51
  24   0  -1    0.48    0.59
  24   0  -1    0.51    0.52
  22   0  -1   -0.19    0.27
  22   0  -1   -0.56    0.45
  22   0  -1    0.49    0.49
  20   0  -1    0.03    0.44
  20   0  -1   -0.07    0.46
  20   0  -1   -0.04    0.28
  18   0  -1   -0.17    0.24
  18   0  -1   -0.10    0.36
  18   0  -1   -0.10    0.33
  16   0  -1    0.00    0.34
  16   0  -1    0.05    0.25
  16   0  -1    0.51    0.42
  14   0  -1   -0.25    0.27
  14   0  -1   -0.11    0.21
  14   0  -1   -0.25    0.32
  12   0  -1    0.03    0.17
  12   0  -1   -0.24    0.24
  12   0  -1    0.60    0.34
  10   0  -1   -0.03    0.14
  10   0  -1    0.04    0.19
  10   0  -1    0.46    0.24
  -8   0   1   -0.21    0.19
   8   0  -1    0.18    0.23
   8   0  -1    0.00    0.13
  -8   0   1    0.22    0.22
   8   0  -1    0.18    0.19
  -6   0   1    0.31    0.19
   6   0  -1    0.19    0.18
   6   0  -1   -0.32    0.15
  -6   0   1    0.15    0.16
   6   0  -1    0.01    0.09
  -4   0   1   -0.21    0.10
   4   0  -1   -0.35    0.09
   4   0  -1   -0.34    0.10
  -4   0   1   -0.40    0.05
  -4   0   1   -0.45    0.08
   0   0  -1   -0.51    0.04
   2   0   1    0.02    0.09
  -2   0  -1   -0.03    0.09
  -2   0  -1   -0.04    0.07
  -2   0  -1   -0.21    0.09
   2   0   1    0.05    0.11
   2   0   1   -0.07    0.08
   4   0   1   -0.12    0.14
  -4   0  -1   -0.17    0.12
   4   0   1    0.04    0.20
  -4   0  -1   -0.27    0.17
  -4   0  -1   -0.31    0.12
   4   0   1    0.08    0.15
   6   0   1    0.27    0.17
  -6   0  -1    0.06    0.14
  -6   0  -1   -0.04    0.17
   6   0   1    0.02    0.19
   6   0   1   -0.21    0.18
  -6   0  -1    0.28    0.21
  -8   0  -1   -0.08    0.15
   8   0   1    0.09    0.17
  -8   0  -1   -0.03    0.20
   8   0   1    0.01    0.20
   8   0   1   -0.05    0.26
 -10   0  -1   -0.10    0.15
  10   0   1   -0.77    0.22
  10   0   1   -0.05    0.21
  10   0   1    0.25    0.25
  12   0   1    0.03    0.25
  12   0   1    0.30    0.31
  12   0   1   -0.55    0.31
  14   0   1    0.12    0.43
  14   0   1   -0.08    0.11
  14   0   1    0.27    0.29
  14   0   1   -0.18    0.32
  16   0   1    0.12    0.32
  16   0   1    0.04    0.39
  16   0   1    0.59    0.53
  18   0   1    0.23    0.31
  18   0   1   -0.27    0.47
  18   0   1    0.16    0.38
  20   0   1    0.15    0.59
  20   0   1   -0.82    0.30
  20   0   1    0.05    0.42
  22   0   1    0.23    0.59
  22   0   1   -0.07    0.43
  24   0   1    0.80    0.69
  24   0   1   -0.35    0.44
  26   0   1   -1.76    0.46
  26   0   1    0.53    0.68
  26   0   1    0.28    0.62
  28   0   1    2.03    0.94
  29  -1  -1   -0.36    0.65
  29  -1  -1    1.05    0.71
  29   1  -1    0.16    0.64
  27  -1  -1    2.06    0.80
  27  -1  -1    1.79    0.88
  27   1  -1    2.72    0.93
  27   1  -1    6.44    1.19
  27   1  -1    1.26    0.57
  25  -1  -1   -0.32    0.39
  25  -1  -1   -0.10    0.44
  25   1  -1    0.09    0.53
  25   1  -1   -0.33    0.42
  25   1  -1   -0.51    0.41
  23  -1  -1    1.58    0.71
  23  -1  -1    2.00    0.66
  23  -1  -1    2.72    0.60
  23   1  -1    1.48    0.64
  23   1  -1    1.41    0.51
  23   1  -1    2.23    0.75
  21  -1  -1    1.55    0.45
  21  -1  -1    0.55    0.55
  21  -1  -1    0.05    0.46
  21   1  -1    0.34    0.39
  21   1  -1    0.86    0.53
  21   1  -1    0.63    0.23
  21   1  -1   -0.31    0.42
  19  -1  -1    7.98    0.80
  19  -1  -1    8.38    1.06
  19  -1  -1    9.51    1.04
  19   1  -1    8.67    0.87
  19   1  -1    6.16    0.94
  19   1  -1    5.61    0.91
  19   1  -1    8.18    0.54
  17  -1  -1    0.28    0.48
  17  -1  -1   -0.26    0.31
  17  -1  -1    0.54    0.30
  17   1  -1   -0.20    0.33
  17   1  -1    0.05    0.35
  17   1  -1    0.13    0.19
  15  -1  -1    4.20    0.71
  15  -1  -1    3.97    0.43
  15  -1  -1    3.89    0.61
  15  -1  -1    3.32    0.49
  15   1  -1    2.75    0.59
  15   1  -1    3.87    0.37
  15   1  -1    4.11    0.67
  13  -1  -1    1.07    0.25
  13  -1  -1    0.59    0.35
  13  -1  -1    0.88    0.34
  13  -1  -1    1.51    0.34
  13   1  -1    0.88    0.39
  13   1  -1    1.42    0.43
  13   1  -1    1.08    0.20
 -11  -1   1    8.36    0.42
  11  -1  -1    7.11    0.68
  11  -1  -1    7.18    0.74
  11  -1  -1    7.59    0.57
  11   1  -1    7.71    0.42
  11   1  -1    6.49    0.70
  11   1  -1    6.07    0.71
   9  -1  -1   13.86    0.85
   9  -1  -1   12.82    0.72
   9  -1  -1   13.24    0.77
  -9  -1   1   10.95    0.74
  -9  -1   1   13.02    0.55
   9   1  -1   12.68    0.56
   9   1  -1   11.23    0.75
   9   1  -1   11.15    0.81
   9   1  -1   13.32    0.69
  -7  -1   1    0.19    0.19
   7  -1  -1    0.03    0.21
  -7  -1   1    0.17    0.08
   7  -1  -1    0.04    0.23
  -7  -1   1   -0.20    0.21
   7   1  -1   -0.15    0.22
   7   1  -1    0.17    0.21
   7   1  -1    0.04    0.16
  -7   1   1    0.09    0.18
  -5  -1   1  120.52    4.41
  -5  -1   1  117.11    4.48
  -5  -1   1  116.26    4.36
   5  -1  -1  120.49    4.46
  -5  -1   1  113.53    4.29
   5   1  -1  115.17    4.36
  -5   1   1  120.61    4.45
   5   1  -1  117.10    4.48
   3  -1  -1    0.19    0.12
   3  -1  -1    0.77    0.14
  -3  -1   1    0.22    0.09
  -3  -1   1    0.23    0.13
  -3   1   1    0.15    0.10
  -3   1   1    0.31    0.11
   3   1  -1    0.56    0.15
   3   1  -1    0.22    0.09
  -1  -1   1   -0.09    0.05
  -1  -1   1    0.34    0.09
  -1  -1   1    0.12    0.08
   1  -1  -1    0.37    0.12
   1   1  -1    0.12    0.08
   1   1  -1    0.02    0.07
  -1   1   1    0.00    0.07
  -1  -1  -1   50.70    1.93
   1  -1   1   48.76    1.98
  -1  -1  -1   50.69    2.00
  -1  -1  -1   51.25    1.96
   1  -1   1   51.34    2.00
  -1  -1  -1   53.27    1.98
   1   1   1   50.74    1.97
   1   1   1   48.96    1.99
  -1   1  -1   51.12    1.98
  -3  -1  -1   69.46    2.66
  -3  -1  -1   67.29    2.58
  -3  -1  -1   68.66    2.63
   3  -1   1   65.83    2.64
  -3  -1  -1   67.70    2.66
   3  -1   1   66.63    2.66
   3  -1   1   67.90    2.53
   3   1   1   70.43    2.68
   3   1   1   65.36    2.61
  -3   1  -1   67.85    2.65
   3   1   1   64.39    2.57
   5  -1   1    2.34    0.28
  -5  -1  -1    2.54    0.38
  -5  -1  -1    2.51    0.29
  -5  -1  -1    2.46    0.37
   5  -1   1    3.00    0.37
   5  -1   1    4.79    0.46
   5   1   1    2.93    0.30
  -5   1  -1    2.56    0.38
   5   1   1    1.92    0.36
  -5   1  -1    2.62    0.29
   5   1   1    2.29    0.35
   5   1   1    2.34    0.34
   7  -1   1    2.12    0.42
   7  -1   1    2.06    0.35
  -7  -1  -1    1.88    0.27
   7  -1   1    1.93    0.31
  -7   1  -1    2.19    0.31
   7   1   1    1.76    0.28
   7   1   1    1.25    0.36
   7   1   1    1.28    0.33
   9  -1   1   11.02    0.72
  -9  -1  -1   11.77    0.64
   9  -1   1   10.30    0.94
   9  -1   1   12.91    0.77
  -9   1  -1   12.29    0.74
   9   1   1   10.90    0.84
   9   1   1   10.49    0.65
 -11  -1  -1    0.06    0.18
  11  -1   1    0.05    0.36
  11  -1   1    0.43    0.28
  11  -1   1   -0.25    0.24
  11   1   1    0.47    0.31
  11   1   1    0.25    0.28
  11   1   1    0.10    0.21
  13  -1   1    0.15    0.28
  13  -1   1    0.50    0.33
  13  -1   1    0.02    0.42
 -13  -1  -1   -0.07    0.19
  13   1   1   -0.14    0.31
  13   1   1   -0.11    0.33
  13   1   1   -0.02    0.22
  15  -1   1   23.25    1.67
  15  -1   1   26.48    1.47
  15  -1   1   28.61    1.55
  15   1   1   25.69    1.61
  15   1   1   23.58    1.61
  15   1   1   28.23    1.33
  17  -1   1   10.16    1.22
  17  -1   1   11.43    1.06
  17  -1   1   10.28    1.07
  17   1   1    9.97    0.74
  17   1   1    8.99    1.13
  17   1   1    9.22    1.10
  19  -1   1    2.21    0.56
  19  -1   1    3.87    0.69
  19  -1   1    2.79    0.81
  19   1   1    2.43    0.62
  19   1   1    2.30    0.66
  19   1   1    0.71    0.57
  19   1   1    2.20    0.43
  21  -1   1    0.33    0.46
  21  -1   1    0.57    0.48
  21  -1   1   -0.05    0.43
  21   1   1   -0.21    0.48
  21   1   1   -0.69    0.38
  21   1   1   -0.32    0.44
  23  -1   1    6.67    1.36
  23  -1   1    6.10    1.03
  23  -1   1    6.25    1.25
  23   1   1    5.37    0.93
  23   1   1    5.54    1.10
  23   1   1    8.31    1.21
  25  -1   1    5.54    1.24
  25  -1   1    6.29    1.10
  25   1   1    5.52    1.11
  25   1   1    6.00    1.19
  25   1   1    4.62    0.89
  27  -1   1    1.53    0.81
  27  -1   1    3.18    1.08
  27   1   1    1.57    0.73
  27   1   1    2.07    0.91
  28  -2  -1    4.63    1.02
  28  -2  -1    2.42    1.01
  28   2  -1    3.15    1.02
  26  -2  -1    0.45    0.48
  26  -2  -1    1.88    0.86
  26   2  -1    2.27    0.86
  26   2  -1    2.12    0.61
  24  -2  -1    1.08    0.52
  24  -2  -1    0.39    0.46
  24  -2  -1    0.16    0.64
  24   2  -1    0.21    0.39
  24   2  -1    0.89    0.61
  22  -2  -1    4.87    1.08
  22  -2  -1    4.84    0.85
  22  -2  -1    5.90    0.83
  22   2  -1    3.49    0.86
  22   2  -1    6.03    0.81
  20  -2  -1   -0.15    0.30
  20  -2  -1    0.89    0.59
  20  -2  -1    0.20    0.38
  20   2  -1   -0.25    0.29
  20   2  -1   -0.13    0.44
  18  -2  -1    0.56    0.40
  18  -2  -1    0.68    0.42
  18  -2  -1    0.52    0.43
  18   2  -1    1.20    0.43
  18   2  -1    0.76    0.50
  16  -2  -1    0.49    0.39
  16  -2  -1    2.07    0.60
  16  -2  -1    0.76    0.39
  16   2  -1    0.67    0.35
  16   2  -1    0.42    0.37
 -14  -2   1    9.22    0.49
  14  -2  -1    9.68    0.88
  14  -2  -1    9.92    1.02
  14  -2  -1   10.09    0.89
  14   2  -1   10.11    1.03
  14   2  -1    8.52    0.77
 -12  -2   1    2.82    0.26
  12  -2  -1    2.77    0.46
  12  -2  -1    2.65    0.55
  12  -2  -1    2.08    0.42
  12   2  -1    2.15    0.38
  12   2  -1    2.58    0.54
  10  -2  -1    0.72    0.35
  10  -2  -1    1.03    0.32
 -10  -2   1    1.13    0.18
  10   2  -1    0.68    0.35
  10   2  -1    1.05    0.27
  -8  -2   1    0.79    0.24
   8  -2  -1    0.80    0.32
  -8  -2   1    0.75    0.26
  -8  -2   1    0.90    0.17
   8   2  -1    0.57    0.30
   8   2  -1    0.81    0.24
   6  -2  -1   55.41    2.47
  -6  -2   1   62.07    2.39
   6  -2  -1   59.57    2.44
  -6  -2   1   63.81    2.68
   6   2  -1   59.04    2.38
   6   2  -1   58.00    2.51
  -6   2   1   63.73    2.61
   4  -2  -1   81.15    3.23
   4  -2  -1   77.24    3.25
  -4  -2   1   86.71    3.28
  -4  -2   1   85.07    3.19
  -4   2   1   84.03    3.27
   4   2  -1   82.23    3.27
  -4   2   1   82.68    3.24
   4   2  -1   82.62    3.19
  -2  -2   1  220.79    8.11
  -2  -2   1  225.88    8.12
   2  -2  -1  223.17    8.13
   2   2  -1  213.86    8.10
   2   2  -1  215.59    8.11
  -2   2   1  215.03    8.13
   0  -2   1   40.60    1.70
   0  -2  -1   41.51    1.73
   0  -2   1   40.41    1.70
   0  -2  -1   42.77    1.72
   0  -2   1   40.90    1.64
   0   2  -1   40.38    1.71
   0   2   1   41.69    1.72
   2  -2   1   14.34    0.81
  -2  -2  -1   16.04    0.84
  -2  -2  -1   15.51    0.79
  -2   2  -1   14.40    0.80
   2   2   1   14.83    0.79
   2   2   1   15.47    0.82
  -4  -2  -1   55.54    2.31
  -4  -2  -1   58.59    2.27
   4  -2   1   55.37    2.38
  -4   2  -1   60.36    2.50
   4   2   1   54.77    2.39
   4   2   1   55.76    2.32
  -6  -2  -1    0.03    0.10
   6  -2   1   -0.22    0.20
   6  -2   1   -0.05    0.18
   6  -2   1    0.06    0.16
  -6  -2  -1    0.10    0.17
   6   2   1   -0.28    0.16
   6   2   1    0.02    0.20
   8  -2   1    2.44    0.36
  -8  -2  -1    3.33    0.38
   8  -2   1    2.31    0.43
   8  -2   1    2.40    0.48
   8   2   1    2.54    0.41
   8   2   1    2.45    0.45
  10  -2   1   11.88    0.80
 -10  -2  -1   14.92    0.76
  10  -2   1   13.10    1.02
  10  -2   1   12.71    0.90
  10   2   1   14.82    0.90
  10   2   1   13.28    0.74
  10   2   1   13.28    0.99
  12  -2   1    7.67    0.74
  12  -2   1    8.88    0.88
 -12  -2  -1    7.61    0.55
  12  -2   1    8.15    0.97
  12   2   1    8.74    0.82
  12   2   1    7.49    0.90
  12   2   1    8.92    0.58
  14  -2   1    1.19    0.41
 -14  -2  -1    1.79    0.32
  14  -2   1    1.79    0.47
  14  -2   1    2.28    0.63
  14   2   1    1.59    0.47
  14   2   1    1.20    0.50
  14   2   1    1.88    0.33
  16  -2   1   -0.11    0.29
  16  -2   1    0.96    0.45
 -16  -2  -1   -0.37    0.21
  16  -2   1   -0.17    0.33
  16   2   1    0.27    0.40
  16   2   1   -0.02    0.37
  16   2   1    0.26    0.20
  18  -2   1    7.76    0.91
  18  -2   1    6.31    0.87
  18  -2   1    5.89    1.05
  18   2   1    7.24    0.89
  18   2   1    4.79    0.88
  18   2   1    7.64    0.65
  20  -2   1   -0.03    0.41
  20  -2   1    0.18    0.60
  20  -2   1    0.51    0.45
  20   2   1    0.72    0.45
  20   2   1    0.68    0.54
  22  -2   1   -0.70    0.40
  22  -2   1   -0.45    0.36
  22  -2   1    0.82    0.71
  22   2   1    0.62    0.61
  22   2   1    0.17    0.49
  24  -2   1    5.36    1.20
  24  -2   1    5.24    0.95
  24   2   1    5.48    1.10
  24   2   1    5.65    0.94
  26  -2   1    1.23    0.90
  26   2   1    1.65    0.66
  26   2   1    1.35    0.84
  29  -3  -1    4.16    1.25
  27  -3  -1    1.45    0.86
  27   3  -1    1.05    0.81
  25  -3  -1    1.92    0.69
  25  -3  -1    1.63    0.90
  25  -3  -1    1.75    0.66
  25   3  -1    2.12    0.59
  25   3  -1    1.58    0.82
  23  -3  -1    1.27    0.77
  23  -3  -1    5.29    0.83
  23  -3  -1    1.51    0.64
  23   3  -1    3.00    0.62
  23   3  -1    2.59    0.82
  21  -3  -1    4.10    0.87
  21  -3  -1    5.54    0.87
  21  -3  -1    5.55    0.89
  21   3  -1    8.07    1.22
  21   3  -1    4.51    0.71
  19  -3  -1   10.99    1.14
  19  -3  -1    7.97    1.13
  19  -3  -1    8.65    1.02
  19   3  -1   11.31    1.02
  19   3  -1    9.34    1.25
 -17  -3   1    3.75    0.30
  17  -3  -1    4.03    0.68
  17  -3  -1    2.52    0.72
  17  -3  -1    4.23    0.70
  17   3  -1    4.23    0.62
  17   3  -1    3.31    0.70
  15  -3  -1    0.85    0.55
 -15  -3   1    0.67    0.18
  15  -3  -1    0.66    0.42
  15  -3  -1    0.68    0.36
  15   3  -1    0.21    0.28
  15   3  -1    0.18    0.44
 -13  -3   1   -0.01    0.17
  13  -3  -1    0.12    0.28
  13  -3  -1    0.39    0.44
 -13  -3   1   -0.05    0.10
  13  -3  -1   -0.03    0.31
  13   3  -1   -0.34    0.34
  13   3  -1   -0.07    0.24
  11  -3  -1   14.26    1.04
 -11  -3   1   13.70    0.72
  11  -3  -1   14.80    0.91
  11   3  -1   11.84    1.11
  11   3  -1   13.35    0.84
   9  -3  -1   13.10    0.93
  -9  -3   1   16.13    0.76
   9   3  -1   13.85    1.00
   9   3  -1   13.20    0.82
   7  -3  -1   23.37    1.28
   7   3  -1   23.66    1.30
   7   3  -1   22.69    1.15
   5  -3  -1   10.07    0.71
  -5  -3   1    9.58    0.71
   5   3  -1   10.45    0.74
   5   3  -1   10.37    0.66
  -3  -3   1    8.28    0.58
  -3  -3   1    8.34    0.57
   3  -3  -1    6.63    0.65
   3   3  -1    7.30    0.64
  -3   3   1    7.18    0.64
   3   3  -1    6.70    0.60
   1  -3  -1    5.51    0.54
  -1  -3   1    5.61    0.51
   1   3  -1    4.39    0.50
  -1   3   1    5.59    0.56
   1  -3   1    1.13    0.24
   1  -3   1    0.70    0.28
   1   3   1    1.62    0.30
   3  -3   1   89.44    3.70
   3   3   1   90.93    3.75
   3   3   1   95.97    3.69
  -5  -3  -1    0.85    0.26
   5  -3   1    0.50    0.32
   5   3   1    1.13    0.32
   5   3   1    1.61    0.34
  -7  -3  -1   37.77    1.57
   7  -3   1   35.69    1.81
  -7  -3  -1   38.04    1.64
   7  -3   1   35.09    1.81
   7   3   1   37.42    1.75
   7   3   1   37.70    1.88
   9  -3   1    0.06    0.32
   9  -3   1    0.17    0.21
  -9  -3  -1    0.58    0.25
   9  -3   1    0.88    0.41
   9   3   1    0.15    0.35
   9   3   1    0.10    0.26
  11  -3   1    4.30    0.53
  11  -3   1    5.51    0.72
 -11  -3  -1    4.94    0.53
  11  -3   1    5.27    0.80
  11   3   1    3.99    0.68
  11   3   1    6.28    0.70
  13  -3   1    0.46    0.39
  13  -3   1    0.20    0.47
  13  -3   1    0.22    0.28
 -13  -3  -1   -0.06    0.22
  13   3   1    0.81    0.49
  13   3   1    0.11    0.32
  15  -3   1   -0.07    0.34
  15  -3   1    0.05    0.32
  15  -3   1    0.07    0.37
 -15  -3  -1    0.08    0.25
  15   3   1   -0.10    0.31
  15   3   1   -0.53    0.37
  17  -3   1   11.11    1.02
  17  -3   1   10.86    1.14
  17  -3   1    8.69    1.22
  17   3   1   11.24    1.36
  17   3   1   11.28    1.09
  19  -3   1    1.55    0.58
  19  -3   1    1.32    0.73
  19  -3   1    1.15    0.48
  19   3   1    0.67    0.61
  19   3   1    1.40    0.56
  21  -3   1    1.94    0.58
  21  -3   1    0.70    0.61
  21  -3   1   -0.04    0.51
  21   3   1    2.43    0.80
  21   3   1    0.06    0.40
  23  -3   1    1.88    0.96
  23  -3   1    4.07    0.87
  23  -3   1    4.01    0.86
  23   3   1    2.44    0.88
  23   3   1    4.83    0.85
  25  -3   1    0.08    0.78
  25   3   1   -0.31    0.54
  25   3   1    0.70    0.52
  27  -3   1    1.50    1.01
  27   3   1    2.80    1.03
  28  -4  -1    2.31    1.10
  28   4  -1    4.91    1.26
  26  -4  -1    0.89    0.63
  26  -4  -1    1.36    0.89
  26   4  -1    0.28    0.70
  24  -4  -1    2.40    0.91
  24  -4  -1    3.07    0.75
  24  -4  -1    2.59    0.78
  24   4  -1    3.29    0.97
  24   4  -1    1.91    0.58
  22  -4  -1    2.13    0.83
  22  -4  -1    3.44    0.78
  22  -4  -1    4.22    0.81
  22   4  -1    2.56    0.60
  22   4  -1    3.75    0.97
  20  -4  -1   12.54    1.36
  20  -4  -1   12.77    1.51
  20  -4  -1   14.33    1.30
  20   4  -1   14.69    1.65
  20   4  -1   10.70    1.09
  18  -4  -1    3.14    0.73
  18  -4  -1    2.78    0.60
  18  -4  -1    1.96    0.61
  18   4  -1    3.76    0.63
  18   4  -1    1.72    0.68
  16  -4  -1   52.70    2.86
  16  -4  -1   55.73    2.77
  16  -4  -1   57.02    2.59
  16   4  -1   54.81    2.55
  16   4  -1   54.68    2.89
 -14  -4   1   11.93    0.65
  14  -4  -1   10.38    1.15
 -14  -4   1   12.28    0.73
  14  -4  -1   10.64    1.13
  14  -4  -1   12.37    0.94
  14   4  -1   11.51    1.25
  14   4  -1   11.56    1.01
  12  -4  -1    6.21    0.87
 -12  -4   1    7.18    0.56
  12   4  -1    7.57    0.76
  12   4  -1    8.11    0.98
  10  -4  -1    1.42    0.54
  10   4  -1    2.22    0.47
  10   4  -1    2.49    0.61
   8  -4  -1    5.46    0.71
   8   4  -1    5.87    0.75
   8   4  -1    6.23    0.64
   6  -4  -1    0.14    0.23
   6   4  -1   -0.03    0.21
   6   4  -1    0.03    0.23
   4  -4  -1    3.06    0.48
  -4   4   1    3.64    0.51
   4   4  -1    2.93    0.45
   4   4  -1    2.87    0.48
   2   4  -1    0.12    0.27
   2   4  -1    0.34    0.24
  -2   4   1    0.22    0.27
   0   4   1    2.45    0.46
   0   4  -1    2.65    0.46
   2  -4   1    0.12    0.26
   2  -4   1    0.59    0.24
   2   4   1    0.54    0.30
   4  -4   1    2.13    0.46
   4   4   1    1.56    0.39
   4   4   1    2.50    0.47
   6  -4   1   80.31    3.58
   6   4   1   90.88    3.72
   6   4   1   82.03    3.50
   8  -4   1    0.23    0.35
   8  -4   1    0.52    0.46
   8   4   1    0.05    0.33
   8   4   1   -0.04    0.43
 -10  -4  -1    1.78    0.34
  10  -4   1    1.68    0.57
  10  -4   1    1.30    0.49
  10  -4   1    1.96    0.39
  10   4   1    1.71    0.45
  10   4   1    1.39    0.47
  12  -4   1   24.55    1.59
  12  -4   1   24.56    1.29
  12  -4   1   23.88    1.56
  12   4   1   24.39    1.66
  12   4   1   24.60    1.45
  14  -4   1    3.52    0.75
  14  -4   1    1.45    0.65
  14  -4   1    2.19    0.47
  14   4   1    3.18    0.72
  14   4   1    2.70    0.60
  16  -4   1   25.05    1.64
  16  -4   1   21.99    1.65
  16  -4   1   20.41    1.30
  16   4   1   23.78    1.49
  16   4   1   21.77    1.97
  18  -4   1   10.22    1.02
  18  -4   1    9.40    1.29
  18  -4   1   10.16    1.21
  18   4   1   10.22    1.12
  18   4   1   10.08    1.34
  20  -4   1   12.14    1.54
  20  -4   1   13.57    1.47
  20  -4   1   12.55    1.20
  20   4   1   12.98    1.63
  20   4   1   15.02    1.38
  22  -4   1    9.29    1.30
  22  -4   1    9.06    1.48
  22   4   1    9.02    1.10
  22   4   1    6.52    1.27
  24  -4   1    8.34    1.47
  24  -4   1   12.17    1.50
  24   4   1   13.43    1.36
  24   4   1    9.92    1.59
  26  -4   1    1.08    0.98
  26   4   1    0.13    0.70
  27  -5  -1   -0.71    0.40
  27  -5  -1    1.22    0.86
  27   5  -1    1.21    0.83
  25  -5  -1    0.09    0.76
  25  -5  -1   -0.23    0.54
  25   5  -1    0.42    0.70
  23  -5  -1    6.54    1.16
  23  -5  -1    4.39    1.05
  23   5  -1    6.37    0.91
  23   5  -1    5.41    1.20
  21  -5  -1    1.00    0.65
  21  -5  -1    0.78    0.53
  21  -5  -1    1.74    0.69
  21   5  -1    0.77    0.44
  21   5  -1    1.19    0.70
  19  -5  -1   16.98    1.26
  19  -5  -1   14.62    1.67
  19  -5  -1   19.88    1.77
  19   5  -1   15.69    1.37
  19   5  -1   15.83    1.78
  17  -5  -1   -0.13    0.42
  17  -5  -1   -0.68    0.32
  17  -5  -1    0.22    0.39
  17   5  -1    0.82    0.38
  17   5  -1    0.08    0.41
  15  -5  -1   17.45    1.65
  15  -5  -1   15.55    1.50
  15  -5  -1   17.44    1.20
  15   5  -1   17.51    1.18
  15   5  -1   16.87    1.70
  13  -5  -1   -0.23    0.46
  13   5  -1    0.85    0.50
  13   5  -1    0.56    0.37
  11  -5  -1    2.24    0.54
  11   5  -1    1.77    0.48
  11   5  -1    2.58    0.67
   9  -5  -1    0.37    0.41
   9   5  -1    0.11    0.30
   9   5  -1   -0.02    0.28
   7  -5  -1    3.73    0.67
   7   5  -1    3.01    0.52
   7   5  -1    3.62    0.67
   5  -5  -1   12.40    1.12
   5   5  -1   13.49    0.97
   5   5  -1   14.16    1.04
  -5   5   1   13.85    0.99
   3  -5  -1   17.46    1.15
   3   5  -1   19.10    1.16
  -3   5   1   19.18    1.20
  -1  -5   1   16.69    1.05
  -1   5   1   17.63    1.10
   1   5  -1   16.10    1.09
   1  -5   1   24.49    1.40
   1   5   1   25.17    1.41
  -1   5  -1   23.46    1.40
   3  -5   1    2.47    0.55
   3   5   1    3.25    0.58
   5  -5   1    1.09    0.45
   5   5   1   -0.15    0.29
   5   5   1    0.05    0.39
   7  -5   1   -0.01    0.39
   7   5   1    0.00    0.31
   7   5   1    0.39    0.42
   9  -5   1   12.94    1.27
   9  -5   1   10.89    1.16
   9   5   1   12.99    1.13
   9   5   1   11.26    1.21
  11  -5   1   18.29    1.41
  11  -5   1   22.52    1.22
  11  -5   1   21.79    1.57
  11   5   1   23.60    1.41
  11   5   1   21.98    1.60
  13  -5   1    1.03    0.39
  13  -5   1    1.11    0.61
  13  -5   1    1.71    0.59
  13   5   1    1.24    0.54
  13   5   1    2.01    0.55
  15  -5   1    1.02    0.41
  15  -5   1    0.83    0.52
  15  -5   1   -0.16    0.46
  15   5   1    0.45    0.56
  15   5   1    1.48    0.51
  17  -5   1    6.19    1.14
  17  -5   1    4.97    0.71
  17  -5   1    3.40    0.83
  17   5   1    4.63    0.82
  17   5   1    3.86    0.89
  19  -5   1    1.50    0.77
  19  -5   1    0.00    0.51
  19   5   1   -0.02    0.57
  19   5   1    0.25    0.42
  21  -5   1   -1.01    0.56
  21  -5   1   -0.08    0.59
  21   5   1    0.09    0.40
  21   5   1    0.86    0.71
  23  -5   1   -0.15    0.52
  23  -5   1   -0.20    0.54
  23   5   1    0.32    0.48
  23   5   1    0.14    0.67
  25  -5   1    3.51    1.03
  25  -5   1    2.37    1.16
  25   5   1    2.60    1.12
  26  -6  -1    3.24    1.16
  26  -6  -1    3.34    1.11
  26   6  -1    2.99    1.15
  24  -6  -1    0.44    0.64
  24  -6  -1    0.72    0.80
  24   6  -1    0.41    0.75
  22  -6  -1   -0.65    0.66
  22  -6  -1    0.54    0.57
  22   6  -1    1.12    0.48
  22   6  -1    0.40    0.54
  20  -6  -1   -0.02    0.48
  20  -6  -1    0.02    0.50
  20   6  -1    1.18    0.48
  20   6  -1   -0.22    0.54
  18  -6  -1    1.39    0.76
  18  -6  -1    1.83    0.61
  18  -6  -1    2.27    0.73
  18   6  -1    2.01    0.57
  18   6  -1    2.51    0.86
  16  -6  -1    0.47    0.48
  16  -6  -1    0.90    0.55
  16  -6  -1    0.65    0.46
  16   6  -1    0.59    0.50
  16   6  -1    0.59    0.46
  14  -6  -1   -0.31    0.32
  14  -6  -1   -0.03    0.33
  14   6  -1   -0.43    0.40
  14   6  -1    0.08    0.34
  12  -6  -1   51.39    2.82
  12   6  -1   54.54    2.60
  12   6  -1   54.03    2.90
  10  -6  -1    6.90    0.95
  10   6  -1    5.37    0.89
  10   6  -1    5.29    0.77
   8  -6  -1    6.07    0.85
   8   6  -1    5.86    0.88
   8   6  -1    5.37    0.75
   6  -6  -1    1.45    0.52
   6   6  -1    1.22    0.43
   6   6  -1    0.93    0.43
   4  -6  -1    0.66    0.37
  -4   6   1    1.41    0.50
   4   6  -1    0.46    0.40
   2  -6  -1    7.17    0.91
  -2   6   1    8.90    0.97
   2   6  -1   11.34    1.06
   0  -6   1    1.04    0.42
   0   6   1    1.77    0.52
   0   6  -1   -0.36    0.36
   2  -6   1    1.70    0.52
   2   6   1    0.74    0.43
   4  -6   1    0.08    0.36
   4   6   1   -0.22    0.32
   6  -6   1   12.59    1.27
   6   6   1   15.96    1.14
   8  -6   1    0.33    0.41
   8   6   1    1.21    0.52
   8   6   1   -0.05    0.36
  10  -6   1    9.94    1.22
  10  -6   1   12.10    1.36
  10   6   1   13.51    1.23
  10   6   1   10.60    1.29
  12  -6   1    8.85    0.85
  12  -6   1    8.33    1.15
  12  -6   1    8.63    1.19
  12   6   1    9.64    1.26
  12   6   1    7.01    0.96
  14  -6   1    4.32    0.93
  14  -6   1    6.45    0.76
  14  -6   1    6.03    1.04
  14   6   1    5.02    0.85
  14   6   1    7.00    1.17
  16  -6   1    1.72    0.71
  16  -6   1    3.31    0.96
  16   6   1    2.65    0.66
  16   6   1    2.30    0.83
  18  -6   1    1.05    0.73
  18  -6   1    0.43    0.59
  18   6   1    1.10    0.63
  18   6   1    0.71    0.48
  20  -6   1    1.33    0.89
  20  -6   1    0.39    0.64
  20   6   1    1.49    0.66
  20   6   1    0.47    0.67
  22  -6   1    0.59    0.67
  22  -6   1    1.34    0.92
  22   6   1    1.64    0.59
  22   6   1    3.17    1.08
  24  -6   1   -0.50    0.62
  24  -6   1    0.67    0.73
  24   6   1    1.48    0.89
  23  -7  -1    0.43    0.82
  23  -7  -1    1.37    0.78
  23   7  -1    1.93    1.01
  21  -7  -1   12.92    1.82
  21  -7  -1   17.45    1.93
  21   7  -1   16.23    1.96
  21   7  -1   14.17    1.45
  19  -7  -1   17.31    1.89
  19  -7  -1   14.65    1.74
  19   7  -1   14.40    1.42
  19   7  -1   14.98    1.87
  17  -7  -1    0.20    0.56
  17  -7  -1    1.07    0.73
  17   7  -1    0.56    0.59
  17   7  -1    1.39    0.56
  15  -7  -1    2.82    0.75
  15  -7  -1    1.97    0.69
  15   7  -1    3.00    0.87
  15   7  -1    4.53    0.78
  13  -7  -1    0.25    0.58
  13   7  -1    1.10    0.50
  13   7  -1    1.42    0.70
  11  -7  -1    3.95    0.82
  11   7  -1    2.57    0.61
  11   7  -1    1.32    0.65
   9  -7  -1   48.54    2.60
   9   7  -1   44.05    2.53
   9   7  -1   43.06    2.34
   7  -7  -1   -0.13    0.42
   7   7  -1    0.27    0.38
   5  -7  -1    0.44    0.47
   5   7  -1    0.62    0.44
   3  -7  -1    1.42    0.53
  -3   7   1    1.50    0.55
   3   7  -1    2.59    0.61
   1  -7  -1   10.80    1.11
  -1  -7   1    9.71    1.05
   1   7  -1   10.35    1.14
  -1   7   1   10.28    1.10
   1  -7   1    5.29    0.83
   1   7   1    4.61    0.77
   3  -7   1    7.30    1.00
   3   7   1    7.68    0.97
   5  -7   1   12.93    1.35
   5   7   1   13.65    1.33
   7  -7   1    1.63    0.64
   7   7   1    1.16    0.52
   9  -7   1   -0.03    0.34
   9  -7   1   -0.15    0.48
   9   7   1   -0.08    0.35
  11  -7   1   25.34    1.85
  11  -7   1   26.63    1.96
  11   7   1   27.50    2.00
  11   7   1   27.09    1.75
  13  -7   1   -0.32    0.36
  13  -7   1   -0.31    0.36
  13   7   1    0.25    0.53
  13   7   1    0.15    0.43
  15  -7   1    5.36    1.09
  15  -7   1    5.92    1.23
  15   7   1    6.66    1.02
  15   7   1    5.68    1.19
  17  -7   1    2.17    0.84
  17  -7   1    3.38    1.04
  17   7   1    1.55    0.80
  17   7   1    1.38    0.56
  19  -7   1    1.37    0.80
  19  -7   1    1.24    0.87
  19   7   1    2.27    0.76
  19   7   1    2.99    1.03
  21  -7   1    0.55    0.84
  21  -7   1    0.85    0.77
  21   7   1    0.84    0.58
  21   7   1    1.01    0.67
  22  -8  -1    0.68    0.77
  22  -8  -1    1.36    1.00
  22   8  -1    0.58    0.76
  20  -8  -1    1.90    0.99
  20  -8  -1    2.07    0.79
  20   8  -1    2.55    0.70
  20   8  -1    0.36    0.65
  18  -8  -1    0.05    0.68
  18  -8  -1    0.20    0.63
  18   8  -1    0.31    0.65
  18   8  -1    0.33    0.51
  16  -8  -1    4.16    1.10
  16  -8  -1    4.57    1.04
  16   8  -1    6.04    1.23
  16   8  -1    6.98    1.01
  14  -8  -1    3.16    0.81
  14  -8  -1    2.09    0.71
  14   8  -1    1.88    0.79
  14   8  -1    1.96    0.67
  12  -8  -1    7.74    1.25
  12   8  -1   10.82    1.45
  12   8  -1    9.39    1.16
  10  -8  -1   -0.16    0.49
  10   8  -1    0.53    0.48
   8  -8  -1    3.28    0.83
   8   8  -1    3.27    0.73
   6  -8  -1    4.15    0.87
   6   8  -1    4.58    0.85
   4  -8  -1    0.27    0.48
  -4  -8   1    0.88    0.47
   4   8  -1    0.15    0.42
  -2  -8   1    0.47    0.45
   2  -8  -1    0.48    0.44
   2   8  -1   -0.06    0.47
  -2   8   1    1.07    0.56
   0  -8  -1    0.38    0.32
   0  -8   1    0.22    0.43
   0   8   1    0.36    0.48
   2  -8   1   15.79    1.52
   2   8   1   19.88    1.67
   4  -8   1   -0.18    0.30
   4   8   1    0.14    0.47
   6  -8   1    9.87    1.25
   6   8   1    7.30    1.09
   8  -8   1   14.24    1.64
   8  -8   1   19.42    1.84
   8   8   1   18.18    1.67
  10  -8   1    4.81    0.96
  10  -8   1    4.71    1.03
  10   8   1    4.92    0.91
  12  -8   1    3.82    0.96
  12  -8   1    4.96    1.07
  12   8   1    3.31    0.79
  14  -8   1    1.58    0.78
  14  -8   1    0.71    0.72
  14   8   1    0.12    0.47
  16  -8   1    1.26    0.85
  16  -8   1    2.28    0.91
  16   8   1    2.02    0.67
  16   8   1    2.47    0.92
  18  -8   1    2.47    0.86
  18  -8   1    0.93    0.89
  18   8   1    1.90    0.93
  18   8   1    1.51    0.60
  20  -8   1    4.45    1.21
  20  -8   1    5.65    1.29
  20   8   1    5.55    1.38
  20   8   1    6.35    1.07
  19  -9  -1    0.68    0.84
  19  -9  -1    0.21    0.73
  19   9  -1   -0.44    0.58
  19   9  -1   -0.30    0.57
  17  -9  -1    0.42    0.68
  17  -9  -1   -0.25    0.55
  17   9  -1   -0.03    0.55
  15  -9  -1   -0.40    0.51
  15  -9  -1    0.18    0.54
  15   9  -1   -0.04    0.48
  13  -9  -1    2.66    0.90
  13  -9  -1    1.96    0.79
  13   9  -1    3.00    0.81
  11  -9  -1    0.92    0.71
  11   9  -1    0.37    0.50
   9  -9  -1    0.04    0.56
   9   9  -1    1.25    0.56
   7  -9  -1    6.95    1.14
   7   9  -1    7.65    1.13
   5  -9  -1    3.75    0.86
  -5  -9   1    2.18    0.65
   5   9  -1    2.12    0.70
  -3  -9   1    5.26    0.90
   3  -9  -1    4.62    0.90
   3   9  -1    3.47    0.86
  -1  -9   1   -0.16    0.40
   1  -9  -1   -0.34    0.39
  -1   9   1   -0.30    0.48
   1  -9   1   -0.61    0.36
  -1  -9  -1   -0.16    0.37
   1   9   1    0.23    0.49
   3  -9   1   15.29    1.55
   3   9   1   16.42    1.66
   5  -9   1    0.74    0.59
   5   9   1   -0.14    0.47
   7  -9   1    1.11    0.65
   7  -9   1    1.13    0.59
   7   9   1    2.09    0.70
   9  -9   1    3.13    0.95
   9  -9   1    2.88    0.90
   9   9   1    5.67    1.04
  11  -9   1    2.44    0.83
  11  -9   1    0.53    0.72
  11   9   1    2.44    0.78
  13  -9   1    0.22    0.72
  13  -9   1    2.19    0.88
  13   9   1   -0.05    0.49
  15  -9   1    0.13    0.75
  15  -9   1   -0.45    0.60
  15   9   1    0.86    0.64
  17  -9   1   -0.29    0.79
  17  -9   1    0.41    0.76
  17   9   1    0.63    0.60
  14 -10  -1    0.37    0.69
  14 -10  -1   -0.81    0.66
  14  10  -1    0.12    0.59
  12 -10  -1    4.45    1.09
  12 -10  -1    2.35    0.80
  12  10  -1    2.85    0.82
  10 -10  -1    2.40    0.88
  10  10  -1    2.10    0.79
   8 -10  -1    1.11    0.62
  -8 -10   1    1.58    0.58
   8  10  -1    1.47    0.68
   6 -10  -1    8.67    1.33
  -6 -10   1    8.32    1.17
   6  10  -1    8.25    1.28
   4 -10  -1    1.98    0.76
  -4 -10   1    2.91    0.76
   2 -10  -1    0.63    0.58
  -2 -10   1   -0.22    0.42
   0 -10  -1    2.68    0.74
   0 -10   1    2.25    0.76
   0  10   1    4.10    0.91
  -2 -10  -1   -0.01    0.47
   2 -10   1    0.08    0.49
   2  10   1    0.43    0.57
   4 -10   1    2.41    0.84
  -4 -10  -1    2.26    0.72
   4  10   1    3.98    0.98
   6 -10   1    0.91    0.55
   6 -10   1    0.59    0.62
   6  10   1    1.01    0.64
   8 -10   1    0.38    0.48
   8 -10   1    0.39    0.52
   8  10   1   -0.23    0.55
  10 -10   1    2.21    0.87
  10 -10   1    1.86    0.88
  10  10   1    1.06    0.73
  12 -10   1   -0.10    0.67
  12 -10   1    0.32    0.74
  12  10   1    0.49    0.63
   9 -11  -1   -0.16    0.67
  -9 -11   1    0.18    0.55
   9  11  -1    1.19    0.76
   7 -11  -1    1.19    0.75
  -7 -11   1    0.25    0.48
   7  11  -1    0.78    0.68
  -5 -11   1   -0.01    0.47
   5 -11  -1    0.16    0.46
   3 -11  -1   -0.02    0.57
  -3 -11   1   -0.24    0.44
  -1 -11   1   -0.36    0.49
   1 -11  -1    0.10    0.59
   1 -11   1    0.02    0.59
  -1 -11  -1    0.32    0.44
   3 -11   1    4.40    1.05
   3 -11   1    3.84    1.00
  -3 -11  -1    2.66    0.78
   3  11   1    3.17    0.97
   5 -11   1    0.73    0.75
   5 -11   1    0.67    0.64
  -5 -11  -1    0.51    0.53
   5  11   1    0.04    0.55
  -7 -11  -1    3.32    0.86
   7 -11   1    2.21    0.83
   7 -11   1    4.10    1.14
   7  11   1    3.52    1.00
  30   0  -2    5.89    1.19
  30   0  -2    6.00    1.26
  28   0  -2    1.73    0.77
  28   0  -2    3.34    0.81
  28   0  -2    2.54    0.89
  26   0  -2   13.76    1.61
  26   0  -2   13.11    1.61
  24   0  -2   22.69    1.72
  24   0  -2   24.01    2.05
  22   0  -2   -0.19    0.45
  22   0  -2   -0.29    0.24
  22   0  -2    0.23    0.47
  20   0  -2    7.38    0.66
  20   0  -2    6.89    0.97
  20   0  -2    6.53    0.96
  18   0  -2    5.16    0.51
  18   0  -2    3.84    0.70
  18   0  -2    5.84    0.84
  16   0  -2    1.97    0.33
  16   0  -2    2.05    0.47
  16   0  -2    1.91    0.51
  14   0  -2    1.66    0.44
  14   0  -2    0.82    0.38
  14   0  -2    0.75    0.22
  12   0  -2    1.53    0.41
  12   0  -2    2.41    0.28
  12   0  -2    1.94    0.44
  10   0  -2  350.54   12.44
  10   0  -2  334.82   12.67
  10   0  -2  337.13   12.62
 -10   0   2  339.59   12.60
  -8   0   2  286.85   10.54
   8   0  -2  281.55   10.55
   8   0  -2  284.75   10.48
  -8   0   2  277.68   10.37
  -8   0   2  289.58   10.48
  -6   0   2 1000.00   36.55
  -6   0   2  998.08   36.84
   6   0  -2  983.47   36.62
   6   0  -2  989.72   36.91
  -4   0   2  360.60   12.76
   4   0  -2  358.11   12.83
  -4   0   2  315.62   12.73
   2   0  -2    1.89    0.18
   0   0  -2  302.11   11.06
   0   0  -2  305.34   11.21
   0   0  -2  298.65   11.20
   2   0   2  461.64   18.05
  -2   0  -2  568.98   18.40
   2   0   2  449.93   18.39
   2   0   2  459.64   18.23
  -2   0  -2  535.78   18.25
  -2   0  -2  497.06   18.07
  -4   0  -2   17.81    0.90
   4   0   2   14.84    0.88
   4   0   2   15.30    0.79
   4   0   2   15.25    0.81
  -4   0  -2   16.86    0.81
  -4   0  -2   16.62    0.80
  -6   0  -2   23.02    1.11
   6   0   2   21.97    1.12
   6   0   2   24.06    1.25
  -6   0  -2   22.48    1.12
   6   0   2   26.10    1.15
   8   0   2    0.12    0.34
  -8   0  -2   -0.15    0.14
   8   0   2   -0.20    0.18
   8   0   2    0.00    0.21
  10   0   2    0.08    0.23
  10   0   2   -0.14    0.35
  10   0   2   -0.34    0.20
  12   0   2    2.21    0.55
  12   0   2    1.91    0.46
  12   0   2    2.77    0.49
  14   0   2   -0.18    0.30
  14   0   2   -0.52    0.40
  14   0   2    0.79    0.39
  16   0   2   -0.42    0.31
  16   0   2    0.14    0.35
  16   0   2    1.23    0.59
  18   0   2   10.31    1.32
  18   0   2    9.09    1.11
  18   0   2   12.41    1.10
  20   0   2    0.11    0.46
  20   0   2    0.16    0.36
  20   0   2   -0.30    0.52
  22   0   2   -0.37    0.55
  22   0   2   -0.30    0.42
  24   0   2    0.30    0.55
  24   0   2    0.35    0.72
  26   0   2    0.94    0.85
  26   0   2    3.30    0.99
  26   0   2    3.34    1.06
  31  -1  -2    1.84    0.80
  31  -1  -2    0.07    0.73
  31   1  -2    2.23    0.92
  29  -1  -2    4.99    1.19
  29  -1  -2    4.50    1.09
  29   1  -2    3.15    0.98
  29   1  -2    5.59    1.18
  27  -1  -2    3.24    0.95
  27  -1  -2    4.00    0.88
  27   1  -2    3.37    0.88
  27   1  -2    2.09    0.81
  27   1  -2    1.43    0.57
  25  -1  -2   -0.35    0.55
  25  -1  -2   -0.40    0.45
  25   1  -2   -0.44    0.52
  25   1  -2   -0.34    0.48
  25   1  -2   -0.09    0.38
  23  -1  -2    1.22    0.58
  23  -1  -2    2.27    0.51
  23  -1  -2    2.38    0.78
  23   1  -2    0.96    0.59
  23   1  -2    1.80    0.50
  23   1  -2    1.27    0.63
  21  -1  -2   13.79    1.34
  21  -1  -2    9.31    1.21
  21  -1  -2   12.24    0.88
  21   1  -2   10.13    1.22
  21   1  -2   10.77    0.57
  21   1  -2    8.69    1.10
  19  -1  -2    6.46    0.95
  19  -1  -2    4.77    0.82
  19  -1  -2    6.07    0.66
  19   1  -2    5.22    0.66
  19   1  -2    6.46    0.95
  19   1  -2    4.78    0.35
  19   1  -2    3.75    0.72
  17  -1  -2    3.59    0.69
  17  -1  -2    2.37    0.57
  17  -1  -2    2.27    0.44
  17   1  -2    2.40    0.26
  17   1  -2    3.03    0.50
  17   1  -2    2.52    0.58
  17   1  -2    2.15    0.59
  15  -1  -2   14.69    1.10
  15  -1  -2   12.23    1.09
  15  -1  -2   14.19    0.87
  15   1  -2   13.31    1.22
  15   1  -2   15.84    1.05
  15   1  -2   14.44    0.87
  15   1  -2   13.88    0.64
  13  -1  -2   26.89    1.44
  13  -1  -2   25.27    1.38
  13  -1  -2   26.85    1.21
  13  -1  -2   26.54    1.26
  13   1  -2   23.21    1.40
  13   1  -2   26.59    1.04
  13   1  -2   25.64    1.23
  13   1  -2   26.06    1.37
  11  -1  -2    8.00    0.54
  11  -1  -2    9.01    0.68
 -11  -1   2    9.02    0.41
  11  -1  -2    9.45    0.80
  11   1  -2    8.73    0.64
  11   1  -2    9.99    0.73
  11   1  -2    8.95    0.56
   9  -1  -2    2.56    0.32
   9  -1  -2    2.80    0.41
  -9  -1   2    2.92    0.38
   9  -1  -2    2.96    0.39
   9   1  -2    2.24    0.39
  -9   1   2    2.28    0.36
   9   1  -2    2.93    0.38
   9   1  -2    2.58    0.29
  -7  -1   2   51.93    2.23
  -7  -1   2   54.93    2.13
   7  -1  -2   51.65    2.19
   7  -1  -2   53.95    2.15
  -7   1   2   55.79    2.19
   7   1  -2   53.64    2.06
   7   1  -2   54.90    2.14
   7   1  -2   53.71    2.25
  -5  -1   2  112.90    4.27
  -5  -1   2  117.02    4.24
   5  -1  -2  112.58    4.34
   5  -1  -2  117.01    4.31
  -5  -1   2  114.76    4.38
   5  -1  -2  117.19    4.35
  -5  -1   2  115.70    4.23
  -5   1   2  116.21    4.35
   5   1  -2  114.11    4.24
   5   1  -2  116.37    4.39
  -5   1   2  116.10    4.31
   3  -1  -2   12.69    0.65
  -3  -1   2   13.91    0.60
   3  -1  -2   14.87    0.65
  -3  -1   2   13.88    0.62
  -3  -1   2   14.85    0.65
  -3   1   2   13.91    0.66
  -3   1   2   12.90    0.63
   3   1  -2   13.43    0.64
   3   1  -2   14.89    0.63
  -1  -1   2    3.51    0.31
  -1  -1   2    3.41    0.19
   1  -1  -2    3.27    0.29
   1  -1  -2    3.15    0.30
  -1  -1   2    3.43    0.24
   1   1  -2    3.98    0.25
  -1   1   2    3.33    0.26
   1   1  -2    3.93    0.30
  -1   1   2    4.28    0.29
  -1  -1  -2  185.06    6.79
   1  -1   2  174.67    6.77
  -1  -1  -2  195.29    6.79
   1  -1   2  175.62    6.79
  -1  -1  -2  182.15    6.77
   1   1   2  186.13    6.77
   1   1   2  180.24    6.71
   1   1   2  180.30    6.80
   1   1   2  183.66    6.78
  -1   1  -2  182.05    6.80
  -1   1  -2  181.75    6.78
   3  -1   2  465.18   17.06
  -3  -1  -2  455.88   16.95
  -3  -1  -2  468.46   16.98
   3  -1   2  446.46   16.97
  -3  -1  -2  468.61   16.90
   3  -1   2  451.65   16.95
   3   1   2  467.06   16.90
  -3   1  -2  462.29   16.95
   3   1   2  450.40   16.96
  -3   1  -2  480.74   16.93
   3   1   2  469.18   16.94
  -3   1  -2  466.86   16.97
   5  -1   2  137.36    5.45
   5  -1   2  140.05    5.27
   5  -1   2  136.51    5.38
  -5  -1  -2  144.66    5.32
  -5  -1  -2  140.16    5.41
   5   1   2  141.73    5.32
  -5   1  -2  142.04    5.39
  -5   1  -2  144.52    5.26
   5   1   2  139.19    5.42
   5   1   2  139.50    5.45
   7  -1   2    7.85    0.75
   7  -1   2    8.20    0.56
  -7  -1  -2    8.61    0.55
   7  -1   2    8.82    0.65
  -7   1  -2    8.69    0.56
   7   1   2    7.18    0.72
   7   1   2    8.59    0.66
   7   1   2    8.93    0.59
   9  -1   2   21.77    1.12
   9  -1   2   22.16    1.19
   9  -1   2   20.86    1.30
  -9  -1  -2   18.80    1.03
   9   1   2   21.34    1.28
   9   1   2   20.33    1.21
   9   1   2   22.00    1.09
  -9   1  -2   22.14    1.18
  11  -1   2   -0.12    0.45
  11  -1   2    0.30    0.33
  11  -1   2    0.20    0.28
  11   1   2   -0.11    0.26
  11   1   2   -0.37    0.29
  11   1   2   -0.18    0.38
  13  -1   2    8.49    0.83
  13  -1   2    7.50    0.82
  13  -1   2    8.08    0.99
  13   1   2    8.14    0.99
  13   1   2    6.90    0.70
  13   1   2    7.85    0.92
  15  -1   2    5.70    0.79
  15  -1   2    5.67    0.77
  15  -1   2    5.97    0.94
  15   1   2    4.96    0.80
  15   1   2    4.02    0.57
  15   1   2    4.47    0.85
  17  -1   2    0.44    0.41
  17  -1   2    0.10    0.38
  17  -1   2    1.12    0.64
  17   1   2   -0.23    0.48
  17   1   2    0.18    0.30
  17   1   2   -0.51    0.37
  17   1   2    0.05    0.40
  19  -1   2    0.76    0.50
  19  -1   2   -0.78    0.47
  19  -1   2    1.13    0.52
  19   1   2    1.76    0.64
  19   1   2    0.40    0.61
  19   1   2    0.06    0.48
  19   1   2    0.89    0.38
  21  -1   2    0.13    0.63
  21  -1   2    1.11    0.48
  21  -1   2    0.27    0.45
  21   1   2    0.12    0.47
  21   1   2    0.44    0.55
  21   1   2    0.46    0.47
  23  -1   2    3.06    0.80
  23  -1   2    2.77    0.97
  23   1   2    2.34    0.84
  23   1   2    1.64    0.72
  23   1   2    1.54    0.66
  25  -1   2   -0.24    0.52
  25  -1   2    0.82    0.78
  25   1   2    0.28    0.68
  25   1   2   -0.37    0.59
  27  -1   2    0.09    0.70
  27   1   2    0.22    0.83
  27   1   2    0.01    0.64
  30  -2  -2    0.21    0.73
  30  -2  -2    1.04    0.72
  30   2  -2    1.52    0.86
  28  -2  -2    1.45    0.64
  28  -2  -2    1.35    0.84
  28   2  -2   -0.09    0.55
  26  -2  -2   -0.22    0.63
  26  -2  -2    0.89    0.57
  26   2  -2    0.31    0.60
  26   2  -2    0.47    0.41
  24  -2  -2   -0.79    0.46
  24  -2  -2   -0.43    0.36
  24  -2  -2   -0.33    0.36
  24   2  -2   -0.21    0.47
  24   2  -2    0.22    0.38
  22  -2  -2    5.76    1.06
  22  -2  -2    4.65    0.87
  22  -2  -2    8.11    0.91
  22   2  -2    6.86    0.79
  22   2  -2    4.95    0.94
  20  -2  -2    9.93    0.97
  20  -2  -2   10.23    1.12
  20  -2  -2    9.82    1.21
  20   2  -2    7.69    0.84
  20   2  -2   10.90    1.24
  18  -2  -2    0.12    0.46
  18  -2  -2    0.22    0.35
  18  -2  -2    0.03    0.36
  18   2  -2   -0.16    0.25
  18   2  -2   -0.26    0.37
  16  -2  -2    1.11    0.46
  16  -2  -2    0.56    0.45
  16  -2  -2    0.94    0.36
  16   2  -2    0.31    0.35
  16   2  -2    0.59    0.32
  14  -2  -2    0.29    0.32
  14  -2  -2    0.50    0.32
  14  -2  -2   -0.04    0.37
  14   2  -2    0.42    0.29
  14   2  -2   -0.12    0.34
  12  -2  -2    0.37    0.30
  12  -2  -2    0.03    0.31
 -12  -2   2    0.48    0.08
  12   2  -2   -0.13    0.19
  12   2  -2    0.60    0.30
 -10  -2   2   12.91    0.55
 -10  -2   2   11.55    0.76
  10  -2  -2   12.85    0.88
  10   2  -2   11.65    0.84
  10   2  -2   13.60    0.71
   8  -2  -2   69.67    2.84
   8  -2  -2   69.68    2.76
  -8  -2   2   69.65    2.68
  -8  -2   2   67.56    2.73
   8   2  -2   67.16    2.67
   8   2  -2   66.97    2.87
   6  -2  -2    0.37    0.22
  -6  -2   2    1.26    0.33
  -6  -2   2    1.05    0.21
   6  -2  -2    0.90    0.25
  -6   2   2    0.97    0.27
   6   2  -2    1.05    0.21
  -6   2   2    0.85    0.24
   6   2  -2    0.87    0.29
  -4  -2   2   99.32    3.76
   4  -2  -2  101.85    3.76
  -4  -2   2   97.33    3.70
   4   2  -2   93.62    3.75
  -4   2   2   98.47    3.76
   4   2  -2   93.46    3.69
  -2  -2   2   70.52    2.74
   2  -2  -2   73.49    2.81
  -2  -2   2   69.30    2.77
  -2  -2   2   69.66    2.76
  -2   2   2   69.81    2.81
   2   2  -2   73.70    2.75
   0  -2   2  167.29    6.56
   0  -2  -2  174.20    6.57
   0  -2  -2  183.62    6.55
   0  -2   2  167.12    6.51
   0  -2   2  175.06    6.39
   0   2  -2  178.73    6.53
   0   2   2  173.89    6.54
  -2  -2  -2   42.09    1.68
   2  -2   2   40.84    1.78
   2  -2   2   40.94    1.81
  -2  -2  -2   39.71    1.80
  -2  -2  -2   42.00    1.74
  -2  -2  -2   41.01    1.75
   2   2   2   39.59    1.76
   2   2   2   41.54    1.82
  -2   2  -2   40.37    1.76
  -4  -2  -2   20.16    1.02
   4  -2   2   21.95    0.91
   4  -2   2   20.80    1.15
   4  -2   2   20.83    1.13
   4   2   2   22.65    1.16
   4   2   2   22.24    1.11
   6  -2   2    3.31    0.48
   6  -2   2    2.43    0.30
  -6  -2  -2    2.64    0.37
   6  -2   2    2.31    0.42
   6   2   2    2.71    0.49
   6   2   2    2.73    0.44
   6   2   2    3.22    0.40
  -8  -2  -2    3.00    0.41
   8  -2   2    2.68    0.51
   8  -2   2    3.55    0.52
   8  -2   2    3.65    0.41
   8   2   2    3.78    0.52
   8   2   2    3.29    0.56
   8   2   2    3.57    0.42
 -10  -2  -2    7.90    0.68
  10  -2   2    8.50    0.63
  10  -2   2    9.09    0.88
  10  -2   2    8.12    0.92
  10   2   2    7.44    0.66
  10   2   2    8.03    0.82
  10   2   2    8.25    0.92
  12  -2   2   23.84    1.46
  12  -2   2   27.84    1.69
  12  -2   2   27.24    1.37
  12   2   2   26.82    1.47
  12   2   2   25.26    1.28
  12   2   2   25.03    1.58
  14  -2   2    7.56    1.02
  14  -2   2    8.51    0.85
  14  -2   2    8.07    0.92
  14   2   2    8.35    0.65
  14   2   2    8.33    0.91
  14   2   2    8.04    1.01
  16  -2   2    1.59    0.46
  16  -2   2    2.65    0.77
  16  -2   2    2.31    0.58
  16   2   2    1.71    0.38
  16   2   2    1.59    0.54
  16   2   2    1.77    0.62
  18  -2   2    0.91    0.49
  18  -2   2    0.67    0.63
  18  -2   2    0.30    0.46
  18   2   2    2.13    0.70
  18   2   2    1.39    0.56
  18   2   2    0.42    0.26
  20  -2   2    0.09    0.47
  20  -2   2    2.04    0.81
  20  -2   2    0.02    0.40
  20   2   2   -0.36    0.41
  20   2   2    0.33    0.52
  22  -2   2   -0.73    0.56
  22  -2   2    1.15    0.53
  22  -2   2   -0.30    0.48
  22   2   2    0.11    0.50
  22   2   2    0.29    0.60
  24  -2   2    4.89    1.19
  24   2   2    2.88    0.89
  24   2   2    3.82    0.83
  26  -2   2    1.06    0.89
  26   2   2    1.32    0.82
  26   2   2    0.61    0.57
  29  -3  -2    2.61    1.06
  29   3  -2    2.67    0.99
  27  -3  -2    0.49    0.50
  27  -3  -2    0.16    0.72
  27   3  -2   -0.28    0.56
  25  -3  -2    3.32    0.97
  25  -3  -2    2.48    0.71
  25  -3  -2    2.60    0.75
  25   3  -2    4.29    0.99
  25   3  -2    2.30    0.56
  23  -3  -2    0.37    0.57
  23  -3  -2    0.08    0.41
  23  -3  -2   -0.08    0.39
  23   3  -2    0.63    0.41
  23   3  -2   -0.14    0.48
  21  -3  -2    0.09    0.46
  21  -3  -2   -0.08    0.50
  21  -3  -2    0.07    0.35
  21   3  -2   -0.06    0.31
  21   3  -2   -0.21    0.49
  19  -3  -2    2.39    0.58
  19  -3  -2    3.57    0.65
  19  -3  -2    1.94    0.71
  19   3  -2    2.52    0.52
  19   3  -2    2.81    0.76
  17  -3  -2    3.77    0.67
  17  -3  -2    4.59    0.81
  17  -3  -2    4.88    0.75
  17   3  -2    3.57    0.76
  17   3  -2    5.05    0.62
  15  -3  -2    3.96    0.65
  15  -3  -2    3.17    0.58
  15  -3  -2    4.19    0.73
 -15  -3   2    2.92    0.22
  15   3  -2    4.27    0.54
  15   3  -2    2.11    0.56
  13  -3  -2   -0.17    0.40
 -13  -3   2    0.52    0.16
  13  -3  -2    0.48    0.34
  13   3  -2    0.41    0.27
  13   3  -2    0.84    0.41
  11  -3  -2   22.36    1.31
 -11  -3   2   21.70    0.97
  11   3  -2   19.64    1.08
  11   3  -2   23.65    1.37
   9  -3  -2    0.01    0.22
  -9  -3   2   -0.17    0.20
   9   3  -2   -0.06    0.19
   9   3  -2    0.04    0.23
   7  -3  -2    9.12    0.69
  -7  -3   2    9.37    0.63
   7   3  -2   10.30    0.64
   7   3  -2    9.31    0.73
   5  -3  -2   81.62    3.23
  -5  -3   2   78.36    3.11
   5   3  -2   79.28    3.19
   5   3  -2   75.04    3.09
  -5   3   2   75.48    3.15
  -3  -3   2   15.29    0.85
  -3  -3   2   15.82    0.84
   3   3  -2   15.19    0.83
   3   3  -2   15.82    0.86
  -3   3   2   15.41    0.87
  -1  -3   2   -0.08    0.15
  -1  -3   2   -0.08    0.19
  -1   3   2   -0.34    0.20
   1  -3   2    2.96    0.43
   1  -3   2    3.86    0.35
   1   3   2    3.89    0.48
   3  -3   2   22.62    1.22
   3  -3   2   22.88    1.25
   3   3   2   23.60    1.29
   3   3   2   24.39    1.23
  -5  -3  -2   24.78    1.10
   5  -3   2   21.01    1.24
   5  -3   2   23.63    1.30
   5   3   2   22.70    1.23
   5   3   2   20.90    1.27
   7  -3   2    0.58    0.21
   7  -3   2    0.61    0.29
   7  -3   2    0.59    0.38
   7   3   2    0.90    0.39
   7   3   2    0.10    0.26
   9  -3   2   25.17    1.59
   9  -3   2   29.06    1.28
   9  -3   2   24.12    1.52
   9   3   2   27.77    1.49
   9   3   2   27.54    1.64
  11  -3   2   -0.19    0.33
  11  -3   2   -0.05    0.25
  11  -3   2    0.87    0.53
  11   3   2    0.41    0.36
  11   3   2    0.86    0.49
  13  -3   2    0.02    0.36
  13  -3   2    0.52    0.30
  13  -3   2    0.05    0.49
  13   3   2    0.36    0.45
  13   3   2    0.01    0.36
  15  -3   2   39.18    2.13
  15  -3   2   35.83    2.26
  15  -3   2   37.80    1.88
  15   3   2   37.74    2.26
  15   3   2   37.77    2.01
  17  -3   2    5.47    0.89
  17  -3   2    5.21    0.73
  17  -3   2    3.08    0.85
  17   3   2    4.19    0.85
  17   3   2    3.29    0.68
  19  -3   2    6.74    0.86
  19  -3   2    6.05    0.99
  19  -3   2    5.38    1.14
  19   3   2    7.16    0.96
  19   3   2    4.72    0.99
  21  -3   2   -0.09    0.61
  21  -3   2    0.22    0.47
  21  -3   2   -0.05    0.50
  21   3   2    0.98    0.67
  21   3   2   -0.54    0.37
  23  -3   2    2.40    0.81
  23  -3   2    2.20    0.82
  23   3   2    1.84    0.70
  23   3   2    1.98    0.84
  25  -3   2   -0.32    0.73
  25   3   2    0.03    0.42
  25   3   2    0.39    0.72
  28  -4  -2    0.47    0.83
  28   4  -2    0.85    0.69
  26  -4  -2    0.42    0.55
  26  -4  -2   -0.06    0.47
  26  -4  -2    0.19    0.75
  26   4  -2    0.94    0.75
  24  -4  -2    1.17    0.77
  24  -4  -2    1.09    0.61
  24  -4  -2   -0.14    0.46
  24   4  -2    0.23    0.50
  24   4  -2    0.52    0.39
  22  -4  -2    0.70    0.52
  22  -4  -2    0.49    0.49
  22  -4  -2    0.22    0.61
  22   4  -2    0.50    0.36
  22   4  -2    0.93    0.63
  20  -4  -2    0.08    0.42
  20  -4  -2    0.90    0.53
  20  -4  -2    0.36    0.45
  20   4  -2    0.04    0.30
  20   4  -2    0.52    0.48
  18  -4  -2    1.70    0.55
  18  -4  -2    2.16    0.68
  18  -4  -2    1.42    0.56
  18   4  -2    0.75    0.57
  18   4  -2    1.22    0.42
  16  -4  -2    0.75    0.44
  16  -4  -2    0.85    0.48
 -16  -4   2    1.20    0.23
  16  -4  -2    1.23    0.51
  16   4  -2    1.15    0.40
  16   4  -2   -0.02    0.45
  14  -4  -2    4.40    0.82
 -14  -4   2    5.72    0.49
  14   4  -2    4.69    0.81
  14   4  -2    5.54    0.64
  12  -4  -2    0.33    0.34
 -12  -4   2    1.17    0.26
  12   4  -2    0.51    0.43
  12   4  -2    1.11    0.35
  10  -4  -2    6.76    0.79
  10   4  -2    7.73    0.72
  10   4  -2    7.58    0.87
   8  -4  -2   25.15    1.38
   8   4  -2   24.63    1.41
   8   4  -2   22.76    1.24
   6  -4  -2    1.01    0.33
  -6   4   2    1.29    0.38
   6   4  -2    0.83    0.35
   6   4  -2    1.01    0.30
   4  -4  -2   29.50    1.51
   4   4  -2   28.30    1.43
   4   4  -2   28.58    1.42
  -4   4   2   27.90    1.45
  -2  -4   2    0.12    0.23
   2   4  -2    0.03    0.20
   2   4  -2    0.05    0.25
  -2   4   2    0.23    0.28
   0  -4   2   25.88    1.34
   0  -4   2   26.24    1.21
   0   4   2   23.34    1.32
   2  -4   2    1.66    0.40
   2  -4   2    1.55    0.28
   2   4   2    1.09    0.35
   4  -4   2   36.58    1.79
   4   4   2   32.85    1.78
   4   4   2   33.86    1.71
   6  -4   2    0.91    0.43
   6  -4   2    0.25    0.37
   6   4   2    0.20    0.31
   6   4   2   -0.43    0.29
   8  -4   2    0.01    0.44
   8  -4   2    0.05    0.28
   8  -4   2    0.07    0.22
  -8  -4  -2   -0.03    0.20
   8   4   2    0.01    0.30
   8   4   2    0.12    0.37
  10  -4   2   10.64    1.14
  10  -4   2   11.11    0.73
  10  -4   2   10.07    1.09
  10   4   2   12.29    1.09
  10   4   2   12.06    1.27
  12  -4   2    9.64    1.13
  12  -4   2    9.83    0.74
  12  -4   2   11.57    1.24
  12   4   2    8.85    1.16
  12   4   2    8.97    0.99
  14  -4   2    3.94    0.89
  14  -4   2    3.72    0.77
  14  -4   2    4.83    0.62
  14   4   2    5.39    0.79
  14   4   2    5.42    1.00
  16  -4   2    2.82    0.54
  16  -4   2    1.58    0.62
  16  -4   2    3.54    0.91
  16   4   2    1.69    0.71
  16   4   2    1.83    0.56
  18  -4   2   22.15    2.14
  18  -4   2   24.99    1.79
  18  -4   2   24.90    1.48
  18   4   2   27.91    1.69
  18   4   2   24.32    2.23
  20  -4   2    0.01    0.49
  20  -4   2   -0.15    0.61
  20   4   2    0.96    0.65
  20   4   2    0.14    0.43
  22  -4   2    2.66    0.82
  22  -4   2    0.40    0.87
  22   4   2    2.32    0.71
  22   4   2    1.64    0.83
  24  -4   2    3.53    0.99
  24  -4   2    1.37    0.96
  24   4   2    2.32    0.99
  24   4   2    4.15    0.82
  27  -5  -2   -0.38    0.57
  27  -5  -2    0.23    0.75
  27   5  -2    0.09    0.69
  25  -5  -2    5.14    1.11
  25  -5  -2    3.71    0.97
  25   5  -2    2.65    0.99
  23  -5  -2    0.01    0.55
  23  -5  -2   -0.12    0.47
  23  -5  -2    0.21    0.62
  23   5  -2   -0.45    0.55
  23   5  -2    0.45    0.40
  21  -5  -2    1.12    0.60
  21  -5  -2    1.27    0.60
  21  -5  -2    0.68    0.69
  21   5  -2    2.00    0.70
  21   5  -2    0.92    0.44
  19  -5  -2   12.52    1.46
  19  -5  -2   12.08    1.40
  19  -5  -2   14.18    1.33
  19   5  -2   13.61    1.59
  19   5  -2   13.87    1.21
  17  -5  -2    0.14    0.42
  17  -5  -2    0.20    0.45
  17  -5  -2    0.23    0.36
  17   5  -2    0.57    0.55
  17   5  -2    0.10    0.33
  15  -5  -2    0.27    0.49
  15   5  -2    0.25    0.33
  15   5  -2    0.37    0.38
  13  -5  -2   21.91    1.50
  13   5  -2   24.58    1.58
  13   5  -2   19.66    1.28
  11  -5  -2    4.08    0.75
  11   5  -2    4.05    0.61
  11   5  -2    5.16    0.84
   9  -5  -2    3.79    0.66
   9   5  -2    3.39    0.62
   9   5  -2    3.62    0.56
   7  -5  -2    8.66    0.94
  -7   5   2   10.60    0.99
   7   5  -2    7.90    0.81
   7   5  -2    7.87    0.91
   5  -5  -2    2.83    0.52
   5   5  -2    4.19    0.61
   5   5  -2    3.42    0.53
  -5   5   2    3.01    0.60
   3   5  -2    4.71    0.61
  -3   5   2    3.62    0.57
  -1  -5   2   38.63    1.84
  -1   5   2   33.72    1.82
   1  -5   2    7.20    0.80
   1   5   2    7.57    0.83
   3  -5   2   11.01    1.03
   3   5   2   12.72    1.10
   5  -5   2   52.75    2.15
   5  -5   2   52.32    2.51
   5  -5   2   51.14    2.52
   5   5   2   48.38    2.38
   5   5   2   46.51    2.48
   7  -5   2    1.14    0.52
   7  -5   2    1.66    0.56
   7   5   2    2.85    0.57
   7   5   2    1.78    0.58
   9  -5   2   45.59    2.45
   9  -5   2   47.03    2.44
   9   5   2   43.29    2.47
   9   5   2   46.44    2.31
  11  -5   2    9.43    1.18
  11  -5   2    9.24    1.15
  11  -5   2    9.92    0.73
  11   5   2   10.01    1.23
  11   5   2   10.46    1.07
  13  -5   2    6.62    1.01
  13  -5   2    6.20    1.04
  13  -5   2    6.89    0.68
  13   5   2    6.54    0.93
  13   5   2    7.61    1.16
  15  -5   2    4.56    0.93
  15  -5   2    6.54    1.05
  15  -5   2    6.57    0.72
  15   5   2    5.97    1.11
  15   5   2    9.58    1.11
  17  -5   2    2.76    0.80
  17  -5   2    3.08    0.84
  17   5   2    2.64    0.84
  17   5   2    1.81    0.61
  19  -5   2    0.36    0.66
  19  -5   2   -0.50    0.51
  19   5   2   -1.04    0.44
  19   5   2    0.06    0.43
  21  -5   2    1.27    0.71
  21  -5   2    1.80    0.93
  21   5   2    2.78    0.97
  21   5   2    1.66    0.60
  23  -5   2   -0.56    0.74
  23  -5   2   -0.10    0.59
  23   5   2    1.71    0.64
  23   5   2    0.38    0.72
  26  -6  -2    1.41    0.93
  26  -6  -2   -0.86    0.59
  26   6  -2    1.06    0.86
  24  -6  -2   -0.32    0.49
  24  -6  -2   -0.56    0.63
  24   6  -2   -0.93    0.46
  22  -6  -2    0.68    0.63
  22  -6  -2   -0.12    0.57
  22   6  -2    0.07    0.40
  22   6  -2    0.72    0.71
  20  -6  -2    8.88    1.39
  20  -6  -2   11.98    1.26
  20  -6  -2    9.57    1.35
  20   6  -2   10.56    1.55
  20   6  -2   10.51    1.12
  18  -6  -2    0.20    0.49
  18  -6  -2   -0.01    0.43
  18  -6  -2    0.14    0.48
  18   6  -2   -0.19    0.30
  18   6  -2   -0.18    0.51
  16  -6  -2    0.85    0.54
  16   6  -2    0.11    0.40
  16   6  -2   -0.09    0.29
  14  -6  -2   24.56    1.71
  14   6  -2   21.36    1.65
  14   6  -2   25.30    1.50
  12  -6  -2   10.72    1.23
  12   6  -2    9.15    0.97
  12   6  -2    9.32    1.19
  10  -6  -2    4.81    0.83
  10   6  -2    5.68    0.74
  10   6  -2    4.30    0.82
   8  -6  -2    7.12    0.92
   8   6  -2    9.52    0.98
   8   6  -2    9.88    1.09
   6  -6  -2   10.23    1.10
   6   6  -2    8.87    0.95
  -6   6   2    9.21    1.04
   6   6  -2   11.26    1.11
   4  -6  -2    3.00    0.65
  -4   6   2    2.90    0.62
   4   6  -2    3.26    0.62
  -2  -6   2   26.55    1.57
   2   6  -2   28.08    1.63
  -2   6   2   29.89    1.68
   0  -6   2    0.58    0.35
   0   6   2    0.81    0.36
   2  -6   2    2.05    0.54
   2   6   2    1.18    0.40
   4  -6   2   18.44    1.34
   4   6   2   18.32    1.28
   6  -6   2    5.73    0.88
   6  -6   2    5.65    0.88
   6   6   2    5.99    0.85
   8  -6   2    7.13    0.97
   8  -6   2    4.40    0.80
   8   6   2    5.55    0.84
   8   6   2    3.96    0.84
  10  -6   2    3.07    0.71
  10  -6   2    3.13    0.73
  10   6   2    2.55    0.75
  10   6   2    4.31    0.76
  12  -6   2    0.25    0.52
  12  -6   2    1.57    0.71
  12  -6   2    1.09    0.38
  12   6   2    1.21    0.54
  12   6   2    1.17    0.54
  14  -6   2   10.41    1.37
  14  -6   2   12.67    1.48
  14   6   2   11.38    1.28
  14   6   2   12.98    1.58
  16  -6   2    2.34    0.81
  16  -6   2    2.79    0.81
  16   6   2    2.50    0.85
  16   6   2    3.17    0.71
  18  -6   2    0.52    0.60
  18  -6   2    0.16    0.59
  18   6   2   -0.15    0.60
  18   6   2    0.46    0.52
  20  -6   2    7.88    1.33
  20   6   2    6.86    1.40
  20   6   2    5.08    1.00
  22  -6   2   -1.37    0.62
  22  -6   2   -0.55    0.61
  22   6   2   -0.07    0.60
  22   6   2   -0.21    0.46
  25  -7  -2    4.34    1.27
  25  -7  -2    6.79    1.28
  25   7  -2    3.20    1.17
  23  -7  -2    3.75    1.03
  23  -7  -2    4.55    1.21
  23   7  -2    3.80    1.16
  21  -7  -2   -0.27    0.47
  21  -7  -2    0.25    0.53
  21   7  -2   -0.18    0.35
  21   7  -2    0.10    0.48
  19  -7  -2    1.00    0.76
  19  -7  -2    3.22    0.87
  19   7  -2    2.68    0.65
  19   7  -2    2.65    0.91
  17  -7  -2    1.24    0.64
  17  -7  -2    0.87    0.59
  17   7  -2    0.87    0.66
  17   7  -2    1.82    0.56
  15  -7  -2    1.45    0.71
  15   7  -2   -0.04    0.38
  15   7  -2    0.01    0.54
  13  -7  -2    0.35    0.43
  13   7  -2   -0.43    0.27
  13   7  -2    0.74    0.46
  11  -7  -2    6.20    0.96
  11   7  -2    5.85    0.96
  11   7  -2    5.66    0.86
   9  -7  -2    1.22    0.56
   9   7  -2    1.19    0.47
   9   7  -2    1.61    0.62
   7  -7  -2    6.46    0.97
   7   7  -2    6.01    0.84
   5  -7  -2    0.51    0.45
  -5   7   2    0.83    0.53
   5   7  -2    0.73    0.47
  -3  -7   2   24.04    1.51
   3  -7  -2   25.88    1.58
  -3   7   2   20.89    1.51
   3   7  -2   22.65    1.52
  -1  -7   2    9.00    1.04
  -1   7   2    9.18    1.08
   1  -7   2    0.78    0.48
   1   7   2    0.51    0.39
   3  -7   2   45.99    2.43
   3   7   2   42.44    2.32
   5  -7   2    0.74    0.42
   5   7   2   -0.51    0.34
   7  -7   2    2.41    0.72
   7  -7   2    4.27    0.83
   7   7   2    3.18    0.72
   9  -7   2    8.53    1.18
   9  -7   2    8.26    1.17
   9   7   2   11.21    1.25
  11  -7   2    8.33    1.25
  11  -7   2    5.16    0.97
  11   7   2    6.10    1.15
  11   7   2    8.07    1.08
  13  -7   2    0.26    0.57
  13  -7   2    0.65    0.63
  13   7   2    0.39    0.47
  13   7   2   -0.52    0.45
  15  -7   2    7.31    1.26
  15  -7   2   10.47    1.46
  15   7   2   13.13    1.42
  15   7   2    9.26    1.48
  17  -7   2    1.01    0.68
  17  -7   2    0.22    0.58
  17   7   2    0.20    0.51
  17   7   2    0.70    0.51
  19  -7   2    3.37    1.11
  19  -7   2    7.39    1.39
  19   7   2    7.60    1.43
  19   7   2    4.79    0.95
  21  -7   2    0.51    0.89
  21  -7   2    0.17    0.69
  21   7   2   -0.32    0.60
  21   7   2    0.74    0.58
  22  -8  -2   -0.14    0.62
  22  -8  -2    0.96    0.94
  22   8  -2   -0.05    0.62
  20  -8  -2    1.42    0.79
  20  -8  -2   -0.76    0.63
  20   8  -2    0.27    0.44
  20   8  -2   -0.04    0.62
  18  -8  -2    2.52    0.87
  18   8  -2    2.00    0.76
  18   8  -2    2.32    0.66
  16  -8  -2    2.10    0.81
  16  -8  -2    1.40    0.79
  16   8  -2    2.65    0.77
  16   8  -2    2.20    0.87
  14  -8  -2    3.04    0.92
  14   8  -2    3.85    0.96
  14   8  -2    3.25    0.76
  12  -8  -2    8.78    1.31
  12   8  -2   11.71    1.49
  12   8  -2   13.40    1.34
  10  -8  -2    6.38    1.09
  10   8  -2    8.04    1.06
   8  -8  -2    3.16    0.79
   8   8  -2    3.31    0.73
   6  -8  -2    4.93    0.91
  -6  -8   2    3.31    0.67
   6   8  -2    4.19    0.80
  -4  -8   2   21.96    1.51
   4  -8  -2   20.62    1.57
   4   8  -2   23.25    1.61
  -4   8   2   22.66    1.65
  -2  -8   2    0.08    0.40
   2  -8  -2   -0.38    0.24
  -2   8   2    0.41    0.46
   0  -8   2   16.20    1.50
   0   8   2   15.73    1.53
   2  -8   2    0.82    0.54
   2   8   2    1.33    0.58
   4  -8   2    7.60    1.11
   4   8   2    9.37    1.19
   6  -8   2    0.68    0.57
   6  -8   2    0.06    0.55
   6   8   2   -0.46    0.37
   8  -8   2   32.47    2.18
   8  -8   2   31.45    2.19
   8   8   2   34.52    2.11
  10  -8   2    4.63    1.07
  10  -8   2    3.07    0.89
  10   8   2    3.33    0.79
  12  -8   2    1.42    0.79
  12  -8   2    0.27    0.71
  12   8   2    1.40    0.59
  14  -8   2   -0.46    0.68
  14  -8   2    0.23    0.65
  14   8   2    1.13    0.62
  16  -8   2    4.82    1.21
  16  -8   2    4.18    1.11
  16   8   2    2.13    0.78
  18  -8   2    2.73    1.19
  18  -8   2    0.82    0.81
  18   8   2    2.27    0.79
  19  -9  -2    0.06    0.55
  19  -9  -2    0.27    0.70
  19   9  -2    0.28    0.64
  19   9  -2    0.27    0.52
  17  -9  -2    0.60    0.77
  17  -9  -2   -0.24    0.37
  17   9  -2   -0.33    0.43
  17   9  -2   -0.33    0.40
  15  -9  -2    0.60    0.71
  15  -9  -2    0.13    0.46
  15   9  -2   -0.24    0.43
  13  -9  -2    0.91    0.71
  13   9  -2    0.03    0.47
  11  -9  -2    4.10    1.02
  11   9  -2    3.66    0.84
   9  -9  -2    2.14    0.76
   9   9  -2    1.90    0.69
   7  -9  -2    1.15    0.66
  -7  -9   2    0.77    0.48
   7   9  -2   -0.40    0.42
  -5  -9   2    1.22    0.54
   5  -9  -2    0.11    0.40
   5   9  -2    0.28    0.55
   3  -9  -2    1.00    0.57
  -3  -9   2    0.02    0.45
  -3   9   2   -0.04    0.49
  -1  -9   2    0.72    0.54
   1  -9  -2    0.53    0.48
  -1   9   2    1.21    0.56
   1  -9   2   11.43    1.35
   1   9   2   12.54    1.45
   3  -9   2    5.24    0.99
   3  -9   2    3.75    0.84
   3   9   2    4.35    0.93
   5  -9   2   -0.39    0.46
   5  -9   2   -0.12    0.46
   5   9   2   -1.05    0.33
   7  -9   2    1.86    0.79
   7  -9   2    1.92    0.69
   7   9   2    1.44    0.73
   9  -9   2    1.00    0.67
   9  -9   2   -0.12    0.47
   9   9   2   -0.04    0.45
  11  -9   2    3.24    0.98
  11  -9   2    2.32    0.92
  11   9   2    1.69    0.75
  13  -9   2    0.66    0.72
  13  -9   2    0.56    0.57
  13   9   2    0.62    0.59
  15  -9   2   11.98    1.79
  15  -9   2   11.01    1.67
  15   9   2   12.82    1.59
  16 -10  -2    0.52    0.51
  16 -10  -2    0.54    0.67
  16  10  -2    0.53    0.57
  14 -10  -2    0.88    0.66
  14 -10  -2    0.87    0.74
  14  10  -2    2.28    0.78
  12 -10  -2    0.86    0.75
  12  10  -2   -0.06    0.50
  10 -10  -2    0.75    0.66
 -10 -10   2    1.43    0.57
  10  10  -2    2.46    0.82
  -8 -10   2    2.81    0.74
   8 -10  -2    2.81    0.88
   8  10  -2    0.99    0.65
  -6 -10   2   18.03    1.65
   6 -10  -2   11.66    1.54
   4 -10  -2    0.02    0.50
  -4 -10   2   -0.02    0.44
  -2 -10   2    6.33    1.08
   2 -10  -2    4.94    1.00
  -2  10   2    5.70    1.13
   0 -10   2    3.48    0.89
   0 -10  -2    3.91    0.90
   0  10   2    2.88    0.86
   2 -10   2    0.40    0.47
   2 -10   2    0.51    0.59
  -2 -10  -2   -0.08    0.42
   2  10   2    0.82    0.66
   4 -10   2    8.98    1.36
   4 -10   2    7.26    1.27
   4  10   2    9.63    1.39
   6 -10   2    0.09    0.55
   6 -10   2    1.30    0.78
   6  10   2    0.40    0.55
   8 -10   2    0.78    0.67
   8 -10   2   -0.16    0.69
   8  10   2    0.02    0.46
  10 -10   2    2.78    1.02
  10 -10   2    1.58    0.83
  10  10   2    2.58    0.87
  12 -10   2    1.22    0.81
  12 -10   2   -0.72    0.65
  12  10   2   -0.48    0.56
  -9 -11   2    0.89    0.52
  -9 -11   2    0.60    0.46
   9 -11  -2   -0.02    0.65
  -7 -11   2    0.72    0.53
   7 -11  -2   -0.64    0.53
  -5 -11   2   -0.06    0.51
  -5 -11   2    0.42    0.51
   5 -11  -2    0.97    0.71
   3 -11  -2    6.55    1.22
  -3 -11   2    8.18    1.29
  -3 -11   2    7.54    1.24
  -1 -11   2    0.51    0.63
   1 -11  -2    1.03    0.65
  -1 -11   2    1.15    0.65
   1 -11   2    0.65    0.68
   1 -11   2    0.82    0.65
  -1 -11  -2    0.32    0.53
   1  11   2    0.23    0.61
   3 -11   2   -0.22    0.58
   3 -11   2    1.82    0.81
  -3 -11  -2    1.09    0.64
   3  11   2    3.26    1.00
   5 -11   2   -0.41    0.55
   5 -11   2    0.16    0.51
  -5 -11  -2    0.75    0.56
   5  11   2    0.24    0.66
  32   0  -3   -0.09    0.72
  32   0  -3    0.05    0.64
  30   0  -3   -0.07    0.58
  30   0  -3    1.00    0.71
  28   0  -3    0.12    0.54
  28   0  -3    0.84    0.67
  28   0  -3   -1.19    0.68
  26   0  -3   -0.24    0.39
  26   0  -3   -0.03    0.51
  24   0  -3   -0.36    0.47
  24   0  -3   -0.34    0.41
  22   0  -3   -0.36    0.44
  22   0  -3   -0.27    0.19
  22   0  -3    0.24    0.44
  20   0  -3    0.51    0.45
  20   0  -3   -0.09    0.39
  20   0  -3    0.22    0.23
  18   0  -3    0.03    0.21
  18   0  -3   -0.27    0.38
  18   0  -3    0.21    0.38
  16   0  -3   -0.28    0.18
  16   0  -3   -0.16    0.37
  16   0  -3    0.80    0.43
  14   0  -3   -0.08    0.13
  14   0  -3   -0.07    0.30
  14   0  -3   -0.09    0.24
  12   0  -3   -0.21    0.11
  12   0  -3   -0.30    0.25
  12   0  -3    0.13    0.26
 -10   0   3    0.02    0.14
  10   0  -3   -0.06    0.25
 -10   0   3   -0.13    0.16
  10   0  -3   -0.07    0.18
   8   0  -3    0.04    0.24
  -8   0   3    0.00    0.15
   8   0  -3    0.13    0.15
   6   0  -3    0.05    0.09
   6   0  -3   -0.01    0.05
  -6   0   3   -0.05    0.05
   6   0  -3    0.02    0.10
  -6   0   3    0.17    0.09
   6   0  -3    0.36    0.20
  -4   0   3   -0.05    0.09
  -4   0   3    0.03    0.07
   4   0  -3   -0.12    0.09
   2   0  -3   -0.04    0.08
   2   0  -3    0.07    0.10
  -2   0   3   -0.06    0.12
   0   0  -3   -0.15    0.17
   0   0  -3   -0.37    0.11
   0   0   3   -0.26    0.15
   0   0  -3   -0.39    0.15
   0   0   3   -0.33    0.17
   2   0   3    0.16    0.19
  -2   0  -3   -0.13    0.17
   2   0   3    0.01    0.14
   2   0   3    0.15    0.21
  -2   0  -3    0.51    0.25
  -2   0  -3   -0.14    0.12
  -4   0  -3   -0.17    0.16
   4   0   3   -0.01    0.22
   4   0   3   -0.06    0.16
  -4   0  -3   -0.10    0.16
   4   0   3    0.10    0.28
  -6   0  -3    0.04    0.20
   6   0   3   -0.15    0.19
   6   0   3   -0.25    0.19
   6   0   3    0.37    0.31
  -6   0  -3    0.18    0.22
   8   0   3    0.10    0.21
   8   0   3    0.32    0.27
   8   0   3   -0.10    0.23
  10   0   3   -0.27    0.30
  10   0   3    0.46    0.32
  10   0   3    0.14    0.31
  12   0   3   -0.39    0.43
  12   0   3   -0.07    0.32
  12   0   3   -0.14    0.28
  14   0   3    0.36    0.40
  14   0   3   -0.16    0.30
  14   0   3    0.79    0.45
  16   0   3    0.28    0.39
  16   0   3    0.40    0.41
  16   0   3    0.12    0.54
  18   0   3    0.05    0.46
  18   0   3    0.46    0.60
  18   0   3    0.29    0.42
  20   0   3    0.40    0.44
  20   0   3   -0.59    0.40
  20   0   3    0.63    0.64
  22   0   3   -0.05    0.56
  22   0   3    0.03    0.67
  24   0   3   -0.30    0.64
  24   0   3   -0.80    0.54
  24   0   3   -0.12    0.57
  26   0   3   -0.75    0.70
  26   0   3    0.61    0.73
  31  -1  -3    0.39    0.69
  31  -1  -3   -0.10    0.63
  31   1  -3   -0.42    0.65
  29  -1  -3    1.08    0.76
  29  -1  -3    1.65    0.73
  29   1  -3    2.15    0.84
  29   1  -3    2.20    0.77
  27  -1  -3    1.28    0.63
  27  -1  -3   -0.05    0.57
  27   1  -3    0.70    0.60
  27   1  -3    0.09    0.55
  27   1  -3   -0.32    0.36
  25  -1  -3    5.26    1.04
  25  -1  -3    3.90    0.87
  25   1  -3    3.54    0.66
  25   1  -3    5.20    0.97
  25   1  -3    5.61    1.02
  23  -1  -3    0.27    0.52
  23  -1  -3    0.16    0.46
  23  -1  -3    0.21    0.30
  23   1  -3    0.17    0.48
  23   1  -3   -0.24    0.38
  23   1  -3   -0.03    0.33
  21  -1  -3    0.23    0.49
  21  -1  -3   -0.22    0.27
  21  -1  -3    0.10    0.41
  21   1  -3   -0.11    0.44
  21   1  -3    0.26    0.42
  21   1  -3    0.38    0.32
  19  -1  -3   -0.20    0.38
  19  -1  -3    0.18    0.41
  19  -1  -3    0.02    0.25
  19   1  -3    0.18    0.36
  19   1  -3   -0.08    0.28
  19   1  -3   -0.11    0.39
  17  -1  -3    0.40    0.40
  17  -1  -3   -0.08    0.31
  17  -1  -3    0.21    0.25
  17   1  -3   -0.13    0.24
  17   1  -3   -0.30    0.31
  17   1  -3    0.02    0.39
  15  -1  -3   56.24    2.33
  15  -1  -3   53.56    2.53
  15  -1  -3   54.16    2.52
  15   1  -3   55.29    2.27
  15   1  -3   52.84    2.59
  15   1  -3   57.64    2.48
  13  -1  -3    3.65    0.53
  13  -1  -3    2.73    0.48
  13   1  -3    3.68    0.49
  13   1  -3    3.87    0.62
  13   1  -3    3.29    0.35
  11  -1  -3    6.22    0.65
  11  -1  -3    5.87    0.61
 -11  -1   3    6.29    0.53
  11   1  -3    6.29    0.56
  11   1  -3    5.97    0.39
  11   1  -3    6.29    0.67
   9  -1  -3   32.82    1.44
  -9  -1   3   31.04    1.34
   9  -1  -3   30.43    1.33
   9   1  -3   32.41    1.25
  -9   1   3   32.63    1.41
   9   1  -3   30.11    1.50
   9   1  -3   32.23    1.35
  -7  -1   3  223.87    8.21
   7  -1  -3  214.55    8.21
   7  -1  -3  222.97    8.16
  -7  -1   3  223.59    8.11
  -7  -1   3  222.16    8.11
  -7  -1   3  220.37    8.28
   7   1  -3  229.41    8.15
  -7   1   3  220.57    8.16
   7   1  -3  216.77    8.12
  -7   1   3  216.32    8.23
  -7   1   3  229.15    8.22
   7   1  -3  223.27    8.29
  -5  -1   3   18.80    0.78
   5  -1  -3   19.86    0.85
  -5  -1   3   20.73    0.91
  -5  -1   3   18.92    0.82
  -5   1   3   19.08    0.84
  -5   1   3   19.13    0.90
   5   1  -3   18.07    0.89
   5   1  -3   19.42    0.83
   3  -1  -3    5.02    0.35
   3  -1  -3    5.35    0.35
  -3  -1   3    5.26    0.31
  -3  -1   3    4.34    0.34
  -3  -1   3    4.69    0.27
   3   1  -3    4.91    0.31
   3   1  -3    4.96    0.27
  -3   1   3    5.06    0.35
   3   1  -3    5.39    0.36
   1  -1  -3  367.29   13.61
  -1  -1   3  366.07   13.75
  -1  -1   3  357.88   13.62
   1  -1  -3  392.05   13.61
  -1   1   3  370.12   13.60
   1   1  -3  368.62   13.56
  -1   1   3  366.46   13.62
   1   1  -3  383.53   13.63
  -1  -1  -3    2.24    0.33
  -1  -1  -3    1.94    0.34
   1  -1   3    2.07    0.34
  -1  -1  -3    1.98    0.32
   1  -1   3    1.61    0.31
  -1   1  -3    2.17    0.32
   1   1   3    1.98    0.32
  -1   1  -3    1.81    0.15
   1   1   3    1.84    0.32
   1   1   3    1.76    0.28
  -1   1  -3    2.47    0.35
   3  -1   3   92.44    3.64
   3  -1   3   90.37    3.61
  -3  -1  -3   97.94    3.58
  -3  -1  -3   88.62    3.57
   3  -1   3   90.20    3.40
   3   1   3   89.49    3.55
   3   1   3   89.07    3.59
  -3   1  -3   95.08    3.78
  -3   1  -3   87.83    3.58
   3   1   3   88.47    3.58
  -3   1  -3   90.21    3.40
  -5  -1  -3   18.54    0.99
   5  -1   3   20.50    0.93
   5  -1   3   20.35    1.14
   5  -1   3   19.28    1.07
   5   1   3   18.06    1.00
   5   1   3   19.21    1.07
   5   1   3   20.17    1.11
  -5   1  -3   20.15    0.92
  -7  -1  -3    1.37    0.37
   7  -1   3    2.00    0.41
   7  -1   3    1.79    0.31
   7  -1   3    1.74    0.48
   7   1   3    1.67    0.42
   7   1   3    1.88    0.41
  -7   1  -3    2.09    0.33
   7   1   3    2.17    0.38
   9  -1   3   24.22    1.51
   9  -1   3   28.45    1.35
   9  -1   3   26.66    1.43
   9   1   3   26.76    1.48
   9   1   3   28.34    1.38
   9   1   3   26.38    1.52
  11  -1   3   15.51    1.05
  11  -1   3   16.26    0.98
  11  -1   3   14.21    1.30
  11   1   3   14.18    0.95
  11   1   3   13.54    1.04
  11   1   3   14.63    1.31
  13  -1   3    0.97    0.48
  13  -1   3    0.78    0.36
  13  -1   3    0.31    0.42
  13   1   3    0.68    0.34
  13   1   3    0.54    0.41
  13   1   3    1.10    0.44
  15  -1   3   25.71    1.56
  15  -1   3   27.71    1.85
  15  -1   3   28.02    1.56
  15   1   3   24.93    1.42
  15   1   3   25.21    1.64
  15   1   3   20.02    1.64
  17  -1   3    1.67    0.53
  17  -1   3    1.67    0.56
  17  -1   3    1.77    0.76
  17   1   3    1.86    0.70
  17   1   3    2.34    0.70
  17   1   3    2.22    0.64
  17   1   3    1.22    0.43
  19  -1   3   -0.39    0.40
  19  -1   3    0.69    0.46
  19  -1   3   -0.23    0.43
  19   1   3   -0.30    0.36
  19   1   3    0.09    0.47
  19   1   3    0.66    0.37
  19   1   3    0.09    0.51
  21  -1   3    1.54    0.61
  21  -1   3    0.31    0.54
  21  -1   3    1.35    0.82
  21   1   3    0.19    0.64
  21   1   3    0.39    0.57
  21   1   3    0.77    0.69
  23  -1   3   12.36    1.44
  23  -1   3   11.96    1.73
  23   1   3   13.55    1.65
  23   1   3    9.59    1.34
  25  -1   3    0.97    0.88
  25   1   3    1.39    0.78
  25   1   3    1.04    0.72
  30  -2  -3    8.90    1.49
  30  -2  -3    9.29    1.36
  30   2  -3    9.82    1.53
  28  -2  -3    1.63    0.82
  28  -2  -3    1.36    0.70
  28   2  -3    1.76    0.77
  26  -2  -3    1.55    0.65
  26  -2  -3    1.49    0.59
  26  -2  -3    0.78    0.68
  26   2  -3    0.33    0.61
  26   2  -3    1.16    0.43
  24  -2  -3    3.15    0.79
  24  -2  -3    5.10    1.04
  24  -2  -3    3.79    0.68
  24   2  -3    4.01    0.62
  24   2  -3    6.09    1.10
  22  -2  -3    3.64    0.85
  22  -2  -3    5.36    0.93
  22  -2  -3    5.99    0.74
  22   2  -3    4.35    0.62
  22   2  -3    5.27    0.96
  20  -2  -3    0.50    0.36
  20  -2  -3    0.69    0.55
  20  -2  -3    0.05    0.44
  20   2  -3    0.66    0.53
  20   2  -3    0.67    0.34
  18  -2  -3    2.85    0.50
  18  -2  -3    3.81    0.69
  18  -2  -3    2.83    0.67
  18   2  -3    2.54    0.43
  18   2  -3    2.49    0.65
  16  -2  -3    5.47    0.73
  16  -2  -3    7.92    0.91
  16  -2  -3    6.40    0.71
  16   2  -3    6.54    0.59
  16   2  -3    5.92    0.82
  14  -2  -3   25.77    1.43
  14  -2  -3   24.82    1.46
  14   2  -3   25.78    1.21
  14   2  -3   28.66    1.58
  12  -2  -3    0.26    0.29
  12  -2  -3    0.25    0.27
  12   2  -3   -0.25    0.14
  12   2  -3   -0.13    0.29
  10  -2  -3   20.18    1.08
  10  -2  -3   17.72    1.04
 -10  -2   3   18.87    0.76
 -10  -2   3   20.10    0.88
 -10  -2   3   18.59    0.94
  10   2  -3   18.01    1.07
  10   2  -3   17.80    0.86
   8  -2  -3    0.19    0.21
   8  -2  -3   -0.10    0.16
   8  -2  -3    0.33    0.21
  -8  -2   3    0.38    0.15
  -8  -2   3    0.26    0.15
  -8   2   3    1.03    0.25
   8   2  -3    0.42    0.16
   8   2  -3    0.07    0.24
  -6  -2   3   47.29    1.82
   6  -2  -3   45.57    1.94
  -6  -2   3   47.03    1.94
  -6  -2   3   44.56    1.81
   6  -2  -3   45.36    1.93
   6  -2  -3   46.87    1.90
   6   2  -3   42.67    1.92
  -6   2   3   43.49    1.88
   6   2  -3   43.78    1.80
  -4  -2   3  200.72    7.75
  -4  -2   3  206.10    7.69
  -4  -2   3  210.19    7.72
   4  -2  -3  212.53    7.81
  -4  -2   3  214.61    7.75
   4  -2  -3  216.65    7.79
   4   2  -3  207.35    7.74
  -4   2   3  201.40    7.77
   2  -2  -3   32.75    1.45
  -2  -2   3   33.09    1.39
  -2  -2   3   31.06    1.46
   2  -2  -3   33.95    1.45
  -2  -2   3   34.03    1.34
   2   2  -3   33.96    1.40
  -2   2   3   32.39    1.45
   2   2  -3   32.51    1.33
   0  -2   3  198.97    7.68
   0  -2  -3  206.62    7.60
   0  -2  -3  204.14    7.65
   0  -2   3  202.09    7.63
   0  -2  -3  202.60    7.65
   0  -2   3  208.46    7.42
   0  -2  -3  206.59    7.69
   0   2  -3  205.19    7.63
   0   2   3  201.37    7.65
  -2  -2  -3    7.63    0.54
   2  -2   3    6.31    0.63
   2  -2   3    6.96    0.63
   2  -2   3    6.84    0.29
   2   2   3    6.52    0.65
   2   2   3    5.72    0.58
   4  -2   3   51.84    2.39
   4  -2   3   53.70    2.40
   4  -2   3   56.74    2.10
  -4  -2  -3   56.99    2.32
   4   2   3   55.87    2.32
   4   2   3   54.39    2.37
   4   2   3   54.23    2.43
   6  -2   3    0.17    0.16
   6  -2   3    0.31    0.26
  -6  -2  -3    0.32    0.27
   6  -2   3    0.21    0.24
   6   2   3    0.13    0.29
   6   2   3   -0.10    0.19
   6   2   3   -0.20    0.18
   8  -2   3    1.13    0.39
   8  -2   3    0.59    0.23
   8  -2   3    0.53    0.33
   8   2   3    1.04    0.38
   8   2   3    0.90    0.31
   8   2   3    0.22    0.33
  10  -2   3    1.25    0.32
  10  -2   3    2.17    0.59
  10  -2   3    0.84    0.38
  10   2   3    1.41    0.42
  10   2   3    0.59    0.38
  10   2   3    0.70    0.31
  12  -2   3   11.59    1.08
  12  -2   3    9.80    0.75
  12  -2   3    7.74    1.02
  12   2   3   10.41    1.12
  12   2   3   10.37    0.77
  12   2   3    8.74    0.95
  14  -2   3    2.11    0.71
  14  -2   3    1.76    0.45
  14  -2   3    2.12    0.58
  14   2   3    2.29    0.55
  14   2   3    2.38    0.44
  14   2   3    1.42    0.59
  16  -2   3   12.82    1.12
  16  -2   3   12.83    1.50
  16  -2   3   13.14    1.30
  16   2   3   12.81    1.39
  16   2   3   13.37    0.92
  16   2   3   14.69    1.31
  18  -2   3    0.85    0.57
  18  -2   3    1.30    0.65
  18  -2   3    1.90    0.53
  18   2   3    1.36    0.66
  18   2   3    0.97    0.56
  18   2   3    2.03    0.45
  20  -2   3    0.42    0.49
  20  -2   3    0.37    0.42
  20  -2   3   -0.12    0.62
  20   2   3    0.32    0.53
  20   2   3    0.16    0.50
  22  -2   3    0.88    0.86
  22  -2   3    0.10    0.52
  22   2   3    0.90    0.67
  22   2   3   -0.03    0.59
  24  -2   3    3.04    1.14
  24   2   3    5.25    1.14
  24   2   3    3.29    0.89
  31  -3  -3    3.69    1.15
  31   3  -3    4.04    1.17
  29  -3  -3    9.36    1.56
  29  -3  -3    9.63    1.40
  29   3  -3    8.17    1.43
  27  -3  -3    1.24    0.64
  27  -3  -3    1.81    0.91
  27   3  -3    1.28    0.76
  25  -3  -3    0.81    0.66
  25  -3  -3   -0.05    0.40
  25  -3  -3    0.83    0.59
  25   3  -3    0.53    0.64
  25   3  -3    0.48    0.33
  23  -3  -3    4.54    0.88
  23  -3  -3    2.68    0.82
  23  -3  -3    2.90    0.64
  23   3  -3    3.74    0.59
  23   3  -3    3.66    0.84
  21  -3  -3   11.94    1.36
  21  -3  -3   13.35    1.30
  21  -3  -3   11.67    1.13
  21   3  -3   11.55    1.39
  21   3  -3   12.88    0.90
  19  -3  -3    0.75    0.45
  19  -3  -3    2.24    0.68
  19  -3  -3    1.71    0.49
  19   3  -3    1.74    0.40
  19   3  -3    1.69    0.65
  17  -3  -3    6.45    0.94
  17  -3  -3    8.77    0.97
  17   3  -3    7.86    1.02
  17   3  -3    8.40    0.74
  15  -3  -3    3.34    0.58
  15  -3  -3    3.21    0.66
  15   3  -3    3.26    0.67
  15   3  -3    3.21    0.44
  13  -3  -3   -0.07    0.34
 -13  -3   3    0.46    0.13
  13   3  -3    0.30    0.22
  13   3  -3    0.17    0.35
 -11  -3   3   17.43    0.91
  11  -3  -3   18.66    1.14
  11   3  -3   16.96    1.11
  11   3  -3   17.90    0.93
  -9  -3   3   48.48    2.05
   9  -3  -3   49.10    2.23
   9   3  -3   49.59    2.05
   9   3  -3   49.09    2.25
  -7  -3   3    7.62    0.53
   7  -3  -3    7.73    0.72
   7   3  -3    7.30    0.52
  -7   3   3    7.47    0.65
   7   3  -3    7.15    0.67
  -5  -3   3    2.99    0.38
  -5  -3   3    3.09    0.42
   5   3  -3    3.73    0.44
  -5   3   3    3.31    0.42
   5   3  -3    3.04    0.39
  -3  -3   3    9.25    0.61
  -3  -3   3   10.31    0.60
   3   3  -3   10.28    0.62
  -3   3   3    9.29    0.65
  -1  -3   3   29.34    1.38
  -1  -3   3   30.12    1.46
  -1  -3   3   28.49    1.25
  -1   3   3   28.89    1.42
   1   3  -3   31.60    1.41
   1  -3   3  135.27    5.46
   1  -3   3  142.17    5.54
  -1  -3  -3  145.53    5.43
   1  -3   3  140.38    5.22
   1   3   3  141.73    5.49
  -3  -3  -3    0.50    0.22
   3  -3   3   -0.30    0.27
   3  -3   3    0.34    0.23
   3   3   3   -0.20    0.27
   3   3   3   -0.05    0.26
   5  -3   3   11.12    0.87
   5  -3   3   14.72    1.00
   5  -3   3   13.28    0.62
   5   3   3   13.81    0.99
   5   3   3   12.97    0.90
   7  -3   3   13.71    0.69
   7  -3   3   13.83    1.00
   7  -3   3   12.52    1.00
   7   3   3   13.43    1.18
   7   3   3   11.97    1.03
   9  -3   3    1.24    0.52
   9  -3   3    1.13    0.28
   9  -3   3    0.89    0.43
   9   3   3    0.87    0.42
   9   3   3    0.86    0.45
  11  -3   3   17.30    1.25
  11  -3   3   13.62    1.39
  11  -3   3   18.06    0.97
  11   3   3   16.77    1.18
  11   3   3   17.09    1.31
  13  -3   3   14.85    0.95
  13  -3   3   12.87    1.41
  13  -3   3   15.25    1.38
  13   3   3   16.29    1.53
  13   3   3   15.72    1.17
  15  -3   3    8.32    0.82
  15  -3   3    5.28    0.98
  15  -3   3    8.44    1.09
  15   3   3    8.39    1.15
  15   3   3    9.57    1.06
  17  -3   3   -0.05    0.47
  17  -3   3    0.02    0.33
  17  -3   3    0.19    0.65
  17   3   3    0.05    0.43
  17   3   3   -0.23    0.51
  19  -3   3    1.32    0.51
  19  -3   3    0.82    0.73
  19  -3   3    2.74    0.74
  19   3   3    1.84    0.63
  19   3   3    2.83    0.84
  21  -3   3    1.20    0.67
  21  -3   3    0.79    0.76
  21   3   3    2.13    0.73
  21   3   3    1.67    0.76
  23  -3   3    9.28    1.63
  23  -3   3   13.60    1.61
  23   3   3   13.23    1.77
  23   3   3   10.57    1.33
  25  -3   3    0.81    0.92
  25   3   3    1.10    0.75
  25   3   3    0.37    0.50
  30  -4  -3    0.04    0.86
  30   4  -3    0.99    0.87
  28  -4  -3    2.81    1.02
  28  -4  -3    1.43    0.74
  28   4  -3    1.35    0.82
  26  -4  -3   10.65    1.55
  26  -4  -3   12.72    1.36
  26  -4  -3    9.18    1.31
  26   4  -3   10.20    1.54
  24  -4  -3    5.42    0.92
  24  -4  -3    4.29    0.88
  24  -4  -3    5.16    1.10
  24   4  -3    3.10    0.57
  24   4  -3    4.87    1.08
  22  -4  -3    0.25    0.48
  22  -4  -3    2.02    0.60
  22  -4  -3    1.97    0.66
  22   4  -3    0.84    0.38
  22   4  -3    1.09    0.64
  20  -4  -3   -0.12    0.51
  20  -4  -3    0.57    0.44
  20  -4  -3    0.55    0.44
  20   4  -3    1.16    0.61
  20   4  -3    0.00    0.28
  18  -4  -3   -0.10    0.37
  18  -4  -3   -0.05    0.36
  18  -4  -3    0.41    0.49
  18   4  -3   -0.30    0.26
  18   4  -3   -0.27    0.45
  16  -4  -3    0.18    0.46
 -16  -4   3   -0.11    0.14
  16  -4  -3    0.43    0.40
  16   4  -3    0.09    0.28
  16   4  -3   -0.55    0.34
  14  -4  -3   45.67    2.39
 -14  -4   3   46.37    1.91
  14   4  -3   47.14    2.10
  14   4  -3   47.11    2.45
  12  -4  -3    0.47    0.40
  12   4  -3   -0.28    0.22
  12   4  -3   -0.17    0.35
  10  -4  -3    1.01    0.41
  10   4  -3    2.14    0.51
  10   4  -3    1.30    0.34
   8  -4  -3    2.80    0.50
  -8   4   3    2.57    0.44
   8   4  -3    2.26    0.41
   8   4  -3    1.94    0.41
   6  -4  -3   -0.15    0.26
   6   4  -3   -0.13    0.20
  -6   4   3    0.13    0.27
   6   4  -3   -0.12    0.24
  -4  -4   3   11.59    0.76
  -4   4   3   11.12    0.79
   4   4  -3   11.83    0.78
   4   4  -3   11.14    0.77
  -2  -4   3    6.61    0.51
  -2  -4   3    6.78    0.65
  -2   4   3    5.70    0.63
   0  -4   3    4.29    0.41
   0  -4   3    3.94    0.53
   0  -4   3    2.92    0.52
   0   4   3    3.68    0.55
   2  -4   3   23.55    1.04
   2  -4   3   22.51    1.30
   2  -4   3   22.74    1.32
   2   4   3   22.19    1.28
   4  -4   3    0.79    0.40
   4  -4   3    0.77    0.41
   4  -4   3    1.18    0.20
   4   4   3    0.73    0.35
   4   4   3    1.03    0.37
   6  -4   3    1.46    0.25
   6  -4   3    1.85    0.54
   6  -4   3    0.54    0.45
   6   4   3    1.28    0.44
   6   4   3    1.21    0.44
   8  -4   3    2.76    0.34
   8  -4   3    2.91    0.66
   8  -4   3    1.72    0.59
   8   4   3    2.71    0.63
   8   4   3    3.61    0.65
  10  -4   3   18.96    1.63
  10  -4   3   19.37    1.40
  10  -4   3   20.58    1.01
  10   4   3   20.17    1.49
  10   4   3   17.82    1.28
  12  -4   3    1.17    0.55
  12  -4   3    1.62    0.35
  12  -4   3    2.27    0.71
  12   4   3    0.13    0.48
  12   4   3    1.27    0.50
  14  -4   3   14.58    1.44
  14  -4   3   14.73    0.93
  14  -4   3   14.84    1.57
  14   4   3   14.08    1.36
  14   4   3   14.73    1.59
  16  -4   3    0.48    0.33
  16  -4   3    0.32    0.54
  16  -4   3    0.48    0.55
  16   4   3   -0.10    0.54
  16   4   3    0.55    0.50
  18  -4   3   21.34    2.11
  18  -4   3   19.06    1.82
  18   4   3   20.71    2.06
  18   4   3   21.37    1.78
  20  -4   3    3.62    0.91
  20  -4   3    3.03    0.92
  20   4   3    3.94    1.03
  20   4   3    2.18    0.71
  22  -4   3    4.56    1.23
  22  -4   3    4.54    1.06
  22   4   3    5.25    0.93
  22   4   3    1.83    0.92
  24  -4   3    0.18    0.87
  24  -4   3   -0.43    0.69
  24   4   3    0.27    0.46
  24   4   3   -0.39    0.66
  29  -5  -3   13.98    1.99
  29   5  -3   17.06    2.16
  27  -5  -3   -0.39    0.65
  27  -5  -3    0.53    0.62
  27   5  -3   -0.67    0.61
  25  -5  -3    6.76    1.08
  25  -5  -3    7.78    1.31
  25  -5  -3    7.45    1.16
  25   5  -3    5.68    1.26
  23  -5  -3    0.28    0.51
  23  -5  -3    0.52    0.67
  23  -5  -3    1.48    0.61
  23   5  -3    0.47    0.38
  23   5  -3    1.17    0.66
  21  -5  -3    0.87    0.63
  21  -5  -3    0.45    0.52
  21  -5  -3    2.19    0.64
  21   5  -3    0.47    0.36
  21   5  -3    1.56    0.73
  19  -5  -3    5.94    0.99
  19  -5  -3    6.29    1.08
  19  -5  -3    5.26    0.84
  19   5  -3    6.54    0.78
  19   5  -3    6.23    1.08
  17  -5  -3    4.18    0.82
  17  -5  -3    3.66    0.71
  17   5  -3    5.69    0.72
  17   5  -3    5.99    1.01
  15  -5  -3   42.68    2.43
  15   5  -3   42.38    2.45
  15   5  -3   47.10    2.14
  13  -5  -3    6.51    0.93
  13   5  -3    5.75    0.68
  13   5  -3    5.45    0.87
  11  -5  -3   32.11    1.86
  11   5  -3   33.11    1.89
  11   5  -3   32.08    1.66
   9  -5  -3    3.60    0.66
   9   5  -3    2.98    0.52
  -9   5   3    2.11    0.48
   9   5  -3    4.09    0.68
   7  -5  -3   20.87    1.37
   7   5  -3   23.38    1.29
  -7   5   3   22.36    1.37
   7   5  -3   20.62    1.32
   5  -5  -3   81.24    3.50
   5   5  -3   78.58    3.41
  -5   5   3   77.49    3.46
   5   5  -3   82.88    3.43
  -3  -5   3    0.05    0.27
  -3   5   3    0.50    0.35
  -1  -5   3    3.58    0.53
  -1   5   3    2.88    0.58
   1  -5   3    2.21    0.50
   1  -5   3    1.97    0.34
   1  -5   3    1.76    0.48
   1   5   3    2.92    0.60
   3  -5   3   12.51    1.18
   3  -5   3   12.73    1.15
   3  -5   3   12.61    0.74
   3   5   3   15.23    1.06
   5  -5   3   14.98    1.34
   5  -5   3   15.99    1.25
   5  -5   3   17.29    0.86
   5   5   3   15.99    1.17
   7  -5   3    5.00    0.80
   7  -5   3    6.68    0.92
   7   5   3    6.47    0.83
   7   5   3    4.09    0.79
   9  -5   3    3.39    0.75
   9  -5   3    3.02    0.70
   9  -5   3    4.52    0.46
   9   5   3    4.01    0.70
   9   5   3    2.91    0.74
  11  -5   3   -0.34    0.50
  11  -5   3    0.02    0.33
  11  -5   3   -0.05    0.21
  11   5   3    0.18    0.51
  11   5   3    0.21    0.38
  13  -5   3    0.57    0.53
  13  -5   3   -1.05    0.45
  13  -5   3    0.11    0.24
  13   5   3    0.27    0.40
  13   5   3   -0.40    0.38
  15  -5   3    1.55    0.67
  15  -5   3    2.95    0.90
  15   5   3    2.28    0.81
  15   5   3    1.07    0.54
  17  -5   3    0.05    0.56
  17  -5   3   -0.53    0.56
  17   5   3    0.19    0.46
  17   5   3   -0.33    0.49
  19  -5   3    0.33    0.60
  19  -5   3    0.40    0.71
  19   5   3   -0.38    0.58
  19   5   3    0.72    0.59
  21  -5   3    5.19    1.09
  21  -5   3    4.21    1.24
  21   5   3    1.97    0.85
  21   5   3    4.72    0.93
  23  -5   3   -0.16    0.64
  23  -5   3   -0.84    0.79
  23   5   3    1.61    0.60
  23   5   3    0.63    0.80
  26  -6  -3    1.55    0.91
  26  -6  -3    1.73    0.78
  26   6  -3    3.67    1.09
  24  -6  -3    3.07    1.04
  24  -6  -3    4.87    1.04
  24   6  -3    3.58    1.05
  22  -6  -3   11.14    1.59
  22  -6  -3   12.90    1.40
  22  -6  -3   11.81    1.53
  22   6  -3   12.50    1.68
  22   6  -3   13.19    1.22
  20  -6  -3    0.18    0.62
  20  -6  -3    0.39    0.49
  20  -6  -3   -0.25    0.50
  20   6  -3    0.56    0.61
  20   6  -3    0.91    0.41
  18  -6  -3   16.95    1.76
  18  -6  -3   17.98    1.38
  18   6  -3   16.56    1.79
  18   6  -3   16.53    1.19
  16  -6  -3    3.65    0.78
  16   6  -3    4.83    0.91
  16   6  -3    4.57    0.68
  14  -6  -3    4.09    0.83
  14   6  -3    1.80    0.65
  14   6  -3    2.63    0.55
  12  -6  -3    0.98    0.53
  12   6  -3   -0.29    0.28
  12   6  -3   -0.09    0.40
  10  -6  -3    1.23    0.54
  10   6  -3    0.94    0.40
  10   6  -3    1.39    0.52
   8  -6  -3    3.24    0.66
   8   6  -3    4.22    0.67
   8   6  -3    3.68    0.68
  -8   6   3    3.72    0.67
   6  -6  -3    0.75    0.45
  -6   6   3    0.39    0.33
   6   6  -3    0.59    0.40
   6   6  -3    0.54    0.38
  -4  -6   3    4.07    0.64
  -4   6   3    2.61    0.60
   4   6  -3    2.99    0.59
  -2  -6   3    1.74    0.50
  -2   6   3    1.12    0.42
   0  -6   3    1.68    0.49
   0   6   3    1.48    0.43
   2  -6   3    7.10    0.89
   2  -6   3    6.00    0.87
   2   6   3    5.91    0.81
   4  -6   3   -0.15    0.40
   4  -6   3   -0.19    0.26
   4   6   3    0.05    0.38
   6  -6   3    1.54    0.59
   6  -6   3    1.30    0.56
   6   6   3    0.63    0.46
   8  -6   3    5.89    0.96
   8  -6   3    4.72    0.90
   8   6   3    6.43    0.90
  10  -6   3    2.74    0.42
  10  -6   3    2.11    0.70
  10  -6   3    3.06    0.81
  10   6   3    2.60    0.66
  10   6   3    1.37    0.66
  12  -6   3   -0.18    0.55
  12  -6   3    0.63    0.61
  12   6   3    0.28    0.43
  12   6   3    0.11    0.45
  14  -6   3   -0.52    0.56
  14  -6   3    0.50    0.48
  14   6   3    0.18    0.57
  14   6   3    0.28    0.46
  16  -6   3    0.35    0.62
  16  -6   3   -0.65    0.59
  16   6   3    0.37    0.49
  16   6   3    0.73    0.70
  18  -6   3   -0.83    0.49
  18  -6   3    0.35    0.77
  18   6   3   -0.36    0.59
  18   6   3   -0.23    0.38
  20  -6   3    1.26    0.82
  20  -6   3   -0.03    0.72
  20   6   3    1.24    0.58
  20   6   3    1.74    0.90
  25  -7  -3    3.11    0.96
  25  -7  -3    0.61    0.84
  25   7  -3    0.52    0.79
  23  -7  -3    1.07    0.71
  23  -7  -3    1.39    0.70
  23   7  -3    0.99    0.81
  21  -7  -3    1.46    0.62
  21  -7  -3    2.16    0.88
  21   7  -3    2.63    0.90
  21   7  -3    2.24    0.57
  19  -7  -3    2.39    0.77
  19  -7  -3    1.93    0.70
  19  -7  -3    1.58    0.62
  19   7  -3    0.48    0.65
  19   7  -3    0.02    0.42
  17  -7  -3    1.39    0.73
  17   7  -3    1.67    0.58
  17   7  -3    1.26    0.62
  15  -7  -3   -0.47    0.53
  15   7  -3   -0.09    0.38
  15   7  -3   -0.52    0.25
  13  -7  -3    4.36    0.86
  13   7  -3    3.41    0.81
  13   7  -3    3.20    0.64
  11  -7  -3    2.96    0.75
  11   7  -3    3.41    0.67
  11   7  -3    3.17    0.77
   9  -7  -3   -0.17    0.31
   9   7  -3    0.08    0.38
   9   7  -3   -0.55    0.28
   7  -7  -3   39.38    2.24
   7   7  -3   39.39    2.12
  -7   7   3   37.68    2.15
   5  -7  -3    7.40    1.00
  -5  -7   3    7.86    0.95
  -5   7   3    9.82    1.11
   5   7  -3    9.97    1.08
  -3  -7   3   15.49    1.18
  -3   7   3   14.66    1.38
  -1  -7   3   21.59    1.47
  -1   7   3   20.98    1.49
   1  -7   3    0.03    0.41
   1   7   3    0.72    0.49
   3  -7   3    0.57    0.51
   3  -7   3    0.82    0.55
   3   7   3    0.17    0.33
   5  -7   3   10.23    1.23
   5  -7   3    9.51    1.18
   5   7   3    8.75    1.09
   7  -7   3    0.06    0.51
   7  -7   3   -0.15    0.50
   7   7   3   -0.45    0.35
   9  -7   3    0.36    0.63
   9  -7   3    1.31    0.66
   9   7   3    0.10    0.46
  11  -7   3    2.37    0.78
  11  -7   3    2.67    0.89
  11   7   3    1.83    0.68
  13  -7   3    1.04    0.67
  13  -7   3   -0.24    0.59
  13   7   3    1.25    0.60
  15  -7   3    0.86    0.73
  15  -7   3    0.06    0.69
  15   7   3   -0.19    0.61
  15   7   3   -0.17    0.43
  17  -7   3    0.51    0.78
  17  -7   3    3.69    1.04
  17   7   3    1.77    0.77
  17   7   3    1.44    0.65
  19  -7   3    4.78    1.21
  19  -7   3    8.77    1.46
  19   7   3    8.21    1.25
  19   7   3    5.53    1.26
  22  -8  -3    0.27    0.80
  22  -8  -3    1.44    0.80
  22   8  -3   -0.29    0.64
  20  -8  -3   14.70    1.91
  20  -8  -3   10.09    1.49
  20   8  -3    9.34    1.17
  20   8  -3   11.17    1.68
  18  -8  -3   -0.28    0.44
  18  -8  -3   -0.42    0.30
  18   8  -3    0.71    0.63
  18   8  -3    0.00    0.46
  16  -8  -3    1.75    0.84
  16   8  -3    0.88    0.54
  16   8  -3    0.70    0.63
  14  -8  -3    3.21    0.93
  14   8  -3    5.72    1.04
  14   8  -3    3.66    0.77
  12  -8  -3    0.58    0.60
  12   8  -3    0.89    0.48
  12   8  -3    0.52    0.52
  10  -8  -3   14.90    1.62
  10   8  -3   13.52    1.39
  10   8  -3   13.59    1.54
   8  -8  -3    5.00    0.93
   8   8  -3    4.26    0.79
  -6  -8   3    8.98    1.06
   6  -8  -3   10.57    1.27
   6   8  -3    8.16    1.07
  -6   8   3    8.75    1.16
   4  -8  -3   -0.11    0.41
  -4  -8   3   -0.09    0.37
  -4   8   3   -0.10    0.43
  -2  -8   3    3.61    0.75
  -2   8   3    3.45    0.79
   0  -8   3    1.48    0.59
   0   8   3    0.41    0.42
   2  -8   3    1.22    0.60
   2  -8   3   -0.24    0.43
   2   8   3    0.78    0.55
   4  -8   3    3.52    0.80
   4  -8   3    7.74    1.11
   4   8   3    4.99    0.92
   6  -8   3    2.05    0.74
   6  -8   3    2.58    0.78
   6   8   3    0.35    0.51
   8  -8   3    5.94    1.07
   8  -8   3    5.18    1.02
   8   8   3    7.65    1.11
  10  -8   3    2.64    0.92
  10  -8   3    3.40    0.96
  10   8   3    3.49    0.82
  12  -8   3   10.70    1.60
  12  -8   3   11.44    1.58
  12   8   3   11.73    1.46
  14  -8   3    0.46    0.65
  14  -8   3    0.86    0.82
  14   8   3    0.30    0.56
  16  -8   3    3.91    1.07
  16  -8   3    1.73    0.88
  16   8   3    2.52    0.78
  21  -9  -3    0.17    0.65
  21  -9  -3   -0.69    0.46
  21   9  -3    0.47    0.72
  19  -9  -3    3.62    1.11
  19  -9  -3    3.36    1.03
  19   9  -3    3.28    0.81
  19   9  -3    2.92    0.99
  17  -9  -3    2.25    0.98
  17   9  -3    1.91    0.85
  17   9  -3    3.14    0.77
  15  -9  -3    0.06    0.64
  15   9  -3   -0.25    0.45
  15   9  -3    0.14    0.49
  13  -9  -3    0.22    0.61
  13   9  -3    0.15    0.52
  11  -9  -3   -0.24    0.48
  11   9  -3    0.38    0.49
   9  -9  -3   17.10    1.78
  -9  -9   3   14.29    1.44
   9   9  -3   20.43    1.76
   7  -9  -3    6.73    1.06
  -7  -9   3    6.74    0.96
   5  -9  -3    0.42    0.50
  -5  -9   3   -0.08    0.41
  -5   9   3   -0.15    0.50
  -3  -9   3    0.59    0.50
   3  -9  -3    0.35    0.45
  -3   9   3    0.85    0.49
   1  -9  -3    0.67    0.53
  -1  -9   3   -0.13    0.45
  -1  -9   3    0.72    0.53
  -1   9   3   -0.27    0.47
   1  -9   3    4.66    0.90
   1  -9   3    3.17    0.76
   1   9   3    3.03    0.82
   3  -9   3    2.72    0.79
   3  -9   3    3.39    0.87
   3   9   3    2.21    0.75
   5  -9   3    0.14    0.55
   5  -9   3    1.30    0.74
   5   9   3    1.10    0.61
   7  -9   3    0.87    0.71
   7  -9   3    0.03    0.62
   7   9   3    0.89    0.59
   9  -9   3   -0.09    0.60
   9  -9   3    0.17    0.67
   9   9   3    0.06    0.52
  11  -9   3    1.04    0.86
  11  -9   3    0.10    0.68
  11   9   3    0.69    0.65
  13  -9   3    1.18    0.93
  13  -9   3    0.89    0.82
  13   9   3    1.21    0.63
  15  -9   3   -0.76    0.79
  15  -9   3    1.36    0.85
  15   9   3    0.78    0.62
  16 -10  -3    0.52    0.59
  16  10  -3    0.39    0.61
  14 -10  -3    3.27    1.02
  14  10  -3    6.21    1.13
  12 -10  -3    0.59    0.77
 -12 -10   3    1.92    0.61
 -12 -10   3    3.07    0.71
  12  10  -3    1.30    0.70
 -10 -10   3    1.06    0.53
  10 -10  -3   -0.33    0.49
 -10 -10   3    0.55    0.49
  10  10  -3   -0.21    0.54
   8 -10  -3    2.16    0.83
  -8 -10   3    2.54    0.69
  -8 -10   3    1.69    0.62
  -6 -10   3    1.25    0.57
  -6 -10   3    0.24    0.48
   6 -10  -3    0.27    0.54
  -4 -10   3    3.35    0.80
  -4 -10   3    2.55    0.74
   4 -10  -3    3.37    0.82
  -4  10   3    3.28    0.91
  -2 -10   3    1.64    0.68
   2 -10  -3    1.77    0.62
  -2 -10   3    1.95    0.69
  -2  10   3    2.59    0.85
   0 -10  -3    1.44    0.67
   0 -10   3    2.00    0.76
   0 -10   3    2.31    0.77
   0  10   3    2.15    0.80
   2 -10   3    0.38    0.56
   2 -10   3    0.61    0.65
   2  10   3    0.70    0.64
   4 -10   3    0.98    0.64
   4 -10   3   -1.75    0.41
   4  10   3    0.31    0.56
   6 -10   3   13.92    1.82
   6 -10   3   16.87    1.93
   6  10   3   18.35    1.92
   8 -10   3    2.63    0.96
   8 -10   3    0.73    0.76
   8  10   3    1.21    0.74
  10 -10   3   -0.68    0.74
  10 -10   3    1.19    0.75
  10  10   3    0.52    0.66
  11 -11  -3    1.34    0.85
 -11 -11   3    1.11    0.59
 -11 -11   3    1.32    0.56
  -9 -11   3    1.09    0.58
   9 -11  -3    1.68    0.80
  -9 -11   3    2.25    0.71
   7 -11  -3    0.51    0.64
  -7 -11   3    0.21    0.54
  -7 -11   3    0.93    0.59
   5 -11  -3    0.08    0.55
  -5 -11   3    0.41    0.54
  -5 -11   3    0.60    0.52
  -3 -11   3   17.97    1.91
   3 -11  -3   15.29    1.80
  -3 -11   3   15.15    1.72
   1 -11  -3    7.30    1.23
  -1 -11   3    6.73    1.16
  -1 -11   3    6.49    1.22
  -1  11   3    7.72    1.36
   1 -11   3    0.23    0.63
  -1 -11  -3   -0.62    0.43
   1 -11   3    0.05    0.57
   1  11   3    0.46    0.51
  -3 -11  -3    1.66    0.68
   3 -11   3    1.12    0.76
   3 -11   3    0.64    0.71
   3  11   3    0.55    0.71
   5 -11   3    1.28    0.80
   5 -11   3    1.15    0.80
   5  11   3   -0.06    0.59
  32   0  -4    3.71    1.04
  32   0  -4    4.49    1.09
  30   0  -4    6.33    1.20
  30   0  -4    4.83    1.08
  28   0  -4    0.11    0.61
  28   0  -4    0.06    0.44
  28   0  -4    0.15    0.60
  26   0  -4   18.26    1.73
  26   0  -4   16.71    1.74
  24   0  -4    0.13    0.45
  24   0  -4    0.11    0.46
  22   0  -4   10.82    1.25
  22   0  -4    8.80    1.08
  22   0  -4    9.33    0.61
  20   0  -4   19.14    0.92
  20   0  -4   17.96    1.27
  20   0  -4   17.49    1.35
  18   0  -4    6.70    0.46
  18   0  -4    4.48    0.79
  18   0  -4    5.26    0.73
  16   0  -4   77.81    3.41
  16   0  -4   81.44    2.99
  16   0  -4   70.73    3.24
  14   0  -4   27.90    1.51
  14   0  -4   29.69    1.44
  12   0  -4   86.39    3.41
 -12   0   4   85.25    3.34
 -12   0   4   88.46    3.40
  12   0  -4   84.27    3.55
 -10   0   4   65.04    2.48
  10   0  -4   62.62    2.65
  10   0  -4   63.37    2.36
  10   0  -4   62.58    2.42
  10   0  -4   62.00    2.49
   8   0  -4   83.07    3.10
  -8   0   4   80.70    3.07
   8   0  -4   80.43    2.99
   8   0  -4   82.72    3.26
   8   0  -4   82.09    3.08
   6   0  -4   98.53    3.61
  -6   0   4   94.42    3.50
  -6   0   4   91.93    3.59
  -4   0   4   77.04    3.03
   4   0  -4   79.47    3.04
  -2   0   4    3.09    0.31
  -2   0   4    2.68    0.33
   2   0  -4    2.70    0.33
   2   0  -4    3.92    0.35
   0   0   4  443.36   16.64
   0   0  -4  461.37   16.63
   0   0  -4  455.87   16.53
   0   0  -4  461.98   16.64
   0   0   4  445.64   16.62
  -2   0  -4   91.20    3.49
   2   0   4   91.95    3.62
   2   0   4   93.14    3.65
   2   0   4   90.31    3.50
  -2   0  -4   87.64    3.58
   4   0   4   11.21    0.83
  -4   0  -4   11.66    0.68
   4   0   4   11.17    0.68
   4   0   4   10.69    0.76
   6   0   4   53.71    2.34
   6   0   4   53.40    2.49
   6   0   4   56.06    2.42
   8   0   4    2.42    0.57
   8   0   4    2.58    0.43
   8   0   4    3.48    0.54
  10   0   4   19.83    1.18
  10   0   4   15.71    1.07
  10   0   4   16.83    1.29
  12   0   4    0.27    0.37
  12   0   4    1.68    0.61
  12   0   4    1.00    0.45
  14   0   4    7.63    0.90
  14   0   4    5.79    0.94
  14   0   4    7.11    0.88
  16   0   4    2.23    0.61
  16   0   4    4.43    0.74
  16   0   4    2.73    0.83
  18   0   4   21.10    2.06
  18   0   4   25.02    1.57
  18   0   4   21.46    1.62
  20   0   4    1.87    0.58
  20   0   4    1.28    0.75
  20   0   4    0.64    0.55
  22   0   4    3.81    1.08
  22   0   4    3.71    0.88
  24   0   4   10.51    1.71
  24   0   4   10.74    1.54
  31  -1  -4   10.29    1.47
  31  -1  -4   10.98    1.60
  31   1  -4   11.69    1.52
  31   1  -4    8.71    1.50
  29  -1  -4    2.33    0.85
  29  -1  -4    1.27    0.75
  29   1  -4    3.21    0.96
  29   1  -4    5.80    1.05
  27  -1  -4   13.35    1.58
  27  -1  -4   16.99    1.71
  27   1  -4   12.88    1.46
  27   1  -4   12.78    1.13
  27   1  -4   14.21    1.66
  25  -1  -4    1.37    0.40
  25  -1  -4    0.11    0.48
  25  -1  -4    1.08    0.65
  25   1  -4    1.35    0.62
  25   1  -4    0.68    0.57
  25   1  -4    0.48    0.36
  23  -1  -4    1.15    0.57
  23  -1  -4    0.59    0.34
  23  -1  -4    1.97    0.65
  23   1  -4    0.04    0.50
  23   1  -4    1.10    0.49
  23   1  -4    0.81    0.35
  21  -1  -4    1.34    0.53
  21  -1  -4    0.67    0.47
  21  -1  -4    0.32    0.29
  21   1  -4    0.48    0.30
  21   1  -4    0.73    0.49
  21   1  -4    0.67    0.47
  19  -1  -4    0.64    0.45
  19  -1  -4    0.43    0.28
  19  -1  -4    0.42    0.43
  19   1  -4    0.12    0.36
  19   1  -4    0.42    0.27
  19   1  -4   -0.33    0.40
  17  -1  -4    8.04    0.87
  17  -1  -4    8.60    0.93
  17  -1  -4    6.91    0.64
  17   1  -4    8.89    0.83
  17   1  -4    8.08    0.56
  17   1  -4    7.13    0.91
  15  -1  -4    5.75    0.71
  15  -1  -4    6.17    0.71
  15   1  -4    5.57    0.42
  15   1  -4    5.19    0.72
  15   1  -4    6.50    0.63
  13  -1  -4   74.95    3.16
  13  -1  -4   74.99    3.24
  13  -1  -4   79.95    3.02
 -13  -1   4   75.57    3.07
  13   1  -4   75.86    3.08
  13   1  -4   77.64    2.92
  13   1  -4   78.15    3.31
 -11  -1   4   23.05    1.02
  11  -1  -4   22.06    1.11
  11  -1  -4   22.88    1.00
  11  -1  -4   21.97    1.19
 -11   1   4   21.42    1.08
  11   1  -4   21.12    1.01
  11   1  -4   21.19    1.18
  11   1  -4   22.06    0.89
   9  -1  -4   65.51    2.71
  -9  -1   4   70.05    2.60
  -9  -1   4   68.44    2.82
  -9  -1   4   70.26    2.57
   9  -1  -4   68.78    2.64
  -9   1   4   67.86    2.75
  -9   1   4   69.04    2.72
  -9   1   4   66.81    2.64
   9   1  -4   66.49    2.60
   9   1  -4   70.40    2.84
   9   1  -4   69.75    2.57
  -7  -1   4   15.98    0.75
   7  -1  -4   16.05    0.76
  -7  -1   4   16.29    0.86
  -7  -1   4   16.53    0.64
  -7  -1   4   16.29    0.67
   7  -1  -4   17.18    0.81
   7   1  -4   16.01    0.86
   7   1  -4   17.30    0.75
  -7   1   4   16.29    0.76
  -7   1   4   16.85    0.86
  -5  -1   4  161.13    6.24
   5  -1  -4  165.54    6.29
  -5  -1   4  167.17    6.10
   5  -1  -4  168.56    6.23
   5   1  -4  169.65    6.25
   5   1  -4  171.67    6.25
   5   1  -4  173.24    6.18
  -5   1   4  165.74    6.23
   3  -1  -4   49.73    1.92
  -3  -1   4   46.35    1.93
  -3  -1   4   44.96    1.83
   3  -1  -4   47.78    1.95
   3   1  -4   47.96    1.93
   3   1  -4   46.96    1.82
  -3   1   4   45.86    1.90
   3   1  -4   47.94    1.84
  -3   1   4   45.13    1.94
  -1  -1   4   42.47    1.81
  -1  -1   4   42.43    1.87
   1  -1  -4   46.46    1.88
  -1   1   4   41.84    1.85
  -1   1   4   44.98    1.86
   1   1  -4   43.95    1.80
   1   1  -4   45.51    1.87
   1  -1   4   66.83    2.79
  -1  -1  -4   70.10    2.79
   1  -1   4   65.47    2.76
  -1  -1  -4   72.78    2.97
  -1  -1  -4   67.10    2.74
   1   1   4   68.21    2.78
  -1   1  -4   67.08    2.55
  -1   1  -4   68.63    2.76
  -1   1  -4   69.94    2.79
   1   1   4   65.99    2.76
   3  -1   4   41.18    1.83
   3  -1   4   38.84    1.60
  -3  -1  -4   41.45    1.80
  -3  -1  -4   41.82    1.92
   3  -1   4   39.61    1.84
   3   1   4   38.08    1.78
  -3   1  -4   39.53    1.59
   3   1   4   39.03    1.78
   5  -1   4   10.85    0.78
   5  -1   4   11.51    0.66
   5  -1   4   12.25    1.02
   5   1   4   13.24    0.92
   5   1   4   11.63    0.81
  -5   1  -4   12.35    0.66
   5   1   4   11.52    0.78
   7  -1   4    5.77    0.76
   7  -1   4    5.89    0.54
   7  -1   4    5.97    0.71
   7   1   4    4.80    0.62
   7   1   4    5.54    0.62
   7   1   4    5.74    0.73
  -7   1  -4    6.30    0.56
   9  -1   4    6.53    0.64
   9  -1   4    5.35    0.82
   9  -1   4    5.68    0.74
   9   1   4    5.56    0.67
   9   1   4    5.40    0.84
   9   1   4    6.66    0.79
  11  -1   4    3.34    0.76
  11  -1   4    2.78    0.49
  11  -1   4    4.41    0.69
  11   1   4    3.52    0.65
  11   1   4    4.27    0.62
  11   1   4    2.88    0.63
  13  -1   4   -0.48    0.45
  13  -1   4   -0.18    0.31
  13  -1   4    0.31    0.46
  13   1   4   -0.33    0.41
  13   1   4    0.66    0.38
  13   1   4    0.13    0.38
  15  -1   4    0.13    0.35
  15  -1   4    0.28    0.46
  15  -1   4   -0.10    0.40
  15   1   4    0.79    0.40
  15   1   4    0.40    0.54
  15   1   4    0.03    0.44
  17  -1   4    1.82    0.65
  17  -1   4    2.68    0.66
  17  -1   4    1.64    0.76
  17   1   4    1.70    0.66
  17   1   4    1.72    0.65
  17   1   4    2.39    0.58
  17   1   4    4.19    0.95
  19  -1   4    0.82    0.49
  19  -1   4   -0.66    0.59
  19  -1   4   -0.46    0.44
  19   1   4   -0.72    0.46
  19   1   4   -0.59    0.44
  19   1   4    0.58    0.58
  19   1   4    0.56    0.38
  21  -1   4    0.11    0.71
  21  -1   4    0.17    0.53
  21  -1   4    0.36    0.52
  21   1   4    0.05    0.55
  21   1   4    0.68    0.57
  21   1   4   -0.02    0.51
  23  -1   4   -0.17    0.49
  23   1   4   -0.52    0.65
  23   1   4    0.11    0.60
  32  -2  -4    1.70    0.74
  32  -2  -4   -0.07    0.78
  32   2  -4    1.85    0.89
  30  -2  -4    0.44    0.61
  30  -2  -4    0.50    0.71
  30   2  -4    0.16    0.62
  28  -2  -4    4.72    0.99
  28  -2  -4    1.98    0.88
  28   2  -4    2.65    0.88
  26  -2  -4   -0.37    0.34
  26  -2  -4    0.48    0.65
  26  -2  -4    0.46    0.60
  26   2  -4   -0.31    0.44
  26   2  -4   -0.27    0.29
  24  -2  -4   -0.02    0.44
  24  -2  -4   -0.05    0.51
  24  -2  -4    0.05    0.33
  24   2  -4    0.07    0.48
  24   2  -4    0.78    0.34
  22  -2  -4    0.59    0.55
  22  -2  -4   -0.34    0.47
  22  -2  -4    0.45    0.37
  22   2  -4    0.34    0.30
  22   2  -4    0.10    0.47
  20  -2  -4    3.15    0.68
  20  -2  -4    3.29    0.57
  20  -2  -4    3.16    0.71
  20   2  -4    2.10    0.66
  20   2  -4    3.06    0.44
  18  -2  -4    0.00    0.37
  18  -2  -4    0.71    0.47
  18   2  -4   -0.29    0.19
  18   2  -4   -0.19    0.38
  16  -2  -4    4.30    0.70
  16  -2  -4    5.18    0.73
  16   2  -4    4.97    0.76
  16   2  -4    5.11    0.47
  14  -2  -4   37.01    1.87
  14  -2  -4   37.66    1.86
  14   2  -4   40.26    1.98
  14   2  -4   37.03    1.58
  12  -2  -4    0.10    0.27
 -12  -2   4    0.95    0.24
  12   2  -4    0.91    0.33
  12   2  -4    0.56    0.17
  10  -2  -4    5.41    0.56
  10  -2  -4    5.24    0.50
 -10  -2   4    5.38    0.36
 -10  -2   4    5.73    0.40
 -10  -2   4    5.59    0.33
  10   2  -4    5.03    0.58
  10   2  -4    5.30    0.35
  -8  -2   4   26.65    1.42
  -8  -2   4   28.82    1.16
   8  -2  -4   26.63    1.25
  -8  -2   4   27.99    1.17
   8  -2  -4   27.52    1.31
   8   2  -4   27.85    1.34
   8   2  -4   27.13    1.15
  -8   2   4   25.82    1.24
   6  -2  -4   32.35    1.48
  -6  -2   4   34.90    1.46
  -6  -2   4   32.44    1.36
  -6  -2   4   33.70    1.41
  -6  -2   4   31.67    1.30
   6  -2  -4   32.19    1.43
   6   2  -4   30.72    1.43
  -6   2   4   30.70    1.41
  -4  -2   4   17.00    0.93
   4  -2  -4   18.96    0.96
  -4  -2   4   20.39    0.90
  -4  -2   4   18.54    0.86
  -4   2   4   18.83    0.96
   4   2  -4   20.66    0.98
  -4   2   4   19.71    1.00
   4   2  -4   18.88    0.88
   4   2  -4   18.80    0.86
  -2  -2   4   40.82    1.73
  -2  -2   4   41.53    1.60
   2  -2  -4   43.58    1.81
  -2  -2   4   40.82    1.82
   2  -2  -4   43.53    1.83
  -2   2   4   38.86    1.77
   2   2  -4   39.78    1.59
   2   2  -4   42.61    1.82
  -2   2   4   40.08    1.80
   2   2  -4   43.31    1.73
   0  -2  -4    9.83    0.68
   0  -2   4   10.04    0.70
   0  -2   4   10.61    0.69
   0   2   4    9.89    0.62
   0   2  -4   11.74    0.69
   0   2   4   11.01    0.69
   2  -2   4  114.59    4.41
   2  -2   4  108.84    4.41
   2   2   4  111.15    4.36
   2   2   4  108.60    4.38
   2   2   4  109.74    4.23
   4  -2   4  109.41    4.50
   4  -2   4  109.60    4.12
   4  -2   4  115.01    4.52
   4   2   4  107.07    4.49
   4   2   4  115.31    4.48
   4   2   4  110.68    4.24
   4   2   4  111.55    4.40
   6  -2   4    9.18    0.52
   6  -2   4    8.87    0.89
   6  -2   4    8.62    0.87
   6   2   4    9.04    0.53
   6   2   4    7.47    0.80
   6   2   4    8.70    0.77
   6   2   4    8.94    0.90
   8  -2   4   33.62    1.45
   8  -2   4   32.22    1.84
   8  -2   4   32.00    1.74
   8   2   4   28.61    1.55
   8   2   4   36.91    1.83
   8   2   4   29.74    1.67
  10  -2   4   18.37    1.38
  10  -2   4   17.30    0.97
  10  -2   4   15.68    1.19
  10   2   4   18.58    1.09
  10   2   4   15.95    1.21
  10   2   4   16.41    1.18
  12  -2   4    0.15    0.27
  12  -2   4    0.14    0.51
  12  -2   4    0.13    0.40
  12   2   4    0.45    0.34
  12   2   4    0.09    0.37
  12   2   4   -0.21    0.37
  14  -2   4    7.37    0.79
  14  -2   4    7.32    1.15
  14  -2   4    7.86    1.03
  14   2   4    8.17    1.01
  14   2   4    5.96    0.97
  14   2   4    9.21    0.89
  16  -2   4    6.33    0.98
  16  -2   4    6.90    0.83
  16  -2   4    5.07    1.00
  16   2   4    7.55    1.01
  16   2   4    7.95    1.12
  16   2   4    7.43    0.81
  18  -2   4    0.01    0.36
  18  -2   4    0.05    0.56
  18  -2   4   -0.13    0.64
  18   2   4   -0.07    0.47
  18   2   4   -0.68    0.38
  18   2   4    0.44    0.35
  20  -2   4    0.49    0.63
  20  -2   4    2.26    0.94
  20   2   4   -0.16    0.50
  20   2   4    0.48    0.61
  22  -2   4    0.21    0.58
  22  -2   4   -0.19    0.53
  22   2   4   -0.35    0.55
  22   2   4    0.49    0.65
  24  -2   4    1.78    0.98
  24   2   4    1.16    0.83
  24   2   4    0.81    0.70
  31  -3  -4    0.30    0.66
  31  -3  -4    1.26    0.91
  31   3  -4    0.67    0.79
  29  -3  -4   -0.41    0.65
  29  -3  -4    0.31    0.60
  29   3  -4    1.03    0.74
  27  -3  -4    5.09    0.85
  27  -3  -4    6.40    1.07
  27  -3  -4    7.68    1.28
  27   3  -4    7.23    1.28
  25  -3  -4    0.87    0.65
  25  -3  -4    1.13    0.48
  25  -3  -4    0.79    0.61
  25   3  -4    1.22    0.39
  25   3  -4    0.29    0.57
  23  -3  -4    2.61    0.74
  23  -3  -4    2.70    0.59
  23  -3  -4    0.30    0.46
  23   3  -4    2.04    0.43
  23   3  -4    1.63    0.61
  21  -3  -4    1.70    0.64
  21  -3  -4    0.98    0.46
  21  -3  -4    0.56    0.45
  21   3  -4    1.25    0.64
  21   3  -4    0.57    0.30
  19  -3  -4    0.63    0.48
  19  -3  -4   -0.44    0.40
  19   3  -4   -0.17    0.30
  19   3  -4    0.14    0.23
  17  -3  -4   10.00    1.08
  17  -3  -4    9.29    1.01
  17   3  -4   10.17    1.11
  17   3  -4    9.48    0.67
  15  -3  -4   12.57    1.16
  15   3  -4   13.68    0.78
  15   3  -4   11.98    1.20
  13  -3  -4    1.52    0.45
 -13  -3   4    0.97    0.17
 -13  -3   4    1.38    0.29
  13   3  -4    0.94    0.25
  13   3  -4    0.70    0.35
  11  -3  -4   51.47    2.34
 -11  -3   4   50.11    2.11
 -11  -3   4   51.76    2.06
  11   3  -4   50.22    2.11
  11   3  -4   53.88    2.41
  -9  -3   4    5.82    0.45
  -9  -3   4    6.71    0.54
   9  -3  -4    4.82    0.61
  -9   3   4    5.82    0.59
   9   3  -4    6.07    0.51
   9   3  -4    4.96    0.63
  -7  -3   4   46.49    1.92
  -7  -3   4   43.80    1.88
   7  -3  -4   43.17    2.01
   7   3  -4   42.81    1.88
   7   3  -4   45.40    1.99
  -7   3   4   46.43    2.00
  -5  -3   4   21.72    1.05
  -5  -3   4   20.23    1.07
  -5  -3   4   21.29    1.00
  -5  -3   4   22.81    1.17
   5   3  -4   19.68    1.02
  -5   3   4   18.78    1.08
  -3  -3   4   17.30    0.82
  -3  -3   4   15.84    0.95
  -3  -3   4   15.54    0.85
  -3   3   4   14.84    0.93
   3   3  -4   15.53    0.80
  -1  -3   4    7.78    0.59
  -1  -3   4    7.16    0.71
  -1  -3   4    7.83    0.43
  -1   3   4    8.12    0.74
   1  -3   4    4.18    0.52
   1  -3   4    5.10    0.60
   1  -3   4    4.67    0.24
   1   3   4    4.99    0.61
   3  -3   4    3.31    0.54
   3  -3   4    2.59    0.53
   3   3   4    2.16    0.48
   3   3   4    4.01    0.58
   5  -3   4   44.77    2.23
   5  -3   4   44.65    2.22
   5  -3   4   45.41    1.75
   5   3   4   48.29    2.20
   5   3   4   47.29    2.28
   7  -3   4    7.81    0.91
   7  -3   4    7.46    0.88
   7  -3   4    7.80    0.46
   7   3   4    8.08    0.87
   7   3   4    9.72    1.03
   9  -3   4    7.30    0.93
   9  -3   4    7.46    0.91
   9  -3   4    7.24    0.52
   9   3   4    6.52    0.83
   9   3   4    8.06    1.00
  11  -3   4    5.18    0.96
  11  -3   4    7.57    0.57
  11  -3   4    6.92    0.93
  11   3   4    5.76    0.82
  11   3   4    7.49    1.03
  13  -3   4   12.01    0.81
  13  -3   4   11.90    1.26
  13  -3   4    8.75    1.18
  13   3   4   11.35    1.34
  13   3   4   10.65    1.14
  15  -3   4    3.60    0.96
  15  -3   4    5.59    0.66
  15  -3   4    4.84    0.91
  15   3   4    5.13    0.98
  15   3   4    4.43    0.83
  17  -3   4   16.71    1.31
  17  -3   4   15.72    1.83
  17  -3   4   20.80    1.56
  17   3   4   17.44    1.81
  17   3   4   15.71    1.52
  19  -3   4    0.68    0.71
  19  -3   4    0.34    0.61
  19   3   4    0.66    0.56
  19   3   4    0.82    0.66
  21  -3   4    0.70    0.81
  21  -3   4    1.38    0.71
  21   3   4    0.43    0.54
  21   3   4    1.37    0.76
  23  -3   4    0.25    0.75
  23   3   4    0.17    0.65
  23   3   4    0.61    0.53
  30  -4  -4    0.29    0.79
  30   4  -4   -0.22    0.64
  28  -4  -4    0.62    0.55
  28  -4  -4    0.04    0.69
  28  -4  -4    0.85    0.65
  28   4  -4   -0.50    0.57
  26  -4  -4    3.57    0.98
  26  -4  -4    3.15    0.87
  26  -4  -4    4.27    0.85
  26   4  -4    3.75    0.94
  24  -4  -4    4.02    0.85
  24  -4  -4    3.07    0.90
  24  -4  -4    4.11    0.80
  24   4  -4    4.99    1.06
  24   4  -4    3.71    0.58
  22  -4  -4    0.55    0.45
  22  -4  -4    0.95    0.56
  22  -4  -4    0.41    0.61
  22   4  -4    1.34    0.65
  22   4  -4    1.61    0.39
  20  -4  -4    2.88    0.73
  20  -4  -4    3.64    0.83
  20   4  -4    3.37    0.50
  20   4  -4    2.94    0.81
  18  -4  -4    2.75    0.63
  18  -4  -4    2.87    0.64
  18   4  -4    2.43    0.45
  18   4  -4    2.58    0.72
  16  -4  -4    0.01    0.31
 -16  -4   4    0.28    0.15
 -16  -4   4    0.28    0.14
  16   4  -4    0.48    0.28
  16   4  -4   -0.06    0.39
 -14  -4   4    5.73    0.44
  14  -4  -4    6.61    0.87
  14   4  -4    5.25    0.57
  14   4  -4    6.17    0.88
 -12  -4   4   15.56    0.84
  12  -4  -4   15.93    1.15
  12   4  -4   14.36    1.27
  12   4  -4   15.49    0.93
 -10  -4   4    4.57    0.50
  10  -4  -4    3.85    0.62
  10   4  -4    4.44    0.65
 -10   4   4    4.71    0.60
  10   4  -4    4.72    0.52
  -8  -4   4   15.64    0.92
   8  -4  -4   15.94    1.07
  -8   4   4   15.98    1.02
   8   4  -4   17.71    1.05
   8   4  -4   14.77    0.93
  -6  -4   4   25.93    1.24
  -6  -4   4   22.22    1.26
   6   4  -4   25.33    1.29
  -6   4   4   24.68    1.32
  -4  -4   4   49.07    2.06
  -4  -4   4   45.53    2.12
   4   4  -4   45.82    2.01
  -4   4   4   44.75    2.13
  -2  -4   4    3.94    0.58
  -2  -4   4    6.20    0.44
  -2  -4   4    4.07    0.53
  -2   4   4    5.17    0.65
   0  -4   4   32.94    1.69
   0  -4   4   32.67    1.37
   0  -4   4   31.01    1.61
   0   4   4   33.05    1.67
   2  -4   4   38.23    1.87
   2  -4   4   34.86    1.88
   2  -4   4   35.98    1.46
   2   4   4   38.05    1.86
   4  -4   4   18.54    0.78
   4  -4   4   18.37    0.77
   4  -4   4   17.78    1.22
   4  -4   4   19.17    1.27
   4   4   4   16.61    1.19
   6  -4   4    1.52    0.19
   6  -4   4    0.82    0.46
   6  -4   4    1.11    0.43
   6   4   4    1.54    0.48
   6   4   4    1.44    0.52
   8  -4   4    0.61    0.39
   8  -4   4    0.70    0.18
   8  -4   4    0.72    0.54
   8   4   4    1.54    0.49
   8   4   4    0.28    0.35
  10  -4   4    5.70    0.93
  10  -4   4    6.66    0.47
  10  -4   4    6.28    0.93
  10   4   4    6.11    0.98
  10   4   4    5.89    0.86
  12  -4   4   23.52    1.68
  12  -4   4   23.88    1.79
  12  -4   4   25.62    1.21
  12   4   4   26.02    1.63
  12   4   4   22.66    1.74
  14  -4   4    0.61    0.58
  14  -4   4    1.47    0.60
  14   4   4    2.31    0.63
  14   4   4    1.45    0.66
  16  -4   4   -0.11    0.50
  16  -4   4   -0.01    0.62
  16   4   4    0.22    0.46
  16   4   4    0.67    0.62
  18  -4   4   -0.15    0.70
  18  -4   4    0.49    0.56
  18   4   4   -0.12    0.57
  18   4   4    0.75    0.58
  20  -4   4    0.86    0.80
  20  -4   4    0.12    0.64
  20   4   4    0.24    0.67
  20   4   4    0.65    0.57
  22  -4   4    0.45    0.68
  22  -4   4   -0.02    0.76
  22   4   4    0.97    0.79
  22   4   4    0.10    0.52
  29  -5  -4    4.43    1.23
  29   5  -4    6.43    1.37
  27  -5  -4    6.21    1.11
  27  -5  -4    4.17    0.95
  27  -5  -4    5.34    1.23
  27   5  -4    6.82    1.29
  25  -5  -4    7.43    1.27
  25  -5  -4    8.22    1.22
  25  -5  -4   10.68    1.33
  25   5  -4    5.67    1.23
  23  -5  -4   11.13    1.52
  23  -5  -4   14.99    1.55
  23  -5  -4   13.48    1.42
  23   5  -4   14.09    1.02
  23   5  -4   12.45    1.64
  21  -5  -4    1.13    0.57
  21  -5  -4    0.79    0.56
  21  -5  -4    0.42    0.60
  21   5  -4    0.74    0.35
  21   5  -4   -0.26    0.50
  19  -5  -4   34.72    2.21
  19  -5  -4   34.54    2.04
  19   5  -4   36.24    2.27
  19   5  -4   36.45    1.81
 -17  -5   4    9.05    0.57
  17  -5  -4    8.47    1.12
  17   5  -4    8.57    0.84
  17   5  -4    8.57    1.13
 -15  -5   4    9.44    0.66
  15  -5  -4   11.09    1.20
  15   5  -4   11.52    0.96
  15   5  -4   10.09    1.20
  13  -5  -4    0.13    0.40
  13   5  -4    0.26    0.28
  13   5  -4    0.17    0.39
  11  -5  -4    2.42    0.60
  11   5  -4    3.32    0.65
  11   5  -4    3.29    0.52
   9  -5  -4    1.85    0.47
   9   5  -4    1.02    0.36
  -9   5   4    1.44    0.41
   9   5  -4    1.00    0.42
   7  -5  -4   12.39    1.15
  -7   5   4   12.90    0.97
   7   5  -4   13.06    0.94
   7   5  -4   16.12    1.06
  -5  -5   4    5.43    0.62
  -5   5   4    6.23    0.78
   5   5  -4    5.75    0.68
  -3  -5   4    0.50    0.34
  -3  -5   4    0.68    0.41
  -3   5   4    0.82    0.40
  -1  -5   4    5.63    0.78
  -1  -5   4    6.95    0.61
  -1  -5   4    8.42    0.83
  -1   5   4    8.39    0.90
   1  -5   4   11.90    0.66
   1  -5   4    9.49    0.97
   1  -5   4    9.60    1.03
   1   5   4   10.33    1.02
   3  -5   4   14.31    1.11
   3  -5   4   12.60    1.17
   3  -5   4   14.82    0.72
   3   5   4   11.98    1.15
   5  -5   4   13.61    0.67
   5  -5   4   14.03    1.32
   5  -5   4   13.39    1.24
   5   5   4   14.34    1.25
   7  -5   4   19.04    0.86
   7  -5   4   19.05    0.85
   7  -5   4   17.49    1.40
   7  -5   4   18.43    1.42
   7   5   4   20.74    1.52
   7   5   4   18.43    1.33
   9  -5   4   -0.25    0.14
   9  -5   4   -0.56    0.42
   9  -5   4    0.09    0.53
   9   5   4   -0.17    0.40
   9   5   4   -0.23    0.36
  11  -5   4    0.18    0.47
  11  -5   4    0.63    0.59
  11   5   4    0.02    0.50
  11   5   4   -0.20    0.37
  13  -5   4    1.57    0.77
  13  -5   4    1.53    0.67
  13   5   4    2.52    0.84
  13   5   4    1.56    0.62
  15  -5   4    0.19    0.50
  15  -5   4   -0.30    0.51
  15   5   4    0.39    0.56
  15   5   4   -0.56    0.40
  17  -5   4    7.14    1.32
  17  -5   4    3.75    0.96
  17   5   4    5.60    1.18
  17   5   4    6.31    1.05
  19  -5   4    1.25    0.84
  19  -5   4   -0.52    0.53
  19   5   4    0.71    0.57
  19   5   4    0.81    0.69
  21  -5   4    2.68    0.96
  21  -5   4    3.53    1.19
  21   5   4    4.78    0.98
  21   5   4    3.29    1.10
  28  -6  -4   -0.39    0.51
  28  -6  -4    0.60    0.92
  28   6  -4    0.51    0.78
  26  -6  -4    0.39    0.62
  26  -6  -4    1.91    0.96
  26   6  -4    1.34    0.88
  24  -6  -4    2.76    0.84
  24  -6  -4    2.86    0.90
  24  -6  -4    3.06    0.91
  24   6  -4    2.53    0.89
  22  -6  -4    0.88    0.69
  22  -6  -4    0.38    0.56
  22  -6  -4    0.39    0.56
  22   6  -4   -0.10    0.32
  22   6  -4   -0.34    0.50
  20  -6  -4    0.38    0.64
  20  -6  -4    0.58    0.61
  20   6  -4    0.50    0.37
  20   6  -4    0.29    0.60
  18  -6  -4    3.89    0.91
  18   6  -4    3.31    0.87
  18   6  -4    2.77    0.55
 -16  -6   4    0.08    0.26
  16  -6  -4   -0.20    0.36
  16   6  -4    0.02    0.44
  16   6  -4    0.02    0.32
  14  -6  -4   27.66    1.88
  14   6  -4   29.20    1.64
  14   6  -4   30.90    1.94
  12  -6  -4    6.63    0.99
  12   6  -4    6.09    0.76
  12   6  -4    9.58    1.14
  10  -6  -4    2.60    0.64
  10   6  -4    3.15    0.57
 -10   6   4    2.44    0.61
  10   6  -4    3.23    0.66
   8  -6  -4    4.31    0.75
  -8   6   4    4.47    0.74
   8   6  -4    3.59    0.65
   8   6  -4    4.61    0.68
  -6  -6   4    1.43    0.43
   6  -6  -4    2.04    0.55
  -6   6   4    2.20    0.57
   6   6  -4    1.70    0.49
  -4  -6   4    0.79    0.40
  -4   6   4    0.68    0.43
  -2  -6   4    2.12    0.57
  -2  -6   4    1.72    0.49
  -2   6   4    3.37    0.62
   0  -6   4    2.29    0.60
   0  -6   4    2.40    0.57
   0   6   4    2.53    0.60
   2  -6   4   13.79    1.38
   2  -6   4   16.82    1.26
   2   6   4   18.08    1.28
   4  -6   4    4.89    0.88
   4  -6   4    4.66    0.84
   4  -6   4    6.26    0.53
   4   6   4    5.79    0.88
   6  -6   4   12.28    1.34
   6  -6   4   12.12    1.31
   6   6   4   11.42    1.23
   8  -6   4   32.96    2.13
   8  -6   4   33.88    2.10
   8   6   4   34.02    2.01
  10  -6   4   51.42    2.80
  10  -6   4   47.61    2.73
  10   6   4   42.74    2.49
  12  -6   4    0.78    0.70
  12  -6   4    1.63    0.67
  12   6   4    1.24    0.56
  12   6   4    1.13    0.59
  14  -6   4    6.21    1.09
  14  -6   4    6.44    1.21
  14   6   4    6.82    1.31
  14   6   4    8.95    1.20
  16  -6   4    4.99    1.10
  16  -6   4    3.28    0.95
  16   6   4    2.39    0.84
  16   6   4    5.40    0.97
  18  -6   4    7.87    1.48
  18  -6   4    7.11    1.30
  18   6   4    8.28    1.45
  18   6   4    6.42    1.09
  20  -6   4    2.14    1.06
  20  -6   4    2.43    0.98
  20   6   4    0.95    0.68
  20   6   4    1.41    0.91
  25  -7  -4    3.20    1.14
  25  -7  -4    4.70    1.09
  25   7  -4    5.27    1.31
  23  -7  -4    6.51    1.20
  23  -7  -4    9.53    1.47
  23   7  -4    8.17    1.47
  21  -7  -4    0.33    0.59
  21  -7  -4    0.34    0.59
  21  -7  -4    0.33    0.72
  21   7  -4    0.46    0.40
  21   7  -4    0.18    0.66
  19  -7  -4    1.17    0.79
  19   7  -4    2.08    0.79
  19   7  -4    2.09    0.56
 -17  -7   4    4.84    0.70
  17  -7  -4    4.35    0.99
  17   7  -4    5.83    0.80
  17   7  -4    5.26    1.04
 -15  -7   4    0.68    0.35
  15  -7  -4    0.69    0.58
  15   7  -4    1.07    0.51
  15   7  -4    0.04    0.51
  13  -7  -4    2.92    0.70
  13   7  -4    3.73    0.83
  13   7  -4    4.99    0.76
  11  -7  -4    1.72    0.63
  11   7  -4    1.18    0.56
  11   7  -4    0.89    0.47
   9  -7  -4    0.20    0.46
   9   7  -4    0.49    0.40
  -9   7   4    0.46    0.48
   9   7  -4    0.88    0.44
   7  -7  -4    0.78    0.41
  -7  -7   4    0.34    0.38
  -7   7   4    0.11    0.42
  -5  -7   4   -0.08    0.35
   5  -7  -4    0.58    0.40
  -5   7   4    0.32    0.44
  -3  -7   4    3.18    0.69
  -3  -7   4    5.32    0.76
  -3   7   4    2.55    0.63
  -1  -7   4    9.46    1.16
  -1  -7   4    9.16    1.04
  -1   7   4    7.88    1.03
   1  -7   4    1.30    0.48
   1  -7   4    1.94    0.62
   1   7   4    1.58    0.59
   3  -7   4   37.90    2.14
   3  -7   4   31.54    2.04
   3   7   4   32.65    2.01
   5  -7   4    0.06    0.50
   5  -7   4    0.21    0.49
   5   7   4    0.10    0.44
   7  -7   4   -0.19    0.38
   7  -7   4    0.50    0.55
   7   7   4    0.43    0.46
   9  -7   4    8.93    1.30
   9  -7   4    9.50    1.34
   9   7   4   10.06    1.24
  11  -7   4    2.95    0.78
  11  -7   4    2.18    0.84
  11   7   4    3.03    0.78
  13  -7   4    2.11    0.90
  13  -7   4    3.72    0.90
  13   7   4    4.68    0.96
  15  -7   4   -0.24    0.58
  15  -7   4    0.18    0.58
  15   7   4    0.65    0.55
  17  -7   4    0.27    0.85
  17  -7   4    0.38    0.69
  17   7   4    0.65    0.63
  24  -8  -4    0.78    0.73
  24  -8  -4    2.61    0.98
  24   8  -4    3.17    1.08
  22  -8  -4   -0.78    0.59
  22  -8  -4    1.05    0.68
  22   8  -4   -0.41    0.50
  20  -8  -4    2.31    0.93
  20   8  -4    2.05    0.85
  20   8  -4    0.85    0.51
  18  -8  -4    4.60    1.09
  18   8  -4    4.62    1.10
  18   8  -4    3.75    0.74
 -16  -8   4    2.76    0.57
  16  -8  -4    2.73    0.85
  16   8  -4    2.43    0.84
  16   8  -4    1.93    0.64
  14  -8  -4   -0.03    0.41
 -14  -8   4    0.24    0.32
  14   8  -4    0.04    0.41
  14   8  -4    0.28    0.47
 -12  -8   4    1.03    0.43
  12  -8  -4    0.54    0.45
  12   8  -4    0.83    0.49
  12   8  -4    1.28    0.60
  10  -8  -4    5.58    0.96
  10   8  -4    5.50    0.91
  10   8  -4    5.63    0.96
  -8  -8   4   -0.52    0.32
   8  -8  -4   -0.13    0.46
  -8   8   4   -0.47    0.42
  -6  -8   4    4.88    0.79
  -6  -8   4    4.70    0.83
   6  -8  -4    6.13    0.96
  -6   8   4    5.43    0.94
  -4  -8   4    0.61    0.46
   4  -8  -4    0.43    0.48
  -4  -8   4    0.45    0.47
  -4   8   4   -0.06    0.44
  -2  -8   4   10.06    1.13
  -2  -8   4   10.42    1.21
  -2   8   4    8.31    1.14
   0  -8   4    2.23    0.69
   0  -8   4    1.77    0.65
   0   8   4    2.19    0.70
   2  -8   4    6.74    1.08
   2  -8   4    4.20    0.84
   2   8   4    7.12    1.03
   4  -8   4    2.13    0.77
   4  -8   4    3.58    0.85
   4   8   4    2.85    0.76
   6  -8   4    1.46    0.71
   6  -8   4    1.48    0.75
   6   8   4    0.27    0.49
   8  -8   4    1.70    0.76
   8  -8   4    2.09    0.73
   8   8   4    1.86    0.66
  10  -8   4    3.50    0.93
  10  -8   4    3.26    0.95
  10   8   4    2.34    0.77
  12  -8   4    2.30    0.79
  12  -8   4    1.10    0.84
  12   8   4    4.80    0.96
  14  -8   4    0.79    0.86
  14  -8   4    0.59    0.73
  14   8   4    0.70    0.65
  16  -8   4   -0.77    0.76
  16  -8   4    0.78    0.82
  16   8   4    0.76    0.59
  21  -9  -4    0.01    0.62
  21  -9  -4    0.90    0.70
  21   9  -4    0.73    0.62
  19  -9  -4    9.99    1.63
  19   9  -4    8.73    1.49
  19   9  -4   10.89    1.30
  17  -9  -4   -0.69    0.56
  17   9  -4    0.22    0.46
  17   9  -4    0.69    0.64
  15  -9  -4    0.35    0.53
  15   9  -4    0.35    0.61
  15   9  -4    0.47    0.54
 -13  -9   4    3.58    0.70
  13  -9  -4    2.90    0.94
  13   9  -4    5.19    0.97
 -11  -9   4    0.66    0.48
  11  -9  -4    0.18    0.55
 -11  -9   4    0.97    0.49
  11   9  -4   -0.18    0.42
  -9  -9   4   -0.16    0.37
   9  -9  -4    0.62    0.54
  -9  -9   4    1.32    0.49
  -7  -9   4    0.40    0.44
   7  -9  -4    0.14    0.50
  -7  -9   4    0.50    0.49
  -7   9   4    0.84    0.62
   5  -9  -4    2.20    0.65
  -5  -9   4    1.82    0.63
  -5  -9   4    0.53    0.51
  -5   9   4    2.03    0.66
  -3  -9   4    1.75    0.63
  -3  -9   4    1.35    0.60
   3  -9  -4    1.06    0.58
  -3   9   4    1.40    0.67
  -1  -9   4    1.58    0.65
  -1  -9   4    1.33    0.55
  -1   9   4    1.59    0.67
   1  -9   4   15.92    1.62
   1  -9   4   15.17    1.65
   1   9   4   14.49    1.63
   3  -9   4    8.72    1.29
   3  -9   4    7.18    1.15
   3   9   4    7.55    1.18
   5  -9   4    3.64    0.89
   5  -9   4    1.66    0.80
   5   9   4    3.29    0.84
   7  -9   4    7.25    1.23
   7  -9   4    8.43    1.37
   7   9   4    7.35    1.18
   9  -9   4   -0.36    0.61
   9  -9   4   -0.35    0.55
   9   9   4   -0.53    0.42
  11  -9   4    4.99    1.23
  11  -9   4    4.40    1.18
  11   9   4    4.83    1.05
  13  -9   4    2.50    1.08
  13  -9   4    2.30    0.95
  13   9   4    1.36    0.74
  18 -10  -4   12.48    1.80
  18  10  -4   11.46    1.43
  16 -10  -4   -0.83    0.56
  16  10  -4   -0.49    0.56
  14 -10  -4    0.12    0.65
 -14 -10   4    0.80    0.51
  14  10  -4    0.16    0.52
 -12 -10   4    3.91    0.75
  12 -10  -4    2.67    0.89
 -12 -10   4    1.59    0.61
 -10 -10   4    0.70    0.50
 -10 -10   4   -0.20    0.44
  10 -10  -4    0.80    0.67
  -8 -10   4   15.26    1.59
   8 -10  -4   13.57    1.63
  -8 -10   4   14.33    1.49
  -6 -10   4    0.82    0.58
   6 -10  -4   -0.31    0.34
  -6 -10   4    0.02    0.42
  -6  10   4    0.66    0.61
   4 -10  -4    1.99    0.69
  -4 -10   4    0.96    0.60
  -4 -10   4    0.72    0.57
  -4  10   4    0.82    0.66
  -2 -10   4    2.68    0.77
   2 -10  -4    4.10    0.85
  -2 -10   4    4.18    0.89
  -2  10   4    3.85    1.00
   0 -10   4   -0.23    0.50
   0 -10   4    0.50    0.59
   0  10   4   -0.19    0.48
   2 -10   4    2.61    0.85
   2 -10   4    2.42    0.84
   2  10   4    3.94    0.93
   4 -10   4    1.89    0.85
   4 -10   4    4.10    0.98
   4  10   4    3.40    0.95
   6 -10   4    0.44    0.66
   6 -10   4   -0.08    0.67
   6  10   4    0.25    0.65
   8 -10   4   -0.07    0.74
   8 -10   4    0.72    0.75
   8  10   4    0.30    0.65
  10 -10   4   -0.28    0.79
  10 -10   4    1.14    0.73
  10  10   4    0.61    0.69
 -11 -11   4    1.87    0.70
 -11 -11   4    0.98    0.55
  11 -11  -4    0.83    0.77
  -9 -11   4   -0.19    0.45
   9 -11  -4    0.42    0.67
  -9 -11   4    0.92    0.59
   7 -11  -4   -0.17    0.58
  -7 -11   4    0.05    0.51
  -7 -11   4    0.92    0.57
   5 -11  -4    1.05    0.71
  -5 -11   4    1.89    0.75
  -5 -11   4    1.31    0.66
   3 -11  -4    0.68    0.64
  -3 -11   4    1.83    0.78
  -3 -11   4   -0.10    0.48
  -3  11   4    0.55    0.71
  -1 -11   4    0.58    0.68
  -1 -11   4    0.80    0.72
   1 -11  -4    1.37    0.65
  -1  11   4    1.00    0.72
  -1 -11  -4    0.11    0.52
   1 -11   4    1.17    0.73
   1 -11   4   -0.14    0.64
   1  11   4    1.34    0.78
   3 -11   4    2.81    0.97
   3 -11   4    3.23    1.04
   3  11   4    4.31    1.05
  32   0  -5   -0.25    0.62
  32   0  -5    0.42    0.67
  30   0  -5    0.15    0.54
  30   0  -5    0.46    0.59
  28   0  -5    0.10    0.52
  28   0  -5    0.84    0.59
  26   0  -5    0.15    0.47
  26   0  -5   -0.47    0.43
  24   0  -5    0.22    0.43
  24   0  -5   -0.29    0.15
  24   0  -5    0.18    0.47
  22   0  -5   -0.11    0.16
  22   0  -5    0.24    0.48
  22   0  -5    0.16    0.40
  20   0  -5    0.08    0.17
  20   0  -5    0.35    0.46
  20   0  -5   -0.18    0.34
  18   0  -5   -0.04    0.32
  18   0  -5    0.36    0.41
  18   0  -5    0.12    0.15
  16   0  -5    0.44    0.35
  16   0  -5   -0.24    0.22
 -16   0   5    0.13    0.19
  14   0  -5   -0.07    0.12
  14   0  -5    0.02    0.11
  14   0  -5   -0.19    0.21
  14   0  -5   -0.17    0.29
 -14   0   5    0.16    0.19
 -14   0   5    0.08    0.19
  12   0  -5   -0.02    0.17
 -12   0   5   -0.11    0.15
  12   0  -5   -0.04    0.13
  12   0  -5   -0.15    0.29
  12   0  -5   -0.07    0.08
 -10   0   5   -0.11    0.12
  10   0  -5    0.14    0.15
  10   0  -5    0.19    0.27
  10   0  -5   -0.20    0.14
  10   0  -5    0.06    0.07
   8   0  -5   -0.16    0.16
  -8   0   5    0.00    0.09
  -8   0   5   -0.10    0.16
   8   0  -5   -0.03    0.10
   6   0  -5    0.62    0.21
  -6   0   5    0.10    0.18
  -6   0   5    0.07    0.13
   4   0  -5    0.14    0.17
  -4   0   5   -0.15    0.15
   4   0  -5   -0.13    0.15
  -2   0   5    0.22    0.20
   2   0  -5   -0.02    0.17
   2   0  -5   -0.07    0.19
  -2   0   5    0.07    0.19
   0   0  -5    0.38    0.30
   0   0  -5    0.54    0.26
   0   0   5    0.24    0.25
   0   0  -5    0.11    0.16
   0   0   5    0.11    0.27
  -2   0  -5   -0.12    0.16
   2   0   5   -0.15    0.25
   2   0   5    0.06    0.26
   4   0   5    0.28    0.35
   4   0   5   -0.15    0.24
  -4   0  -5    0.15    0.18
   4   0   5   -0.01    0.18
   6   0   5   -0.28    0.28
   6   0   5    0.37    0.36
   6   0   5   -0.01    0.20
   8   0   5   -0.17    0.23
   8   0   5   -0.25    0.28
   8   0   5   -0.01    0.32
  10   0   5    0.43    0.34
  10   0   5    0.21    0.41
  10   0   5   -0.41    0.41
  12   0   5   -0.34    0.43
  12   0   5    0.06    0.44
  12   0   5    0.03    0.30
  14   0   5   -0.59    0.44
  14   0   5   -0.02    0.37
  14   0   5   -0.03    0.40
  16   0   5    0.76    0.50
  16   0   5    0.92    0.68
  16   0   5   -0.88    0.28
  18   0   5    0.01    0.48
  18   0   5   -0.51    0.58
  18   0   5   -0.21    0.43
  20   0   5    0.13    0.45
  20   0   5   -0.41    0.45
  22   0   5   -0.17    0.59
  22   0   5    0.35    0.68
  22   0   5   -0.62    0.70
  33  -1  -5    0.20    0.72
  33  -1  -5    0.57    0.71
  33   1  -5    0.06    0.63
  31  -1  -5    0.31    0.65
  31  -1  -5    0.62    0.70
  31   1  -5    0.12    0.66
  31   1  -5   -0.17    0.49
  29  -1  -5   -0.92    0.45
  29  -1  -5   -0.35    0.53
  29   1  -5    1.35    0.59
  29   1  -5    0.60    0.62
  27  -1  -5    1.90    0.74
  27  -1  -5    0.35    0.62
  27   1  -5    1.46    0.60
  27   1  -5    1.04    0.68
  27   1  -5    1.17    0.57
  25  -1  -5    4.51    0.88
  25  -1  -5    6.80    1.10
  25  -1  -5    5.67    0.63
  25   1  -5    4.07    0.78
  25   1  -5    5.65    0.62
  25   1  -5    3.18    0.86
  23  -1  -5   -0.12    0.45
  23  -1  -5   -0.02    0.26
  23  -1  -5   -0.38    0.40
  23   1  -5    0.30    0.39
  23   1  -5   -0.01    0.25
  23   1  -5    0.33    0.46
  21  -1  -5    2.52    0.65
  21  -1  -5    2.53    0.61
  21  -1  -5    2.18    0.39
  21   1  -5    2.71    0.40
  21   1  -5    2.13    0.58
  21   1  -5    2.85    0.60
  19  -1  -5    1.80    0.52
  19  -1  -5    0.91    0.30
  19  -1  -5    0.17    0.41
  19   1  -5    0.91    0.39
  19   1  -5    0.89    0.40
  19   1  -5    0.80    0.26
  17  -1  -5   44.37    1.84
  17  -1  -5   41.39    2.03
  17  -1  -5   40.82    2.11
  17   1  -5   39.96    1.93
  17   1  -5   41.26    1.69
  17   1  -5   40.96    2.15
 -15  -1   5   30.99    1.47
  15  -1  -5   32.82    1.40
  15  -1  -5   31.95    1.68
  15  -1  -5   31.07    1.56
  15   1  -5   31.57    1.72
  15   1  -5   32.88    1.49
  15   1  -5   31.46    1.28
 -13  -1   5   12.78    0.70
  13  -1  -5   12.12    0.79
  13  -1  -5   13.54    0.69
  13  -1  -5   13.72    0.93
  13   1  -5   13.65    0.54
  13   1  -5   13.22    0.93
  13   1  -5   13.72    0.73
  13   1  -5   13.29    0.62
 -13   1   5   14.00    0.82
  11  -1  -5  196.89    7.25
 -11  -1   5  193.68    7.10
  11  -1  -5  195.64    7.14
 -11  -1   5  190.01    7.07
 -11   1   5  193.47    7.24
  11   1  -5  195.72    7.07
  11   1  -5  193.94    7.40
  11   1  -5  188.20    7.11
 -11   1   5  188.92    7.28
  -9  -1   5  174.86    6.75
  -9  -1   5  178.37    6.63
   9  -1  -5  184.05    6.75
   9  -1  -5  179.19    6.81
  -9  -1   5  183.59    6.93
  -9  -1   5  179.68    6.62
   9  -1  -5  185.50    6.86
  -9   1   5  190.57    6.76
   9   1  -5  182.59    6.93
   9   1  -5  186.90    6.75
   7  -1  -5   23.66    1.13
  -7  -1   5   23.51    1.07
   7  -1  -5   24.17    1.05
   7   1  -5   24.35    1.13
   7   1  -5   22.67    1.06
  -7   1   5   23.95    1.04
   5  -1  -5   34.28    1.50
  -5  -1   5   34.44    1.33
   5  -1  -5   36.99    1.46
  -5  -1   5   32.54    1.47
   5   1  -5   33.99    1.33
   5   1  -5   34.28    1.42
   5   1  -5   32.64    1.46
  -5   1   5   31.72    1.43
  -5   1   5   31.98    1.50
  -3  -1   5   58.04    2.29
   3  -1  -5   58.61    2.40
  -3  -1   5   56.02    2.39
   3   1  -5   58.78    2.39
  -3   1   5   56.35    2.39
   3   1  -5   57.30    2.27
  -3   1   5   58.26    2.36
   1  -1  -5    8.89    0.67
  -1  -1   5    8.68    0.64
   1  -1  -5    9.85    0.66
  -1  -1   5    9.74    0.64
   1   1  -5    8.92    0.60
  -1   1   5    9.57    0.65
  -1   1   5    9.20    0.67
   1  -1   5   39.45    1.78
   1  -1   5   37.68    1.78
  -1  -1  -5   38.87    1.71
   1   1   5   38.80    1.76
   1   1   5   35.71    1.73
  -1   1  -5   38.12    1.51
   3  -1   5    1.38    0.42
   3  -1   5    1.86    0.26
   3  -1   5    2.20    0.45
   3   1   5    3.08    0.47
  -3   1  -5    1.83    0.25
   3   1   5    1.82    0.38
   5  -1   5   52.63    2.20
   5  -1   5   50.34    2.47
   5  -1   5   54.28    2.46
  -5   1  -5   53.87    2.20
   5   1   5   53.66    2.39
   5   1   5   56.51    2.42
   5   1   5   54.43    2.52
   7  -1   5    2.62    0.41
   7  -1   5    1.86    0.58
   7  -1   5    1.99    0.53
   7   1   5    2.61    0.56
   7   1   5    3.42    0.56
   7   1   5    3.10    0.54
   9  -1   5    1.64    0.38
   9  -1   5    1.79    0.60
   9  -1   5    1.18    0.49
   9   1   5    1.26    0.48
   9   1   5    1.29    0.53
   9   1   5    1.25    0.43
  11  -1   5    2.09    0.69
  11  -1   5    1.87    0.45
  11  -1   5    2.61    0.63
  11   1   5    1.76    0.63
  11   1   5    3.08    0.60
  11   1   5    2.54    0.58
  13  -1   5    1.80    0.58
  13  -1   5    1.96    0.50
  13  -1   5    1.57    0.68
  13   1   5    1.39    0.49
  13   1   5    1.47    0.57
  13   1   5    2.61    0.63
  15  -1   5   -0.46    0.31
  15  -1   5    0.25    0.50
  15  -1   5    0.71    0.64
  15   1   5    1.59    0.49
  15   1   5   -0.12    0.49
  15   1   5   -0.05    0.37
  15   1   5   -0.77    0.41
  17  -1   5   -0.74    0.56
  17  -1   5   -0.45    0.50
  17  -1   5   -0.39    0.34
  17   1   5   -0.29    0.35
  17   1   5   -0.91    0.45
  17   1   5   -0.09    0.51
  17   1   5    0.13    0.44
  19  -1   5   18.59    1.69
  19  -1   5   16.54    1.54
  19  -1   5   16.26    1.93
  19   1   5   13.66    1.73
  19   1   5   16.92    1.73
  19   1   5   15.74    1.66
  21  -1   5    4.96    1.22
  21   1   5    4.24    1.03
  21   1   5    6.00    1.11
  23  -1   5    6.22    1.30
  23   1   5    6.68    1.29
  23   1   5    6.05    1.23
  32  -2  -5    0.94    0.79
  32  -2  -5    2.08    0.87
  32   2  -5    1.11    0.83
  30  -2  -5    4.03    0.98
  30  -2  -5    5.46    1.20
  30   2  -5    1.67    0.88
  28  -2  -5   15.59    1.73
  28  -2  -5   14.72    1.64
  28   2  -5   10.53    1.52
  26  -2  -5   10.23    1.00
  26  -2  -5    9.30    1.29
  26  -2  -5   11.50    1.41
  26   2  -5    9.98    1.39
  26   2  -5   10.68    0.80
  24  -2  -5    5.54    0.97
  24  -2  -5    6.42    1.01
  24  -2  -5    6.50    0.76
  24   2  -5    6.41    0.64
  24   2  -5    5.70    1.04
  22  -2  -5    0.72    0.50
  22  -2  -5    2.56    0.69
  22  -2  -5    1.82    0.46
  22   2  -5    0.96    0.60
  22   2  -5    1.44    0.33
 -20  -2   5    0.17    0.14
  20  -2  -5   -0.74    0.33
  20  -2  -5   -0.23    0.37
  20   2  -5   -0.52    0.38
  20   2  -5   -0.12    0.19
  18  -2  -5    0.04    0.38
  18  -2  -5   -0.28    0.34
  18   2  -5    0.29    0.33
  18   2  -5    0.22    0.20
  16  -2  -5    0.13    0.38
  16  -2  -5    0.05    0.35
  16   2  -5   -0.03    0.16
  16   2  -5   -0.14    0.28
 -14  -2   5   34.53    1.46
  14  -2  -5   28.49    1.56
  14   2  -5   32.82    1.32
  14   2  -5   31.31    1.71
 -12  -2   5   20.71    0.95
  12  -2  -5   19.42    1.11
  12  -2  -5   21.41    1.04
 -12  -2   5   20.55    0.88
 -12  -2   5   20.22    0.86
  12   2  -5   20.64    0.88
  12   2  -5   21.14    1.23
 -10  -2   5    1.07    0.17
  10  -2  -5    1.06    0.27
  10  -2  -5    1.76    0.34
 -10  -2   5    0.89    0.19
 -10  -2   5    0.99    0.17
  10   2  -5    0.83    0.28
 -10   2   5    1.16    0.27
  -8  -2   5   78.05    3.13
   8  -2  -5   80.10    3.09
  -8  -2   5   77.39    3.04
  -8  -2   5   78.59    2.98
   8   2  -5   80.08    3.05
  -8   2   5   72.25    3.15
  -8   2   5   78.38    3.08
   8   2  -5   75.08    3.13
  -6  -2   5   11.19    0.70
  -6  -2   5   13.26    0.70
   6  -2  -5   12.25    0.72
  -6  -2   5   11.98    0.58
  -6   2   5   11.70    0.71
   6   2  -5   12.16    0.69
   6   2  -5   12.20    0.71
  -6   2   5   11.92    0.77
  -4  -2   5    6.46    0.45
  -4  -2   5    7.45    0.44
  -4  -2   5    6.97    0.62
   4   2  -5    7.40    0.63
  -4   2   5    5.23    0.53
   4   2  -5    5.76    0.41
  -4   2   5    7.03    0.62
   4   2  -5    6.99    0.44
  -2  -2   5   18.46    0.92
  -2  -2   5   17.88    0.99
  -2   2   5   16.71    0.97
   2   2  -5   17.28    0.72
   2   2  -5   18.07    0.90
  -2   2   5   18.35    0.95
  -2   2   5   16.90    0.98
   0  -2   5    3.15    0.43
   0  -2   5    3.00    0.51
   0   2   5    3.82    0.49
   0   2   5    3.94    0.44
   0   2   5    2.90    0.44
   2  -2   5   75.99    3.21
   2  -2   5   74.30    3.25
   2   2   5   77.63    3.05
   2   2   5   73.20    3.20
   2   2   5   80.56    3.21
   4  -2   5   34.41    1.36
   4  -2   5   31.32    1.72
   4  -2   5   35.29    1.79
   4   2   5   35.43    1.68
   4   2   5   33.51    1.50
   4   2   5   35.61    1.77
   4   2   5   35.10    1.74
   6  -2   5   35.52    1.92
   6  -2   5   36.52    1.88
   6  -2   5   35.64    1.48
   6   2   5   35.55    1.52
   6   2   5   30.80    1.79
   6   2   5   34.85    1.82
   6   2   5   35.83    1.75
   8  -2   5   12.31    0.73
   8  -2   5   14.92    1.25
   8  -2   5   11.51    1.21
   8   2   5   11.99    1.13
   8   2   5   12.44    1.13
   8   2   5   11.83    0.89
   8   2   5   12.88    0.67
  10  -2   5    0.00    0.37
  10  -2   5   -0.74    0.33
  10  -2   5    0.26    0.24
  10   2   5    0.06    0.36
  10   2   5   -0.19    0.27
  10   2   5   -0.32    0.26
  12  -2   5   19.04    1.15
  12  -2   5   20.97    1.48
  12  -2   5   22.15    1.89
  12   2   5   19.13    1.44
  12   2   5   20.77    1.28
  12   2   5   18.67    1.39
  14  -2   5    0.65    0.60
  14  -2   5    0.22    0.47
  14  -2   5    0.39    0.36
  14   2   5    0.68    0.54
  14   2   5    0.67    0.39
  14   2   5    0.82    0.52
  16  -2   5   16.75    1.61
  16  -2   5   16.47    1.14
  16  -2   5   17.05    1.84
  16   2   5   12.87    1.16
  16   2   5   12.25    1.46
  16   2   5   11.01    1.33
  18  -2   5    0.33    0.61
  18  -2   5    0.16    0.68
  18   2   5    1.53    0.65
  18   2   5    1.36    0.67
  20  -2   5    6.66    1.36
  20  -2   5    7.39    1.19
  20   2   5    6.25    1.08
  22  -2   5   -1.29    0.61
  22   2   5    0.00    0.59
  22   2   5   -0.41    0.53
  31  -3  -5    0.69    0.81
  31  -3  -5    0.76    0.67
  31   3  -5    0.59    0.69
  29  -3  -5   19.75    2.08
  29  -3  -5   21.04    2.02
  29   3  -5   14.70    1.90
  27  -3  -5    1.49    0.77
  27  -3  -5    2.16    0.80
  27  -3  -5    1.36    0.52
  27   3  -5    1.91    0.82
  25  -3  -5    1.26    0.51
  25  -3  -5    1.30    0.66
  25  -3  -5    1.72    0.70
  25   3  -5    1.63    0.40
  25   3  -5    1.64    0.70
  23  -3  -5    1.36    0.48
  23  -3  -5    2.40    0.71
  23  -3  -5    0.35    0.56
  23   3  -5    1.28    0.34
  23   3  -5    1.81    0.64
  21  -3  -5   -0.10    0.43
  21  -3  -5    0.24    0.49
  21   3  -5   -0.05    0.20
  21   3  -5   -0.24    0.45
  19  -3  -5    0.84    0.48
  19  -3  -5   -0.01    0.45
  19   3  -5   -0.18    0.18
  19   3  -5   -0.22    0.27
  17  -3  -5   10.06    1.04
  17  -3  -5   11.27    1.06
  17   3  -5   10.53    1.14
  17   3  -5    9.54    0.63
 -15  -3   5    1.90    0.15
 -15  -3   5    1.84    0.33
 -15  -3   5    2.27    0.16
  15  -3  -5    2.03    0.55
  15   3  -5    1.81    0.30
  15   3  -5    1.00    0.52
 -13  -3   5    7.14    0.53
 -13  -3   5    6.84    0.49
 -13  -3   5    7.82    0.45
  13  -3  -5    6.75    0.76
  13   3  -5    7.07    0.83
  13   3  -5    6.82    0.48
 -11  -3   5    7.19    0.49
 -11  -3   5    6.81    0.48
  11   3  -5    6.88    0.75
 -11   3   5    7.23    0.69
  11   3  -5    7.00    0.48
   9  -3  -5   16.24    1.03
  -9  -3   5   18.09    0.91
  -9  -3   5   18.16    0.88
  -9   3   5   15.47    0.96
   9   3  -5   17.43    1.03
  -7  -3   5    0.13    0.23
  -7  -3   5    0.57    0.29
  -7  -3   5    0.31    0.22
  -7  -3   5    0.15    0.17
  -7   3   5    0.13    0.24
   7   3  -5    0.22    0.23
  -5  -3   5   36.29    1.54
  -5  -3   5   37.69    1.54
  -5  -3   5   32.98    1.62
  -5   3   5   34.66    1.65
   5   3  -5   33.56    1.52
  -3  -3   5    1.79    0.37
  -3  -3   5    1.44    0.29
  -3  -3   5    1.78    0.25
   3   3  -5    2.12    0.33
  -3   3   5    1.54    0.33
   3   3  -5    1.67    0.23
  -1  -3   5   28.28    1.38
  -1  -3   5   28.86    1.09
  -1  -3   5   28.35    1.48
  -1   3   5   24.46    1.39
   1  -3   5   12.91    0.92
   1  -3   5   13.69    0.91
   1   3   5   12.60    0.87
   3  -3   5   71.94    3.22
   3  -3   5   74.20    3.28
   3   3   5   76.59    3.23
   5  -3   5   24.08    1.47
   5  -3   5   22.33    1.40
   5   3   5   23.67    1.48
   5   3   5   22.07    1.39
   7  -3   5    2.11    0.24
   7  -3   5    1.86    0.57
   7  -3   5    3.21    0.69
   7   3   5    2.46    0.49
   7   3   5    1.51    0.51
   7   3   5    2.29    0.59
   9  -3   5    2.41    0.68
   9  -3   5    3.46    0.70
   9  -3   5    3.09    0.36
   9   3   5    2.60    0.65
   9   3   5    2.09    0.58
   9   3   5    2.68    0.51
  11  -3   5    1.26    0.64
  11  -3   5    0.38    0.49
  11  -3   5    1.04    0.28
  11   3   5    1.03    0.52
  11   3   5    0.52    0.49
  11   3   5    1.16    0.41
  13  -3   5   16.83    1.72
  13  -3   5   18.02    1.63
  13  -3   5   16.92    1.01
  13   3   5   17.32    1.54
  13   3   5   16.86    1.67
  13   3   5   18.01    1.18
  15  -3   5    3.17    0.82
  15  -3   5    3.30    0.96
  15   3   5    2.26    0.76
  15   3   5    2.05    0.66
  17  -3   5    2.18    0.89
  17  -3   5    1.08    0.67
  17   3   5    1.81    0.75
  17   3   5    1.89    0.63
  19  -3   5    2.79    0.92
  19  -3   5    2.35    0.90
  19   3   5    3.22    0.91
  19   3   5    2.58    0.81
  21  -3   5    3.21    0.98
  21  -3   5    1.88    0.98
  21   3   5    2.72    0.80
  21   3   5    1.75    0.82
  30  -4  -5    8.10    1.44
  30  -4  -5    4.93    1.04
  30   4  -5    6.80    1.35
  28  -4  -5   13.80    1.45
  28  -4  -5   13.70    1.62
  28  -4  -5   14.25    1.75
  28   4  -5   13.61    1.82
  26  -4  -5    3.53    0.97
  26  -4  -5    5.17    1.01
  26  -4  -5    6.39    0.98
  26   4  -5    4.49    1.06
  24  -4  -5    0.92    0.56
  24  -4  -5    0.28    0.56
  24  -4  -5    0.87    0.53
  24   4  -5    0.92    0.35
  22  -4  -5    3.03    0.72
  22  -4  -5    1.37    0.58
  22   4  -5    1.57    0.67
  22   4  -5    3.03    0.46
  20  -4  -5    3.30    0.78
  20  -4  -5    3.17    0.69
  20   4  -5    2.53    0.73
  20   4  -5    3.67    0.48
  18  -4  -5    3.58    0.76
  18   4  -5    4.27    0.78
  18   4  -5    4.02    0.49
  16  -4  -5    0.69    0.45
 -16  -4   5    0.01    0.15
  16   4  -5    0.02    0.22
  16   4  -5   -0.16    0.39
  14  -4  -5    1.14    0.46
 -14  -4   5    2.41    0.32
  14   4  -5    2.69    0.57
  14   4  -5    1.48    0.34
 -12  -4   5    0.29    0.21
  12  -4  -5    0.60    0.35
 -12   4   5    0.14    0.32
  12   4  -5    0.44    0.29
  12   4  -5    0.31    0.34
  10  -4  -5    7.33    0.81
 -10  -4   5    7.07    0.64
  10   4  -5    7.51    0.66
 -10   4   5    8.13    0.80
  10   4  -5    6.93    0.78
  -8  -4   5   56.60    2.45
  -8  -4   5   57.18    2.36
  -8   4   5   56.17    2.51
   8   4  -5   55.06    2.48
  -6  -4   5   17.74    0.96
  -6  -4   5   18.38    1.07
   6   4  -5   17.36    0.99
  -6   4   5   15.71    1.05
  -4  -4   5   11.20    0.68
  -4  -4   5   11.40    0.84
  -4  -4   5   10.27    0.73
   4   4  -5   10.05    0.66
  -4   4   5   10.79    0.94
  -2  -4   5   62.00    2.59
  -2  -4   5   53.35    2.63
  -2  -4   5   61.16    2.37
  -2   4   5   60.16    2.67
   0  -4   5    2.01    0.46
   0  -4   5    2.66    0.25
   0  -4   5    2.08    0.46
   0   4   5    1.23    0.41
   2  -4   5   14.58    1.06
   2  -4   5   13.35    1.04
   2   4   5   14.17    1.02
   4  -4   5   49.84    2.55
   4  -4   5   55.45    2.57
   4   4   5   50.14    2.49
   6  -4   5    3.56    0.67
   6  -4   5    4.71    0.75
   6   4   5    4.62    0.72
   6   4   5    4.83    0.81
   8  -4   5   11.28    1.19
   8  -4   5   12.13    0.51
   8  -4   5   13.34    1.29
   8   4   5   11.64    1.17
   8   4   5   11.90    1.31
  10  -4   5   16.93    1.65
  10  -4   5   18.72    1.47
  10  -4   5   20.12    0.87
  10   4   5   18.83    1.46
  10   4   5   17.64    1.35
  12  -4   5   -0.29    0.40
  12  -4   5   -0.72    0.26
  12   4   5   -0.44    0.31
  12   4   5   -0.03    0.40
  14  -4   5   11.50    1.38
  14  -4   5    9.28    1.37
  14   4   5   10.55    1.24
  14   4   5   12.16    1.49
  16  -4   5   -0.22    0.65
  16  -4   5    0.11    0.55
  16   4   5    1.12    0.58
  16   4   5    0.52    0.59
  18  -4   5    1.69    0.77
  18  -4   5    3.49    1.07
  18   4   5    1.70    0.83
  18   4   5    3.18    0.79
  20  -4   5    5.06    1.19
  20  -4   5    7.27    1.43
  20   4   5    7.66    1.17
  20   4   5    7.71    1.41
  22  -4   5   -1.11    0.71
  29  -5  -5    1.64    0.68
  29  -5  -5    1.36    0.73
  29  -5  -5    0.72    0.80
  29   5  -5    0.65    0.65
  27  -5  -5    0.85    0.67
  27  -5  -5    1.66    0.72
  27  -5  -5    0.41    0.74
  27   5  -5    2.59    0.93
  25  -5  -5    6.68    1.07
  25  -5  -5    7.72    1.19
  25  -5  -5    3.89    1.03
  25   5  -5    5.25    1.13
  23  -5  -5    0.82    0.55
  23  -5  -5    1.68    0.65
  23  -5  -5    0.50    0.50
  23   5  -5    0.94    0.36
  23   5  -5    0.09    0.55
  21  -5  -5   17.79    1.71
  21  -5  -5   20.85    1.75
  21   5  -5   17.04    1.80
  21   5  -5   19.06    1.15
  19  -5  -5    1.46    0.64
  19   5  -5    1.18    0.36
  19   5  -5    0.76    0.59
 -17  -5   5    7.68    0.54
  17  -5  -5    7.81    1.05
  17   5  -5    5.32    0.92
  17   5  -5    7.91    0.76
  15  -5  -5   11.98    1.28
 -15  -5   5   13.25    0.81
  15   5  -5   14.07    1.39
  15   5  -5   13.64    0.92
  13  -5  -5    0.30    0.43
 -13  -5   5    0.42    0.28
  13   5  -5    0.33    0.29
  13   5  -5    0.49    0.43
 -11  -5   5   57.91    2.52
  11  -5  -5   56.90    2.75
  11   5  -5   61.80    2.77
 -11   5   5   52.94    2.65
  11   5  -5   57.80    2.55
  -9  -5   5    8.25    0.78
   9  -5  -5    7.16    0.87
   9   5  -5    8.29    0.78
   9   5  -5    7.53    0.84
  -9   5   5    8.11    0.85
  -7  -5   5    0.81    0.34
  -7  -5   5    0.59    0.28
  -7   5   5    0.44    0.29
   7   5  -5    0.23    0.33
  -5  -5   5    2.31    0.46
  -5  -5   5    2.30    0.51
  -5   5   5    2.58    0.55
   5   5  -5    1.94    0.40
  -3  -5   5   27.86    1.45
  -3  -5   5   22.68    1.45
  -3   5   5   27.65    1.55
  -1  -5   5   -0.26    0.33
  -1  -5   5   -0.11    0.17
  -1  -5   5   -0.23    0.26
  -1   5   5   -0.12    0.24
   1  -5   5    0.33    0.42
   1  -5   5    1.54    0.47
   1  -5   5    0.82    0.21
   1   5   5    0.35    0.38
   3  -5   5    1.16    0.52
   3  -5   5    0.38    0.36
   3  -5   5    0.98    0.15
   3   5   5    0.48    0.42
   5  -5   5    9.74    1.15
   5  -5   5   10.12    1.15
   5   5   5    9.52    1.05
   7  -5   5    0.29    0.51
   7  -5   5    0.12    0.35
   7   5   5   -0.55    0.31
   9  -5   5    1.83    0.69
   9  -5   5    2.25    0.65
   9   5   5    3.41    0.84
   9   5   5    2.95    0.70
  11  -5   5   -0.27    0.53
  11  -5   5   -0.08    0.48
  11   5   5   -0.83    0.35
  11   5   5   -0.22    0.50
  13  -5   5   -0.19    0.36
  13  -5   5    0.47    0.51
  13   5   5   -0.16    0.51
  13   5   5    0.05    0.45
  15  -5   5    0.26    0.60
  15  -5   5   -0.64    0.58
  15   5   5    1.08    0.73
  15   5   5    0.87    0.57
  17  -5   5    2.37    1.00
  17  -5   5    2.68    0.92
  17   5   5    1.81    0.68
  17   5   5    1.66    0.84
  19  -5   5    1.27    0.94
  19  -5   5    0.80    0.70
  19   5   5    0.75    0.75
  19   5   5    1.56    0.71
  28  -6  -5    2.75    1.04
  28  -6  -5    5.62    1.16
  28   6  -5    4.17    1.19
  26  -6  -5    0.08    0.69
  26  -6  -5    0.65    0.62
  26  -6  -5    0.07    0.65
  24  -6  -5    6.13    1.07
  24  -6  -5    3.28    1.00
  24  -6  -5    5.06    1.02
  24   6  -5    4.86    1.12
  22  -6  -5    7.53    1.12
  22  -6  -5    6.32    1.11
  22   6  -5    7.13    0.80
  22   6  -5    5.74    1.15
  20  -6  -5    0.45    0.51
  20   6  -5    1.49    0.69
  20   6  -5    0.71    0.37
 -18  -6   5    3.81    0.47
  18  -6  -5    4.79    0.97
  18   6  -5    3.09    0.56
  18   6  -5    4.96    0.98
  16  -6  -5    0.83    0.50
 -16  -6   5    1.38    0.37
  16   6  -5    0.55    0.36
  16   6  -5   -0.53    0.38
 -14  -6   5    6.09    0.67
  14  -6  -5    5.83    0.89
  14   6  -5    6.86    0.99
  14   6  -5    5.73    0.72
 -12  -6   5    0.60    0.34
  12  -6  -5    0.24    0.45
 -12   6   5   -0.49    0.33
  12   6  -5    0.65    0.45
  12   6  -5    0.41    0.34
  10  -6  -5    7.10    0.96
 -10  -6   5    8.55    0.85
  10   6  -5    8.40    0.97
 -10   6   5    7.16    0.93
  10   6  -5    6.91    0.80
  -8  -6   5    2.81    0.55
   8  -6  -5    2.23    0.58
  -8  -6   5    2.98    0.51
   8   6  -5    2.91    0.57
  -8   6   5    1.69    0.52
  -6  -6   5    4.26    0.61
  -6  -6   5    3.03    0.59
   6   6  -5    4.15    0.61
  -6   6   5    4.29    0.73
  -4  -6   5    0.81    0.39
  -4  -6   5    0.75    0.40
  -4   6   5    1.24    0.50
  -2  -6   5    0.35    0.37
  -2  -6   5    0.51    0.42
  -2   6   5    1.08    0.47
   0  -6   5    0.22    0.35
   0  -6   5    0.59    0.42
   0   6   5   -0.24    0.38
   2  -6   5    0.49    0.40
   2  -6   5    1.10    0.49
   2  -6   5    0.97    0.24
   2   6   5    0.59    0.45
   4  -6   5    0.06    0.43
   4  -6   5   -0.16    0.42
   4   6   5   -0.03    0.41
   6  -6   5    3.85    0.85
   6  -6   5    4.97    0.93
   6   6   5    5.42    0.87
   8  -6   5   -0.19    0.48
   8  -6   5   -0.37    0.51
   8   6   5   -0.21    0.38
  10  -6   5    1.10    0.72
  10  -6   5    0.58    0.49
  10   6   5   -0.21    0.42
  12  -6   5    0.83    0.71
  12  -6   5    0.96    0.57
  12   6   5    2.08    0.64
  14  -6   5    0.38    0.70
  14  -6   5   -0.13    0.42
  14   6   5   -0.04    0.47
  16  -6   5    1.77    0.97
  16  -6   5    3.49    0.97
  16   6   5    2.94    0.84
  18  -6   5    0.18    0.67
  18  -6   5    0.68    0.85
  18   6   5    0.86    0.58
  27  -7  -5   -0.07    0.60
  27  -7  -5   -0.18    0.75
  27   7  -5    1.28    0.94
  25  -7  -5    1.37    0.72
  25  -7  -5    1.42    0.91
  25   7  -5    2.03    0.91
  23  -7  -5    0.48    0.69
  23  -7  -5    0.56    0.63
  23  -7  -5    0.36    0.68
  23   7  -5    0.37    0.65
  21  -7  -5    3.00    0.84
  21   7  -5    3.18    0.93
  21   7  -5    3.23    0.63
  19  -7  -5    6.91    1.18
  19   7  -5    8.45    0.94
  19   7  -5    6.90    1.18
  17  -7  -5    0.19    0.45
 -17  -7   5    0.95    0.35
  17   7  -5    0.72    0.60
  17   7  -5    1.04    0.45
 -15  -7   5   18.13    1.19
  15  -7  -5   17.60    1.73
  15   7  -5   19.25    1.30
  15   7  -5   22.44    1.93
 -13  -7   5    4.36    0.65
  13  -7  -5    5.25    0.91
  13   7  -5    5.90    0.97
  13   7  -5    5.31    0.77
  11  -7  -5   21.89    1.59
 -11  -7   5   17.86    1.26
  11   7  -5   20.63    1.50
  11   7  -5   21.48    1.38
 -11   7   5   18.99    1.69
  -9  -7   5    0.41    0.34
   9  -7  -5   -0.62    0.35
  -9  -7   5    0.07    0.33
  -9   7   5    0.21    0.34
   9   7  -5    0.49    0.45
  -7  -7   5   30.28    1.66
   7  -7  -5   27.10    1.77
  -7  -7   5   27.13    1.68
  -7   7   5   26.44    1.71
  -5  -7   5    8.86    1.04
  -5  -7   5    8.02    0.93
  -5   7   5   10.48    1.20
  -3  -7   5    6.72    0.94
  -3  -7   5    7.30    0.91
  -3   7   5    6.13    0.93
  -1  -7   5    0.60    0.47
  -1  -7   5    1.54    0.59
  -1   7   5    0.62    0.48
   1  -7   5    6.45    0.94
   1  -7   5    7.63    1.09
   1   7   5    6.02    0.92
   3  -7   5   -0.25    0.47
   3  -7   5    0.23    0.49
   3   7   5    0.62    0.44
   5  -7   5    1.13    0.67
   5  -7   5    0.63    0.47
   5   7   5    1.05    0.54
   7  -7   5    2.42    0.84
   7  -7   5    1.44    0.71
   7   7   5    3.61    0.80
   9  -7   5   11.84    1.54
   9  -7   5   13.80    1.63
   9   7   5   12.65    1.46
  11  -7   5    0.48    0.67
  11  -7   5    1.37    0.62
  11   7   5    1.10    0.63
  13  -7   5    1.56    0.86
  13  -7   5    1.69    0.79
  13   7   5    1.90    0.75
  15  -7   5    0.27    0.81
  15  -7   5    1.40    0.82
  15   7   5    1.22    0.63
  17  -7   5    0.55    0.71
  17  -7   5    0.16    0.86
  17   7   5    1.35    0.71
  24  -8  -5    0.96    0.77
  24  -8  -5    3.05    0.91
  24   8  -5    1.37    0.83
  22  -8  -5    0.38    0.73
  22   8  -5    0.95    0.76
  20  -8  -5    0.32    0.56
  20   8  -5   -0.53    0.33
  20   8  -5    0.25    0.47
  18  -8  -5    1.52    0.82
  18   8  -5    2.50    0.85
  18   8  -5    1.87    0.61
  16  -8  -5    0.14    0.57
 -16  -8   5    0.82    0.41
  16   8  -5    1.34    0.66
  16   8  -5    0.70    0.46
 -14  -8   5    2.45    0.55
  14  -8  -5    1.35    0.68
  14   8  -5    2.47    0.68
  14   8  -5    3.02    0.80
  12  -8  -5    3.71    0.88
 -12  -8   5    4.00    0.68
 -12  -8   5    2.67    0.60
  12   8  -5    4.74    0.80
  12   8  -5    2.17    0.69
 -10  -8   5    0.65    0.44
 -10  -8   5    0.29    0.35
  10  -8  -5   -0.29    0.45
 -10   8   5    0.17    0.36
  10   8  -5    0.20    0.48
   8  -8  -5   -0.46    0.24
  -8  -8   5    0.38    0.37
  -8  -8   5    0.00    0.32
  -8   8   5    0.50    0.54
  -6  -8   5    3.99    0.78
  -6  -8   5    3.98    0.72
   6  -8  -5    4.44    0.80
  -6   8   5    5.67    0.97
  -4  -8   5    0.71    0.45
  -4  -8   5    0.47    0.38
  -4   8   5    1.70    0.57
  -2  -8   5    5.17    0.92
  -2  -8   5    4.21    0.83
  -2   8   5    6.18    1.00
   0  -8   5    8.95    1.14
   0  -8   5    7.94    1.17
   0   8   5    5.61    0.96
   2  -8   5    0.96    0.64
   2  -8   5    1.60    0.67
   2   8   5    1.99    0.66
   4  -8   5   -0.22    0.49
   4  -8   5    0.23    0.43
   4   8   5    0.80    0.54
   6  -8   5    2.51    0.74
   6  -8   5    1.92    0.78
   6   8   5    2.91    0.76
   8  -8   5    3.09    0.94
   8  -8   5    3.32    0.90
   8   8   5    2.71    0.79
  10  -8   5    2.78    0.85
  10  -8   5    1.07    0.82
  10   8   5    2.60    0.82
  12  -8   5    5.17    1.18
  12  -8   5    5.65    1.29
  12   8   5    5.06    1.04
  14  -8   5    0.04    0.60
  14  -8   5    1.93    0.93
  14   8   5    2.12    0.78
  21  -9  -5   -0.20    0.55
  21   9  -5   -0.43    0.48
  19  -9  -5   -0.76    0.66
  19   9  -5   -0.58    0.49
  19   9  -5   -0.20    0.47
  17  -9  -5   13.13    1.71
  17   9  -5   12.95    1.42
  17   9  -5   15.03    1.82
  15  -9  -5    5.53    1.14
 -15  -9   5    4.54    0.80
  15   9  -5    6.64    1.06
  15   9  -5    7.79    1.27
 -13  -9   5    1.21    0.51
 -13  -9   5    0.96    0.45
  13  -9  -5    0.14    0.42
 -11  -9   5    0.19    0.38
  11  -9  -5   -0.29    0.44
 -11  -9   5   -0.36    0.27
  -9  -9   5    5.83    0.95
   9  -9  -5    5.56    1.05
  -9  -9   5    8.03    1.03
  -9   9   5   10.37    1.36
  -7  -9   5    6.34    0.97
   7  -9  -5    4.28    0.91
  -7  -9   5    3.81    0.79
  -7   9   5    5.80    1.05
   5  -9  -5    3.22    0.81
  -5  -9   5    3.41    0.81
  -5  -9   5    3.23    0.73
  -5   9   5    3.49    0.86
  -3  -9   5   -0.27    0.42
  -3  -9   5    0.33    0.46
  -3   9   5   -0.09    0.46
  -1  -9   5    1.38    0.64
  -1  -9   5    0.98    0.63
  -1   9   5    1.93    0.63
   1  -9   5    3.09    0.83
   1  -9   5    4.48    0.93
   1   9   5    4.36    0.97
   3  -9   5    2.24    0.81
   3  -9   5    1.48    0.75
   3   9   5    2.77    0.84
   5  -9   5    0.69    0.67
   5  -9   5   -0.25    0.58
   5   9   5   -0.44    0.46
   7  -9   5    0.55    0.74
   7  -9   5   -0.64    0.57
   7   9   5    0.04    0.51
   9  -9   5    5.44    1.25
   9  -9   5    6.15    1.28
   9   9   5    4.87    1.03
  11  -9   5    4.84    1.14
  11  -9   5    3.61    1.16
  11   9   5    4.15    1.00
  18 -10  -5    0.43    0.63
 -16 -10   5    0.70    0.56
  16 -10  -5    0.83    0.78
 -14 -10   5    1.87    0.60
  14 -10  -5    2.10    0.89
 -14 -10   5    0.42    0.71
 -12 -10   5   -0.44    0.37
 -12 -10   5   -0.05    0.35
  12 -10  -5   -0.64    0.48
  10 -10  -5    0.96    0.62
 -10 -10   5    0.06    0.45
 -10 -10   5    0.73    0.51
   8 -10  -5    2.90    0.79
  -8 -10   5    4.44    0.93
  -8 -10   5    5.47    0.96
  -8  10   5    4.73    1.09
   6 -10  -5    0.40    0.46
  -6 -10   5   -0.03    0.48
  -6 -10   5    0.21    0.52
  -6  10   5    0.95    0.67
  -4 -10   5    0.77    0.56
  -4 -10   5    1.54    0.71
   4 -10  -5    1.63    0.62
  -4  10   5    2.59    0.86
  -2 -10   5   -0.15    0.48
   2 -10  -5   -0.09    0.44
  -2 -10   5    0.11    0.58
  -2  10   5   -0.02    0.55
   0 -10   5    7.51    1.25
   0 -10   5    6.24    1.17
   0  10   5    9.78    1.42
   2 -10   5    2.02    0.81
   2 -10   5   -0.39    0.54
   2  10   5    0.61    0.63
   4 -10   5   -0.08    0.60
   4 -10   5    0.68    0.69
   4  10   5    1.29    0.74
   6 -10   5   -0.77    0.39
   6 -10   5   -0.71    0.64
   6  10   5   -0.50    0.51
   8 -10   5    1.47    0.95
   8 -10   5    1.94    0.85
   8  10   5    1.64    0.80
 -11 -11   5    2.58    0.77
 -11 -11   5    3.09    0.90
  11 -11  -5    3.80    1.08
  -9 -11   5    1.26    0.57
   9 -11  -5    2.10    0.83
  -9 -11   5    0.05    0.50
  -7 -11   5   16.52    1.78
  -7 -11   5   15.56    1.65
   7 -11  -5   14.72    1.80
  -5 -11   5    1.10    0.69
   5 -11  -5    1.35    0.71
  -5 -11   5    1.89    0.76
  -5  11   5    0.98    0.81
  -3 -11   5    0.26    0.62
   3 -11  -5    0.70    0.60
  -3 -11   5    1.22    0.68
  -3  11   5   -0.16    0.64
  -1 -11   5    0.87    0.74
  -1 -11   5   -0.02    0.62
   1 -11  -5    0.32    0.59
  -1  11   5    0.05    0.59
   1 -11   5    2.49    0.95
   1 -11   5    2.51    0.87
   1  11   5    3.32    0.99
  34   0  -6    7.46    1.32
  34   0  -6   10.18    1.61
  32   0  -6    4.40    1.10
  32   0  -6    3.60    0.91
  30   0  -6   -0.36    0.55
  30   0  -6   -0.26    0.47
  28   0  -6    4.70    1.04
  28   0  -6    5.48    0.95
  26   0  -6   19.34    1.67
  26   0  -6   21.62    1.94
  24   0  -6    8.28    1.01
  24   0  -6   10.39    0.53
  24   0  -6    8.19    1.20
  22   0  -6    6.87    0.43
  22   0  -6    5.64    0.78
  22   0  -6    6.49    0.96
  22   0  -6    7.27    0.46
  20   0  -6   11.33    0.60
  20   0  -6   11.81    0.62
  20   0  -6   11.27    1.01
  20   0  -6   10.02    1.14
 -18   0   6   24.49    1.19
  18   0  -6   22.83    1.04
  18   0  -6   23.12    1.49
  18   0  -6   23.20    1.03
  18   0  -6   23.51    1.28
  16   0  -6   17.11    1.14
  16   0  -6   15.43    0.70
  16   0  -6   16.25    0.93
 -16   0   6   15.11    0.88
  16   0  -6   15.92    0.77
  14   0  -6   66.82    2.55
 -14   0   6   65.91    2.58
  14   0  -6   62.45    2.82
  14   0  -6   62.95    2.60
  14   0  -6   64.02    2.41
  12   0  -6    0.06    0.28
  12   0  -6    0.21    0.08
  12   0  -6    0.35    0.17
  12   0  -6    0.14    0.16
 -12   0   6    0.24    0.14
  10   0  -6    4.81    0.45
 -10   0   6    5.38    0.45
 -10   0   6    4.38    0.27
  10   0  -6    4.99    0.32
  -8   0   6    4.02    0.44
   8   0  -6    3.96    0.45
  -8   0   6    4.79    0.33
   6   0  -6   32.30    1.45
  -6   0   6   30.10    1.41
  -4   0   6    3.70    0.51
   4   0  -6    4.81    0.53
   4   0  -6    4.45    0.43
  -2   0   6   57.37    2.43
   2   0  -6   59.05    2.44
  -2   0   6   59.30    2.51
   0   0   6  222.53    8.43
   0   0   6  219.03    8.45
   0   0  -6  224.57    8.27
   2   0   6    1.47    0.37
  -2   0  -6    2.15    0.33
   2   0   6    2.14    0.45
   4   0   6    0.12    0.32
   4   0   6    0.11    0.24
   4   0   6    0.19    0.27
   6   0   6   25.46    1.35
   6   0   6   25.31    1.60
   6   0   6   26.74    1.52
   8   0   6   28.19    1.53
   8   0   6   28.98    1.70
   8   0   6   30.22    1.78
  10   0   6    5.82    0.85
  10   0   6    5.44    0.72
  10   0   6    5.96    0.94
  12   0   6    1.13    0.47
  12   0   6    0.82    0.55
  12   0   6   -0.07    0.36
  14   0   6   66.02    3.15
  14   0   6   63.06    3.45
  14   0   6   66.85    3.22
  16   0   6   25.43    2.34
  16   0   6   26.34    1.75
  16   0   6   26.99    1.79
  18   0   6   10.79    1.29
  18   0   6   12.03    1.70
  18   0   6    9.85    1.23
  20   0   6    2.69    0.94
  20   0   6    2.29    0.78
  22   0   6    7.02    1.46
  22   0   6    7.65    1.42
  33  -1  -6   -0.79    0.54
  33  -1  -6   -1.15    0.50
  33   1  -6    0.80    0.60
  33   1  -6    0.62    0.73
  31  -1  -6    2.09    0.82
  31  -1  -6    0.97    0.74
  31   1  -6    2.01    0.82
  31   1  -6    2.61    0.79
  29  -1  -6   -0.37    0.49
  29  -1  -6   -0.30    0.47
  29   1  -6   -0.07    0.48
  29   1  -6    0.19    0.45
  27  -1  -6   -0.58    0.42
  27  -1  -6    0.08    0.58
  27   1  -6    0.24    0.55
  27   1  -6   -0.07    0.38
  25  -1  -6    0.49    0.54
  25  -1  -6    0.73    0.29
  25  -1  -6    0.29    0.50
  25   1  -6    0.28    0.40
  25   1  -6    0.87    0.59
  25   1  -6    0.41    0.26
  23  -1  -6    0.34    0.28
  23  -1  -6    0.75    0.48
  23  -1  -6    1.21    0.58
  23   1  -6    0.06    0.22
  23   1  -6    0.17    0.36
  23   1  -6    0.72    0.54
  21  -1  -6    1.24    0.50
  21  -1  -6    1.38    0.52
  21  -1  -6    1.95    0.37
  21   1  -6    0.82    0.53
  21   1  -6    1.93    0.30
  21   1  -6    1.91    0.51
  19  -1  -6    5.07    0.74
  19  -1  -6    4.81    0.54
  19  -1  -6    5.61    0.73
 -19  -1   6    4.98    0.49
  19   1  -6    4.08    0.35
  19   1  -6    4.50    0.60
  19   1  -6    4.36    0.75
  17  -1  -6   55.66    2.19
  17  -1  -6   51.09    2.52
  17  -1  -6   56.94    2.41
  17   1  -6   55.15    2.60
  17   1  -6   50.95    2.27
  17   1  -6   51.30    2.01
  15  -1  -6    8.78    0.51
  15  -1  -6    8.23    0.72
 -15  -1   6    7.04    0.51
  15  -1  -6    8.02    0.84
  15   1  -6    7.22    0.83
  15   1  -6    7.46    0.55
 -15   1   6    8.84    0.65
  15   1  -6    8.35    0.39
  13  -1  -6   12.25    0.74
  13  -1  -6   11.10    0.60
 -13  -1   6   11.48    0.58
  13   1  -6   11.38    0.60
 -13   1   6   10.48    0.75
  13   1  -6   11.12    0.82
  13   1  -6   12.16    0.57
 -13   1   6   10.68    0.68
 -11  -1   6    5.10    0.26
  11  -1  -6    4.51    0.44
  11  -1  -6    5.70    0.51
  11  -1  -6    5.57    0.38
  11   1  -6    5.12    0.38
  11   1  -6    6.18    0.64
  11   1  -6    5.29    0.28
 -11   1   6    4.89    0.37
   9  -1  -6    2.88    0.39
  -9  -1   6    2.29    0.33
   9  -1  -6    2.59    0.30
   9   1  -6    2.21    0.31
   9   1  -6    1.86    0.34
  -9   1   6    2.36    0.29
  -7  -1   6    0.04    0.21
   7  -1  -6    0.12    0.23
   7  -1  -6    0.01    0.18
   7   1  -6   -0.03    0.08
   7   1  -6   -0.21    0.18
  -7   1   6    0.47    0.21
   7   1  -6    0.58    0.23
  -7   1   6   -0.02    0.22
  -5  -1   6    6.49    0.59
  -5  -1   6    5.64    0.40
   5  -1  -6    6.76    0.57
   5  -1  -6    7.74    0.75
  -5   1   6    6.32    0.61
   5   1  -6    6.12    0.48
  -5   1   6    5.74    0.53
   5   1  -6    5.86    0.40
  -3  -1   6    8.19    0.58
  -3  -1   6    9.23    0.69
   3   1  -6    8.11    0.55
  -3   1   6    8.40    0.62
  -3   1   6    8.28    0.59
  -1  -1   6   56.53    2.54
   1  -1  -6   61.28    2.61
  -1  -1   6   60.11    2.50
  -1   1   6   56.70    2.50
  -1   1   6   62.96    2.58
   1   1  -6   57.85    2.27
   1  -1   6    1.65    0.42
   1  -1   6    2.04    0.42
   1   1   6    1.73    0.41
  -1   1  -6    2.16    0.25
   1   1   6    1.98    0.40
   3  -1   6   47.20    2.24
   3  -1   6   46.86    2.25
   3   1   6   46.64    2.18
  -3   1  -6   47.67    1.93
   5  -1   6   44.33    2.15
   5  -1   6   40.14    1.82
   5  -1   6   44.39    2.20
   5   1   6   45.47    2.09
  -5   1  -6   42.22    1.83
   5   1   6   42.41    2.17
   5   1   6   41.44    2.02
   7  -1   6    3.34    0.65
   7  -1   6    4.05    0.68
   7  -1   6    3.63    0.47
   7   1   6    3.39    0.60
   7   1   6    4.37    0.65
   7   1   6    2.90    0.66
   9  -1   6   16.57    1.30
   9  -1   6   18.97    1.11
   9  -1   6   23.36    1.57
   9   1   6   18.99    1.29
   9   1   6   20.04    1.41
   9   1   6   18.36    1.28
  11  -1   6   42.20    2.27
  11  -1   6   40.27    2.00
  11  -1   6   41.29    2.37
  11   1   6   38.13    2.30
  11   1   6   39.82    2.13
  11   1   6   43.79    2.24
  13  -1   6    0.53    0.36
  13  -1   6    0.68    0.48
  13  -1   6    0.37    0.53
  13   1   6    0.64    0.48
  13   1   6   -0.14    0.47
  13   1   6    0.57    0.46
  13   1   6   -0.22    0.51
  15  -1   6    2.51    0.89
  15  -1   6    3.40    0.86
  15  -1   6    2.45    0.62
  15   1   6    1.72    0.72
  15   1   6    3.07    0.87
  15   1   6    2.85    0.69
  15   1   6    2.30    0.70
  17  -1   6   -0.11    0.39
  17  -1   6    0.72    0.67
  17  -1   6   -0.65    0.54
  17   1   6   -0.16    0.55
  17   1   6    0.12    0.45
  17   1   6   -0.36    0.35
  19  -1   6   15.45    1.64
  19  -1   6   17.62    2.08
  19   1   6   16.94    1.79
  19   1   6   18.10    1.78
  21  -1   6    0.56    0.80
  21   1   6    1.65    0.84
  21   1   6    0.26    0.63
  34  -2  -6    0.20    0.59
  34  -2  -6    0.16    0.70
  34   2  -6   -0.31    0.63
  32  -2  -6    0.07    0.72
  32  -2  -6    0.72    0.72
  32   2  -6    1.07    0.76
  30  -2  -6    3.03    0.98
  30  -2  -6    2.60    0.84
  30   2  -6    1.35    0.77
  28  -2  -6    1.09    0.64
  28  -2  -6    0.19    0.61
  28   2  -6   -0.17    0.53
  26  -2  -6    9.65    0.94
  26  -2  -6    9.76    1.30
  26  -2  -6    8.48    1.18
  26   2  -6   10.61    1.43
  24  -2  -6    2.26    0.49
  24  -2  -6    1.88    0.63
  24  -2  -6    2.04    0.67
  24   2  -6    2.44    0.76
  24   2  -6    2.25    0.35
  22  -2  -6   33.14    1.95
  22  -2  -6   33.17    2.01
  22   2  -6   30.78    2.01
  22   2  -6   35.45    1.48
  20  -2  -6    4.12    0.71
  20  -2  -6    3.26    0.65
  20   2  -6    3.17    0.33
  20   2  -6    2.83    0.69
  18  -2  -6    0.98    0.43
  18  -2  -6    0.09    0.35
  18   2  -6    0.37    0.43
  18   2  -6    0.32    0.14
 -16  -2   6   42.55    1.81
  16  -2  -6   43.13    2.03
  16   2  -6   41.30    2.15
  16   2  -6   41.33    1.63
 -14  -2   6    1.02    0.22
 -14  -2   6    0.77    0.14
  14  -2  -6    1.22    0.33
  14   2  -6    1.08    0.38
  12  -2  -6   53.31    2.25
 -12  -2   6   53.59    2.15
  12  -2  -6   53.97    2.34
 -12  -2   6   55.26    2.09
 -12  -2   6   55.88    2.08
  12   2  -6   56.79    2.15
  12   2  -6   52.57    2.43
 -12   2   6   52.30    2.38
 -12   2   6   51.10    2.24
 -10  -2   6   67.43    2.71
 -10  -2   6   70.51    2.62
  10  -2  -6   66.53    2.75
  10  -2  -6   69.10    2.82
 -10  -2   6   65.80    2.53
 -10   2   6   70.98    2.90
  10   2  -6   64.70    2.85
  10   2  -6   70.48    2.71
 -10   2   6   68.29    2.75
  -8  -2   6  115.74    4.29
  -8  -2   6  103.63    4.23
   8  -2  -6  112.23    4.26
  -8  -2   6  109.73    4.05
   8   2  -6  105.64    4.27
  -8   2   6  107.56    4.25
  -8   2   6  105.20    4.34
   8   2  -6  116.27    4.27
  -6  -2   6   16.37    0.79
  -6  -2   6   16.53    0.95
   6   2  -6   18.49    1.05
   6   2  -6   17.28    0.79
  -6   2   6   17.81    1.00
   6   2  -6   17.80    0.86
  -6   2   6   16.95    0.93
  -4  -2   6   14.52    0.95
  -4  -2   6   16.88    0.84
  -4   2   6   17.72    0.94
   4   2  -6   16.34    0.83
   4   2  -6   16.44    0.76
  -2  -2   6   58.18    2.49
  -2  -2   6   56.73    2.37
   2   2  -6   56.98    2.10
  -2   2   6   51.99    2.42
  -2   2   6   56.03    2.43
   0  -2   6    4.74    0.59
   0  -2   6    4.55    0.59
   0   2   6    4.84    0.61
   0   2   6    5.96    0.65
   2  -2   6   19.66    1.21
   2  -2   6   20.47    1.25
   2   2   6   20.09    1.18
   2   2   6   19.25    1.16
   4  -2   6   31.03    1.69
   4  -2   6   30.93    1.68
   4   2   6   29.75    1.60
  -4   2  -6   30.75    1.25
   4   2   6   32.13    1.68
   6  -2   6    2.83    0.56
   6  -2   6    1.74    0.59
   6  -2   6    3.87    0.36
   6   2   6    2.31    0.34
   6   2   6    2.46    0.51
  -6   2  -6    2.76    0.34
   6   2   6    2.93    0.59
   6   2   6    3.96    0.65
   8  -2   6    0.15    0.42
   8  -2   6   -0.05    0.36
   8  -2   6    0.03    0.19
   8   2   6    0.31    0.38
   8   2   6    0.47    0.35
   8   2   6    0.36    0.19
   8   2   6   -0.24    0.31
  -8   2  -6   -0.31    0.21
  10  -2   6    4.06    0.86
  10  -2   6    4.85    0.83
  10  -2   6    4.46    0.53
  10   2   6    4.54    0.77
  10   2   6    3.92    0.65
  10   2   6    3.12    0.70
  12  -2   6    0.28    0.52
  12  -2   6   -0.20    0.48
  12  -2   6   -0.34    0.25
  12   2   6    1.18    0.47
  12   2   6    0.77    0.52
  12   2   6    0.43    0.47
  14  -2   6    7.32    0.80
  14  -2   6    8.31    1.17
  14  -2   6    7.63    1.22
  14   2   6    7.72    1.11
  14   2   6    6.92    0.88
  14   2   6    6.93    1.08
  16  -2   6    0.30    0.54
  16  -2   6    0.90    0.75
  16   2   6    1.62    0.68
  16   2   6    1.66    0.72
  16   2   6    2.71    0.60
  18  -2   6   -0.21    0.60
  18  -2   6   -0.31    0.65
  18   2   6   -0.09    0.47
  18   2   6    0.48    0.60
  20  -2   6    0.97    0.80
  20  -2   6    1.26    0.90
  20   2   6   -0.57    0.47
  20   2   6   -0.28    0.54
  22  -2   6    3.51    1.23
  22   2   6    2.11    0.86
  22   2   6    0.81    0.71
  33  -3  -6    2.41    1.02
  33  -3  -6    2.74    0.91
  33   3  -6    1.86    0.94
  31  -3  -6    2.09    0.97
  31  -3  -6    0.64    0.67
  31   3  -6    1.54    0.83
  29  -3  -6    4.04    0.97
  29  -3  -6    6.85    1.16
  29   3  -6    5.33    1.15
  27  -3  -6    2.95    0.64
  27  -3  -6    2.82    0.83
  27  -3  -6    2.05    0.74
  27   3  -6    3.36    0.92
  25  -3  -6    0.60    0.35
  25  -3  -6   -0.12    0.48
  25  -3  -6    1.48    0.67
  25   3  -6    0.27    0.29
  25   3  -6   -0.70    0.45
  23  -3  -6    1.01    0.61
  23  -3  -6    0.95    0.57
  23   3  -6    1.66    0.32
  23   3  -6    1.27    0.57
  21  -3  -6   29.34    1.82
  21  -3  -6   27.11    1.77
  21   3  -6   30.81    1.96
  21   3  -6   29.65    1.34
  19  -3  -6    3.58    0.73
  19  -3  -6    3.11    0.60
  19   3  -6    3.45    0.37
  19   3  -6    3.50    0.74
  17  -3  -6   13.00    1.17
  17   3  -6   14.82    0.75
  17   3  -6   13.36    1.29
  15  -3  -6   71.58    3.19
 -15  -3   6   71.34    2.90
 -15  -3   6   72.83    2.83
 -15  -3   6   72.16    2.77
  15   3  -6   73.75    3.31
  15   3  -6   72.99    2.83
 -13  -3   6   14.76    0.77
  13  -3  -6   17.20    1.05
 -13  -3   6   14.73    0.78
 -13  -3   6   15.39    0.79
  13   3  -6   16.27    0.79
  13   3  -6   14.79    1.06
 -13   3   6   13.94    0.92
 -11  -3   6   37.74    1.64
 -11  -3   6   38.10    1.60
  11  -3  -6   35.44    1.78
  11   3  -6   36.74    1.81
 -11   3   6   36.73    1.73
  -9  -3   6   -0.10    0.19
  -9  -3   6    0.10    0.14
  -9  -3   6    0.40    0.18
  -9   3   6    0.07    0.23
   9   3  -6    0.09    0.24
  -7  -3   6   91.44    3.50
  -7  -3   6   95.81    3.62
  -7  -3   6   87.53    3.66
  -7   3   6   89.24    3.68
   7   3  -6   89.56    3.60
  -5  -3   6    1.91    0.30
  -5  -3   6    1.71    0.31
  -5  -3   6    1.49    0.39
   5   3  -6    1.49    0.29
   5   3  -6    1.58    0.26
  -5   3   6    1.63    0.38
  -3  -3   6   27.30    1.35
  -3  -3   6   29.75    1.49
  -3   3   6   27.49    1.45
  -3   3   6   28.11    1.42
   3   3  -6   27.53    1.15
  -1  -3   6   12.66    0.92
  -1  -3   6   14.69    0.91
  -1   3   6   13.93    0.87
  -1   3   6   12.94    0.92
   1  -3   6   17.23    1.10
   1  -3   6   15.98    1.13
   1   3   6   16.97    1.11
   3  -3   6   -0.02    0.42
   3  -3   6    0.57    0.41
   3   3   6    0.02    0.37
   5  -3   6    4.60    0.77
   5  -3   6    6.02    0.85
   5   3   6    5.37    0.70
   5   3   6    4.02    0.71
   7  -3   6    1.03    0.51
   7  -3   6    1.58    0.51
   7   3   6    1.51    0.53
   7   3   6    0.62    0.44
   7   3   6    1.34    0.45
   9  -3   6    1.31    0.59
   9  -3   6    1.58    0.26
   9  -3   6    1.19    0.54
   9   3   6    0.85    0.49
   9   3   6    1.54    0.58
   9   3   6    1.22    0.44
  11  -3   6    4.07    0.47
  11  -3   6    2.82    0.76
  11  -3   6    4.29    0.87
  11   3   6    3.93    0.67
  11   3   6    4.30    0.85
  11   3   6    5.50    0.87
  13  -3   6    0.00    0.56
  13  -3   6    1.20    0.69
  13   3   6    0.32    0.49
  13   3   6    0.59    0.52
  13   3   6    0.18    0.35
  15  -3   6    5.31    1.14
  15  -3   6    5.61    1.05
  15   3   6    4.59    0.90
  15   3   6    4.38    1.01
  17  -3   6    3.49    0.95
  17  -3   6    3.76    1.00
  17   3   6    5.48    1.12
  17   3   6    4.21    0.91
  19  -3   6    0.25    0.77
  19  -3   6   -1.14    0.48
  19   3   6    1.73    0.72
  19   3   6   -0.07    0.69
  21  -3   6    1.27    1.02
  21  -3   6    0.86    0.73
  21   3   6    1.95    0.92
  21   3   6    0.34    0.66
  32  -4  -6   -0.37    0.69
  32  -4  -6    0.76    0.75
  32   4  -6    1.07    0.77
  30  -4  -6   -0.16    0.70
  30  -4  -6    2.64    0.89
  30   4  -6    0.90    0.77
  28  -4  -6    0.81    0.70
  28  -4  -6   -0.01    0.48
  28  -4  -6    1.48    0.81
  28   4  -6    0.95    0.70
  26  -4  -6    8.95    1.28
  26  -4  -6   10.54    1.39
  26  -4  -6    9.18    1.16
  26   4  -6    8.87    1.39
  24  -4  -6   -0.44    0.45
  24  -4  -6    0.04    0.51
  24   4  -6    0.00    0.22
  24   4  -6   -0.59    0.46
  22  -4  -6   -0.12    0.46
  22  -4  -6    0.27    0.52
  22   4  -6   -0.23    0.20
  22   4  -6    0.97    0.52
  20  -4  -6    4.38    0.84
  20  -4  -6    7.59    1.02
  20   4  -6    5.80    0.56
  20   4  -6    4.31    0.87
  18  -4  -6   14.74    1.35
 -18  -4   6   15.08    0.62
 -18  -4   6   14.62    0.62
  18   4  -6   18.10    1.36
  18   4  -6   16.51    0.89
  16  -4  -6    0.08    0.37
 -16  -4   6    0.27    0.18
  16   4  -6   -0.17    0.36
  16   4  -6    0.03    0.20
  14  -4  -6    1.22    0.44
 -14  -4   6    1.31    0.30
  14   4  -6    1.34    0.32
  14   4  -6    1.36    0.48
 -12  -4   6    0.66    0.27
  12  -4  -6    0.70    0.38
 -12   4   6    0.66    0.36
  12   4  -6    0.60    0.43
 -10  -4   6   49.16    2.09
  10  -4  -6   49.95    2.35
 -10  -4   6   50.83    2.21
  10   4  -6   48.37    2.28
 -10   4   6   50.43    2.31
  -8  -4   6   12.35    0.86
  -8  -4   6   13.24    0.76
  -8   4   6   12.08    0.89
   8   4  -6   12.82    0.85
  -6  -4   6    0.26    0.23
  -6  -4   6   -0.02    0.25
  -6  -4   6    0.10    0.26
   6   4  -6    0.07    0.21
  -6   4   6   -0.55    0.25
  -4  -4   6    2.13    0.39
  -4  -4   6    2.75    0.52
  -4  -4   6    2.52    0.34
  -4   4   6    2.19    0.47
   4   4  -6    2.04    0.31
  -2  -4   6   17.02    1.10
  -2  -4   6   17.71    1.21
  -2  -4   6   20.07    0.86
  -2   4   6   19.90    1.22
   0  -4   6   -0.16    0.39
   0  -4   6    1.21    0.44
   0   4   6    0.14    0.39
   2  -4   6    1.41    0.47
   2  -4   6    0.36    0.40
   2   4   6    0.51    0.41
   4  -4   6   20.17    1.38
   4  -4   6   16.84    1.34
   4   4   6   20.70    1.36
   6  -4   6   11.91    1.27
   6  -4   6    9.92    1.15
   6   4   6    9.99    1.13
   8  -4   6    3.91    0.77
   8  -4   6    2.11    0.68
   8   4   6    4.38    0.78
  10  -4   6    0.37    0.58
  10  -4   6   -0.48    0.40
  10   4   6    0.40    0.50
  10   4   6    0.27    0.49
  12  -4   6    5.54    1.07
  12  -4   6    5.30    0.99
  12   4   6    4.54    0.99
  12   4   6    4.80    0.89
  14  -4   6    1.00    0.78
  14  -4   6    0.02    0.51
  14   4   6    0.83    0.62
  14   4   6    0.16    0.52
  16  -4   6    0.29    0.69
  16  -4   6   -0.10    0.53
  16   4   6    0.36    0.61
  16   4   6   -0.09    0.48
  18  -4   6    5.55    1.32
  18  -4   6    5.92    1.24
  18   4   6    9.15    1.30
  18   4   6    9.80    1.53
  20  -4   6   -0.63    0.70
  20  -4   6    0.41    0.78
  20   4   6   -0.18    0.56
  20   4   6   -0.23    0.65
  31  -5  -6    0.60    0.80
  31  -5  -6   -0.72    1.06
  31   5  -6   -0.65    0.55
  29  -5  -6    1.42    0.76
  29  -5  -6    2.83    0.85
  29  -5  -6    2.25    0.93
  29   5  -6    0.52    0.74
  27  -5  -6    3.65    1.01
  27  -5  -6    3.30    0.88
  27  -5  -6    5.21    1.05
  27   5  -6    3.22    1.01
  25  -5  -6    0.38    0.60
  25  -5  -6    0.49    0.53
  25  -5  -6    0.46    0.55
  25   5  -6    0.00    0.49
  23  -5  -6    0.45    0.59
  23  -5  -6    0.56    0.62
  23   5  -6   -0.33    0.23
  23   5  -6   -0.28    0.43
  21  -5  -6    0.14    0.51
  21  -5  -6   -0.70    0.42
  21   5  -6    0.45    0.53
  21   5  -6    0.26    0.28
  19  -5  -6   18.40    1.65
 -19  -5   6   17.08    0.81
  19   5  -6   15.08    1.56
  19   5  -6   18.83    1.06
  17  -5  -6   13.32    1.36
 -17  -5   6   14.89    0.85
  17   5  -6   15.13    1.48
  17   5  -6   15.93    0.96
  15  -5  -6    1.50    0.56
 -15  -5   6    2.16    0.39
  15   5  -6    1.87    0.41
  15   5  -6    1.78    0.55
  13  -5  -6    1.33    0.51
 -13  -5   6    0.69    0.31
  13   5  -6    0.32    0.28
 -13   5   6    0.62    0.40
  13   5  -6    1.00    0.45
  11  -5  -6    2.47    0.53
 -11  -5   6    2.18    0.44
 -11   5   6    2.49    0.54
  11   5  -6    1.68    0.47
  -9  -5   6    1.96    0.46
  -9  -5   6    1.37    0.35
  -9   5   6    1.91    0.46
   9   5  -6    1.62    0.45
  -7  -5   6    8.90    0.79
  -7  -5   6    8.31    0.87
  -7   5   6   10.12    0.98
   7   5  -6    8.81    0.81
  -5  -5   6   20.80    1.18
  -5  -5   6   19.67    1.28
   5   5  -6   19.35    1.07
  -5   5   6   19.52    1.29
  -3  -5   6    4.62    0.63
  -3  -5   6    5.30    0.51
  -3  -5   6    3.02    0.63
  -3   5   6    2.59    0.57
  -1  -5   6   26.07    1.51
  -1  -5   6   23.40    1.52
  -1  -5   6   26.94    1.15
  -1   5   6   25.02    1.52
   1  -5   6    6.55    0.29
   1  -5   6    5.31    0.85
   1  -5   6    5.30    0.75
   1   5   6    6.43    0.87
   3  -5   6   35.83    2.06
   3  -5   6   32.89    1.95
   3   5   6   34.46    1.96
   5  -5   6    9.02    1.08
   5  -5   6    7.88    1.03
   5   5   6    8.28    1.02
   7  -5   6    7.31    1.02
   7  -5   6    8.22    1.12
   7   5   6    8.97    1.10
   9  -5   6    0.30    0.58
   9  -5   6    0.41    0.54
   9   5   6    0.41    0.40
  11  -5   6    2.87    0.75
  11  -5   6    1.45    0.73
  11   5   6    3.71    0.80
  13  -5   6   19.80    2.02
  13  -5   6   21.46    1.99
  13   5   6   17.49    1.72
  15  -5   6    0.58    0.64
  15  -5   6   -0.05    0.68
  15   5   6    0.71    0.54
  17  -5   6    3.27    0.98
  17  -5   6    2.37    1.02
  17   5   6    4.66    0.97
  19  -5   6    2.84    1.13
  19  -5   6    1.21    0.86
  19   5   6    0.97    0.63
  30  -6  -6    4.33    1.06
  30  -6  -6    4.13    1.22
  30   6  -6    4.92    1.28
  28  -6  -6    2.32    0.85
  28  -6  -6    1.44    0.73
  28  -6  -6    0.83    0.74
  28   6  -6    2.54    1.04
  26  -6  -6   -0.14    0.69
  26  -6  -6   -0.59    0.44
  26  -6  -6    1.16    0.64
  26   6  -6    0.56    0.77
  24  -6  -6    2.42    0.85
  24  -6  -6    2.36    0.86
  24   6  -6    1.56    0.80
  22  -6  -6    8.87    1.31
  22  -6  -6   11.40    1.37
  22   6  -6    9.84    0.92
  22   6  -6    9.22    1.36
  20  -6  -6    5.89    1.06
  20   6  -6    6.24    1.12
  20   6  -6    7.70    0.81
 -18  -6   6    0.35    0.28
  18  -6  -6    0.31    0.53
  18   6  -6    0.28    0.32
  18   6  -6    0.14    0.48
 -16  -6   6   14.50    0.93
  16  -6  -6   12.76    1.37
  16   6  -6   12.82    0.97
  16   6  -6   12.50    1.38
  14  -6  -6    1.91    0.63
 -14  -6   6    1.84    0.47
  14   6  -6    3.16    0.72
  14   6  -6    2.58    0.53
 -12  -6   6   39.16    1.85
  12  -6  -6   31.20    2.00
 -12   6   6   35.27    1.99
  12   6  -6   33.21    1.96
 -10  -6   6    2.59    0.49
  10  -6  -6    2.18    0.63
 -10  -6   6    2.84    0.56
 -10   6   6    3.14    0.64
  10   6  -6    3.26    0.65
  -8  -6   6    6.42    0.73
  -8  -6   6    6.06    0.78
  -8   6   6    4.89    0.78
   8   6  -6    5.13    0.72
  -6  -6   6    2.70    0.60
  -6  -6   6    2.89    0.54
  -6   6   6    2.92    0.65
   6   6  -6    2.66    0.51
  -4  -6   6    0.58    0.37
  -4  -6   6    0.40    0.43
  -4   6   6    0.99    0.39
  -2  -6   6    5.92    0.87
  -2  -6   6    6.00    0.79
  -2   6   6    5.23    0.84
   0  -6   6   10.98    1.16
   0  -6   6   13.05    0.71
   0  -6   6   12.83    1.32
   0   6   6   11.61    1.23
   2  -6   6    7.55    1.07
   2  -6   6    9.96    1.15
   2   6   6    9.14    1.11
   4  -6   6   75.33    3.83
   4  -6   6   80.98    3.81
   4   6   6   83.23    3.79
   6  -6   6    3.11    0.73
   6  -6   6    2.98    0.81
   6   6   6    1.71    0.61
   8  -6   6   16.35    1.67
   8  -6   6   12.88    1.55
   8   6   6   12.92    1.42
  10  -6   6    0.21    0.46
  10  -6   6   -0.03    0.57
  10   6   6    1.03    0.57
  12  -6   6    0.46    0.64
  12  -6   6    1.41    0.86
  12   6   6    0.74    0.61
  14  -6   6    0.04    0.70
  14  -6   6    0.70    0.67
  14   6   6   -0.05    0.48
  16  -6   6    0.93    0.82
  16  -6   6    0.92    0.74
  16   6   6    0.14    0.52
  18  -6   6    1.10    0.83
  18  -6   6    1.64    1.08
  18   6   6    1.05    0.67
  27  -7  -6   -0.45    0.72
  27  -7  -6    0.61    0.66
  27   7  -6   -0.95    0.55
  25  -7  -6    0.51    0.58
  25  -7  -6   -0.42    0.65
  25  -7  -6   -0.33    0.65
  25   7  -6   -0.10    0.59
  23  -7  -6   10.16    1.49
  23  -7  -6   10.42    1.34
  23   7  -6    7.94    1.43
  21  -7  -6    0.66    0.65
  21   7  -6   -0.12    0.38
  21   7  -6    0.01    0.35
  19  -7  -6    2.07    0.77
  19   7  -6    0.69    0.61
  19   7  -6    1.08    0.45
  17  -7  -6    0.69    0.62
 -17  -7   6    0.16    0.31
  17   7  -6    0.32    0.36
  17   7  -6    1.15    0.59
  15  -7  -6    0.16    0.50
 -15  -7   6    0.04    0.34
  15   7  -6    0.01    0.42
  15   7  -6   -0.02    0.37
 -13  -7   6    2.15    0.54
  13  -7  -6    2.54    0.73
 -13   7   6    3.32    0.75
  13   7  -6    2.73    0.70
 -11  -7   6   -0.40    0.31
  11  -7  -6    0.35    0.49
 -11  -7   6    0.40    0.31
  11   7  -6    0.10    0.36
 -11   7   6   -0.17    0.36
   9  -7  -6   -0.25    0.37
  -9  -7   6   -0.02    0.31
  -9  -7   6    0.41    0.38
   9   7  -6    0.10    0.35
  -9   7   6    0.19    0.42
  -7  -7   6    9.83    1.01
  -7  -7   6    9.43    1.12
  -7   7   6   10.20    1.21
  -5  -7   6    5.53    0.80
  -5  -7   6    4.56    0.81
  -5   7   6    5.16    0.88
  -3  -7   6   15.45    1.37
  -3  -7   6   16.05    1.49
  -3   7   6   14.25    1.39
  -1  -7   6    0.14    0.34
  -1  -7   6   -0.27    0.38
  -1   7   6   -0.12    0.37
   1  -7   6    0.77    0.58
   1  -7   6   -0.70    0.35
   1   7   6    0.89    0.47
   3  -7   6   14.51    1.47
   3  -7   6   13.81    1.54
   3   7   6   15.40    1.50
   5  -7   6    0.06    0.56
   5  -7   6   -0.52    0.47
   5   7   6   -0.61    0.43
   7  -7   6    5.28    1.08
   7  -7   6    4.16    1.00
   7   7   6    7.88    1.16
   9  -7   6   15.76    1.74
   9  -7   6   11.60    1.54
   9   7   6   12.42    1.49
  11  -7   6    2.02    0.90
  11  -7   6    1.60    0.80
  11   7   6    2.36    0.76
  13  -7   6    7.92    1.44
  13  -7   6    7.72    1.39
  13   7   6    7.19    1.17
  15  -7   6    0.04    0.76
  15  -7   6    0.96    0.93
  15   7   6    1.11    0.67
  26  -8  -6    1.59    0.75
  26  -8  -6   -0.46    0.69
  26   8  -6    2.17    0.94
  24  -8  -6    1.22    0.77
  24   8  -6    3.13    0.96
  22  -8  -6    1.54    0.90
  22   8  -6   -0.09    0.58
  20  -8  -6    4.67    1.13
  20   8  -6    1.53    0.79
  20   8  -6    3.42    0.69
  18  -8  -6    7.27    1.26
  18   8  -6    7.60    0.96
  18   8  -6    6.51    1.21
  16  -8  -6    0.28    0.42
 -16  -8   6    0.35    0.37
  16   8  -6    0.07    0.38
  16   8  -6    0.73    0.59
 -14  -8   6    3.95    0.67
 -14  -8   6    3.80    0.69
  14  -8  -6    3.77    0.83
  14   8  -6    4.52    0.94
 -12  -8   6    1.17    0.44
 -12  -8   6    0.76    0.44
  12  -8  -6    1.67    0.67
  12   8  -6   -0.16    0.38
 -12   8   6    0.66    0.56
 -10  -8   6    6.31    0.92
  10  -8  -6    5.48    0.97
 -10  -8   6    5.82    0.84
 -10   8   6    4.26    0.82
  10   8  -6    5.27    0.91
  -8  -8   6   14.19    1.29
   8  -8  -6   12.62    1.42
  -8  -8   6   12.54    1.31
  -8   8   6   13.03    1.43
  -6  -8   6    1.97    0.62
  -6  -8   6    2.28    0.64
  -6   8   6    2.59    0.72
  -4  -8   6    0.18    0.37
  -4  -8   6   -0.26    0.39
  -4   8   6   -0.26    0.44
  -2  -8   6    0.96    0.58
  -2  -8   6    1.76    0.61
  -2   8   6    2.36    0.66
   0  -8   6    1.69    0.71
   0  -8   6    2.40    0.69
   0   8   6    1.68    0.65
   2  -8   6    7.94    1.18
   2  -8   6    7.01    1.12
   2   8   6    9.97    1.25
   4  -8   6    0.75    0.63
   4  -8   6    0.21    0.60
   4   8   6   -0.16    0.43
   6  -8   6    3.78    0.98
   6  -8   6    6.50    1.19
   6   8   6    4.35    0.98
   8  -8   6   -0.55    0.32
   8  -8   6    1.15    0.76
   8   8   6    0.56    0.57
  10  -8   6    1.59    0.83
  10  -8   6    1.17    0.84
  10   8   6    1.02    0.67
  12  -8   6    0.44    0.80
  12  -8   6    1.40    0.71
  12   8   6    0.87    0.64
  14  -8   6   -1.03    0.69
  14  -8   6    0.16    0.78
  14   8   6   -0.19    0.49
  23  -9  -6    4.05    1.23
  23   9  -6    5.76    1.30
  21  -9  -6    1.87    0.79
  21   9  -6    0.99    0.77
  19  -9  -6    5.48    1.22
  19   9  -6    8.15    1.40
  17  -9  -6    0.00    0.50
  17   9  -6    1.65    0.69
 -15  -9   6   -0.03    0.41
 -15  -9   6    0.09    0.32
  15  -9  -6   -0.57    0.49
  15   9  -6    0.65    0.59
 -13  -9   6   -0.31    0.34
 -13  -9   6    0.39    0.38
  13  -9  -6    0.04    0.51
  13   9  -6   -0.26    0.45
 -11  -9   6    0.24    0.42
 -11  -9   6   -0.09    0.33
  11  -9  -6    0.42    0.54
 -11   9   6    0.48    0.54
   9  -9  -6    0.67    0.61
  -9  -9   6    1.29    0.56
  -9  -9   6    2.45    0.69
  -9   9   6    0.76    0.57
  -7  -9   6   -0.15    0.36
  -7  -9   6   -0.14    0.45
   7  -9  -6    0.26    0.40
  -7   9   6    0.07    0.37
  -5  -9   6    2.53    0.74
  -5  -9   6    2.56    0.69
  -5   9   6    2.49    0.77
  -3  -9   6    1.64    0.62
  -3  -9   6    1.13    0.60
  -3   9   6    1.03    0.61
  -1  -9   6    4.33    0.89
  -1  -9   6    3.79    0.86
  -1   9   6    2.22    0.77
   1  -9   6    2.72    0.92
   1  -9   6    3.66    0.89
   1   9   6    3.37    0.91
   3  -9   6    4.17    0.98
   3  -9   6    4.14    0.94
   3   9   6    3.88    0.92
   5  -9   6    6.42    1.27
   5  -9   6    5.75    1.22
   5   9   6    6.05    1.08
   7  -9   6    1.95    0.88
   7  -9   6    1.16    0.85
   7   9   6    2.13    0.81
   9  -9   6    1.82    0.82
   9  -9   6    2.64    1.02
   9   9   6    3.51    0.93
  11  -9   6   -1.30    0.65
  11  -9   6    1.03    0.77
  11   9   6    0.04    0.55
  18 -10  -6    1.10    0.86
  18  10  -6    0.36    0.62
  16 -10  -6    8.40    1.41
 -14 -10   6    1.45    0.58
 -14 -10   6    0.21    0.37
  14 -10  -6    0.65    0.73
 -12 -10   6   -0.08    0.44
  12 -10  -6   -0.05    0.57
 -12 -10   6    0.06    0.41
  10 -10  -6    0.22    0.58
 -10 -10   6    0.70    0.50
 -10 -10   6    0.46    0.55
 -10  10   6   -0.06    0.59
   8 -10  -6    0.76    0.62
  -8 -10   6    0.01    0.48
  -8 -10   6    1.18    0.56
  -8  10   6    0.55    0.65
  -6 -10   6   18.97    1.77
  -6 -10   6   18.47    1.86
   6 -10  -6   20.08    1.95
  -6  10   6   21.62    2.09
   4 -10  -6    0.06    0.50
  -4 -10   6    0.52    0.58
  -4 -10   6   -0.40    0.45
  -4  10   6   -0.14    0.53
  -2 -10   6    1.20    0.65
  -2 -10   6    0.71    0.66
  -2  10   6    0.68    0.62
   0 -10   6   -0.41    0.55
   0 -10   6   -0.73    0.47
   0  10   6    0.58    0.66
   2 -10   6    1.02    0.66
   2 -10   6    0.59    0.75
   2  10   6    1.63    0.71
   4 -10   6    4.28    1.12
   4 -10   6    4.12    1.08
   4  10   6    3.63    0.99
   6 -10   6    0.89    0.83
   6 -10   6    0.08    0.79
   6  10   6    3.34    1.00
 -11 -11   6    0.35    0.53
  11 -11  -6    0.83    0.70
 -11 -11   6    1.44    0.68
  -9 -11   6    1.99    0.72
  -9 -11   6    1.67    0.71
   9 -11  -6    0.25    0.58
  -7 -11   6    0.42    0.57
   7 -11  -6    0.37    0.60
  -7 -11   6    0.03    0.58
  -7  11   6   -0.74    0.58
  -5 -11   6   -0.08    0.53
  -5 -11   6   -0.55    0.47
   5 -11  -6    1.23    0.67
  -5  11   6   -0.03    0.56
  -3 -11   6    0.63    0.68
   3 -11  -6    1.92    0.78
  -3 -11   6    1.62    0.81
  -3  11   6    0.18    0.64
  -1 -11   6   -1.35    0.50
  -1 -11   6    0.78    0.74
  -1  11   6   -0.17    0.64
  34   0  -7   -0.45    0.56
  34   0  -7   -0.26    0.64
  32   0  -7    0.18    0.66
  32   0  -7   -0.45    0.45
  30   0  -7   -0.02    0.49
  30   0  -7    0.85    0.66
  28   0  -7    0.33    0.49
  28   0  -7    0.36    0.57
  26   0  -7    0.04    0.43
  26   0  -7    0.21    0.52
  24   0  -7   -0.26    0.33
  24   0  -7    0.11    0.14
  24   0  -7    0.06    0.51
  22   0  -7   -0.44    0.33
  22   0  -7   -0.09    0.43
  22   0  -7    0.01    0.17
  22   0  -7    0.16    0.16
  22   0  -7    0.16    0.16
  20   0  -7    0.09    0.34
  20   0  -7    0.38    0.17
  20   0  -7    0.10    0.40
  20   0  -7    0.08    0.14
 -20   0   7    0.00    0.24
  18   0  -7    0.20    0.17
  18   0  -7   -0.27    0.30
  18   0  -7   -0.15    0.27
 -18   0   7   -0.11    0.21
  18   0  -7    0.11    0.11
  16   0  -7    0.46    0.36
  16   0  -7    0.09    0.07
 -16   0   7   -0.13    0.15
  16   0  -7   -0.07    0.20
  16   0  -7    0.00    0.16
  14   0  -7   -0.17    0.15
  14   0  -7   -0.09    0.21
  14   0  -7   -0.12    0.07
  14   0  -7    0.19    0.18
 -14   0   7    0.03    0.14
  12   0  -7    0.02    0.19
 -12   0   7   -0.19    0.17
  12   0  -7   -0.21    0.12
 -12   0   7   -0.04    0.08
 -10   0   7    0.08    0.20
 -10   0   7   -0.15    0.12
  10   0  -7   -0.15    0.18
   8   0  -7    0.09    0.19
  -8   0   7    0.01    0.16
  -8   0   7   -0.02    0.17
   6   0  -7    0.00    0.19
  -6   0   7   -0.14    0.18
   4   0  -7    0.03    0.20
  -4   0   7    0.61    0.32
  -2   0   7   -0.24    0.27
  -2   0   7   -0.12    0.24
   0   0   7   -0.26    0.27
   0   0   7    0.03    0.31
   0   0  -7    0.19    0.17
   2   0   7   -0.19    0.30
   2   0   7    0.03    0.33
   4   0   7    0.53    0.37
   4   0   7   -0.12    0.40
   6   0   7   -0.40    0.35
   6   0   7    0.44    0.28
   6   0   7    0.47    0.40
   8   0   7   -0.21    0.23
   8   0   7    0.19    0.43
   8   0   7    0.37    0.45
  10   0   7    0.04    0.47
  10   0   7   -0.27    0.34
  10   0   7   -0.40    0.28
  12   0   7   -0.02    0.34
  12   0   7   -0.35    0.45
  12   0   7    0.02    0.41
  14   0   7    0.35    0.50
  14   0   7   -0.18    0.42
  14   0   7    0.68    0.49
  16   0   7    0.07    0.62
  16   0   7    0.13    0.57
  16   0   7    0.29    0.45
  18   0   7    0.16    0.48
  18   0   7   -0.34    0.47
  18   0   7    0.23    0.53
  20   0   7    0.41    0.76
  20   0   7   -0.45    0.71
  35  -1  -7    0.25    0.62
  35  -1  -7    0.58    0.73
  35   1  -7    0.35    0.67
  33  -1  -7    0.93    0.74
  33  -1  -7    0.69    0.68
  33   1  -7    0.81    0.56
  33   1  -7    0.12    0.61
  31  -1  -7   -0.19    0.52
  31  -1  -7    1.28    0.77
  31   1  -7    0.04    0.49
  31   1  -7    0.32    0.65
  29  -1  -7    1.30    0.63
  29  -1  -7    1.77    0.78
  29   1  -7    0.48    0.61
  29   1  -7    0.31    0.51
  27  -1  -7    0.21    0.53
  27  -1  -7    0.30    0.57
  27   1  -7    0.96    0.49
  27   1  -7   -0.63    0.46
  25  -1  -7    4.69    0.86
  25  -1  -7    2.97    0.68
  25  -1  -7    4.72    0.54
  25   1  -7    3.21    0.38
  25   1  -7    4.39    0.92
  25   1  -7    3.52    0.65
  23  -1  -7    0.06    0.47
  23  -1  -7    0.62    0.45
  23  -1  -7    0.20    0.24
  23   1  -7    0.11    0.36
  23   1  -7   -0.02    0.15
  23   1  -7    0.16    0.49
  21  -1  -7   17.44    1.38
  21  -1  -7   19.88    1.27
 -21  -1   7   19.38    1.04
  21  -1  -7   21.60    1.09
  21   1  -7   20.49    1.49
  21   1  -7   19.63    0.83
  21   1  -7   19.35    1.17
  19  -1  -7   60.67    2.92
  19  -1  -7   65.25    2.74
  19  -1  -7   60.20    2.46
  19   1  -7   60.07    2.93
  19   1  -7   60.75    2.60
  17  -1  -7   54.46    2.65
  17  -1  -7   55.54    2.27
  17  -1  -7   56.85    2.47
 -17  -1   7   58.47    2.33
  17   1  -7   58.10    2.17
 -17   1   7   56.67    2.50
  17   1  -7   54.24    2.33
  17   1  -7   60.08    2.73
  15  -1  -7   28.96    1.36
  15  -1  -7   26.83    1.20
 -15  -1   7   27.96    1.19
  15  -1  -7   30.70    1.46
 -15   1   7   26.85    1.41
  15   1  -7   27.16    1.21
  15   1  -7   27.56    1.55
  15   1  -7   28.48    1.19
  13  -1  -7   -0.04    0.13
  13  -1  -7    0.14    0.24
 -13  -1   7    0.22    0.10
 -13  -1   7   -0.05    0.16
  13  -1  -7    0.12    0.20
  13   1  -7    0.40    0.31
  13   1  -7    0.09    0.10
  13   1  -7   -0.01    0.16
 -13   1   7    0.14    0.14
 -11  -1   7   -0.22    0.14
  11  -1  -7   -0.25    0.14
  11  -1  -7    0.00    0.18
 -11   1   7    0.01    0.14
  11   1  -7    0.10    0.16
  11   1  -7    0.02    0.24
  -9  -1   7    4.96    0.52
   9  -1  -7    4.79    0.43
  -9   1   7    4.21    0.49
   9   1  -7    5.17    0.53
   9   1  -7    4.39    0.21
  -9   1   7    4.23    0.41
   9   1  -7    4.60    0.48
  -7  -1   7    4.91    0.55
   7  -1  -7    4.69    0.48
  -7  -1   7    3.70    0.32
   7   1  -7    4.78    0.32
  -7   1   7    4.40    0.46
  -7   1   7    4.22    0.53
   7   1  -7    4.68    0.58
  -5  -1   7    7.27    0.68
  -5  -1   7    7.37    0.50
  -5   1   7    6.29    0.60
  -5   1   7    7.03    0.69
   5   1  -7    7.71    0.51
  -3  -1   7    0.18    0.30
  -3  -1   7   -0.26    0.19
   3   1  -7    0.00    0.21
  -3   1   7   -0.17    0.28
  -3   1   7   -0.08    0.24
  -1  -1   7   16.04    1.04
  -1  -1   7   16.30    0.97
  -1   1   7   15.38    0.99
   1   1  -7   15.53    0.74
  -1   1   7   13.46    0.94
   1  -1   7   21.83    1.29
   1  -1   7   20.28    1.23
   1   1   7   20.01    1.22
  -1   1  -7   20.20    0.94
   3  -1   7   42.81    2.19
   3  -1   7   43.72    2.22
  -3   1  -7   46.80    1.90
   3   1   7   45.71    2.19
   5  -1   7    6.24    0.87
   5  -1   7    6.74    0.82
  -5   1  -7    6.77    0.59
   5   1   7    5.95    0.77
   7  -1   7    0.98    0.50
   7  -1   7    0.56    0.27
   7  -1   7    0.60    0.54
   7   1   7    0.36    0.33
   7   1   7    0.16    0.47
   7   1   7    0.66    0.44
   9  -1   7   15.59    1.50
   9  -1   7   16.51    1.03
   9  -1   7   16.78    1.48
   9   1   7   14.35    1.14
   9   1   7   16.83    1.26
   9   1   7   15.08    1.50
  11  -1   7    0.07    0.53
  11  -1   7   -0.34    0.44
  11  -1   7   -0.12    0.27
  11   1   7    0.06    0.53
  11   1   7    0.25    0.41
  11   1   7    0.70    0.46
  11   1   7   -0.03    0.36
  13  -1   7    8.81    1.34
  13  -1   7   12.38    1.09
  13  -1   7   10.53    1.32
  13   1   7    9.21    1.26
  13   1   7   12.72    1.29
  13   1   7    7.12    1.17
  13   1   7    9.10    1.14
  15  -1   7   30.74    1.75
  15  -1   7   26.53    1.97
  15  -1   7   26.72    2.43
  15   1   7   31.81    1.98
  15   1   7   28.46    2.00
  15   1   7   26.95    1.78
  17  -1   7    0.18    0.65
  17  -1   7   -0.33    0.43
  17   1   7    1.39    0.58
  17   1   7   -0.09    0.51
  17   1   7   -0.57    0.53
  19  -1   7   -0.20    0.58
  19  -1   7   -0.33    0.46
  19   1   7   -0.72    0.57
  19   1   7   -0.02    0.60
  21  -1   7   -0.15    0.58
  21   1   7   -1.30    0.53
  34  -2  -7    1.00    0.78
  34  -2  -7    0.42    0.75
  34   2  -7    1.93    0.92
  32  -2  -7   -0.23    0.58
  32  -2  -7   -0.23    0.67
  32   2  -7    0.05    0.66
  30  -2  -7    2.76    0.95
  30  -2  -7    5.76    1.12
  30   2  -7    4.29    1.07
  28  -2  -7   39.89    2.36
  28  -2  -7   34.27    2.39
  28  -2  -7   39.95    2.54
  28   2  -7   36.68    2.49
  26  -2  -7   10.93    1.29
  26  -2  -7   12.58    0.94
  26  -2  -7   14.31    1.54
  26   2  -7    8.66    1.32
  24  -2  -7    1.49    0.63
  24  -2  -7    1.93    0.62
  24   2  -7    1.41    0.65
  24   2  -7    1.10    0.22
  22  -2  -7   18.99    1.32
  22  -2  -7   18.82    1.40
  22   2  -7   17.15    0.78
  22   2  -7   17.75    1.64
  20  -2  -7   12.23    1.24
  20  -2  -7   12.37    1.11
  20   2  -7   12.69    1.30
  20   2  -7   11.32    0.51
  18  -2  -7    9.03    1.02
  18  -2  -7    6.92    0.79
 -18  -2   7    8.99    0.61
  18   2  -7    8.04    0.99
 -16  -2   7    5.29    0.31
  16  -2  -7    6.75    0.72
 -16  -2   7    5.47    0.42
  16   2  -7    4.80    0.75
 -14  -2   7    1.86    0.27
 -14  -2   7    1.69    0.20
  14  -2  -7    1.55    0.36
 -14  -2   7    1.76    0.16
 -14   2   7    0.63    0.34
  14   2  -7    2.24    0.28
  14   2  -7    1.60    0.41
 -14   2   7    2.04    0.34
  12  -2  -7    3.12    0.45
 -12  -2   7    2.78    0.26
 -12  -2   7    2.62    0.34
  12  -2  -7    2.26    0.35
 -12   2   7    2.23    0.44
 -12   2   7    2.23    0.35
  12   2  -7    2.91    0.49
  12   2  -7    2.89    0.36
 -10  -2   7    2.73    0.30
 -10  -2   7    2.29    0.36
 -10  -2   7    2.74    0.14
 -10   2   7    2.20    0.40
  10   2  -7    2.84    0.45
 -10   2   7    2.73    0.38
  10   2  -7    3.33    0.41
  -8  -2   7    0.40    0.13
  -8  -2   7    0.20    0.24
  -8   2   7   -0.15    0.24
   8   2  -7   -0.03    0.10
  -8   2   7    0.07    0.20
  -6  -2   7    2.77    0.32
  -6  -2   7    1.78    0.36
   6   2  -7    1.91    0.30
  -6   2   7    1.81    0.37
   6   2  -7    2.64    0.31
  -4  -2   7    5.57    0.51
  -4  -2   7    4.90    0.62
   4   2  -7    5.00    0.49
   4   2  -7    4.98    0.35
  -4   2   7    5.95    0.67
  -4   2   7    5.86    0.62
  -2  -2   7    1.54    0.44
  -2  -2   7    1.59    0.38
  -2   2   7    1.30    0.39
   2   2  -7    1.87    0.17
  -2   2   7    1.75    0.44
   0  -2   7    5.91    0.69
   0  -2   7    6.53    0.75
   0   2  -7    6.59    0.29
   0   2   7    5.80    0.71
   0   2   7    6.69    0.73
   2  -2   7    0.93    0.43
   2  -2   7   -0.19    0.33
  -2   2  -7    0.06    0.10
   2   2   7    0.11    0.34
   2   2   7   -0.47    0.27
   4  -2   7   44.35    2.29
   4  -2   7   42.71    2.24
   4   2   7   43.72    2.15
   4   2   7   40.64    2.14
  -4   2  -7   45.32    1.74
   6  -2   7    4.12    0.79
   6  -2   7    5.37    0.80
  -6   2  -7    4.92    0.45
   6   2   7    5.27    0.73
   6   2   7    4.29    0.75
   8  -2   7   14.61    1.39
   8  -2   7   13.78    1.39
   8   2   7   13.20    1.28
   8   2   7   13.79    1.07
   8   2   7   14.03    0.79
  -8   2  -7   12.83    0.80
   8   2   7   12.60    1.25
  10  -2   7   33.86    2.21
  10  -2   7   35.65    1.66
  10  -2   7   38.12    2.17
  10   2   7   33.64    1.93
  10   2   7   34.41    2.01
  10   2   7   33.31    2.02
  12  -2   7    8.29    0.79
  12  -2   7    6.71    1.15
  12  -2   7    9.75    1.26
  12   2   7    7.86    1.10
  12   2   7    7.65    0.98
  12   2   7    7.81    1.11
  14  -2   7    0.51    0.66
  14  -2   7    0.31    0.67
  14   2   7    0.03    0.54
  14   2   7    0.47    0.52
  14   2   7   -0.29    0.35
  16  -2   7    2.55    0.85
  16  -2   7    1.59    0.79
  16   2   7    3.50    0.87
  16   2   7    0.91    0.50
  16   2   7    0.74    0.65
  18  -2   7    4.81    1.25
  18  -2   7    4.96    1.10
  18   2   7    2.00    0.82
  18   2   7    7.73    1.29
  20  -2   7    4.42    1.27
  20  -2   7    5.59    1.22
  20   2   7    3.29    1.03
  20   2   7    5.72    1.15
  33  -3  -7    0.29    0.68
  33  -3  -7    0.89    0.79
  33   3  -7    0.49    0.71
  31  -3  -7    0.43    0.70
  31  -3  -7    1.64    0.78
  31   3  -7    0.23    0.68
  29  -3  -7    3.89    0.97
  29  -3  -7    2.61    0.84
  29  -3  -7    3.26    0.78
  29   3  -7    3.19    0.87
  27  -3  -7   11.54    1.14
  27  -3  -7   10.39    1.37
  27  -3  -7   12.10    1.43
  27   3  -7    8.62    1.34
  25  -3  -7   19.84    1.78
  25  -3  -7   21.28    1.59
  25   3  -7   18.99    1.86
  23  -3  -7    9.19    1.16
  23  -3  -7    8.71    1.09
  23   3  -7    8.45    0.52
  23   3  -7    6.89    1.08
  21  -3  -7    0.70    0.50
  21  -3  -7    0.69    0.48
  21   3  -7    0.04    0.44
  21   3  -7    0.47    0.18
  19  -3  -7    8.48    0.96
  19   3  -7    6.31    0.94
  19   3  -7    7.49    0.45
  17  -3  -7    1.62    0.47
 -17  -3   7    1.10    0.29
 -17  -3   7    1.01    0.16
  17   3  -7    1.48    0.22
  17   3  -7    0.26    0.40
 -15  -3   7    6.58    0.44
 -15  -3   7    6.64    0.47
  15  -3  -7    6.36    0.76
 -15  -3   7    6.24    0.46
 -15   3   7    6.12    0.64
  15   3  -7    7.21    0.91
 -13  -3   7    6.16    0.43
  13  -3  -7    5.57    0.67
 -13  -3   7    5.81    0.38
 -13  -3   7    5.91    0.53
 -13   3   7    4.84    0.58
  13   3  -7    5.60    0.71
 -11  -3   7   15.92    0.91
 -11  -3   7   15.78    0.83
 -11  -3   7   15.87    0.74
  11  -3  -7   16.25    1.02
  11   3  -7   16.63    1.02
 -11   3   7   17.02    0.97
  -9  -3   7   38.52    1.87
  -9  -3   7   42.82    1.69
  -9   3   7   40.86    1.91
   9   3  -7   43.07    1.90
  -7  -3   7    0.44    0.28
  -7  -3   7   -0.32    0.19
  -7  -3   7    0.05    0.18
   7   3  -7   -0.08    0.18
  -7   3   7    0.28    0.24
  -7   3   7    0.15    0.25
  -5  -3   7    8.88    0.85
  -5  -3   7    9.05    0.64
  -5   3   7    9.54    0.86
   5   3  -7    9.78    0.62
  -5   3   7   10.15    0.74
   5   3  -7    8.86    0.54
  -3  -3   7   16.88    1.13
  -3  -3   7   17.37    1.00
  -3   3   7   17.46    1.06
   3   3  -7   16.94    0.72
  -3   3   7   18.35    1.12
  -1  -3   7    2.28    0.47
  -1  -3   7    2.21    0.50
  -1   3   7    2.80    0.44
  -1   3   7    2.18    0.48
   1  -3   7   15.07    1.15
   1  -3   7   15.18    1.03
   1   3   7   13.57    1.20
   1   3   7   14.99    1.09
   1   3   7   12.97    0.92
   3  -3   7   -0.17    0.39
   3  -3   7    0.08    0.41
   3   3   7    0.60    0.27
   3   3   7    0.94    0.40
   3   3   7    0.51    0.40
   5  -3   7   -0.59    0.37
   5  -3   7    0.32    0.39
   5   3   7   -0.22    0.29
   5   3   7   -0.14    0.36
   7  -3   7   17.03    1.51
   7  -3   7   15.87    1.48
   7   3   7   14.48    1.12
   7   3   7   16.61    1.43
   9  -3   7   -0.19    0.46
   9  -3   7    0.67    0.61
   9   3   7   -0.07    0.34
   9   3   7    0.40    0.47
   9   3   7    0.27    0.47
  11  -3   7   -0.36    0.49
  11  -3   7   -0.91    0.46
  11   3   7   -0.21    0.35
  11   3   7   -0.69    0.36
  11   3   7   -0.19    0.40
  13  -3   7    0.38    0.57
  13  -3   7    0.24    0.60
  13   3   7    0.64    0.59
  13   3   7    0.16    0.36
  13   3   7    1.64    0.65
  15  -3   7    4.87    1.14
  15  -3   7    3.10    0.94
  15   3   7    3.97    0.72
  15   3   7    5.55    1.03
  15   3   7    6.42    1.13
  17  -3   7    7.40    1.44
  17  -3   7    7.05    1.27
  17   3   7    6.96    1.26
  17   3   7    6.41    1.16
  19  -3   7    1.80    0.97
  19  -3   7    0.62    0.82
  19   3   7   -0.11    0.64
  19   3   7    0.09    0.57
  32  -4  -7    1.31    0.78
  32  -4  -7    0.51    0.76
  32   4  -7    0.01    0.70
  30  -4  -7    8.22    1.33
  30  -4  -7    8.40    1.31
  30   4  -7    6.10    1.30
  28  -4  -7    3.27    0.89
  28  -4  -7    2.55    0.68
  28  -4  -7    3.96    1.00
  28   4  -7    1.19    0.77
  26  -4  -7    1.49    0.57
  26  -4  -7    2.26    0.77
  26  -4  -7    2.20    0.81
  26   4  -7    2.28    0.82
  24  -4  -7    0.28    0.51
  24  -4  -7    0.09    0.51
  24   4  -7    0.29    0.53
  24   4  -7    0.07    0.26
  22  -4  -7    1.09    0.59
  22  -4  -7    2.02    0.66
  22   4  -7    1.62    0.66
  22   4  -7    1.67    0.32
  20  -4  -7    4.47    0.82
  20   4  -7    5.37    0.94
  20   4  -7    6.11    0.53
 -18  -4   7    0.36    0.17
  18  -4  -7    0.40    0.44
  18   4  -7   -0.01    0.41
  18   4  -7    0.35    0.21
 -16  -4   7    0.23    0.21
  16  -4  -7   -0.27    0.23
  16   4  -7   -0.05    0.39
 -14  -4   7   11.53    0.76
  14  -4  -7   11.83    1.10
 -14   4   7   11.94    1.02
  14   4  -7   12.28    1.14
  12  -4  -7    6.84    0.81
 -12  -4   7    5.76    0.51
 -12  -4   7    6.66    0.66
  12   4  -7    6.93    0.82
 -12   4   7    6.84    0.75
 -10  -4   7    0.40    0.28
 -10  -4   7    0.40    0.21
  10   4  -7    0.58    0.32
 -10   4   7    0.21    0.27
  -8  -4   7    0.51    0.25
  -8  -4   7    0.35    0.32
  -8   4   7    1.06    0.35
   8   4  -7    0.38    0.26
  -6  -4   7    1.20    0.30
  -6  -4   7    0.89    0.39
  -6  -4   7    1.46    0.34
   6   4  -7    1.15    0.27
  -6   4   7    1.67    0.43
  -4  -4   7    2.81    0.47
  -4  -4   7    3.69    0.38
  -4  -4   7    3.01    0.58
   4   4  -7    3.58    0.36
  -4   4   7    3.73    0.60
  -2  -4   7    1.50    0.53
  -2  -4   7    1.13    0.39
  -2   4   7    2.46    0.57
   0  -4   7   19.06    1.22
   0  -4   7   17.88    1.29
   0   4   7   16.66    1.21
   2  -4   7    0.73    0.41
   2  -4   7    0.93    0.48
   2   4   7    1.15    0.42
   4  -4   7   -0.10    0.33
   4  -4   7   -0.30    0.41
   4   4   7    0.13    0.42
   6  -4   7   28.28    1.82
   6  -4   7   25.11    1.73
   6   4   7   28.72    1.76
   8  -4   7    0.57    0.47
   8  -4   7    1.13    0.61
   8   4   7    0.79    0.51
  10  -4   7    2.85    0.78
  10  -4   7    2.38    0.77
  10   4   7    2.15    0.68
  12  -4   7    0.38    0.45
  12  -4   7    0.32    0.53
  12   4   7    0.82    0.57
  14  -4   7    2.91    1.00
  14  -4   7    1.38    0.76
  14   4   7    0.78    0.62
  16  -4   7    8.55    1.35
  16  -4   7    5.74    1.30
  16   4   7    6.63    1.13
  18  -4   7    0.19    0.81
  18  -4   7   -0.59    0.67
  18   4   7    1.11    0.69
  31  -5  -7   -0.71    0.67
  31  -5  -7    0.28    0.70
  31   5  -7    0.92    0.78
  29  -5  -7   15.62    1.86
  29  -5  -7   15.91    1.82
  29  -5  -7   15.04    1.65
  29   5  -7   11.46    1.72
  27  -5  -7    3.70    0.86
  27  -5  -7    3.13    0.94
  27  -5  -7    4.38    1.03
  27   5  -7    5.52    1.11
  25  -5  -7    0.93    0.66
  25  -5  -7    0.31    0.63
  25   5  -7    0.31    0.48
  23  -5  -7    9.57    1.23
  23  -5  -7    8.90    1.21
  23   5  -7    8.78    1.26
  23   5  -7    9.53    0.71
  21  -5  -7    0.21    0.52
  21   5  -7    0.15    0.51
  21   5  -7   -0.04    0.23
 -19  -5   7    0.17    0.21
  19  -5  -7   -0.05    0.45
  19   5  -7    0.20    0.26
  19   5  -7    0.55    0.51
  17  -5  -7    4.71    0.82
 -17  -5   7    5.95    0.59
  17   5  -7    5.88    0.94
  17   5  -7    6.09    0.63
  15  -5  -7   13.62    1.31
 -15  -5   7   13.32    0.89
  15   5  -7   13.96    1.32
 -15   5   7   13.21    1.18
  13  -5  -7   19.69    1.38
 -13  -5   7   20.06    1.18
 -13   5   7   19.72    1.30
  13   5  -7   20.06    1.33
 -11  -5   7    1.50    0.34
  11  -5  -7    1.20    0.41
 -11  -5   7    1.26    0.41
  11   5  -7    1.59    0.49
 -11   5   7    1.42    0.47
  -9  -5   7    5.90    0.74
  -9  -5   7    6.54    0.64
  -9   5   7    5.69    0.77
   9   5  -7    6.82    0.75
  -7  -5   7    1.12    0.42
  -7  -5   7    1.45    0.37
  -7   5   7    1.34    0.47
   7   5  -7    1.37    0.37
  -5  -5   7   27.33    1.46
  -5  -5   7   27.89    1.32
  -5  -5   7   26.11    1.58
  -5   5   7   25.26    1.56
   5   5  -7   26.08    1.29
  -3  -5   7    2.83    0.56
  -3  -5   7    2.96    0.36
  -3  -5   7    2.55    0.62
  -3   5   7    2.30    0.58
  -1  -5   7    6.86    0.84
  -1  -5   7    6.40    0.91
  -1   5   7    7.20    0.90
   1  -5   7    0.31    0.41
   1  -5   7    0.36    0.45
   1   5   7   -0.22    0.37
   3  -5   7    0.31    0.37
   3  -5   7    0.08    0.44
   3   5   7   -0.46    0.35
   5  -5   7    0.61    0.53
   5  -5   7    0.56    0.55
   5   5   7    0.72    0.50
   7  -5   7    2.81    0.77
   7  -5   7    3.29    0.84
   7   5   7    4.30    0.84
   9  -5   7    1.47    0.70
   9  -5   7    1.09    0.69
   9   5   7    0.61    0.54
  11  -5   7   -0.04    0.59
  11  -5   7    0.25    0.56
  11   5   7    0.51    0.52
  13  -5   7    0.88    0.78
  13  -5   7    0.81    0.67
  13   5   7    1.13    0.61
  15  -5   7    1.50    0.91
  15  -5   7    1.28    0.82
  15   5   7    1.96    0.70
  17  -5   7    0.22    0.82
  17  -5   7    1.66    0.94
  17   5   7    1.95    0.75
  30  -6  -7    0.77    0.87
  30  -6  -7    1.47    0.70
  30  -6  -7    0.37    0.81
  30   6  -7    1.70    0.93
  28  -6  -7    5.86    1.23
  28  -6  -7    6.19    1.24
  28  -6  -7    5.07    1.04
  28   6  -7    5.98    1.33
  26  -6  -7   -0.27    0.62
  26  -6  -7   -0.64    0.56
  26   6  -7    0.28    0.64
  24  -6  -7    3.66    0.99
  24  -6  -7    3.08    0.92
  24   6  -7    4.63    1.00
  22  -6  -7    0.59    0.63
  22   6  -7    1.28    0.39
  22   6  -7    2.55    0.83
  20  -6  -7    0.25    0.56
  20   6  -7    0.22    0.29
  20   6  -7   -0.56    0.41
  18  -6  -7    0.55    0.51
 -18  -6   7    0.21    0.29
  18   6  -7   -0.15    0.37
  18   6  -7    0.38    0.34
  16  -6  -7    0.07    0.43
 -16  -6   7    0.25    0.32
  16   6  -7    0.13    0.40
 -14  -6   7    0.04    0.30
  14  -6  -7   -0.36    0.40
 -14   6   7    0.12    0.39
  14   6  -7   -0.43    0.32
  12  -6  -7    2.85    0.62
 -12  -6   7    2.86    0.49
 -12  -6   7    2.30    0.52
  12   6  -7    3.61    0.67
 -12   6   7    3.25    0.67
 -10  -6   7   -0.28    0.26
  10  -6  -7    0.14    0.38
 -10  -6   7    0.10    0.34
  10   6  -7   -0.15    0.34
 -10   6   7    0.99    0.47
  -8  -6   7    0.78    0.44
  -8  -6   7    0.23    0.34
   8   6  -7    1.15    0.40
  -8   6   7    0.23    0.33
  -6  -6   7    4.49    0.76
  -6  -6   7    6.19    0.72
  -6   6   7    4.27    0.74
   6   6  -7    4.16    0.57
  -4  -6   7   28.73    1.65
  -4  -6   7   27.50    1.75
  -4   6   7   29.52    1.78
  -2  -6   7   10.71    1.21
  -2  -6   7   10.75    0.66
  -2  -6   7    9.23    1.05
  -2   6   7   10.81    1.17
   0  -6   7    0.03    0.35
   0  -6   7   -0.58    0.38
   0   6   7   -0.19    0.39
   2  -6   7   10.85    1.28
   2  -6   7    9.79    1.16
   2   6   7    8.45    1.09
   4  -6   7    3.44    0.84
   4  -6   7    3.89    0.84
   4   6   7    3.25    0.77
   6  -6   7    1.52    0.69
   6  -6   7    0.81    0.54
   6   6   7    1.44    0.62
   8  -6   7    2.86    0.85
   8  -6   7    4.27    0.97
   8   6   7    2.82    0.76
  10  -6   7   -0.24    0.46
  10  -6   7   -0.22    0.58
  10   6   7    0.00    0.47
  12  -6   7    2.96    0.96
  12  -6   7    1.51    0.81
  12   6   7    1.77    0.73
  14  -6   7    0.35    0.79
  14  -6   7   -0.49    0.60
  14   6   7    0.33    0.53
  16  -6   7   -0.23    0.80
  16  -6   7    1.03    0.82
  16   6   7    2.91    0.89
  29  -7  -7   15.47    2.04
  29   7  -7   14.01    2.01
  27  -7  -7    5.57    1.21
  27  -7  -7    6.29    1.20
  27  -7  -7    4.07    1.01
  27   7  -7    4.65    1.26
  25  -7  -7    4.94    1.11
  25  -7  -7    2.11    0.92
  25   7  -7    3.43    1.05
  23  -7  -7    4.31    1.09
  23   7  -7    6.31    1.24
  21  -7  -7    3.77    0.95
  21   7  -7    3.45    0.62
  21   7  -7    3.52    0.94
  19  -7  -7    0.68    0.51
  19   7  -7    0.88    0.40
  19   7  -7    1.24    0.61
  17  -7  -7    0.09    0.52
 -17  -7   7    0.34    0.34
  17   7  -7    0.39    0.50
  15  -7  -7    6.30    0.99
 -15  -7   7    6.51    0.82
  15   7  -7    7.03    1.06
 -13  -7   7    0.52    0.39
 -13  -7   7    0.21    0.31
  13  -7  -7    0.01    0.48
 -13   7   7    0.37    0.36
  13   7  -7   -0.17    0.35
 -11  -7   7   12.56    1.10
  11  -7  -7   12.50    1.36
 -11  -7   7   13.25    1.21
  11   7  -7   11.83    1.23
 -11   7   7   10.35    1.23
  -9  -7   7    9.07    1.05
   9  -7  -7    9.55    1.18
  -9  -7   7   10.52    1.01
  -9   7   7   12.19    1.30
   9   7  -7   11.89    1.12
  -7  -7   7    2.95    0.64
  -7  -7   7    3.99    0.74
  -7   7   7    3.98    0.75
  -5  -7   7    0.31    0.41
  -5  -7   7   -0.08    0.43
  -5   7   7    0.37    0.46
  -3  -7   7   10.70    1.26
  -3  -7   7    9.69    1.12
  -3   7   7   10.66    1.22
  -1  -7   7    3.42    0.77
  -1  -7   7    4.96    0.85
  -1   7   7    3.69    0.80
   1  -7   7    0.08    0.45
   1  -7   7    0.19    0.54
   1   7   7    0.06    0.36
   3  -7   7    1.77    0.62
   3  -7   7    0.37    0.59
   3   7   7    1.31    0.65
   5  -7   7    1.30    0.71
   5  -7   7    2.84    0.82
   5   7   7    2.41    0.75
   7  -7   7    0.56    0.67
   7  -7   7    0.47    0.63
   7   7   7    1.28    0.63
   9  -7   7    1.90    0.84
   9  -7   7    0.10    0.52
   9   7   7    0.67    0.60
  11  -7   7    0.00    0.71
  11  -7   7    0.53    0.77
  11   7   7    0.75    0.60
  13  -7   7   -1.20    0.64
  13  -7   7    0.65    0.62
  13   7   7    0.06    0.51
  15  -7   7    1.43    0.96
  15  -7   7    0.67    0.81
  15   7   7    2.33    0.80
  26  -8  -7    2.14    0.83
  26  -8  -7    2.98    1.08
  26   8  -7    1.95    0.96
  24  -8  -7    1.81    0.82
  24   8  -7    5.53    1.25
  22  -8  -7    0.74    0.71
  22   8  -7    1.19    0.72
  20  -8  -7   -0.04    0.66
  20   8  -7    0.82    0.66
  18  -8  -7    0.18    0.62
  18   8  -7    0.59    0.59
  16  -8  -7    1.00    0.62
 -16  -8   7    0.67    0.37
 -16  -8   7    0.41    0.40
  16   8  -7    0.22    0.53
  14  -8  -7    1.79    0.71
 -14  -8   7    2.31    0.60
 -14  -8   7    2.16    0.54
  14   8  -7    1.76    0.65
 -14   8   7    2.81    0.79
 -12  -8   7    0.64    0.46
  12  -8  -7    0.75    0.56
 -12  -8   7    1.83    0.55
  12   8  -7    3.07    0.71
 -12   8   7    0.38    0.41
 -10  -8   7    0.90    0.45
  10  -8  -7    1.42    0.62
 -10  -8   7    0.94    0.50
 -10   8   7    0.08    0.48
  10   8  -7    1.31    0.53
  -8  -8   7    0.60    0.46
  -8  -8   7   -0.65    0.39
   8  -8  -7   -0.33    0.38
  -8   8   7    0.29    0.41
  -6  -8   7   13.30    1.27
  -6  -8   7    8.49    1.14
  -6   8   7   11.08    1.31
  -4  -8   7   21.16    1.60
  -4  -8   7   16.46    1.53
  -4   8   7   17.19    1.67
  -2  -8   7    3.09    0.85
  -2  -8   7    3.13    0.77
  -2   8   7    3.29    0.76
   0  -8   7    3.48    0.81
   0  -8   7    3.36    0.83
   0   8   7    3.77    0.84
   2  -8   7    0.65    0.59
   2  -8   7    0.54    0.59
   2   8   7   -0.15    0.50
   4  -8   7    0.24    0.62
   4  -8   7    0.39    0.67
   4   8   7    0.85    0.62
   6  -8   7   -0.19    0.62
   6  -8   7   -0.42    0.59
   6   8   7   -0.10    0.55
   8  -8   7    2.88    0.96
   8  -8   7    1.66    0.84
   8   8   7    2.36    0.80
  10  -8   7    0.18    0.62
  10  -8   7    2.82    0.89
  10   8   7    1.60    0.68
  12  -8   7   -0.16    0.75
  12  -8   7    0.47    0.86
  12   8   7   -0.19    0.51
  23  -9  -7    0.14    0.79
  23   9  -7    0.59    0.72
  21  -9  -7    9.45    1.50
  21   9  -7    9.44    1.53
  19  -9  -7   -0.63    0.58
  19   9  -7   -0.27    0.51
  17  -9  -7    0.38    0.48
  17   9  -7    0.65    0.60
  15  -9  -7    1.24    0.71
 -15  -9   7    1.28    0.50
 -15  -9   7    1.50    0.54
  15   9  -7    2.48    0.80
 -13  -9   7    1.26    0.59
 -13  -9   7    0.92    0.50
  13  -9  -7    2.29    0.80
  13   9  -7    0.98    0.59
 -13   9   7    0.44    0.60
 -11  -9   7    0.29    0.40
  11  -9  -7    0.66    0.49
 -11  -9   7   -0.21    0.38
 -11   9   7    0.33    0.56
   9  -9  -7    0.41    0.55
  -9  -9   7    0.45    0.50
  -9  -9   7    1.12    0.51
  -9   9   7    0.67    0.61
  -7  -9   7    0.33    0.46
  -7  -9   7    0.57    0.50
   7  -9  -7    0.49    0.50
  -7   9   7    0.87    0.52
  -5  -9   7    0.58    0.50
  -5  -9   7    0.04    0.51
  -5   9   7   -0.63    0.43
  -3  -9   7   -0.31    0.47
  -3  -9   7   -0.33    0.49
  -3   9   7   -0.49    0.44
  -1  -9   7    1.70    0.71
  -1  -9   7    0.85    0.67
  -1   9   7    1.26    0.65
   1  -9   7    2.70    0.86
   1  -9   7    2.83    0.84
   1   9   7    2.18    0.71
   3  -9   7   15.16    1.82
   3  -9   7   14.40    1.72
   3   9   7   16.03    1.78
   5  -9   7    0.87    0.80
   5  -9   7    1.21    0.80
   5   9   7    3.71    0.96
   7  -9   7    4.34    1.15
   7  -9   7    7.95    1.43
   7   9   7    3.78    1.05
   9  -9   7   -1.08    0.61
   9  -9   7   -0.05    0.70
   9   9   7    0.20    0.62
  18 -10  -7   -0.29    0.56
  18  10  -7    0.15    0.56
  16 -10  -7    2.03    0.74
  14 -10  -7    2.35    0.86
 -14 -10   7    2.19    0.67
 -14 -10   7    2.11    0.85
 -12 -10   7    1.57    0.62
 -12 -10   7    0.33    0.48
  12 -10  -7   -0.14    0.58
 -10 -10   7    0.33    0.48
 -10 -10   7    0.00    0.53
  10 -10  -7    0.25    0.55
 -10  10   7   -0.07    0.58
   8 -10  -7    1.42    0.67
  -8 -10   7    0.78    0.58
  -8 -10   7    1.07    0.64
  -8  10   7    1.54    0.75
  -6 -10   7    2.03    0.79
  -6 -10   7    4.12    0.91
   6 -10  -7    4.32    1.00
  -6  10   7    2.67    0.81
  -4 -10   7    2.39    0.79
  -4 -10   7    2.38    0.85
  -4  10   7    2.24    0.73
  -2 -10   7    1.46    0.74
  -2 -10   7    0.78    0.70
  -2  10   7    0.50    0.69
   0 -10   7    2.62    0.89
   0 -10   7    3.33    1.00
   0  10   7    5.07    1.14
   2 -10   7    0.66    0.73
   2 -10   7   -0.14    0.44
   2  10   7    0.87    0.71
   4 -10   7    0.99    0.84
   4 -10   7    0.60    0.72
   4  10   7    0.89    0.68
  11 -11  -7    4.62    1.10
 -11 -11   7    4.29    0.96
  -9 -11   7    0.76    0.59
   9 -11  -7    1.89    0.83
  -9 -11   7    2.10    0.75
  -9  11   7    3.06    1.02
  -7 -11   7   -0.42    0.54
  -7 -11   7    0.01    0.59
   7 -11  -7   -0.56    0.47
  -7  11   7    0.28    0.67
   5 -11  -7    2.11    0.78
  -5 -11   7    0.96    0.73
  -5 -11   7    1.48    0.74
  -5  11   7    2.12    0.93
   3 -11  -7    2.11    0.80
  -3 -11   7    0.84    0.72
  -3 -11   7    1.02    0.82
  -3  11   7    0.63    0.71
  34   0  -8   -0.23    0.66
  34   0  -8    0.58    0.58
  32   0  -8    1.97    0.76
  32   0  -8    1.61    0.78
  30   0  -8    0.25    0.57
  30   0  -8    0.05    0.51
  28   0  -8    3.59    0.71
  28   0  -8    2.10    0.79
  26   0  -8   11.03    1.16
  26   0  -8   14.51    1.57
  26   0  -8   14.91    0.77
  24   0  -8   12.76    1.10
  24   0  -8   13.00    0.67
  24   0  -8   12.41    1.39
  22   0  -8    0.37    0.45
  22   0  -8   -0.12    0.10
  22   0  -8    0.13    0.18
  22   0  -8   -0.10    0.31
 -22   0   8   -0.40    0.22
  20   0  -8    1.01    0.34
 -20   0   8    0.93    0.33
  20   0  -8    0.24    0.46
  20   0  -8    1.08    0.25
  20   0  -8    0.85    0.13
  18   0  -8    2.06    0.32
  18   0  -8    1.69    0.57
 -18   0   8    1.81    0.40
  18   0  -8    1.70    0.38
  16   0  -8    3.95    0.63
  16   0  -8    3.83    0.40
 -16   0   8    2.96    0.34
  16   0  -8    3.50    0.42
  14   0  -8   12.79    0.95
 -14   0   8   13.30    0.58
  14   0  -8   13.58    0.78
  14   0  -8   14.02    0.69
  12   0  -8   17.96    0.99
 -12   0   8   19.17    1.00
  12   0  -8   17.83    0.81
 -12   0   8   18.23    0.81
 -10   0   8   40.40    1.69
 -10   0   8   42.05    1.86
  -8   0   8   17.53    0.92
   8   0  -8   19.47    0.90
  -8   0   8   17.37    1.04
  -6   0   8    5.26    0.62
   6   0  -8    5.97    0.53
  -4   0   8    3.21    0.54
  -2   0   8   57.15    2.49
  -2   0   8   55.41    2.56
   0   0   8    4.26    0.62
   0   0   8    5.58    0.69
   2   0   8    0.57    0.44
   2   0   8    0.24    0.40
   4   0   8    0.11    0.43
   4   0   8    0.08    0.31
   6   0   8   50.26    2.55
   6   0   8   48.85    2.61
   8   0   8   19.78    1.76
   8   0   8   18.70    1.43
  10   0   8    5.28    0.93
  10   0   8    7.20    1.03
  12   0   8   57.08    3.03
  12   0   8   58.97    3.23
  12   0   8   57.55    2.82
  14   0   8    0.96    0.53
  14   0   8    0.25    0.51
  14   0   8    0.98    0.62
  16   0   8    0.65    0.75
  16   0   8    1.02    0.64
  18   0   8    3.46    1.04
  18   0   8    3.80    1.11
  18   0   8    4.03    1.08
  35  -1  -8   -0.25    0.61
  35  -1  -8    0.98    0.68
  35   1  -8    1.02    0.77
  33  -1  -8    0.61    0.72
  33  -1  -8   -0.20    0.59
  33   1  -8    0.73    0.76
  33   1  -8    1.31    0.58
  31  -1  -8    0.96    0.71
  31  -1  -8    0.33    0.54
  31   1  -8   -0.15    0.64
  31   1  -8   -0.64    0.30
  29  -1  -8    0.41    0.54
  29  -1  -8    1.81    0.75
  29   1  -8    0.77    0.46
  29   1  -8    1.03    0.67
  27  -1  -8    3.60    0.49
  27  -1  -8    3.24    0.77
  27  -1  -8    3.48    0.89
  27   1  -8    1.97    0.78
  27   1  -8    3.83    0.69
  25  -1  -8   15.64    1.64
  25  -1  -8   19.47    1.40
  25  -1  -8   22.70    1.13
  25   1  -8   19.75    0.84
  25   1  -8   18.91    1.80
  25   1  -8   19.01    1.25
  23  -1  -8   20.21    1.52
  23  -1  -8   21.16    1.36
 -23  -1   8   20.45    1.13
  23  -1  -8   20.94    1.04
  23   1  -8   20.91    1.23
  23   1  -8   18.44    1.70
  21  -1  -8    1.72    0.60
  21  -1  -8    1.37    0.26
  21  -1  -8    1.32    0.41
  21   1  -8    0.87    0.35
  21   1  -8    0.82    0.44
 -19  -1   8    3.69    0.42
  19  -1  -8    3.49    0.37
  19  -1  -8    4.46    0.74
  19  -1  -8    4.31    0.55
  19   1  -8    4.04    0.30
 -19   1   8    3.72    0.55
  19   1  -8    3.69    0.70
  19   1  -8    4.13    0.47
  17  -1  -8   50.28    2.28
  17  -1  -8   54.05    2.11
 -17  -1   8   52.33    2.10
  17  -1  -8   50.30    2.51
  17   1  -8   51.25    2.54
 -17   1   8   55.93    2.41
  17   1  -8   52.25    2.11
  17   1  -8   54.33    2.13
  15  -1  -8    0.35    0.16
 -15  -1   8    0.20    0.18
  15  -1  -8    0.06    0.20
  15   1  -8    0.00    0.32
  15   1  -8    0.28    0.19
  15   1  -8    0.06    0.12
 -15   1   8    0.03    0.13
  13  -1  -8   45.48    1.75
 -13  -1   8   41.71    1.60
 -13  -1   8   40.99    1.82
  13  -1  -8   41.01    1.80
  13   1  -8   43.26    1.82
  13   1  -8   40.74    1.99
 -13   1   8   41.86    1.74
  11  -1  -8   43.60    1.84
 -11  -1   8   44.49    1.94
 -11   1   8   45.68    1.84
  11   1  -8   42.98    1.92
  11   1  -8   43.30    1.99
  -9  -1   8    0.45    0.28
   9  -1  -8    0.73    0.27
  -9   1   8    0.74    0.30
  -9   1   8    1.69    0.31
   9   1  -8    1.12    0.17
  -7  -1   8   16.41    0.79
  -7  -1   8   14.23    0.92
  -7   1   8   15.36    0.89
   7   1  -8   16.81    0.79
  -7   1   8   15.65    0.96
  -5  -1   8    9.90    0.74
  -5  -1   8    8.54    0.60
  -5   1   8    9.33    0.83
   5   1  -8    8.85    0.60
  -5   1   8    8.69    0.76
  -3  -1   8    0.14    0.25
  -3  -1   8   -0.29    0.27
  -3   1   8   -0.01    0.22
  -3   1   8    0.06    0.23
  -1  -1   8   22.34    1.30
  -1  -1   8   19.71    1.16
  -1   1   8   20.13    1.25
   1   1  -8   19.21    0.94
  -1   1   8   21.17    1.24
   1  -1   8   59.93    2.63
   1  -1   8   57.03    2.65
  -1   1  -8   53.65    2.23
   1   1   8   52.09    2.54
   3  -1   8   26.69    1.63
   3  -1   8   27.47    1.69
   3   1   8   30.08    1.66
  -3   1  -8   29.07    1.32
   5  -1   8   12.19    1.22
   5  -1   8   14.86    1.39
   5   1   8   12.90    1.21
   7  -1   8    7.71    1.03
   7  -1   8    6.20    0.99
   7   1   8    7.26    0.95
   9  -1   8    5.04    0.94
   9  -1   8    2.49    0.82
   9   1   8    5.06    0.86
   9   1   8    3.58    0.75
  11  -1   8    2.66    0.79
  11  -1   8    2.18    0.72
  11   1   8    2.94    0.67
  11   1   8    3.23    0.74
  11   1   8    2.03    0.66
  13  -1   8    2.35    0.86
  13  -1   8    5.22    1.08
  13   1   8    3.97    0.81
  13   1   8    4.86    0.85
  13   1   8    4.26    0.94
  15  -1   8   -0.28    0.59
  15  -1   8    1.96    0.83
  15   1   8    0.99    0.70
  15   1   8    3.42    0.78
  15   1   8    1.73    0.67
  17  -1   8   -0.14    0.68
  17  -1   8   -0.55    0.54
  17   1   8    1.12    0.54
  17   1   8   -0.16    0.63
  19  -1   8    0.75    0.75
  19   1   8   -0.43    0.63
  34  -2  -8    0.10    0.60
  34  -2  -8    0.71    0.73
  34   2  -8   -0.18    0.64
  32  -2  -8    1.64    0.85
  32  -2  -8    1.74    0.77
  32   2  -8    0.10    0.69
  30  -2  -8   -0.33    0.56
  30  -2  -8    1.07    0.63
  30   2  -8   -0.32    0.60
  28  -2  -8    4.98    1.03
  28  -2  -8    3.39    0.59
  28  -2  -8    0.89    0.63
  28   2  -8    3.45    0.94
  26  -2  -8    8.29    1.19
  26  -2  -8    7.26    1.01
  26   2  -8    6.99    1.16
  24  -2  -8    2.62    0.64
  24  -2  -8    0.93    0.58
  24   2  -8    1.85    0.63
  22  -2  -8   46.44    2.32
  22  -2  -8   45.35    2.48
  22   2  -8   47.46    2.57
  20  -2  -8    8.82    1.07
  20  -2  -8   12.34    1.06
 -20  -2   8   11.26    1.00
  20   2  -8   10.51    1.17
  18  -2  -8   14.71    1.03
 -18  -2   8   16.96    0.80
  18   2  -8   12.79    1.26
 -16  -2   8    3.04    0.33
 -16  -2   8    3.05    0.25
  16  -2  -8    2.76    0.48
  16   2  -8    3.23    0.35
 -16   2   8    2.01    0.47
  16   2  -8    1.97    0.53
 -16   2   8    2.91    0.39
 -14  -2   8    4.47    0.47
 -14  -2   8    4.95    0.29
  14  -2  -8    5.30    0.58
 -14   2   8    6.05    0.69
  14   2  -8    6.09    0.52
  14   2  -8    3.73    0.59
 -14   2   8    4.64    0.48
 -12  -2   8    5.96    0.39
 -12  -2   8    6.13    0.58
 -12   2   8    5.40    0.54
  12   2  -8    5.88    0.57
  12   2  -8    6.08    0.68
 -12   2   8    6.24    0.71
 -10  -2   8    7.64    0.35
 -10  -2   8    7.21    0.67
 -10   2   8    7.19    0.64
  10   2  -8    6.92    0.68
  -8  -2   8    9.26    0.70
  -8  -2   8    9.55    0.54
  -8   2   8    9.48    0.69
   8   2  -8    9.08    0.63
   8   2  -8   10.02    0.52
  -6  -2   8   58.22    2.57
  -6  -2   8   57.89    2.36
  -6   2   8   59.15    2.51
   6   2  -8   57.91    2.34
   6   2  -8   54.42    2.29
  -6   2   8   58.35    2.60
  -4  -2   8   33.11    1.71
  -4  -2   8   32.59    1.56
  -4   2   8   33.84    1.71
  -4   2   8   30.72    1.62
   4   2  -8   32.66    1.34
  -2  -2   8    0.06    0.34
  -2  -2   8    0.12    0.28
  -2   2   8    0.06    0.24
  -2   2   8    0.17    0.24
   2   2  -8    0.19    0.10
   0  -2   8    5.16    0.77
   0  -2   8    2.97    0.58
   0   2   8    4.46    0.64
   0   2  -8    3.99    0.24
   0   2   8    3.48    0.62
   2  -2   8    0.17    0.40
   2  -2   8    0.06    0.41
   2   2   8    0.04    0.33
   2   2   8    0.00    0.37
  -2   2  -8    0.13    0.12
   4  -2   8   10.38    1.12
   4  -2   8   10.40    1.13
   4   2   8   10.28    1.11
  -4   2  -8   11.73    0.60
   4   2   8   11.21    1.09
   6  -2   8    2.11    0.69
   6  -2   8    2.30    0.67
   6   2   8    2.80    0.63
  -6   2  -8    2.47    0.35
   6   2   8    2.89    0.61
   8  -2   8    5.24    0.94
   8  -2   8    4.02    0.88
   8   2   8    5.09    0.53
   8   2   8    5.02    0.77
   8   2   8    3.79    0.73
  10  -2   8    9.90    1.26
  10  -2   8    8.34    1.28
  10   2   8    9.66    0.64
  10   2   8    9.12    1.19
  10   2   8   12.37    1.21
  12  -2   8    2.84    0.90
  12  -2   8    2.18    0.80
  12   2   8    1.96    0.69
  12   2   8    1.79    0.61
  14  -2   8   -0.04    0.57
  14  -2   8    1.30    0.80
  14   2   8    0.05    0.41
  14   2   8   -0.62    0.48
  16  -2   8    4.00    1.13
  16  -2   8    2.53    0.94
  16   2   8    3.75    0.77
  16   2   8    3.39    0.97
  18  -2   8    0.10    0.72
  18  -2   8   -0.76    0.58
  18   2   8   -0.12    0.64
  33  -3  -8    0.02    0.68
  33  -3  -8    1.15    0.87
  33   3  -8   -0.02    0.68
  31  -3  -8   -0.37    0.56
  31  -3  -8    0.42    0.71
  31   3  -8    0.38    0.65
  29  -3  -8    0.99    0.66
  29  -3  -8   -0.27    0.51
  29  -3  -8    0.19    0.42
  29   3  -8    0.79    0.65
  27  -3  -8   -0.07    0.54
  27  -3  -8    0.59    0.58
  27  -3  -8    1.58    0.48
  27   3  -8    0.05    0.55
  25  -3  -8    6.99    1.00
  25  -3  -8    6.78    1.07
  25   3  -8    5.36    1.02
  23  -3  -8   28.30    1.82
  23  -3  -8   27.36    1.72
  23   3  -8   25.28    1.85
  21  -3  -8    0.77    0.46
  21  -3  -8    0.84    0.54
  21   3  -8    0.43    0.51
 -19  -3   8    0.08    0.21
  19  -3  -8    0.41    0.37
  19   3  -8   -0.18    0.37
  17  -3  -8    3.25    0.59
 -17  -3   8    3.86    0.37
 -17  -3   8    4.49    0.33
 -17  -3   8    4.74    0.41
  17   3  -8    3.31    0.66
 -15  -3   8    5.00    0.42
 -15  -3   8    4.95    0.50
  15  -3  -8    4.85    0.68
 -15  -3   8    5.50    0.35
 -15   3   8    5.95    0.65
  15   3  -8    5.22    0.75
 -13  -3   8    1.52    0.34
 -13  -3   8    1.89    0.28
  13  -3  -8    1.11    0.38
 -13  -3   8    1.59    0.17
 -13   3   8    1.78    0.38
  13   3  -8    1.63    0.43
 -11  -3   8    0.91    0.18
 -11  -3   8    0.75    0.24
 -11  -3   8    0.86    0.31
 -11   3   8    1.23    0.41
 -11   3   8    0.96    0.32
  11   3  -8    1.25    0.36
  -9  -3   8  126.83    5.20
  -9  -3   8  134.12    4.95
   9   3  -8  133.48    5.12
  -9   3   8  132.19    5.20
  -9   3   8  129.46    5.30
  -7  -3   8    0.14    0.31
  -7  -3   8   -0.03    0.19
  -7   3   8   -0.14    0.23
  -7   3   8   -0.08    0.27
   7   3  -8   -0.05    0.18
   7   3  -8    0.20    0.17
  -5  -3   8    1.81    0.37
  -5  -3   8    1.78    0.44
  -5   3   8    1.79    0.42
  -5   3   8    1.49    0.43
   5   3  -8    1.85    0.26
  -3  -3   8    0.81    0.35
  -3  -3   8    0.76    0.33
  -3   3   8    1.04    0.35
  -3   3   8    1.10    0.38
  -1  -3   8    8.28    0.95
  -1  -3   8    7.76    0.84
  -1   3   8    8.08    0.79
  -1   3   8    8.38    0.94
  -1   3   8    8.04    0.88
   1  -3   8    2.17    0.54
   1  -3   8    1.19    0.41
   1   3   8    2.64    0.57
   1   3   8    1.84    0.43
   1   3   8    2.55    0.54
   3  -3   8    4.02    0.78
   3  -3   8    4.56    0.81
   3   3   8    6.73    0.68
   3   3   8    6.40    0.82
   3   3   8    5.58    0.81
   5  -3   8    0.63    0.52
   5  -3   8    0.52    0.43
   5   3   8    1.10    0.32
   5   3   8    0.55    0.41
   5   3   8    0.58    0.49
   7  -3   8   10.12    1.24
   7  -3   8   11.63    1.37
   7   3   8    9.36    1.15
   7   3   8    9.60    1.06
   9  -3   8    0.00    0.43
   9  -3   8   -0.22    0.50
   9   3   8    0.28    0.37
   9   3   8    0.86    0.55
  11  -3   8    2.35    0.82
  11  -3   8    0.72    0.62
  11   3   8   -0.11    0.47
  11   3   8    1.14    0.48
  13  -3   8    0.36    0.67
  13  -3   8    1.20    0.67
  13   3   8    1.66    0.69
  13   3   8    1.49    0.53
  15  -3   8    4.51    1.11
  15  -3   8    3.49    0.95
  15   3   8    5.52    0.87
  15   3   8    5.28    1.07
  17  -3   8    1.60    0.92
  17  -3   8    2.03    0.99
  17   3   8    2.36    0.85
  34  -4  -8    2.68    0.98
  32  -4  -8    3.79    1.08
  32  -4  -8    2.95    0.98
  32   4  -8    1.91    0.92
  30  -4  -8    1.79    0.61
  30  -4  -8    1.17    0.71
  30  -4  -8    0.63    0.68
  30   4  -8    1.19    0.74
  28  -4  -8    3.05    0.88
  28  -4  -8    1.62    0.54
  28  -4  -8    2.38    0.84
  28   4  -8    3.92    0.99
  26  -4  -8    1.88    0.71
  26  -4  -8    1.97    0.74
  26   4  -8    2.30    0.79
  24  -4  -8    1.38    0.65
  24  -4  -8    1.63    0.65
  24   4  -8    2.04    0.73
  22  -4  -8    3.54    0.78
  22   4  -8    3.55    0.78
  20  -4  -8   10.63    1.16
 -20  -4   8   10.25    0.45
  20   4  -8   11.23    1.25
 -18  -4   8   13.20    0.79
 -18  -4   8   12.87    0.72
  18  -4  -8   10.64    1.11
 -18  -4   8   13.04    0.75
  18   4  -8   14.34    1.39
 -16  -4   8    0.80    0.28
 -16  -4   8    1.57    0.33
  16  -4  -8    1.14    0.47
 -16  -4   8    0.84    0.24
 -16   4   8    0.89    0.37
  16   4  -8    1.50    0.48
  14  -4  -8    8.44    0.93
 -14  -4   8   10.81    0.75
 -14  -4   8    9.74    0.58
 -14   4   8    9.48    0.90
  14   4  -8   10.06    1.00
 -12  -4   8   11.41    0.64
 -12  -4   8   11.26    0.84
  12   4  -8   11.27    1.00
 -12   4   8   10.56    0.97
 -10  -4   8    4.18    0.59
 -10  -4   8    4.13    0.43
  10   4  -8    3.24    0.52
 -10   4   8    4.91    0.68
  -8  -4   8    3.41    0.61
  -8  -4   8    4.63    0.49
   8   4  -8    3.88    0.50
  -8   4   8    4.43    0.66
  -6  -4   8    0.54    0.43
  -6  -4   8    0.71    0.30
  -6  -4   8    0.81    0.28
   6   4  -8    0.73    0.24
  -6   4   8    0.97    0.37
  -4  -4   8    5.71    0.81
  -4  -4   8    7.29    0.73
   4   4  -8    6.34    0.39
  -4   4   8    7.72    0.86
  -2  -4   8   20.60    1.38
  -2  -4   8   18.46    1.20
  -2   4   8   18.15    1.24
   0  -4   8    3.24    0.71
   0  -4   8    3.33    0.64
   0   4   8    1.77    0.55
   2  -4   8    0.15    0.44
   2  -4   8    0.71    0.45
   2   4   8    0.08    0.43
   4  -4   8    0.52    0.42
   4  -4   8   -0.19    0.31
   4   4   8    0.22    0.44
   6  -4   8    0.54    0.53
   6  -4   8    0.07    0.39
   6   4   8    0.51    0.49
   8  -4   8   -0.34    0.48
   8  -4   8    1.32    0.66
   8   4   8   -0.33    0.42
  10  -4   8    2.92    0.92
  10  -4   8    2.52    0.73
  10   4   8    4.15    0.84
  12  -4   8    5.07    1.09
  12  -4   8    6.09    1.21
  12   4   8    4.34    0.92
  14  -4   8    2.06    0.83
  14  -4   8    1.10    0.76
  14   4   8    1.08    0.67
  16  -4   8   -0.56    0.64
  16  -4   8   -0.31    0.79
  16   4   8    1.42    0.75
  18  -4   8    2.68    1.12
  18  -4   8    3.64    1.10
  18   4   8    4.89    1.09
  31  -5  -8    0.58    0.59
  31  -5  -8   -0.34    0.65
  31  -5  -8   -0.20    0.60
  31   5  -8   -0.07    0.63
  29  -5  -8    0.29    0.69
  29  -5  -8    0.02    0.62
  29  -5  -8    1.18    0.60
  29   5  -8    0.05    0.58
  27  -5  -8    4.14    1.00
  27  -5  -8    5.31    1.07
  27   5  -8    3.94    1.00
  25  -5  -8    0.63    0.50
  25  -5  -8   -0.28    0.60
  25   5  -8    0.73    0.59
  23  -5  -8    5.51    1.02
  23   5  -8    6.25    1.05
  23   5  -8    4.50    0.53
  21  -5  -8    0.57    0.52
  21   5  -8    0.30    0.53
 -19  -5   8   19.40    1.04
  19  -5  -8   20.58    1.46
  19   5  -8   21.36    1.55
  17  -5  -8    7.67    1.00
 -17  -5   8    8.53    0.74
  17   5  -8    7.12    0.99
 -17   5   8    8.18    0.94
 -15  -5   8    0.09    0.27
 -15  -5   8   -0.31    0.18
  15  -5  -8    0.04    0.39
  15   5  -8    0.46    0.39
 -15   5   8    0.07    0.33
  13  -5  -8   -0.17    0.35
 -13  -5   8   -0.25    0.20
 -13  -5   8   -0.06    0.26
 -13   5   8    0.07    0.32
  13   5  -8    0.29    0.35
 -11  -5   8    7.01    0.65
 -11  -5   8    9.05    0.89
  11   5  -8    7.54    0.82
 -11   5   8    8.19    0.93
  -9  -5   8   12.92    1.15
  -9  -5   8   12.92    0.86
  -9   5   8   12.98    1.16
   9   5  -8   13.14    0.91
  -7  -5   8    3.01    0.64
  -7  -5   8    3.34    0.52
   7   5  -8    3.60    0.48
  -7   5   8    3.47    0.67
  -5  -5   8   13.96    1.14
  -5  -5   8   16.93    1.10
  -5  -5   8   16.59    0.88
   5   5  -8   16.43    0.86
  -5   5   8   15.24    1.33
  -3  -5   8   12.05    1.23
  -3  -5   8   11.72    1.06
  -3   5   8   12.33    1.20
  -1  -5   8    4.04    0.76
  -1  -5   8    3.92    0.70
  -1   5   8    3.61    0.72
   1  -5   8   26.14    1.63
   1  -5   8   26.12    1.74
   1   5   8   22.51    1.56
   3  -5   8    0.38    0.49
   3  -5   8    1.32    0.62
   3   5   8    0.30    0.46
   5  -5   8    2.28    0.66
   5  -5   8    2.79    0.80
   5   5   8    2.08    0.69
   7  -5   8    9.07    1.27
   7  -5   8    7.41    1.19
   7   5   8   10.61    1.26
   9  -5   8   -0.02    0.42
   9  -5   8    0.49    0.65
   9   5   8    0.39    0.51
  11  -5   8    1.64    0.81
  11  -5   8    3.12    0.94
  11   5   8    3.53    0.83
  13  -5   8   10.13    1.54
  13  -5   8    8.08    1.38
  13   5   8    7.22    1.21
  15  -5   8   -0.54    0.66
  15  -5   8   -0.11    0.70
  15   5   8    1.05    0.60
  17  -5   8    1.51    0.92
  17  -5   8   -0.02    0.82
  30  -6  -8   -1.05    0.59
  30  -6  -8    0.04    0.59
  30  -6  -8    1.99    0.93
  30   6  -8    0.35    0.70
  28  -6  -8    0.99    0.81
  28  -6  -8   -0.55    0.61
  28   6  -8    1.02    0.75
  26  -6  -8    0.57    0.67
  26  -6  -8    1.58    0.77
  26   6  -8    1.66    0.79
  24  -6  -8    0.26    0.48
  24   6  -8    2.21    0.79
  22  -6  -8   14.64    1.62
  22   6  -8   15.20    1.69
  20  -6  -8    4.05    0.85
  20   6  -8    3.56    0.87
  18  -6  -8   12.60    1.36
 -18  -6   8   13.71    0.95
  18   6  -8   15.10    1.53
  16  -6  -8   24.25    1.71
 -16  -6   8   25.34    1.42
  16   6  -8   24.74    1.67
 -16   6   8   25.66    1.64
 -14  -6   8   10.67    0.79
 -14  -6   8   10.90    1.01
  14  -6  -8   10.12    1.22
  14   6  -8    9.77    1.11
 -14   6   8   11.75    1.18
 -12  -6   8   14.35    1.08
 -12  -6   8   12.50    0.90
  12  -6  -8   14.16    1.34
 -12   6   8   15.53    1.37
  12   6  -8   15.07    1.32
 -10  -6   8    6.30    0.69
 -10  -6   8    5.84    0.82
 -10   6   8    8.09    0.99
  10   6  -8    6.80    0.82
  -8  -6   8   -0.11    0.32
  -8  -6   8    0.34    0.43
  -8   6   8   -0.06    0.29
   8   6  -8    0.02    0.31
  -6  -6   8   79.74    3.76
  -6  -6   8   87.42    3.61
  -6   6   8   78.73    3.73
  -4  -6   8    1.74    0.63
  -4  -6   8    2.62    0.60
  -4   6   8    2.07    0.64
  -2  -6   8   14.36    1.43
  -2  -6   8   13.70    1.27
  -2   6   8   15.58    1.46
   0  -6   8   24.11    1.62
   0  -6   8   23.49    1.68
   0   6   8   24.54    1.68
   2  -6   8    0.32    0.54
   2  -6   8   -0.26    0.48
   2   6   8    1.75    0.54
   4  -6   8   -0.61    0.39
   4  -6   8    0.25    0.54
   4   6   8    0.37    0.46
   6  -6   8   10.72    1.38
   6  -6   8   12.43    1.51
   6   6   8   10.45    1.31
   8  -6   8    9.48    1.37
   8  -6   8    7.07    1.17
   8   6   8    9.76    1.30
  10  -6   8    1.46    0.84
  10  -6   8    1.56    0.85
  10   6   8    1.37    0.64
  12  -6   8    0.16    0.61
  12  -6   8   -0.61    0.64
  12   6   8   -0.05    0.51
  14  -6   8    4.84    1.39
  14  -6   8    7.39    1.41
  14   6   8    7.82    1.28
  29  -7  -8    6.14    1.19
  29  -7  -8    2.46    1.02
  29  -7  -8    4.68    1.13
  29   7  -8    4.20    1.20
  27  -7  -8    0.04    0.75
  27  -7  -8    0.70    0.65
  27   7  -8    0.77    0.72
  25  -7  -8   -0.47    0.53
  25   7  -8    0.82    0.74
  23  -7  -8    2.85    0.88
  23   7  -8    1.10    0.74
  21  -7  -8   -0.17    0.34
  21   7  -8   -0.11    0.35
  19  -7  -8    2.18    0.74
 -19  -7   8    1.68    0.51
  19   7  -8    1.65    0.68
  17  -7  -8   23.35    1.71
 -17  -7   8   23.27    1.34
 -17  -7   8   23.98    1.44
  17   7  -8   23.48    1.78
  15  -7  -8    0.38    0.51
 -15  -7   8    0.43    0.31
 -15  -7   8    0.44    0.39
  15   7  -8    0.38    0.49
 -15   7   8    0.33    0.48
 -13  -7   8   22.23    1.42
 -13  -7   8   20.28    1.27
  13  -7  -8   20.74    1.58
 -13   7   8   21.47    1.55
  13   7  -8   19.76    1.44
 -11  -7   8    8.31    1.01
  11  -7  -8    7.21    0.99
 -11  -7   8    7.35    0.82
  11   7  -8    7.83    0.95
 -11   7   8    8.15    1.09
  -9  -7   8    6.56    0.83
  -9  -7   8    6.61    0.94
   9   7  -8    7.08    0.85
  -9   7   8    7.64    1.05
  -7  -7   8    2.21    0.64
  -7  -7   8    0.66    0.42
  -7   7   8    0.91    0.52
  -5  -7   8    0.49    0.52
  -5  -7   8    1.21    0.50
  -5   7   8    1.85    0.63
  -3  -7   8    2.55    0.65
  -3  -7   8    1.86    0.66
  -3   7   8    0.73    0.56
  -1  -7   8    0.50    0.49
  -1  -7   8    0.15    0.50
  -1   7   8   -0.47    0.39
   1  -7   8    3.25    0.79
   1  -7   8    2.48    0.80
   1   7   8    3.09    0.78
   3  -7   8   16.47    1.73
   3  -7   8   17.60    1.72
   3   7   8   15.59    1.65
   5  -7   8   -0.06    0.42
   5  -7   8   -0.31    0.35
   5   7   8    0.86    0.60
   7  -7   8   23.18    2.22
   7  -7   8   26.32    2.31
   9  -7   8    0.50    0.71
   9  -7   8    0.21    0.67
   9   7   8    0.56    0.55
  11  -7   8   -0.78    0.61
  11  -7   8    0.03    0.69
  11   7   8    0.67    0.58
  13  -7   8   -0.42    0.70
  13  -7   8    0.10    0.78
  13   7   8   -0.36    0.49
  26  -8  -8   -2.08    0.65
  26  -8  -8   -0.80    0.56
  26   8  -8   -0.46    0.52
  24  -8  -8    0.18    0.54
  24   8  -8   -0.81    0.40
  22  -8  -8    1.17    0.77
  22   8  -8    0.69    0.67
  20  -8  -8    1.97    0.80
  20   8  -8    2.30    0.83
 -18  -8   8    0.09    0.34
 -18  -8   8    0.19    0.40
  18  -8  -8   -0.59    0.49
  18   8  -8    0.64    0.54
 -16  -8   8   27.05    1.67
  16  -8  -8   27.26    2.00
 -16  -8   8   24.96    1.54
  16   8  -8   29.39    1.97
 -14  -8   8    9.63    1.12
  14  -8  -8    9.60    1.31
 -14  -8   8    8.10    0.93
 -14   8   8    8.95    1.21
  14   8  -8    9.00    1.20
 -12  -8   8    0.15    0.42
  12  -8  -8    0.61    0.45
 -12  -8   8    0.06    0.33
 -12   8   8   -0.07    0.46
  12   8  -8    0.00    0.41
  10  -8  -8    6.75    1.02
 -10  -8   8    5.89    0.82
 -10  -8   8    5.19    0.89
 -10   8   8    6.26    1.03
  -8  -8   8    1.60    0.54
  -8  -8   8    0.47    0.52
  -8   8   8    0.99    0.60
  -6  -8   8    7.55    1.13
  -6  -8   8    8.56    1.06
  -6   8   8    9.64    1.22
  -4  -8   8   15.43    1.45
  -4  -8   8   12.87    1.51
  -4   8   8   15.89    1.61
  -2  -8   8    3.76    0.89
  -2  -8   8    3.75    0.82
  -2   8   8    2.41    0.78
   0  -8   8    0.08    0.57
   0  -8   8    0.40    0.58
   0   8   8   -0.18    0.47
   2  -8   8    2.95    0.83
   2  -8   8    3.24    0.98
   2   8   8    3.83    0.92
   4  -8   8    0.13    0.64
   4  -8   8    0.59    0.57
   4   8   8    1.02    0.66
   6  -8   8   -0.25    0.47
   6  -8   8    0.07    0.52
   6   8   8    0.60    0.60
   8  -8   8    1.82    0.90
   8  -8   8    0.94    0.67
   8   8   8    2.56    0.87
  10  -8   8    0.96    0.88
  10  -8   8    1.37    0.96
  10   8   8    0.13    0.59
  23  -9  -8    4.96    1.24
  23   9  -8    4.61    1.17
  21  -9  -8    0.53    0.72
  21   9  -8   -0.10    0.63
  19  -9  -8    1.76    0.78
  19   9  -8    3.08    0.95
  17  -9  -8    0.67    0.52
  17   9  -8    0.67    0.63
 -15  -9   8   -0.26    0.37
  15  -9  -8   -0.27    0.50
 -15  -9   8   -0.14    0.36
  15   9  -8    0.25    0.46
 -13  -9   8    1.11    0.53
 -13  -9   8    0.55    0.44
  13  -9  -8    0.04    0.50
 -13   9   8   -0.23    0.51
  11  -9  -8    3.48    0.84
 -11  -9   8    1.66    0.57
 -11  -9   8    1.79    0.65
 -11   9   8    2.25    0.78
  -9  -9   8    5.42    0.98
  -9  -9   8    5.87    0.88
   9  -9  -8    3.58    0.85
  -9   9   8    6.00    1.08
  -7  -9   8    0.09    0.53
  -7  -9   8    0.18    0.46
  -7   9   8    0.80    0.52
  -5  -9   8    0.26    0.41
  -5  -9   8   -0.72    0.41
  -5   9   8   -0.22    0.50
  -3  -9   8    0.77    0.64
  -3  -9   8    0.48    0.58
  -3   9   8   -0.45    0.48
  -1  -9   8    3.98    0.99
  -1  -9   8    4.28    1.02
  -1   9   8    5.57    1.06
   1  -9   8    2.04    0.86
   1  -9   8    0.73    0.70
   1   9   8    2.45    0.88
   3  -9   8    5.07    1.18
   3  -9   8    4.72    1.17
   3   9   8    7.89    1.28
   5  -9   8    0.12    0.73
   5  -9   8    0.03    0.77
   5   9   8    0.23    0.47
   7  -9   8    1.54    0.93
   7  -9   8    1.34    0.87
   7   9   8    1.36    0.79
  18 -10  -8    9.58    1.54
  18  10  -8    9.94    1.51
  16 -10  -8    0.44    0.65
  14 -10  -8    0.86    0.58
 -14 -10   8    1.32    0.57
  12 -10  -8    2.73    0.90
 -12 -10   8    2.06    0.68
 -12 -10   8    2.58    0.74
 -12  10   8    4.27    1.06
  10 -10  -8    2.05    0.74
 -10 -10   8   -0.45    0.40
 -10 -10   8    0.60    0.63
 -10  10   8    0.98    0.71
   8 -10  -8    0.56    0.58
  -8 -10   8    1.09    0.64
  -8 -10   8    1.65    0.73
  -8  10   8    1.08    0.71
  -6 -10   8    3.52    0.91
  -6 -10   8    2.66    0.80
   6 -10  -8    1.53    0.60
  -6  10   8    2.29    0.88
  -4 -10   8    0.19    0.62
  -4 -10   8    0.09    0.59
  -4  10   8    0.09    0.59
  -2 -10   8    1.34    0.74
  -2 -10   8    0.90    0.71
  -2  10   8    1.07    0.64
   0 -10   8    0.13    0.62
   0 -10   8    0.92    0.76
   0  10   8   -0.14    0.55
   2 -10   8    3.51    1.06
   2 -10   8    4.26    1.09
   2  10   8    5.12    1.14
  -9 -11   8    0.90    0.70
   9 -11  -8    1.54    0.80
  -9 -11   8    0.87    0.80
  -9  11   8    0.08    0.66
  -7 -11   8    1.54    0.73
  -7 -11   8    1.17    0.67
   7 -11  -8    0.50    0.62
  -7  11   8    1.77    0.90
  36   0  -9   -0.58    0.68
  34   0  -9   -0.47    0.42
  34   0  -9    0.26    0.67
  32   0  -9   -0.45    0.41
  32   0  -9   -0.09    0.57
  30   0  -9    0.05    0.59
  30   0  -9    0.70    0.46
  28   0  -9   -0.94    0.42
  28   0  -9   -0.24    0.35
  26   0  -9    0.04    0.14
  26   0  -9   -0.26    0.32
  26   0  -9   -0.19    0.48
  24   0  -9   -0.10    0.18
  24   0  -9    0.15    0.36
  24   0  -9    0.17    0.52
 -24   0   9    0.07    0.29
  22   0  -9   -0.36    0.30
  22   0  -9   -0.33    0.17
  22   0  -9   -0.29    0.40
 -22   0   9   -0.05    0.27
  20   0  -9    0.26    0.40
  20   0  -9    0.07    0.20
  20   0  -9   -0.42    0.23
  18   0  -9    0.08    0.23
  18   0  -9   -0.18    0.29
  18   0  -9    0.32    0.24
  16   0  -9    0.12    0.18
  16   0  -9    0.02    0.33
  16   0  -9    0.07    0.24
  14   0  -9   -0.03    0.12
 -14   0   9   -0.23    0.20
 -14   0   9   -0.26    0.09
 -12   0   9   -0.10    0.15
 -12   0   9   -0.45    0.18
 -10   0   9   -0.39    0.23
 -10   0   9    0.31    0.21
   8   0  -9    0.24    0.21
  -8   0   9   -0.02    0.21
  -6   0   9    0.02    0.23
  -4   0   9    0.15    0.26
  -2   0   9    0.52    0.39
  -2   0   9   -0.15    0.27
   0   0   9    0.32    0.44
   0   0   9   -0.09    0.32
   2   0   9   -0.16    0.38
   2   0   9   -0.97    0.28
   4   0   9   -0.08    0.44
   4   0   9   -0.28    0.42
   6   0   9   -1.04    0.37
   6   0   9   -0.39    0.42
   8   0   9    0.27    0.51
   8   0   9    0.41    0.53
  10   0   9    0.02    0.53
  10   0   9    0.17    0.43
  12   0   9   -0.70    0.48
  12   0   9    0.26    0.56
  14   0   9   -0.22    0.53
  14   0   9   -0.60    0.36
  16   0   9    0.35    0.77
  16   0   9    0.17    0.61
  18   0   9   -1.78    0.60
  35  -1  -9    0.49    0.71
  35  -1  -9    0.67    0.65
  35   1  -9   -0.29    0.64
  33  -1  -9    0.54    0.65
  33  -1  -9    0.49    0.58
  33   1  -9    1.02    0.52
  33   1  -9    1.80    0.85
  31  -1  -9    0.25    0.65
  31  -1  -9    0.42    0.53
  31   1  -9    0.50    0.45
  31   1  -9    0.72    0.65
  29  -1  -9    0.60    0.50
  29  -1  -9    0.91    0.64
  29   1  -9   -0.05    0.36
  29   1  -9   -0.07    0.58
  27  -1  -9    0.32    0.23
  27  -1  -9   -0.62    0.43
  27  -1  -9   -0.13    0.43
  27   1  -9    0.48    0.35
  27   1  -9   -0.61    0.43
 -25  -1   9  118.89    4.74
  25  -1  -9  110.95    5.24
  25  -1  -9  121.30    4.98
  25   1  -9  115.78    5.32
  25   1  -9  124.00    4.83
  23  -1  -9    0.98    0.42
  23  -1  -9    0.47    0.21
  23  -1  -9    0.37    0.38
  23   1  -9    0.41    0.42
  23   1  -9    0.64    0.31
  21  -1  -9    3.89    0.58
  21  -1  -9    4.45    0.39
  21  -1  -9    4.58    0.78
  21   1  -9    4.05    0.50
  21   1  -9    3.62    0.76
  21   1  -9    4.86    0.34
 -21   1   9    3.70    0.62
  19  -1  -9    0.44    0.46
  19  -1  -9    1.08    0.22
  19  -1  -9    0.47    0.28
 -19   1   9    0.97    0.39
  19   1  -9    0.29    0.42
  19   1  -9    0.99    0.24
  19   1  -9    0.66    0.23
  17  -1  -9    3.44    0.34
  17  -1  -9    3.50    0.45
 -17  -1   9    2.58    0.35
  17   1  -9    3.01    0.39
  17   1  -9    2.71    0.28
  17   1  -9    2.56    0.57
  15  -1  -9   27.05    1.28
  15  -1  -9   27.61    1.20
 -15  -1   9   25.80    1.28
  15   1  -9   26.54    1.50
  15   1  -9   27.46    1.30
 -15   1   9   27.19    1.20
  13  -1  -9   14.97    0.79
 -13  -1   9   14.67    0.88
 -13   1   9   14.68    0.78
  13   1  -9   15.31    0.99
 -11  -1   9   52.38    2.27
 -11   1   9   51.18    2.14
  11   1  -9   52.47    1.94
 -11   1   9   48.25    2.28
  11   1  -9   50.26    2.26
  -9  -1   9    5.31    0.65
  -9   1   9    5.72    0.67
   9   1  -9    6.28    0.41
  -9   1   9    5.46    0.55
  -7  -1   9   14.11    0.96
  -7   1   9   13.49    0.85
   7   1  -9   12.97    0.74
  -7   1   9   11.75    0.91
  -5  -1   9   -0.01    0.21
  -5  -1   9    0.16    0.27
  -5   1   9   -0.06    0.26
  -5   1   9   -0.59    0.23
  -3  -1   9    4.60    0.60
  -3  -1   9    6.29    0.78
  -3   1   9    5.29    0.71
  -3   1   9    5.41    0.68
  -1  -1   9   72.23    3.14
  -1  -1   9   69.07    3.21
  -1   1   9   71.72    3.21
   1   1  -9   72.83    2.83
  -1   1   9   68.72    3.13
   1  -1   9   22.22    1.49
   1  -1   9   23.26    1.47
   1   1   9   24.90    1.50
   1   1   9   23.39    1.42
  -1   1  -9   22.13    1.10
   3  -1   9   11.69    1.20
   3  -1   9   11.02    1.19
   3   1   9   11.61    1.18
   5  -1   9   11.75    1.26
   5  -1   9   10.41    1.20
   5   1   9   11.11    1.18
   7  -1   9   -0.39    0.32
   7  -1   9    0.06    0.51
   7   1   9   -0.21    0.42
   7   1   9   -0.03    0.49
   9  -1   9    0.27    0.54
   9  -1   9    0.32    0.57
   9   1   9   -0.30    0.41
   9   1   9    0.69    0.50
  11  -1   9   10.06    1.41
  11  -1   9    8.32    1.24
  11   1   9    8.72    1.17
  11   1   9    7.62    1.18
  13  -1   9    1.39    0.77
  13  -1   9    1.24    0.64
  13   1   9    1.42    0.77
  13   1   9    1.67    0.71
  15  -1   9    5.09    1.27
  15  -1   9    5.80    1.16
  15   1   9    5.13    1.12
  15   1   9    6.91    1.08
  17  -1   9    2.57    1.02
  17   1   9    1.63    1.00
  36  -2  -9   -0.69    0.59
  36  -2  -9    0.68    0.80
  36   2  -9   -0.29    0.62
  34  -2  -9    0.92    0.79
  34  -2  -9    0.44    0.58
  34   2  -9    1.12    0.79
  32  -2  -9    1.50    0.80
  32  -2  -9    0.59    0.66
  32   2  -9    0.21    0.65
  30  -2  -9    3.20    0.91
  30  -2  -9    4.88    0.97
  30   2  -9    2.43    0.80
  28  -2  -9    2.38    0.80
  28  -2  -9    3.33    0.59
  28  -2  -9    3.49    0.77
  28   2  -9    2.57    0.82
  26  -2  -9   32.45    2.12
 -26  -2   9   36.26    1.68
  26  -2  -9   36.75    2.06
  26   2  -9   32.73    2.24
  24  -2  -9    0.12    0.44
  24  -2  -9    0.42    0.41
  24   2  -9   -0.07    0.45
  22  -2  -9   25.94    1.55
  22  -2  -9   28.72    1.78
  22   2  -9   26.18    1.80
 -20  -2   9   15.33    0.79
  20  -2  -9   15.77    1.07
  20   2  -9   17.94    1.56
  18  -2  -9    1.36    0.39
 -18  -2   9    0.79    0.14
 -18  -2   9    0.83    0.22
  18   2  -9    0.31    0.35
 -18   2   9    0.59    0.39
  18   2  -9    0.62    0.21
  16  -2  -9    7.43    0.74
 -16  -2   9    7.16    0.55
 -16  -2   9    7.62    0.32
  16   2  -9    8.32    0.91
 -16   2   9    8.45    0.87
 -16   2   9    7.91    0.58
  16   2  -9    9.01    0.59
 -14  -2   9   31.64    1.24
  14  -2  -9   28.74    1.46
 -14  -2   9   29.58    1.43
 -14   2   9   28.16    1.59
 -14   2   9   30.45    1.41
  14   2  -9   27.89    1.57
 -12  -2   9    6.11    0.63
  12   2  -9    5.18    0.62
 -12   2   9    4.56    0.53
 -10  -2   9   15.89    0.98
 -10  -2   9   16.44    0.74
  10   2  -9   15.81    0.94
 -10   2   9   16.79    0.96
  10   2  -9   16.96    0.73
  -8  -2   9   -0.21    0.27
  -8  -2   9   -0.02    0.17
  -8   2   9   -0.28    0.20
   8   2  -9   -0.24    0.18
   8   2  -9   -0.09    0.14
  -6  -2   9    1.50    0.39
  -6  -2   9    1.01    0.30
   6   2  -9    1.04    0.29
  -6   2   9    0.85    0.40
   6   2  -9    1.16    0.24
  -6   2   9    0.96    0.35
  -4  -2   9   22.93    1.21
  -4  -2   9   21.37    1.31
  -4   2   9   19.50    1.26
  -4   2   9   21.97    1.29
  -2  -2   9   13.12    1.03
  -2  -2   9   15.93    1.03
  -2   2   9   14.94    1.08
  -2   2   9   11.82    1.08
   2   2  -9   13.79    0.64
   0  -2   9    7.97    0.96
   0  -2   9    7.22    0.86
   0   2  -9    7.57    0.41
   0   2   9    7.33    0.86
   0   2   9    9.31    0.98
   2  -2   9   14.54    1.35
   2  -2   9   15.15    1.16
  -2   2  -9   16.36    0.73
   2   2   9   16.23    1.15
   2   2   9   12.33    1.22
   4  -2   9   21.83    1.65
   4  -2   9   28.86    1.81
   4   2   9   28.18    1.72
   4   2   9   28.45    1.68
  -4   2  -9   26.43    1.17
   6  -2   9   56.14    2.91
   6  -2   9   54.28    2.93
   6   2   9   53.08    2.82
   6   2   9   58.91    2.81
   8  -2   9    5.90    1.07
   8  -2   9    7.19    1.09
   8   2   9    6.29    0.64
   8   2   9    7.45    1.07
   8   2   9    9.02    1.13
  10  -2   9    1.33    0.69
  10  -2   9    0.25    0.64
  10   2   9    0.70    0.51
  10   2   9    0.48    0.54
  12  -2   9    0.40    0.54
  12  -2   9    0.27    0.66
  12   2   9    0.55    0.50
  12   2   9    1.29    0.71
  14  -2   9    2.33    0.87
  14  -2   9    2.97    0.95
  14   2   9    1.85    0.77
  14   2   9    3.54    0.76
  16  -2   9    5.83    1.35
  16  -2   9    8.59    1.51
  16   2   9    5.07    1.13
  18  -2   9    6.91    1.35
  18  -2   9    5.76    1.34
  18   2   9    4.24    1.16
  35  -3  -9    1.99    0.89
  35  -3  -9    2.32    0.95
  35   3  -9    2.39    1.01
  33  -3  -9    0.58    0.74
  33  -3  -9    0.50    0.70
  33   3  -9    0.64    0.68
  31  -3  -9    5.43    1.11
  31  -3  -9    6.11    1.09
  31   3  -9    9.03    1.41
  29  -3  -9   -0.45    0.46
  29  -3  -9   -0.07    0.58
  29  -3  -9    0.34    0.37
  29   3  -9   -0.33    0.51
  27  -3  -9    3.61    0.87
  27  -3  -9    4.64    0.88
  27   3  -9    3.66    0.91
  25  -3  -9   21.47    1.54
  25  -3  -9   23.69    1.72
  25   3  -9   22.83    1.77
  23  -3  -9   12.10    1.20
  23  -3  -9   13.83    1.40
  23   3  -9   10.36    1.31
 -21  -3   9   -0.05    0.23
  21  -3  -9   -0.20    0.39
  21   3  -9   -0.10    0.44
 -19  -3   9    8.68    0.50
  19  -3  -9   10.15    0.98
 -19  -3   9    8.15    0.51
  19   3  -9    8.09    0.99
  17  -3  -9    8.72    0.89
 -17  -3   9    9.81    0.52
 -17  -3   9   10.43    0.46
 -17  -3   9    8.89    0.64
 -17   3   9    9.31    0.83
  17   3  -9    9.49    1.06
 -15  -3   9    0.66    0.20
  15  -3  -9    0.56    0.34
 -15  -3   9    0.92    0.32
  15   3  -9    0.89    0.38
 -15   3   9    0.36    0.28
 -13  -3   9    2.99    0.19
 -13  -3   9    3.06    0.37
 -13  -3   9    3.01    0.47
 -13   3   9    1.50    0.50
 -13   3   9    2.51    0.45
  13   3  -9    2.33    0.48
 -11  -3   9    1.13    0.20
 -11  -3   9    0.98    0.36
 -11   3   9    1.12    0.42
 -11   3   9    1.14    0.34
  11   3  -9    1.40    0.36
  -9  -3   9    9.22    0.89
  -9  -3   9   10.31    0.61
  -9   3   9    9.29    0.86
   9   3  -9    9.68    0.58
   9   3  -9    9.92    0.69
  -9   3   9   10.14    0.97
  -7  -3   9   20.75    1.10
  -7  -3   9   19.19    1.27
  -7   3   9   22.97    1.29
  -7   3   9   20.46    1.26
   7   3  -9   22.82    1.05
  -5  -3   9    7.71    0.86
  -5  -3   9    8.12    0.74
  -5   3   9    8.46    0.87
  -5   3   9    9.19    0.91
   5   3  -9    8.49    0.49
  -3  -3   9    1.71    0.47
  -3  -3   9    2.31    0.55
  -3   3   9    1.88    0.55
  -3   3   9    2.56    0.52
  -3   3   9    3.61    0.69
  -1  -3   9    0.37    0.45
  -1  -3   9    1.02    0.44
  -1   3   9    0.85    0.42
  -1   3   9   -0.02    0.30
  -1   3   9    0.15    0.30
   1  -3   9    6.66    0.94
   1  -3   9    5.47    0.84
   1   3   9    6.28    0.86
   1   3   9    5.35    0.83
   1   3   9    7.07    0.76
   3  -3   9    0.63    0.43
   3  -3   9    1.10    0.54
   3   3   9    0.26    0.46
   3   3   9    0.23    0.29
   3   3   9    0.19    0.37
   5  -3   9    4.86    0.90
   5  -3   9    6.54    1.03
   5   3   9    4.29    0.77
   5   3   9    4.85    0.60
   5   3   9    3.72    0.78
   7  -3   9    1.29    0.59
   7  -3   9    2.59    0.76
   7   3   9    0.98    0.52
   7   3   9    1.74    0.68
   9  -3   9    6.19    1.02
   9  -3   9    6.02    1.07
   9   3   9    6.27    0.92
   9   3   9    4.62    0.91
  11  -3   9    0.38    0.66
  11  -3   9    0.64    0.71
  11   3   9    0.56    0.44
  11   3   9    2.20    0.75
  13  -3   9   -0.75    0.61
  13  -3   9   -0.39    0.58
  13   3   9   -0.08    0.54
  13   3   9    0.98    0.49
  15  -3   9    0.16    0.75
  15  -3   9    0.01    0.71
  15   3   9    0.96    0.62
  17  -3   9    1.42    0.79
  17  -3   9    0.47    0.89
  17   3   9    0.67    0.71
  34  -4  -9    1.62    0.88
  34  -4  -9   -1.20    0.56
  34   4  -9    0.29    0.74
  32  -4  -9    3.35    0.98
  32  -4  -9    4.28    1.07
  32   4  -9    3.86    1.11
  30  -4  -9    1.36    0.54
  30  -4  -9    1.31    0.73
  30  -4  -9    0.16    0.63
  30   4  -9   -0.01    0.60
  28  -4  -9   10.69    1.37
  28  -4  -9   10.26    1.40
  28   4  -9    7.70    1.35
  26  -4  -9    3.23    0.87
  26  -4  -9    3.20    0.80
  26   4  -9    3.38    0.89
  24  -4  -9    1.30    0.66
  24  -4  -9    0.91    0.53
  24   4  -9    2.32    0.70
  22  -4  -9   10.59    1.18
  22   4  -9   11.45    1.36
  20  -4  -9    7.44    0.93
 -20  -4   9    6.84    0.77
 -20  -4   9    6.55    0.47
  20   4  -9    5.23    0.90
 -18  -4   9    0.21    0.26
 -18  -4   9    0.80    0.23
  18  -4  -9   -0.33    0.34
 -18  -4   9    0.03    0.19
  18   4  -9   -0.20    0.35
 -18   4   9   -0.27    0.27
 -16  -4   9    1.74    0.26
 -16  -4   9    1.92    0.25
  16  -4  -9    1.93    0.54
 -16  -4   9    2.06    0.42
 -16   4   9    1.70    0.44
  16   4  -9    1.58    0.51
  14  -4  -9    0.90    0.42
 -14  -4   9    0.15    0.30
 -14  -4   9    0.90    0.20
  14   4  -9   -0.06    0.32
 -14   4   9    0.70    0.38
 -12  -4   9    6.24    0.48
 -12  -4   9    7.91    0.81
 -12   4   9    9.20    0.89
  12   4  -9    7.41    0.80
 -10  -4   9   33.59    1.76
 -10  -4   9   32.99    1.49
  10   4  -9   33.44    1.63
 -10   4   9   32.34    1.74
  -8  -4   9    0.22    0.25
  -8  -4   9    0.59    0.38
  -8   4   9   -0.10    0.33
   8   4  -9    0.03    0.21
  -6  -4   9    3.57    0.54
  -6  -4   9    3.73    0.68
  -6   4   9    3.58    0.61
   6   4  -9    4.72    0.42
  -4  -4   9    5.67    0.80
  -4  -4   9    7.05    0.75
  -4   4   9    6.00    0.83
  -2  -4   9    1.98    0.52
  -2  -4   9   -0.03    0.43
  -2   4   9    0.65    0.46
   0  -4   9    9.14    1.14
   0  -4   9    9.31    1.03
   0   4   9   10.16    1.11
   2  -4   9    1.45    0.61
   2  -4   9    2.86    0.72
   2   4   9    1.67    0.57
   4  -4   9    8.24    1.10
   4  -4   9    7.00    1.05
   4   4   9    9.02    1.13
   6  -4   9   -0.14    0.54
   6  -4   9   -0.46    0.30
   6   4   9   -0.03    0.46
   8  -4   9    6.01    1.08
   8  -4   9    6.87    1.22
   8   4   9    7.64    1.13
  10  -4   9   10.84    1.46
  10  -4   9    6.27    1.22
  10   4   9   10.48    1.36
  12  -4   9    0.45    0.68
  12  -4   9    0.05    0.69
  12   4   9   -0.22    0.50
  14  -4   9    1.57    0.84
  14  -4   9    2.42    0.95
  14   4   9    2.67    0.87
  16  -4   9    1.23    0.98
  16  -4   9    2.11    1.06
  16   4   9    1.04    0.72
  33  -5  -9    5.23    1.28
  33  -5  -9    9.43    1.55
  33   5  -9    9.74    1.64
  31  -5  -9    0.94    0.57
  31  -5  -9    0.88    0.88
  31  -5  -9    1.14    0.79
  31   5  -9    0.65    0.73
  29  -5  -9    0.94    0.70
  29  -5  -9    0.11    0.63
  29   5  -9    0.70    0.70
  27  -5  -9    0.28    0.66
  27  -5  -9    0.73    0.64
  27   5  -9    1.81    0.75
  25  -5  -9   -0.10    0.53
  25  -5  -9   -0.37    0.53
  25   5  -9   -0.15    0.49
  23  -5  -9   -0.14    0.48
  23   5  -9    0.32    0.53
  21  -5  -9    0.21    0.49
 -21  -5   9    0.40    0.27
  21   5  -9    0.61    0.54
 -19  -5   9    2.42    0.42
  19  -5  -9    1.41    0.54
  19   5  -9    0.88    0.53
  17  -5  -9    0.10    0.31
 -17  -5   9    0.32    0.29
 -17  -5   9   -0.06    0.19
  17   5  -9   -0.01    0.37
 -17   5   9   -0.56    0.28
 -15  -5   9    0.03    0.20
 -15  -5   9    0.56    0.34
  15  -5  -9    0.60    0.43
  15   5  -9   -0.34    0.33
 -15   5   9    0.26    0.35
  13  -5  -9    1.14    0.50
 -13  -5   9    1.40    0.31
 -13  -5   9    1.41    0.45
  13   5  -9    1.00    0.43
 -13   5   9    1.10    0.44
 -11  -5   9   52.79    2.29
 -11  -5   9   54.29    2.58
  11   5  -9   55.85    2.48
 -11   5   9   50.35    2.56
  -9  -5   9   14.77    1.28
  -9  -5   9   13.73    0.89
  -9   5   9   13.36    1.24
   9   5  -9   12.36    0.88
  -7  -5   9    6.92    0.73
  -7  -5   9    6.68    0.89
   7   5  -9    7.84    0.67
  -7   5   9    9.35    1.02
  -5  -5   9    0.73    0.48
  -5  -5   9    0.02    0.36
  -5   5   9   -0.26    0.24
  -3  -5   9    3.11    0.65
  -3  -5   9    3.32    0.64
  -3   5   9    3.77    0.71
  -1  -5   9    3.25    0.70
  -1  -5   9    3.40    0.72
  -1   5   9    2.18    0.64
   1  -5   9   15.12    1.42
   1  -5   9   15.84    1.57
   1   5   9   17.93    1.57
   3  -5   9    3.54    0.83
   3  -5   9    3.36    0.80
   3   5   9    4.43    0.78
   5  -5   9    1.25    0.56
   5  -5   9    0.93    0.51
   5   5   9    0.50    0.52
   7  -5   9    1.34    0.71
   7  -5   9    1.70    0.77
   7   5   9    2.08    0.72
   9  -5   9   -0.04    0.58
   9  -5   9    2.46    0.90
   9   5   9   -0.70    0.38
  11  -5   9    1.00    0.82
  11  -5   9    0.36    0.70
  11   5   9    1.21    0.71
  13  -5   9    1.06    0.84
  13  -5   9    0.88    0.80
  13   5   9    1.35    0.71
  15  -5   9    3.30    1.08
  15  -5   9    2.85    1.10
  15   5   9    3.75    0.95
  30  -6  -9    1.23    0.67
  30  -6  -9    0.01    0.71
  30  -6  -9    0.10    0.65
  30   6  -9    1.23    0.79
  28  -6  -9   -0.29    0.60
  28  -6  -9    0.06    0.66
  28   6  -9   -0.31    0.52
  26  -6  -9   -0.15    0.64
  26  -6  -9    0.69    0.66
  26   6  -9    0.65    0.63
  24  -6  -9    0.51    0.58
  24   6  -9    0.00    0.46
  22  -6  -9    0.56    0.46
  22   6  -9    0.78    0.56
 -20  -6   9    8.20    0.77
  20  -6  -9    7.97    1.11
  20   6  -9   10.95    1.38
 -18  -6   9    4.96    0.57
  18  -6  -9    5.33    0.86
 -18  -6   9    5.47    0.68
 -18   6   9    4.74    0.83
  18   6  -9    4.33    0.85
 -16  -6   9    0.11    0.26
  16  -6  -9   -0.31    0.40
 -16  -6   9   -0.08    0.33
 -16   6   9    0.05    0.36
  16   6  -9    0.00    0.39
 -14  -6   9    4.07    0.53
  14  -6  -9    3.11    0.71
 -14  -6   9    4.70    0.71
  14   6  -9    4.08    0.73
 -14   6   9    4.09    0.74
 -12  -6   9   10.10    0.83
 -12  -6   9    8.15    0.95
 -12   6   9    5.63    0.90
  12   6  -9    9.30    0.97
 -10  -6   9   -0.29    0.28
 -10  -6   9   -0.20    0.35
  10   6  -9   -0.14    0.28
 -10   6   9   -0.16    0.25
  -8  -6   9   -0.22    0.41
  -8  -6   9    0.37    0.37
   8   6  -9   -0.24    0.21
  -8   6   9    0.35    0.37
  -6  -6   9    1.38    0.46
  -6  -6   9    2.24    0.59
  -6   6   9    1.32    0.56
  -4  -6   9   30.65    1.90
  -4  -6   9   27.26    1.66
  -4   6   9   26.68    1.80
  -2  -6   9    1.95    0.70
  -2  -6   9    3.57    0.70
  -2   6   9    2.42    0.68
   0  -6   9   21.17    1.56
   0  -6   9   21.48    1.62
   0   6   9   23.97    1.67
   2  -6   9    0.49    0.55
   2  -6   9    1.26    0.69
   2   6   9    1.67    0.59
   4  -6   9    1.13    0.57
   4  -6   9   -0.11    0.51
   4   6   9    0.15    0.47
   6  -6   9    4.48    1.04
   6  -6   9    6.73    1.15
   6   6   9    3.25    0.82
   8  -6   9   -0.40    0.60
   8  -6   9    0.62    0.71
   8   6   9    2.67    0.78
  10  -6   9    0.67    0.65
  10  -6   9    0.95    0.62
  10   6   9    0.85    0.60
  12  -6   9    0.63    0.87
  12  -6   9    1.00    0.80
  12   6   9    0.19    0.58
  14  -6   9    1.87    1.04
  14  -6   9   -0.19    0.76
  14   6   9    1.19    0.66
  29  -7  -9   -0.53    0.62
  29  -7  -9    0.64    0.79
  29   7  -9    0.05    0.59
  27  -7  -9    5.88    1.27
  27  -7  -9    6.26    1.26
  27   7  -9    5.91    1.29
  25  -7  -9    2.34    0.87
  25   7  -9    4.44    1.09
  23  -7  -9    0.24    0.55
  23   7  -9    0.81    0.65
  21  -7  -9   -0.06    0.54
  21   7  -9    0.68    0.59
 -19  -7   9    0.48    0.32
 -19  -7   9   -0.15    0.33
  19  -7  -9    0.33    0.55
  19   7  -9   -0.36    0.41
  17  -7  -9    0.29    0.52
 -17  -7   9    0.29    0.39
 -17  -7   9    0.46    0.32
 -17   7   9    0.36    0.48
  17   7  -9    0.67    0.55
 -15  -7   9    8.33    0.99
 -15  -7   9    9.67    0.89
  15  -7  -9    8.23    1.11
 -15   7   9    9.34    1.16
  15   7  -9   10.70    1.23
 -13  -7   9    0.07    0.30
 -13  -7   9   -0.47    0.38
  13  -7  -9    0.41    0.48
 -13   7   9    0.42    0.44
  13   7  -9   -0.63    0.28
 -11  -7   9    0.32    0.39
 -11  -7   9    1.11    0.51
  11   7  -9    1.05    0.44
 -11   7   9    1.26    0.58
  -9  -7   9   -0.22    0.39
  -9  -7   9   -0.39    0.29
   9   7  -9   -0.30    0.24
  -9   7   9   -0.30    0.36
  -7  -7   9    3.46    0.81
  -7  -7   9    5.88    0.83
  -7   7   9    4.63    0.82
  -5  -7   9    1.66    0.67
  -5  -7   9    1.15    0.53
  -5   7   9    0.57    0.50
  -3  -7   9    1.10    0.54
  -3  -7   9    0.00    0.50
  -3   7   9    0.07    0.48
  -1  -7   9    5.32    1.03
  -1  -7   9    5.34    0.93
  -1   7   9    5.74    0.96
   1  -7   9    0.41    0.43
   1  -7   9    0.24    0.57
   1   7   9    0.18    0.48
   3  -7   9    1.46    0.70
   3  -7   9    0.70    0.66
   3   7   9    0.98    0.58
   5  -7   9    0.56    0.71
   5  -7   9   -0.03    0.59
   5   7   9    0.35    0.56
   7  -7   9    6.06    1.26
   7  -7   9    4.94    1.15
   7   7   9    5.19    1.06
   9  -7   9   -0.19    0.64
   9  -7   9    0.23    0.75
   9   7   9   -0.05    0.54
  11  -7   9    2.25    0.98
  11  -7   9    0.91    0.90
  11   7   9    1.59    0.80
  26  -8  -9    1.82    0.95
  26   8  -9    2.07    0.87
  24  -8  -9   -0.51    0.39
  24   8  -9    0.07    0.49
  22  -8  -9    0.67    0.71
  22   8  -9    0.48    0.60
  20  -8  -9    0.11    0.55
  20   8  -9    0.05    0.54
  18  -8  -9    6.66    1.15
 -18  -8   9    6.52    0.89
  18   8  -9    7.69    1.24
 -16  -8   9   10.59    1.18
 -16  -8   9   10.25    1.00
  16  -8  -9    8.04    1.20
  16   8  -9   10.18    1.30
 -16   8   9   12.07    1.44
 -14  -8   9   -0.10    0.31
 -14  -8   9   -0.73    0.30
  14  -8  -9   -0.40    0.25
  14   8  -9    0.30    0.47
 -14   8   9    0.51    0.52
  12  -8  -9   -0.14    0.32
 -12  -8   9   -0.28    0.40
 -12  -8   9   -0.33    0.35
 -12   8   9   -0.26    0.41
  12   8  -9    0.47    0.41
 -10  -8   9    1.70    0.63
 -10  -8   9    1.74    0.51
 -10   8   9    1.91    0.70
  -8  -8   9   -0.48    0.36
  -8  -8   9   -0.61    0.39
  -8   8   9   -0.67    0.38
  -6  -8   9    5.18    1.00
  -6  -8   9    6.05    0.95
  -6   8   9    7.33    1.08
  -4  -8   9    0.37    0.55
  -4  -8   9    0.28    0.48
  -4   8   9    0.13    0.51
  -2  -8   9    3.04    0.87
  -2  -8   9    6.79    1.08
  -2   8   9    4.27    0.94
   0  -8   9    0.42    0.58
   0  -8   9    0.42    0.61
   0   8   9   -0.03    0.50
   2  -8   9    1.90    0.83
   2  -8   9    2.05    0.82
   2   8   9    2.11    0.78
   4  -8   9   13.32    1.64
   4  -8   9   10.66    1.60
   4   8   9   12.45    1.61
   6  -8   9   -0.44    0.62
   6  -8   9    0.18    0.74
   6   8   9    0.71    0.62
   8  -8   9    0.99    0.88
   8  -8   9    0.78    0.81
   8   8   9    1.22    0.68
  23  -9  -9    1.69    0.90
  23   9  -9    2.39    0.98
  21  -9  -9    3.92    1.07
  21   9  -9    3.11    0.98
  19  -9  -9    1.26    0.76
  19   9  -9    0.11    0.57
 -17  -9   9    4.95    0.88
  17  -9  -9    5.34    1.07
  17   9  -9    6.69    1.14
  15  -9  -9    1.37    0.70
 -15  -9   9    0.87    0.53
 -15   9   9    0.43    0.60
  15   9  -9    1.69    0.71
 -13  -9   9    0.10    0.50
 -13  -9   9    0.06    0.40
  13  -9  -9    0.26    0.56
 -13   9   9    0.48    0.62
 -11  -9   9    0.98    0.58
  11  -9  -9    0.15    0.53
 -11  -9   9    0.75    0.50
 -11   9   9    1.34    0.70
  -9  -9   9    0.51    0.59
  -9  -9   9    0.58    0.51
   9  -9  -9   -0.12    0.31
  -9   9   9   -0.25    0.49
  -7  -9   9   -0.32    0.48
  -7  -9   9    0.29    0.57
  -7   9   9   -0.81    0.45
  -5  -9   9   -0.83    0.42
  -5  -9   9   -0.59    0.44
  -5   9   9    0.24    0.48
  -3  -9   9    0.92    0.66
  -3  -9   9   -0.06    0.43
  -3   9   9   -0.07    0.50
  -1  -9   9    0.36    0.61
  -1  -9   9    0.07    0.60
  -1   9   9   -0.19    0.49
   1  -9   9   -0.10    0.64
   1  -9   9   -0.32    0.62
   1   9   9    0.71    0.64
   3  -9   9    0.06    0.76
   3  -9   9   -0.24    0.42
   3   9   9    0.93    0.67
   5  -9   9    0.67    0.80
   5  -9   9   -0.37    0.72
   5   9   9    1.04    0.67
  20  10  -9   14.93    1.89
  18 -10  -9    0.89    0.72
  18  10  -9    0.33    0.60
  16 -10  -9    1.18    0.75
 -14 -10   9    0.60    0.59
  14 -10  -9    0.49    0.66
 -14  10   9    1.34    0.80
  12 -10  -9    1.73    0.78
 -12 -10   9    0.56    0.60
 -12  10   9    2.34    0.81
 -10 -10   9    0.14    0.44
  10 -10  -9   -0.45    0.47
 -10 -10   9   -0.26    0.55
 -10  10   9   -0.47    0.51
  -8 -10   9    0.42    0.63
  -8 -10   9    0.18    0.55
   8 -10  -9   -0.12    0.44
  -8  10   9    0.02    0.58
  -6 -10   9    1.07    0.73
  -6 -10   9   -0.72    0.55
  -6  10   9    1.44    0.73
  -4 -10   9   -0.04    0.57
  -4 -10   9    0.10    0.61
  -4  10   9    0.10    0.63
  -2 -10   9    1.04    0.78
  -2 -10   9    0.86    0.71
  -2  10   9    0.43    0.64
   0 -10   9    5.29    1.15
   0 -10   9    5.09    1.14
   0  10   9    4.82    1.15
   2 -10   9    8.26    1.50
   2 -10   9    7.53    1.48
   2  10   9    9.46    1.53
  36   0 -10    3.03    1.08
  34   0 -10    6.24    1.28
  34   0 -10    7.66    1.09
  32   0 -10    0.70    0.51
  32   0 -10    0.49    0.65
  30   0 -10    3.12    0.68
  30   0 -10    5.32    1.09
  28   0 -10    0.18    0.36
  28   0 -10    0.48    0.49
  26   0 -10   26.52    1.88
  26   0 -10   27.76    1.53
 -26   0  10   26.05    1.50
  24   0 -10   28.69    1.34
  24   0 -10   29.26    1.92
 -24   0  10   28.02    1.57
  24   0 -10   30.28    1.53
  22   0 -10    0.51    0.36
  22   0 -10    0.43    0.25
  22   0 -10    0.10    0.28
  20   0 -10   18.98    0.98
  20   0 -10   16.36    1.29
  18   0 -10    1.88    0.31
  18   0 -10    1.80    0.59
 -16   0  10   -0.13    0.10
  16   0 -10   -0.13    0.14
 -16   0  10   -0.12    0.23
  16   0 -10   -0.06    0.24
  14   0 -10   43.94    1.74
 -14   0  10   43.19    1.98
 -14   0  10   41.47    1.75
 -12   0  10    0.57    0.24
 -12   0  10    0.78    0.36
  10   0 -10   43.67    1.76
 -10   0  10   36.77    1.76
 -10   0  10   39.30    1.94
  -8   0  10   20.68    1.26
  -6   0  10    1.62    0.44
  -4   0  10    2.49    0.51
  -2   0  10   11.41    1.15
   0   0  10   10.69    1.08
   0   0  10    8.86    1.02
   2   0  10   12.41    1.25
   2   0  10   15.52    1.40
   4   0  10    0.01    0.52
   4   0  10    1.85    0.66
   6   0  10  100.26    4.68
   6   0  10  101.93    4.61
   8   0  10   -0.31    0.49
   8   0  10   -0.14    0.40
  10   0  10    1.80    0.74
  10   0  10    0.74    0.63
  12   0  10   -0.23    0.56
  12   0  10    0.52    0.65
  14   0  10   11.19    1.70
  14   0  10   12.09    1.54
  16   0  10    1.19    0.93
  16   0  10    2.81    0.92
  35  -1 -10    2.01    0.92
  35  -1 -10    1.31    0.65
  35   1 -10    2.73    0.96
  33  -1 -10    1.47    0.69
  33  -1 -10    1.76    0.74
  33   1 -10    2.41    0.63
  33   1 -10    1.65    0.83
  31  -1 -10    0.07    0.43
  31  -1 -10    0.19    0.60
  31   1 -10    0.41    0.40
  31   1 -10   -0.33    0.38
  29  -1 -10    4.14    0.93
  29  -1 -10    4.40    0.79
  29   1 -10    3.29    0.62
  29   1 -10    3.15    0.86
  27  -1 -10    0.14    0.51
 -27  -1  10    0.36    0.32
  27  -1 -10    1.23    0.50
  27   1 -10    0.83    0.38
  27   1 -10    1.08    0.61
  25  -1 -10    6.60    0.81
  25  -1 -10    7.24    1.07
  25   1 -10    6.09    0.65
  25   1 -10    6.32    1.05
  23  -1 -10   10.19    1.22
  23  -1 -10   11.71    0.64
  23  -1 -10   12.54    0.96
  23   1 -10   12.22    0.80
  23   1 -10   13.89    0.65
  23   1 -10   13.12    1.38
 -23   1  10   13.15    1.00
 -21  -1  10    9.72    0.58
  21  -1 -10   10.36    0.86
  21  -1 -10   10.03    1.12
  21  -1 -10    9.23    0.53
  21   1 -10    8.70    1.09
 -21   1  10    9.17    0.92
  21   1 -10    8.93    0.58
  21   1 -10    8.44    0.58
  19  -1 -10    5.59    0.59
  19  -1 -10    4.11    0.72
  19   1 -10    5.39    0.83
  19   1 -10    5.57    0.54
  19   1 -10    5.68    0.37
  17  -1 -10   26.93    1.19
 -17  -1  10   26.29    1.29
  17  -1 -10   26.32    1.28
  17   1 -10   24.28    1.54
 -17   1  10   27.07    1.19
  15  -1 -10   13.70    0.78
  15  -1 -10   12.70    0.75
 -15  -1  10   14.39    0.88
 -15  -1  10   13.02    0.63
  15   1 -10   13.56    0.99
 -15   1  10   14.72    0.76
 -13  -1  10   11.99    0.86
 -13   1  10   12.79    0.90
  13   1 -10   12.73    0.52
 -13   1  10   11.98    0.73
  13   1 -10   11.93    0.88
 -11  -1  10    3.93    0.57
  11   1 -10    4.41    0.35
 -11   1  10    3.08    0.43
 -11   1  10    3.81    0.55
  -9  -1  10   24.81    1.42
  -9   1  10   25.69    1.45
  -9   1  10   25.93    1.32
   9   1 -10   25.84    1.18
  -7  -1  10    2.12    0.46
  -7  -1  10    1.62    0.34
  -7   1  10    1.87    0.48
  -7   1  10    1.35    0.38
  -5  -1  10   13.34    0.88
  -5  -1  10   12.57    0.96
  -5   1  10   10.20    1.03
  -5   1  10   14.80    0.97
  -3  -1  10   -0.18    0.29
  -3  -1  10    0.79    0.34
  -3   1  10    0.49    0.32
  -3   1  10    0.41    0.33
  -1  -1  10    4.68    0.73
  -1  -1  10    5.76    0.86
   1   1 -10    5.94    0.54
  -1   1  10    5.47    0.80
  -1   1  10    6.07    0.85
   1  -1  10    0.10    0.47
   1  -1  10   -0.02    0.31
   1   1  10    0.20    0.42
   1   1  10    0.54    0.51
   3  -1  10   13.67    1.38
   3  -1  10   11.20    1.21
   3   1  10   14.36    1.38
   3   1  10   10.33    1.21
   5  -1  10   16.10    1.59
   5  -1  10   18.84    1.71
   5   1  10   19.16    1.67
   5   1  10   16.74    1.55
   7  -1  10    0.00    0.50
   7  -1  10    0.66    0.58
   7   1  10    0.29    0.50
   7   1  10   -0.02    0.54
   9  -1  10    9.77    1.42
   9  -1  10   11.11    1.43
   9   1  10   10.03    1.28
   9   1  10    8.59    1.24
  11  -1  10    6.51    1.19
  11  -1  10    2.55    0.90
  11   1  10    5.53    0.99
  11   1  10    3.57    0.96
  13  -1  10   -0.80    0.60
  13  -1  10   -0.41    0.60
  13   1  10    0.17    0.52
  13   1  10   -0.32    0.60
  15  -1  10    7.01    1.44
  15  -1  10    7.37    1.40
  15   1  10    7.85    1.22
  15   1  10    5.62    1.22
  17  -1  10    2.79    1.08
  17  -1  10    2.61    0.98
  17   1  10    2.76    1.05
  36  -2 -10    2.43    0.90
  36  -2 -10    2.44    0.99
  36   2 -10    2.56    0.96
  34  -2 -10   -0.39    0.59
  34  -2 -10    0.28    0.60
  34   2 -10    0.55    0.71
  32  -2 -10    6.08    1.06
  32  -2 -10    8.57    1.43
  32   2 -10    7.18    1.33
  30  -2 -10   14.87    1.50
  30  -2 -10   15.61    1.78
  30   2 -10   16.47    1.86
 -28  -2  10    3.91    0.56
  28  -2 -10    4.19    0.80
  28  -2 -10    3.87    0.93
  28   2 -10    3.90    0.98
  26  -2 -10    0.91    0.52
  26  -2 -10    0.82    0.60
  26   2 -10    1.06    0.53
  24  -2 -10    1.77    0.67
  24  -2 -10    2.48    0.60
  24   2 -10    1.61    0.67
  22  -2 -10    1.36    0.61
 -22  -2  10    2.10    0.29
  22  -2 -10    1.54    0.46
  22   2 -10    0.49    0.53
  20  -2 -10    5.57    0.67
 -20  -2  10    5.68    0.33
  20   2 -10    6.45    0.92
 -20   2  10    6.41    0.87
  20   2 -10    6.71    0.48
  18  -2 -10    5.46    0.62
 -18  -2  10    6.10    0.55
  18   2 -10    6.02    0.57
  18   2 -10    5.91    0.80
 -18   2  10    6.28    0.79
 -18   2  10    5.36    0.54
 -16  -2  10    6.04    0.61
  16  -2 -10    5.70    0.63
 -16  -2  10    6.33    0.35
 -16   2  10    5.36    0.78
 -16   2  10    6.53    0.59
  16   2 -10    5.47    0.75
 -14  -2  10   15.33    0.95
 -14   2  10   16.61    0.92
  14   2 -10   13.22    0.99
 -12  -2  10    0.41    0.30
 -12   2  10    0.75    0.29
  12   2 -10    0.60    0.31
 -10  -2  10   26.70    1.13
 -10  -2  10   24.96    1.39
  10   2 -10   25.20    1.11
 -10   2  10   24.88    1.47
 -10   2  10   24.92    1.33
  10   2 -10   25.32    1.29
  -8  -2  10   10.19    0.68
  -8  -2  10   10.53    0.99
   8   2 -10   10.05    0.68
  -8   2  10    9.70    0.97
  -8   2  10   11.00    0.82
   8   2 -10   12.20    0.68
  -6  -2  10   12.26    0.96
  -6  -2  10   11.92    0.82
  -6   2  10   12.21    1.04
   6   2 -10   12.32    0.69
  -6   2  10   12.19    1.11
  -4  -2  10   -0.02    0.31
  -4  -2  10    0.84    0.40
  -4   2  10   -0.05    0.38
  -4   2  10    0.07    0.29
  -2  -2  10    1.83    0.52
  -2  -2  10    2.34    0.54
  -2   2  10    1.95    0.54
  -2   2  10    2.80    0.57
   2   2 -10    2.44    0.27
   0  -2  10    2.19    0.68
   0  -2  10    3.07    0.65
   0   2  10    3.64    0.71
   0   2  10    2.92    0.67
   0   2 -10    3.51    0.31
   2  -2  10    1.81    0.63
   2  -2  10    1.48    0.61
  -2   2 -10    1.97    0.27
   2   2  10    1.94    0.59
   2   2  10    2.89    0.68
   4  -2  10   12.88    1.39
   4  -2  10    9.79    1.21
   4   2  10    8.12    1.10
   4   2  10   10.72    1.17
   6  -2  10   14.23    1.57
   6  -2  10   14.99    1.60
   6   2  10   16.62    1.54
   6   2  10   14.19    1.48
   8  -2  10    0.39    0.48
   8  -2  10    1.52    0.74
   8   2  10    0.21    0.27
   8   2  10   -0.27    0.40
   8   2  10    0.63    0.48
  10  -2  10    0.06    0.58
  10  -2  10    0.21    0.64
  10   2  10   -0.47    0.42
  10   2  10   -0.16    0.54
  12  -2  10    1.61    0.85
  12  -2  10   -0.38    0.66
  12   2  10   -0.08    0.59
  12   2  10    0.35    0.55
  14  -2  10    0.31    0.69
  14  -2  10    0.39    0.83
  14   2  10   -0.14    0.47
  14   2  10   -0.03    0.62
  16  -2  10    7.87    1.50
  16  -2  10    6.59    1.45
  16   2  10    3.55    1.03
  35  -3 -10   -0.75    0.67
  35  -3 -10    1.36    0.83
  35   3 -10    0.08    0.67
  33  -3 -10    0.12    0.67
  33  -3 -10   -0.28    0.53
  33   3 -10    0.06    0.46
  31  -3 -10    0.65    0.73
  31  -3 -10    0.52    0.63
  31   3 -10    1.69    0.85
  29  -3 -10    9.13    1.19
  29  -3 -10    6.16    1.15
  29   3 -10    7.90    1.33
  27  -3 -10    3.23    0.78
  27  -3 -10    3.36    0.85
  27   3 -10    0.94    0.69
  25  -3 -10    0.57    0.59
  25  -3 -10    0.76    0.51
  25   3 -10    0.66    0.49
  23  -3 -10    0.16    0.43
  23   3 -10    0.38    0.43
 -21  -3  10    1.83    0.25
  21  -3 -10    1.27    0.48
 -21  -3  10    1.57    0.22
  21   3 -10    2.38    0.66
  19  -3 -10   13.00    1.00
 -19  -3  10   13.81    0.79
 -19  -3  10   13.48    0.58
  19   3 -10   13.83    1.32
 -19   3  10   14.36    0.92
  17  -3 -10    1.13    0.40
 -17  -3  10    1.85    0.39
 -17  -3  10    1.77    0.25
 -17   3  10    1.71    0.42
 -17   3  10    2.80    0.59
  17   3 -10    1.15    0.50
  15  -3 -10   33.06    1.70
 -15  -3  10   32.94    1.45
 -15  -3  10   33.24    1.63
 -15   3  10   31.58    1.82
 -15   3  10   33.69    1.63
  15   3 -10   31.67    1.75
 -13  -3  10    4.37    0.61
 -13  -3  10    3.87    0.22
  13   3 -10    3.55    0.61
 -13   3  10    4.17    0.57
 -13   3  10    4.62    0.73
 -11  -3  10    2.44    0.31
 -11  -3  10    2.83    0.55
 -11   3  10    3.43    0.64
  11   3 -10    3.12    0.53
 -11   3  10    2.91    0.52
  -9  -3  10    9.16    0.65
  -9  -3  10    7.93    0.91
   9   3 -10   10.38    0.70
  -9   3  10   10.66    1.05
  -9   3  10    9.46    0.91
   9   3 -10   10.10    0.62
  -7  -3  10    1.76    0.49
  -7  -3  10    1.72    0.38
  -7   3  10    2.54    0.55
   7   3 -10    1.99    0.32
  -7   3  10    2.48    0.58
  -5  -3  10    7.63    0.78
  -5  -3  10    8.84    1.01
  -5   3  10    6.90    0.84
  -5   3  10    9.05    0.91
  -5   3  10    7.73    0.91
   5   3 -10    8.08    0.46
  -3  -3  10    0.36    0.39
  -3  -3  10    0.44    0.47
  -3   3  10    0.22    0.37
  -3   3  10    0.44    0.44
  -3   3  10    0.52    0.35
  -1  -3  10   11.08    1.21
  -1  -3  10   10.75    1.13
  -1   3  10   11.30    1.03
  -1   3  10   12.02    1.21
  -1   3  10   13.58    1.25
   1  -3  10    0.31    0.52
   1  -3  10    0.73    0.53
   1   3  10    0.04    0.44
   1   3  10    0.68    0.49
   1   3  10    0.70    0.35
   3  -3  10   -0.36    0.43
   3  -3  10    0.34    0.55
   3   3  10    0.31    0.43
   3   3  10   -0.32    0.39
   3   3  10   -0.01    0.25
   5  -3  10   12.07    1.43
   5  -3  10   12.72    1.47
   5   3  10   13.47    0.93
   5   3  10   12.02    1.33
   5   3  10   13.24    1.34
   7  -3  10    2.69    0.84
   7  -3  10    1.32    0.63
   7   3  10    2.29    0.66
   7   3  10    1.89    0.68
   9  -3  10    7.24    1.25
   9  -3  10    8.08    1.23
   9   3  10    8.83    1.28
   9   3  10    9.08    1.15
  11  -3  10   -0.08    0.48
  11  -3  10    1.25    0.77
  11   3  10    0.43    0.48
  11   3  10    0.18    0.58
  13  -3  10    1.57    0.87
  13  -3  10    0.63    0.72
  13   3  10    1.39    0.75
  13   3  10    1.02    0.56
  15  -3  10    2.48    1.04
  15  -3  10    0.31    0.80
  15   3  10    1.23    0.80
  34  -4 -10    0.32    0.66
  34  -4 -10    0.43    0.68
  34   4 -10   -0.08    0.70
  32  -4 -10    0.21    0.67
  32  -4 -10    0.22    0.63
  32   4 -10    0.72    0.70
  30  -4 -10   -0.05    0.57
  30  -4 -10   -0.13    0.55
  30   4 -10    1.30    0.77
  28  -4 -10    1.11    0.63
  28  -4 -10    0.94    0.69
  28   4 -10    0.09    0.56
  26  -4 -10   -0.14    0.48
  26  -4 -10   -0.44    0.52
  26   4 -10    0.87    0.62
  24  -4 -10    2.49    0.69
  24   4 -10    2.12    0.72
  22  -4 -10    3.56    0.71
 -22  -4  10    2.96    0.28
  22   4 -10    2.41    0.70
 -20  -4  10    1.10    0.23
 -20  -4  10    1.18    0.32
  20  -4 -10    1.66    0.52
  20   4 -10    0.13    0.48
 -18  -4  10    1.77    0.31
 -18  -4  10    1.60    0.18
 -18  -4  10    1.40    0.19
 -18  -4  10    1.27    0.37
  18  -4 -10    1.27    0.46
  18   4 -10    0.39    0.46
 -18   4  10    1.08    0.39
  16  -4 -10    1.49    0.46
 -16  -4  10    1.81    0.21
 -16  -4  10    1.88    0.44
 -16  -4  10    2.22    0.21
 -16   4  10    1.77    0.46
  16   4 -10    2.46    0.58
 -14  -4  10    1.49    0.23
 -14  -4  10    1.55    0.43
  14   4 -10    1.48    0.48
 -14   4  10    1.46    0.44
 -12  -4  10   14.40    0.79
 -12  -4  10   16.09    1.09
 -12   4  10   15.17    1.08
  12   4 -10   15.45    1.00
 -10  -4  10    1.21    0.32
 -10  -4  10    1.29    0.47
  10   4 -10    2.01    0.41
 -10   4  10    1.21    0.44
  -8  -4  10    3.72    0.53
  -8  -4  10    4.24    0.71
  -8   4  10    4.14    0.68
   8   4 -10    3.79    0.45
  -8   4  10    3.07    0.63
  -6  -4  10    1.37    0.44
  -6  -4  10    2.48    0.63
   6   4 -10    2.13    0.27
  -6   4  10    1.97    0.56
  -6   4  10    0.95    0.46
  -4  -4  10    9.50    0.95
  -4  -4  10    8.33    1.07
  -4   4  10    9.89    1.01
  -4   4  10    9.46    1.09
  -2  -4  10   -0.04    0.45
  -2  -4  10   -0.15    0.35
  -2   4  10    0.77    0.49
  -2   4  10    0.40    0.39
   0  -4  10   -0.08    0.45
   0  -4  10   -0.26    0.43
   0   4  10   -0.69    0.33
   2  -4  10    0.21    0.40
   2  -4  10    0.89    0.55
   2   4  10    0.54    0.42
   4  -4  10    5.03    0.89
   4  -4  10    6.19    1.06
   4   4  10    6.29    0.98
   6  -4  10    6.85    1.17
   6  -4  10    4.82    1.01
   6   4  10    3.91    0.89
   8  -4  10    1.65    0.75
   8  -4  10    1.94    0.81
   8   4  10    1.45    0.65
  10  -4  10    3.25    0.96
  10  -4  10    1.88    0.84
  10   4  10    2.30    0.77
  12  -4  10    0.03    0.67
  12  -4  10   -0.44    0.64
  12   4  10    0.24    0.57
  14  -4  10    0.78    0.89
  14  -4  10    1.73    0.91
  14   4  10    0.79    0.67
  33  -5 -10    0.96    0.76
  33  -5 -10   -0.92    0.57
  33   5 -10   -0.44    0.57
  31  -5 -10    0.68    0.73
  31  -5 -10    0.80    0.77
  31   5 -10   -0.27    0.61
  29  -5 -10    0.01    0.57
  29  -5 -10   -0.19    0.59
  29   5 -10    0.31    0.55
  27  -5 -10   -0.83    0.55
  27  -5 -10    0.09    0.55
  27   5 -10    0.14    0.57
  25  -5 -10   -0.09    0.45
  25   5 -10   -0.08    0.51
  23  -5 -10    0.45    0.40
  23   5 -10    1.29    0.56
  21  -5 -10   -0.18    0.41
 -21  -5  10   -0.12    0.24
  21   5 -10    0.18    0.45
  19  -5 -10    9.85    1.13
 -19  -5  10   11.23    0.64
 -19  -5  10   11.18    0.83
 -19   5  10   11.76    1.13
  19   5 -10   10.52    1.22
 -17  -5  10    0.63    0.37
  17  -5 -10    0.45    0.45
 -17  -5  10    0.76    0.23
 -17   5  10    0.81    0.46
  17   5 -10    0.21    0.39
  15  -5 -10    5.03    0.80
 -15  -5  10    4.79    0.46
 -15  -5  10    6.18    0.78
 -15   5  10    5.65    0.79
  15   5 -10    5.44    0.79
 -13  -5  10   41.16    1.83
 -13  -5  10   43.59    2.15
 -13   5  10   41.49    2.15
  13   5 -10   41.56    2.08
 -11  -5  10   29.41    1.36
 -11  -5  10   24.82    1.57
  11   5 -10   25.04    1.41
 -11   5  10   23.22    1.54
  -9  -5  10    5.28    0.80
  -9  -5  10    7.08    0.71
  -9   5  10    6.91    0.91
   9   5 -10    6.59    0.66
  -7  -5  10   14.12    1.02
  -7  -5  10   15.71    1.42
  -7   5  10   14.07    1.31
   7   5 -10   13.75    0.79
  -5  -5  10   19.09    1.25
  -5  -5  10   17.78    1.36
  -5   5  10   18.19    1.32
  -3  -5  10    4.67    0.76
  -3  -5  10    5.07    0.92
  -3   5  10    4.65    0.84
  -1  -5  10    1.87    0.62
  -1  -5  10    2.65    0.65
  -1   5  10    2.57    0.68
   1  -5  10    6.70    1.01
   1  -5  10    6.29    1.06
   1   5  10    7.94    1.10
   3  -5  10    0.91    0.60
   3  -5  10    0.41    0.56
   3   5  10    0.43    0.51
   5  -5  10   -0.27    0.55
   5  -5  10    0.72    0.62
   5   5  10    0.42    0.56
   7  -5  10    1.52    0.78
   7  -5  10    4.29    1.03
   7   5  10    2.19    0.76
   9  -5  10    0.32    0.57
   9  -5  10    1.30    0.66
   9   5  10    1.45    0.70
  11  -5  10    0.76    0.73
  11  -5  10    0.14    0.71
  11   5  10    0.07    0.54
  13  -5  10   -0.51    0.68
  13  -5  10    0.36    0.80
  13   5  10    0.15    0.60
  32  -6 -10    1.01    0.56
  32  -6 -10    1.54    0.91
  32  -6 -10    0.81    0.87
  32   6 -10    0.34    0.68
  30  -6 -10    9.08    1.45
  30  -6 -10    6.86    1.32
  30   6 -10    6.49    1.27
  28  -6 -10   -0.55    0.52
  28  -6 -10   -0.27    0.67
  28   6 -10   -0.22    0.39
  26  -6 -10   11.38    1.48
  26   6 -10   14.38    1.75
  24  -6 -10    9.14    1.28
  24   6 -10    9.74    1.40
  22  -6 -10    8.48    1.20
  22   6 -10   10.06    1.34
 -20  -6  10    0.24    0.33
  20  -6 -10    0.96    0.58
 -20  -6  10    0.34    0.34
  20   6 -10   -0.45    0.36
 -18  -6  10    2.16    0.52
  18  -6 -10    1.73    0.62
 -18  -6  10    2.58    0.39
  18   6 -10    1.96    0.63
 -18   6  10    1.54    0.59
 -16  -6  10    0.36    0.26
  16  -6 -10   -0.46    0.24
 -16  -6  10    0.18    0.33
 -16   6  10    0.01    0.37
  16   6 -10   -0.23    0.38
 -14  -6  10   93.85    4.20
  14  -6 -10   96.46    4.37
 -14  -6  10   95.00    3.89
 -14   6  10   97.30    4.32
  14   6 -10  101.18    4.24
 -12  -6  10    1.32    0.38
 -12  -6  10    1.77    0.58
 -12   6  10    1.09    0.53
  12   6 -10    1.32    0.46
 -10  -6  10   13.26    1.33
 -10  -6  10   15.09    1.03
 -10   6  10   14.42    1.37
  10   6 -10   15.54    1.01
  -8  -6  10   14.23    1.05
  -8  -6  10   12.58    1.32
  -8   6  10   13.15    1.32
   8   6 -10   12.91    0.86
  -6  -6  10   12.50    1.15
  -6  -6  10   11.33    1.30
  -6   6  10   10.82    1.23
  -4  -6  10   12.52    1.20
  -4  -6  10   12.55    1.40
  -4   6  10   12.36    1.38
  -2  -6  10    0.12    0.53
  -2  -6  10    0.70    0.54
  -2   6  10   -0.30    0.40
   0  -6  10    0.87    0.61
   0  -6  10    1.87    0.74
   0   6  10    2.37    0.74
   2  -6  10    3.89    0.94
   2  -6  10    2.65    0.80
   2   6  10    3.58    0.84
   4  -6  10    0.83    0.58
   4  -6  10   -0.08    0.55
   4   6  10    1.92    0.72
   6  -6  10    0.42    0.66
   6  -6  10    0.38    0.65
   6   6  10    0.63    0.59
   8  -6  10    2.23    0.81
   8  -6  10    1.45    0.85
   8   6  10    1.84    0.75
  10  -6  10    3.25    1.05
  10  -6  10    2.79    1.09
  10   6  10    3.76    0.96
  12  -6  10    0.15    0.75
  12  -6  10   -0.84    0.61
  12   6  10    1.39    0.70
  29  -7 -10   -1.16    0.72
  29  -7 -10   -0.08    0.70
  29   7 -10    0.08    0.63
  27  -7 -10    0.46    0.71
  27   7 -10    2.02    0.86
  25  -7 -10   -0.35    0.42
  25   7 -10    0.73    0.65
  23  -7 -10    6.22    1.14
  23   7 -10    6.27    1.13
  21  -7 -10    3.57    0.89
  21   7 -10    1.39    0.69
 -19  -7  10   15.06    1.14
  19  -7 -10   14.90    1.58
  19   7 -10   14.38    1.58
 -19   7  10   17.67    1.61
 -17  -7  10    4.32    0.73
 -17  -7  10    4.76    0.61
  17  -7 -10    3.65    0.84
 -17   7  10    4.33    0.84
  17   7 -10    4.84    0.88
 -15  -7  10    4.04    0.75
  15  -7 -10    4.38    0.87
 -15  -7  10    2.88    0.53
 -15   7  10    4.65    0.83
  15   7 -10    2.98    0.70
  13  -7 -10    0.27    0.36
 -13  -7  10    0.55    0.34
 -13  -7  10    0.78    0.49
  13   7 -10   -0.13    0.35
 -13   7  10   -0.08    0.42
 -11  -7  10    2.63    0.70
 -11  -7  10    1.89    0.50
  11   7 -10    3.96    0.65
 -11   7  10    2.07    0.69
  -9  -7  10    3.29    0.66
  -9  -7  10    3.63    0.81
   9   7 -10    3.95    0.57
  -9   7  10    3.22    0.69
  -7  -7  10   -0.26    0.39
  -7  -7  10   -0.10    0.44
  -7   7  10   -0.26    0.28
  -5  -7  10   11.26    1.23
  -5  -7  10   12.77    1.41
  -5   7  10   11.88    1.39
  -3  -7  10    0.46    0.47
  -3  -7  10   -0.75    0.37
  -3   7  10   -0.38    0.40
  -1  -7  10    0.14    0.44
  -1  -7  10    0.40    0.55
  -1   7  10    0.25    0.49
   1  -7  10    5.28    1.10
   1  -7  10    4.21    0.94
   1   7  10    4.14    0.94
   3  -7  10    1.37    0.73
   3  -7  10    0.48    0.55
   3   7  10    1.64    0.73
   5  -7  10   -0.68    0.52
   5  -7  10   -0.26    0.42
   5   7  10    0.18    0.58
   7  -7  10   -0.19    0.47
   7  -7  10   -1.48    0.50
   7   7  10   -0.50    0.46
   9  -7  10    6.26    1.34
   9  -7  10    4.02    1.15
   9   7  10    4.84    1.04
  28  -8 -10    0.42    0.95
  28  -8 -10    0.62    0.84
  28   8 -10    3.05    1.11
  26  -8 -10    3.00    0.92
  26   8 -10    1.54    0.87
  24  -8 -10    1.55    0.80
  24   8 -10    1.25    0.73
  22  -8 -10   11.86    1.54
  22   8 -10   13.02    1.65
  20  -8 -10   10.93    1.46
  20   8 -10   12.82    1.57
  18  -8 -10    0.25    0.42
 -18  -8  10    0.29    0.46
 -18   8  10    0.45    0.52
  18   8 -10    0.21    0.52
  16  -8 -10    0.81    0.53
 -16  -8  10    1.10    0.54
  16   8 -10    2.35    0.72
 -16   8  10    0.82    0.59
  14  -8 -10   -0.16    0.29
 -14  -8  10    1.34    0.44
 -14  -8  10   -0.19    0.40
  14   8 -10   -0.12    0.35
 -14   8  10    0.54    0.45
 -12  -8  10   -0.10    0.36
  12  -8 -10    0.42    0.41
 -12  -8  10    0.35    0.48
 -12   8  10   -0.45    0.41
  12   8 -10    0.64    0.41
 -10  -8  10    1.00    0.51
 -10  -8  10    2.05    0.70
 -10   8  10    1.63    0.65
  -8  -8  10    0.26    0.44
  -8  -8  10    0.13    0.50
  -8   8  10    1.29    0.65
  -6  -8  10   -0.01    0.52
  -6  -8  10    0.49    0.47
  -6   8  10    0.14    0.47
  -4  -8  10    4.26    0.97
  -4  -8  10    4.04    0.86
  -4   8  10    4.97    1.00
  -2  -8  10   -0.22    0.58
  -2  -8  10    0.58    0.57
  -2   8  10    0.10    0.53
   0  -8  10    0.28    0.65
   0  -8  10    0.38    0.65
   0   8  10    0.74    0.63
   2  -8  10    0.22    0.52
   2  -8  10    0.95    0.74
   2   8  10    0.47    0.59
   4  -8  10    0.11    0.64
   4  -8  10   -0.84    0.59
   4   8  10   -0.48    0.29
   6  -8  10    4.51    1.26
   6  -8  10    4.44    1.20
   6   8  10    3.04    0.92
   8  -8  10    2.01    1.03
   8  -8  10    4.71    1.26
   8   8  10    4.14    1.04
  23  -9 -10    1.90    0.89
  23   9 -10    1.33    0.76
  21  -9 -10   -0.52    0.50
  21   9 -10    0.10    0.56
  19  -9 -10   -0.25    0.45
  19   9 -10   -0.02    0.58
  17  -9 -10    3.35    0.93
 -17  -9  10    3.79    0.81
 -17   9  10    3.82    0.96
  17   9 -10    3.58    0.84
 -15  -9  10   -0.23    0.42
  15  -9 -10    0.08    0.52
 -15   9  10   -0.20    0.50
  15   9 -10    0.00    0.44
 -13  -9  10    2.39    0.73
 -13  -9  10    2.55    0.76
  13  -9 -10    2.29    0.72
 -13   9  10    1.44    0.71
 -11  -9  10    1.88    0.62
  11  -9 -10    0.36    0.54
 -11  -9  10    2.27    0.76
 -11   9  10    1.75    0.72
  -9  -9  10    1.26    0.57
  -9  -9  10    1.68    0.73
  -9   9  10    3.22    0.88
  -7  -9  10   -0.33    0.46
  -7  -9  10    0.04    0.52
  -7   9  10   -0.43    0.50
  -5  -9  10    8.25    1.15
  -5  -9  10    5.17    1.11
  -5   9  10    5.70    1.13
  -3  -9  10    0.31    0.67
  -3  -9  10    0.88    0.68
  -3   9  10    1.26    0.69
  -1  -9  10    1.13    0.79
  -1  -9  10    0.55    0.68
  -1   9  10    2.53    0.85
   1  -9  10    0.68    0.78
   1  -9  10    0.07    0.69
   1   9  10   -0.95    0.39
   3  -9  10    1.77    0.88
   3  -9  10    0.81    0.87
   3   9  10    2.28    0.85
  18 -10 -10    2.24    0.90
  18  10 -10    2.22    0.84
  16 -10 -10    1.98    0.79
 -16 -10  10    3.93    0.88
 -16  10  10    2.65    0.94
  14 -10 -10    1.65    0.79
 -14 -10  10    2.43    0.82
 -14  10  10    3.08    0.95
 -12 -10  10   -0.58    0.43
  12 -10 -10    1.18    0.67
 -12  10  10    0.07    0.58
  10 -10 -10    0.31    0.45
 -10 -10  10   -1.00    0.42
 -10  10  10    0.10    0.59
  -8 -10  10   -0.16    0.57
  -8 -10  10    0.56    0.59
  -8  10  10   -0.10    0.59
  -6 -10  10    4.49    1.02
  -6 -10  10    3.31    1.01
  -6  10  10    3.98    1.08
  -4 -10  10    0.82    0.70
  -4 -10  10    1.30    0.78
  -4  10  10    0.60    0.67
  -2 -10  10    1.37    0.88
  -2 -10  10    0.67    0.72
  -2  10  10    2.52    0.97
   0 -10  10   -0.34    0.80
   0 -10  10    0.73    0.66
  36   0 -11    0.24    0.71
  34   0 -11    0.00    0.44
  34   0 -11   -0.21    0.65
  32   0 -11    0.93    0.72
  32   0 -11    0.68    0.45
  30   0 -11   -0.36    0.50
  30   0 -11   -0.54    0.31
  28   0 -11   -0.15    0.39
  28   0 -11    0.18    0.31
 -26   0  11    0.25    0.33
  26   0 -11    0.24    0.52
  26   0 -11    0.18    0.32
  24   0 -11    0.07    0.27
  24   0 -11    0.05    0.46
  22   0 -11   -0.10    0.32
  22   0 -11    0.16    0.23
  20   0 -11    0.13    0.42
  20   0 -11   -0.20    0.21
  18   0 -11    0.09    0.39
  18   0 -11    0.13    0.18
 -18   0  11   -0.10    0.10
 -16   0  11    0.10    0.25
  16   0 -11    0.21    0.17
 -16   0  11   -0.14    0.14
 -14   0  11    0.13    0.20
 -14   0  11   -0.18    0.24
  12   0 -11    0.27    0.19
 -12   0  11   -0.20    0.26
 -12   0  11   -0.26    0.20
 -10   0  11   -0.03    0.33
  10   0 -11   -0.01    0.23
 -10   0  11   -0.36    0.25
  -8   0  11    0.24    0.29
  -6   0  11    0.49    0.39
  -4   0  11    0.34    0.36
  -2   0  11    0.23    0.35
   0   0  11   -0.01    0.45
   0   0  11    0.22    0.31
   2   0  11   -0.07    0.33
   2   0  11   -0.68    0.42
   4   0  11   -0.87    0.41
   4   0  11    0.45    0.52
   6   0  11    0.52    0.56
   6   0  11   -0.24    0.50
   8   0  11    0.33    0.64
   8   0  11    0.93    0.52
  10   0  11   -0.16    0.58
  10   0  11   -0.55    0.46
  12   0  11   -0.07    0.55
  14   0  11   -0.34    0.62
  14   0  11   -1.50    0.63
  37  -1 -11    2.84    1.12
  37   1 -11    3.55    1.13
  35  -1 -11    3.08    0.84
  35  -1 -11    5.20    1.21
  35   1 -11    5.80    1.31
  33  -1 -11    0.03    0.49
  33  -1 -11    0.09    0.52
  33   1 -11   -0.77    0.51
  31  -1 -11    5.30    1.08
  31  -1 -11    5.24    0.85
  31   1 -11    4.53    0.68
  31   1 -11    3.27    0.96
  29  -1 -11    5.18    0.99
 -29  -1  11    5.94    0.72
  29  -1 -11    5.95    0.84
  29   1 -11    4.94    0.67
  27  -1 -11    3.36    0.84
 -27  -1  11    2.96    0.55
  27  -1 -11    3.38    0.63
  27   1 -11    3.73    0.54
  27   1 -11    1.47    0.68
  25  -1 -11    1.29    0.45
  25  -1 -11    1.42    0.64
 -25   1  11    1.19    0.48
  25   1 -11    0.85    0.59
  25   1 -11    1.05    0.31
  23  -1 -11   97.36    4.57
  23  -1 -11  104.43    4.20
  23  -1 -11  103.83    3.89
  23   1 -11  105.25    3.99
  23   1 -11   98.68    4.59
 -23   1  11  103.29    4.39
  23   1 -11  104.11    3.99
  21  -1 -11    2.83    0.47
  21   1 -11    3.66    0.33
 -21   1  11    2.64    0.57
  21   1 -11    2.69    0.67
  21   1 -11    3.39    0.65
 -19  -1  11    0.89    0.30
  19  -1 -11    1.21    0.27
  19  -1 -11    1.32    0.33
 -19   1  11    1.24    0.24
  19   1 -11    1.26    0.49
 -17  -1  11    0.82    0.15
  17  -1 -11    0.97    0.28
 -17  -1  11    0.93    0.31
 -17   1  11    0.82    0.24
  17   1 -11    0.42    0.41
 -15  -1  11    5.51    0.45
 -15  -1  11    5.88    0.66
 -15   1  11    5.34    0.51
  15   1 -11    4.96    0.68
 -13  -1  11   38.65    1.92
 -13   1  11   39.34    1.78
 -13   1  11   39.02    1.97
  13   1 -11   41.05    1.58
 -11  -1  11    6.37    0.77
 -11   1  11    8.73    0.76
 -11   1  11    7.70    0.85
  11   1 -11    8.55    0.53
  -9  -1  11    6.51    0.82
  -9   1  11    6.66    0.71
   9   1 -11    7.49    0.64
  -9   1  11    5.35    0.73
  -7  -1  11   43.84    2.27
  -7   1  11   50.55    2.33
  -7   1  11   42.55    2.13
  -5  -1  11    2.10    0.48
  -5  -1  11    3.22    0.63
  -5   1  11    2.78    0.59
  -5   1  11    3.40    0.56
  -3  -1  11    8.78    1.03
  -3  -1  11    9.98    1.01
   3   1 -11   10.62    0.68
  -3   1  11   10.99    1.16
  -3   1  11   10.24    1.03
  -1  -1  11    0.80    0.50
  -1  -1  11    0.62    0.37
  -1   1  11    0.49    0.48
  -1   1  11    0.00    0.42
   1  -1  11    5.66    0.89
   1  -1  11    5.26    0.89
   1   1  11    3.31    0.76
   1   1  11    3.33    0.77
   3  -1  11   -0.36    0.45
   3  -1  11    1.16    0.62
   3   1  11   -0.08    0.46
   3   1  11    0.47    0.53
   5  -1  11    3.97    0.84
   5  -1  11    4.14    0.86
   5   1  11    3.98    0.87
   5   1  11    3.24    0.81
   7  -1  11    0.80    0.69
   7  -1  11    0.08    0.61
   7   1  11   -1.23    0.45
   7   1  11    0.51    0.63
   9  -1  11    7.42    1.26
   9  -1  11    3.08    0.95
   9   1  11    6.52    1.21
   9   1  11    9.66    1.32
  11  -1  11    0.60    0.61
  11  -1  11    1.63    0.86
  11   1  11    1.33    0.83
  11   1  11    2.42    0.85
  13  -1  11    2.22    0.93
  13  -1  11    0.36    0.70
  13   1  11    0.43    0.69
  13   1  11    0.37    0.54
  15  -1  11    1.06    0.80
  15  -1  11   -0.04    0.73
  15   1  11    0.33    0.47
  15   1  11   -0.70    0.61
  36  -2 -11   -0.27    0.66
  36  -2 -11    0.70    0.61
  36   2 -11   -0.99    0.49
  34  -2 -11    2.88    0.80
  34  -2 -11    2.61    0.91
  34   2 -11    5.29    1.20
  32  -2 -11   21.05    2.09
  32  -2 -11   17.56    1.68
  32   2 -11   16.56    1.95
  30  -2 -11   30.46    1.91
  30  -2 -11   28.42    2.12
  30   2 -11   29.75    2.21
  28  -2 -11    1.64    0.60
  28  -2 -11    1.50    0.70
  28   2 -11    1.67    0.74
  26  -2 -11   18.27    1.29
  26  -2 -11   17.91    1.70
  26   2 -11   16.08    1.71
  24  -2 -11   23.60    1.68
  24  -2 -11   22.89    1.41
  24   2 -11   20.55    1.62
  22  -2 -11    4.42    0.63
 -22   2  11    5.06    0.76
  22   2 -11    4.90    0.45
  22   2 -11    3.57    0.78
 -20  -2  11    0.15    0.22
  20  -2 -11    0.29    0.32
  20   2 -11    0.70    0.39
 -20   2  11    0.39    0.40
  20   2 -11    0.43    0.30
 -20   2  11    0.35    0.22
 -18  -2  11    0.21    0.07
  18  -2 -11    0.41    0.28
 -18  -2  11   -0.10    0.25
 -18  -2  11    0.22    0.07
 -18   2  11    0.08    0.29
  18   2 -11    0.56    0.37
 -18   2  11    0.30    0.23
  16  -2 -11    1.66    0.37
 -16  -2  11    1.83    0.44
 -16   2  11    1.87    0.37
  16   2 -11    1.92    0.51
 -14  -2  11    0.30    0.32
 -14   2  11    0.52    0.28
  14   2 -11    0.28    0.36
 -12  -2  11    2.76    0.53
  12   2 -11    3.37    0.29
  12   2 -11    3.00    0.51
 -12   2  11    1.97    0.41
 -10  -2  11    0.22    0.28
 -10  -2  11   -0.01    0.18
  10   2 -11    0.25    0.28
 -10   2  11    0.31    0.30
 -10   2  11    0.06    0.34
  10   2 -11    0.35    0.20
  -8  -2  11    0.28    0.26
  -8  -2  11    1.21    0.49
  -8   2  11    0.33    0.36
  -8   2  11   -0.55    0.33
   8   2 -11    0.12    0.25
  -6  -2  11   -0.34    0.37
  -6  -2  11    0.05    0.29
  -6   2  11   -0.72    0.31
  -6   2  11   -0.15    0.24
  -4  -2  11    0.18    0.41
  -4  -2  11    0.23    0.34
  -4   2  11   -0.13    0.26
  -4   2  11   -0.21    0.36
  -2  -2  11    3.53    0.67
  -2  -2  11    4.04    0.74
  -2   2  11    3.45    0.72
   2   2 -11    3.89    0.35
  -2   2  11    2.67    0.65
   0  -2  11    6.21    0.91
   0  -2  11    6.04    0.96
   0   2 -11    6.85    0.43
   0   2  11    7.09    0.97
   0   2  11    6.26    0.90
   2  -2  11   10.21    1.21
   2  -2  11   11.32    1.33
   2   2  11    9.04    1.16
   2   2  11   13.43    1.35
   4  -2  11    8.14    1.20
   4  -2  11    7.41    1.17
   4   2  11    7.45    1.03
   4   2  11    8.78    1.15
   6  -2  11   47.91    2.71
   6  -2  11   43.15    2.58
   6   2  11   40.97    2.42
   6   2  11   40.36    2.47
   8  -2  11    4.82    1.08
   8  -2  11    2.74    0.88
   8   2  11    6.06    1.01
   8   2  11    3.82    0.93
  10  -2  11    5.13    1.21
  10  -2  11    5.85    1.22
  10   2  11    5.95    1.04
  10   2  11    4.34    1.04
  12  -2  11    0.80    0.80
  12  -2  11   -0.35    0.44
  12   2  11   -0.08    0.59
  12   2  11    1.02    0.64
  14  -2  11    3.24    1.12
  14  -2  11    3.99    1.24
  14   2  11    4.23    0.92
  14   2  11    3.29    1.02
  35  -3 -11    4.99    1.11
  35  -3 -11    5.19    1.20
  35   3 -11    5.12    1.20
  33  -3 -11    1.62    0.77
  33  -3 -11    0.35    0.66
  33   3 -11    1.65    0.86
  31  -3 -11    2.63    0.90
  31  -3 -11    2.00    0.76
  31   3 -11    1.57    0.76
  29  -3 -11    0.75    0.66
  29  -3 -11   -0.14    0.44
  29   3 -11    0.35    0.51
  27  -3 -11    2.67    0.69
  27  -3 -11    3.70    0.89
  27   3 -11    2.60    0.78
  25  -3 -11   15.38    1.60
  25  -3 -11   17.05    1.29
  25   3 -11   14.99    1.61
  23  -3 -11    6.52    0.84
  23   3 -11    4.61    0.88
  21  -3 -11   16.44    1.13
 -21  -3  11   14.57    0.84
  21   3 -11   15.61    1.48
  19  -3 -11    9.05    0.92
 -19  -3  11    8.76    0.70
 -19  -3  11    8.84    0.46
 -19   3  11   10.73    0.75
  19   3 -11    9.43    1.08
 -19   3  11    7.75    0.99
  17  -3 -11   13.76    0.97
 -17  -3  11   12.40    0.89
 -17  -3  11   13.26    0.70
 -17   3  11   12.01    1.23
 -17   3  11   12.55    0.87
  17   3 -11   12.64    1.20
 -15  -3  11    5.31    0.67
  15   3 -11    5.54    0.73
 -15   3  11    6.60    0.87
 -15   3  11    5.41    0.66
 -13  -3  11    1.76    0.51
 -13  -3  11    1.57    0.19
  13   3 -11    1.84    0.47
 -13   3  11    1.11    0.42
 -13   3  11    2.07    0.46
 -11  -3  11   29.55    1.75
 -11  -3  11   34.72    1.47
  11   3 -11   34.86    1.44
 -11   3  11   33.72    1.73
 -11   3  11   31.92    1.81
  11   3 -11   32.71    1.61
  -9  -3  11    2.37    0.60
  -9  -3  11    2.39    0.40
  -9   3  11    2.36    0.53
  -9   3  11    3.23    0.61
   9   3 -11    2.57    0.41
  -7  -3  11    3.20    0.52
  -7  -3  11    3.48    0.70
  -7   3  11    3.46    0.63
   7   3 -11    4.08    0.41
  -7   3  11    2.02    0.54
  -5  -3  11    0.57    0.39
  -5  -3  11    0.67    0.41
  -5   3  11    0.27    0.36
  -5   3  11    0.11    0.31
   5   3 -11    0.74    0.16
  -5   3  11    0.06    0.40
  -3  -3  11    0.81    0.47
  -3  -3  11   -0.01    0.33
  -3   3  11    0.38    0.35
  -3   3  11   -0.08    0.39
  -3   3  11    0.51    0.35
  -1  -3  11    1.11    0.49
  -1  -3  11    0.56    0.54
  -1   3  11    0.17    0.45
  -1   3  11    0.53    0.50
  -1   3  11   -0.29    0.32
   1  -3  11    2.28    0.72
   1  -3  11    1.97    0.67
   1   3  11    2.05    0.50
   1   3  11    2.31    0.68
   1   3  11    0.83    0.45
   3  -3  11    0.22    0.42
   3  -3  11    0.09    0.51
   3   3  11   -0.33    0.37
   3   3  11    0.44    0.40
   3   3  11    0.19    0.32
   5  -3  11   -0.76    0.51
   5  -3  11   -0.30    0.54
   5   3  11    0.88    0.58
   5   3  11   -0.23    0.47
   5   3  11    0.35    0.32
   7  -3  11    7.76    1.26
   7  -3  11    9.45    1.36
   7   3  11    7.77    1.20
   7   3  11    9.39    1.21
   9  -3  11    9.40    1.38
   9  -3  11    8.55    1.38
   9   3  11    5.52    1.09
   9   3  11   10.26    1.29
  11  -3  11    3.43    1.02
  11  -3  11    3.58    1.04
  11   3  11    4.19    0.90
  11   3  11    3.08    0.92
  13  -3  11    9.40    1.65
  13  -3  11    8.85    1.58
  13   3  11    7.12    1.09
  13   3  11    9.60    1.47
  34  -4 -11   -0.18    0.65
  34  -4 -11    0.12    0.64
  34   4 -11    0.24    0.63
  32  -4 -11    0.52    0.71
  32  -4 -11    0.73    0.65
  32   4 -11    1.21    0.75
  30  -4 -11    0.76    0.62
  30  -4 -11    2.15    0.83
  30   4 -11    0.84    0.71
  28  -4 -11   14.35    1.47
  28  -4 -11   11.32    1.47
  28   4 -11   10.82    1.51
  26  -4 -11    6.05    1.07
  26  -4 -11    1.91    0.64
  26   4 -11    3.23    0.85
  24  -4 -11    0.12    0.39
  24   4 -11    0.78    0.54
  22  -4 -11    9.81    1.10
 -22  -4  11    9.31    0.64
  22   4 -11   10.93    1.28
 -20  -4  11    4.01    0.53
  20  -4 -11    3.51    0.66
 -20   4  11    3.82    0.61
  20   4 -11    3.29    0.75
 -18  -4  11    0.14    0.29
  18  -4 -11   -0.01    0.35
 -18   4  11   -0.09    0.27
  18   4 -11   -0.81    0.27
 -16  -4  11   38.40    1.88
  16  -4 -11   37.00    1.96
 -16   4  11   34.83    1.86
  16   4 -11   36.57    1.96
 -14  -4  11    7.40    0.46
 -14  -4  11    6.23    0.80
  14   4 -11    7.79    0.86
 -14   4  11    8.07    0.89
 -12  -4  11    1.60    0.32
 -12  -4  11    2.20    0.55
 -12   4  11    2.82    0.63
  12   4 -11    2.38    0.46
 -12   4  11    2.86    0.56
 -10  -4  11   42.04    2.19
 -10  -4  11   40.19    1.86
 -10   4  11   39.93    2.11
 -10   4  11   42.76    2.24
  10   4 -11   42.66    1.90
  -8  -4  11    6.05    0.67
  -8  -4  11    6.27    0.91
   8   4 -11    6.62    0.56
  -8   4  11    8.22    0.97
  -8   4  11    5.67    0.81
  -6  -4  11    3.24    0.64
  -6  -4  11    4.06    0.64
  -6   4  11    4.96    0.75
  -6   4  11    2.95    0.64
   6   4 -11    4.70    0.31
  -4  -4  11   10.51    1.06
  -4  -4  11   10.29    1.20
  -4   4  11    9.57    1.12
  -4   4  11   11.28    1.10
  -2  -4  11    3.59    0.71
  -2  -4  11    5.17    0.85
  -2   4  11    3.33    0.76
  -2   4  11    4.88    0.73
   0  -4  11    0.04    0.48
   0  -4  11    0.11    0.41
   0   4  11    1.34    0.57
   0   4  11    0.80    0.41
   2  -4  11    1.08    0.64
   2  -4  11    2.54    0.80
   2   4  11    0.97    0.50
   4  -4  11   14.88    1.63
   4  -4  11   16.13    1.68
   4   4  11   17.95    1.69
   6  -4  11    3.34    0.94
   6  -4  11    1.63    0.78
   6   4  11    1.88    0.76
   8  -4  11    0.85    0.72
   8  -4  11    0.71    0.72
   8   4  11    0.34    0.57
  10  -4  11   -0.17    0.69
  10  -4  11   -0.49    0.62
  10   4  11    0.12    0.60
  12  -4  11    0.12    0.75
  12  -4  11    0.10    0.70
  12   4  11    0.76    0.64
  33  -5 -11    1.49    0.82
  33  -5 -11    1.18    0.80
  33   5 -11    1.14    0.83
  31  -5 -11    0.53    0.69
  31  -5 -11    2.00    0.86
  31   5 -11    1.64    0.85
  29  -5 -11    0.27    0.58
  29  -5 -11   -0.34    0.62
  29   5 -11   -0.58    0.50
  27  -5 -11    0.66    0.59
  27  -5 -11   -0.21    0.56
  27   5 -11    0.25    0.42
  25  -5 -11    6.11    0.99
  25   5 -11    3.72    0.91
  23  -5 -11    0.34    0.48
  23   5 -11    0.40    0.52
 -21  -5  11    3.39    0.52
  21  -5 -11    2.83    0.68
  21   5 -11    3.10    0.74
 -21   5  11    2.04    0.58
 -19  -5  11    0.88    0.39
 -19  -5  11    0.99    0.20
  19  -5 -11    0.46    0.47
 -19   5  11    0.68    0.44
  19   5 -11    0.99    0.52
 -17  -5  11   30.10    1.28
  17  -5 -11   30.40    1.81
 -17  -5  11   28.59    1.64
 -17   5  11   28.96    1.74
  17   5 -11   29.70    1.79
 -15  -5  11    8.34    0.92
 -15  -5  11    8.90    0.60
  15   5 -11    9.21    1.00
 -15   5  11    8.49    0.97
 -13  -5  11    0.32    0.26
 -13  -5  11    0.00    0.38
  13   5 -11    0.38    0.32
 -13   5  11    0.10    0.38
 -11  -5  11    3.79    0.73
 -11  -5  11    4.43    0.56
  11   5 -11    4.34    0.58
 -11   5  11    4.25    0.74
  -9  -5  11    5.95    0.90
  -9  -5  11    6.27    0.71
  -9   5  11    5.74    0.87
   9   5 -11    5.52    0.58
  -7  -5  11   30.71    1.97
  -7  -5  11   34.76    1.79
   7   5 -11   34.37    1.44
  -7   5  11   29.95    1.90
  -5  -5  11    7.03    1.05
  -5  -5  11    7.68    0.91
  -5   5  11    8.20    1.07
  -3  -5  11   17.29    1.69
  -3  -5  11   20.40    1.41
  -3   5  11   19.07    1.68
  -1  -5  11    2.16    0.66
  -1  -5  11    2.47    0.76
  -1   5  11    2.00    0.62
   1  -5  11    1.16    0.61
   1  -5  11    0.83    0.63
   1   5  11    2.81    0.69
   3  -5  11    3.36    0.84
   3  -5  11    3.34    0.92
   3   5  11    1.68    0.66
   5  -5  11    1.18    0.73
   5  -5  11    0.80    0.60
   5   5  11    1.67    0.70
   7  -5  11    6.73    1.27
   7  -5  11    8.14    1.39
   7   5  11    8.90    1.28
   9  -5  11    6.21    1.26
   9  -5  11    4.82    1.20
   9   5  11    8.01    1.29
  11  -5  11    1.55    0.92
  11  -5  11    2.14    0.98
  11   5  11    0.88    0.65
  32  -6 -11    0.06    0.72
  32  -6 -11    0.22    0.73
  32   6 -11   -0.44    0.57
  30  -6 -11    4.71    1.09
  30  -6 -11    1.99    0.91
  30   6 -11    3.20    0.98
  28  -6 -11   -0.70    0.59
  28  -6 -11    0.83    0.65
  28   6 -11   -0.03    0.57
  26  -6 -11   -0.35    0.51
  26   6 -11    1.33    0.71
  24  -6 -11    0.80    0.59
  24   6 -11   -0.03    0.48
  22  -6 -11    0.73    0.46
  22   6 -11    0.60    0.46
 -20  -6  11   -0.06    0.34
  20  -6 -11    0.64    0.51
  20   6 -11    0.08    0.44
 -20   6  11   -0.30    0.37
 -18  -6  11    1.08    0.45
  18  -6 -11    0.21    0.47
 -18  -6  11    0.94    0.28
 -18   6  11    0.88    0.49
  18   6 -11    0.90    0.50
 -16  -6  11    3.87    0.71
 -16  -6  11    5.96    0.57
  16  -6 -11    5.96    0.93
  16   6 -11    3.81    0.76
 -16   6  11    4.93    0.83
 -14  -6  11    0.43    0.32
 -14  -6  11    1.22    0.51
  14   6 -11    1.02    0.44
 -14   6  11    0.16    0.42
 -12  -6  11   -0.31    0.25
 -12  -6  11   -0.05    0.37
 -12   6  11    0.15    0.37
  12   6 -11   -0.22    0.29
 -10  -6  11    5.36    0.69
 -10  -6  11    6.36    0.94
 -10   6  11    5.89    0.88
  10   6 -11    5.44    0.64
  -8  -6  11    0.86    0.46
  -8  -6  11    0.98    0.57
  -8   6  11    1.08    0.55
   8   6 -11    0.98    0.30
  -6  -6  11   20.40    1.84
  -6  -6  11   20.44    1.41
  -6   6  11   19.60    1.79
  -4  -6  11    9.07    1.09
  -4  -6  11    7.71    1.10
  -4   6  11    9.94    1.23
  -2  -6  11    1.47    0.62
  -2  -6  11    2.08    0.68
  -2   6  11    1.43    0.56
   0  -6  11    1.05    0.59
   0  -6  11    1.41    0.66
   0   6  11    0.72    0.59
   2  -6  11    1.66    0.74
   2  -6  11    3.23    0.93
   2   6  11    4.12    0.86
   4  -6  11    1.76    0.79
   4  -6  11    1.48    0.82
   4   6  11    2.84    0.85
   6  -6  11    1.99    0.84
   6  -6  11    1.92    0.86
   6   6  11    1.99    0.78
   8  -6  11    3.00    1.08
   8  -6  11    1.64    0.90
   8   6  11    2.22    0.83
  10  -6  11    2.34    1.00
  10  -6  11    1.56    0.90
  10   6  11    1.98    0.75
  29  -7 -11   -0.93    0.56
  29  -7 -11   -0.07    0.81
  29   7 -11    0.44    0.63
  27  -7 -11    2.58    0.90
  27   7 -11    3.91    1.06
  25  -7 -11   -0.12    0.41
  25   7 -11    0.19    0.57
  23  -7 -11    0.57    0.61
  23   7 -11   -0.37    0.45
  21  -7 -11    0.46    0.52
  21   7 -11    1.46    0.65
 -19  -7  11    0.51    0.46
  19  -7 -11    1.81    0.73
  19   7 -11    2.37    0.72
 -19   7  11    1.78    0.63
  17  -7 -11    4.14    0.82
 -17  -7  11    4.77    0.80
 -17   7  11    4.32    0.85
  17   7 -11    6.25    0.97
 -15  -7  11   10.68    1.19
 -15  -7  11   10.91    0.93
  15  -7 -11   10.91    1.32
  15   7 -11   11.21    1.23
 -15   7  11   10.03    1.24
 -13  -7  11    0.13    0.35
 -13  -7  11    0.21    0.49
  13   7 -11    0.32    0.35
 -13   7  11   -0.31    0.43
 -11  -7  11   10.61    1.05
 -11  -7  11   11.77    1.35
 -11   7  11   12.55    1.37
  11   7 -11   12.34    1.08
  -9  -7  11    3.52    0.83
  -9  -7  11    3.67    0.68
  -9   7  11    3.90    0.81
  -7  -7  11   12.03    1.39
  -7  -7  11    9.79    1.10
  -7   7  11   12.73    1.48
  -5  -7  11    7.94    1.03
  -5  -7  11    6.47    1.12
  -5   7  11    7.63    1.17
  -3  -7  11   -0.45    0.49
  -3  -7  11   -0.11    0.46
  -3   7  11    1.04    0.60
  -1  -7  11    4.49    1.04
  -1  -7  11    3.46    0.87
  -1   7  11    2.90    0.76
   1  -7  11   -0.15    0.57
   1  -7  11    0.59    0.63
   1   7  11   -0.09    0.37
   3  -7  11    3.10    1.01
   3  -7  11    2.68    0.88
   3   7  11    2.78    0.85
   5  -7  11    1.69    0.89
   5  -7  11    0.11    0.72
   5   7  11    0.51    0.59
   7  -7  11    3.13    1.02
   7  -7  11    2.23    1.00
   7   7  11    2.09    0.81
   9  -7  11    0.87    0.85
   9  -7  11    1.06    0.90
   9   7  11    1.45    0.72
  28  -8 -11    5.53    1.27
  28   8 -11    8.14    1.52
  26  -8 -11   -0.40    0.63
  26   8 -11    1.43    0.83
  24  -8 -11    1.36    0.76
  24   8 -11    0.47    0.63
  22  -8 -11    5.20    1.05
  22   8 -11    8.52    1.35
  20  -8 -11    0.48    0.60
  20   8 -11    1.36    0.71
  18  -8 -11   -0.03    0.53
 -18  -8  11   -0.78    0.37
  18   8 -11   -0.20    0.48
 -18   8  11    0.30    0.53
 -16  -8  11    1.08    0.52
  16  -8 -11    0.79    0.56
  16   8 -11    2.91    0.77
 -16   8  11    1.20    0.64
 -14  -8  11    0.71    0.57
 -14  -8  11    1.16    0.48
  14  -8 -11    1.05    0.63
 -14   8  11    0.35    0.51
  14   8 -11    1.04    0.48
 -12  -8  11    0.04    0.37
 -12  -8  11   -0.30    0.44
 -12   8  11    1.84    0.69
  12   8 -11    0.53    0.39
 -10  -8  11    7.23    1.15
 -10  -8  11    9.83    1.09
 -10   8  11    8.25    1.22
  -8  -8  11    1.24    0.68
  -8  -8  11    0.85    0.52
  -8   8  11    0.17    0.50
  -6  -8  11    0.19    0.46
  -6  -8  11    0.28    0.60
  -6   8  11    0.81    0.51
  -4  -8  11    7.07    1.25
  -4  -8  11    8.44    1.15
  -4   8  11    5.47    1.08
  -2  -8  11    0.02    0.51
  -2  -8  11    0.06    0.65
  -2   8  11    0.25    0.61
   0  -8  11    0.84    0.71
   0  -8  11    1.74    0.85
   0   8  11    1.10    0.70
   2  -8  11   -0.90    0.57
   2  -8  11    0.68    0.75
   2   8  11    2.28    0.81
   4  -8  11    0.64    0.80
   4  -8  11    1.42    0.87
   4   8  11    1.48    0.74
   6  -8  11   -0.77    0.64
   6  -8  11   -0.69    0.66
   6   8  11    0.63    0.60
  23  -9 -11    6.16    1.28
  23   9 -11    7.54    1.36
  21  -9 -11    3.17    0.97
  21   9 -11    4.13    1.07
  19  -9 -11   -0.05    0.54
  19   9 -11    0.62    0.65
  17  -9 -11   11.65    1.55
 -17  -9  11   10.39    1.31
 -17   9  11   11.55    1.55
  17   9 -11   13.11    1.50
 -15  -9  11    1.32    0.66
  15  -9 -11    2.90    0.78
 -15   9  11    3.42    0.93
  15   9 -11    2.83    0.70
 -13  -9  11    6.70    1.12
  13  -9 -11    4.14    0.97
 -13   9  11    6.94    1.20
 -11  -9  11    0.83    0.52
 -11  -9  11    0.57    0.58
 -11   9  11   -0.14    0.55
  -9  -9  11   -0.30    0.51
  -9  -9  11   -0.17    0.47
  -9   9  11    0.91    0.67
  -7  -9  11   -0.68    0.53
  -7  -9  11    0.51    0.55
  -7   9  11    0.72    0.63
  -5  -9  11    0.36    0.65
  -5  -9  11   -0.21    0.56
  -5   9  11   -0.35    0.53
  -3  -9  11    0.93    0.75
  -3  -9  11    1.19    0.82
  -3   9  11    0.67    0.62
  -1  -9  11    4.04    1.10
  -1  -9  11    3.76    1.17
  -1   9  11    6.09    1.23
   1  -9  11   -0.73    0.57
   1  -9  11    0.01    0.72
   1   9  11    0.69    0.70
   3  -9  11    5.03    1.23
   3  -9  11    4.78    1.26
  18 -10 -11   -0.09    0.57
  18  10 -11    0.21    0.61
  16 -10 -11    0.49    0.60
 -16 -10  11   -0.20    0.62
 -16  10  11    0.97    0.72
 -14 -10  11    0.24    0.64
  14 -10 -11    0.21    0.60
 -14  10  11    0.61    0.69
  12 -10 -11    0.55    0.59
 -12 -10  11   -0.35    0.53
 -12  10  11    0.02    0.61
 -10 -10  11    2.90    0.90
  10 -10 -11    2.27    0.79
 -10  10  11    2.49    0.91
  -8 -10  11    0.49    0.68
  -8 -10  11   -0.16    0.63
  -8  10  11    0.21    0.68
  -6 -10  11    1.68    0.88
  -6 -10  11    1.94    0.77
  -6  10  11    1.70    0.87
  -4 -10  11    5.41    1.11
  -4 -10  11    6.52    1.32
  -4  10  11    5.27    1.20
  38   0 -12   -0.47    0.61
  36   0 -12    5.62    1.30
  34   0 -12   -0.29    0.58
  32   0 -12   10.78    1.08
  32   0 -12    9.77    1.47
  30   0 -12    5.50    0.73
  30   0 -12    4.95    0.98
  28   0 -12   10.57    1.41
  28   0 -12   14.92    0.98
 -28   0  12   11.90    1.11
  26   0 -12   50.90    2.86
  26   0 -12   54.34    2.35
 -26   0  12   51.71    2.55
  24   0 -12    3.48    0.77
  24   0 -12    3.94    0.50
  22   0 -12   16.22    1.25
  22   0 -12   16.55    0.89
  20   0 -12   14.06    0.73
  20   0 -12   10.49    1.16
 -20   0  12   13.14    0.58
 -18   0  12   63.63    2.48
  18   0 -12   64.84    2.49
 -18   0  12   60.09    2.77
 -16   0  12   23.66    1.39
  16   0 -12   26.55    1.13
 -16   0  12   24.30    1.17
  14   0 -12    0.63    0.24
 -14   0  12   -0.14    0.22
 -14   0  12    0.05    0.33
  12   0 -12    0.27    0.29
 -12   0  12    0.43    0.28
 -12   0  12    0.17    0.27
 -10   0  12    3.42    0.54
 -10   0  12    4.21    0.71
  -8   0  12   15.36    1.21
  -6   0  12    9.86    1.10
  -4   0  12    5.27    0.82
  -2   0  12   19.82    1.49
   0   0  12    1.97    0.59
   2   0  12   -0.02    0.51
   4   0  12    7.85    1.16
   6   0  12    8.33    1.26
   8   0  12    0.75    0.67
  10   0  12    1.35    0.77
  12   0  12   -0.77    0.67
  12   0  12    0.12    0.73
  14   0  12   -0.35    0.77
  14   0  12   -1.43    0.69
  37  -1 -12    0.61    0.82
  37   1 -12    1.01    0.81
  35  -1 -12   -0.25    0.57
  35   1 -12    0.43    0.58
  33  -1 -12    0.69    0.69
  33  -1 -12    0.99    0.50
  33   1 -12    0.08    0.62
  31  -1 -12   -0.65    0.49
  31  -1 -12    1.28    0.52
  31   1 -12    1.50    0.77
 -29  -1  12   19.84    1.31
  29  -1 -12   20.63    1.35
  29  -1 -12   22.09    2.05
  29   1 -12   22.34    2.10
  29   1 -12   19.75    1.17
  27  -1 -12    2.11    0.65
  27  -1 -12    2.24    0.51
  27   1 -12    1.91    0.70
 -27   1  12    2.61    0.60
  27   1 -12    1.97    0.37
  25  -1 -12   12.85    1.42
  25  -1 -12   14.72    0.98
  25   1 -12   13.15    1.43
 -25   1  12   14.76    1.12
  25   1 -12   12.07    0.75
  23  -1 -12    1.50    0.65
  23  -1 -12    1.67    0.42
  23   1 -12    2.29    0.27
  23   1 -12    2.05    0.67
 -23   1  12    1.59    0.52
  21  -1 -12   11.23    0.76
  21   1 -12    9.04    1.10
 -19  -1  12    2.50    0.46
 -19  -1  12    1.75    0.12
  19  -1 -12    1.34    0.33
 -19   1  12    1.48    0.29
  19   1 -12    2.08    0.59
 -17  -1  12   13.95    0.98
 -17  -1  12   17.31    0.78
  17  -1 -12   15.17    0.88
 -17   1  12   15.89    0.86
  17   1 -12   13.63    1.09
 -15  -1  12   33.07    1.48
 -15  -1  12   33.16    1.72
 -15   1  12   32.87    1.55
 -15   1  12   33.44    1.77
  15   1 -12   32.42    1.29
  15   1 -12   32.27    1.73
 -13  -1  12    3.39    0.62
 -13   1  12    3.59    0.51
 -13   1  12    4.41    0.68
  13   1 -12    3.98    0.38
 -11  -1  12   54.61    2.57
 -11   1  12   51.38    2.38
  11   1 -12   53.80    2.22
 -11   1  12   52.10    2.56
  -9  -1  12   21.51    1.41
  -9   1  12   19.43    1.37
  -9   1  12   19.67    1.22
  -7  -1  12    0.17    0.46
  -7   1  12    1.83    0.52
  -7   1  12    2.28    0.54
  -5  -1  12    1.10    0.54
  -5  -1  12    1.12    0.44
  -5   1  12    1.11    0.40
  -5   1  12    0.55    0.38
  -3  -1  12   10.52    1.05
  -3  -1  12    8.37    1.06
  -3   1  12   10.21    1.14
  -3   1  12    8.45    1.06
  -1  -1  12   11.62    1.22
  -1  -1  12   11.05    1.25
  -1   1  12   11.52    1.23
  -1   1  12   10.96    1.26
   1  -1  12   17.82    1.74
   1  -1  12   20.47    1.52
   1   1  12   18.90    1.42
   1   1  12   19.66    1.54
   3  -1  12   13.98    1.53
   3  -1  12   10.44    1.36
   3   1  12   12.04    1.37
   3   1  12   12.73    1.44
   5  -1  12   -0.03    0.52
   5  -1  12    1.32    0.75
   5   1  12    0.24    0.60
   5   1  12   -0.07    0.54
   7  -1  12    0.39    0.65
   7  -1  12    0.67    0.50
   7   1  12   -0.41    0.48
   7   1  12   -1.25    0.44
   9  -1  12   -0.23    0.68
   9  -1  12    0.35    0.54
   9   1  12    1.10    0.67
   9   1  12   -0.90    0.52
  11  -1  12    0.88    0.78
  11  -1  12    0.78    0.74
  11   1  12    0.51    0.73
  11   1  12    0.00    0.58
  13  -1  12    0.73    0.91
  13  -1  12    0.50    0.77
  13   1  12    0.01    0.68
  13   1  12    0.22    0.60
  36  -2 -12    1.22    0.88
  36  -2 -12    1.67    0.72
  36   2 -12    0.62    0.78
  34  -2 -12   -0.89    0.36
  34  -2 -12    1.21    0.78
  34   2 -12    0.36    0.52
  32  -2 -12    0.52    0.49
  32  -2 -12   -0.37    0.57
  32   2 -12   -0.74    0.48
  30  -2 -12    2.72    0.86
  30  -2 -12    1.19    0.58
  30   2 -12    1.11    0.71
  28  -2 -12    1.03    0.70
  28  -2 -12    1.42    0.57
  28   2 -12    0.34    0.59
  26  -2 -12    2.00    0.70
  26  -2 -12    1.91    0.54
  26   2 -12    0.95    0.52
  24  -2 -12    2.42    0.73
  24  -2 -12    3.85    0.64
 -24   2  12    2.12    0.60
  24   2 -12    2.00    0.68
  22  -2 -12    4.44    0.64
 -22  -2  12    4.42    0.49
  22   2 -12    3.12    0.71
 -22   2  12    2.66    0.66
  20  -2 -12    0.34    0.29
 -20  -2  12    0.36    0.27
  20   2 -12    0.91    0.48
 -20   2  12    0.88    0.46
 -20   2  12    0.48    0.25
 -18  -2  12   14.18    0.99
  18  -2 -12   16.12    1.01
 -18  -2  12   16.25    0.74
 -18   2  12   16.22    0.94
  18   2 -12   16.34    1.19
 -18   2  12   15.50    1.15
 -16  -2  12   -0.48    0.25
  16   2 -12   -0.07    0.29
 -16   2  12    0.11    0.26
 -14  -2  12   15.06    1.11
 -14   2  12   16.37    1.03
  14   2 -12   17.17    1.10
  14   2 -12   17.76    0.69
 -12  -2  12    0.61    0.41
  12   2 -12    0.20    0.28
  12   2 -12   -0.10    0.15
 -12   2  12    0.09    0.29
 -12   2  12    0.06    0.36
 -10  -2  12   10.53    0.73
 -10  -2  12   11.19    1.12
  10   2 -12   11.88    0.79
 -10   2  12   10.96    0.99
 -10   2  12   10.24    1.10
  10   2 -12   13.06    0.90
  -8  -2  12   38.21    1.78
  -8  -2  12   34.97    1.98
  -8   2  12   36.87    1.92
  -8   2  12   35.59    1.99
  -6  -2  12    2.25    0.48
  -6  -2  12    2.33    0.59
  -6   2  12    2.55    0.65
  -6   2  12    3.55    0.68
  -4  -2  12    2.78    0.60
  -4  -2  12    3.20    0.77
  -4   2  12    2.39    0.61
  -4   2  12    2.59    0.64
   4   2 -12    3.64    0.37
  -2  -2  12    0.37    0.52
  -2  -2  12    0.73    0.50
   2   2 -12    0.64    0.20
  -2   2  12    1.37    0.56
  -2   2  12    0.20    0.46
   0  -2  12    6.57    0.98
   0  -2  12    5.82    0.94
   0   2  12    4.39    0.82
   0   2  12    5.98    0.97
   2  -2  12   -0.20    0.49
   2  -2  12    0.49    0.47
   2   2  12    0.99    0.56
   2   2  12    0.98    0.58
   4  -2  12    6.74    1.18
   4  -2  12    4.18    0.94
   4   2  12    4.68    0.92
   4   2  12    3.57    0.86
   6  -2  12    0.12    0.62
   6  -2  12    1.12    0.76
   6   2  12    2.75    0.83
   6   2  12    1.46    0.66
   8  -2  12    1.22    0.82
   8  -2  12    0.15    0.61
   8   2  12   -0.83    0.48
   8   2  12   -0.24    0.53
  10  -2  12    3.52    1.07
  10  -2  12    3.90    1.06
  10   2  12    2.21    0.83
  10   2  12    1.43    0.82
  12  -2  12    1.94    0.99
  12  -2  12    1.16    0.98
  12   2  12    1.95    0.74
  12   2  12    1.79    0.89
  35  -3 -12    2.19    0.90
  35  -3 -12    2.06    0.79
  35   3 -12    3.52    1.11
  33  -3 -12   -0.08    0.52
  33  -3 -12    0.67    0.69
  33   3 -12    0.57    0.67
  31  -3 -12    0.67    0.56
  31  -3 -12    0.63    0.66
  31   3 -12    0.41    0.52
  29  -3 -12   -0.18    0.42
  29  -3 -12    0.81    0.69
  29   3 -12    0.36    0.60
  27  -3 -12    4.17    0.80
  27  -3 -12    3.81    0.91
  27   3 -12    3.93    0.93
  25  -3 -12   12.88    1.20
  25   3 -12   10.99    1.36
  23  -3 -12    2.09    0.55
 -23  -3  12    3.41    0.41
  23   3 -12    3.69    0.84
  21  -3 -12    0.27    0.34
 -21  -3  12    0.14    0.28
  21   3 -12    0.17    0.44
 -21   3  12    0.11    0.40
 -21   3  12   -0.09    0.25
 -19  -3  12   -0.03    0.29
 -19  -3  12    0.30    0.16
  19  -3 -12    0.44    0.37
 -19   3  12    0.39    0.41
 -19   3  12   -0.09    0.28
  19   3 -12    0.00    0.40
  17  -3 -12   -0.03    0.28
 -17  -3  12    0.28    0.21
 -17  -3  12   -0.19    0.26
 -17   3  12   -0.02    0.40
 -17   3  12    0.17    0.31
  17   3 -12    0.11    0.37
 -15  -3  12   11.79    1.07
 -15   3  12   10.36    0.95
 -15   3  12   11.21    1.18
  15   3 -12   12.01    1.07
 -13  -3  12    9.98    0.57
 -13  -3  12   10.86    1.05
  13   3 -12   10.26    0.92
 -13   3  12   10.85    1.12
 -13   3  12   11.44    0.99
 -11  -3  12    5.13    0.52
 -11  -3  12    4.87    0.78
  11   3 -12    6.49    0.53
 -11   3  12    4.92    0.72
 -11   3  12    4.64    0.71
  11   3 -12    4.59    0.58
  -9  -3  12    7.73    0.71
  -9  -3  12    6.82    0.89
   9   3 -12    6.63    0.62
  -9   3  12    6.63    0.87
  -7  -3  12    2.17    0.63
  -7  -3  12    3.15    0.55
  -7   3  12    3.27    0.67
  -7   3  12    1.86    0.55
   7   3 -12    2.17    0.32
  -5  -3  12    0.30    0.39
  -5  -3  12    0.28    0.38
  -5   3  12    0.12    0.41
   5   3 -12    0.24    0.13
  -5   3  12   -0.28    0.37
  -3  -3  12    0.02    0.45
  -3  -3  12    0.58    0.45
  -3   3  12    0.17    0.33
  -3   3  12    0.40    0.47
  -1  -3  12   15.78    1.60
  -1  -3  12   15.13    1.43
  -1   3  12   16.38    1.16
  -1   3  12   15.59    1.51
  -1   3  12   18.01    1.62
   1  -3  12   69.14    3.37
   1  -3  12   62.11    3.42
   1   3  12   66.58    3.34
   1   3  12   69.57    3.07
   1   3  12   65.35    3.30
   3  -3  12    0.64    0.50
   3  -3  12    0.68    0.54
   3   3  12    1.27    0.61
   3   3  12    0.46    0.37
   3   3  12    1.38    0.56
   5  -3  12    1.32    0.77
   5  -3  12    3.38    0.94
   5   3  12    2.11    0.76
   5   3  12    4.66    0.89
   5   3  12    2.53    0.55
   7  -3  12    0.39    0.69
   7  -3  12    0.75    0.54
   7   3  12    0.26    0.52
   7   3  12   -0.14    0.50
   9  -3  12    6.85    1.34
   9  -3  12    6.87    1.34
   9   3  12    6.81    1.22
   9   3  12    8.18    1.22
  11  -3  12    0.12    0.73
  11  -3  12   -0.01    0.76
  11   3  12    0.71    0.66
  11   3  12    1.23    0.57
  13  -3  12    0.92    0.90
  13  -3  12    1.43    0.98
  13   3  12    3.07    1.00
  36  -4 -12    4.10    1.09
  36  -4 -12    1.81    0.91
  36   4 -12    2.72    1.11
  34  -4 -12   -0.30    0.57
  34  -4 -12   -0.58    0.55
  34   4 -12   -0.09    0.56
  32  -4 -12    0.88    0.71
  32  -4 -12   -0.10    0.61
  32   4 -12    0.74    0.77
  30  -4 -12    1.68    0.82
  30  -4 -12    2.81    0.80
  30   4 -12    3.93    1.01
  28  -4 -12    0.67    0.67
  28  -4 -12    1.27    0.58
  28   4 -12    0.02    0.55
  26  -4 -12    1.39    0.59
  26   4 -12    1.17    0.66
  24  -4 -12    2.22    0.59
  24   4 -12    3.51    0.82
  22  -4 -12    0.71    0.46
 -22  -4  12    0.67    0.32
  22   4 -12   -0.12    0.41
 -22   4  12    1.31    0.41
 -20  -4  12   12.88    0.92
  20  -4 -12   12.85    1.23
 -20   4  12   12.70    1.11
  20   4 -12   12.73    1.31
 -18  -4  12    1.30    0.46
  18  -4 -12    0.87    0.46
  18   4 -12    1.80    0.56
 -18   4  12    1.45    0.44
 -16  -4  12    1.38    0.50
 -16   4  12    1.45    0.43
  16   4 -12    1.91    0.52
 -16   4  12    1.55    0.49
 -14  -4  12    4.25    0.39
 -14  -4  12    3.96    0.69
 -14   4  12    5.33    0.88
  14   4 -12    4.09    0.62
 -14   4  12    3.71    0.66
 -12  -4  12    3.60    0.46
 -12  -4  12    4.54    0.75
 -12   4  12    3.10    0.69
  12   4 -12    3.42    0.54
 -12   4  12    4.13    0.67
 -10  -4  12    6.36    0.66
 -10  -4  12    4.30    0.81
 -10   4  12    5.46    0.82
 -10   4  12    5.43    0.86
  10   4 -12    5.89    0.61
  -8  -4  12    8.17    0.81
  -8  -4  12    7.95    1.06
   8   4 -12    7.64    0.52
  -8   4  12    5.98    0.88
  -8   4  12    8.77    1.02
  -6  -4  12    5.11    0.75
  -6  -4  12    4.70    0.91
  -6   4  12    4.57    0.77
  -6   4  12    3.40    0.74
  -4  -4  12    2.08    0.75
  -4  -4  12    2.85    0.65
  -4   4  12    3.21    0.67
  -4   4  12    3.39    0.73
  -2  -4  12   11.90    1.27
  -2  -4  12   10.05    1.33
  -2   4  12   14.19    1.43
  -2   4  12   14.58    1.28
   0  -4  12    1.65    0.73
   0  -4  12    0.76    0.53
   0   4  12    0.98    0.46
   0   4  12    0.50    0.53
   2  -4  12    3.11    0.89
   2  -4  12    3.30    0.84
   2   4  12    2.39    0.77
   4  -4  12    3.00    0.82
   4  -4  12    4.52    1.00
   4   4  12    3.93    0.88
   6  -4  12   -0.09    0.48
   6  -4  12    0.46    0.65
   6   4  12    0.58    0.57
   8  -4  12   -0.07    0.70
   8  -4  12    0.24    0.57
   8   4  12    0.41    0.64
  10  -4  12   -0.71    0.61
  10  -4  12    0.57    0.76
  10   4  12   -0.12    0.52
  12  -4  12    1.38    0.88
  12  -4  12    0.90    0.91
  12   4  12    2.50    0.90
  33  -5 -12    0.63    0.80
  33  -5 -12    0.35    0.80
  33   5 -12    0.27    0.70
  31  -5 -12   -0.50    0.53
  31  -5 -12    0.46    0.72
  31   5 -12   -0.35    0.52
  29  -5 -12   -1.15    0.46
  29  -5 -12    0.17    0.55
  29   5 -12    0.27    0.63
  27  -5 -12    1.57    0.68
  27   5 -12    2.11    0.76
  25  -5 -12    5.65    0.96
  25   5 -12    5.73    1.04
  23  -5 -12    0.26    0.47
  23   5 -12    0.25    0.48
  21  -5 -12    3.75    0.75
 -21  -5  12    2.73    0.54
  21   5 -12    3.01    0.73
 -21   5  12    2.71    0.63
 -19  -5  12    9.53    0.95
  19  -5 -12    8.81    1.09
 -19   5  12    9.55    1.02
  19   5 -12   10.41    1.19
 -17  -5  12    0.75    0.46
 -17  -5  12    0.73    0.19
  17  -5 -12    1.10    0.50
 -17   5  12    0.44    0.41
  17   5 -12    0.56    0.42
 -15  -5  12    9.23    0.63
 -15  -5  12   11.87    1.17
 -15   5  12   10.80    1.10
  15   5 -12   11.73    1.10
 -13  -5  12   24.21    1.22
 -13  -5  12   23.65    1.59
  13   5 -12   26.01    1.40
 -13   5  12   20.02    1.47
 -11  -5  12    3.27    0.53
 -11  -5  12    2.81    0.69
  11   5 -12    3.41    0.50
 -11   5  12    4.61    0.78
  -9  -5  12   -0.43    0.28
  -9  -5  12   -0.28    0.33
  -9   5  12    0.13    0.40
   9   5 -12   -0.11    0.17
  -7  -5  12    1.54    0.56
  -7  -5  12    1.62    0.49
  -7   5  12    1.13    0.54
  -5  -5  12    6.01    0.84
  -5  -5  12    4.94    0.93
  -5   5  12    4.55    0.84
  -3  -5  12    9.95    1.30
  -3  -5  12    7.75    1.02
  -3   5  12    8.93    1.16
  -1  -5  12    5.22    0.94
  -1  -5  12    6.16    1.09
  -1   5  12    3.57    0.85
   1  -5  12    1.07    0.65
   1  -5  12    0.16    0.45
   1   5  12   -0.56    0.27
   3  -5  12    0.66    0.70
   3  -5  12    1.45    0.72
   3   5  12    2.15    0.77
   5  -5  12    0.28    0.69
   5  -5  12   -0.26    0.43
   5   5  12    0.19    0.53
   7  -5  12    1.21    0.77
   7  -5  12   -0.22    0.65
   7   5  12    0.48    0.56
   9  -5  12    4.91    1.22
   9  -5  12    3.06    1.14
   9   5  12    3.67    0.98
  11  -5  12   -1.23    0.66
  11  -5  12   -1.03    0.65
  32  -6 -12    8.34    1.41
  32  -6 -12    8.24    1.45
  32   6 -12    7.33    1.43
  30  -6 -12    2.94    0.93
  30  -6 -12    2.87    1.00
  30   6 -12    1.15    0.81
  28  -6 -12   -0.16    0.60
  28   6 -12    0.15    0.58
  26  -6 -12    5.88    1.09
  26   6 -12    3.21    0.92
  24  -6 -12   10.30    1.32
  24   6 -12    9.59    1.33
  22  -6 -12    0.24    0.46
 -22  -6  12    1.77    0.51
 -22   6  12    1.14    0.56
  22   6 -12    1.33    0.61
  20  -6 -12    9.07    1.20
 -20  -6  12   11.40    1.08
 -20   6  12    9.24    1.11
  20   6 -12   12.51    1.37
  18  -6 -12    9.69    1.21
 -18  -6  12   12.04    1.18
 -18   6  12   11.18    1.20
  18   6 -12   12.98    1.32
  16  -6 -12    2.06    0.56
 -16  -6  12    0.78    0.47
 -16  -6  12    2.24    0.39
 -16   6  12    1.36    0.53
  16   6 -12    1.51    0.54
 -14  -6  12    2.93    0.48
 -14  -6  12    2.30    0.66
  14   6 -12    3.09    0.62
 -14   6  12    2.15    0.63
 -12  -6  12   15.99    1.49
 -12  -6  12   14.19    0.99
 -12   6  12   12.23    1.31
  12   6 -12   15.08    1.02
 -10  -6  12    2.39    0.54
 -10  -6  12    2.39    0.72
 -10   6  12    1.79    0.56
  10   6 -12    2.69    0.45
  -8  -6  12    1.10    0.50
  -8  -6  12    1.48    0.64
  -8   6  12    2.64    0.67
  -6  -6  12    1.23    0.50
  -6  -6  12   -0.24    0.50
  -6   6  12    0.25    0.47
  -4  -6  12    0.85    0.63
  -4  -6  12    2.42    0.72
  -4   6  12    0.49    0.55
  -2  -6  12    1.39    0.72
  -2  -6  12    0.89    0.60
  -2   6  12    1.22    0.62
   0  -6  12    0.92    0.62
   0  -6  12    1.16    0.75
   0   6  12    1.46    0.69
   2  -6  12    5.27    1.06
   2  -6  12    7.18    1.18
   2   6  12    5.85    1.06
   4  -6  12    2.71    0.96
   4  -6  12    1.55    0.83
   4   6  12    2.13    0.76
   6  -6  12    0.82    0.79
   6  -6  12   -0.11    0.63
   6   6  12    0.44    0.59
   8  -6  12    0.15    0.77
   8  -6  12    0.93    0.85
   8   6  12    1.15    0.75
  31  -7 -12    3.73    1.13
  31  -7 -12    5.09    1.21
  31   7 -12    4.16    1.18
  29  -7 -12    3.06    1.01
  29   7 -12    2.66    0.95
  27  -7 -12    3.42    0.97
  27   7 -12    3.06    1.00
  25  -7 -12    0.90    0.61
  25   7 -12    0.67    0.62
  23  -7 -12    2.88    0.84
  23   7 -12    2.24    0.76
 -21  -7  12    5.88    0.85
  21  -7 -12    6.14    1.03
 -21   7  12    4.86    0.90
  21   7 -12    5.05    0.98
 -19  -7  12    3.05    0.67
  19  -7 -12    1.50    0.64
  19   7 -12    2.08    0.70
 -19   7  12    1.67    0.62
 -17  -7  12    4.98    0.85
  17  -7 -12    5.35    0.96
 -17   7  12    6.20    0.99
  17   7 -12    6.29    0.97
 -15  -7  12    0.64    0.49
 -15  -7  12   -0.26    0.32
  15  -7 -12    0.49    0.47
 -15   7  12    0.41    0.51
  15   7 -12    0.57    0.42
 -13  -7  12   16.65    1.60
 -13  -7  12   14.98    1.11
  13   7 -12   17.71    1.19
 -13   7  12   15.94    1.58
 -11  -7  12    1.80    0.68
 -11  -7  12    1.50    0.50
  11   7 -12    1.43    0.41
 -11   7  12    2.11    0.67
  -9  -7  12    3.98    0.74
  -9  -7  12    1.02    0.63
  -9   7  12    3.69    0.84
  -7  -7  12    3.66    0.90
  -7  -7  12    4.00    0.76
  -7   7  12    5.00    0.90
  -5  -7  12   -0.29    0.44
  -5  -7  12    0.21    0.59
  -5   7  12   -0.05    0.36
  -3  -7  12    0.77    0.66
  -3  -7  12    1.71    0.69
  -3   7  12    0.61    0.60
  -1  -7  12    0.58    0.69
  -1  -7  12    0.15    0.58
  -1   7  12    0.89    0.62
   1  -7  12    1.11    0.68
   1  -7  12    0.34    0.54
   1   7  12   -0.86    0.42
   3  -7  12    0.42    0.67
   3  -7  12   -0.21    0.67
   3   7  12   -0.20    0.53
   5  -7  12    0.57    0.82
   5  -7  12    0.39    0.70
   5   7  12    1.18    0.69
   7  -7  12    1.77    1.05
   7  -7  12    0.96    0.93
   7   7  12    2.94    0.86
  28  -8 -12    1.61    0.87
  28   8 -12    0.19    0.60
  26  -8 -12    0.01    0.69
  26   8 -12    0.44    0.69
  24  -8 -12    0.10    0.63
  24   8 -12    1.16    0.73
  22  -8 -12    0.71    0.64
  22   8 -12    0.09    0.53
  20  -8 -12    3.09    0.88
 -20  -8  12    2.28    0.68
  20   8 -12    3.25    0.80
 -20   8  12    1.53    0.69
  18  -8 -12    0.34    0.54
 -18  -8  12   -0.30    0.38
 -18   8  12    0.15    0.50
  18   8 -12    0.15    0.46
  16  -8 -12    0.82    0.55
 -16  -8  12   -0.22    0.46
  16   8 -12   -0.40    0.37
 -16   8  12    0.15    0.48
 -14  -8  12    3.29    0.83
  14  -8 -12    4.74    0.94
 -14   8  12    4.59    0.96
  14   8 -12    4.06    0.72
 -12  -8  12    0.51    0.47
 -12  -8  12    0.39    0.54
 -12   8  12    0.76    0.62
 -10  -8  12    2.26    0.65
 -10  -8  12    0.95    0.67
 -10   8  12    1.55    0.70
  -8  -8  12    3.27    0.89
  -8  -8  12    2.29    0.72
  -8   8  12    2.69    0.77
  -6  -8  12    0.15    0.47
  -6  -8  12   -0.73    0.42
  -6   8  12    0.65    0.59
  -4  -8  12    0.15    0.56
  -4  -8  12    0.26    0.66
  -4   8  12    0.21    0.59
  -2  -8  12    0.24    0.68
  -2  -8  12   -0.02    0.59
  -2   8  12    0.21    0.55
   0  -8  12   -0.34    0.44
   0  -8  12    0.06    0.64
   0   8  12    0.39    0.62
   2  -8  12    2.13    0.96
   2  -8  12    1.68    0.90
   2   8  12    1.47    0.75
   4  -8  12    0.42    0.81
   4  -8  12    1.40    0.80
   4   8  12   -0.41    0.57
  23  -9 -12    0.93    0.69
  23   9 -12    0.57    0.65
  21  -9 -12    2.85    0.89
  21   9 -12    4.27    1.01
  19  -9 -12    1.16    0.72
  19   9 -12    1.38    0.72
 -19   9  12   -0.04    0.50
 -17  -9  12   -0.22    0.50
  17  -9 -12    1.04    0.57
 -17   9  12   -0.55    0.52
  17   9 -12    0.21    0.47
  15  -9 -12    0.67    0.57
 -15  -9  12    0.50    0.60
 -15   9  12    0.15    0.56
  13  -9 -12    0.71    0.56
 -13  -9  12    2.05    0.79
 -13   9  12    2.54    0.73
 -11  -9  12    0.71    0.61
 -11   9  12    0.58    0.60
  -9  -9  12   -0.04    0.52
  -9  -9  12   -0.66    0.54
  -9   9  12   -0.15    0.50
  -7  -9  12    1.05    0.74
  -7  -9  12    0.32    0.67
  -7   9  12    2.14    0.83
  -5  -9  12    0.56    0.74
  -5  -9  12    1.68    0.83
  -5   9  12    2.93    0.91
  -3  -9  12    0.19    0.70
  -3  -9  12    0.77    0.73
  -3   9  12    0.10    0.62
  -1  -9  12   10.80    1.57
  -1  -9  12   11.17    1.77
  -1   9  12   14.21    1.81
   1  -9  12    0.79    0.83
   1  -9  12   -0.04    0.68
  18 -10 -12    1.11    0.84
 -18  10  12    2.15    0.89
  16 -10 -12    0.66    0.69
 -16 -10  12   -0.50    0.51
 -16  10  12    0.06    0.55
 -14 -10  12    6.19    1.15
  14 -10 -12    3.20    0.92
 -14  10  12    2.11    0.86
  12 -10 -12    1.15    0.71
 -12 -10  12    2.27    0.82
 -12  10  12    1.95    0.77
 -10 -10  12    0.91    0.76
 -10  10  12    1.93    0.87
  -8 -10  12   -0.11    0.68
  -8  10  12   -0.81    0.55
  -6 -10  12    6.71    1.36
  -6  10  12   12.68    1.74
  38   0 -13    0.30    0.75
  36   0 -13   -0.83    0.51
  34   0 -13   -0.03    0.66
  32   0 -13    0.21    0.57
 -30   0  13    0.10    0.39
  30   0 -13    0.46    0.58
  30   0 -13   -0.05    0.32
  28   0 -13    0.26    0.32
  28   0 -13    0.15    0.52
 -28   0  13    0.64    0.40
  26   0 -13   -0.23    0.43
  26   0 -13   -0.09    0.23
  24   0 -13   -0.16    0.22
  24   0 -13   -0.12    0.44
  22   0 -13   -0.18    0.18
  22   0 -13   -0.22    0.42
 -20   0  13   -0.12    0.13
  20   0 -13   -0.05    0.15
  20   0 -13   -0.08    0.31
  18   0 -13   -0.01    0.16
 -18   0  13   -0.22    0.27
 -18   0  13    0.04    0.18
 -16   0  13    0.27    0.35
 -16   0  13    0.15    0.22
  16   0 -13   -0.12    0.18
  14   0 -13    0.02    0.22
 -14   0  13   -0.41    0.21
 -14   0  13   -0.32    0.33
 -12   0  13   -0.18    0.27
 -12   0  13   -0.17    0.35
 -10   0  13    0.18    0.32
 -10   0  13    0.14    0.35
  -8   0  13   -0.42    0.39
  -6   0  13    0.42    0.39
  -4   0  13   -0.37    0.30
  -2   0  13    0.09    0.49
   0   0  13    0.85    0.62
   2   0  13   -0.39    0.39
   4   0  13   -0.55    0.49
   6   0  13   -0.50    0.50
   8   0  13    0.60    0.66
  10   0  13   -0.81    0.67
  10   0  13    0.08    0.66
  12   0  13   -0.49    0.61
  12   0  13   -0.17    0.81
  37  -1 -13    0.80    0.75
  37   1 -13    0.49    0.73
  35  -1 -13    2.75    0.98
  35   1 -13    0.99    0.79
  33  -1 -13    1.23    0.82
  33  -1 -13    1.28    0.53
  33   1 -13    2.12    0.90
  31  -1 -13    3.96    0.70
 -31  -1  13    3.87    0.67
  31  -1 -13    2.79    0.89
  31   1 -13    3.13    0.91
  29  -1 -13    4.41    0.97
  29  -1 -13    4.32    0.67
  29   1 -13    2.96    0.81
 -29   1  13    5.79    0.85
  27  -1 -13   11.10    0.96
  27  -1 -13    8.56    1.24
  27   1 -13    9.44    1.30
 -27   1  13    8.98    1.08
  27   1 -13   11.36    0.68
  25  -1 -13    8.63    1.13
  25  -1 -13    9.56    0.83
 -25   1  13    9.45    1.07
  25   1 -13    9.28    0.53
  25   1 -13    9.18    1.20
  23  -1 -13    0.76    0.32
  23  -1 -13    1.33    0.60
  23   1 -13    1.77    0.62
 -21  -1  13   25.60    1.37
  21  -1 -13   26.08    1.29
  21   1 -13   23.13    1.55
 -21   1  13   25.41    1.17
 -19  -1  13    6.01    0.71
 -19  -1  13    4.52    0.37
  19  -1 -13    4.05    0.49
 -19   1  13    5.56    0.53
  19   1 -13    4.50    0.75
 -17  -1  13    2.02    0.33
 -17  -1  13    1.64    0.47
  17   1 -13    1.24    0.48
 -17   1  13    1.89    0.36
 -17   1  13    1.53    0.49
 -15  -1  13    6.82    0.81
 -15  -1  13    6.50    0.63
 -15   1  13    6.25    0.81
 -15   1  13    5.71    0.63
  15   1 -13    5.12    0.39
 -13  -1  13    4.03    0.70
 -13   1  13    5.71    0.82
  13   1 -13    4.36    0.47
 -13   1  13    4.39    0.62
 -11  -1  13    2.65    0.63
 -11   1  13    2.98    0.55
 -11   1  13    2.92    0.59
  -9  -1  13   -0.16    0.30
  -9   1  13    0.50    0.35
  -9   1  13    0.39    0.38
  -7  -1  13    0.98    0.56
  -7   1  13    1.82    0.61
  -7   1  13    2.11    0.55
  -5  -1  13    0.21    0.35
  -5  -1  13    0.71    0.55
  -5   1  13    0.95    0.52
  -5   1  13   -0.01    0.30
  -3  -1  13    2.70    0.64
  -3  -1  13    2.43    0.67
  -3   1  13    2.42    0.67
  -3   1  13    3.45    0.70
  -1  -1  13    8.88    1.17
  -1  -1  13   10.99    1.22
  -1   1  13    8.11    1.13
  -1   1  13    8.39    1.15
   1  -1  13    3.43    0.89
   1  -1  13    2.64    0.74
   1   1  13    3.37    0.84
   1   1  13    2.85    0.74
   3  -1  13   -0.34    0.60
   3  -1  13    0.46    0.56
   3   1  13   -0.59    0.48
   3   1  13    0.25    0.58
   5  -1  13    0.25    0.64
   5  -1  13    1.01    0.68
   5   1  13   -0.02    0.59
   5   1  13    0.02    0.59
   7  -1  13    2.69    0.90
   7  -1  13    1.77    0.89
   7   1  13    0.78    0.78
   7   1  13    3.02    0.91
   9  -1  13    8.45    1.47
   9  -1  13    9.17    1.51
   9   1  13    7.73    1.34
   9   1  13    8.95    1.38
  11  -1  13    1.31    0.94
  11  -1  13    1.36    0.85
  11   1  13    0.10    0.63
  11   1  13    0.07    0.74
  36  -2 -13    3.74    1.12
  36   2 -13    4.24    1.14
  34  -2 -13   11.85    1.72
  34  -2 -13   16.47    1.52
  34   2 -13   10.86    1.64
  32  -2 -13    3.64    0.79
  32  -2 -13    3.98    1.02
  32   2 -13    3.51    0.93
  30  -2 -13    6.20    0.87
  30  -2 -13    5.59    1.11
  30   2 -13    4.15    1.01
  28  -2 -13    3.56    0.68
  28  -2 -13    6.09    1.10
  28   2 -13    5.27    1.05
  26  -2 -13    4.27    0.87
  26  -2 -13    5.02    0.74
 -26   2  13    6.15    0.91
  26   2 -13    4.35    0.90
  24  -2 -13    0.01    0.32
  24   2 -13    0.50    0.50
 -24   2  13    0.72    0.46
  22  -2 -13   -0.30    0.23
 -22  -2  13    0.38    0.28
 -22   2  13   -0.16    0.21
 -22   2  13    0.61    0.45
  22   2 -13    0.19    0.44
 -20  -2  13   12.20    0.54
 -20  -2  13   10.95    0.87
  20  -2 -13   13.24    0.88
 -20  -2  13   12.07    0.54
 -20   2  13   12.40    0.80
 -20   2  13   12.96    1.25
  20   2 -13   13.74    1.30
  18  -2 -13   -0.08    0.27
 -18  -2  13   -0.11    0.30
 -18   2  13    0.19    0.25
  18   2 -13   -0.04    0.35
 -16  -2  13    1.05    0.45
 -16   2  13    1.46    0.37
  16   2 -13    0.51    0.41
 -14  -2  13    6.01    0.82
 -14   2  13    5.65    0.70
  14   2 -13    6.13    0.71
  14   2 -13    5.89    0.39
 -12  -2  13    0.56    0.45
  12   2 -13    0.60    0.24
  12   2 -13    0.39    0.35
 -12   2  13    0.89    0.38
 -12   2  13    0.46    0.36
 -10  -2  13   14.24    1.34
 -10  -2  13   15.42    0.92
  10   2 -13   13.67    0.90
 -10   2  13   13.43    1.33
 -10   2  13   13.82    1.19
  -8  -2  13    1.38    0.41
  -8  -2  13    0.64    0.44
  -8   2  13    1.40    0.47
  -8   2  13    1.34    0.45
  -6  -2  13   -0.50    0.29
  -6  -2  13    0.28    0.50
  -6   2  13    0.21    0.47
  -6   2  13   -0.10    0.30
  -4  -2  13    1.44    0.54
  -4  -2  13    0.93    0.48
   4   2 -13    1.34    0.26
  -4   2  13    0.95    0.54
  -2  -2  13    0.15    0.44
  -2  -2  13   -0.48    0.38
  -2   2  13    0.26    0.47
  -2   2  13    0.07    0.45
   0  -2  13    3.59    0.90
   0  -2  13    4.08    0.85
   0   2  13    2.22    0.70
   0   2  13    2.65    0.78
   2  -2  13   -0.28    0.36
   2  -2  13    0.98    0.69
   2   2  13   -0.53    0.41
   2   2  13   -0.01    0.49
   4  -2  13    7.09    1.26
   4  -2  13    6.91    1.19
   4   2  13    5.73    1.05
   4   2  13    5.34    1.03
   6  -2  13    4.29    1.12
   6  -2  13    4.30    1.04
   6   2  13    2.83    0.84
   6   2  13    2.34    0.84
   8  -2  13    2.29    0.84
   8  -2  13    3.61    1.10
   8   2  13    6.39    1.20
   8   2  13    2.49    0.88
  10  -2  13    0.91    0.83
  10  -2  13    0.94    0.91
  10   2  13    0.28    0.58
  10   2  13   -0.02    0.66
  12  -2  13    1.00    0.94
  12  -2  13   -0.42    0.67
  12   2  13   -0.19    0.69
  12   2  13    0.00    0.53
  37  -3 -13    6.92    1.39
  37  -3 -13    4.00    0.91
  37   3 -13    4.96    1.28
  35  -3 -13   -0.07    0.53
  35  -3 -13   -0.13    0.68
  35   3 -13    0.79    0.78
  33  -3 -13    1.05    0.78
  33  -3 -13    2.25    0.74
  33   3 -13    2.33    0.88
  31  -3 -13    1.48    0.64
  31  -3 -13    1.74    0.83
  31   3 -13    2.06    0.74
  29  -3 -13    0.43    0.62
  29  -3 -13    1.07    0.56
  29   3 -13    0.70    0.64
  27  -3 -13    0.76    0.53
  27  -3 -13    0.31    0.46
  27   3 -13    0.19    0.55
  25  -3 -13   28.21    1.64
  25   3 -13   26.87    1.91
  23  -3 -13   47.42    2.38
 -23  -3  13   48.49    2.15
 -23   3  13   49.94    2.63
  23   3 -13   46.80    2.63
 -23   3  13   51.52    2.26
  21  -3 -13    6.09    0.77
 -21  -3  13    6.92    0.36
 -21  -3  13    8.12    0.77
  21   3 -13    7.38    0.99
 -21   3  13    7.03    0.74
 -21   3  13    8.10    1.06
 -19  -3  13    2.94    0.36
  19  -3 -13    2.91    0.56
 -19  -3  13    3.74    0.62
 -19   3  13    3.12    0.69
  19   3 -13    3.17    0.65
 -19   3  13    2.86    0.49
 -17  -3  13   18.09    1.18
  17   3 -13   16.48    1.17
 -17   3  13   15.12    1.07
 -17   3  13   14.84    1.40
 -15  -3  13   10.62    1.06
 -15   3  13    9.73    0.96
  15   3 -13   11.54    1.03
 -15   3  13    9.01    1.08
 -13  -3  13   13.30    0.73
 -13  -3  13   14.52    1.10
  13   3 -13   12.90    0.93
 -13   3  13   13.63    1.02
  13   3 -13   13.03    0.70
 -13   3  13   13.66    1.31
 -11  -3  13   15.37    0.91
 -11  -3  13   15.39    1.18
 -11   3  13   14.62    1.27
  11   3 -13   13.82    0.93
  -9  -3  13    0.18    0.32
  -9  -3  13    0.87    0.52
  -9   3  13    0.01    0.31
  -9   3  13    0.09    0.38
   9   3 -13    0.05    0.23
  -7  -3  13    4.96    0.84
  -7  -3  13    6.04    0.78
  -7   3  13    5.86    0.83
   7   3 -13    6.76    0.48
  -7   3  13    5.19    0.91
  -5  -3  13    1.28    0.62
  -5  -3  13    1.64    0.54
  -5   3  13    1.86    0.66
   5   3 -13    1.90    0.21
  -5   3  13    2.88    0.66
   5   3 -13    1.83    0.21
  -3  -3  13    0.94    0.50
  -3  -3  13    0.16    0.40
  -3   3  13   -0.32    0.31
  -3   3  13   -0.72    0.35
  -1  -3  13    1.07    0.58
  -1  -3  13    1.04    0.63
  -1   3  13    1.56    0.64
  -1   3  13    1.44    0.63
   1  -3  13    0.23    0.60
   1  -3  13    0.82    0.51
   1   3  13    0.56    0.57
   1   3  13    0.59    0.52
   1   3  13    0.58    0.39
   3  -3  13    0.07    0.57
   3  -3  13    1.32    0.72
   3   3  13    2.41    0.76
   3   3  13    1.05    0.60
   3   3  13    1.40    0.45
   5  -3  13    0.86    0.76
   5  -3  13    2.08    0.85
   5   3  13    0.88    0.54
   5   3  13    1.27    0.67
   7  -3  13   13.04    1.67
   7  -3  13   11.80    1.69
   7   3  13   11.75    1.50
   7   3  13    9.41    1.41
   9  -3  13   11.52    1.68
   9  -3  13   11.93    1.78
   9   3  13    7.75    1.39
   9   3  13   11.22    1.49
  11  -3  13    1.88    0.92
  11  -3  13    1.14    0.85
  11   3  13    2.63    0.78
  11   3  13    0.79    0.81
  36  -4 -13    8.88    1.40
  36  -4 -13    6.44    1.38
  36   4 -13    6.17    1.43
  34  -4 -13   -1.15    0.49
  34  -4 -13   -0.73    0.60
  34   4 -13   -0.21    0.59
  32  -4 -13    4.57    0.95
  32  -4 -13    3.53    1.03
  32   4 -13    4.62    1.16
  30  -4 -13    0.56    0.68
  30  -4 -13    0.14    0.52
  30   4 -13    1.67    0.76
  28  -4 -13   -0.26    0.58
  28  -4 -13   -0.07    0.50
  28   4 -13   -0.85    0.46
  26  -4 -13    0.94    0.52
  26   4 -13    1.95    0.70
  24  -4 -13    0.46    0.44
 -24  -4  13    0.31    0.27
  24   4 -13    0.77    0.58
 -22  -4  13    5.62    0.66
  22  -4 -13    5.91    0.84
  22   4 -13    5.88    0.94
 -22   4  13    4.44    0.66
  20  -4 -13    7.96    0.93
 -20  -4  13    6.63    0.80
  20   4 -13    5.85    0.91
 -20   4  13    6.94    0.83
 -18  -4  13   21.75    1.42
  18  -4 -13   23.34    1.46
 -18   4  13   23.89    1.40
 -18   4  13   22.91    1.64
  18   4 -13   20.29    1.42
 -16  -4  13   15.16    1.18
  16   4 -13   16.36    1.13
 -16   4  13   14.52    1.25
 -16   4  13   14.37    1.45
 -14  -4  13   34.66    1.45
 -14  -4  13   35.06    1.95
 -14   4  13   29.38    1.91
  14   4 -13   32.13    1.72
 -14   4  13   31.51    1.81
 -12  -4  13    6.69    0.95
 -12  -4  13    7.41    0.67
 -12   4  13    5.43    0.88
  12   4 -13    8.42    0.78
 -12   4  13    6.78    0.88
 -10  -4  13   12.19    0.87
 -10  -4  13    9.11    1.13
 -10   4  13    9.99    1.17
 -10   4  13    9.80    1.10
  10   4 -13    9.02    0.68
  -8  -4  13   40.92    2.06
  -8  -4  13   40.28    2.36
   8   4 -13   40.59    1.70
  -8   4  13   41.50    2.28
  -8   4  13   41.19    2.25
  -6  -4  13    2.10    0.68
  -6  -4  13    0.57    0.49
  -6   4  13    0.60    0.48
  -6   4  13    0.76    0.48
  -4  -4  13    1.33    0.67
  -4  -4  13    0.58    0.48
  -4   4  13    0.53    0.53
  -4   4  13    0.82    0.44
  -2  -4  13    1.01    0.65
  -2  -4  13    0.51    0.53
  -2   4  13    1.06    0.46
  -2   4  13    0.92    0.56
   0  -4  13    4.46    1.02
   0  -4  13    3.74    0.85
   0   4  13    3.79    0.85
   0   4  13    4.03    0.72
   2  -4  13   -0.49    0.59
   2  -4  13   -0.72    0.45
   2   4  13    0.34    0.56
   4  -4  13   -0.46    0.54
   4  -4  13    0.52    0.69
   4   4  13   -0.20    0.53
   6  -4  13    3.55    1.01
   6  -4  13    3.57    0.97
   6   4  13    3.07    0.92
   8  -4  13    0.44    0.62
   8  -4  13    1.22    0.87
   8   4  13    0.61    0.66
  10  -4  13    8.64    1.61
  10  -4  13    8.85    1.60
  10   4  13    6.62    1.31
  35  -5 -13    0.71    0.80
  35  -5 -13   -0.29    0.66
  35   5 -13   -0.44    0.59
  33  -5 -13    1.76    0.86
  33  -5 -13    0.00    0.59
  33   5 -13    0.24    0.65
  31  -5 -13    4.89    1.18
  31  -5 -13    4.10    0.96
  31   5 -13    6.88    1.24
  29  -5 -13    1.28    0.82
  29  -5 -13    0.83    0.69
  29   5 -13    1.60    0.81
  27  -5 -13    2.26    0.72
  27   5 -13    1.68    0.75
  25  -5 -13    3.22    0.75
  25   5 -13    4.30    0.93
 -23  -5  13    8.21    0.83
  23  -5 -13    9.82    1.18
  23   5 -13    7.17    1.13
 -23   5  13   10.68    1.11
 -21  -5  13    2.29    0.54
  21  -5 -13    1.75    0.61
 -21   5  13    0.84    0.45
  21   5 -13    2.26    0.67
 -19  -5  13   11.52    1.08
  19  -5 -13    9.98    1.10
 -19   5  13    7.90    0.98
  19   5 -13   10.16    1.14
 -17  -5  13    8.39    0.98
 -17   5  13    7.58    0.96
  17   5 -13    6.49    0.89
 -15  -5  13   18.47    1.38
 -15  -5  13   18.67    0.97
  15   5 -13   18.43    1.24
 -15   5  13   17.54    1.50
 -13  -5  13   30.29    1.90
 -13  -5  13   30.87    1.51
  13   5 -13   30.15    1.59
 -13   5  13   29.88    1.83
 -11  -5  13   11.55    1.32
 -11  -5  13   13.12    0.95
  11   5 -13   13.36    0.86
 -11   5  13   15.36    1.42
  -9  -5  13    8.78    0.92
  -9  -5  13    7.03    1.09
  -9   5  13    8.95    1.10
   9   5 -13    8.79    0.57
  -7  -5  13    0.05    0.44
  -7  -5  13    0.92    0.50
  -7   5  13    0.16    0.43
  -5  -5  13    2.25    0.78
  -5  -5  13    2.65    0.64
  -5   5  13    2.78    0.74
  -3  -5  13   -0.19    0.40
  -3  -5  13   -0.03    0.53
  -3   5  13   -0.60    0.41
  -1  -5  13   -0.87    0.43
  -1  -5  13    1.05    0.59
  -1   5  13    0.46    0.53
   1  -5  13    7.04    1.18
   1  -5  13    3.59    1.01
   1   5  13    3.83    0.91
   3  -5  13    0.69    0.66
   3  -5  13    0.57    0.72
   3   5  13    1.58    0.70
   5  -5  13    4.86    1.15
   5  -5  13    7.73    1.40
   5   5  13    6.88    1.22
   7  -5  13    1.60    0.88
   7  -5  13   -0.16    0.70
   7   5  13    1.03    0.70
   9  -5  13    1.15    0.97
   9  -5  13    2.00    1.02
   9   5  13    1.87    0.82
  32  -6 -13    0.36    0.76
  32  -6 -13    0.94    0.80
  32   6 -13   -0.07    0.56
  30  -6 -13    0.49    0.63
  30  -6 -13    0.75    0.80
  30   6 -13    0.56    0.65
  28  -6 -13   -0.09    0.51
  28   6 -13   -0.04    0.52
  26  -6 -13   -0.12    0.53
  26   6 -13   -0.15    0.52
  24  -6 -13    1.05    0.63
  24   6 -13   -0.09    0.45
 -22  -6  13    0.07    0.39
  22  -6 -13    2.19    0.70
 -22   6  13    0.68    0.49
  22   6 -13    0.60    0.55
  20  -6 -13    4.63    0.86
 -20  -6  13    5.74    0.83
  20   6 -13    3.65    0.79
 -20   6  13    3.60    0.74
 -18  -6  13    5.35    0.83
  18  -6 -13    4.87    0.85
 -18   6  13    3.10    0.77
  18   6 -13    3.76    0.75
 -16  -6  13   17.13    1.50
  16   6 -13   16.09    1.21
 -16   6  13   15.77    1.49
 -14  -6  13    0.16    0.48
 -14  -6  13   -0.46    0.27
 -14   6  13   -0.06    0.40
  14   6 -13    0.09    0.31
 -12  -6  13   10.39    1.27
 -12  -6  13    9.72    0.92
  12   6 -13   10.63    0.81
 -12   6  13    8.57    1.18
 -10  -6  13   -0.03    0.52
 -10  -6  13    0.09    0.41
 -10   6  13   -0.14    0.40
  10   6 -13    0.62    0.25
  -8  -6  13    4.71    0.75
  -8  -6  13    2.57    0.85
  -8   6  13    2.92    0.79
  -6  -6  13    0.56    0.49
  -6  -6  13    0.44    0.45
  -6   6  13    0.93    0.60
  -4  -6  13    1.15    0.65
  -4  -6  13   -0.27    0.48
  -4   6  13    0.56    0.44
  -2  -6  13   -0.46    0.57
  -2  -6  13    0.04    0.48
  -2   6  13    0.00    0.38
   0  -6  13    0.81    0.66
   0  -6  13    0.56    0.65
   0   6  13    0.63    0.60
   2  -6  13    0.74    0.63
   2  -6  13   -0.23    0.70
   2   6  13    0.85    0.62
   4  -6  13    0.27    0.69
   4  -6  13    1.06    0.81
   4   6  13    1.00    0.67
   6  -6  13    0.95    0.91
   6  -6  13    0.31    0.78
   6   6  13    2.09    0.82
  31  -7 -13    0.30    0.69
  31  -7 -13   -0.80    0.74
  31   7 -13   -0.08    0.56
  29  -7 -13    0.25    0.63
  29   7 -13    0.31    0.64
  27  -7 -13    2.80    0.91
  27   7 -13    1.56    0.76
  25  -7 -13    0.40    0.55
  25   7 -13    0.01    0.46
  23  -7 -13    0.81    0.64
 -23   7  13    0.27    0.50
  23   7 -13    0.94    0.57
[truncated: 140,091 more chars]
