# Supplementary material for: Ambiphilic boron in 1,4,2,5-diazadiborinine
Source: Nat Commun. 2016 Jun 9;7:11871. doi: 10.1038/ncomms11871 (PMC4906229; doi:10.1038/ncomms11871)
Supplement: Supplementary Data 3 — Crystallographic information for compound 3 [file ncomms11871-s4.cif]

data_global
_audit_creation_method                  'APEX3 v2015.5-2'

_publ_requested_journal                 ?

_publ_contact_author_name               ?
_publ_contact_author_address            
;
;
_publ_contact_author_email              ?
_publ_contact_author_fax                ?
_publ_contact_author_phone              ?

_publ_section_title                     
;
;
_publ_section_abstract                  
;
;
_publ_section_references                
;
;
_publ_section_comment                   
;
;

data_rei290
_chemical_name_systematic               ?
_chemical_name_common                   ?
_chemical_formula_moiety                ?
_chemical_formula_sum                   'C22 H23 B2 F3 N4 O3 S'
_chemical_formula_iupac                 ?
_chemical_formula_weight                502.12

_chemical_melting_point                 ?

_space_group_crystal_system             monoclinic
_space_group_name_H-M_alt               'P 1 21/c 1'
_space_group_name_Hall                  '-P 2ybc'
loop_
    _space_group_symop_operation_xyz
    'x, y, z'
    '-x, y+1/2, -z+1/2'
    '-x, -y, -z'
    'x, -y-1/2, z-1/2'

_cell_length_a                          7.2251(7)
_cell_length_b                          14.5333(12)
_cell_length_c                          22.5468(19)
_cell_angle_alpha                       90
_cell_angle_beta                        91.921(5)
_cell_angle_gamma                       90
_cell_volume                            2366.2(4)
_cell_formula_units_Z                   4
_cell_measurement_reflns_used           1006
_cell_measurement_theta_min             2.8031
_cell_measurement_theta_max             18.8153
_cell_measurement_temperature           153.(2)

_exptl_crystal_description              plate
_exptl_crystal_colour                   colourless
_exptl_crystal_size_max                 0.220
_exptl_crystal_size_mid                 0.120
_exptl_crystal_size_min                 0.040
_exptl_crystal_density_diffrn           1.410
_exptl_crystal_density_meas             ?
_exptl_crystal_density_method           'not measured'
_exptl_crystal_F_000                    1040

_exptl_absorpt_coefficient_mu           0.193
_exptl_absorpt_correction_type          Multi-Scan
_exptl_absorpt_process_details          
;
SADABS-2014/5 - Bruker AXS area detector scaling and absorption correction
;
_exptl_absorpt_correction_T_min         0.88
_exptl_absorpt_correction_T_max         0.99

_exptl_special_details                  
;
; 

_diffrn_ambient_temperature             153.(2)

_diffrn_source                          'fine-focus sealed tube'
_diffrn_source_type                     'Bruker KappaCCD'

_diffrn_radiation_type                  MoK\a
_diffrn_radiation_wavelength            0.71073
_diffrn_radiation_monochromator         'graphite'

_diffrn_measurement_device_type         'CCD area detector'
_diffrn_measurement_method              'phi and omega scans'

_diffrn_detector_area_resol_mean        '8.3333'

_diffrn_reflns_number                   23885
_diffrn_reflns_av_R_equivalents         0.1319
_diffrn_reflns_av_unetI/netI            0.1057
_diffrn_reflns_theta_min                2.82
_diffrn_reflns_theta_max                25.04
_diffrn_reflns_theta_full               25.04
_diffrn_measured_fraction_theta_max     0.999
_diffrn_measured_fraction_theta_full    0.999
_diffrn_reflns_limit_h_min              -8
_diffrn_reflns_limit_h_max              8
_diffrn_reflns_limit_k_min              -17
_diffrn_reflns_limit_k_max              17
_diffrn_reflns_limit_l_min              -26
_diffrn_reflns_limit_l_max              26

_refine_special_details                 ''

_reflns_number_total                    4193
_reflns_number_gt                       2193
_reflns_threshold_expression            'I > 2\s(I)'

_refine_ls_structure_factor_coef        Fsqd
_refine_ls_matrix_type                  full
_refine_ls_R_factor_all                 0.1568
_refine_ls_R_factor_gt                  0.0757
_refine_ls_wR_factor_gt                 0.1838
_refine_ls_wR_factor_ref                0.2325
_refine_ls_goodness_of_fit_ref          1.016
_refine_ls_restrained_S_all             1.016
_refine_ls_number_reflns                4193
_refine_ls_number_parameters            319
_refine_ls_number_restraints            0
_refine_ls_number_constraints           ?
_refine_ls_hydrogen_treatment           constr
_refine_ls_weighting_scheme             calc
_refine_ls_weighting_details            
    'w=1/[\s^2^(Fo^2^)+(0.1177P)^2^+0.2012P] where P=(Fo^2^+2Fc^2^)/3'

_atom_sites_solution_hydrogens          geom
_atom_sites_solution_primary            ?
_atom_sites_solution_secondary          ?

_refine_ls_shift/su_max                 0.001
_refine_ls_shift/su_mean                0.000
_refine_diff_density_max                0.305
_refine_diff_density_min                -0.501
_refine_ls_extinction_method            none
_refine_ls_extinction_coef              ?

loop_
    _atom_type_symbol
    _atom_type_description
    _atom_type_scat_dispersion_real
    _atom_type_scat_dispersion_imag
    _atom_type_scat_source
    C C 0.0033 0.0016 'International Tables Vol C Tables 4.2.6.8 and 6.1.1.4'
    H H 0.0000 0.0000 'International Tables Vol C Tables 4.2.6.8 and 6.1.1.4'
    B B 0.0013 0.0007 'International Tables Vol C Tables 4.2.6.8 and 6.1.1.4'
    F F 0.0171 0.0103 'International Tables Vol C Tables 4.2.6.8 and 6.1.1.4'
    N N 0.0061 0.0033 'International Tables Vol C Tables 4.2.6.8 and 6.1.1.4'
    O O 0.0106 0.0060 'International Tables Vol C Tables 4.2.6.8 and 6.1.1.4'
    S S 0.1246 0.1234 'International Tables Vol C Tables 4.2.6.8 and 6.1.1.4'

_computing_data_collection              'APEX3 (Bruker AXS Inc., 2015)'
_computing_cell_refinement              'SAINT (Bruker AXS Inc., 2014)'
_computing_data_reduction               'SAINT (Bruker AXS Inc., 2014)'
_computing_structure_solution           'SHELXT (Bruker AXS Inc., 2014)'
_computing_structure_refinement         'SHELXL-2014/7 (Sheldrick, 2014)'
_computing_molecular_graphics           'XP (Bruker AXS Inc., 2015)'
_computing_publication_material         'APEX3 (Bruker AXS Inc., 2015)'

loop_
    _atom_site_type_symbol
    _atom_site_label
    _atom_site_fract_x
    _atom_site_fract_y
    _atom_site_fract_z
    _atom_site_U_iso_or_equiv
    _atom_site_adp_type
    _atom_site_calc_flag
    _atom_site_refinement_flags_adp
    _atom_site_refinement_flags_occupancy
    _atom_site_refinement_flags_posn
    _atom_site_occupancy
    _atom_site_disorder_assembly
    _atom_site_disorder_group
    B B1 0.2548(8) 0.2923(4) 0.2207(2) 0.0345(13) Uani d . . . 1 . .
    B B2 0.2792(8) 0.3293(3) 0.3621(2) 0.0303(13) Uani d . . . 1 . .
    C C1 0.3384(8) 0.1947(4) 0.1981(2) 0.0505(14) Uani d . . . 1 . .
    H H1A 0.3883 0.1599 0.2322 0.076 Uiso calc U . R 1 . .
    H H1B 0.4373 0.2065 0.1704 0.076 Uiso calc U . R 1 . .
    H H1C 0.2396 0.1591 0.178 0.076 Uiso calc U . R 1 . .
    C C2 0.1592(6) 0.3568(3) 0.1689(2) 0.0345(12) Uani d . . . 1 . .
    C C3 0.1160(7) 0.3232(4) 0.1121(2) 0.0458(14) Uani d . . . 1 . .
    H H3 0.146 0.2614 0.1026 0.055 Uiso calc U . R 1 . .
    C C4 0.0295(8) 0.3788(4) 0.0694(2) 0.0573(16) Uani d . . . 1 . .
    H H4 0.0017 0.3546 0.031 0.069 Uiso calc U . R 1 . .
    C C5 -0.0164(7) 0.4683(4) 0.0817(2) 0.0486(14) Uani d . . . 1 . .
    H H5 -0.0764 0.5057 0.0524 0.058 Uiso calc U . R 1 . .
    C C6 0.0255(7) 0.5025(3) 0.1368(2) 0.0410(13) Uani d . . . 1 . .
    H H6 -0.0056 0.5643 0.146 0.049 Uiso calc U . R 1 . .
    C C7 0.1137(7) 0.4475(3) 0.1797(2) 0.0366(12) Uani d . . . 1 . .
    H H7 0.1435 0.4731 0.2176 0.044 Uiso calc U . R 1 . .
    C C8 0.4126(6) 0.3486(3) 0.2581(2) 0.0327(11) Uani d . . . 1 . .
    C C9 0.6147(8) 0.3882(4) 0.1734(2) 0.0572(16) Uani d . . . 1 . .
    H H9A 0.7034 0.3384 0.1672 0.086 Uiso calc U . R 1 . .
    H H9B 0.6713 0.4472 0.1634 0.086 Uiso calc U . R 1 . .
    H H9C 0.5038 0.3782 0.148 0.086 Uiso calc U . R 1 . .
    C C10 0.6672(7) 0.4295(3) 0.2811(2) 0.0437(13) Uani d . . . 1 . .
    H H10 0.7799 0.4624 0.2773 0.052 Uiso calc U . R 1 . .
    C C11 0.5789(7) 0.4135(3) 0.3313(2) 0.0393(12) Uani d . . . 1 . .
    H H11 0.6176 0.4329 0.37 0.047 Uiso calc U . R 1 . .
    C C12 0.1072(6) 0.2881(3) 0.3253(2) 0.0287(11) Uani d . . . 1 . .
    C C13 -0.1013(7) 0.2605(4) 0.4101(2) 0.0431(13) Uani d . . . 1 . .
    H H13A -0.0023 0.2324 0.4347 0.065 Uiso calc U . R 1 . .
    H H13B -0.2173 0.2271 0.4155 0.065 Uiso calc U . R 1 . .
    H H13C -0.1168 0.3249 0.4219 0.065 Uiso calc U . R 1 . .
    C C14 -0.1589(7) 0.2180(3) 0.3025(2) 0.0415(13) Uani d . . . 1 . .
    H H14 -0.2775 0.1907 0.306 0.05 Uiso calc U . R 1 . .
    C C15 -0.0647(7) 0.2261(3) 0.2526(2) 0.0366(12) Uani d . . . 1 . .
    H H15 -0.1044 0.2052 0.2143 0.044 Uiso calc U . R 1 . .
    C C16 0.3693(6) 0.2566(3) 0.4081(2) 0.0313(11) Uani d . . . 1 . .
    C C17 0.4157(7) 0.1693(3) 0.3892(2) 0.0395(12) Uani d . . . 1 . .
    H H17 0.3891 0.1531 0.349 0.047 Uiso calc U . R 1 . .
    C C18 0.4984(7) 0.1050(3) 0.4259(2) 0.0461(14) Uani d . . . 1 . .
    H H18 0.5289 0.046 0.411 0.055 Uiso calc U . R 1 . .
    C C19 0.5372(7) 0.1267(4) 0.4850(2) 0.0506(15) Uani d . . . 1 . .
    H H19 0.5959 0.083 0.5108 0.061 Uiso calc U . R 1 . .
    C C20 0.4903(8) 0.2111(4) 0.5054(2) 0.0507(15) Uani d . . . 1 . .
    H H20 0.5148 0.2261 0.5459 0.061 Uiso calc U . R 1 . .
    C C21 0.4079(7) 0.2750(3) 0.4683(2) 0.0436(13) Uani d . . . 1 . .
    H H21 0.376 0.3334 0.4839 0.052 Uiso calc U . R 1 . .
    C C22 0.2445(10) 0.5788(4) 0.4306(3) 0.0606(17) Uani d . . . 1 . .
    F F1 0.4249(5) 0.5796(2) 0.42081(17) 0.0812(12) Uani d . . . 1 . .
    F F2 0.2284(6) 0.5566(3) 0.48681(17) 0.0969(14) Uani d . . . 1 . .
    F F3 0.1819(6) 0.6631(3) 0.4234(2) 0.1073(16) Uani d . . . 1 . .
    N N1 0.5631(6) 0.3892(3) 0.23582(17) 0.0400(10) Uani d . . . 1 . .
    N N2 0.4212(5) 0.3634(2) 0.31666(16) 0.0303(9) Uani d . . . 1 . .
    N N3 -0.0526(5) 0.2564(2) 0.34773(16) 0.0325(9) Uani d . . . 1 . .
    N N4 0.1008(5) 0.2703(2) 0.26659(15) 0.0299(9) Uani d . . . 1 . .
    O O1 0.2212(5) 0.4136(2) 0.40019(13) 0.0400(9) Uani d . . . 1 . .
    O O2 0.1613(7) 0.5281(3) 0.32359(17) 0.0762(14) Uani d . . . 1 . .
    O O3 -0.0633(5) 0.5014(3) 0.4003(2) 0.0799(14) Uani d . . . 1 . .
    S S1 0.1234(2) 0.50040(9) 0.38162(6) 0.0506(5) Uani d . . . 1 . .

loop_
    _atom_site_aniso_label
    _atom_site_aniso_U_11
    _atom_site_aniso_U_22
    _atom_site_aniso_U_33
    _atom_site_aniso_U_12
    _atom_site_aniso_U_13
    _atom_site_aniso_U_23
    B1 0.036(3) 0.042(3) 0.025(3) -0.002(3) -0.004(3) 0.000(2)
    B2 0.032(3) 0.032(3) 0.026(3) -0.003(2) -0.004(2) -0.001(2)
    C1 0.050(4) 0.056(3) 0.045(3) 0.006(3) 0.001(3) -0.007(3)
    C2 0.033(3) 0.045(3) 0.026(3) -0.007(2) 0.000(2) 0.000(2)
    C3 0.049(4) 0.055(3) 0.034(3) 0.004(3) -0.003(3) -0.003(2)
    C4 0.069(4) 0.081(5) 0.022(3) -0.004(3) -0.010(3) -0.002(3)
    C5 0.043(4) 0.064(4) 0.038(3) -0.007(3) -0.004(3) 0.020(3)
    C6 0.038(3) 0.041(3) 0.043(3) -0.008(2) -0.009(2) 0.008(2)
    C7 0.035(3) 0.043(3) 0.031(3) -0.006(2) -0.008(2) 0.001(2)
    C8 0.031(3) 0.039(3) 0.028(3) 0.001(2) -0.005(2) 0.011(2)
    C9 0.044(4) 0.084(4) 0.044(3) -0.005(3) 0.004(3) 0.020(3)
    C10 0.034(3) 0.045(3) 0.051(4) -0.006(2) -0.009(3) 0.014(3)
    C11 0.031(3) 0.041(3) 0.045(3) -0.003(2) -0.008(3) 0.004(2)
    C12 0.030(3) 0.025(2) 0.031(3) 0.000(2) -0.003(2) 0.004(2)
    C13 0.037(3) 0.059(3) 0.034(3) -0.004(3) 0.002(2) 0.016(2)
    C14 0.036(3) 0.043(3) 0.045(3) -0.005(2) -0.010(3) 0.006(2)
    C15 0.042(3) 0.033(3) 0.034(3) -0.008(2) -0.012(3) -0.002(2)
    C16 0.023(3) 0.039(3) 0.031(3) -0.006(2) -0.006(2) 0.005(2)
    C17 0.031(3) 0.046(3) 0.041(3) -0.005(2) -0.010(2) 0.008(2)
    C18 0.039(3) 0.040(3) 0.058(4) -0.008(2) -0.011(3) 0.006(3)
    C19 0.043(3) 0.052(4) 0.056(4) -0.015(3) -0.018(3) 0.026(3)
    C20 0.063(4) 0.055(4) 0.033(3) -0.010(3) -0.016(3) 0.015(3)
    C21 0.045(3) 0.051(3) 0.034(3) -0.004(3) -0.007(3) 0.003(2)
    C22 0.065(5) 0.055(4) 0.062(5) 0.004(3) -0.002(4) -0.010(3)
    F1 0.066(3) 0.073(2) 0.105(3) -0.0144(19) 0.005(2) -0.021(2)
    F2 0.124(4) 0.113(3) 0.054(3) -0.016(3) 0.007(2) -0.030(2)
    F3 0.113(4) 0.052(2) 0.154(4) 0.020(2) -0.045(3) -0.036(2)
    N1 0.032(2) 0.056(3) 0.031(2) -0.002(2) -0.002(2) 0.011(2)
    N2 0.029(2) 0.032(2) 0.030(2) -0.0046(17) -0.0042(18) 0.0015(17)
    N3 0.029(2) 0.038(2) 0.030(2) -0.0005(17) -0.0059(18) 0.0064(17)
    N4 0.030(2) 0.032(2) 0.026(2) -0.0043(17) -0.0073(18) 0.0028(16)
    O1 0.050(2) 0.0378(19) 0.0319(19) 0.0025(16) -0.0044(16) -0.0013(15)
    O2 0.128(4) 0.060(3) 0.039(2) 0.023(3) -0.013(2) 0.005(2)
    O3 0.037(3) 0.086(3) 0.116(4) 0.008(2) -0.008(2) -0.016(3)
    S1 0.0558(10) 0.0478(9) 0.0471(9) 0.0078(7) -0.0132(7) -0.0054(7)

_geom_special_details                   
;

All esds (except the esd in the dihedral angle between two l.s. planes)
are estimated using the full covariance matrix.  The cell esds are taken
into account individually in the estimation of esds in distances, angles
and torsion angles; correlations between esds in cell parameters are only
used when they are defined by crystal symmetry.  An approximate (isotropic)
treatment of cell esds is used for estimating esds involving l.s. planes.
;

loop_
    _geom_bond_atom_site_label_1
    _geom_bond_atom_site_label_2
    _geom_bond_site_symmetry_2
    _geom_bond_distance
    _geom_bond_publ_flag
    B1 N4 . 1.576(6) ?
    B1 C8 . 1.616(7) ?
    B1 C1 . 1.631(7) ?
    B1 C2 . 1.633(7) ?
    B2 N2 . 1.555(6) ?
    B2 O1 . 1.562(6) ?
    B2 C12 . 1.588(7) ?
    B2 C16 . 1.603(7) ?
    C2 C7 . 1.382(7) ?
    C2 C3 . 1.396(6) ?
    C3 C4 . 1.390(7) ?
    C4 C5 . 1.372(7) ?
    C5 C6 . 1.363(7) ?
    C6 C7 . 1.392(7) ?
    C8 N2 . 1.338(5) ?
    C8 N1 . 1.349(6) ?
    C9 N1 . 1.468(6) ?
    C10 C11 . 1.339(7) ?
    C10 N1 . 1.378(6) ?
    C11 N2 . 1.383(6) ?
    C12 N4 . 1.347(5) ?
    C12 N3 . 1.357(5) ?
    C13 N3 . 1.462(6) ?
    C14 C15 . 1.340(6) ?
    C14 N3 . 1.375(6) ?
    C15 N4 . 1.385(6) ?
    C16 C17 . 1.384(7) ?
    C16 C21 . 1.403(6) ?
    C17 C18 . 1.372(7) ?
    C18 C19 . 1.388(7) ?
    C19 C20 . 1.358(8) ?
    C20 C21 . 1.372(7) ?
    C22 F3 . 1.313(7) ?
    C22 F2 . 1.317(7) ?
    C22 F1 . 1.330(7) ?
    C22 S1 . 1.794(6) ?
    O1 S1 . 1.499(3) ?
    O2 S1 . 1.405(4) ?
    O3 S1 . 1.427(4) ?

loop_
    _geom_angle_atom_site_label_1
    _geom_angle_atom_site_label_2
    _geom_angle_atom_site_label_3
    _geom_angle_site_symmetry_1
    _geom_angle_site_symmetry_3
    _geom_angle
    _geom_angle_publ_flag
    N4 B1 C8 . . 105.2(4) ?
    N4 B1 C1 . . 107.8(4) ?
    C8 B1 C1 . . 109.9(4) ?
    N4 B1 C2 . . 107.1(4) ?
    C8 B1 C2 . . 110.9(4) ?
    C1 B1 C2 . . 115.3(4) ?
    N2 B2 O1 . . 107.9(3) ?
    N2 B2 C12 . . 107.3(4) ?
    O1 B2 C12 . . 111.3(4) ?
    N2 B2 C16 . . 112.0(4) ?
    O1 B2 C16 . . 105.7(4) ?
    C12 B2 C16 . . 112.6(4) ?
    C7 C2 C3 . . 116.6(4) ?
    C7 C2 B1 . . 121.2(4) ?
    C3 C2 B1 . . 122.1(4) ?
    C4 C3 C2 . . 120.9(5) ?
    C5 C4 C3 . . 121.1(5) ?
    C6 C5 C4 . . 118.9(5) ?
    C5 C6 C7 . . 120.4(5) ?
    C2 C7 C6 . . 122.1(4) ?
    N2 C8 N1 . . 106.6(4) ?
    N2 C8 B1 . . 127.2(4) ?
    N1 C8 B1 . . 126.2(4) ?
    C11 C10 N1 . . 106.8(4) ?
    C10 C11 N2 . . 107.5(4) ?
    N4 C12 N3 . . 107.4(4) ?
    N4 C12 B2 . . 125.9(4) ?
    N3 C12 B2 . . 126.4(4) ?
    C15 C14 N3 . . 107.5(4) ?
    C14 C15 N4 . . 108.0(4) ?
    C17 C16 C21 . . 115.5(4) ?
    C17 C16 B2 . . 120.1(4) ?
    C21 C16 B2 . . 124.4(4) ?
    C18 C17 C16 . . 122.9(5) ?
    C17 C18 C19 . . 119.7(5) ?
    C20 C19 C18 . . 119.0(5) ?
    C19 C20 C21 . . 120.9(5) ?
    C20 C21 C16 . . 121.9(5) ?
    F3 C22 F2 . . 107.8(5) ?
    F3 C22 F1 . . 107.9(5) ?
    F2 C22 F1 . . 106.3(5) ?
    F3 C22 S1 . . 111.0(4) ?
    F2 C22 S1 . . 112.3(5) ?
    F1 C22 S1 . . 111.3(4) ?
    C8 N1 C10 . . 109.7(4) ?
    C8 N1 C9 . . 125.9(4) ?
    C10 N1 C9 . . 124.4(4) ?
    C8 N2 C11 . . 109.4(4) ?
    C8 N2 B2 . . 126.1(4) ?
    C11 N2 B2 . . 124.5(4) ?
    C12 N3 C14 . . 108.8(4) ?
    C12 N3 C13 . . 125.5(4) ?
    C14 N3 C13 . . 125.7(4) ?
    C12 N4 C15 . . 108.3(4) ?
    C12 N4 B1 . . 127.1(4) ?
    C15 N4 B1 . . 124.5(4) ?
    S1 O1 B2 . . 129.8(3) ?
    O2 S1 O3 . . 119.2(3) ?
    O2 S1 O1 . . 113.4(2) ?
    O3 S1 O1 . . 111.5(2) ?
    O2 S1 C22 . . 106.6(3) ?
    O3 S1 C22 . . 105.0(3) ?
    O1 S1 C22 . . 98.5(3) ?

_shelx_res_file                         
;


    rei290.res created by SHELXL-2014/7

TITL rei290 in P2(1)/c
CELL 0.71073   7.22510  14.53330  22.54680  90.0000  91.9206  90.0000
ZERR    4.00   0.00070   0.00120   0.00190   0.0000   0.0047   0.0000
LATT 1
SYMM             - X ,    0.50000 + Y ,    0.50000 - Z
SFAC C  H  B  F  N  O  S
UNIT 88  92  8  12  16  12  4
omit 0   0   2
omit 0   1   2
omit 0   1   1
L.S. 8
ACTA
BOND
FMAP 2
PLAN 5
SIZE 0.040 0.120 0.220
TEMP -120
WGHT    0.117700    0.201200
FVAR       0.12412
MOLE 1
B1    3    0.254774    0.292327    0.220740    11.00000    0.03594    0.04236 =
         0.02500   -0.00011   -0.00371   -0.00197
B2    3    0.279249    0.329283    0.362085    11.00000    0.03212    0.03221 =
         0.02627   -0.00108   -0.00391   -0.00307
C1    1    0.338353    0.194701    0.198052    11.00000    0.04991    0.05637 =
         0.04516   -0.00673    0.00107    0.00627
AFIX 137
H1A   2    0.388308    0.159880    0.232196    11.00000   -1.50000
H1B   2    0.437329    0.206499    0.170365    11.00000   -1.50000
H1C   2    0.239641    0.159065    0.177963    11.00000   -1.50000
AFIX   0
C2    1    0.159171    0.356781    0.168901    11.00000    0.03300    0.04477 =
         0.02555    0.00026    0.00022   -0.00658
C3    1    0.115969    0.323163    0.112135    11.00000    0.04853    0.05489 =
         0.03367   -0.00328   -0.00301    0.00419
AFIX  43
H3    2    0.146041    0.261407    0.102558    11.00000   -1.20000
AFIX   0
C4    1    0.029510    0.378848    0.069417    11.00000    0.06868    0.08085 =
         0.02150   -0.00182   -0.01005   -0.00369
AFIX  43
H4    2    0.001719    0.354558    0.031027    11.00000   -1.20000
AFIX   0
C5    1   -0.016384    0.468277    0.081734    11.00000    0.04328    0.06438 =
         0.03786    0.01982   -0.00387   -0.00722
AFIX  43
H5    2   -0.076355    0.505677    0.052363    11.00000   -1.20000
AFIX   0
C6    1    0.025529    0.502529    0.136817    11.00000    0.03783    0.04096 =
         0.04337    0.00809   -0.00924   -0.00760
AFIX  43
H6    2   -0.005553    0.564301    0.146013    11.00000   -1.20000
AFIX   0
C7    1    0.113661    0.447498    0.179702    11.00000    0.03542    0.04310 =
         0.03073    0.00149   -0.00832   -0.00583
AFIX  43
H7    2    0.143468    0.473112    0.217594    11.00000   -1.20000
AFIX   0
C8    1    0.412609    0.348578    0.258076    11.00000    0.03067    0.03860 =
         0.02839    0.01099   -0.00535    0.00066
C9    1    0.614713    0.388154    0.173400    11.00000    0.04357    0.08441 =
         0.04381    0.02044    0.00429   -0.00452
AFIX 137
H9A   2    0.703428    0.338352    0.167181    11.00000   -1.50000
H9B   2    0.671329    0.447173    0.163369    11.00000   -1.50000
H9C   2    0.503827    0.378221    0.147980    11.00000   -1.50000
AFIX   0
C10   1    0.667174    0.429535    0.281069    11.00000    0.03422    0.04494 =
         0.05138    0.01372   -0.00855   -0.00581
AFIX  43
H10   2    0.779853    0.462393    0.277339    11.00000   -1.20000
AFIX   0
C11   1    0.578902    0.413483    0.331336    11.00000    0.03059    0.04121 =
         0.04548    0.00383   -0.00771   -0.00337
AFIX  43
H11   2    0.617595    0.432946    0.370019    11.00000   -1.20000
AFIX   0
C12   1    0.107232    0.288112    0.325256    11.00000    0.02987    0.02452 =
         0.03146    0.00400   -0.00292    0.00011
C13   1   -0.101255    0.260547    0.410097    11.00000    0.03657    0.05905 =
         0.03381    0.01576    0.00153   -0.00386
AFIX 137
H13A  2   -0.002284    0.232398    0.434724    11.00000   -1.50000
H13B  2   -0.217259    0.227106    0.415504    11.00000   -1.50000
H13C  2   -0.116829    0.324923    0.421867    11.00000   -1.50000
AFIX   0
C14   1   -0.158888    0.217983    0.302485    11.00000    0.03560    0.04315 =
         0.04486    0.00610   -0.01025   -0.00453
AFIX  43
H14   2   -0.277474    0.190657    0.305969    11.00000   -1.20000
AFIX   0
C15   1   -0.064658    0.226124    0.252562    11.00000    0.04175    0.03260 =
         0.03446   -0.00173   -0.01210   -0.00799
AFIX  43
H15   2   -0.104395    0.205241    0.214291    11.00000   -1.20000
AFIX   0
C16   1    0.369347    0.256616    0.408111    11.00000    0.02292    0.03936 =
         0.03103    0.00485   -0.00608   -0.00615
C17   1    0.415685    0.169292    0.389177    11.00000    0.03067    0.04606 =
         0.04098    0.00831   -0.01009   -0.00537
AFIX  43
H17   2    0.389072    0.153125    0.348965    11.00000   -1.20000
AFIX   0
C18   1    0.498358    0.105038    0.425912    11.00000    0.03911    0.03985 =
         0.05838    0.00571   -0.01067   -0.00837
AFIX  43
H18   2    0.528860    0.046017    0.410991    11.00000   -1.20000
AFIX   0
C19   1    0.537244    0.126665    0.484996    11.00000    0.04252    0.05206 =
         0.05599    0.02621   -0.01809   -0.01494
AFIX  43
H19   2    0.595870    0.083024    0.510755    11.00000   -1.20000
AFIX   0
C20   1    0.490281    0.211082    0.505432    11.00000    0.06314    0.05490 =
         0.03279    0.01480   -0.01570   -0.00982
AFIX  43
H20   2    0.514795    0.226109    0.545943    11.00000   -1.20000
AFIX   0
C21   1    0.407870    0.274988    0.468345    11.00000    0.04513    0.05122 =
         0.03384    0.00321   -0.00667   -0.00423
AFIX  43
H21   2    0.375963    0.333397    0.483921    11.00000   -1.20000
AFIX   0
C22   1    0.244492    0.578843    0.430612    11.00000    0.06478    0.05511 =
         0.06177   -0.01049   -0.00184    0.00386
F1    4    0.424932    0.579634    0.420808    11.00000    0.06596    0.07280 =
         0.10497   -0.02141    0.00484   -0.01436
F2    4    0.228382    0.556598    0.486806    11.00000    0.12378    0.11337 =
         0.05395   -0.03011    0.00718   -0.01604
F3    4    0.181884    0.663068    0.423446    11.00000    0.11281    0.05168 =
         0.15408   -0.03634   -0.04522    0.02014
N1    5    0.563117    0.389225    0.235818    11.00000    0.03209    0.05608 =
         0.03146    0.01119   -0.00214   -0.00242
N2    5    0.421160    0.363410    0.316658    11.00000    0.02904    0.03181 =
         0.02977    0.00154   -0.00418   -0.00457
N3    5   -0.052608    0.256393    0.347729    11.00000    0.02893    0.03812 =
         0.03011    0.00641   -0.00587   -0.00048
N4    5    0.100826    0.270337    0.266592    11.00000    0.03033    0.03238 =
         0.02639    0.00282   -0.00729   -0.00428
O1    6    0.221219    0.413569    0.400189    11.00000    0.05002    0.03783 =
         0.03187   -0.00125   -0.00438    0.00247
O2    6    0.161311    0.528068    0.323587    11.00000    0.12810    0.06012 =
         0.03942    0.00483   -0.01347    0.02302
O3    6   -0.063300    0.501362    0.400303    11.00000    0.03728    0.08552 =
         0.11631   -0.01559   -0.00768    0.00819
S1    7    0.123423    0.500405    0.381622    11.00000    0.05582    0.04780 =
         0.04712   -0.00540   -0.01318    0.00779
HKLF 4

REM  rei290 in P2(1)/c
REM R1 =  0.0757 for    2193 Fo > 4sig(Fo)  and  0.1568 for all    4193 data
REM    319 parameters refined using      0 restraints

END

WGHT      0.1176      0.2061

REM Highest difference peak  0.305,  deepest hole -0.501,  1-sigma level  0.074
Q1    1   0.0291  0.5847  0.4598  11.00000  0.05    0.30
Q2    1   0.4859  0.5103  0.3176  11.00000  0.05    0.27
Q3    1   0.5130  0.4702  0.3703  11.00000  0.05    0.26
Q4    1   0.3341  0.4965  0.4073  11.00000  0.05    0.25
Q5    1   0.0361  0.2927  0.4319  11.00000  0.05    0.23
;
_shelx_res_checksum                     63033

_shelx_hkl_file                         
;
  -1   0   0   23.23    1.67
  -1   0   0   28.25    1.71
   1   0   0   25.97    1.70
  -2   0   0  197.64   10.99
   2   0   0  180.82   10.97
   2   0   0  184.45   10.62
  -2   0   0  184.47   10.96
   2   0   0  198.28   10.99
  -3   0   0   54.77    3.93
   3   0   0   61.05    3.99
   3   0   0   56.77    4.01
  -3   0   0   53.87    3.91
   3   0   0   60.09    3.44
   4   0   0   44.53    3.95
   4   0   0   56.10    3.34
   4   0   0   60.55    4.15
  -4   0   0   60.65    4.16
   5   0   0    1.46    0.42
   5   0   0    1.54    1.04
  -5   0   0    1.67    1.05
  -6   0   0   18.20    2.82
   6   0   0   18.53    2.76
  -7   0   0    2.98    1.59
   7   0   0    3.35    1.55
   8   0   0    1.21    1.32
  -8   0   0   -1.68    1.07
   0  -1   0    0.00    0.08
   0  -1   0    0.03    0.06
   1  -1   0   35.75    2.31
  -1  -1   0   36.10    2.25
   1  -1   0   35.75    2.23
  -1  -1   0   41.40    2.29
   1  -1   0   39.06    2.33
   1   1   0   37.06    2.27
   1   1   0   28.83    2.23
  -1   1   0   39.96    2.34
  -1   1   0   36.89    2.32
   2  -1   0   37.72    2.32
   2  -1   0   35.01    2.57
   2  -1   0   33.35    2.56
  -2  -1   0   40.56    2.60
  -2  -1   0   35.70    2.52
   2   1   0   34.44    2.51
  -2   1   0   37.98    2.60
  -2   1   0   35.59    2.58
   2   1   0   35.79    2.51
  -3  -1   0    5.02    1.03
   3  -1   0    5.64    1.05
  -3  -1   0    6.24    1.11
   3  -1   0    4.91    1.01
   3  -1   0    3.86    0.66
   3   1   0    5.47    1.02
   3   1   0    3.33    0.90
  -3   1   0    3.81    0.98
  -3   1   0    5.53    1.10
   3   1   0    3.43    0.30
   4  -1   0    0.65    0.83
  -4  -1   0    0.04    0.76
   4  -1   0   -0.76    0.63
   4  -1   0    0.56    0.46
  -4   1   0    0.40    0.79
   4   1   0    0.35    0.71
   4   1   0    0.62    0.70
   5  -1   0    3.84    0.75
   5  -1   0    3.12    1.22
  -5  -1   0    1.75    1.16
  -5   1   0    2.55    1.27
   5   1   0    3.30    1.22
   5   1   0    2.83    1.16
   6  -1   0    0.34    0.51
  -6  -1   0    1.57    1.26
   6  -1   0   -0.91    0.88
  -6   1   0    1.89    1.27
   6   1   0    1.63    1.16
  -7  -1   0   10.90    2.27
   7  -1   0    5.47    1.87
  -7   1   0    9.92    2.36
   7   1   0    8.90    2.12
   8  -1   0    0.08    1.23
  -8  -1   0   -0.98    1.34
   8   1   0    0.96    1.12
  -8   1   0   -2.44    1.44
  -1  -2   0   38.54    2.44
   1  -2   0   38.68    2.56
   1  -2   0   35.80    2.52
   1  -2   0   41.38    2.55
  -1  -2   0   38.18    2.38
  -1  -2   0   41.92    2.46
  -1   2   0   38.97    2.55
  -1   2   0   40.28    2.55
   1   2   0   43.40    2.47
   1   2   0   38.67    2.45
   2  -2   0    1.13    0.67
  -2  -2   0    1.52    0.60
   2  -2   0    1.61    0.71
  -2  -2   0    0.66    0.57
  -2  -2   0    1.71    0.28
   2  -2   0    1.23    0.53
  -2   2   0    0.90    0.65
   2   2   0    1.11    0.57
  -2   2   0    1.09    0.66
   2   2   0    1.91    0.56
  -3  -2   0    0.88    0.60
   3  -2   0    0.94    0.68
   3  -2   0    0.39    0.51
   3  -2   0    0.37    0.63
  -3  -2   0    1.53    0.65
   3   2   0    0.96    0.56
  -3   2   0    1.42    0.73
  -3   2   0    0.85    0.69
   3   2   0    0.79    0.63
   4  -2   0    8.50    1.54
   4  -2   0   10.46    1.78
   4  -2   0    9.72    1.24
  -4  -2   0    9.32    1.58
  -4   2   0    8.26    1.57
   4   2   0   12.18    1.77
   4   2   0    9.39    1.60
  -5  -2   0    3.31    1.21
   5  -2   0    1.95    1.21
   5  -2   0    4.29    0.92
   5   2   0    2.71    1.17
  -5   2   0    1.85    1.14
   5   2   0    3.33    1.19
   6  -2   0    1.68    0.72
  -6  -2   0    4.35    1.60
   6  -2   0    0.56    1.16
  -6   2   0    3.26    1.50
   6   2   0    3.84    1.51
  -7  -2   0    0.47    1.20
   7  -2   0    2.39    1.48
  -7   2   0    1.44    1.52
   7   2   0    3.58    1.61
   8  -2   0    2.10    1.69
  -8  -2   0   -0.11    1.29
  -8   2   0    0.57    1.38
   8   2   0    1.40    1.59
   0  -3   0    0.48    0.33
   0  -3   0    0.08    0.25
   0  -3   0    0.09    0.40
   0   3   0    0.25    0.26
   0   3   0    0.62    0.33
  -1  -3   0  112.53    6.55
  -1  -3   0  109.76    6.54
   1  -3   0  109.32    6.65
   1  -3   0  112.77    6.69
  -1  -3   0  113.36    6.53
   1  -3   0  111.64    6.71
  -1   3   0  115.77    6.69
   1   3   0  110.81    6.56
   1   3   0  117.78    6.55
  -2  -3   0  247.41   14.80
   2  -3   0  266.01   15.00
   2  -3   0  252.90   14.89
  -2  -3   0  272.75   14.84
  -2  -3   0  257.64   14.59
  -2   3   0  249.17   14.97
  -2   3   0  267.26   15.04
   2   3   0  261.08   14.84
   2   3   0  258.67   14.85
   3  -3   0   16.86    1.97
  -3  -3   0   10.99    1.47
  -3  -3   0   13.94    1.61
   3  -3   0   12.10    1.69
   3  -3   0   14.58    1.59
   3   3   0   12.37    1.54
   3   3   0   13.62    1.60
  -3   3   0   16.04    1.90
  -3   3   0   10.87    1.60
   4  -3   0   19.22    2.00
  -4  -3   0   18.12    2.21
   4  -3   0   22.44    2.55
   4   3   0   20.17    2.34
   4   3   0   18.03    2.16
  -4   3   0   16.91    2.30
   5  -3   0    0.62    0.94
  -5  -3   0    2.06    1.07
   5  -3   0   -0.14    0.66
  -5   3   0    1.34    1.05
   5   3   0   -0.37    0.74
   5   3   0   -0.62    0.72
   6  -3   0    0.92    0.79
   6  -3   0    1.43    1.28
  -6  -3   0    0.12    1.25
   6   3   0    1.55    1.28
  -6   3   0    1.62    1.26
   7  -3   0    0.21    1.23
  -7  -3   0    0.85    1.50
  -7   3   0    1.62    1.48
   7   3   0    2.24    1.38
   8  -3   0    0.77    1.27
  -8  -3   0    0.14    1.41
   8   3   0   -0.22    1.21
  -8   3   0    0.49    1.57
   0  -4   0   44.54    2.87
   0  -4   0   42.71    2.89
   0  -4   0   49.80    3.09
   0   4   0   43.59    2.88
   0   4   0   48.00    2.94
   1  -4   0  682.02   38.03
   1  -4   0  657.98   37.91
   1  -4   0  674.74   37.96
  -1  -4   0  661.75   37.77
  -1  -4   0  658.95   37.86
  -1  -4   0  650.57   37.78
   1   4   0  677.56   37.83
  -1   4   0  690.24   37.95
   1   4   0  723.19   37.83
  -1   4   0  681.12   37.97
   2  -4   0    7.51    1.17
  -2  -4   0    4.29    0.81
   2  -4   0    6.41    1.14
  -2  -4   0    6.20    0.81
  -2  -4   0    7.81    0.99
   2  -4   0    5.52    1.09
   2   4   0    6.93    1.01
  -2   4   0    4.03    0.96
   2   4   0    6.89    0.95
  -2   4   0    5.27    1.06
   3  -4   0    2.70    0.95
  -3  -4   0    3.44    0.86
  -3  -4   0    3.04    0.89
  -3  -4   0    3.68    0.55
   3  -4   0    3.24    0.91
   3   4   0    3.32    0.85
   3   4   0    4.74    1.00
  -3   4   0    4.60    1.14
  -3   4   0    2.98    0.98
  -4  -4   0   23.21    2.47
   4  -4   0   19.03    2.52
   4  -4   0   22.47    2.32
   4   4   0   19.65    2.36
  -4   4   0   18.51    2.44
   4   4   0   27.90    2.68
   5  -4   0   37.27    3.00
   5  -4   0   30.90    3.69
  -5  -4   0   40.44    3.31
   5   4   0   37.61    3.76
  -5   4   0   37.78    3.89
   5   4   0   39.60    3.85
   6  -4   0   -0.52    0.68
   6  -4   0    0.70    1.21
  -6  -4   0   -0.78    1.00
  -6   4   0    0.13    1.13
   6   4   0    2.03    1.27
   7  -4   0    5.12    1.24
   7  -4   0    3.55    1.77
  -7  -4   0    4.60    1.79
   7   4   0    4.00    1.66
  -7   4   0    2.68    1.58
   8  -4   0    4.90    1.99
  -8  -4   0    0.88    1.55
   8   4   0    3.30    1.94
  -8   4   0    3.14    1.86
   0  -5   0   -0.29    0.34
   0  -5   0   -0.47    0.53
   0  -5   0   -0.09    0.40
   0   5   0    0.13    0.43
   0   5   0    0.66    0.46
  -1  -5   0   64.19    4.10
  -1  -5   0   70.48    4.15
   1  -5   0   67.80    4.34
   1  -5   0   63.53    4.40
  -1  -5   0   67.98    4.29
   1  -5   0   63.67    4.25
  -1   5   0   71.29    4.32
   1   5   0   57.01    4.15
   1   5   0   73.50    4.20
  -1   5   0   71.19    4.37
   2  -5   0    3.41    0.87
  -2  -5   0    1.49    0.62
   2  -5   0    1.29    0.80
  -2  -5   0    1.40    0.55
  -2  -5   0    1.53    0.59
   2  -5   0    2.21    0.85
   2   5   0    3.46    0.72
  -2   5   0    2.06    0.80
   2   5   0    1.61    0.65
  -2   5   0    3.17    0.87
   3  -5   0    9.91    1.66
   3  -5   0    8.93    1.48
  -3  -5   0    9.11    1.31
   3  -5   0   10.27    1.61
  -3  -5   0   12.79    1.46
  -3  -5   0    9.87    1.09
   3   5   0    7.87    1.33
  -3   5   0    7.85    1.46
   3   5   0    9.14    1.39
  -3   5   0   12.66    1.78
  -4  -5   0    0.35    0.34
  -4  -5   0    0.67    0.70
   4  -5   0   -0.29    0.88
   4  -5   0   -0.30    0.73
  -4   5   0   -0.60    0.77
   4   5   0   -0.56    0.51
   4   5   0    0.89    0.84
   5  -5   0    3.65    1.47
  -5  -5   0    5.45    1.41
   5  -5   0    7.44    1.49
  -5   5   0    5.87    1.68
   5   5   0    8.69    1.66
   5   5   0    3.85    1.34
   6  -5   0    0.23    1.22
  -6  -5   0   -0.21    0.97
   6  -5   0    0.04    0.74
  -6   5   0    0.96    1.21
   6   5   0   -0.83    1.04
   7  -5   0    0.88    1.29
  -7  -5   0    2.90    1.57
   7  -5   0    2.32    1.05
   7   5   0    0.84    1.29
  -7   5   0    0.78    1.35
   8  -5   0    4.33    2.13
  -8  -5   0    4.68    1.88
   8   5   0    0.11    1.35
  -8   5   0    7.42    2.50
   0  -6   0    3.50    0.95
   0  -6   0    3.24    0.68
   0  -6   0    2.19    0.65
   0   6   0    2.44    0.64
   0   6   0    2.82    0.73
   1  -6   0   54.29    3.96
  -1  -6   0   57.84    3.88
  -1  -6   0   53.71    3.66
   1  -6   0   57.64    3.89
  -1  -6   0   60.73    3.68
   1  -6   0   59.67    3.86
   1   6   0   57.11    3.72
  -1   6   0   55.26    3.83
   1   6   0   61.02    3.79
  -1   6   0   57.32    3.90
   2  -6   0   -0.70    0.49
  -2  -6   0    0.69    0.50
   2  -6   0    0.31    0.68
  -2  -6   0    0.57    0.52
  -2  -6   0    2.34    0.66
   2  -6   0    0.66    0.59
   2   6   0   -0.57    0.49
   2   6   0    1.29    0.57
  -2   6   0   -0.30    0.56
  -2   6   0    0.26    0.62
   3  -6   0    1.96    0.95
  -3  -6   0    3.94    0.80
   3  -6   0    4.40    1.18
  -3  -6   0    3.33    0.88
  -3  -6   0    3.32    0.88
   3   6   0    2.63    0.86
   3   6   0    3.04    0.93
  -3   6   0    2.46    0.99
  -3   6   0    3.36    1.11
  -4  -6   0    6.24    0.84
  -4  -6   0    3.22    1.04
   4  -6   0    3.86    1.35
   4  -6   0    4.18    1.25
  -4   6   0    3.77    1.28
   4   6   0    6.01    1.37
   4   6   0    5.07    1.19
  -5  -6   0    2.86    1.16
   5  -6   0    0.32    1.15
   5  -6   0    0.55    0.98
   5   6   0   -0.34    1.03
  -5   6   0    1.61    1.26
   5   6   0    1.09    1.02
   6  -6   0    1.79    1.14
   6  -6   0    2.92    1.58
  -6  -6   0    4.03    1.37
  -6   6   0    2.34    1.52
   6   6   0    1.67    1.20
  -7  -6   0   12.28    2.39
   7  -6   0    4.52    1.47
   7  -6   0   12.65    2.75
  -7   6   0    6.75    2.13
   7   6   0    6.32    1.93
   8  -6   0   -1.15    1.42
  -8   6   0    0.63    1.84
   8   6   0    0.03    1.32
   0  -7   0   -0.15    0.48
   0  -7   0    0.78    0.79
   0  -7   0   -0.73    0.40
   0   7   0    0.28    0.58
   0   7   0    0.38    0.50
   1  -7   0    0.63    0.67
   1  -7   0    0.29    0.59
  -1  -7   0    1.17    0.53
   1  -7   0    0.74    0.83
  -1  -7   0    0.26    0.53
  -1  -7   0    2.51    0.90
  -1   7   0   -0.19    0.57
  -1   7   0    0.93    0.70
   1   7   0    0.27    0.56
   1   7   0    1.21    0.60
  -2  -7   0   13.57    1.47
  -2  -7   0   10.03    1.47
   2  -7   0   14.35    2.00
   2  -7   0   11.73    1.63
  -2  -7   0   12.63    1.45
   2  -7   0   12.72    1.99
  -2   7   0   12.27    1.74
   2   7   0   12.20    1.53
   2   7   0   12.09    1.47
  -2   7   0   14.20    1.88
  -3  -7   0   32.56    2.55
  -3  -7   0   35.11    3.61
   3  -7   0   33.57    3.27
  -3  -7   0   28.57    2.40
   3  -7   0   31.08    3.28
   3   7   0   32.03    2.55
  -3   7   0   32.78    3.27
   3   7   0   29.16    2.61
  -3   7   0   35.69    3.44
  -4  -7   0    3.94    1.09
  -4  -7   0    1.04    0.60
   4  -7   0    2.05    1.08
   4  -7   0    2.28    1.17
   4   7   0    0.75    0.93
   4   7   0    0.52    0.80
  -4   7   0    1.22    1.06
   5  -7   0    6.21    1.65
  -5  -7   0    6.37    1.48
   5  -7   0    3.40    1.51
   5   7   0    5.69    1.56
   5   7   0    5.87    1.53
  -5   7   0    2.16    1.36
  -6  -7   0    4.78    1.52
   6  -7   0    3.97    1.80
   6  -7   0    5.06    1.50
   6   7   0    4.92    1.80
  -6   7   0    2.78    1.52
  -7  -7   0    0.37    1.13
   7  -7   0    0.20    1.33
   7  -7   0    0.54    0.99
   7   7   0    0.82    1.38
  -7   7   0    0.31    1.34
   0  -8   0   33.41    2.45
   0  -8   0   34.71    2.51
   0  -8   0   30.41    3.10
   0   8   0   30.08    2.44
   0   8   0   29.16    2.51
   1  -8   0   22.50    2.45
  -1  -8   0   23.95    2.63
  -1  -8   0   30.36    2.10
  -1  -8   0   25.19    2.10
   1  -8   0   23.82    2.44
   1  -8   0   25.40    2.87
   1   8   0   26.10    2.15
  -1   8   0   28.00    2.69
  -1   8   0   27.93    2.65
   1   8   0   25.76    2.19
   2  -8   0   69.74    5.11
  -2  -8   0   72.95    4.79
  -2  -8   0   73.28    4.56
  -2  -8   0   69.92    4.55
   2  -8   0   71.27    4.87
   2   8   0   72.04    4.63
  -2   8   0   67.84    4.90
   2   8   0   65.66    4.68
  -2   8   0   67.84    4.89
  -3  -8   0    0.38    0.69
   3  -8   0   -0.81    0.68
   3  -8   0   -0.37    0.87
  -3  -8   0    0.68    0.64
  -3   8   0    0.17    0.81
   3   8   0   -0.03    0.67
  -3   8   0    1.00    0.98
   3   8   0   -0.55    0.56
  -4  -8   0   10.92    1.62
   4  -8   0    6.62    1.67
   4  -8   0    9.27    1.94
  -4  -8   0   12.20    1.48
  -4   8   0    7.86    1.76
   4   8   0    8.66    1.60
   4   8   0    7.31    1.58
   5  -8   0   -0.20    0.93
  -5  -8   0    0.12    0.52
  -5  -8   0   -0.57    0.72
   5  -8   0    1.39    1.34
   5   8   0    0.59    1.05
   5   8   0    1.41    1.05
  -5   8   0   -1.50    0.82
   6  -8   0   -0.48    1.10
   6  -8   0    1.58    1.23
  -6  -8   0    0.87    1.09
  -6   8   0    0.86    1.37
   6   8   0    0.96    1.34
   7  -8   0   -0.26    1.12
   7  -8   0    0.26    1.30
   7   8   0    1.23    1.33
  -7   8   0   -0.73    1.20
   0  -9   0    1.39    0.65
   0  -9   0    0.81    0.97
   0  -9   0    0.93    0.63
   0   9   0    0.05    0.59
   0   9   0    0.22    0.71
  -1  -9   0    0.33    0.67
   1  -9   0    0.35    0.92
   1  -9   0    0.07    0.67
  -1  -9   0    0.29    0.44
  -1  -9   0    1.47    0.95
  -1   9   0    0.01    0.62
   1   9   0   -0.51    0.50
   1   9   0   -0.12    0.67
  -1   9   0   -0.24    0.73
   2  -9   0   28.03    3.34
  -2  -9   0   35.64    3.26
  -2  -9   0   26.93    2.32
   2  -9   0   29.03    3.03
   2   9   0   31.75    2.50
  -2   9   0   32.92    3.22
   2   9   0   29.69    2.53
   3  -9   0    6.17    1.73
  -3  -9   0   10.17    1.43
   3  -9   0   10.50    1.89
  -3  -9   0    7.51    1.43
   3   9   0    5.50    1.34
  -3   9   0    9.01    1.75
   3   9   0    6.39    1.27
  -3   9   0    7.84    1.70
   4  -9   0    4.86    1.65
  -4  -9   0    6.21    1.22
  -4  -9   0    5.27    1.28
   4  -9   0    4.81    1.65
   4   9   0    6.34    1.56
  -4   9   0    5.08    1.65
   4   9   0    4.48    1.29
   5  -9   0   -1.04    0.98
  -5  -9   0   -0.06    0.58
   5  -9   0    1.90    1.31
  -5  -9   0   -0.45    0.70
  -5   9   0   -0.17    0.97
   5   9   0   -1.35    0.89
   6  -9   0    0.02    1.49
   6  -9   0    0.23    1.05
  -6  -9   0   -1.51    1.05
   6   9   0   -0.19    1.08
  -6   9   0   -1.30    1.08
   7  -9   0   -0.52    1.38
   7  -9   0    1.34    1.30
  -7   9   0   -0.39    1.30
   7   9   0    0.94    1.37
   0 -10   0    5.97    1.55
   0 -10   0    3.69    0.96
   0  10   0    4.77    1.10
   0  10   0    2.84    1.05
  -1 -10   0   -0.28    0.52
   1 -10   0    0.92    1.16
   1 -10   0   -0.10    0.65
  -1 -10   0    0.22    0.98
   1  10   0    0.22    0.58
   1  10   0    1.32    0.75
  -1  10   0    0.50    0.90
  -1  10   0   -0.07    0.80
   2 -10   0    1.86    1.24
  -2 -10   0    0.94    0.95
   2 -10   0    1.04    0.87
  -2 -10   0    2.09    0.77
   2  10   0    2.91    0.88
  -2  10   0    0.76    0.88
   2  10   0    1.41    0.83
   3 -10   0    3.15    1.29
   3 -10   0    0.06    1.17
  -3 -10   0   -0.15    0.61
  -3 -10   0    0.05    0.90
  -3  10   0    1.19    1.24
   3  10   0    1.36    0.85
  -3  10   0    0.09    0.83
   3  10   0   -0.74    0.77
  -4 -10   0    0.56    0.85
   4 -10   0    1.78    1.19
   4 -10   0   -0.61    0.95
  -4 -10   0    0.48    0.73
  -4  10   0   -0.28    1.20
   4  10   0    1.34    1.01
   4  10   0    0.56    0.74
   5 -10   0    6.13    2.03
  -5 -10   0    3.70    1.20
   5 -10   0    4.71    1.63
  -5 -10   0    2.51    0.91
  -5  10   0    1.28    1.35
   5  10   0    3.07    1.37
   6 -10   0    1.95    1.45
   6 -10   0    1.05    1.37
   6  10   0    0.19    1.24
  -6  10   0    2.51    1.56
   7 -10   0    0.38    1.65
   7  10   0    6.26    1.94
  -7  10   0   -2.75    1.22
   0 -11   0    0.23    0.50
   0 -11   0    0.53    0.68
   0 -11   0   -0.32    0.94
   0  11   0    0.63    0.72
   0  11   0    0.59    0.79
   1 -11   0    2.68    0.87
   1 -11   0    0.82    1.18
  -1 -11   0   -1.00    0.85
  -1 -11   0    0.03    0.61
  -1  11   0    1.14    0.97
  -1  11   0   -0.98    0.55
   1  11   0    0.75    0.86
   1  11   0    0.44    0.73
  -2 -11   0    1.61    0.73
  -2 -11   0    1.58    1.09
   2 -11   0    1.25    1.29
   2 -11   0    3.74    1.17
   2  11   0    0.97    0.87
  -2  11   0    1.55    1.02
   2  11   0    1.26    0.81
   3 -11   0    1.98    1.44
  -3 -11   0    0.56    0.73
  -3 -11   0    1.21    1.14
   3 -11   0    1.12    1.10
   3  11   0    0.36    0.88
   3  11   0    1.33    0.87
  -3  11   0   -1.68    0.77
  -4 -11   0    2.23    1.06
  -4 -11   0    3.84    1.10
   4 -11   0    4.35    1.75
   4 -11   0    5.63    1.78
  -4  11   0    7.52    1.86
   4  11   0    4.89    1.37
  -5 -11   0    2.58    0.92
   5 -11   0    2.19    1.51
   5 -11   0   -0.61    1.11
  -5  11   0    0.63    1.20
   5  11   0   -0.18    1.09
   6 -11   0    0.32    1.33
   6 -11   0   11.27    2.47
   6  11   0    0.39    1.29
  -6  11   0    1.05    1.42
   0 -12   0   19.43    2.23
   0 -12   0   18.06    1.63
   0 -12   0   21.86    3.05
   0  12   0   17.93    2.39
   0  12   0   21.73    2.48
   1 -12   0    2.25    0.97
   1 -12   0    1.50    1.44
  -1 -12   0    2.57    1.32
  -1 -12   0    2.71    0.92
  -1  12   0    2.30    1.23
   1  12   0    4.44    1.20
  -1  12   0    1.61    1.09
   1  12   0    4.24    1.17
   2 -12   0    1.66    1.04
   2 -12   0   -0.21    1.17
  -2 -12   0    0.26    0.62
  -2 -12   0    2.47    1.29
   2  12   0    1.29    1.00
   2  12   0   -0.33    0.66
  -2  12   0    1.04    1.03
  -2  12   0    0.89    1.11
  -3 -12   0    0.00    0.96
  -3 -12   0   -0.34    0.58
   3 -12   0    1.02    1.34
   3 -12   0    0.52    1.20
  -3  12   0   -0.75    1.04
   3  12   0   -0.60    0.79
  -4 -12   0    3.28    1.23
   4 -12   0    3.25    1.71
   4 -12   0    0.29    1.06
  -4  12   0    0.68    1.32
   4  12   0    3.75    1.28
   5 -12   0   -0.90    1.33
  -5 -12   0    0.24    0.81
   5 -12   0    0.06    1.31
   5  12   0   -2.02    0.81
  -5  12   0    0.62    1.40
   6 -12   0    0.65    1.63
   6 -12   0   -1.32    1.07
   6  12   0    0.74    1.30
  -6  12   0    2.64    1.89
   0 -13   0    2.94    1.56
   0 -13   0    0.72    0.77
   0  13   0    0.36    0.79
   0  13   0    2.76    1.22
  -1 -13   0    0.62    0.69
  -1 -13   0   -1.47    0.87
   1 -13   0    1.44    0.98
   1 -13   0   -0.57    1.24
   1  13   0    0.96    0.94
  -1  13   0    1.31    1.15
  -2 -13   0   -0.36    1.08
   2 -13   0    0.54    1.13
  -2 -13   0    2.09    0.86
   2 -13   0    0.70    1.05
  -2  13   0    1.58    1.30
   2  13   0    2.33    1.13
   3 -13   0    4.44    1.63
   3 -13   0    5.19    1.87
  -3 -13   0    5.51    1.69
   3  13   0    3.53    1.28
  -3  13   0    6.13    1.92
   4 -13   0    2.31    1.68
   4 -13   0    1.27    1.38
  -4 -13   0    1.10    1.06
  -4  13   0   -1.81    1.01
   4  13   0    0.14    1.08
  -5 -13   0   -0.46    0.83
   5 -13   0    0.41    1.27
   5 -13   0   -0.92    1.43
  -5  13   0   -0.67    1.25
   5  13   0    0.48    1.10
   0 -14   0   10.09    2.25
   0 -14   0    9.95    1.69
   0  14   0    6.54    1.69
   1 -14   0    4.16    1.31
  -1 -14   0   -0.15    1.25
  -1 -14   0    1.41    0.91
   1 -14   0    0.16    1.39
   1  14   0    3.59    1.43
  -1  14   0   -0.07    0.96
   2 -14   0   -1.44    0.70
  -2 -14   0   -1.16    0.87
   2 -14   0   -0.01    1.29
  -2  14   0    0.25    1.32
   2  14   0   -2.50    0.71
  -3 -14   0    1.47    1.20
   3 -14   0   -0.61    1.11
   3 -14   0    2.91    1.78
  -3  14   0    1.60    1.34
   3  14   0    1.60    1.17
   4 -14   0   -0.39    1.09
  -4 -14   0    4.79    1.51
   4 -14   0    3.69    1.97
  -4  14   0    5.47    1.94
   4  14   0    3.66    1.42
   5 -14   0    2.25    1.85
   5 -14   0    1.10    1.46
  -5  14   0    2.85    1.98
   5  14   0    1.35    1.17
   0 -15   0   -0.71    1.20
   0  15   0    0.01    1.04
  -1 -15   0   -3.26    0.86
   1 -15   0   -0.40    1.12
  -1  15   0    1.49    1.12
   1  15   0   -1.41    0.85
   2 -15   0    0.09    1.40
  -2 -15   0   -0.61    1.13
   2  15   0    0.43    1.04
  -2  15   0   -2.12    0.90
  -3 -15   0   -0.74    0.99
   3 -15   0    0.01    1.21
   3  15   0    0.29    1.07
  -3  15   0    1.01    1.32
   4 -15   0   -0.47    1.50
  -4 -15   0    0.62    1.20
  -4  15   0    1.25    1.79
   4  15   0    0.72    1.07
   0 -16   0    1.36    1.60
   0  16   0   -2.16    0.94
  -1 -16   0    1.64    1.36
   1 -16   0   -0.93    1.28
   1  16   0    1.40    1.19
  -2 -16   0    2.87    1.69
   2 -16   0   -1.18    1.25
   2  16   0    1.39    1.10
  -2  16   0   -1.08    1.31
  -3 -16   0   -0.68    1.25
   3 -16   0   -1.32    1.29
  -3  16   0    5.11    1.99
   3  16   0    2.29    1.35
   0 -17   0   -0.65    1.38
   0  17   0   -2.67    0.96
   1 -17   0   -0.19    1.56
  -1 -17   0    0.64    1.42
   1  17   0    1.10    1.31
   8   0  -1    0.43    1.28
  -8   0   1   -0.70    1.24
  -7   0   1   -0.47    1.02
   7   0  -1   -0.66    0.86
   6   0  -1    0.61    1.05
  -6   0   1    0.32    1.14
   5   0  -1   -0.20    0.26
  -5   0   1    0.40    1.08
   5   0  -1   -0.38    0.86
   4   0  -1   -0.42    0.69
   4   0  -1    0.60    0.81
   4   0  -1   -0.23    0.29
  -4   0   1    0.26    0.80
   3   0  -1   -0.70    0.53
  -3   0   1   -0.12    0.55
  -3   0   1   -0.25    0.53
   3   0  -1   -0.19    0.24
   3   0  -1    0.15    0.55
   2   0  -1   -0.31    0.22
   2   0  -1   -0.04    0.54
   2   0  -1   -0.35    0.47
  -2   0   1   -0.52    0.49
  -2   0   1   -0.45    0.51
   1   0  -1   -0.17    0.09
  -1   0   1   -0.25    0.22
   1   0  -1   -0.26    0.20
  -1   0   1   -0.21    0.24
   1   0  -1   -0.08    0.22
  -1   0  -1    0.12    0.23
   1   0   1    0.24    0.21
   1   0   1    0.30    0.22
  -1   0  -1   -0.20    0.20
  -2   0  -1   -0.89    0.50
   2   0   1    0.19    0.50
  -2   0  -1   -0.15    0.45
   2   0   1   -0.74    0.45
   3   0   1    0.10    0.54
  -3   0  -1   -0.44    0.47
  -3   0  -1   -0.23    0.53
   3   0   1   -0.16    0.54
   4   0   1    0.58    0.79
  -4   0  -1    0.03    0.78
   4   0   1   -0.22    0.39
   4   0   1    0.66    0.77
   5   0   1   -0.22    0.82
  -5   0  -1    0.12    0.90
   5   0   1    0.39    0.39
   5   0   1   -0.82    0.74
  -6   0  -1    2.19    1.38
   6   0   1    1.44    1.22
   7   0   1    0.10    1.05
  -7   0  -1   -0.11    1.19
   8   0   1   -1.60    0.84
  -8   0  -1    0.85    1.64
   8  -1  -1    0.54    1.45
  -8  -1   1    1.01    1.45
   8   1  -1    0.87    1.23
  -8   1   1   -0.01    1.42
  -7  -1   1    2.22    1.59
   7  -1  -1    0.48    1.25
   7   1  -1    1.85    1.36
  -7   1   1    2.23    1.55
   6  -1  -1    0.56    1.15
  -6  -1   1   -0.38    1.13
   6  -1  -1   -0.15    0.43
  -6   1   1    1.81    1.38
   6   1  -1   -0.88    0.92
  -5  -1   1    2.19    1.13
   5  -1  -1    4.08    1.30
   5   1  -1    3.79    1.38
  -5   1   1    3.79    1.37
   5   1  -1    2.48    1.17
   4  -1  -1    1.88    0.93
   4  -1  -1    0.36    0.79
   4  -1  -1    1.10    0.49
  -4  -1   1    1.37    0.89
   4   1  -1    0.36    0.78
   4   1  -1   -0.44    0.62
  -4   1   1    0.48    0.82
  -4   1   1    0.73    0.90
   3  -1  -1   26.33    2.43
   3  -1  -1   25.71    2.43
  -3  -1   1   25.03    2.36
  -3  -1   1   24.85    2.35
   3  -1  -1   22.28    1.64
  -3   1   1   22.25    2.29
   3   1  -1   23.92    2.30
   3   1  -1   19.86    2.16
  -3   1   1   21.79    2.27
   2  -1  -1  787.00   42.81
  -2  -1   1  751.08   42.76
  -2  -1   1  784.15   42.76
   2  -1  -1  745.71   42.51
   2  -1  -1  769.90   42.83
   2   1  -1  747.18   42.75
  -2   1   1  769.05   42.80
  -2   1   1  758.52   42.79
   2   1  -1  751.57   42.74
   1  -1  -1   56.65    3.61
  -1  -1   1   60.97    3.59
   1  -1  -1   58.06    3.61
  -1  -1   1   63.18    3.61
   1  -1  -1   59.61    3.52
   1   1  -1   60.85    3.60
  -1   1   1   61.37    3.63
  -1   1   1   61.83    3.63
   1   1  -1   54.61    3.58
   0  -1  -1   -0.16    0.05
   0  -1   1   -0.12    0.08
   0   1  -1   -0.18    0.05
   0   1  -1   -0.07    0.07
   1  -1   1  150.48    8.49
  -1  -1  -1  147.88    8.31
  -1  -1  -1  147.01    8.38
  -1  -1  -1  150.93    8.40
  -1   1  -1  144.54    8.47
   1   1   1  146.16    8.39
   1   1   1  153.75    8.40
  -1   1  -1  138.87    8.47
  -2  -1  -1    5.42    0.86
   2  -1   1    4.41    0.85
  -2  -1  -1    3.11    0.73
   2  -1   1    3.31    0.78
  -2   1  -1    4.28    0.83
   2   1   1    4.07    0.82
  -2   1  -1    4.37    0.86
   2   1   1    3.70    0.72
   3  -1   1    8.49    1.41
   3  -1   1   17.33    1.83
  -3  -1  -1   13.57    1.59
  -3  -1  -1   11.92    1.49
   3   1   1   12.11    1.49
   3   1   1   12.18    1.55
  -3   1  -1    9.52    1.46
  -3   1  -1   12.21    1.59
   4  -1   1   32.83    3.16
   4  -1   1   26.98    2.11
  -4  -1  -1   33.03    2.75
   4  -1   1   30.69    3.13
  -4   1  -1   30.85    3.02
   4   1   1   28.72    1.86
   4   1   1   31.51    2.63
   4   1   1   35.30    2.81
   5  -1   1    1.47    0.61
  -5  -1  -1    2.18    1.13
   5  -1   1    0.41    0.91
   5   1   1    0.42    0.90
  -5   1  -1    1.50    1.12
   5   1   1    0.05    0.89
  -6  -1  -1   25.35    3.28
   6  -1   1   26.58    2.00
   6  -1   1   26.96    3.35
  -6   1  -1   28.48    3.50
   6   1   1   25.16    3.27
  -7  -1  -1   -0.81    1.36
   7  -1   1    0.03    1.15
  -7   1  -1    2.24    1.52
   7   1   1    0.42    1.16
  -8  -1  -1    0.48    1.48
   8  -1   1    1.12    1.47
  -8   1  -1   -0.45    1.37
   8   1   1   -0.07    1.15
   8  -2  -1   -0.65    1.20
  -8  -2   1   -1.92    1.42
  -8   2   1   -0.89    1.45
   8   2  -1    1.42    1.23
   7  -2  -1    4.52    1.72
  -7  -2   1    2.93    1.75
   7   2  -1    1.76    1.32
  -7   2   1    5.15    2.06
  -6  -2   1    8.08    1.84
   6  -2  -1    8.34    1.17
   6  -2  -1    5.20    1.66
   6   2  -1    4.70    1.61
  -6   2   1    6.40    1.85
   5  -2  -1    1.29    0.69
  -5  -2   1    0.41    0.92
   5  -2  -1    1.46    1.14
   5   2  -1    3.19    1.18
  -5   2   1    1.49    1.16
   5   2  -1    1.03    1.03
   4  -2  -1    4.72    1.17
   4  -2  -1    1.40    0.97
  -4  -2   1    0.54    0.80
   4  -2  -1    1.57    0.65
   4   2  -1    3.74    1.06
  -4   2   1    1.79    1.04
  -4   2   1    2.22    1.02
   4   2  -1    2.39    0.97
   3  -2  -1    0.59    0.68
   3  -2  -1    0.54    0.67
   3  -2  -1    0.50    0.49
  -3  -2   1    1.39    0.74
  -3  -2   1    1.31    0.63
  -3   2   1   -0.23    0.57
   3   2  -1    1.35    0.71
  -3   2   1    0.22    0.61
   3   2  -1    1.82    0.66
   2  -2  -1   13.56    1.46
   2  -2  -1   12.48    1.29
  -2  -2   1   10.69    1.27
   2  -2  -1   11.74    1.43
  -2  -2   1   13.82    1.39
  -2   2   1   13.17    1.42
   2   2  -1   11.63    1.38
  -2   2   1   12.31    1.42
   2   2  -1   11.45    1.34
   1  -2  -1   67.45    3.92
  -1  -2   1   65.59    3.89
  -1  -2   1   65.28    3.90
   1  -2  -1   65.08    3.91
   1  -2  -1   67.19    3.92
   1   2  -1   58.09    3.88
  -1   2   1   60.56    3.89
  -1   2   1   62.84    3.91
   1   2  -1   68.51    3.90
   0  -2  -1  255.01   14.14
   0  -2  -1  267.21   14.30
   0  -2   1  253.69   14.28
   0  -2   1  236.97   14.24
   1  -2   1    8.64    0.91
  -1  -2  -1    6.00    0.66
   1  -2   1    7.93    0.91
  -1  -2  -1    6.19    0.63
   1   2   1    5.78    0.62
   1   2   1    6.18    0.62
  -1   2  -1    6.75    0.84
  -1   2  -1    5.12    0.78
  -2  -2  -1   51.03    3.41
   2  -2   1   57.54    3.61
   2  -2   1   56.76    3.60
  -2  -2  -1   53.08    3.15
  -2  -2  -1   54.49    3.42
   2   2   1   51.96    3.41
   2   2   1   53.46    3.41
  -2   2  -1   51.40    3.57
  -2   2  -1   52.40    3.56
  -3  -2  -1    3.71    0.81
   3  -2   1    3.46    0.98
   3  -2   1    3.76    0.81
   3  -2   1    4.07    0.98
  -3  -2  -1    1.66    0.75
   3   2   1    3.12    0.80
   3   2   1    2.98    0.91
  -3   2  -1    3.88    1.00
  -3   2  -1    2.95    0.93
  -4  -2  -1   18.84    2.19
   4  -2   1   16.54    2.25
   4  -2   1   15.92    2.19
   4  -2   1   22.11    1.98
   4   2   1   21.19    2.30
   4   2   1   18.38    2.21
  -4   2  -1   16.50    2.24
   5  -2   1    1.25    0.68
   5  -2   1   -0.86    0.85
  -5  -2  -1   -0.33    0.87
   5   2   1    1.21    1.00
  -5   2  -1   -0.39    0.88
   5   2   1    1.22    0.94
  -6  -2  -1    5.24    1.60
   6  -2   1    4.66    1.66
   6  -2   1    7.80    1.18
   6   2   1    5.64    1.72
  -6   2  -1    4.98    1.65
   7  -2   1    1.18    1.41
  -7  -2  -1    2.54    1.39
   7   2   1    1.90    1.36
  -7   2  -1    0.73    1.44
  -8  -2  -1    0.15    1.32
   8  -2   1   -1.60    1.02
   8   2   1   -0.34    1.11
  -8   2  -1    2.88    1.81
  -8  -3   1    1.53    1.54
   8  -3  -1   -2.65    1.03
   8   3  -1    2.10    1.55
  -8   3   1    3.85    1.92
   7  -3  -1   -0.24    1.19
  -7  -3   1    2.50    1.45
   7   3  -1    1.64    1.35
  -7   3   1   -0.04    1.21
   6  -3  -1    0.13    0.77
   6  -3  -1   -0.08    1.17
  -6  -3   1    1.88    1.25
   6   3  -1    0.97    1.09
  -6   3   1    1.49    1.33
   5  -3  -1    0.90    1.10
  -5  -3   1    0.33    0.88
   5  -3  -1   -0.05    0.64
   5   3  -1    0.10    0.93
  -5   3   1    1.25    0.98
   5   3  -1    1.11    0.86
   4  -3  -1    1.92    1.04
  -4  -3   1    0.39    0.85
   4  -3  -1    0.61    0.67
   4   3  -1    0.88    0.82
   4   3  -1    0.54    0.75
  -4   3   1    2.47    1.03
  -3  -3   1   31.87    2.51
   3  -3  -1   35.86    2.71
   3  -3  -1   29.12    2.61
  -3  -3   1   30.43    2.47
   3  -3  -1   32.32    2.42
  -3   3   1   32.03    2.64
  -3   3   1   34.18    2.71
   3   3  -1   33.86    2.58
   3   3  -1   31.47    2.51
  -2  -3   1   28.39    1.78
  -2  -3   1   26.81    2.04
   2  -3  -1   26.39    2.05
   2  -3  -1   26.70    2.15
  -2  -3   1   27.76    2.05
   2  -3  -1   27.07    2.15
  -2   3   1   26.31    2.17
   2   3  -1   28.18    2.10
   2   3  -1   26.23    2.03
  -2   3   1   29.67    2.21
  -1  -3   1    8.47    0.98
   1  -3  -1    9.62    1.14
  -1  -3   1    8.97    0.94
   1  -3  -1    8.31    0.98
  -1  -3   1    7.57    0.90
   1  -3  -1    7.54    0.95
   1   3  -1    7.10    0.88
  -1   3   1    8.07    0.97
   1   3  -1    9.29    1.01
  -1   3   1    7.49    0.97
   0  -3  -1   78.72    4.65
   0  -3  -1   83.43    4.84
   0  -3   1   78.71    4.79
   0  -3   1   82.27    4.76
   0   3   1   77.20    4.65
   0   3   1   80.20    4.64
   0   3  -1   81.15    4.77
   0   3  -1   79.27    4.79
  -1  -3  -1   12.79    0.92
   1  -3   1   11.48    1.28
   1  -3   1   12.61    1.28
  -1  -3  -1   12.52    1.20
   1   3   1   12.79    0.94
  -1   3  -1   10.66    1.24
  -1   3  -1   12.20    1.27
   1   3   1   10.09    0.93
   2  -3   1    1.91    0.72
  -2  -3  -1    0.36    0.48
   2  -3   1    3.86    0.84
   2  -3   1    2.51    0.80
  -2  -3  -1    1.74    0.48
  -2  -3  -1    0.69    0.49
   2   3   1    2.28    0.57
  -2   3  -1    2.21    0.75
   2   3   1    2.29    0.64
  -2   3  -1    1.05    0.66
  -3  -3  -1   25.60    2.07
   3  -3   1   24.22    2.47
   3  -3   1   23.68    2.03
  -3  -3  -1   25.06    2.01
   3   3   1   23.17    2.01
  -3   3  -1   26.35    2.60
   3   3   1   23.54    2.04
  -4  -3  -1    4.62    1.07
   4  -3   1    3.56    1.31
   4  -3   1    2.64    0.89
   4  -3   1    2.58    1.09
  -4   3  -1    4.03    1.13
   4   3   1    3.22    1.02
   4   3   1    4.19    1.16
  -5  -3  -1   18.33    2.41
   5  -3   1   19.33    2.62
   5  -3   1   21.70    2.17
   5   3   1   19.31    2.49
   5   3   1   17.63    2.45
  -5   3  -1   21.58    2.77
   6  -3   1    1.09    0.85
   6  -3   1    0.86    1.30
  -6  -3  -1    0.27    1.05
  -6   3  -1    2.65    1.41
   6   3   1    2.45    1.37
  -7  -3  -1   -0.01    1.24
   7  -3   1   -1.03    1.03
  -7   3  -1    0.30    1.21
   7   3   1    0.73    1.24
   8  -3   1    0.51    1.37
  -8  -3  -1    1.00    1.46
  -8   3  -1   -0.30    1.22
   8   3   1    3.07    1.71
  -8  -4   1   -1.14    1.30
   8  -4  -1   -1.01    1.20
   8   4  -1    1.71    1.52
  -8   4   1    1.65    1.81
   7  -4  -1   -0.57    1.15
  -7  -4   1   -1.38    1.11
   7  -4  -1    0.57    0.76
   7   4  -1    1.17    1.31
  -7   4   1    0.40    1.20
  -6  -4   1    5.57    1.62
   6  -4  -1    7.39    1.36
   6  -4  -1    3.11    1.53
  -6   4   1    2.72    1.51
   6   4  -1    4.78    1.60
   5  -4  -1    1.44    0.84
   5  -4  -1    1.24    1.11
  -5  -4   1    0.51    1.01
   5   4  -1    1.38    1.03
  -5   4   1    1.61    1.19
   5   4  -1   -0.95    0.87
   4  -4  -1    0.37    0.75
  -4  -4   1    0.92    0.78
   4  -4  -1    2.45    1.09
   4   4  -1   -0.87    0.67
   4   4  -1    2.00    0.95
  -4   4   1    2.36    1.08
  -3  -4   1    5.24    1.02
   3  -4  -1    4.98    1.06
   3  -4  -1    3.78    1.05
  -3  -4   1    5.17    0.63
  -3  -4   1    6.08    1.10
   3  -4  -1    4.72    1.12
  -3   4   1    7.92    1.39
   3   4  -1    5.75    1.09
   3   4  -1    5.74    1.16
  -3   4   1    2.16    0.90
  -2  -4   1   13.91    1.14
  -2  -4   1   13.10    1.46
   2  -4  -1   11.73    1.50
  -2  -4   1   14.34    1.49
   2  -4  -1   15.05    1.63
   2   4  -1   12.36    1.46
  -2   4   1   11.71    1.51
  -2   4   1   14.44    1.64
   2   4  -1   11.82    1.38
   1  -4  -1   42.36    2.93
  -1  -4   1   42.13    2.93
  -1  -4   1   43.66    2.88
   1  -4  -1   49.87    2.98
   1  -4  -1   47.54    3.10
  -1  -4   1   45.86    2.91
   1   4  -1   43.27    2.94
   1   4  -1   40.51    2.89
  -1   4   1   44.20    2.94
   0  -4   1    6.79    1.07
   0  -4  -1   10.50    1.23
   0  -4   1    7.48    0.91
   0  -4   1    7.88    0.98
   0  -4  -1    7.28    0.82
   0   4  -1    6.88    0.95
   0   4   1    6.10    0.78
   0   4  -1    7.58    0.95
   0   4   1    6.35    0.75
   1  -4   1    3.25    0.73
   1  -4   1    3.98    0.92
  -1  -4  -1    2.22    0.71
  -1  -4  -1    2.46    0.47
   1  -4   1    3.80    0.82
  -1   4  -1    2.45    0.68
  -1   4  -1    3.63    0.85
   1   4   1    1.33    0.47
   1   4   1    1.58    0.43
  -2  -4  -1   18.51    1.49
  -2  -4  -1   19.41    1.56
   2  -4   1   22.99    2.17
   2  -4   1   22.30    2.11
   2  -4   1   18.97    2.02
  -2  -4  -1   20.75    1.57
  -2   4  -1   24.30    2.22
  -2   4  -1   17.62    1.94
   2   4   1   21.19    1.59
   2   4   1   18.09    1.58
  -3  -4  -1    5.63    1.07
   3  -4   1   10.55    1.42
  -3  -4  -1   10.79    1.32
   3  -4   1    7.29    1.37
  -3  -4  -1    8.56    0.91
   3  -4   1    8.04    1.48
  -3   4  -1    5.53    1.22
   3   4   1    7.63    1.20
   3   4   1    9.20    1.27
  -3   4  -1   10.36    1.62
  -4  -4  -1    0.42    0.71
   4  -4   1    3.36    1.16
   4  -4   1    1.02    0.81
   4   4   1    0.68    0.68
   4   4   1    0.95    0.88
  -4   4  -1    1.10    0.86
   5  -4   1    3.25    1.35
   5  -4   1    4.08    1.16
  -5  -4  -1    3.11    1.13
   5   4   1    3.09    1.12
   5   4   1    1.60    1.01
  -5   4  -1    4.37    1.45
  -6  -4  -1    0.00    0.98
   6  -4   1    0.67    1.18
   6  -4   1    0.46    0.85
  -6   4  -1    0.26    1.15
   6   4   1    2.73    2.12
   6   4   1    0.57    1.05
  -7  -4  -1   -1.18    0.99
   7  -4   1    0.40    1.24
   7  -4   1    1.88    0.97
  -7   4  -1    4.87    1.93
   7   4   1    1.51    1.34
  -8  -4  -1   -0.05    1.26
   8  -4   1    5.53    2.07
  -8   4  -1   -0.04    1.40
   8   4   1    1.31    1.48
   8  -5  -1    0.21    1.34
  -8  -5   1    3.67    1.75
   8   5  -1   -0.36    1.44
  -8   5   1    1.47    1.61
   7  -5  -1   -2.60    0.88
   7  -5  -1    0.15    0.88
  -7  -5   1    2.80    1.49
  -7   5   1    0.94    1.39
   7   5  -1    2.22    1.47
  -6  -5   1    8.64    1.90
   6  -5  -1   11.32    1.79
   6  -5  -1    9.99    2.34
   6   5  -1    9.20    2.09
  -6   5   1    9.07    2.16
  -5  -5   1    5.07    1.44
   5  -5  -1    3.49    1.46
   5  -5  -1    2.45    1.10
   5   5  -1    4.00    1.37
   5   5  -1    2.12    1.13
  -5   5   1    4.57    1.48
  -4  -5   1   10.76    1.71
   4  -5  -1   10.20    1.66
  -4  -5   1   11.88    0.91
   4  -5  -1   14.84    2.17
   4   5  -1    9.91    1.65
  -4   5   1   12.98    1.99
   4   5  -1   14.80    2.00
  -3  -5   1   33.83    2.57
  -3  -5   1   32.05    2.51
  -3  -5   1   31.22    2.17
   3  -5  -1   33.93    2.81
   3  -5  -1   33.70    2.70
   3  -5  -1   29.98    2.68
   3   5  -1   29.51    2.62
  -3   5   1   31.76    2.75
  -3   5   1   27.07    2.86
   3   5  -1   32.59    2.55
  -2  -5   1   12.26    1.38
  -2  -5   1   12.54    1.33
   2  -5  -1   12.03    1.57
   2  -5  -1   10.67    1.55
  -2  -5   1    9.66    1.29
   2  -5  -1    9.46    1.45
  -2   5   1   11.24    1.52
   2   5  -1   11.07    1.42
   2   5  -1   10.14    1.33
  -2   5   1   10.42    1.41
   1  -5  -1   14.38    1.73
  -1  -5   1   15.51    1.63
  -1  -5   1   16.25    1.37
   1  -5  -1   15.64    1.60
   1  -5  -1   14.86    1.53
  -1  -5   1   16.55    1.56
   1   5  -1   13.76    1.55
  -1   5   1   14.28    1.53
   1   5  -1   16.33    1.56
   0  -5  -1   11.90    1.20
   0  -5  -1   11.32    1.42
   0  -5   1   13.46    1.35
   0  -5   1   13.62    1.41
   0  -5  -1   11.48    1.14
   0  -5   1   13.23    1.59
   0   5   1   10.97    1.21
   0   5  -1   12.18    1.38
   0   5   1   11.96    1.19
   0   5  -1   10.70    1.27
  -1  -5  -1  120.34    7.05
   1  -5   1  119.08    7.36
  -1  -5  -1  115.30    7.26
   1  -5   1  125.13    7.35
   1  -5   1  124.94    7.45
  -1   5  -1  118.31    7.33
  -1   5  -1  112.93    7.35
   1   5   1  127.71    7.11
   1   5   1  124.86    7.14
   2  -5   1   65.87    4.37
   2  -5   1   61.34    4.29
  -2  -5  -1   70.59    4.04
  -2  -5  -1   62.09    4.04
   2  -5   1   65.20    4.38
  -2  -5  -1   62.95    3.97
   2   5   1   61.14    4.05
  -2   5  -1   56.76    4.25
  -2   5  -1   67.53    4.39
   2   5   1   64.16    4.01
   3  -5   1   13.81    1.88
  -3  -5  -1   15.06    1.67
  -3  -5  -1   14.35    1.64
   3  -5   1   13.45    1.90
  -3  -5  -1   15.63    1.33
   3  -5   1   17.52    2.22
   3   5   1   19.39    1.91
  -3   5  -1   15.63    2.04
   3   5   1   13.55    1.66
  -3   5  -1   16.97    2.13
   4  -5   1   10.81    1.92
   4  -5   1   14.87    1.93
  -4  -5  -1    9.77    1.56
   4   5   1   11.46    1.70
   4   5   1   15.71    1.92
  -4   5  -1   13.50    2.01
  -5  -5  -1   21.27    2.55
   5  -5   1   16.44    2.21
   5  -5   1   21.62    2.87
  -5   5  -1   17.92    2.65
   5   5   1   19.53    2.48
   5   5   1   19.95    2.58
   6  -5   1    6.84    1.90
   6  -5   1    2.14    1.09
  -6  -5  -1    2.69    1.22
   6   5   1    3.98    1.60
   6   5   1    5.88    1.66
  -6   5  -1    2.29    1.49
   7  -5   1    1.71    1.51
  -7  -5  -1    6.67    1.93
   7  -5   1    2.85    1.09
  -7   5  -1    2.23    1.61
   7   5   1    2.62    1.51
   8  -5   1    3.26    1.95
   8   5   1    0.91    1.47
  -8   5  -1    0.55    1.39
   8  -6  -1    4.96    2.07
   8   6  -1    4.74    2.18
  -8   6   1    6.01    2.37
   7  -6  -1   -0.63    0.92
  -7  -6   1    0.35    1.24
   7  -6  -1    1.43    1.52
  -7   6   1    3.39    1.74
   7   6  -1   -0.25    1.12
   6  -6  -1   -0.03    1.14
   6  -6  -1   -1.57    0.73
  -6  -6   1   -0.61    0.83
   6   6  -1    0.33    1.02
  -6   6   1    0.39    1.18
   5  -6  -1   21.41    2.68
  -5  -6   1   24.71    2.86
   5  -6  -1   26.52    3.26
  -5   6   1   17.82    2.77
   5   6  -1   21.07    2.69
   5   6  -1   33.48    3.34
  -4  -6   1    6.76    0.85
   4  -6  -1    6.71    1.57
   4  -6  -1    4.34    1.24
  -4  -6   1    3.49    1.09
   4   6  -1    6.53    1.39
   4   6  -1    6.33    1.47
  -4   6   1    3.76    1.31
  -3  -6   1    2.12    0.79
   3  -6  -1    2.00    0.98
  -3  -6   1    1.88    0.73
  -3  -6   1    1.92    0.66
   3  -6  -1    2.08    1.02
  -3   6   1    1.57    0.85
   3   6  -1    3.31    0.95
  -3   6   1    1.11    0.90
   3   6  -1    1.20    0.67
   2  -6  -1    0.61    0.63
  -2  -6   1    1.60    0.63
   2  -6  -1    0.61    0.80
  -2  -6   1    0.51    0.52
  -2  -6   1    0.31    0.49
   2  -6  -1    0.71    0.60
  -2   6   1    0.44    0.59
  -2   6   1   -0.15    0.54
   2   6  -1    0.09    0.50
   2   6  -1    0.00    0.56
   1  -6  -1    5.73    1.00
  -1  -6   1    5.84    0.96
  -1  -6   1    6.55    1.19
   1  -6  -1    6.44    1.20
  -1  -6   1    5.64    0.92
   1  -6  -1    5.24    0.96
  -1   6   1    5.41    0.98
   1   6  -1    6.69    1.11
   1   6  -1    6.85    1.04
  -1   6   1    5.90    1.05
   0  -6  -1   16.67    1.39
   0  -6   1   14.90    1.87
   0  -6  -1   19.53    2.01
   0  -6   1   15.61    1.64
   0  -6   1   17.21    1.72
   0  -6  -1   16.21    1.34
   0   6   1   12.90    1.46
   0   6  -1   16.23    1.72
   0   6   1   15.38    1.36
   0   6  -1   15.42    1.61
   1  -6   1   42.04    2.97
   1  -6   1   39.27    2.93
   1  -6   1   37.84    3.06
  -1  -6  -1   38.52    2.90
  -1  -6  -1   42.56    2.65
  -1   6  -1   45.40    3.00
   1   6   1   37.81    2.70
  -1   6  -1   35.72    2.92
   1   6   1   40.68    2.69
  -2  -6  -1    0.63    0.46
   2  -6   1    1.47    0.94
  -2  -6  -1    1.74    0.68
   2  -6   1    1.85    0.86
  -2  -6  -1    1.85    0.55
   2  -6   1    1.35    0.70
   2   6   1    1.68    0.55
   2   6   1    1.67    0.62
  -2   6  -1   -0.09    0.64
  -3  -6  -1    0.12    0.45
  -3  -6  -1    0.74    0.55
   3  -6   1    0.58    0.75
  -3  -6  -1   -0.48    0.43
   3  -6   1   -0.04    0.71
   3   6   1   -0.33    0.50
  -3   6  -1    0.84    0.75
   3   6   1   -0.38    0.54
  -3   6  -1   -0.89    0.55
   4  -6   1    1.58    1.03
  -4  -6  -1    0.91    0.74
   4  -6   1    1.76    1.11
  -4  -6  -1   -0.47    0.45
   4   6   1   -0.17    0.70
  -4   6  -1   -0.38    0.76
   4   6   1    0.81    0.85
   5  -6   1    6.46    1.82
   5  -6   1    6.07    1.52
  -5  -6  -1    7.07    1.55
   5   6   1    4.75    1.45
  -5   6  -1    3.89    1.61
   5   6   1    7.25    1.59
   6  -6   1    1.79    1.47
   6  -6   1    1.97    1.14
  -6  -6  -1    2.59    1.15
   6   6   1    1.78    1.26
  -6   6  -1    1.78    1.36
  -7  -6  -1    3.83    1.53
   7  -6   1    1.10    1.09
   7  -6   1    5.47    1.95
  -7   6  -1    2.00    1.43
   7   6   1    1.00    1.23
   8  -6   1    0.95    1.67
  -8   6  -1   -1.00    1.32
   8   6   1   -0.34    1.18
  -7  -7   1    0.29    1.13
   7  -7  -1   -0.27    1.31
   7  -7  -1    3.76    1.32
  -7   7   1    0.74    1.35
   7   7  -1    2.26    1.80
   6  -7  -1    2.20    1.53
  -6  -7   1    4.09    1.45
   6  -7  -1    3.62    1.36
   6   7  -1    1.56    1.20
  -6   7   1    3.81    1.66
  -5  -7   1    1.21    0.43
   5  -7  -1    1.50    1.09
   5  -7  -1   -0.20    1.08
  -5  -7   1   -0.29    0.89
   5   7  -1    0.18    0.97
   5   7  -1    2.33    1.08
  -5   7   1    1.75    1.18
  -4  -7   1    0.73    0.56
  -4  -7   1   -0.53    0.57
   4  -7  -1    1.75    1.16
   4  -7  -1    1.07    1.07
   4   7  -1   -0.67    0.77
   4   7  -1   -0.03    0.71
  -4   7   1    0.61    0.96
   3  -7  -1   14.94    2.22
   3  -7  -1   17.27    2.27
  -3  -7   1   19.96    1.93
  -3  -7   1   16.34    1.93
  -3   7   1   16.86    2.32
  -3   7   1   17.66    2.32
   3   7  -1   18.27    2.08
   3   7  -1   17.49    2.13
  -2  -7   1   12.76    1.54
   2  -7  -1   12.29    1.71
   2  -7  -1   12.69    1.92
  -2  -7   1   13.78    1.69
   2  -7  -1   13.65    1.72
  -2  -7   1   13.58    1.57
  -2   7   1   14.89    1.80
   2   7  -1   11.15    1.58
  -2   7   1   10.92    1.66
   2   7  -1   10.20    1.48
  -1  -7   1   10.60    1.56
   1  -7  -1    8.49    1.30
   1  -7  -1    9.74    1.32
  -1  -7   1   10.52    1.36
  -1  -7   1   10.51    1.29
   1  -7  -1    8.30    1.53
  -1   7   1    7.86    1.35
   1   7  -1    9.13    1.36
  -1   7   1   10.82    1.42
   1   7  -1   11.33    1.39
   0  -7  -1   15.04    1.52
   0  -7  -1   16.22    1.62
   0  -7  -1   15.86    1.99
   0  -7   1   17.42    2.09
   0  -7   1   16.31    1.71
   0  -7   1   14.87    1.69
   0   7   1   14.86    1.57
   0   7   1   14.58    1.59
   0   7  -1   13.24    1.69
   0   7  -1   17.95    1.84
  -1  -7  -1   14.52    1.37
   1  -7   1   13.63    1.64
  -1  -7  -1   13.54    1.72
   1  -7   1   11.50    1.60
   1  -7   1   14.68    1.92
  -1   7  -1   10.43    1.56
   1   7   1   11.42    1.35
  -1   7  -1   10.07    1.47
   1   7   1   10.10    1.29
   2  -7   1    6.92    1.47
   2  -7   1    6.99    1.33
  -2  -7  -1    6.83    1.19
  -2  -7  -1    7.45    1.25
  -2  -7  -1    8.05    1.04
   2   7   1    7.21    1.13
  -2   7  -1    7.71    1.42
   2   7   1    7.43    1.05
   3  -7   1    0.90    1.00
  -3  -7  -1    1.35    0.67
  -3  -7  -1    0.22    0.58
   3  -7   1   -0.11    0.76
  -3  -7  -1    0.86    0.60
   3   7   1    0.69    0.61
  -3   7  -1    1.91    1.01
   3   7   1    0.69    0.75
  -3   7  -1    0.06    0.76
   4  -7   1    8.72    1.81
  -4  -7  -1    9.45    1.50
   4  -7   1   10.21    1.98
  -4  -7  -1   11.75    1.36
   4   7   1   10.33    1.65
   4   7   1    8.74    1.63
  -4   7  -1   11.43    1.98
  -5  -7  -1   30.14    3.05
   5  -7   1   27.10    3.50
   5  -7   1   29.31    3.24
   5   7   1   26.92    2.97
  -5   7  -1   28.43    3.46
   5   7   1   22.94    2.96
   6  -7   1    1.75    1.10
   6  -7   1    0.32    1.07
  -6  -7  -1   -1.18    0.95
  -6   7  -1    0.89    1.28
   6   7   1    3.70    1.46
   7  -7   1   -1.32    1.40
   7  -7   1    0.84    1.07
   7   7   1   -0.20    1.30
  -7   7  -1    0.05    1.38
   7  -8  -1    2.16    1.63
   7  -8  -1   -2.42    0.88
  -7   8   1    0.02    1.26
   7   8  -1    0.31    1.26
   6  -8  -1   -0.51    1.07
  -6  -8   1    0.56    1.01
   6  -8  -1   -0.41    1.26
  -6   8   1   -0.68    1.16
   6   8  -1    0.34    1.07
   5  -8  -1    2.14    1.25
  -5  -8   1    2.28    1.19
  -5  -8   1    2.42    0.69
   5  -8  -1    3.06    1.39
   5   8  -1    5.53    1.53
   5   8  -1    2.71    1.21
  -5   8   1    4.27    1.65
  -4  -8   1    6.86    1.37
   4  -8  -1    5.24    1.59
   4  -8  -1    6.21    1.65
  -4  -8   1    5.68    1.07
   4   8  -1    7.64    1.53
   4   8  -1    5.79    1.45
  -4   8   1    3.19    1.29
   3  -8  -1    1.30    1.07
   3  -8  -1    1.42    0.92
  -3  -8   1    1.58    0.82
  -3  -8   1    0.17    0.63
   3   8  -1    0.30    0.61
   3   8  -1    0.16    0.77
  -3   8   1    0.98    0.91
  -3   8   1    1.59    1.06
  -2  -8   1    2.70    0.83
   2  -8  -1    1.24    0.85
  -2  -8   1    4.41    1.11
   2  -8  -1    2.70    1.08
  -2  -8   1    1.79    0.75
  -2   8   1    3.58    1.06
   2   8  -1    2.53    0.79
  -2   8   1    1.05    0.82
   2   8  -1    1.65    0.80
  -1  -8   1   17.37    1.83
  -1  -8   1   13.23    1.64
  -1  -8   1   14.09    1.98
   1  -8  -1   15.39    1.85
   1  -8  -1   21.26    2.01
   1  -8  -1   13.53    2.09
   1   8  -1   14.81    1.82
  -1   8   1   16.11    1.85
   1   8  -1   17.72    1.91
  -1   8   1   12.19    1.72
   0  -8   1    6.71    1.41
   0  -8  -1    3.88    1.19
   0  -8   1    6.48    1.14
   0  -8  -1    4.77    0.87
   0  -8  -1    4.51    0.89
   0  -8   1    4.49    0.97
   0   8  -1    5.01    1.10
   0   8  -1    2.09    0.77
   0   8   1    6.57    1.07
   0   8   1    4.51    0.97
  -1  -8  -1   12.92    1.44
   1  -8   1   12.20    1.68
  -1  -8  -1   12.33    1.80
  -1  -8  -1   14.81    2.00
   1  -8   1   10.83    1.87
   1  -8   1   16.51    2.17
   1   8   1   12.72    1.45
   1   8   1   12.09    1.50
  -1   8  -1   13.31    1.85
  -1   8  -1   12.95    1.74
   2  -8   1   15.28    2.35
  -2  -8  -1   18.33    1.59
  -2  -8  -1   20.54    2.22
   2  -8   1   18.60    2.27
   2   8   1   20.09    1.71
   2   8   1   17.20    1.93
  -2   8  -1   18.95    2.36
  -3  -8  -1    0.85    0.72
   3  -8   1    1.08    1.06
   3  -8   1   -0.28    0.85
  -3  -8  -1    0.26    0.64
   3   8   1    1.28    0.79
  -3   8  -1   -0.40    0.75
  -3   8  -1    1.18    0.97
   3   8   1    0.95    0.68
   4  -8   1    1.30    1.12
  -4  -8  -1    1.88    0.79
   4  -8   1    1.92    1.12
  -4  -8  -1    3.03    1.00
  -4   8  -1   -0.41    0.95
   4   8   1    0.79    0.89
   4   8   1    1.37    0.83
   5  -8   1    5.55    1.54
   5  -8   1    1.79    1.36
  -5  -8  -1    1.69    1.05
  -5  -8  -1    3.30    0.80
   5   8   1    5.37    1.65
  -5   8  -1    3.68    1.42
   5   8   1    3.62    1.31
   6  -8   1    0.51    1.21
  -6  -8  -1    1.96    1.15
   6  -8   1    2.83    1.62
  -6   8  -1    0.93    1.34
   6   8   1    0.49    1.16
   7  -8   1   -0.21    1.42
   7  -8   1   -0.36    1.01
   7   8   1   -0.45    1.27
  -7   8  -1   -0.63    1.31
   7  -9  -1    1.57    1.33
   7  -9  -1   -0.25    1.31
  -7   9   1   -0.16    1.44
   7   9  -1    0.45    1.48
  -6  -9   1    4.34    1.43
   6  -9  -1    1.01    1.34
   6  -9  -1    1.28    1.65
  -6   9   1    2.97    1.58
   6   9  -1    2.18    1.42
   5  -9  -1   -1.32    0.91
   5  -9  -1   -0.05    1.03
  -5  -9   1    2.03    1.00
  -5  -9   1    0.18    0.53
  -5   9   1   -1.48    0.85
   5   9  -1   -2.03    0.80
   4  -9  -1   48.51    4.63
  -4  -9   1   43.18    3.22
  -4  -9   1   48.46    3.56
   4  -9  -1   42.41    4.40
   4   9  -1   43.80    3.68
   4   9  -1   40.89    3.49
  -4   9   1   33.62    4.04
   3  -9  -1    2.11    1.31
   3  -9  -1    0.44    0.92
  -3  -9   1    1.69    0.80
  -3  -9   1   -0.66    0.62
  -3   9   1    0.36    0.92
   3   9  -1    1.47    0.98
  -3   9   1    2.05    1.12
   3   9  -1    0.90    0.73
   2  -9  -1    4.53    1.21
  -2  -9   1    4.42    1.01
   2  -9  -1    2.67    1.18
  -2  -9   1    3.98    1.27
   2   9  -1    3.72    1.17
  -2   9   1    3.02    1.14
  -2   9   1    2.96    1.16
   2   9  -1    4.25    1.06
   1  -9  -1    2.86    0.86
  -1  -9   1    2.06    0.76
  -1  -9   1    3.37    1.15
   1  -9  -1    3.77    1.33
  -1   9   1    2.54    0.89
   1   9  -1    1.95    0.83
   1   9  -1    1.22    0.82
  -1   9   1    2.56    0.91
   0  -9  -1   -0.01    0.42
   0  -9  -1    0.38    0.51
   0  -9   1    0.48    0.55
   0  -9  -1    1.07    0.59
   0  -9   1    1.19    0.95
   0  -9  -1   -0.48    0.76
   0   9   1    0.40    0.69
   0   9  -1    1.28    0.73
   0   9   1   -0.18    0.47
   0   9  -1    0.40    0.70
  -1  -9  -1   26.29    2.81
  -1  -9  -1   25.76    2.05
  -1  -9  -1   22.95    1.97
   1  -9   1   24.13    2.60
   1  -9   1   25.84    2.99
   1   9   1   22.70    2.31
   1   9   1   23.97    2.07
  -1   9  -1   24.38    2.64
  -1   9  -1   30.11    2.83
  -2  -9  -1   21.82    2.47
   2  -9   1   16.08    2.44
   2  -9   1   19.48    2.40
  -2  -9  -1   18.26    1.82
   2   9   1   19.55    1.99
   2   9   1   19.15    2.06
  -2   9  -1   19.38    2.43
   3  -9   1    5.42    1.60
   3  -9   1    5.67    1.46
  -3  -9  -1    2.47    0.82
  -3  -9  -1    3.40    1.03
  -3   9  -1    1.84    1.13
  -3   9  -1    5.03    1.49
   3   9   1    4.37    1.02
   3   9   1    3.13    1.02
   4  -9   1   10.82    2.12
   4  -9   1   13.05    2.30
  -4  -9  -1    9.72    1.56
  -4  -9  -1   11.49    1.65
   4   9   1   12.28    1.77
   4   9   1   13.49    1.97
  -4   9  -1    7.50    1.91
   5  -9   1    7.68    2.03
   5  -9   1    7.00    1.85
  -5  -9  -1    4.32    1.20
  -5  -9  -1    3.58    0.91
   5   9   1    5.45    1.52
  -5   9  -1    1.72    1.41
   6  -9   1    2.74    1.58
   6  -9   1    8.07    2.25
   6   9   1    6.00    1.68
  -6   9  -1    1.32    1.42
   7  -9   1   -0.38    1.21
   7  -9   1   -0.22    1.42
  -7   9  -1   -0.29    1.57
   7   9   1   -0.19    1.33
   7 -10  -1   -0.44    1.34
   7 -10  -1    2.12    1.44
  -7  10   1   -0.62    1.47
   7  10  -1   -0.65    1.33
   6 -10  -1    4.90    1.65
   6 -10  -1    1.12    1.64
  -6  10   1    1.03    1.37
   6  10  -1    1.99    1.43
   5 -10  -1    1.04    1.13
  -5 -10   1    0.16    0.92
   5 -10  -1    0.61    1.17
  -5 -10   1    0.80    0.73
  -5  10   1    0.00    1.19
   5  10  -1    0.82    1.24
   4 -10  -1    4.59    1.56
  -4 -10   1    5.19    1.24
  -4 -10   1    7.13    1.44
   4 -10  -1    5.60    1.74
  -4  10   1    5.07    1.62
   4  10  -1    8.21    1.74
   4  10  -1    6.61    1.44
  -3 -10   1    9.85    1.58
   3 -10  -1   12.63    2.14
  -3 -10   1    8.56    1.68
   3 -10  -1   10.54    2.18
   3  10  -1    8.76    1.63
  -3  10   1   10.40    2.00
  -3  10   1    8.68    1.91
   3  10  -1   10.68    1.80
  -2 -10   1    0.37    0.65
   2 -10  -1   -0.56    0.68
  -2 -10   1   -0.71    0.82
   2 -10  -1    1.08    0.99
  -2  10   1   -0.43    0.77
   2  10  -1    0.56    0.82
  -2  10   1   -1.21    0.64
   2  10  -1   -0.29    0.56
  -1 -10   1    0.43    0.97
  -1 -10   1    1.70    0.72
   1 -10  -1    2.39    0.86
   1 -10  -1    3.13    1.34
   1  10  -1    1.89    0.84
  -1  10   1    2.77    1.11
  -1  10   1    0.59    0.78
   1  10  -1    0.78    0.87
   0 -10  -1    3.05    0.69
   0 -10   1    1.58    0.83
   0 -10   1    3.45    1.34
   0 -10  -1    2.06    1.05
   0 -10  -1    1.77    0.74
   0  10   1    2.68    0.89
   0  10  -1    0.42    0.79
   0  10   1    1.84    0.85
   0  10  -1    3.76    0.99
  -1 -10  -1    9.63    1.91
   1 -10   1    8.02    1.49
   1 -10   1   10.63    2.04
  -1 -10  -1    6.76    1.58
  -1 -10  -1    8.54    1.31
  -1  10  -1    9.52    1.72
  -1  10  -1    9.24    1.65
   1  10   1    7.67    1.40
   1  10   1    9.18    1.37
   2 -10   1   10.85    2.25
   2 -10   1   16.71    2.23
  -2 -10  -1   18.44    2.42
  -2  10  -1   22.69    2.61
   2  10   1   16.64    1.90
   2  10   1   16.79    2.03
  -3 -10  -1    7.85    1.61
   3 -10   1    8.83    1.85
   3 -10   1    6.13    1.57
   3  10   1    5.23    1.27
   3  10   1    4.56    1.09
  -3  10  -1    5.08    1.54
  -4 -10  -1    0.41    0.88
   4 -10   1    1.10    1.26
   4 -10   1    3.10    1.48
  -4 -10  -1    1.78    0.86
  -4  10  -1    1.80    1.29
   4  10   1    2.05    0.99
   4  10   1    0.69    0.97
   5 -10   1    1.60    1.30
  -5 -10  -1   -0.55    0.63
  -5 -10  -1    0.16    0.74
   5 -10   1    0.67    1.19
   5  10   1   -0.18    1.03
  -5  10  -1   -0.90    0.90
   6 -10   1    3.75    2.00
   6 -10   1    2.15    1.52
  -6  10  -1    1.93    1.56
   6  10   1    1.38    1.36
   7  10   1    0.16    1.44
   6 -11  -1    2.95    1.74
   6 -11  -1   -1.12    1.10
   6  11  -1    0.04    1.35
  -6  11   1    0.77    1.40
   5 -11  -1    1.10    1.31
  -5 -11   1    0.69    0.72
   5 -11  -1    1.84    1.43
  -5  11   1   -0.46    1.17
   5  11  -1   -0.99    0.91
   4 -11  -1    0.56    1.13
   4 -11  -1   -0.16    1.10
  -4 -11   1    0.59    0.82
  -4 -11   1   -0.45    0.76
   4  11  -1    1.03    1.05
  -4  11   1    0.54    1.06
   3 -11  -1    1.85    1.14
  -3 -11   1    1.71    0.91
   3 -11  -1    1.40    1.43
  -3 -11   1    1.64    1.03
   3  11  -1    1.09    0.97
  -3  11   1    1.66    1.30
   3  11  -1    1.05    0.94
  -3  11   1    3.00    1.42
   2 -11  -1    3.44    1.20
  -2 -11   1    4.10    1.05
   2 -11  -1    0.93    1.08
  -2 -11   1    3.29    1.34
  -2  11   1    3.56    1.26
  -2  11   1    5.33    1.48
   2  11  -1    2.95    1.11
   2  11  -1    1.41    0.86
   1 -11  -1    8.30    1.46
  -1 -11   1    5.25    1.18
   1 -11  -1    4.26    1.64
  -1 -11   1    6.95    1.73
   1  11  -1    7.60    1.49
   1  11  -1    7.05    1.51
  -1  11   1    6.96    1.44
  -1  11   1    3.62    1.21
   0 -11   1    8.34    1.44
   0 -11  -1    7.10    1.23
   0 -11   1    7.94    1.89
   0 -11  -1    8.82    1.06
   0 -11  -1    7.53    1.72
   0  11   1    7.30    1.49
   0  11  -1    8.47    1.61
   0  11  -1    8.14    1.65
   0  11   1    9.71    1.48
  -1 -11  -1   -0.38    0.51
   1 -11   1    1.43    1.05
   1 -11   1   -0.41    0.68
  -1 -11  -1   -0.50    0.95
   1  11   1   -0.08    0.70
   1  11   1    1.00    0.73
  -1  11  -1   -0.31    0.87
  -1  11  -1    1.46    0.86
   2 -11   1    0.74    1.22
  -2 -11  -1    1.88    1.07
   2 -11   1   -0.35    0.73
   2  11   1   -1.05    0.62
   2  11   1   -0.15    0.57
  -2  11  -1   -1.06    0.79
   3 -11   1   20.08    3.03
   3 -11   1   23.93    2.97
  -3 -11  -1   14.93    2.32
  -3  11  -1   14.75    2.50
   3  11   1   18.90    2.34
   3  11   1   16.24    2.03
   4 -11   1    1.93    1.43
  -4 -11  -1    0.87    0.96
   4 -11   1    1.35    1.21
  -4 -11  -1    1.08    1.07
  -4  11  -1   -0.17    1.04
   4  11   1    0.03    0.86
   5 -11   1    1.71    1.39
  -5 -11  -1    1.96    0.91
   5 -11   1   -0.61    1.32
  -5  11  -1    1.07    1.36
   5  11   1    2.88    1.35
   6 -11   1    0.43    1.29
   6 -11   1    1.10    1.71
  -6  11  -1    1.43    1.55
   6  11   1    0.47    1.20
   6 -12  -1   -1.82    0.97
   6 -12  -1    1.76    1.64
   6  12  -1   -0.44    1.26
  -6  12   1   -0.59    1.20
   5 -12  -1    0.86    1.48
  -5 -12   1    1.89    0.99
   5 -12  -1    1.20    1.28
  -5  12   1    2.28    1.56
   5  12  -1    1.77    1.37
  -4 -12   1    5.08    1.34
   4 -12  -1    1.32    1.41
   4 -12  -1    5.76    1.82
   4  12  -1    5.92    1.59
  -4  12   1    4.02    1.67
   3 -12  -1   -0.76    0.88
   3 -12  -1   -2.11    0.97
  -3 -12   1   -0.71    0.92
  -3 -12   1    0.48    0.69
   3  12  -1   -0.04    0.96
  -3  12   1    0.05    1.21
  -2 -12   1    0.02    0.71
   2 -12  -1    0.40    1.18
   2 -12  -1    1.28    0.89
  -2 -12   1    0.22    1.01
   2  12  -1    0.08    0.90
   2  12  -1   -0.33    0.73
  -2  12   1    0.20    0.92
  -1 -12   1    0.56    1.15
   1 -12  -1    0.55    1.27
  -1 -12   1    0.11    0.67
   1 -12  -1   -0.51    0.75
  -1  12   1   -0.73    0.81
   1  12  -1   -0.18    0.73
  -1  12   1    0.60    0.88
   1  12  -1    1.38    1.02
   0 -12  -1    6.22    1.24
   0 -12   1    3.21    1.64
   0 -12   1    6.70    1.41
   0 -12  -1    4.72    1.53
   0 -12  -1    6.25    0.93
   0  12  -1    6.56    1.59
   0  12   1    5.17    1.34
   0  12  -1    5.65    1.39
   0  12   1    7.58    1.40
   1 -12   1    1.02    0.91
  -1 -12  -1    2.09    0.75
  -1 -12  -1    0.86    1.14
   1 -12   1    1.04    1.36
  -1  12  -1   -0.43    1.00
   1  12   1    0.51    0.73
   1  12   1   -0.72    0.75
  -1  12  -1   -0.91    0.84
  -2 -12  -1    1.28    1.18
   2 -12   1    1.41    1.00
   2 -12   1   -1.66    0.99
   2  12   1    0.69    0.74
   2  12   1   -0.02    0.87
  -2  12  -1    0.38    1.11
   3 -12   1    1.27    1.41
   3 -12   1    0.19    0.95
  -3 -12  -1    0.52    0.96
   3  12   1   -0.79    0.78
  -3  12  -1    0.05    1.26
   4 -12   1    3.41    1.65
  -4 -12  -1    0.66    0.96
   4 -12   1    2.30    1.41
  -4  12  -1    1.14    1.25
   4  12   1    2.38    1.17
  -5 -12  -1    1.78    1.03
   5 -12   1   -1.94    1.05
   5 -12   1   -0.94    1.15
   5  12   1   -1.29    0.86
  -5  12  -1    1.62    1.45
   6 -12   1    2.36    1.53
   6 -12   1    2.40    1.73
   6  12   1   -0.99    1.18
  -6  12  -1   -0.67    1.30
  -5 -13   1    0.27    1.17
   5 -13  -1   -0.20    1.27
   5 -13  -1   -0.61    1.40
   5  13  -1    0.37    0.94
  -5  13   1   -0.21    1.50
   4 -13  -1   -0.79    1.21
   4 -13  -1    1.03    1.48
  -4 -13   1   -0.53    0.81
  -4  13   1    0.15    1.15
   4  13  -1    1.01    1.20
  -3 -13   1    7.18    1.86
   3 -13  -1   10.41    2.02
   3 -13  -1    6.41    1.95
   3  13  -1    6.59    1.72
  -3  13   1    9.98    2.17
  -2 -13   1    0.55    1.14
   2 -13  -1    0.36    0.88
  -2 -13   1    0.68    0.72
   2 -13  -1   -0.15    1.16
   2  13  -1   -0.26    0.90
  -2  13   1    2.20    1.31
  -1 -13   1    4.91    1.75
  -1 -13   1    3.38    1.00
   1 -13  -1    3.88    1.17
   1 -13  -1    3.00    1.60
  -1  13   1    3.38    1.34
   1  13  -1    2.72    1.32
   0 -13   1   27.88    2.88
   0 -13  -1   28.40    2.46
   0 -13   1   32.67    3.95
   0 -13  -1   21.59    3.29
   0  13   1   25.54    3.01
   0  13  -1   32.07    3.40
   0  13  -1   32.79    4.27
   0  13   1   22.99    3.13
   1 -13   1    2.87    1.58
  -1 -13  -1    7.78    1.97
   1  13   1    7.24    1.54
  -1  13  -1    6.86    1.68
   2 -13   1    4.65    1.40
  -2 -13  -1    2.00    1.31
   2 -13   1    3.41    1.70
   2  13   1    1.03    1.07
  -3 -13  -1    0.46    1.00
   3 -13   1    0.24    0.96
   3 -13   1   -0.74    1.11
  -3  13  -1    1.21    1.35
   3  13   1    0.38    0.95
   4 -13   1    2.43    1.39
  -4 -13  -1    2.64    1.40
   4 -13   1    3.31    1.78
   4  13   1    2.99    1.29
  -4  13  -1    2.30    1.46
   5 -13   1   -2.22    1.04
  -5 -13  -1    0.09    0.85
   5 -13   1   -0.69    1.57
  -5  13  -1    0.02    1.41
   5  13   1    0.34    1.04
   5 -14  -1    1.51    1.80
   5 -14  -1    1.33    1.59
   5  14  -1   -0.80    1.03
  -5  14   1   -0.64    1.59
   4 -14  -1   -1.43    1.27
  -4 -14   1    2.23    1.09
   4 -14  -1    2.19    1.61
  -4  14   1    0.80    1.30
   4  14  -1    0.82    1.18
  -3 -14   1    1.40    1.43
   3 -14  -1    2.30    1.66
   3 -14  -1   -0.50    0.94
  -3  14   1    2.21    1.46
   3  14  -1   -0.19    0.99
  -2 -14   1   -1.47    0.91
   2 -14  -1    0.29    1.34
   2 -14  -1   -0.27    0.96
  -2  14   1   -1.42    0.94
   2  14  -1   -0.51    0.87
   1 -14  -1    2.74    1.11
  -1 -14   1    2.16    0.91
   1 -14  -1    0.33    1.35
  -1 -14   1   -0.53    1.11
   1  14  -1    1.02    1.08
   0 -14  -1    1.14    1.37
   0 -14  -1    0.86    0.72
   0 -14   1   -1.06    1.12
   0 -14   1   -0.01    0.74
   0  14  -1   -0.21    0.91
   0  14   1   -0.85    0.88
   1 -14   1   -1.74    1.17
  -1 -14  -1   -0.07    1.08
   1 -14   1    1.69    0.99
   1  14   1    0.02    0.85
  -1  14  -1   -0.40    1.15
  -2 -14  -1   -0.23    1.13
   2 -14   1    0.24    0.94
   2 -14   1    2.70    1.73
   2  14   1    0.84    0.92
  -3 -14  -1    3.79    1.61
   3 -14   1   -0.26    1.33
   3 -14   1    0.60    1.27
   3  14   1    0.53    1.03
  -3  14  -1    3.48    1.60
   4 -14   1   -0.26    1.57
   4 -14   1   -0.54    1.06
  -4 -14  -1    0.11    0.95
  -4  14  -1   -0.34    1.33
   4  14   1    0.05    0.95
   5 -14   1   -1.75    1.05
  -5 -14  -1   -0.14    0.97
   5 -14   1   -1.02    1.20
  -5  14  -1    0.02    1.61
   5  14   1   -1.04    1.01
   4 -15  -1   -2.29    1.40
  -4 -15   1    0.13    1.03
  -4  15   1   -1.29    1.27
   4  15  -1    2.45    1.40
  -3 -15   1    1.90    1.52
   3 -15  -1    3.27    1.78
  -3  15   1    1.15    1.50
   3  15  -1    4.51    1.55
  -2 -15   1   -1.25    1.15
   2 -15  -1    0.40    1.41
   2  15  -1    2.37    1.19
  -2  15   1    0.29    1.25
  -1 -15   1   -1.38    1.11
   1 -15  -1   -0.02    1.25
   1  15  -1    1.95    1.21
   0 -15  -1    0.53    1.42
   0 -15   1    2.67    1.63
   0  15  -1    2.10    1.28
   0  15   1    0.54    1.09
  -1 -15  -1    0.65    1.47
   1 -15   1   -0.57    1.13
  -1  15  -1    0.89    1.23
   1  15   1    1.64    1.04
   2 -15   1    1.06    1.26
   2 -15   1    0.43    1.56
  -2 -15  -1    0.46    1.29
  -2  15  -1    0.52    1.33
   2  15   1   -0.79    0.89
   3 -15   1   -0.78    1.12
  -3 -15  -1    2.57    1.42
   3 -15   1    2.58    1.55
   3  15   1    0.55    1.05
  -3  15  -1    0.61    1.43
  -4 -15  -1    3.30    1.61
   4 -15   1    5.86    2.16
  -4  15  -1    4.59    1.97
   4  15   1    1.80    1.38
   3 -16  -1   -0.98    1.29
  -3 -16   1    0.01    1.45
  -3  16   1    1.98    1.75
   3  16  -1    2.01    1.25
  -2 -16   1    0.27    1.15
   2 -16  -1   -1.15    1.40
  -2  16   1    0.61    1.49
   2  16  -1   -0.85    0.99
   1 -16  -1   -0.98    1.30
  -1 -16   1    0.06    1.27
   1  16  -1   -0.98    1.03
   0 -16  -1    1.48    1.47
   0 -16   1   -1.08    1.21
   0  16  -1    0.36    1.28
   0  16   1    1.46    1.29
  -1 -16  -1    0.45    1.31
   1 -16   1    1.67    1.65
   1  16   1   -1.62    0.76
  -1  16  -1    0.95    1.41
   2 -16   1    5.04    2.13
  -2 -16  -1    2.49    1.55
  -2  16  -1    0.87    1.57
   2  16   1    2.08    1.19
   3 -16   1   -0.31    1.43
  -3 -16  -1   -0.05    1.02
  -3  16  -1    2.93    1.78
   1 -17  -1    1.68    1.76
  -1 -17   1    1.42    1.61
  -1  17   1    1.55    1.37
   1  17  -1    2.43    1.43
   0 -17  -1    1.37    1.61
   0 -17   1   -1.94    1.21
   0  17  -1   -0.20    1.18
   0  17   1    0.09    1.19
  -1 -17  -1   -0.87    1.30
   1 -17   1    0.52    1.30
   1  17   1    1.10    1.24
   8   0  -2    1.78    1.66
  -8   0   2   -0.18    1.31
  -7   0   2    1.72    1.49
   7   0  -2    1.50    1.30
  -6   0   2    4.29    1.64
   6   0  -2    6.97    1.83
   5   0  -2    3.22    1.23
  -5   0   2    3.90    1.43
   5   0  -2    5.72    0.59
   4   0  -2  280.71   15.55
   4   0  -2  266.90   15.51
   4   0  -2  261.52   14.61
  -4   0   2  230.06   15.41
  -3   0   2    3.14    0.90
   3   0  -2    2.92    0.89
  -3   0   2    0.70    0.74
   3   0  -2    3.10    0.90
   3   0  -2    3.83    0.49
   2   0  -2  135.01    7.43
   2   0  -2  132.33    7.80
  -2   0   2  137.37    7.85
   2   0  -2  133.23    7.82
  -2   0   2  114.59    7.77
   1   0  -2  224.31   13.17
  -1   0   2  232.64   13.32
  -1   0   2  232.78   13.33
   1   0  -2  247.02   13.37
   1   0  -2  240.38   13.35
   0   0  -2   -0.33    0.08
   0   0   2   -0.31    0.06
   0   0   2   -0.30    0.06
  -1   0  -2   54.87    3.49
   1   0   2   60.19    3.51
  -1   0  -2   60.28    3.50
   2   0   2   30.93    2.12
   2   0   2   24.16    2.03
  -2   0  -2   28.67    2.06
  -2   0  -2   27.09    2.03
  -3   0  -2   14.33    1.69
  -3   0  -2   13.01    1.61
   3   0   2   14.06    1.67
   3   0   2   12.18    1.59
  -4   0  -2    0.40    0.74
   4   0   2   -0.69    0.65
   4   0   2    0.41    0.69
   5   0   2    0.39    0.50
   5   0   2   -0.47    0.78
  -5   0  -2    0.16    0.95
   5   0   2   -0.86    0.79
  -6   0  -2    2.13    1.33
   6   0   2    1.80    1.18
   6   0   2    0.34    0.44
  -7   0  -2   22.35    3.31
   7   0   2   22.87    3.27
  -8   0  -2   -0.31    1.56
   8   0   2    0.50    1.31
   8  -1  -2   -0.44    1.15
  -8  -1   2   -1.95    0.98
  -8   1   2    0.78    1.53
   8   1  -2    1.01    1.49
   7  -1  -2    2.78    1.41
  -7  -1   2   -0.08    1.08
   7   1  -2    1.30    1.30
  -7   1   2   -0.93    1.36
  -6  -1   2    0.96    1.11
   6  -1  -2    0.00    1.08
   6  -1  -2    0.08    0.42
  -6   1   2    0.52    1.18
   6   1  -2    1.85    1.21
  -5  -1   2    0.31    0.91
   5  -1  -2    0.25    0.45
   5  -1  -2    0.58    1.05
   5   1  -2    2.24    1.10
  -5   1   2    0.43    1.01
   4  -1  -2   -1.62    0.56
   4  -1  -2    0.74    0.44
   4  -1  -2    2.33    0.90
  -4  -1   2    3.80    1.06
  -4   1   2    0.93    0.94
  -4   1   2   -0.24    0.57
   4   1  -2    2.09    0.93
   4   1  -2    0.45    0.70
   3  -1  -2   10.33    1.50
  -3  -1   2   11.34    1.59
   3  -1  -2   12.29    1.62
   3  -1  -2   13.74    1.24
  -3  -1   2   11.29    1.53
  -3   1   2   10.02    1.54
   3   1  -2   12.19    1.56
   3   1  -2   11.67    1.53
  -3   1   2   12.90    1.68
   2  -1  -2    1.20    0.66
   2  -1  -2    2.74    0.56
   2  -1  -2    3.49    0.79
  -2  -1   2    1.14    0.63
  -2  -1   2    1.64    0.65
  -2   1   2    3.49    0.83
  -2   1   2    2.86    0.77
   2   1  -2    2.61    0.72
   2   1  -2    1.94    0.70
  -1  -1   2   72.03    4.45
   1  -1  -2   78.03    4.46
   1  -1  -2   72.53    4.37
   1  -1  -2   74.90    4.45
  -1  -1   2   79.36    4.49
   1   1  -2   74.38    4.48
   1   1  -2   77.27    4.46
  -1   1   2   70.56    4.44
  -1   1   2   70.85    4.43
   0  -1   2    0.46    0.19
   0  -1   2   -0.13    0.14
   0  -1  -2   -0.20    0.09
   0   1  -2   -0.33    0.10
   0   1   2   -0.28    0.05
   0   1   2   -0.20    0.06
   0   1  -2   -0.23    0.13
   1  -1   2    4.94    0.67
  -1  -1  -2    4.79    0.53
  -1  -1  -2    5.05    0.55
   1  -1   2    4.40    0.67
   1   1   2    4.65    0.53
   1   1   2    4.51    0.52
  -1   1  -2    3.21    0.60
  -1   1  -2    4.94    0.68
   2  -1   2   56.89    3.51
   2  -1   2   50.71    3.45
  -2  -1  -2   51.73    3.36
  -2  -1  -2   47.72    3.34
  -2   1  -2   54.23    3.50
   2   1   2   55.64    3.39
   2   1   2   50.06    3.37
  -2   1  -2   54.32    3.50
  -3  -1  -2    1.77    0.64
   3  -1   2    0.03    0.55
  -3  -1  -2    0.25    0.56
   3  -1   2   -0.68    0.50
   3   1   2    0.58    0.60
  -3   1  -2   -0.13    0.51
  -3   1  -2    0.77    0.64
   3   1   2    0.27    0.53
  -4  -1  -2    4.31    1.10
   4  -1   2    0.95    0.87
   4  -1   2    5.06    1.27
  -4   1  -2    2.64    1.10
   4   1   2    6.04    1.31
   4   1   2    3.15    1.06
   5  -1   2    1.24    0.66
  -5  -1  -2   -0.63    0.88
   5  -1   2   -0.72    0.73
   5   1   2    0.03    0.89
   5   1   2    0.33    0.94
   5   1   2   -0.30    0.34
  -5   1  -2   -0.83    0.78
  -6  -1  -2   16.99    2.66
   6  -1   2   15.35    2.65
   6  -1   2   17.47    1.75
  -6   1  -2   21.09    2.93
   6   1   2   19.16    2.84
  -7  -1  -2    9.44    2.33
   7  -1   2    4.91    1.72
  -7   1  -2    2.34    1.66
   7   1   2    3.34    1.62
  -8  -1  -2    0.69    1.30
   8  -1   2    2.07    1.61
  -8   1  -2    0.37    1.23
   8   1   2    0.90    1.40
   8  -2  -2    1.23    1.53
  -8  -2   2   -0.48    1.22
  -8   2   2   -0.32    1.51
   8   2  -2    0.84    1.31
   7  -2  -2   -0.48    1.08
  -7  -2   2    2.60    1.53
   7   2  -2   -0.46    1.13
  -7   2   2    0.14    1.22
  -6  -2   2   -1.04    0.84
   6  -2  -2   -0.37    0.95
   6  -2  -2   -0.30    0.49
  -6   2   2    0.13    1.19
   6   2  -2   -1.03    0.74
   5  -2  -2    0.64    0.92
  -5  -2   2    0.61    0.99
   5  -2  -2    0.22    0.57
  -5   2   2    1.08    1.09
   5   2  -2   -0.02    0.77
   5   2  -2   -0.52    0.83
   4  -2  -2    5.79    1.35
   4  -2  -2    5.69    0.93
  -4  -2   2    4.16    1.23
   4  -2  -2    5.93    1.37
  -4   2   2    4.01    1.17
   4   2  -2    4.64    1.21
  -4   2   2    7.82    1.46
   4   2  -2    4.66    1.18
  -3  -2   2    3.22    0.89
   3  -2  -2    3.62    0.97
   3  -2  -2    3.11    0.99
  -3  -2   2    3.81    0.96
   3  -2  -2    3.32    0.73
  -3   2   2    3.42    0.96
   3   2  -2    2.74    0.88
  -3   2   2    2.78    0.96
   3   2  -2    2.13    0.80
  -2  -2   2  148.77    8.73
   2  -2  -2  146.68    8.58
   2  -2  -2  139.66    8.75
   2  -2  -2  147.94    8.76
  -2  -2   2  136.03    8.67
   2   2  -2  146.67    8.74
  -2   2   2  159.25    8.83
  -2   2   2  147.87    8.77
   2   2  -2  154.40    8.74
  -1  -2   2    9.83    1.08
   1  -2  -2   11.08    1.10
   1  -2  -2   11.17    1.08
  -1  -2   2    8.02    0.98
   1  -2  -2   11.62    1.07
  -1   2   2    9.89    1.02
   1   2  -2   10.72    1.11
   1   2  -2    9.07    1.03
  -1   2   2   11.90    1.11
   0  -2   2   71.99    4.33
   0  -2  -2   70.86    4.08
   0  -2  -2   73.73    4.31
   0  -2   2   70.24    4.30
   0   2  -2   72.70    4.30
   0   2  -2   76.20    4.36
   0   2   2   73.45    4.10
   0   2   2   69.81    4.09
  -1  -2  -2  295.78   16.85
   1  -2   2  287.24   17.00
  -1  -2  -2  305.56   16.73
   1  -2   2  301.58   17.00
  -1   2  -2  315.08   17.03
   1   2   2  299.62   16.75
   1   2   2  298.21   16.76
  -1   2  -2  288.58   17.00
   2  -2   2   70.73    4.62
   2  -2   2   73.90    4.67
  -2  -2  -2   71.55    4.45
  -2  -2  -2   73.93    4.43
  -2   2  -2   69.06    4.62
   2   2   2   75.36    4.46
   2   2   2   71.24    4.47
  -2   2  -2   72.05    4.62
  -3  -2  -2    1.42    0.68
   3  -2   2    0.15    0.60
  -3  -2  -2    0.61    0.53
   3  -2   2    0.29    0.63
   3   2   2    0.82    0.61
   3   2   2    0.81    0.60
  -3   2  -2    0.02    0.59
  -3   2  -2    0.27    0.64
   4  -2   2   -0.71    0.70
  -4  -2  -2    0.76    0.80
   4  -2   2   -0.76    0.43
   4   2   2    2.07    0.94
   4   2   2   -0.71    0.50
  -4   2  -2   -0.89    0.71
   5  -2   2    7.72    1.73
  -5  -2  -2    7.42    1.64
   5  -2   2    7.12    1.18
   5   2   2    6.58    1.50
   5   2   2    7.36    1.58
  -5   2  -2    7.56    1.71
   6  -2   2   12.35    2.41
   6  -2   2   12.77    1.65
  -6  -2  -2   17.92    2.60
   6   2   2   22.14    2.85
  -6   2  -2   11.82    2.29
  -7  -2  -2    1.50    1.40
   7  -2   2    1.36    1.29
   7   2   2   -0.71    0.88
  -7   2  -2    0.21    1.22
   8  -2   2   -0.83    1.20
  -8  -2  -2   -2.24    1.03
   8   2   2    0.32    1.36
  -8   2  -2   -0.46    1.49
  -8  -3   2    4.03    1.96
   8  -3  -2    3.47    1.74
  -8   3   2    1.51    1.69
   8   3  -2    2.16    1.72
  -7  -3   2    0.32    1.18
   7  -3  -2    0.18    1.22
  -7   3   2    0.10    1.29
   7   3  -2    1.11    1.39
   6  -3  -2    1.45    1.25
  -6  -3   2    0.30    1.10
   6  -3  -2    0.09    0.66
   6   3  -2   -1.64    0.80
  -6   3   2    0.33    1.19
  -5  -3   2    1.02    1.11
   5  -3  -2    3.37    0.95
   5  -3  -2    1.12    1.13
   5   3  -2    1.87    1.07
  -5   3   2    1.86    1.20
   5   3  -2    2.56    1.25
   4  -3  -2   42.74    3.43
  -4  -3   2   37.22    3.18
   4  -3  -2   38.99    2.91
   4   3  -2   40.93    3.26
   4   3  -2   44.95    3.43
  -4   3   2   38.25    3.31
  -4   3   2   43.78    3.50
   3  -3  -2    5.80    1.18
  -3  -3   2    6.95    1.22
   3  -3  -2    4.04    1.12
   3  -3  -2    7.53    1.14
  -3  -3   2    8.48    1.27
  -3   3   2    5.11    1.17
   3   3  -2    6.20    1.14
  -3   3   2    5.25    1.12
   3   3  -2    6.31    1.17
  -2  -3   2   11.84    1.00
   2  -3  -2   11.88    1.45
   2  -3  -2   11.24    1.36
  -2  -3   2   14.58    1.48
   2  -3  -2   14.08    1.56
  -2  -3   2   10.25    1.29
  -2   3   2   14.69    1.63
  -2   3   2    9.96    1.35
   2   3  -2   15.09    1.53
   2   3  -2   13.42    1.54
   1  -3  -2  125.70    7.34
   1  -3  -2  124.22    7.35
  -1  -3   2  117.97    7.38
   1  -3  -2  122.59    7.43
  -1  -3   2  131.47    7.43
  -1   3   2  125.20    7.37
   1   3  -2  126.16    7.44
  -1   3   2  125.86    7.36
   1   3  -2  132.57    7.43
   0  -3  -2  166.34    9.38
   0  -3   2  160.44    9.65
   0  -3   2  166.31    9.63
   0  -3  -2  166.05    9.65
   0   3   2  168.18    9.41
   0   3  -2  173.48    9.64
   0   3  -2  164.91    9.67
   0   3   2  166.48    9.40
  -1  -3  -2   73.78    4.25
  -1  -3  -2   73.62    4.49
   1  -3   2   74.81    4.62
   1  -3   2   73.79    4.64
   1   3   2   73.85    4.28
  -1   3  -2   74.68    4.66
  -1   3  -2   72.27    4.61
   1   3   2   75.78    4.30
   2  -3   2    8.25    1.27
  -2  -3  -2    9.74    1.01
  -2  -3  -2    7.81    0.93
  -2  -3  -2    9.09    0.98
   2  -3   2    7.28    1.22
  -2   3  -2    9.98    1.35
   2   3   2    8.82    1.00
   2   3   2    9.38    1.05
  -2   3  -2    6.82    1.16
   3  -3   2    0.59    0.74
   3  -3   2    2.34    0.82
  -3  -3  -2    1.01    0.61
  -3  -3  -2    0.19    0.53
  -3   3  -2   -0.03    0.64
  -3   3  -2    0.97    0.71
   3   3   2    0.26    0.52
   3   3   2   -0.09    0.57
  -4  -3  -2    2.63    0.92
   4  -3   2    2.15    0.87
   4  -3   2    2.74    1.03
  -4   3  -2    2.22    0.99
   4   3   2    2.76    0.91
   4   3   2    2.17    0.92
   5  -3   2    0.90    0.85
   5  -3   2    0.53    0.99
  -5  -3  -2    1.42    0.97
  -5   3  -2    2.17    1.20
   5   3   2    2.25    1.19
   5   3   2    0.99    0.88
   6  -3   2    2.42    1.45
   6  -3   2    3.74    1.07
  -6  -3  -2    2.45    1.30
  -6   3  -2    1.44    1.27
   6   3   2    1.85    1.33
  -7  -3  -2   -1.69    0.87
   7  -3   2   -2.26    0.99
  -7   3  -2    0.83    1.39
   7   3   2   -0.50    0.96
  -8  -3  -2   -0.44    1.34
   8  -3   2   -1.28    1.49
  -8   3  -2    2.87    1.77
   8   3   2    0.01    1.29
   8  -4  -2   -2.24    1.38
  -8  -4   2   -2.29    1.05
   8   4  -2   -0.81    1.30
  -8   4   2    0.47    1.40
   7  -4  -2    3.48    1.21
  -7  -4   2    2.62    1.51
   7  -4  -2    4.03    1.72
  -7   4   2    6.60    1.99
   7   4  -2    6.04    1.97
   6  -4  -2    3.21    1.08
   6  -4  -2    0.07    1.13
  -6  -4   2    3.01    1.57
   6   4  -2    3.35    1.46
  -6   4   2    3.74    1.61
   5  -4  -2   57.07    4.83
   5  -4  -2   60.10    4.31
  -5  -4   2   66.52    4.80
   5   4  -2   67.92    4.86
  -5   4   2   62.80    4.90
   5   4  -2   60.03    4.77
  -4  -4   2    1.42    0.85
   4  -4  -2    2.23    1.17
   4  -4  -2    0.78    0.78
  -4   4   2    1.87    0.98
   4   4  -2    1.98    0.93
   4   4  -2    1.41    0.84
  -4   4   2   -0.29    0.84
   3  -4  -2    7.00    1.31
   3  -4  -2    5.69    1.09
  -3  -4   2    6.52    0.71
   3  -4  -2    3.26    1.03
  -3  -4   2    4.78    1.07
  -3  -4   2    7.29    1.23
   3   4  -2    8.37    1.32
  -3   4   2    6.66    1.33
   3   4  -2    5.01    1.15
  -3   4   2    4.04    1.09
  -2  -4   2    5.48    0.99
  -2  -4   2    6.63    0.86
   2  -4  -2    6.60    1.12
   2  -4  -2    7.88    1.17
  -2  -4   2    4.99    0.94
   2  -4  -2    6.65    1.10
   2   4  -2    6.70    1.11
   2   4  -2    6.31    1.01
  -2   4   2    5.14    1.05
  -2   4   2    5.68    1.03
   1  -4  -2   77.50    4.62
  -1  -4   2   81.03    4.68
   1  -4  -2   75.00    4.58
   1  -4  -2   73.86    4.72
  -1  -4   2   70.68    4.64
   1   4  -2   66.42    4.62
  -1   4   2   79.81    4.62
  -1   4   2   76.28    4.61
   1   4  -2   71.73    4.67
   0  -4  -2    2.15    0.71
   0  -4  -2    1.83    0.41
   0  -4   2    1.54    0.59
   0  -4   2    2.34    0.66
   0   4   2    1.96    0.43
   0   4  -2    0.94    0.59
   0   4   2    1.92    0.41
   0   4  -2    2.17    0.63
   1  -4   2  159.36    9.21
  -1  -4  -2  160.08    9.11
  -1  -4  -2  156.11    8.77
   1  -4   2  165.76    9.28
   1   4   2  145.52    8.81
   1   4   2  154.88    8.85
  -1   4  -2  153.30    9.19
  -1   4  -2  152.12    9.23
   2  -4   2   26.78    2.29
  -2  -4  -2   27.23    1.97
  -2  -4  -2   28.35    1.92
   2  -4   2   28.40    2.28
   2   4   2   26.33    1.97
   2   4   2   26.80    1.96
  -2   4  -2   29.20    2.30
   3  -4   2    6.21    1.32
  -3  -4  -2    7.03    0.86
  -3  -4  -2    6.10    1.01
   3  -4   2    7.55    1.32
  -3  -4  -2    7.57    1.11
   3  -4   2    8.69    1.45
   3   4   2    8.93    1.19
  -3   4  -2    4.59    1.20
  -3   4  -2    6.76    1.35
   3   4   2    6.59    1.11
   4  -4   2    6.84    1.29
   4  -4   2    5.69    1.38
  -4  -4  -2    4.77    1.13
   4   4   2    4.30    1.14
  -4   4  -2    6.07    1.45
   4   4   2    5.96    1.26
  -5  -4  -2    5.94    1.47
   5  -4   2    5.90    1.35
   5  -4   2    5.48    1.54
   5   4   2    3.15    1.16
  -5   4  -2    5.73    1.62
   5   4   2    7.40    1.50
   6  -4   2   16.92    2.76
   6  -4   2   12.39    1.89
  -6  -4  -2   16.26    2.41
  -6   4  -2   17.14    2.74
   6   4   2   12.79    2.27
   6   4   2   15.51    2.45
   7  -4   2   -0.33    0.77
   7  -4   2   -0.69    1.02
  -7  -4  -2   -1.34    0.94
   7   4   2    0.30    1.12
  -7   4  -2   -0.13    1.24
  -8  -4  -2   -0.57    1.28
   8  -4   2    0.94    1.58
  -8   4  -2    2.35    1.84
   8   4   2    1.16    1.54
  -8  -5   2    4.66    1.67
   8  -5  -2    1.24    1.96
   8   5  -2   -0.44    1.28
  -8   5   2    1.79    1.74
  -7  -5   2    2.44    1.56
   7  -5  -2    0.25    0.81
   7  -5  -2    0.65    1.27
  -7   5   2   -0.80    1.18
   7   5  -2   -1.50    0.85
   6  -5  -2    2.01    1.44
  -6  -5   2    2.60    1.39
   6  -5  -2    2.87    1.09
  -6   5   2    2.73    1.48
   6   5  -2    3.59    1.44
   5  -5  -2    1.43    0.92
   5  -5  -2    1.97    1.17
  -5  -5   2    3.00    1.20
  -5   5   2    2.95    1.36
   5   5  -2   -0.81    0.71
   5   5  -2    2.08    1.20
   4  -5  -2   17.15    2.18
   4  -5  -2   19.71    2.55
  -4  -5   2   18.94    2.24
  -4  -5   2   18.34    1.25
  -4   5   2   14.67    2.25
   4   5  -2   17.67    2.29
   4   5  -2   28.60    2.79
  -3  -5   2    6.09    1.18
   3  -5  -2    3.85    1.10
   3  -5  -2    5.27    1.22
  -3  -5   2    4.36    1.04
  -3  -5   2    4.84    0.77
  -3   5   2    6.51    1.34
   3   5  -2    5.50    1.20
  -3   5   2    4.48    1.13
   3   5  -2    3.05    0.99
   2  -5  -2   23.60    2.26
  -2  -5   2   21.36    1.83
  -2  -5   2   19.73    2.01
  -2  -5   2   20.30    1.69
   2  -5  -2   20.89    2.13
   2  -5  -2   19.93    2.21
   2   5  -2   20.56    1.52
  -2   5   2   21.61    2.14
   2   5  -2   23.24    1.88
   2   5  -2   20.33    2.08
  -2   5   2   21.60    2.17
  -1  -5   2   73.76    4.64
   1  -5  -2   72.50    4.77
  -1  -5   2   76.12    4.69
   1  -5  -2   79.68    4.64
   1  -5  -2   73.26    4.56
  -1  -5   2   74.78    4.69
  -1   5   2   75.26    4.61
   1   5  -2   69.34    4.68
  -1   5   2   68.95    4.56
   1   5  -2   70.51    4.64
   0  -5   2   23.64    1.86
   0  -5  -2   24.99    2.29
   0  -5   2   23.03    2.04
   0  -5   2   26.86    1.97
   0  -5  -2   25.38    1.69
   0   5   2   22.98    1.71
   0   5  -2   23.01    1.94
   0   5   2   22.86    1.66
   0   5  -2   22.94    1.90
   1  -5   2   15.39    1.68
  -1  -5  -2   16.24    1.68
   1  -5   2   15.22    1.71
  -1  -5  -2   14.20    1.02
   1   5   2   14.12    1.14
   1   5   2   11.38    1.06
  -1   5  -2   13.08    1.54
  -1   5  -2   14.73    1.68
   2  -5   2   14.64    1.78
  -2  -5  -2   10.66    1.31
   2  -5   2   11.97    1.60
  -2  -5  -2   10.64    1.10
   2  -5   2   10.74    1.61
   2   5   2    9.93    1.17
   2   5   2   11.50    1.16
  -2   5  -2    8.01    1.39
  -3  -5  -2    4.71    0.88
   3  -5   2    4.86    1.23
  -3  -5  -2    3.51    0.77
  -3  -5  -2    5.39    0.91
   3  -5   2    8.14    1.44
   3  -5   2    6.53    1.38
  -3   5  -2    5.14    1.23
   3   5   2    5.37    1.01
   3   5   2    5.58    0.96
  -3   5  -2    2.78    1.05
  -4  -5  -2   -1.15    0.52
   4  -5   2   -0.35    0.82
   4  -5   2    1.07    0.89
   4   5   2   -0.59    0.50
   4   5   2    0.74    0.75
  -4   5  -2   -0.80    0.77
   5  -5   2   -0.64    0.77
   5  -5   2    1.19    1.16
  -5  -5  -2    0.18    0.83
  -5   5  -2    0.10    0.95
   5   5   2   -0.68    0.81
   5   5   2    2.83    1.22
  -6  -5  -2   -1.43    0.82
   6  -5   2   -0.57    0.76
   6  -5   2   -0.42    0.93
   6   5   2   -0.85    0.79
  -6   5  -2   -0.11    1.06
   6   5   2   -1.70    0.66
  -7  -5  -2   11.00    2.20
   7  -5   2   11.52    1.94
   7  -5   2    9.33    2.54
  -7   5  -2   14.92    2.83
   7   5   2    9.88    2.27
   8  -5   2   -1.02    1.25
   8   5   2    1.43    1.66
  -8   5  -2   -0.54    1.29
   8  -6  -2    1.70    1.58
   8   6  -2    0.30    1.45
  -8   6   2    3.02    1.92
   7  -6  -2   -0.54    0.84
   7  -6  -2   -0.03    1.23
  -7  -6   2   -0.18    1.20
  -7   6   2   -1.01    1.14
   7   6  -2   -0.24    1.28
   6  -6  -2    9.87    1.87
  -6  -6   2   11.10    2.18
   6  -6  -2    8.84    2.29
   6   6  -2   10.09    2.10
  -6   6   2   11.89    2.36
  -5  -6   2    1.34    0.92
   5  -6  -2   -0.58    0.87
   5  -6  -2    0.08    1.12
   5   6  -2    0.96    0.90
  -5   6   2    0.73    1.08
   5   6  -2    0.20    1.10
  -4  -6   2    2.95    1.02
  -4  -6   2    2.07    0.55
   4  -6  -2    2.01    1.01
   4  -6  -2   -0.55    0.76
  -4   6   2    1.38    0.96
   4   6  -2    1.10    0.84
   4   6  -2    3.87    1.27
  -3  -6   2    7.69    1.30
   3  -6  -2    8.44    1.52
  -3  -6   2    9.15    1.17
   3  -6  -2    6.53    1.43
  -3   6   2    6.46    1.38
  -3   6   2    8.55    1.58
   3   6  -2    6.48    1.25
   3   6  -2    7.07    1.36
   2  -6  -2    3.88    1.07
   2  -6  -2    4.47    1.00
   2  -6  -2    3.66    0.91
  -2  -6   2    3.02    0.85
  -2  -6   2    3.19    0.83
  -2  -6   2    4.59    0.93
   2   6  -2    2.78    0.89
  -2   6   2    3.29    0.93
  -2   6   2    4.57    1.03
   2   6  -2    3.53    0.98
  -1  -6   2   15.14    1.78
   1  -6  -2   16.17    1.61
   1  -6  -2   14.82    1.61
   1  -6  -2   16.39    1.96
  -1  -6   2   17.81    1.80
  -1  -6   2   15.05    1.64
  -1   6   2   13.87    1.59
   1   6  -2   16.17    1.81
   1   6  -2   17.41    1.80
   0  -6   2   -0.65    0.39
   0  -6  -2    1.57    0.76
   0  -6  -2    0.74    0.40
   0  -6   2    0.74    0.79
   0  -6   2    0.80    0.57
   0  -6  -2    0.48    0.39
   0   6   2    1.16    0.48
   0   6  -2    0.31    0.62
   0   6   2    1.32    0.52
   0   6  -2    0.77    0.58
   1  -6   2   51.17    3.70
  -1  -6  -2   52.52    3.62
  -1  -6  -2   54.05    3.22
   1  -6   2   48.81    3.61
   1  -6   2   52.95    3.83
  -1   6  -2   54.44    3.70
  -1   6  -2   54.45    3.76
   1   6   2   50.85    3.29
   1   6   2   53.29    3.33
   2  -6   2   35.64    2.76
   2  -6   2   34.15    2.83
  -2  -6  -2   32.77    2.21
  -2  -6  -2   31.35    2.44
   2  -6   2   33.17    2.74
   2   6   2   32.44    2.34
  -2   6  -2   28.22    2.90
  -2   6  -2   33.32    2.78
   2   6   2   33.28    2.29
  -3  -6  -2   13.80    1.49
   3  -6   2   16.44    2.07
  -3  -6  -2   13.74    1.52
  -3  -6  -2   12.47    1.49
   3  -6   2   12.48    1.94
   3   6   2   12.26    1.58
  -3   6  -2   19.33    2.34
  -3   6  -2   12.61    1.94
   3   6   2   15.10    1.67
   4  -6   2    5.54    1.42
  -4  -6  -2    4.03    0.78
   4  -6   2    2.64    1.20
  -4  -6  -2    3.82    1.00
  -4   6  -2    2.55    1.19
   4   6   2    3.71    1.02
   4   6   2    2.06    0.95
   5  -6   2    9.35    1.83
   5  -6   2   13.04    2.31
  -5  -6  -2   11.38    1.80
   5   6   2   12.96    2.04
   5   6   2   12.75    1.97
  -5   6  -2    8.64    2.00
   6  -6   2    6.62    1.63
  -6  -6  -2    6.87    1.58
   6  -6   2    6.71    1.93
  -6   6  -2    6.15    1.86
   6   6   2    5.42    1.56
  -7  -6  -2    0.98    1.16
   7  -6   2    0.66    1.10
   7  -6   2    0.68    1.32
  -7   6  -2    0.34    1.44
   7   6   2    3.41    1.76
   8  -6   2   -1.43    1.12
  -8   6  -2    0.16    1.67
   8   6   2    0.29    1.43
   7  -7  -2    0.93    1.05
  -7  -7   2    0.60    1.26
   7  -7  -2    0.19    1.39
   7   7  -2    1.51    1.35
  -7   7   2    3.73    1.73
   6  -7  -2    2.99    1.53
  -6  -7   2    4.69    1.57
   6  -7  -2    3.90    1.36
   6   7  -2    3.71    1.63
  -6   7   2    3.36    1.49
  -5  -7   2    1.32    1.14
   5  -7  -2   -0.41    0.96
  -5  -7   2    0.75    0.33
   5  -7  -2    0.19    1.09
   5   7  -2    2.88    1.22
  -5   7   2   -0.11    0.95
   5   7  -2   -0.42    1.03
   4  -7  -2    1.30    1.12
   4  -7  -2    0.49    0.93
  -4  -7   2    3.38    1.08
  -4  -7   2    1.39    0.63
   4   7  -2    2.11    1.01
   4   7  -2    0.85    1.00
  -4   7   2    2.65    1.24
  -3  -7   2    4.56    0.97
  -3  -7   2    2.51    0.93
   3  -7  -2    3.61    1.18
   3  -7  -2    1.30    1.07
  -3   7   2    0.65    0.81
   3   7  -2    2.86    1.07
   3   7  -2    2.90    0.97
   3   7  -2    3.63    0.70
  -3   7   2    1.28    0.93
  -2  -7   2    3.90    0.98
  -2  -7   2    1.88    0.80
   2  -7  -2    2.61    0.95
  -2  -7   2    2.37    0.80
   2  -7  -2    3.22    1.12
   2  -7  -2    1.90    0.86
  -2   7   2    2.05    0.80
  -2   7   2    3.66    1.01
   2   7  -2    2.41    0.74
   2   7  -2    2.08    0.83
  -1  -7   2   64.40    4.23
  -1  -7   2   60.51    4.29
  -1  -7   2   62.35    4.16
   1  -7  -2   57.90    4.10
   1  -7  -2   61.87    4.07
   1  -7  -2   59.36    4.37
   1   7  -2   62.12    4.26
  -1   7   2   66.28    4.17
   1   7  -2   67.58    4.28
   0  -7   2   72.55    4.61
   0  -7  -2   67.10    4.28
   0  -7   2   68.59    4.53
   0  -7  -2   69.03    4.21
   0  -7   2   73.96    4.80
   0  -7  -2   65.97    4.67
   0   7  -2   62.61    4.58
   0   7  -2   74.27    4.60
   0   7   2   67.60    4.37
   0   7   2   66.65    4.32
   1  -7   2    1.21    0.71
  -1  -7  -2    2.31    0.83
   1  -7   2    1.69    0.99
  -1  -7  -2    1.52    0.48
   1  -7   2    1.80    0.83
  -1   7  -2    0.47    0.63
   1   7   2    2.30    0.64
   1   7   2    2.11    0.58
  -1   7  -2    0.93    0.78
   2  -7   2    5.69    1.33
  -2  -7  -2    5.91    1.11
   2  -7   2    3.95    1.07
  -2  -7  -2    3.26    0.64
   2   7   2    4.15    0.83
  -2   7  -2    3.69    1.06
   2   7   2    2.61    0.69
  -2   7  -2    1.96    0.95
   3  -7   2   14.07    2.07
   3  -7   2   10.24    1.82
  -3  -7  -2   12.18    1.55
  -3  -7  -2   11.96    1.41
  -3  -7  -2   11.97    1.43
   3   7   2   14.10    1.65
   3   7   2   15.65    1.70
  -3   7  -2    9.45    1.83
  -3   7  -2   10.28    1.84
   4  -7   2    1.77    1.13
  -4  -7  -2    0.03    0.65
   4  -7   2   -0.96    0.77
  -4  -7  -2   -0.18    0.54
   4   7   2    0.47    0.79
  -4   7  -2   -1.17    0.76
   4   7   2    1.17    0.77
  -5  -7  -2    1.05    0.85
   5  -7   2    0.43    1.13
   5  -7   2    1.99    1.28
   5   7   2    3.23    1.17
   5   7   2    3.60    1.28
  -5   7  -2    1.60    1.31
   6  -7   2    0.67    1.04
   6  -7   2    0.31    1.10
  -6  -7  -2    1.08    0.94
  -6   7  -2   -1.70    1.01
   6   7   2    0.10    1.10
   7  -7   2    2.59    1.31
   7  -7   2    0.34    1.49
  -7   7  -2    3.48    1.81
   7   7   2    0.68    1.32
   7  -8  -2   -0.95    1.46
   7  -8  -2    0.04    1.13
   7   8  -2    1.36    1.53
  -7   8   2    3.46    1.88
  -6  -8   2   12.27    2.24
   6  -8  -2    9.74    2.06
   6  -8  -2   14.92    2.73
  -6   8   2   15.22    3.02
   6   8  -2   11.72    2.38
  -5  -8   2    7.00    1.60
   5  -8  -2    2.47    1.42
   5  -8  -2    4.99    1.53
  -5  -8   2    4.80    0.80
   5   8  -2    2.90    1.40
  -5   8   2    2.21    1.38
   5   8  -2    4.93    1.52
  -4  -8   2    0.53    0.89
   4  -8  -2    1.00    0.99
   4  -8  -2    1.64    1.18
  -4  -8   2    0.38    0.64
   4   8  -2   -0.08    0.58
  -4   8   2    0.65    0.96
   4   8  -2    1.51    0.87
   4   8  -2   -0.71    0.93
   3  -8  -2    0.92    0.99
   3  -8  -2    2.81    1.17
  -3  -8   2   -0.12    0.68
  -3  -8   2    1.07    0.73
  -3   8   2    0.56    0.83
  -3   8   2    1.70    0.97
   3   8  -2   -0.65    0.58
   3   8  -2   -0.13    0.83
  -2  -8   2    1.94    0.85
   2  -8  -2    1.56    0.81
  -2  -8   2    4.19    1.00
   2  -8  -2    2.05    1.19
  -2   8   2    1.92    0.96
  -2   8   2    1.20    0.79
   2   8  -2    1.94    0.83
   2   8  -2    1.98    0.92
   1  -8  -2    1.36    0.99
  -1  -8   2    0.96    0.87
   1  -8  -2    0.25    0.56
  -1  -8   2   -0.38    0.61
  -1  -8   2    0.78    0.61
   1  -8  -2    1.10    0.63
   1   8  -2    1.17    0.76
  -1   8   2    1.18    0.70
   1   8  -2    1.89    0.75
   0  -8  -2    1.33    0.50
   0  -8   2    0.22    0.80
   0  -8  -2    0.45    0.44
   0  -8  -2    0.66    0.83
   0  -8   2    1.12    0.67
   0  -8   2    1.73    0.74
   0  -8  -2    0.03    0.44
   0   8  -2    1.85    0.84
   0   8   2    0.55    0.59
   0   8   2    0.52    0.53
   0   8  -2    0.20    0.58
  -1  -8  -2    2.07    0.56
   1  -8   2    0.88    0.98
  -1  -8  -2    2.61    0.96
   1  -8   2    2.00    0.81
   1   8   2    2.47    0.73
   1   8   2    0.93    0.54
  -1   8  -2    0.37    0.67
  -1   8  -2    0.93    0.79
   2  -8   2   -0.38    0.70
   2  -8   2    0.35    0.98
  -2  -8  -2    0.69    0.77
  -2  -8  -2   -0.14    0.39
   2   8   2    0.75    0.46
  -2   8  -2    1.06    0.83
   2   8   2    0.80    0.62
  -2   8  -2   -0.09    0.83
  -3  -8  -2   14.02    1.83
   3  -8   2   18.02    2.47
  -3  -8  -2   16.48    1.70
   3  -8   2   15.76    2.27
   3   8   2   17.01    1.82
  -3   8  -2   15.09    2.28
   3   8   2   17.20    1.92
  -3   8  -2   16.24    2.37
   4  -8   2    1.93    1.17
  -4  -8  -2    2.53    0.85
   4  -8   2    3.86    1.40
  -4  -8  -2    1.31    0.76
  -4   8  -2    2.35    1.27
   4   8   2    4.01    1.15
   4   8   2    2.08    0.90
   5  -8   2   32.91    3.73
  -5  -8  -2   33.49    2.49
  -5  -8  -2   41.13    3.06
   5  -8   2   30.63    3.82
   5   8   2   31.85    3.35
   5   8   2   29.77    3.42
  -5   8  -2   28.78    3.68
   6  -8   2    0.67    1.14
  -6  -8  -2    1.25    1.10
   6  -8   2   -0.97    1.02
  -6   8  -2   -0.59    1.11
   6   8   2    2.05    1.39
   7  -8   2    8.37    2.40
   7  -8   2    4.65    1.72
  -7   8  -2    6.39    2.20
   7   8   2    4.40    1.85
   7  -9  -2    1.57    1.84
   7  -9  -2   -1.28    0.96
   7   9  -2    0.25    1.36
  -7   9   2   -0.57    1.27
   6  -9  -2   -1.90    1.36
  -6  -9   2    1.84    1.09
   6  -9  -2    0.16    1.13
   6   9  -2   -1.18    1.05
  -6   9   2   -0.07    1.39
  -5  -9   2   -0.23    0.87
   5  -9  -2   -0.38    1.12
  -5  -9   2    0.41    0.57
   5  -9  -2    0.22    1.18
   5   9  -2   -1.84    0.85
  -5   9   2    1.70    1.26
  -4  -9   2   -0.70    0.75
  -4  -9   2    0.28    0.77
   4  -9  -2   -0.37    0.97
   4  -9  -2    0.93    1.02
  -4   9   2    0.65    1.02
   4   9  -2    0.75    0.89
   4   9  -2    1.61    1.09
   3  -9  -2    1.02    1.15
   3  -9  -2    0.09    0.81
  -3  -9   2    0.34    0.72
  -3  -9   2    0.70    0.74
  -3   9   2    1.96    1.06
   3   9  -2    0.25    0.70
   3   9  -2    1.66    1.00
  -3   9   2    0.66    0.90
  -2  -9   2    3.30    1.22
   2  -9  -2    3.73    1.14
   2  -9  -2    6.39    1.67
  -2  -9   2    6.85    1.22
  -2   9   2    6.63    1.43
   2   9  -2    4.95    1.18
   2   9  -2    4.89    1.24
  -2   9   2    3.95    1.16
   1  -9  -2    6.68    1.18
  -1  -9   2    7.99    1.61
   1  -9  -2    7.50    1.67
  -1  -9   2    7.87    1.32
  -1   9   2    6.40    1.24
   1   9  -2    7.62    1.35
   1   9  -2    6.41    1.39
   0  -9  -2    0.49    0.90
   0  -9  -2   -0.10    0.38
   0  -9  -2    0.35    0.51
   0  -9  -2    0.22    0.50
   0  -9   2    1.00    0.98
   0  -9   2    0.03    0.65
   0   9  -2    0.86    0.79
   0   9   2    0.10    0.50
   0   9  -2    0.19    0.61
   0   9   2    0.07    0.62
  -1  -9  -2    7.33    0.98
   1  -9   2    7.18    1.41
  -1  -9  -2    6.68    1.44
   1  -9   2    4.54    1.44
  -1   9  -2    7.40    1.41
  -1   9  -2    6.34    1.46
   1   9   2    4.51    1.00
   1   9   2    5.37    0.97
   2  -9   2    2.42    1.33
  -2  -9  -2    3.31    1.09
   2  -9   2    3.65    1.20
  -2  -9  -2    3.23    0.69
  -2   9  -2    2.67    1.07
  -2   9  -2    2.36    1.16
   2   9   2    1.98    0.82
   2   9   2    1.99    0.70
   3  -9   2   15.23    2.27
   3  -9   2   11.91    2.18
  -3  -9  -2   11.18    1.73
  -3   9  -2   15.70    2.36
   3   9   2   14.11    1.76
   3   9   2   12.76    1.63
   4  -9   2    3.90    1.54
  -4  -9  -2    3.79    1.08
  -4  -9  -2    3.14    0.98
   4  -9   2    5.72    1.66
  -4   9  -2    6.00    1.64
   4   9   2    2.83    1.09
   4   9   2    2.47    0.98
   5  -9   2    2.00    1.47
  -5  -9  -2    0.92    0.82
  -5  -9  -2    0.05    0.60
   5  -9   2   -0.85    0.97
  -5   9  -2    0.80    1.35
   5   9   2    2.56    1.21
   6  -9   2    6.04    1.99
   6  -9   2    9.96    2.15
  -6   9  -2    5.11    1.93
   6   9   2    6.17    1.72
   7  -9   2    2.80    1.84
   7  -9   2    0.13    1.20
  -7   9  -2    1.32    1.41
   7   9   2    0.59    1.31
   7 -10  -2    5.09    2.22
  -7  10   2    1.17    1.62
   7  10  -2    1.91    1.63
   6 -10  -2    5.70    2.16
   6 -10  -2    1.74    1.32
  -6  10   2    1.69    1.58
   6  10  -2    1.51    1.50
   5 -10  -2    2.20    1.47
  -5 -10   2    1.37    1.07
   5 -10  -2    0.85    1.24
  -5 -10   2    1.44    0.73
  -5  10   2   -0.69    1.18
   5  10  -2    1.75    1.35
  -4 -10   2    0.01    0.80
   4 -10  -2    0.38    1.14
   4 -10  -2    0.34    1.08
  -4 -10   2    1.89    0.96
   4  10  -2    0.75    0.92
  -4  10   2   -0.74    1.02
   4  10  -2   -0.52    0.79
  -3 -10   2    4.89    1.21
  -3 -10   2    3.79    1.26
   3 -10  -2    4.60    1.59
   3 -10  -2    5.30    1.41
   3  10  -2    2.42    1.19
  -3  10   2    6.19    1.59
   3  10  -2    4.12    1.21
  -3  10   2    3.98    1.37
  -2 -10   2    8.32    1.47
  -2 -10   2   10.46    1.77
   2 -10  -2    9.80    1.71
   2 -10  -2    8.52    1.92
   2  10  -2    8.80    1.53
   2  10  -2    4.79    1.37
  -2  10   2   12.89    1.97
  -2  10   2    7.63    1.51
   1 -10  -2    4.97    1.47
  -1 -10   2    5.44    1.24
   1 -10  -2    4.20    1.03
  -1 -10   2    4.15    1.40
   1  10  -2    3.14    1.13
   1  10  -2    3.02    1.06
  -1  10   2    4.67    1.16
   0 -10  -2    0.17    0.47
   0 -10  -2    1.87    1.15
   0 -10   2    1.28    0.77
   0 -10   2    0.73    1.14
   0 -10  -2    0.03    0.50
   0  10   2    0.04    0.54
   0  10   2   -0.14    0.63
   0  10  -2    0.55    0.71
   0  10  -2   -1.06    0.69
   1 -10   2    0.81    0.88
  -1 -10  -2    1.32    0.64
   1 -10   2   -0.33    1.06
  -1 -10  -2    2.21    1.14
   1  10   2    2.47    0.80
  -1  10  -2    2.68    1.14
   1  10   2    0.32    0.69
  -1  10  -2    2.42    1.06
  -2 -10  -2   44.07    3.47
   2 -10   2   42.46    3.50
  -2 -10  -2   39.49    2.77
   2 -10   2   32.70    3.95
  -2  10  -2   36.70    3.92
  -2  10  -2   42.76    3.65
   2  10   2   37.91    2.93
   2  10   2   46.83    3.18
   3 -10   2   -0.13    0.91
  -3 -10  -2   -0.72    0.71
   3 -10   2   -0.26    1.02
   3  10   2    0.29    0.78
   3  10   2    0.21    0.65
  -3  10  -2   -0.36    0.93
   4 -10   2    0.95    1.18
  -4 -10  -2    0.91    0.88
   4 -10   2    1.20    1.19
   4  10   2   -0.47    0.76
  -4  10  -2   -0.78    0.94
   4  10   2    0.20    0.70
   5 -10   2    1.82    1.43
  -5 -10  -2    1.47    0.90
   5 -10   2    7.14    2.09
  -5  10  -2    2.02    1.41
   5  10   2    4.59    1.53
   6 -10   2    4.21    1.72
   6 -10   2    4.59    1.94
  -6  10  -2    3.32    1.67
   6  10   2    1.48    1.30
   6 -11  -2   -0.49    1.30
   6 -11  -2    0.80    1.29
  -6  11   2    0.25    1.30
   6  11  -2   -0.90    1.14
   5 -11  -2    0.11    1.16
  -5 -11   2    1.90    0.81
   5 -11  -2    0.10    1.19
  -5  11   2    0.67    1.28
   5  11  -2    0.42    1.14
   4 -11  -2    6.08    1.83
  -4 -11   2    3.58    1.17
  -4 -11   2    2.44    1.19
   4 -11  -2    3.90    1.63
   4  11  -2    4.23    1.51
  -4  11   2    3.47    1.44
   3 -11  -2    2.73    1.30
  -3 -11   2    1.23    1.13
   3 -11  -2    0.67    0.98
  -3 -11   2    3.56    1.11
  -3  11   2    1.18    1.23
   3  11  -2    1.27    1.13
   3  11  -2    1.94    1.08
  -3  11   2    1.84    1.17
  -2 -11   2   -1.15    0.95
   2 -11  -2    1.10    0.92
  -2 -11   2   -0.51    0.64
   2 -11  -2   -0.30    1.03
  -2  11   2    1.33    0.99
  -2  11   2    3.79    1.18
   2  11  -2   -0.64    0.66
   2  11  -2    0.00    0.89
  -1 -11   2    1.61    0.88
   1 -11  -2    2.71    0.92
  -1 -11   2    1.22    1.13
   1 -11  -2    2.50    1.34
  -1  11   2    1.04    0.94
   1  11  -2    1.48    1.02
   1  11  -2    1.25    0.95
   0 -11  -2    3.91    1.48
   0 -11  -2    3.56    0.76
   0 -11   2    2.06    0.94
   0 -11  -2    3.55    0.88
   0 -11   2    2.10    1.34
   0  11   2    4.84    1.05
   0  11  -2    2.57    1.01
   0  11   2    3.16    1.06
   0  11  -2    1.70    1.00
   1 -11   2    1.06    0.98
  -1 -11  -2   -0.06    1.08
   1 -11   2    3.54    1.54
   1  11   2    1.41    0.75
  -1  11  -2    3.00    1.15
  -1  11  -2    0.81    1.05
   1  11   2    0.49    0.84
   2 -11   2    2.50    1.44
   2 -11   2    0.37    0.88
  -2 -11  -2    2.71    1.22
   2  11   2    2.04    0.80
   2  11   2    2.86    1.00
  -2  11  -2    1.44    1.02
  -2  11  -2    1.45    1.13
  -3 -11  -2   15.59    2.22
   3 -11   2   12.36    2.27
   3 -11   2   13.82    2.40
  -3  11  -2   10.43    2.20
   3  11   2   11.40    1.63
   3  11   2   11.48    1.75
  -4 -11  -2    5.48    1.39
   4 -11   2    4.31    1.68
   4 -11   2    4.31    1.73
   4  11   2    5.61    1.36
  -4  11  -2    3.41    1.67
   5 -11   2    2.37    1.61
   5 -11   2    0.37    1.38
  -5 -11  -2    1.21    0.89
  -5  11  -2   -0.31    1.14
   5  11   2    1.37    1.03
   6 -11   2    1.09    1.35
   6 -11   2   -0.68    1.26
   6  11   2   -0.04    1.18
  -6  11  -2   -1.03    1.25
   6 -12  -2    2.20    1.58
   6 -12  -2   -0.37    1.32
   6  12  -2    0.58    1.33
  -6  12   2    2.32    1.53
  -5 -12   2    3.33    1.09
   5 -12  -2    3.30    1.83
   5 -12  -2    1.50    1.44
  -5  12   2    1.56    1.60
   5  12  -2    2.84    1.48
  -4 -12   2   -0.84    0.70
   4 -12  -2    0.27    1.22
   4 -12  -2   -0.21    1.02
  -4 -12   2   -0.66    0.78
   4  12  -2   -0.08    0.96
  -4  12   2   -2.42    0.69
  -3 -12   2    0.57    1.13
  -3 -12   2   -0.16    0.72
   3 -12  -2   -0.86    0.84
   3 -12  -2    0.17    1.22
  -3  12   2   -1.26    0.80
   3  12  -2   -0.15    0.93
  -2 -12   2    4.18    1.22
   2 -12  -2    3.96    1.70
  -2 -12   2    3.13    1.40
   2 -12  -2    4.79    1.41
   2  12  -2    3.27    1.37
  -2  12   2    5.05    1.48
  -2  12   2    4.02    1.40
   2  12  -2    4.36    1.29
   1 -12  -2    4.45    1.66
   1 -12  -2    4.28    1.13
  -1 -12   2    3.91    1.56
  -1 -12   2    3.87    1.16
   1  12  -2    3.72    1.32
   1  12  -2    2.18    1.03
  -1  12   2    6.73    1.46
   0 -12  -2    4.15    0.80
   0 -12  -2    3.63    1.66
   0 -12   2    5.06    1.33
   0 -12  -2    4.11    0.99
   0 -12   2    6.68    1.92
   0  12   2    5.22    1.28
   0  12   2    7.02    1.33
   0  12  -2    2.58    1.27
   0  12  -2    5.21    1.40
  -1 -12  -2   22.18    2.97
   1 -12   2   16.37    2.32
   1 -12   2   19.63    3.01
  -1  12  -2   18.22    2.66
  -1  12  -2   20.38    2.71
   1  12   2   16.52    2.18
   1  12   2   20.34    2.19
   2 -12   2    1.82    0.89
  -2 -12  -2    1.04    0.54
  -2 -12  -2    1.62    1.19
   2 -12   2    0.48    1.05
  -2  12  -2    1.21    1.19
   2  12   2    1.10    0.88
   2  12   2    0.34    0.70
  -2  12  -2   -0.75    0.78
  -3 -12  -2    4.50    1.41
   3 -12   2    6.07    1.96
   3 -12   2    6.31    1.74
  -3 -12  -2    4.34    0.84
  -3  12  -2    3.64    1.61
   3  12   2    4.53    1.24
  -4 -12  -2    7.74    1.70
   4 -12   2   11.59    2.51
   4 -12   2    6.99    2.07
  -4  12  -2    7.72    2.04
   4  12   2    5.21    1.40
   5 -12   2    3.56    1.73
   5 -12   2   -0.56    1.37
  -5 -12  -2    0.30    0.84
   5  12   2    0.69    1.07
  -5  12  -2   -0.13    1.14
   6 -12   2    1.03    1.51
   6 -12   2    2.79    1.88
  -6  12  -2    6.87    2.24
   6  12   2    4.39    1.65
  -5 -13   2    0.50    1.35
   5 -13  -2   -0.57    1.13
   5 -13  -2   -1.17    1.33
   5  13  -2    0.32    1.18
  -5  13   2    0.75    1.58
   4 -13  -2   -0.54    1.18
   4 -13  -2   -0.59    1.17
  -4 -13   2    7.84    1.96
   4  13  -2   -1.10    0.91
  -4  13   2    2.45    1.52
   3 -13  -2    1.68    1.33
   3 -13  -2    1.90    1.20
  -3 -13   2    1.47    1.26
  -3 -13   2    2.25    1.05
   3  13  -2    3.52    1.38
  -3  13   2    1.59    1.28
  -2 -13   2   -0.34    1.07
   2 -13  -2   -1.68    1.11
  -2 -13   2    0.29    0.78
   2 -13  -2    0.10    0.86
  -2  13   2   -0.89    1.01
   2  13  -2    0.38    1.13
   1 -13  -2    0.60    0.75
  -1 -13   2    1.69    1.39
   1 -13  -2   -0.54    1.13
   1 -13  -2    0.60    0.81
  -1 -13   2    0.07    0.85
   1  13  -2    0.82    1.08
   0 -13   2    0.72    1.31
   0 -13   2    2.72    1.07
   0 -13  -2    1.86    0.76
   0 -13  -2    2.33    1.55
   0  13  -2    1.82    1.18
   0  13   2    3.34    1.61
   0  13   2    2.22    1.09
   1 -13   2    3.02    1.16
   1 -13   2    5.81    1.90
  -1 -13  -2    2.19    1.39
   1  13   2    3.67    1.18
  -1  13  -2    1.15    1.17
   2 -13   2    0.29    1.36
  -2 -13  -2    1.49    1.19
   2 -13   2   -1.16    0.83
  -2 -13  -2    0.71    0.56
   2  13   2    1.55    0.89
   3 -13   2    2.05    1.60
   3 -13   2   -1.10    1.04
  -3 -13  -2    2.19    1.28
   3  13   2   -0.07    0.87
  -3  13  -2    0.46    1.16
   4 -13   2    1.19    1.41
  -4 -13  -2    2.36    1.25
   4 -13   2    3.84    1.85
  -4  13  -2    3.09    1.77
   4  13   2    1.96    1.15
   5 -13   2    0.87    1.45
   5 -13   2   -0.76    1.29
  -5 -13  -2    1.49    1.09
  -5  13  -2    2.22    1.79
   5  13   2    1.09    1.06
   5 -14  -2   -1.45    1.11
   5  14  -2    0.32    1.18
  -5  14   2    0.64    1.57
  -4 -14   2    2.16    1.19
   4 -14  -2   -1.10    1.29
   4 -14  -2   -0.08    1.13
   4  14  -2    0.78    1.17
  -4  14   2    0.31    1.26
   3 -14  -2    2.41    1.75
   3 -14  -2    5.84    1.68
  -3 -14   2    4.06    1.54
  -3  14   2    5.37    1.80
   3  14  -2    4.10    1.49
   2 -14  -2    6.36    2.12
   2 -14  -2    2.27    1.12
  -2 -14   2    3.76    1.61
  -2  14   2    5.83    1.74
   2  14  -2    4.08    1.47
  -1 -14   2    1.41    1.55
   1 -14  -2    0.77    0.82
   1 -14  -2    2.28    1.53
  -1 -14   2    0.31    0.85
   1  14  -2    1.28    1.12
   0 -14   2    0.88    1.40
   0 -14  -2    0.82    0.86
   0 -14   2    0.29    0.89
   0 -14  -2    2.11    1.52
   0  14  -2   -1.26    0.82
   0  14   2    3.33    1.31
   1 -14   2   -1.78    1.24
  -1 -14  -2   -0.14    1.15
   1 -14   2   -0.02    0.95
  -1  14  -2   -2.16    0.96
   1  14   2    1.00    0.95
   2 -14   2    4.16    1.94
  -2 -14  -2    3.47    1.60
   2 -14   2    4.53    1.61
   2  14   2    1.33    0.99
   3 -14   2    4.23    1.94
  -3 -14  -2    2.87    1.43
   3 -14   2    2.05    1.48
   3  14   2    0.57    1.00
  -3  14  -2    2.34    1.60
  -4 -14  -2    0.69    1.16
   4 -14   2   -0.41    1.29
   4 -14   2   -0.43    1.28
  -4  14  -2   -0.16    1.13
   4  14   2    3.06    1.35
  -4 -15   2   -1.48    1.03
   4 -15  -2    0.01    1.60
   4  15  -2   -0.48    1.20
  -4  15   2   -0.52    1.47
  -3 -15   2    0.82    1.29
   3 -15  -2    0.73    1.44
   3  15  -2    1.04    1.28
  -3  15   2   -0.46    1.11
   2 -15  -2    0.68    0.99
  -2 -15   2    0.62    1.28
   2 -15  -2   -1.17    1.17
   2  15  -2    1.48    1.32
  -2  15   2    0.26    1.28
  -1 -15   2   -1.41    1.22
   1 -15  -2    2.11    1.55
   1  15  -2   -0.15    1.04
  -1  15   2   -1.24    1.00
   0 -15  -2    1.19    1.55
   0 -15   2    1.19    1.44
   0  15   2   -1.05    0.91
   0  15  -2   -1.24    0.77
   1 -15   2   -0.17    0.88
   1 -15   2   -0.05    1.26
  -1 -15  -2    0.68    1.48
   1  15   2    0.09    0.91
  -1  15  -2   -1.46    0.78
   2 -15   2   -1.77    1.14
  -2 -15  -2    1.02    1.26
   2 -15   2   -0.78    0.88
   2  15   2   -0.61    0.86
   3 -15   2   -1.05    1.21
  -3 -15  -2    1.62    1.38
   3 -15   2    1.20    1.24
   3  15   2    0.31    0.90
  -3  15  -2   -0.19    1.16
   4 -15   2    1.42    1.61
   4 -15   2    1.59    1.52
  -4 -15  -2    2.15    1.33
   4  15   2    0.98    1.17
  -4  15  -2    2.50    1.77
  -3 -16   2    1.39    1.55
   3 -16  -2    0.98    1.54
  -3  16   2    1.11    1.53
   3  16  -2   -0.40    1.07
  -2 -16   2   -0.29    1.14
   2 -16  -2   -2.06    1.14
  -2  16   2    0.51    1.29
   2  16  -2    0.48    1.10
  -1 -16   2    0.35    1.31
   1 -16  -2   -1.16    1.19
  -1  16   2   -0.91    1.09
   1  16  -2    1.79    1.34
   0 -16  -2    1.13    1.58
   0 -16   2    1.32    1.60
   0  16  -2    1.48    1.30
  -1 -16  -2    1.11    1.50
   1 -16   2    0.09    1.40
   1  16   2    0.71    0.99
  -1  16  -2    1.51    1.51
   2 -16   2    0.45    1.54
  -2 -16  -2    0.88    1.35
   2  16   2    1.05    1.07
   3 -16   2    1.35    1.78
  -3 -16  -2    1.95    1.42
   3  16   2    1.00    1.06
  -3  16  -2   -2.26    1.05
   1 -17  -2    3.38    1.93
  -1 -17   2    0.31    1.63
  -1  17   2   -0.04    1.15
   1  17  -2    1.67    1.35
   0 -17   2   -0.99    1.47
   0 -17  -2   -1.13    1.34
   0  17  -2    0.77    1.26
  -1 -17  -2   -0.75    1.26
   1 -17   2   -0.76    1.36
   1  17   2   -0.42    1.09
  -1  17  -2   -1.17    1.28
   8   0  -3    2.06    1.68
  -8   0   3   -1.28    1.06
   7   0  -3   -1.06    0.96
  -7   0   3    0.46    1.29
   6   0  -3    0.41    1.05
  -6   0   3   -0.24    1.01
   5   0  -3    0.77    0.97
  -5   0   3   -0.91    0.82
   4   0  -3   -0.81    0.61
   4   0  -3   -0.56    0.34
  -4   0   3    0.91    0.88
   4   0  -3    1.65    0.90
   3   0  -3   -0.10    0.28
  -3   0   3   -0.78    0.49
   3   0  -3    1.15    0.71
   3   0  -3   -0.14    0.56
  -3   0   3   -0.70    0.51
  -2   0   3    0.34    0.53
   2   0  -3   -0.63    0.44
   2   0  -3   -0.13    0.28
  -2   0   3    0.35    0.55
   2   0  -3   -0.53    0.48
   1   0  -3    0.34    0.35
   1   0  -3    0.38    0.37
  -1   0   3    0.23    0.35
   1   0  -3    0.27    0.33
  -1   0   3    0.01    0.32
   1   0  -3    0.50    0.30
   0   0  -3   -0.17    0.19
   0   0  -3    0.07    0.19
   0   0   3   -0.07    0.14
   0   0   3    0.03    0.15
   1   0   3   -0.26    0.26
  -1   0  -3   -0.42    0.25
   1   0   3   -0.18    0.27
  -1   0  -3   -0.33    0.30
  -2   0  -3   -0.54    0.38
   2   0   3    0.18    0.45
  -2   0  -3   -0.55    0.38
   2   0   3    0.05    0.45
  -3   0  -3   -0.04    0.50
  -3   0  -3    0.44    0.57
   3   0   3   -0.18    0.49
   3   0   3   -0.62    0.40
   4   0   3   -0.70    0.57
  -4   0  -3    0.24    0.75
   4   0   3   -0.76    0.58
   5   0   3   -0.84    0.74
   5   0   3   -0.93    0.74
  -5   0  -3   -0.58    0.91
  -6   0  -3   -1.13    0.96
   6   0   3    0.02    0.51
   6   0   3    1.57    1.22
   7   0   3   -1.91    1.02
  -7   0  -3    0.18    1.29
  -8   0  -3   -0.90    1.32
   8   0   3    0.15    1.22
  -8  -1   3    0.01    1.39
   8  -1  -3   -0.08    1.31
  -8   1   3    3.80    1.86
   8   1  -3    0.21    1.39
   7  -1  -3    0.06    1.14
  -7  -1   3    0.93    1.39
  -7   1   3   -0.19    1.29
   7   1  -3    0.04    1.04
  -6  -1   3    2.59    1.45
   6  -1  -3    2.11    1.32
  -6   1   3    1.71    1.38
   6   1  -3    2.99    1.34
   5  -1  -3    5.53    0.82
  -5  -1   3    5.64    1.54
   5  -1  -3    6.03    1.62
   5   1  -3    4.43    1.37
  -5   1   3    3.67    1.46
  -4  -1   3   26.60    2.86
   4  -1  -3   28.90    3.00
   4  -1  -3   30.32    3.09
   4  -1  -3   29.30    2.05
  -4   1   3   30.10    3.35
  -4   1   3   31.28    3.12
   4   1  -3   28.51    2.96
   4   1  -3   26.63    2.91
  -3  -1   3    9.93    1.48
  -3  -1   3    9.09    1.42
   3  -1  -3   10.17    1.52
   3  -1  -3   11.53    1.57
   3  -1  -3   11.02    1.12
  -3   1   3   11.49    1.59
  -3   1   3   11.56    1.60
   3   1  -3    8.84    1.40
   3   1  -3    8.70    1.39
  -2  -1   3    5.80    0.96
  -2  -1   3    5.85    1.00
   2  -1  -3    7.53    1.06
   2  -1  -3    4.69    0.74
   2  -1  -3    5.21    0.94
   2   1  -3    4.12    0.91
  -2   1   3    5.04    0.98
   2   1  -3    7.13    1.09
  -2   1   3    5.67    0.96
   1  -1  -3   58.89    3.78
   1  -1  -3   69.00    3.82
  -1  -1   3   57.48    3.81
   1  -1  -3   63.82    3.75
  -1  -1   3   61.54    3.87
  -1   1   3   62.75    3.80
   1   1  -3   62.90    3.84
   1   1  -3   58.89    3.79
   1   1  -3   61.77    3.86
  -1   1   3   64.32    3.81
   0  -1  -3   21.81    1.49
   0  -1  -3   24.23    1.37
   0  -1   3   23.23    1.54
   0  -1   3   21.63    1.51
   0   1   3   17.80    1.34
   0   1  -3   22.77    1.51
   0   1  -3   23.85    1.56
   1  -1   3  253.84   14.49
  -1  -1  -3  241.03   14.32
   1  -1   3  261.17   14.52
  -1   1  -3  257.62   14.51
   1   1   3  244.52   14.33
  -1   1  -3  272.39   14.52
  -2  -1  -3    8.88    1.12
   2  -1   3   10.89    1.34
   2  -1   3   11.60    1.32
  -2  -1  -3   12.51    1.23
  -2   1  -3    9.94    1.25
  -2   1  -3    9.39    1.24
   2   1   3    7.88    1.05
   2   1   3   10.15    1.16
  -3  -1  -3    0.19    0.51
   3  -1   3    0.25    0.56
   3  -1   3    0.50    0.61
  -3  -1  -3   -0.43    0.44
   3   1   3    0.01    0.53
   3   1   3    0.95    0.64
  -3   1  -3    0.39    0.57
  -3   1  -3    0.19    0.55
   4  -1   3    3.08    1.03
   4  -1   3    2.01    0.92
  -4  -1  -3    2.38    0.90
   4   1   3    2.45    0.95
  -4   1  -3    2.18    1.01
   4   1   3    2.74    0.97
   5  -1   3    0.86    0.88
  -5  -1  -3    1.82    1.16
   5   1   3    0.32    0.91
   5   1   3    3.79    1.32
  -5   1  -3    1.18    0.99
   6  -1   3    1.39    1.27
  -6  -1  -3    0.54    1.13
   6  -1   3    2.21    0.85
  -6   1  -3    2.92    1.44
   6   1   3    2.58    1.39
  -7  -1  -3    1.26    1.24
   7  -1   3    2.35    1.48
   7   1   3    0.72    1.17
  -7   1  -3    0.55    1.24
  -8  -1  -3   -1.06    1.17
   8  -1   3   -0.16    1.24
  -8   1  -3    0.33    1.42
   8   1   3   -0.12    1.21
  -8  -2   3   -0.62    1.21
   8  -2  -3    1.20    1.49
   8   2  -3   -1.76    0.92
  -8   2   3    1.99    1.74
   7  -2  -3    0.88    1.22
  -7  -2   3   -0.14    1.26
   7   2  -3    1.37    1.37
  -7   2   3    2.89    1.74
  -6  -2   3    1.48    1.32
   6  -2  -3   -0.04    1.22
   6  -2  -3    0.85    0.62
  -6   2   3   -0.13    1.07
   6   2  -3    1.53    1.22
  -5  -2   3    7.42    1.60
   5  -2  -3    6.37    1.03
   5  -2  -3    6.26    1.65
   5   2  -3    4.54    1.48
  -5   2   3    6.28    1.62
   4  -2  -3    0.87    0.54
   4  -2  -3    1.14    0.97
  -4  -2   3    0.19    0.80
  -4   2   3   -0.80    0.49
   4   2  -3    1.23    0.78
  -4   2   3    0.08    0.74
   4   2  -3    1.91    0.89
  -3  -2   3   46.82    3.27
  -3  -2   3   44.22    3.27
   3  -2  -3   44.85    2.95
   3  -2  -3   40.36    3.23
   3  -2  -3   42.19    3.25
   3   2  -3   44.33    3.28
   3   2  -3   49.40    3.35
  -3   2   3   44.36    3.32
  -3   2   3   38.71    3.21
   2  -2  -3    0.23    0.57
   2  -2  -3    0.09    0.48
  -2  -2   3   -0.01    0.49
  -2  -2   3    0.08    0.50
   2  -2  -3   -0.23    0.38
  -2   2   3    0.88    0.59
  -2   2   3   -0.17    0.52
   2   2  -3    0.10    0.52
   2   2  -3   -0.39    0.52
   1  -2  -3  155.43    9.03
  -1  -2   3  159.70    9.16
   1  -2  -3  158.85    9.08
  -1  -2   3  157.47    9.13
   1  -2  -3  149.42    9.02
   1   2  -3  162.33    9.18
  -1   2   3  151.79    9.05
  -1   2   3  161.28    9.05
   1   2  -3  155.38    9.12
   1   2  -3  156.18    9.00
   0  -2  -3  119.54    6.81
   0  -2  -3  117.02    6.54
   0  -2   3  117.28    6.82
   0  -2   3  115.07    6.85
   0   2  -3  109.11    6.81
   0   2   3  117.60    6.56
   0   2   3  117.61    6.56
   0   2  -3  115.97    6.86
  -1  -2  -3  320.88   18.46
   1  -2   3  324.63   18.57
   1  -2   3  333.29   18.61
  -1  -2  -3  327.60   18.25
   1   2   3  325.19   18.28
  -1   2  -3  328.51   18.58
   1   2   3  331.53   18.28
  -1   2  -3  324.14   18.61
  -2  -2  -3   33.53    2.22
  -2  -2  -3   32.11    2.22
   2  -2   3   34.37    2.47
   2  -2   3   28.34    2.42
  -2   2  -3   31.30    2.43
  -2   2  -3   33.58    2.46
   2   2   3   31.16    2.24
   2   2   3   33.34    2.23
  -3  -2  -3    2.33    0.79
  -3  -2  -3    2.82    0.75
   3  -2   3    3.68    0.94
   3  -2   3    1.60    0.90
   3   2   3    3.04    0.81
  -3   2  -3    3.25    0.95
   3   2   3    2.46    0.80
  -3   2  -3    3.74    0.99
  -4  -2  -3    4.07    1.15
   4  -2   3    5.21    1.28
  -4   2  -3    2.76    1.05
   4   2   3    3.57    1.07
   4   2   3    4.94    1.17
   5  -2   3    1.17    0.81
  -5  -2  -3   -0.19    0.83
   5  -2   3    2.01    1.12
   5   2   3   -0.24    0.84
  -5   2  -3    0.82    0.93
   5   2   3    0.17    0.77
  -6  -2  -3    7.26    1.95
   6  -2   3    3.97    1.16
   6  -2   3    7.58    1.82
  -6   2  -3    7.88    2.02
   6   2   3    3.15    1.33
  -7  -2  -3    5.28    1.76
   7  -2   3    5.60    1.80
  -7   2  -3    2.58    1.62
   7   2   3    4.10    1.65
   8  -2   3    0.58    1.36
  -8  -2  -3    2.31    1.54
   8   2   3    1.69    1.48
  -8   2  -3    5.08    2.01
  -8  -3   3    0.91    1.66
   8  -3  -3    2.13    1.73
  -8   3   3   -0.93    1.43
   8   3  -3   -1.12    1.37
   7  -3  -3    0.81    1.37
  -7  -3   3    2.00    1.45
  -7   3   3    3.07    1.62
   7   3  -3    2.74    1.55
  -6  -3   3    2.98    1.41
   6  -3  -3   -0.04    0.66
   6  -3  -3    0.06    1.07
   6   3  -3   -1.64    0.78
  -6   3   3    0.12    1.16
  -5  -3   3    0.21    0.88
   5  -3  -3    0.08    0.62
   5  -3  -3   -0.62    0.88
   5   3  -3    0.32    0.94
  -5   3   3   -0.94    0.89
   5   3  -3    0.32    0.90
   4  -3  -3   39.42    2.87
   4  -3  -3   36.44    3.25
  -4  -3   3   36.64    3.15
  -4   3   3   38.99    3.29
   4   3  -3   35.20    3.16
  -4   3   3   40.08    3.31
   4   3  -3   47.37    3.37
   3  -3  -3    3.33    1.02
  -3  -3   3    3.55    0.99
   3  -3  -3    0.91    0.74
   3  -3  -3    3.67    0.84
  -3  -3   3    3.54    0.95
  -3  -3   3    3.29    0.43
   3   3  -3    3.94    1.02
  -3   3   3    1.56    0.85
   3   3  -3    2.27    0.87
  -3   3   3    2.98    0.96
   2  -3  -3   25.52    2.09
  -2  -3   3   27.66    2.06
   2  -3  -3   22.77    1.98
  -2  -3   3   25.31    2.02
   2  -3  -3   27.95    2.01
   2   3  -3   27.51    2.13
  -2   3   3   22.54    2.00
  -2   3   3   22.19    1.99
   2   3  -3   24.69    1.99
   1  -3  -3   23.72    1.85
   1  -3  -3   25.13    1.79
  -1  -3   3   22.97    1.90
   1  -3  -3   24.45    1.74
  -1  -3   3   25.15    1.92
   1   3  -3   24.57    1.93
  -1   3   3   22.63    1.76
  -1   3   3   26.75    1.80
   1   3  -3   25.75    1.90
   0  -3   3    0.68    0.46
   0  -3  -3    0.02    0.20
   0  -3   3   -0.15    0.41
   0  -3  -3    0.42    0.40
   0  -3  -3    0.23    0.19
   0  -3  -3    0.27    0.50
   0   3   3    0.57    0.23
   0   3   3    0.52    0.23
   0   3  -3    0.10    0.41
   0   3  -3    1.14    0.55
  -1  -3  -3   22.09    1.26
   1  -3   3   21.92    1.80
   1  -3   3   23.34    1.81
  -1  -3  -3   20.72    1.26
  -1  -3  -3   21.71    1.68
   1   3   3   21.47    1.34
   1   3   3   20.82    1.34
  -1   3  -3   23.23    1.78
  -1   3  -3   21.13    1.81
  -2  -3  -3   12.14    1.20
   2  -3   3   11.98    1.57
   2  -3   3   11.42    1.47
  -2  -3  -3   12.05    1.14
   2   3   3   10.73    1.12
  -2   3  -3   10.85    1.43
   2   3   3   10.65    1.15
  -3  -3  -3   39.96    2.84
   3  -3   3   38.39    3.14
   3  -3   3   40.49    3.11
  -3  -3  -3   39.91    2.81
  -3   3  -3   38.69    3.09
  -3   3  -3   37.24    3.08
   3   3   3   38.60    2.84
   3   3   3   44.26    2.93
   4  -3   3   14.31    2.15
   4  -3   3   14.17    1.99
  -4  -3  -3   13.50    1.77
  -4   3  -3   10.44    1.84
   4   3   3   15.75    1.86
   4   3   3   15.08    1.90
  -5  -3  -3    1.91    1.02
   5  -3   3    0.46    1.09
   5  -3   3    3.29    1.03
  -5   3  -3    0.64    0.96
   5   3   3    1.81    0.99
   5   3   3    1.78    1.02
  -6  -3  -3    3.59    1.39
   6  -3   3    4.49    1.30
   6  -3   3    4.42    1.60
   6   3   3    8.10    1.75
   6   3   3    4.86    1.65
  -6   3  -3    4.61    1.71
   7  -3   3    6.67    1.99
  -7  -3  -3    8.50    2.05
   7  -3   3    7.62    1.62
   7   3   3    4.59    1.64
  -7   3  -3    6.34    2.04
   8  -3   3   -0.59    1.30
  -8  -3  -3    0.14    1.18
   8   3   3    1.41    1.50
  -8   3  -3    1.86    1.90
  -8  -4   3   -0.31    1.32
   8  -4  -3    0.66    1.43
  -8   4   3    2.07    1.63
   8   4  -3    0.74    1.39
   7  -4  -3    1.87    1.54
  -7  -4   3    0.70    1.31
   7   4  -3    0.22    1.19
  -7   4   3   -0.59    1.21
  -6  -4   3    6.48    1.80
   6  -4  -3    5.46    1.23
   6  -4  -3    4.50    1.68
  -6   4   3    4.56    1.72
   6   4  -3    3.32    1.53
  -5  -4   3    0.30    0.95
   5  -4  -3    1.58    1.15
   5  -4  -3    0.87    0.82
   5   4  -3    1.27    1.19
  -5   4   3    2.57    1.25
   5   4  -3    1.32    1.22
  -4  -4   3    7.06    1.44
   4  -4  -3    9.52    1.76
   4  -4  -3    7.86    1.37
  -4   4   3    6.01    1.43
   4   4  -3    9.29    1.65
  -4   4   3    8.98    1.68
   4   4  -3    9.87    1.71
   3  -4  -3    4.86    1.22
  -3  -4   3    6.23    1.20
   3  -4  -3    4.95    1.07
   3  -4  -3    5.96    1.26
  -3  -4   3    5.92    0.74
  -3  -4   3    6.05    1.17
  -3   4   3    5.73    1.19
   3   4  -3    4.95    1.17
  -3   4   3    7.15    1.36
   3   4  -3    8.56    1.33
   2  -4  -3    2.92    0.82
  -2  -4   3    2.37    0.74
   2  -4  -3    2.06    0.73
   2  -4  -3    1.45    0.64
  -2  -4   3    2.49    0.75
   2   4  -3    1.82    0.68
   2   4  -3    2.69    0.62
  -2   4   3    2.23    0.74
  -2   4   3    1.65    0.67
   2   4  -3    1.24    0.72
   1  -4  -3   42.62    3.06
   1  -4  -3   50.24    2.93
  -1  -4   3   43.21    3.03
  -1  -4   3   41.95    2.98
   1   4  -3   42.01    3.04
  -1   4   3   45.80    2.92
  -1   4   3   44.44    2.89
   1   4  -3   40.18    3.02
   0  -4   3   33.47    2.40
   0  -4  -3   32.07    2.03
   0  -4  -3   33.22    2.21
   0  -4  -3   31.44    2.41
   0  -4   3   33.20    2.46
   0   4   3   33.84    2.07
   0   4  -3   34.83    2.41
   0   4  -3   35.50    2.51
   1  -4   3    0.86    0.63
  -1  -4  -3    0.85    0.59
   1  -4   3    0.14    0.60
  -1   4  -3    0.17    0.52
   1   4   3    1.02    0.30
  -1   4  -3    0.96    0.65
   1   4   3    1.58    0.29
   2  -4   3    7.83    1.29
  -2  -4  -3    7.28    0.82
  -2  -4  -3    7.49    1.01
   2  -4   3    7.77    1.26
  -2   4  -3    7.99    1.32
   2   4   3    6.92    0.85
   2   4   3    6.67    0.87
  -2   4  -3    8.58    1.34
  -3  -4  -3   19.72    1.63
  -3  -4  -3   17.18    1.50
  -3  -4  -3   19.32    1.63
   3  -4   3   26.51    2.70
   3  -4   3   17.38    2.19
  -3   4  -3   16.16    2.12
   3   4   3   21.83    2.00
   3   4   3   15.93    1.76
  -3   4  -3   27.61    2.66
  -4  -4  -3   -0.25    0.60
   4  -4   3   -0.19    0.79
   4   4   3    0.24    0.70
  -4   4  -3   -0.31    0.82
   4   4   3    0.96    0.78
   5  -4   3   14.31    2.08
   5  -4   3   18.89    2.67
  -5  -4  -3   16.05    2.21
  -5   4  -3   16.41    2.45
   5   4   3   18.75    2.44
   5   4   3   18.63    2.43
   6  -4   3    0.58    1.00
  -6  -4  -3    1.20    1.09
   6  -4   3    5.17    1.61
  -6   4  -3    2.58    1.31
   6   4   3    1.28    1.06
   6   4   3    2.30    1.15
   7  -4   3   -1.70    0.96
  -7  -4  -3    1.35    1.27
   7  -4   3   -0.09    0.83
   7   4   3    1.09    1.20
  -7   4  -3    0.67    1.17
   8  -4   3   -0.73    1.32
   8   4   3   -1.16    1.20
  -8   4  -3    0.88    1.59
   8  -5  -3    3.17    1.95
  -8  -5   3    0.79    1.38
  -8   5   3    2.26    1.93
   8   5  -3    2.05    1.76
   7  -5  -3    0.33    0.89
  -7  -5   3    5.02    1.80
   7  -5  -3    0.70    1.33
  -7   5   3    1.65    1.57
   7   5  -3    0.64    1.24
  -6  -5   3    2.82    1.39
   6  -5  -3    2.11    1.07
   6  -5  -3    2.23    1.39
  -6   5   3    2.68    1.46
   6   5  -3    1.87    1.39
   5  -5  -3   66.29    5.19
  -5  -5   3   75.93    5.20
   5  -5  -3   60.98    4.64
   5   5  -3   63.10    5.07
   5   5  -3   65.63    5.00
  -5   5   3   67.08    5.18
  -4  -5   3    4.41    0.56
   4  -5  -3    5.53    1.46
   4  -5  -3    3.99    1.16
  -4  -5   3    4.93    1.23
   4   5  -3    2.26    1.16
  -4   5   3    3.12    1.22
   4   5  -3    5.45    1.33
  -4   5   3    3.51    1.34
  -3  -5   3   16.33    1.96
  -3  -5   3   16.78    1.97
   3  -5  -3   15.88    1.94
   3  -5  -3   17.27    2.10
  -3   5   3   14.61    1.92
   3   5  -3   15.05    1.90
   3   5  -3   11.23    1.80
  -3   5   3   15.63    2.05
   2  -5  -3    0.89    0.60
  -2  -5   3   -0.69    0.42
  -2  -5   3    0.73    0.59
  -2  -5   3   -0.05    0.53
   2  -5  -3    0.16    0.65
   2   5  -3   -0.76    0.56
   2   5  -3   -0.34    0.32
  -2   5   3    0.27    0.58
   2   5  -3    0.18    0.48
  -2   5   3   -0.13    0.51
   1  -5  -3    1.90    0.56
   1  -5  -3    2.13    0.84
  -1  -5   3    2.54    0.79
  -1  -5   3    1.67    0.61
   1  -5  -3    2.52    0.61
  -1   5   3    1.18    0.54
  -1   5   3    1.13    0.53
   1   5  -3    0.44    0.58
   1   5  -3    2.59    0.76
   0  -5   3   13.73    1.52
   0  -5  -3   13.90    1.14
   0  -5   3   13.17    1.54
   0  -5  -3   12.22    0.99
   0  -5  -3   13.41    1.61
   0   5  -3   13.03    1.61
   0   5  -3   12.64    1.48
   0   5   3   11.04    1.10
   0   5   3   13.56    1.05
  -1  -5  -3   77.37    4.46
  -1  -5  -3   77.12    4.46
   1  -5   3   82.98    5.16
  -1  -5  -3   81.64    5.03
   1  -5   3   79.77    5.10
   1   5   3   75.28    4.62
  -1   5  -3   81.13    5.18
   1   5   3   79.15    4.60
  -1   5  -3   86.53    5.15
  -2  -5  -3    4.19    0.60
   2  -5   3    3.88    1.02
   2  -5   3    3.35    1.01
  -2  -5  -3    4.61    0.90
  -2   5  -3    3.39    1.00
  -2   5  -3    4.49    1.05
   2   5   3    3.49    0.67
   2   5   3    5.02    0.75
  -3  -5  -3    0.53    0.47
  -3  -5  -3   -0.36    0.43
  -3  -5  -3    0.77    0.48
   3  -5   3    0.54    0.80
   3  -5   3    0.96    0.85
   3   5   3    0.23    0.47
   3   5   3    0.85    0.58
  -3   5  -3   -0.15    0.71
  -3   5  -3   -1.05    0.57
  -4  -5  -3    7.41    1.31
   4  -5   3    9.29    1.66
   4  -5   3    7.08    1.60
   4   5   3   10.83    1.60
   4   5   3    9.05    1.40
  -4   5  -3    7.11    1.63
   5  -5   3   -0.31    0.93
   5  -5   3    3.44    1.31
  -5  -5  -3    1.02    0.93
   5   5   3    1.81    0.93
  -5   5  -3    2.68    1.33
   5   5   3    1.50    0.95
  -6  -5  -3    6.45    1.60
   6  -5   3    3.82    1.59
   6  -5   3    5.88    1.51
   6   5   3    3.24    1.39
  -6   5  -3    2.97    1.47
   7  -5   3    0.26    0.94
   7  -5   3    0.99    1.39
  -7  -5  -3    1.49    1.14
  -7   5  -3   -0.11    1.16
   7   5   3   -0.07    1.19
   8  -5   3    2.48    1.73
   8   5   3    1.66    1.52
  -8   5  -3    0.99    1.67
   8  -6  -3    0.13    1.52
  -8  -6   3   -0.07    1.51
  -8   6   3   -0.10    1.50
   8   6  -3    0.70    1.61
   7  -6  -3   -0.12    0.82
  -7  -6   3    2.75    1.69
   7  -6  -3   -1.07    1.15
  -7   6   3    0.01    1.38
   7   6  -3    0.87    1.35
  -6  -6   3    0.87    1.13
   6  -6  -3    0.12    0.89
   6  -6  -3    2.68    1.52
   6   6  -3    3.36    1.58
  -6   6   3    0.36    1.20
  -5  -6   3    1.33    1.05
   5  -6  -3    2.86    1.42
   5  -6  -3    0.99    1.03
   5   6  -3    1.67    1.06
  -5   6   3    0.62    1.08
   5   6  -3    0.66    1.03
   4  -6  -3    2.32    1.04
  -4  -6   3    3.44    1.12
   4  -6  -3    3.44    1.29
   4   6  -3    1.96    1.04
   4   6  -3    4.29    1.30
  -4   6   3    4.64    1.37
   3  -6  -3   -0.11    0.72
  -3  -6   3    3.25    0.80
  -3  -6   3    2.71    0.90
   3  -6  -3    2.10    0.95
   3   6  -3   -0.16    0.73
   3   6  -3    2.89    0.92
  -3   6   3    1.74    0.91
  -3   6   3    2.85    1.04
   3   6  -3    1.82    0.68
  -2  -6   3    4.57    1.00
   2  -6  -3    4.52    1.16
   2  -6  -3    2.41    0.85
  -2  -6   3    3.58    0.92
  -2  -6   3    3.63    0.89
   2  -6  -3    3.13    0.88
  -2   6   3    1.55    0.75
   2   6  -3    3.39    0.58
   2   6  -3    2.25    0.86
  -2   6   3    3.18    0.96
   2   6  -3    3.98    1.00
   1  -6  -3   10.74    1.60
  -1  -6   3   13.11    1.60
   1  -6  -3   13.88    1.46
  -1  -6   3   14.95    1.83
  -1  -6   3   14.61    1.70
   1  -6  -3   13.15    1.38
  -1   6   3   11.99    1.41
   1   6  -3   13.44    1.66
  -1   6   3   10.01    1.31
   1   6  -3   12.85    1.70
   0  -6   3   24.97    2.30
   0  -6  -3   23.24    1.71
   0  -6  -3   21.93    1.63
   0  -6  -3   24.90    2.39
   0  -6   3   21.21    2.23
   0   6   3   23.21    1.71
   0   6  -3   23.06    2.02
   0   6  -3   24.69    2.09
   0   6   3   23.88    1.69
  -1  -6  -3   11.02    0.79
   1  -6   3   11.25    1.56
  -1  -6  -3   11.53    0.80
  -1  -6  -3   11.37    1.52
   1  -6   3   11.70    1.61
   1   6   3    9.49    1.01
  -1   6  -3   10.83    1.59
   1   6   3   10.52    0.94
  -1   6  -3   11.38    1.53
  -2  -6  -3   28.82    2.04
   2  -6   3   29.38    2.66
  -2  -6  -3   31.53    2.19
  -2  -6  -3   29.62    2.43
   2  -6   3   35.09    3.26
  -2   6  -3   36.85    2.85
  -2   6  -3   34.47    2.75
   2   6   3   32.84    2.19
   2   6   3   33.43    2.24
   3  -6   3    8.62    1.63
   3  -6   3   10.14    1.71
  -3  -6  -3    6.59    0.99
  -3  -6  -3    6.61    1.11
  -3   6  -3   10.89    1.79
   3   6   3    6.04    1.02
  -3   6  -3    6.66    1.46
   3   6   3    7.45    1.17
   4  -6   3    0.07    0.89
  -4  -6  -3    0.38    0.58
  -4  -6  -3    0.24    0.65
   4  -6   3    0.20    0.92
   4   6   3    0.51    0.71
  -4   6  -3   -0.23    0.81
   4   6   3    0.74    0.75
   5  -6   3    1.01    1.11
  -5  -6  -3   -0.36    0.70
   5  -6   3    0.62    0.97
  -5   6  -3    1.84    1.22
   5   6   3   -0.33    0.83
   5   6   3    1.67    1.06
   6  -6   3    1.10    1.24
  -6  -6  -3   -1.08    0.81
   6  -6   3   -1.47    0.84
   6   6   3   -0.79    0.85
  -6   6  -3   -2.29    0.78
   7  -6   3    0.34    1.00
   7  -6   3   -0.50    1.38
  -7  -6  -3    1.11    1.33
  -7   6  -3    2.00    1.63
   7   6   3    1.10    1.24
   7  -7  -3    3.52    1.25
   7  -7  -3   -1.80    1.03
  -7  -7   3   -0.15    1.16
  -7   7   3    0.83    1.41
   7   7  -3   -0.63    1.08
   6  -7  -3    8.94    1.78
   6  -7  -3   10.22    2.36
  -6   7   3    9.74    2.33
   6   7  -3   12.39    2.39
  -5  -7   3    3.51    0.52
   5  -7  -3    1.90    1.30
   5  -7  -3    4.26    1.61
  -5  -7   3    3.46    1.35
   5   7  -3    4.92    1.56
  -5   7   3    3.58    1.47
   5   7  -3    4.67    1.49
  -4  -7   3    2.92    1.15
   4  -7  -3    2.01    1.20
   4  -7  -3    3.50    1.31
  -4  -7   3    3.12    0.81
  -4   7   3    0.59    1.02
   4   7  -3    3.56    1.24
   4   7  -3    2.58    1.10
   4   7  -3    2.56    0.90
  -3  -7   3    1.65    0.90
   3  -7  -3    1.12    1.03
  -3  -7   3   -0.14    0.60
   3  -7  -3    1.08    0.85
   3   7  -3    1.44    0.87
  -3   7   3    1.82    0.92
   3   7  -3    1.10    0.54
  -3   7   3    1.44    0.90
   3   7  -3   -0.34    0.67
  -2  -7   3   57.59    3.87
   2  -7  -3   53.27    4.06
   2  -7  -3   52.50    3.88
  -2  -7   3   51.85    3.82
   2  -7  -3   55.96    3.88
  -2  -7   3   53.31    3.90
   2   7  -3   54.81    3.98
  -2   7   3   53.11    3.91
   2   7  -3   62.92    3.99
  -2   7   3   51.83    3.87
  -1  -7   3    0.52    0.64
   1  -7  -3    1.17    0.60
   1  -7  -3   -0.97    0.36
  -1  -7   3    0.19    0.58
  -1  -7   3    0.43    0.79
   1  -7  -3   -0.38    0.38
   1   7  -3   -0.20    0.54
  -1   7   3    0.05    0.53
   1   7  -3    0.58    0.73
  -1   7   3    1.68    0.65
   0  -7   3    4.57    1.20
   0  -7  -3    2.16    0.62
   0  -7   3    3.16    0.89
   0  -7  -3    2.59    0.93
   0  -7  -3    1.88    0.54
   0  -7   3    1.78    0.77
   0   7  -3    3.27    0.95
   0   7   3    2.15    0.59
   0   7  -3    4.79    1.01
   0   7   3    2.20    0.62
   1  -7   3    2.21    1.06
  -1  -7  -3    1.43    0.36
  -1  -7  -3    1.37    0.82
  -1  -7  -3    1.46    0.35
   1  -7   3    1.33    0.84
   1  -7   3    2.03    0.82
   1   7   3    1.44    0.50
  -1   7  -3    1.03    0.79
  -1   7  -3    0.28    0.62
   1   7   3    1.64    0.49
   2  -7   3  104.98    7.12
  -2  -7  -3  110.85    6.41
   2  -7   3  105.99    7.22
  -2  -7  -3  115.58    6.96
  -2  -7  -3  112.50    6.42
  -2   7  -3  117.58    7.23
   2   7   3  108.76    6.54
   2   7   3  107.33    6.61
  -2   7  -3  108.62    7.23
   3  -7   3   14.18    2.09
  -3  -7  -3   10.73    1.23
   3  -7   3   13.40    2.08
  -3  -7  -3    9.43    1.46
   3   7   3   10.21    1.42
  -3   7  -3    7.44    1.64
  -3   7  -3    9.00    1.80
   3   7   3   14.00    1.52
  -4  -7  -3    8.46    1.31
   4  -7   3    6.28    1.65
   4  -7   3   10.67    1.97
  -4  -7  -3    6.83    1.18
   4   7   3    6.41    1.37
  -4   7  -3    4.48    1.52
   4   7   3    5.96    1.22
  -5  -7  -3    4.50    1.15
   5  -7   3    1.04    1.25
   5  -7   3    5.97    1.62
  -5   7  -3    2.84    1.47
   5   7   3    3.56    1.23
   5   7   3    2.63    1.13
   6  -7   3   -0.87    0.93
  -6  -7  -3    0.57    0.95
   6  -7   3    0.05    1.29
  -6   7  -3    1.96    1.42
   6   7   3    1.12    1.20
   7  -7   3    8.62    2.35
   7  -7   3    5.65    1.66
  -7   7  -3    3.58    1.84
   7   7   3    2.77    1.48
  -7  -8   3   -0.51    1.29
   7  -8  -3   -0.51    1.39
   7  -8  -3   -0.03    1.03
  -7   8   3    2.10    1.67
   7   8  -3   -0.37    1.30
  -6  -8   3   -0.87    0.88
   6  -8  -3   -0.29    1.04
   6  -8  -3   -0.67    1.22
   6   8  -3    0.17    1.07
  -6   8   3    0.34    1.24
  -5  -8   3   19.24    1.53
   5  -8  -3   20.15    2.70
  -5  -8   3   14.25    2.33
   5  -8  -3   22.88    3.17
   5   8  -3   20.62    2.76
  -5   8   3   16.82    2.70
   5   8  -3   20.39    2.90
   5   8  -3   17.00    2.19
  -4  -8   3    0.87    0.75
  -4  -8   3    0.11    0.69
   4  -8  -3    0.51    1.04
   4  -8  -3   -0.62    0.92
   4   8  -3   -1.41    0.73
   4   8  -3    0.90    0.67
   4   8  -3   -0.39    0.75
  -4   8   3   -0.11    0.86
   3  -8  -3    4.02    1.39
  -3  -8   3    4.88    1.18
  -3  -8   3    3.89    1.03
   3  -8  -3    2.54    1.05
   3   8  -3    3.38    0.62
   3   8  -3    3.64    1.14
   3   8  -3    1.35    1.11
  -3   8   3    2.30    1.07
  -3   8   3    3.44    1.18
  -2  -8   3   44.64    3.29
   2  -8  -3   40.09    3.22
   2  -8  -3   43.15    3.55
  -2  -8   3   45.98    3.36
   2   8  -3   45.26    3.36
  -2   8   3   37.58    3.22
  -2   8   3   47.64    3.43
   2   8  -3   37.94    3.32
  -1  -8   3    2.15    0.96
   1  -8  -3    1.75    0.87
   1  -8  -3    1.54    0.66
  -1  -8   3    0.51    0.65
  -1  -8   3    3.32    1.11
   1  -8  -3    1.87    0.70
   1   8  -3    2.43    0.89
  -1   8   3    2.04    0.75
   1   8  -3    1.65    0.89
  -1   8   3    1.43    0.73
   0  -8   3    0.87    0.91
   0  -8  -3    1.39    0.53
   0  -8   3    2.84    1.07
   0  -8   3    1.10    0.69
   0  -8  -3    1.97    0.60
   0  -8  -3    1.31    0.91
   0   8  -3    1.30    0.76
   0   8  -3    3.19    0.95
   0   8   3    2.21    0.63
   0   8   3    0.96    0.62
  -1  -8  -3   10.43    0.97
   1  -8   3   10.21    1.58
   1  -8   3   11.32    1.89
  -1  -8  -3   10.84    1.00
  -1  -8  -3    8.90    1.58
  -1   8  -3   11.79    1.75
   1   8   3    9.01    1.15
   1   8   3    9.21    1.13
  -1   8  -3    9.62    1.68
  -2  -8  -3   10.71    1.02
  -2  -8  -3   10.62    1.01
   2  -8   3    9.88    1.92
  -2  -8  -3   10.45    1.60
   2  -8   3    9.05    1.63
   2   8   3    8.18    1.18
  -2   8  -3   10.87    1.84
  -2   8  -3   10.38    1.77
   2   8   3   11.39    1.24
  -3  -8  -3   -0.60    0.33
   3  -8   3   -0.18    0.95
   3  -8   3   -0.38    0.79
  -3  -8  -3   -1.50    0.57
   3   8   3   -0.51    0.46
   3   8   3   -0.01    0.61
  -3   8  -3   -0.79    0.78
   4  -8   3    5.52    1.63
   4  -8   3    4.49    1.53
  -4  -8  -3    3.90    1.03
  -4  -8  -3    6.46    1.22
   4   8   3    3.57    1.03
   4   8   3    4.15    1.15
  -4   8  -3    5.18    1.59
   5  -8   3    2.00    1.23
  -5  -8  -3   -0.99    0.57
   5  -8   3   -1.34    0.96
  -5  -8  -3   -1.59    0.54
   5   8   3    1.62    1.38
  -5   8  -3    0.93    1.29
   5   8   3    1.36    1.03
   6  -8   3    1.93    1.52
   6  -8   3   -1.11    0.98
  -6  -8  -3    0.55    1.00
   6   8   3    0.45    1.26
  -6   8  -3    0.40    1.10
   7  -8   3    0.19    1.10
   7  -8   3   -1.54    1.04
  -7   8  -3   -1.37    1.13
   7   8   3    1.49    1.46
   7  -9  -3    0.50    1.82
   7  -9  -3   -0.13    1.10
  -7   9   3    1.09    1.68
   7   9  -3    1.43    1.41
  -6  -9   3    1.62    1.19
   6  -9  -3    0.79    1.18
   6  -9  -3    0.68    1.41
  -6   9   3    1.32    1.37
   6   9  -3    2.53    1.51
   5  -9  -3    7.74    1.92
  -5  -9   3    9.24    1.24
   5  -9  -3    7.01    1.97
  -5  -9   3    8.73    1.77
   5   9  -3    6.75    1.90
  -5   9   3    8.21    2.03
   4  -9  -3   14.12    2.47
  -4  -9   3   13.02    2.08
   4  -9  -3   15.95    2.53
  -4  -9   3   16.95    1.99
   4   9  -3   17.12    2.32
   4   9  -3   10.87    2.15
  -4   9   3   16.21    2.44
   3  -9  -3    1.15    0.90
   3  -9  -3    1.01    1.15
  -3  -9   3    1.92    0.97
  -3  -9   3    2.25    0.99
   3   9  -3    0.89    1.07
  -3   9   3    0.94    0.95
  -3   9   3    5.13    1.36
   3   9  -3    2.61    1.02
   2  -9  -3    3.25    0.99
  -2  -9   3    2.68    1.20
   2  -9  -3    2.56    1.29
  -2   9   3    2.44    0.93
   2   9  -3    3.66    1.07
  -2   9   3    3.33    1.05
   2   9  -3    2.19    0.98
   1  -9  -3   -0.05    0.89
   1  -9  -3    0.41    0.56
  -1  -9   3    1.42    1.03
  -1  -9   3    1.39    0.83
  -1   9   3    1.73    0.84
   1   9  -3    1.51    0.95
  -1   9   3    0.86    0.66
   1   9  -3   -0.04    0.66
   0  -9   3   22.43    2.75
   0  -9  -3   20.51    1.67
   0  -9  -3   24.07    2.72
   0  -9   3   23.03    2.49
   0  -9  -3   21.12    1.73
   0   9  -3   17.61    2.26
   0   9   3   19.96    2.07
   0   9  -3   17.33    2.29
   0   9   3   21.16    1.80
  -1  -9  -3   16.53    2.19
  -1  -9  -3   16.04    1.25
   1  -9   3   15.59    2.31
   1  -9   3   17.17    2.23
  -1  -9  -3   17.41    1.30
   1   9   3   12.31    1.51
  -1   9  -3   16.25    2.22
  -1   9  -3   13.63    2.13
   1   9   3   14.72    1.56
  -2  -9  -3   22.88    1.63
  -2  -9  -3   23.93    1.65
  -2  -9  -3   23.13    2.63
   2  -9   3   28.12    3.16
   2  -9   3   20.19    2.59
   2   9   3   21.33    1.83
  -2   9  -3   18.54    2.63
  -2   9  -3   26.19    2.90
   2   9   3   25.92    2.04
  -3  -9  -3   27.42    2.00
   3  -9   3   23.35    3.10
  -3  -9  -3   24.97    2.69
   3  -9   3   31.84    3.41
  -3  -9  -3   25.52    2.11
  -3   9  -3   29.37    3.36
   3   9   3   26.01    2.30
   3   9   3   28.23    2.23
   4  -9   3   -0.17    0.99
  -4  -9  -3   -0.68    0.73
   4  -9   3   -0.52    0.94
  -4   9  -3   -0.43    0.91
   4   9   3   -0.49    0.72
   4   9   3   -1.07    0.65
   5  -9   3    4.50    1.67
  -5  -9  -3    4.62    1.14
  -5  -9  -3    3.07    0.88
   5  -9   3    1.75    1.42
   5   9   3    3.17    1.27
  -5   9  -3    1.22    1.45
   6  -9   3    1.16    1.42
   6  -9   3    0.25    1.27
  -6   9  -3   -0.77    1.12
   6   9   3    0.42    1.14
   7  -9   3   -0.65    1.28
   7  -9   3   -0.64    1.34
   7   9   3    0.50    1.35
  -7   9  -3   -0.49    1.41
   6 -10  -3    2.03    1.58
   6 -10  -3    0.83    1.16
  -6  10   3   -1.52    1.23
   6  10  -3    0.04    1.37
  -5 -10   3    3.93    0.98
  -5 -10   3    4.82    1.51
   5 -10  -3    4.34    1.83
   5 -10  -3    2.67    1.47
   5  10  -3    3.80    1.56
  -5  10   3    3.89    1.83
   4 -10  -3   -0.26    1.04
   4 -10  -3   -0.43    0.98
  -4 -10   3   -0.42    0.71
  -4 -10   3    1.06    0.99
  -4  10   3   -0.05    1.04
   4  10  -3   -1.57    0.64
   4  10  -3   -0.17    1.01
   3 -10  -3    2.03    1.30
   3 -10  -3    1.64    0.91
  -3 -10   3    1.84    0.93
  -3 -10   3    2.10    1.04
  -3  10   3    0.66    0.97
  -3  10   3    1.21    1.09
   3  10  -3    2.89    1.19
   3  10  -3    1.09    0.92
   2 -10  -3    3.40    1.43
  -2 -10   3    3.67    1.25
  -2 -10   3    2.72    0.95
   2 -10  -3    3.12    1.10
  -2  10   3    5.87    1.32
  -2  10   3    3.85    1.17
   2  10  -3    1.82    1.07
   2  10  -3    4.98    1.28
  -1 -10   3    0.29    0.69
  -1 -10   3    0.64    1.04
   1 -10  -3    0.32    0.67
   1 -10  -3    0.72    1.08
  -1  10   3   -0.29    0.64
   1  10  -3   -0.64    0.73
  -1  10   3    0.68    0.80
   1  10  -3    0.32    0.78
   0 -10   3   10.01    2.04
   0 -10  -3    9.16    1.28
   0 -10  -3    8.51    1.85
   0 -10   3    7.35    1.47
   0 -10  -3   10.51    1.24
   0  10   3   10.09    1.45
   0  10  -3    8.47    1.62
   0  10  -3   10.17    1.68
   0  10   3    9.57    1.35
   1 -10   3    1.80    1.23
  -1 -10  -3    0.14    0.44
  -1 -10  -3   -0.44    0.89
   1 -10   3    0.42    0.83
  -1 -10  -3   -0.24    0.34
  -1  10  -3    0.17    0.89
   1  10   3    0.42    0.54
   1  10   3    0.75    0.63
  -1  10  -3    1.38    1.02
   2 -10   3   -0.77    1.00
   2 -10   3    1.04    1.00
  -2 -10  -3    0.12    0.36
  -2 -10  -3   -0.02    0.37
  -2 -10  -3    0.30    0.83
  -2  10  -3    1.44    1.03
  -2  10  -3    0.32    1.02
   2  10   3    0.99    0.58
   2  10   3    0.99    0.69
  -3 -10  -3   16.25    1.39
  -3 -10  -3   12.29    2.05
  -3 -10  -3   13.60    1.83
   3 -10   3   15.51    2.45
   3 -10   3   18.61    2.79
   3  10   3   17.44    1.87
  -3  10  -3   19.33    2.72
   3  10   3   14.24    1.86
  -4 -10  -3   -0.29    0.77
   4 -10   3    0.97    1.28
   4 -10   3   -0.08    0.93
   4  10   3   -1.14    0.63
   4  10   3    0.14    0.73
  -4  10  -3   -0.26    1.02
  -5 -10  -3   -0.06    0.73
   5 -10   3    1.07    1.51
   5 -10   3    5.98    1.92
  -5  10  -3    3.09    1.68
   5  10   3    1.28    1.16
   6 -10   3    0.19    1.43
   6 -10   3   -2.67    1.02
  -6  10  -3   -0.98    1.21
   6  10   3    1.15    1.17
   6 -11  -3    1.81    1.62
   6 -11  -3   -1.33    1.08
  -6  11   3    2.88    1.75
   6  11  -3   -0.54    1.14
   5 -11  -3   -0.59    1.10
  -5 -11   3    2.70    0.82
  -5 -11   3   -0.89    0.86
   5 -11  -3   -1.26    0.93
  -5  11   3    1.57    1.32
   5  11  -3    0.07    1.10
  -4 -11   3    0.96    0.96
   4 -11  -3    1.34    1.28
   4 -11  -3    2.30    1.49
  -4 -11   3    2.96    1.16
   4  11  -3    3.00    1.34
  -4  11   3    1.47    1.42
   3 -11  -3   -1.43    0.96
  -3 -11   3    1.84    0.97
   3 -11  -3    0.62    1.07
  -3 -11   3    0.84    1.11
   3  11  -3    2.23    0.98
   3  11  -3    0.61    1.02
  -3  11   3   -0.20    0.99
  -3  11   3   -0.40    0.96
   2 -11  -3   -0.31    0.72
  -2 -11   3    1.21    0.92
  -2 -11   3    1.07    1.22
   2 -11  -3    2.79    1.47
   2  11  -3    0.08    0.93
  -2  11   3    4.15    1.24
   2  11  -3    1.20    0.86
  -2  11   3    1.09    0.93
   1 -11  -3   32.88    3.73
  -1 -11   3   30.71    3.17
   1 -11  -3   31.75    2.59
  -1 -11   3   23.29    3.19
   1 -11  -3   32.11    2.66
   1  11  -3   30.34    3.28
  -1  11   3   34.34    2.85
  -1  11   3   27.94    2.92
   1  11  -3   35.10    3.40
   0 -11  -3    1.45    1.21
   0 -11   3    4.34    1.59
   0 -11  -3    2.31    0.68
   0 -11   3    3.17    1.12
   0  11  -3    6.19    1.52
   0  11   3    2.87    0.96
   0  11  -3    2.22    1.01
   0  11   3    2.57    1.00
  -1 -11  -3   13.88    1.38
  -1 -11  -3   13.15    1.30
  -1 -11  -3   12.26    2.19
   1 -11   3   18.29    2.39
   1 -11   3   13.63    2.39
   1  11   3   13.27    1.61
   1  11   3   10.85    1.57
  -1  11  -3    7.43    1.69
  -1  11  -3    9.97    1.93
  -2 -11  -3   30.93    3.40
   2 -11   3   27.84    3.67
  -2 -11  -3   31.00    2.13
  -2 -11  -3   34.19    2.16
   2 -11   3   31.96    3.62
   2  11   3   32.43    2.51
  -2  11  -3   33.34    3.64
  -2  11  -3   26.98    3.39
   2  11   3   32.15    2.62
   3 -11   3    3.78    1.72
  -3 -11  -3   13.49    2.07
   3 -11   3   13.96    2.41
  -3 -11  -3    9.35    1.04
   3  11   3    6.20    1.30
   3  11   3    8.69    1.35
  -3  11  -3   10.80    2.23
   4 -11   3    2.20    1.44
   4 -11   3    4.94    1.69
  -4 -11  -3    4.50    1.31
  -4  11  -3    4.78    1.75
   4  11   3    1.96    1.01
   5 -11   3   -0.33    1.19
  -5 -11  -3    0.00    0.83
   5 -11   3    0.40    1.34
  -5  11  -3    2.40    1.57
   5  11   3    0.29    0.88
   6 -11   3   -0.70    1.39
   6 -11   3    1.33    1.43
   6  11   3    2.23    1.49
  -6  11  -3    4.35    1.91
   6 -12  -3   -1.48    1.12
   6 -12  -3    3.09    1.58
  -6  12   3    0.13    1.51
   6  12  -3   -1.21    1.21
   5 -12  -3   -0.25    1.24
   5 -12  -3   -0.18    1.27
  -5 -12   3    0.11    0.71
   5  12  -3   -0.81    1.10
  -5  12   3   -0.63    1.34
   4 -12  -3    3.81    1.68
   4 -12  -3    3.71    1.62
  -4 -12   3    1.08    0.98
  -4 -12   3    3.68    1.30
  -4  12   3    3.23    1.43
   4  12  -3    1.78    1.32
  -3 -12   3    1.42    1.15
  -3 -12   3   -0.05    0.83
   3 -12  -3    0.10    0.96
   3 -12  -3   -0.63    1.11
   3  12  -3   -0.74    0.96
  -3  12   3   -0.02    1.05
   2 -12  -3   -0.96    0.99
   2 -12  -3    0.04    0.70
  -2 -12   3   -0.69    0.71
  -2 -12   3   -0.19    1.06
  -2  12   3    0.81    0.99
   2  12  -3    1.09    1.07
   2  12  -3    1.73    0.97
  -2  12   3   -1.47    0.75
   1 -12  -3    1.26    0.81
  -1 -12   3    2.98    1.20
   1 -12  -3    0.34    1.21
  -1 -12   3    0.63    1.18
   1 -12  -3    0.40    0.84
   1  12  -3    0.61    0.97
   1  12  -3    1.97    1.14
  -1  12   3    2.84    1.05
  -1  12   3    1.62    1.04
   0 -12  -3    0.56    0.55
   0 -12  -3    0.66    1.23
   0 -12   3    2.16    1.41
   0 -12   3    0.11    0.73
   0  12  -3    1.25    1.11
   0  12   3    0.31    0.77
   0  12  -3    0.76    1.00
   0  12   3    2.28    0.88
   1 -12   3    1.24    1.28
  -1 -12  -3    0.13    0.48
  -1 -12  -3   -1.50    0.88
   1 -12   3    0.78    0.97
   1  12   3    0.68    0.75
   1  12   3    0.96    0.80
  -1  12  -3   -0.11    1.03
  -1  12  -3    0.94    1.09
   2 -12   3    4.82    1.53
  -2 -12  -3    0.91    1.04
  -2 -12  -3    3.65    0.63
   2 -12   3    4.31    1.86
  -2  12  -3    2.84    1.35
   2  12   3    4.06    1.08
  -3 -12  -3   -1.50    0.77
   3 -12   3   -0.10    1.07
  -3 -12  -3    0.29    0.41
   3 -12   3    0.86    1.42
   3  12   3    0.41    0.85
  -3  12  -3    0.91    1.10
   4 -12   3    1.17    1.36
  -4 -12  -3    1.52    1.11
   4 -12   3    1.32    1.42
   4  12   3    0.08    0.75
  -4  12  -3    1.59    1.40
   5 -12   3    0.21    1.45
   5 -12   3   -0.72    1.28
  -5 -12  -3   -1.05    0.75
   5  12   3    0.19    1.02
  -5  12  -3   -0.77    1.09
   6 -12   3    0.83    1.48
   6 -12   3    1.28    1.74
   6  12   3    0.44    1.10
  -6  12  -3   -0.50    1.49
   5 -13  -3    4.26    1.94
   5 -13  -3    3.85    1.85
  -5  13   3    6.19    2.09
   5  13  -3    4.47    1.71
  -4 -13   3    3.31    1.36
   4 -13  -3    3.45    1.64
   4 -13  -3    4.88    1.78
  -4  13   3    2.51    1.52
   4  13  -3    6.48    1.77
   3 -13  -3    2.55    1.12
   3 -13  -3    2.36    1.30
  -3 -13   3    3.03    1.10
  -3 -13   3    0.51    1.20
   3  13  -3    2.17    1.31
  -3  13   3    5.14    1.70
  -2 -13   3   -0.65    0.68
   2 -13  -3    0.67    1.26
  -2 -13   3    0.29    1.12
   2 -13  -3    0.29    0.86
   2  13  -3    0.72    0.99
  -2  13   3    0.91    1.07
   1 -13  -3    3.10    0.98
   1 -13  -3    4.62    1.11
  -1 -13   3    6.46    1.48
   1 -13  -3    3.11    1.58
  -1 -13   3    3.94    1.64
   1  13  -3    5.58    1.58
  -1  13   3    4.38    1.39
   0 -13   3    1.77    1.03
   0 -13  -3    1.66    1.10
   0 -13   3    2.88    1.50
   0  13  -3   -1.23    0.75
   0  13  -3    1.55    1.21
   0  13   3    0.28    0.85
   1 -13   3    1.14    0.97
  -1 -13  -3    0.74    0.54
   1 -13   3    1.50    1.46
  -1 -13  -3   -0.76    1.15
  -1  13  -3    3.06    1.47
   1  13   3    2.80    0.99
  -1  13  -3    1.30    1.12
   2 -13   3    0.45    1.44
   2 -13   3   -0.70    0.90
  -2 -13  -3    0.20    1.09
  -2  13  -3   -1.20    0.95
   2  13   3   -0.16    0.76
  -3 -13  -3    1.75    1.27
   3 -13   3    1.36    1.28
   3 -13   3   -0.33    1.22
   3  13   3    1.04    0.85
  -3  13  -3    1.92    1.25
  -4 -13  -3   -0.42    0.90
   4 -13   3    0.44    1.37
   4 -13   3    0.18    1.14
   4  13   3   -1.76    0.76
  -4  13  -3    1.35    1.50
   5 -13   3   -1.17    1.32
   5 -13   3    2.18    1.65
  -5 -13  -3    1.01    1.06
  -5  13  -3   -1.53    0.97
   5  13   3    0.69    1.06
   4 -14  -3   -0.73    1.26
  -4 -14   3    1.67    1.23
   4  14  -3   -0.48    1.07
  -4  14   3    0.21    1.15
   3 -14  -3    2.62    1.30
   3 -14  -3    0.25    1.51
  -3 -14   3   -0.99    1.09
   3  14  -3    2.48    1.30
  -3  14   3    1.37    1.38
  -2 -14   3    0.79    0.91
   2 -14  -3    1.90    1.17
  -2 -14   3    1.52    1.41
   2 -14  -3    2.76    1.64
   2 -14  -3    1.52    1.08
   2  14  -3    1.19    1.24
  -2  14   3    0.69    1.21
  -1 -14   3    1.04    0.99
  -1 -14   3   -0.19    1.30
   1 -14  -3    0.19    1.19
   1  14  -3    1.63    1.27
  -1  14   3   -0.60    0.93
   0 -14   3    0.03    1.28
   0 -14  -3   -0.88    1.08
   0 -14   3    0.45    0.85
   0  14  -3    0.96    1.11
   1 -14   3    0.04    0.93
  -1 -14  -3    1.06    1.26
   1 -14   3   -1.41    1.20
   1  14   3    0.17    0.82
  -1  14  -3   -0.10    1.13
  -2 -14  -3    1.42    1.15
   2 -14   3   -0.79    0.95
   2 -14   3    0.06    1.46
   2  14   3    0.67    0.90
  -2  14  -3    1.04    1.33
  -3 -14  -3    1.22    1.29
   3 -14   3    1.17    1.30
   3 -14   3    0.84    1.49
   3  14   3    0.28    0.94
  -3  14  -3    1.66    1.50
  -4 -14  -3    0.89    1.23
   4 -14   3   -1.76    1.07
   4 -14   3   -1.52    0.99
  -4  14  -3   -0.01    1.39
   4  14   3   -0.25    0.83
   4 -15  -3   -0.03    1.58
  -4 -15   3   -1.41    1.05
   4  15  -3    2.48    1.41
  -4  15   3    0.04    1.47
   3 -15  -3   -0.12    1.36
  -3 -15   3    1.22    1.41
  -3  15   3    1.80    1.37
   3  15  -3    1.21    1.27
  -2 -15   3    4.04    1.69
   2 -15  -3    2.42    1.64
   2 -15  -3    5.91    1.52
   2  15  -3    3.05    1.51
  -2  15   3    6.17    1.89
   1 -15  -3    1.93    1.54
  -1 -15   3    1.49    1.54
   1  15  -3    1.80    1.32
  -1  15   3    0.01    1.13
   0 -15   3    0.61    1.16
   0 -15  -3   -1.01    1.12
   0 -15   3    3.20    1.75
   0  15  -3    1.60    1.39
   1 -15   3    2.99    1.29
  -1 -15  -3    1.40    1.52
   1 -15   3    1.36    1.63
  -1  15  -3    0.34    1.35
   1  15   3    2.71    1.13
   2 -15   3    0.53    1.60
   2 -15   3   -0.16    0.93
  -2 -15  -3    0.65    1.31
   2  15   3    0.01    0.84
   3 -15   3    6.54    2.28
  -3 -15  -3    3.47    1.55
   3 -15   3    6.87    2.00
   3  15   3    6.08    1.42
  -3  15  -3    3.56    1.96
   4 -15   3   10.01    2.68
  -4 -15  -3    5.39    1.75
   4 -15   3    9.20    2.48
  -4  15  -3    5.61    2.17
   4  15   3    4.89    1.47
   3 -16  -3    3.03    1.79
  -3 -16   3    2.54    1.65
   3 -16  -3    1.78    1.39
   3  16  -3    2.04    1.47
  -3  16   3    3.08    1.81
   2 -16  -3   -1.05    1.24
  -2 -16   3    1.67    1.46
   2  16  -3    1.52    1.35
  -2  16   3   -0.89    1.08
   1 -16  -3   -2.66    1.00
  -1 -16   3   -0.06    1.29
  -1  16   3   -1.74    0.93
   1  16  -3   -0.11    1.15
   0 -16   3    2.11    1.70
   0 -16  -3   -0.91    1.29
   0  16  -3    0.02    1.33
  -1 -16  -3   -0.37    1.26
   1 -16   3   -0.93    1.28
  -1  16  -3   -0.89    1.09
   1  16   3   -0.29    0.95
   2 -16   3    0.14    1.42
  -2 -16  -3    1.58    1.32
   2  16   3    1.37    0.91
  -3 -16  -3    3.66    1.65
   3 -16   3   -1.53    1.24
  -3  16  -3   -2.25    1.34
   3  16   3   -0.02    0.93
  -1 -17   3    5.03    2.07
   1 -17  -3    2.75    1.92
   1  17  -3    1.89    1.55
  -1  17   3    2.70    1.55
   0 -17   3   -1.72    1.40
   0 -17  -3   -1.13    1.30
   0  17   3   -0.21    1.07
   0  17  -3   -1.20    1.19
  -1 -17  -3    0.13    1.41
   1 -17   3    1.90    1.90
  -1  17  -3   -1.67    1.19
   8   0  -4    2.02    1.66
  -8   0   4    4.87    2.05
  -7   0   4    5.69    1.91
   7   0  -4    2.79    1.51
   6   0  -4    2.12    1.31
  -6   0   4    2.78    1.39
   5   0  -4    0.67    1.00
  -5   0   4    1.41    1.02
   4   0  -4   42.03    3.40
   4   0  -4   45.13    3.43
  -4   0   4   44.67    3.44
   4   0  -4   38.29    2.60
   3   0  -4   16.74    1.94
   3   0  -4   21.52    2.16
  -3   0   4   18.95    2.10
  -3   0   4   16.65    1.96
   3   0  -4   16.01    1.30
  -2   0   4    4.55    0.93
   2   0  -4    3.94    0.67
   2   0  -4    4.02    0.91
   2   0  -4    4.77    0.89
  -2   0   4    3.50    0.85
  -1   0   4  948.43   53.44
   1   0  -4  982.77   53.43
   1   0  -4 1000.00   53.50
  -1   0   4  949.02   53.42
   1   0  -4  905.56   53.44
   0   0   4  176.57   10.32
   0   0  -4  193.69   10.46
   0   0   4  176.40   10.35
   0   0  -4  182.63   10.33
   0   0  -4  177.78   10.34
  -1   0  -4   15.16    1.21
   1   0   4   15.40    1.23
   1   0   4   15.86    1.28
  -1   0  -4   15.58    1.27
  -2   0  -4   13.27    1.43
  -2   0  -4   15.06    1.53
   2   0   4   16.93    1.64
   2   0   4   12.44    1.47
   3   0   4   18.88    1.99
  -3   0  -4   17.74    1.94
  -3   0  -4   16.68    1.89
   3   0   4   20.06    2.01
  -4   0  -4   -0.53    0.69
   4   0   4    0.51    0.76
   4   0   4    0.13    0.69
   5   0   4    4.04    1.25
   5   0   4    2.28    1.14
  -5   0  -4    0.53    1.01
   6   0   4    1.49    0.84
   6   0   4    1.71    1.31
  -6   0  -4    3.69    1.40
  -7   0  -4   -0.15    1.34
   7   0   4   -2.34    0.66
  -8   0  -4    2.62    1.58
   8   0   4   -1.09    1.26
   8  -1  -4    1.85    1.52
  -8  -1   4    2.05    1.79
  -8   1   4    3.04    1.77
   8   1  -4    1.83    1.63
  -7  -1   4    5.20    1.86
   7  -1  -4    4.24    1.79
  -7   1   4    4.47    1.87
   7   1  -4    9.39    2.26
   6  -1  -4    1.16    1.13
  -6  -1   4    3.42    1.50
   6  -1  -4    1.11    0.52
  -6   1   4    6.14    1.76
   6   1  -4    2.18    1.35
   5  -1  -4    0.05    0.47
  -5  -1   4    1.51    1.08
   5  -1  -4    0.94    0.98
   5   1  -4    1.94    1.07
  -5   1   4    1.52    1.21
   4  -1  -4    0.71    0.47
   4  -1  -4   -0.66    0.71
   4  -1  -4   -1.22    0.52
  -4  -1   4    0.54    0.87
  -4   1   4    0.94    0.88
  -4   1   4    0.03    0.84
   4   1  -4    0.63    0.69
   4   1  -4   -0.07    0.68
  -3  -1   4    9.41    1.42
   3  -1  -4    7.82    0.99
   3  -1  -4    8.85    1.42
   3  -1  -4    8.66    1.41
  -3  -1   4    8.34    1.36
   3   1  -4    8.07    1.36
  -3   1   4    8.20    1.40
  -3   1   4    7.32    1.38
   3   1  -4    8.85    1.39
   2  -1  -4    7.41    1.14
  -2  -1   4   10.22    1.29
   2  -1  -4    9.12    1.21
  -2  -1   4    6.47    1.08
   2  -1  -4    7.56    0.93
  -2   1   4    9.57    1.23
   2   1  -4    3.99    0.99
  -2   1   4    7.28    1.14
   2   1  -4    8.85    1.21
   1  -1  -4  141.04    8.09
  -1  -1   4  144.39    8.25
   1  -1  -4  127.70    8.08
   1  -1  -4  133.62    8.09
  -1  -1   4  141.60    8.17
   1  -1  -4  137.77    8.21
   1   1  -4  144.28    8.14
   1   1  -4  147.36    8.18
   1   1  -4  130.82    8.19
  -1   1   4  145.28    8.10
  -1   1   4  136.29    8.10
   0  -1  -4    6.05    0.80
   0  -1   4    5.13    0.73
   0  -1  -4    6.47    0.85
   0  -1   4    5.10    0.77
   0  -1  -4    5.14    0.58
   0   1   4    4.72    0.59
   0   1  -4    5.77    0.74
   0   1  -4    5.95    0.83
   0   1  -4    5.85    0.81
   0   1   4    4.52    0.56
   1  -1   4   45.70    2.80
   1  -1   4   41.73    2.73
  -1  -1  -4   40.81    2.53
  -1   1  -4   38.04    2.71
   1   1   4   43.24    2.58
   1   1   4   38.12    2.53
  -1   1  -4   40.23    2.69
  -2  -1  -4    5.57    0.87
   2  -1   4    6.46    1.09
  -2  -1  -4    4.57    0.78
   2  -1   4    5.93    1.00
  -2   1  -4    7.62    1.09
   2   1   4    6.16    0.88
  -2   1  -4    5.85    0.97
   2   1   4    5.75    0.92
   3  -1   4   -0.69    0.46
  -3  -1  -4   -1.08    0.45
  -3  -1  -4    1.01    0.64
   3  -1   4    0.46    0.63
   3   1   4    0.22    0.57
  -3   1  -4    0.23    0.60
  -3   1  -4   -0.52    0.46
   3   1   4    0.29    0.56
  -4  -1  -4    3.08    1.04
   4  -1   4    1.91    0.90
  -4   1  -4    1.09    0.93
   4   1   4    0.78    0.75
   4   1   4    2.72    0.95
  -5  -1  -4   -0.59    0.88
   5  -1   4    0.55    0.96
  -5   1  -4   -0.82    0.79
   5   1   4    0.85    0.99
   5   1   4   -0.02    0.91
   6  -1   4    0.82    0.78
  -6  -1  -4    1.53    1.20
   6  -1   4    1.95    1.30
   6   1   4    0.53    1.11
  -6   1  -4    1.92    1.22
   7  -1   4    0.56    1.10
  -7  -1  -4    0.19    1.23
  -7   1  -4    0.67    1.22
   7   1   4   -0.14    1.02
   8  -1   4    1.14    1.53
  -8  -1  -4    2.38    1.71
   8   1   4    1.14    1.58
  -8   1  -4    0.77    1.71
   8  -2  -4   -1.14    1.21
  -8  -2   4   -1.22    1.26
   8   2  -4    2.83    1.75
  -8   2   4   -0.58    1.22
  -7  -2   4   -1.37    1.09
   7  -2  -4    1.12    1.23
  -7   2   4    0.26    1.35
   7   2  -4   -1.81    0.83
  -6  -2   4    6.40    1.81
   6  -2  -4    8.35    1.19
   6  -2  -4    6.91    1.79
   6   2  -4    5.65    1.83
  -6   2   4   11.54    2.35
  -5  -2   4   -0.06    0.93
   5  -2  -4   -0.25    0.53
   5  -2  -4   -0.34    0.93
   5   2  -4   -1.54    0.76
  -5   2   4   -0.16    1.03
   4  -2  -4    0.72    0.84
   4  -2  -4    0.73    0.55
  -4  -2   4   -0.89    0.68
  -4   2   4   -0.43    0.74
  -4   2   4    0.06    0.72
   4   2  -4   -0.03    0.78
   4   2  -4    0.21    0.64
  -3  -2   4    1.60    0.76
   3  -2  -4   -0.12    0.52
   3  -2  -4    1.55    0.83
   3  -2  -4    0.91    0.69
  -3  -2   4    0.71    0.68
  -3   2   4   -0.41    0.55
   3   2  -4    0.86    0.72
  -3   2   4    0.50    0.73
   3   2  -4    1.04    0.71
   2  -2  -4  117.77    7.55
  -2  -2   4  116.29    7.57
   2  -2  -4  126.64    7.44
  -2  -2   4  131.52    7.66
   2  -2  -4  123.94    7.57
   2   2  -4  120.02    7.65
   2   2  -4  126.44    7.54
  -2   2   4  129.81    7.62
   2   2  -4  128.73    7.62
  -2   2   4  133.23    7.66
   1  -2  -4   31.58    2.27
   1  -2  -4   29.42    2.16
   1  -2  -4   30.47    2.09
  -1  -2   4   27.94    2.21
  -1  -2   4   30.88    2.26
   1  -2  -4   33.61    2.14
   1   2  -4   30.54    2.27
   1   2  -4   30.51    2.12
   1   2  -4   31.21    2.23
  -1   2   4   30.55    2.12
  -1   2   4   31.25    2.15
   0  -2  -4  156.96    8.93
   0  -2  -4  158.23    8.96
   0  -2   4  167.75    9.05
   0  -2  -4  152.96    8.67
   0  -2   4  144.09    8.95
   0   2  -4  145.99    9.00
   0   2   4  152.89    8.69
   0   2  -4  158.53    8.98
   0   2  -4  159.38    8.94
   0   2   4  145.36    8.70
   1  -2   4   46.33    3.21
  -1  -2  -4   52.17    3.16
  -1  -2  -4   47.55    2.86
   1  -2   4   44.46    3.23
  -1  -2  -4   48.31    3.14
  -1   2  -4   50.65    3.23
   1   2   4   49.61    2.91
   1   2   4   50.03    2.90
  -1   2  -4   47.99    3.26
   2  -2   4   18.56    1.91
   2  -2   4   18.47    1.83
  -2  -2  -4   13.93    1.26
  -2  -2  -4   15.36    1.30
  -2   2  -4   17.69    1.81
   2   2   4   14.81    1.30
   2   2   4   15.38    1.30
  -3  -2  -4   17.52    1.80
  -3  -2  -4   16.87    1.82
   3  -2   4   17.88    2.07
   3  -2   4   22.79    2.32
  -3   2  -4   21.76    2.27
  -3   2  -4   14.87    1.91
   3   2   4   16.73    1.83
   3   2   4   18.74    1.90
  -4  -2  -4    4.20    1.07
   4  -2   4    4.06    1.22
   4  -2   4    6.51    1.47
   4   2   4    4.42    1.13
  -4   2  -4    4.03    1.19
   4   2   4    5.69    1.21
   5  -2   4    8.43    1.75
  -5  -2  -4    9.67    1.74
   5   2   4   10.16    1.81
  -5   2  -4    8.14    1.77
   5   2   4   11.54    1.90
   6  -2   4    1.92    1.00
   6  -2   4    2.31    1.41
  -6  -2  -4    3.80    1.45
  -6   2  -4    4.21    1.52
   6   2   4    3.45    1.42
   7  -2   4    4.89    1.92
  -7  -2  -4    7.19    2.00
   7   2   4   10.00    2.28
  -7   2  -4    8.68    2.11
  -8  -2  -4    8.15    2.17
   8  -2   4    3.20    1.79
   8   2   4    2.17    1.43
  -8   2  -4    4.63    2.01
   8  -3  -4    0.82    1.45
  -8  -3   4    3.49    1.95
  -8   3   4    1.81    1.71
   8   3  -4    2.87    1.74
   7  -3  -4    2.90    1.62
  -7  -3   4    4.02    1.74
   7   3  -4    1.95    1.44
  -7   3   4    3.42    1.76
   6  -3  -4    2.84    0.94
   6  -3  -4    8.94    2.03
  -6  -3   4    0.44    1.14
   6   3  -4    5.40    1.66
  -6   3   4    6.48    1.91
   5  -3  -4   28.11    2.26
  -5  -3   4   24.15    3.02
   5   3  -4   21.67    2.88
  -5   3   4   27.30    3.24
  -4  -3   4   -0.57    0.68
   4  -3  -4    0.30    0.60
   4  -3  -4    0.10    0.82
  -4   3   4   -0.54    0.73
   4   3  -4    0.09    0.77
   4   3  -4   -0.14    0.75
  -4   3   4   -0.01    0.80
   3  -3  -4   39.03    3.08
  -3  -3   4   42.27    3.13
  -3  -3   4   36.46    3.04
   3  -3  -4   41.28    2.90
   3  -3  -4   42.66    3.16
  -3   3   4   44.22    3.22
   3   3  -4   40.16    3.09
   3   3  -4   42.12    3.19
  -3   3   4   34.59    3.05
   2  -3  -4   11.60    1.40
  -2  -3   4   12.87    1.54
   2  -3  -4   12.32    1.51
   2  -3  -4   13.87    1.52
  -2  -3   4   11.78    1.52
  -2   3   4   11.76    1.52
   2   3  -4    9.78    1.33
   2   3  -4   14.16    1.60
  -2   3   4   10.12    1.37
   2   3  -4   14.72    1.67
   1  -3  -4   -0.07    0.53
  -1  -3   4   -0.35    0.49
   1  -3  -4    0.51    0.55
   1  -3  -4   -0.04    0.33
  -1  -3   4    0.84    0.57
   1  -3  -4    0.02    0.34
   1   3  -4    0.07    0.58
  -1   3   4   -0.20    0.34
   1   3  -4    0.17    0.40
  -1   3   4   -0.41    0.36
   1   3  -4    0.24    0.45
   0  -3   4   10.86    1.29
   0  -3  -4   10.19    1.23
   0  -3  -4    8.05    0.64
   0  -3  -4    8.78    1.08
   0  -3   4    8.29    1.12
   0   3  -4    8.86    1.21
   0   3  -4   10.26    1.09
   0   3   4    8.55    0.69
   0   3  -4   10.25    1.20
   0   3   4    8.83    0.68
   1  -3   4  165.72    9.67
  -1  -3  -4  165.85    9.42
  -1  -3  -4  165.42    9.49
   1  -3   4  159.80    9.62
  -1   3  -4  159.22    9.59
   1   3   4  162.35    9.12
   1   3   4  160.70    9.11
  -1   3  -4  160.33    9.64
  -2  -3  -4    5.60    0.90
  -2  -3  -4    6.36    0.77
   2  -3   4    6.70    1.18
   2  -3   4    5.27    1.08
  -2   3  -4    6.19    1.14
   2   3   4    5.07    0.79
   2   3   4    5.62    0.78
  -2   3  -4    5.20    1.04
  -3  -3  -4   74.98    4.84
  -3  -3  -4   71.09    4.85
   3  -3   4   78.08    5.27
   3  -3   4   70.85    5.13
  -3   3  -4   83.32    5.27
  -3   3  -4   79.57    5.21
   3   3   4   82.24    4.93
   3   3   4   74.67    4.92
   4  -3   4    1.15    0.88
  -4  -3  -4   -0.50    0.66
   4  -3   4    1.21    0.97
   4   3   4    0.17    0.63
  -4   3  -4    0.48    0.81
   4   3   4    1.06    0.83
   5  -3   4    1.12    1.03
  -5  -3  -4    1.18    1.07
  -5   3  -4    3.45    1.30
   5   3   4    0.07    0.84
   5   3   4    3.25    1.21
  -6  -3  -4    0.52    1.08
   6  -3   4   -0.14    1.04
   6  -3   4    0.71    0.91
   6   3   4    2.81    1.43
   6   3   4    1.82    1.25
  -6   3  -4    1.93    1.43
   7  -3   4    0.41    0.89
   7  -3   4    1.61    1.57
  -7  -3  -4    2.02    1.39
  -7   3  -4    0.21    1.31
   7   3   4    1.27    1.34
   8  -3   4    0.25    1.28
  -8  -3  -4    0.12    1.27
  -8   3  -4    1.95    1.78
   8   3   4    3.63    1.67
   8  -4  -4    0.94    1.64
  -8  -4   4    1.05    1.47
   8   4  -4    4.35    1.89
  -8   4   4    2.64    2.11
   7  -4  -4   -0.09    1.09
  -7  -4   4    0.95    1.40
   7   4  -4    1.53    1.48
  -7   4   4   -0.96    1.07
   6  -4  -4    1.62    0.93
  -6  -4   4    1.48    1.31
   6  -4  -4    2.36    1.47
   6   4  -4    0.41    1.16
  -6   4   4    2.53    1.46
  -5  -4   4   -0.29    0.87
   5  -4  -4    1.10    1.10
   5  -4  -4   -0.46    0.70
  -5   4   4   -0.44    0.96
   5   4  -4   -0.13    0.93
   4  -4  -4    3.85    1.29
  -4  -4   4    5.63    1.32
  -4  -4   4    3.64    0.54
   4  -4  -4    4.26    1.11
   4   4  -4    1.56    0.93
  -4   4   4    5.36    1.37
  -4   4   4    4.27    1.31
   4   4  -4    1.63    1.00
  -3  -4   4   19.20    2.23
  -3  -4   4   22.79    2.37
   3  -4  -4   21.71    2.37
   3  -4  -4   22.76    2.29
   3  -4  -4   21.59    2.38
   3   4  -4   20.10    2.37
  -3   4   4   29.62    2.70
   3   4  -4   23.52    2.41
  -3   4   4   20.65    2.34
   2  -4  -4    1.53    0.67
   2  -4  -4    1.12    0.62
  -2  -4   4    3.04    0.84
  -2  -4   4    1.48    0.68
   2  -4  -4    0.53    0.64
  -2   4   4    1.07    0.63
   2   4  -4    1.51    0.57
   2   4  -4    2.33    0.71
  -2   4   4    1.55    0.67
   2   4  -4    2.13    0.80
   1  -4  -4   14.96    1.29
  -1  -4   4   15.26    1.66
  -1  -4   4   16.19    1.74
   1  -4  -4   15.64    1.32
   1  -4  -4   14.70    1.68
   1   4  -4   15.41    1.74
   1   4  -4   14.43    1.24
  -1   4   4   16.10    1.51
   1   4  -4   15.41    1.72
  -1   4   4   15.59    1.33
   0  -4  -4   33.11    2.05
   0  -4  -4   34.01    2.35
   0  -4   4   31.43    2.52
   0  -4  -4   35.31    2.50
   0  -4   4   38.74    2.59
   0  -4  -4   34.55    2.04
   0   4   4   35.15    2.11
   0   4   4   34.18    2.11
   0   4  -4   33.31    2.50
   0   4  -4   35.50    2.63
   1  -4   4   34.12    2.68
  -1  -4  -4   36.64    2.61
   1  -4   4   40.75    2.77
  -1  -4  -4   38.21    2.43
   1   4   4   34.00    2.10
   1   4   4   35.48    2.10
  -1   4  -4   33.51    2.64
  -1   4  -4   43.12    2.85
  -2  -4  -4  195.58   11.17
  -2  -4  -4  197.86   10.88
   2  -4   4  196.37   11.47
   2  -4   4  188.15   11.47
   2   4   4  189.46   10.95
   2   4   4  184.41   10.93
  -2   4  -4  187.31   11.47
  -2   4  -4  190.36   11.44
  -3  -4  -4    4.25    0.85
  -3  -4  -4    4.50    0.85
   3  -4   4    5.78    1.35
  -3  -4  -4    5.32    0.88
   3  -4   4    4.64    1.23
  -3   4  -4    5.44    1.25
  -3   4  -4    6.60    1.34
   3   4   4    6.50    1.03
   3   4   4    6.15    0.99
   4  -4   4   10.71    1.85
  -4  -4  -4   10.18    1.43
   4   4   4    9.18    1.51
  -4   4  -4    9.84    1.81
   4   4   4    9.78    1.49
   5  -4   4    7.19    1.71
   5  -4   4    5.76    1.41
  -5  -4  -4    2.25    1.03
   5   4   4    6.75    1.51
  -5   4  -4    2.17    1.27
   5   4   4    5.09    1.32
  -6  -4  -4   -1.15    0.74
   6  -4   4    0.89    0.93
   6  -4   4   -1.17    0.83
  -6   4  -4    0.00    1.19
   6   4   4    0.95    1.11
   6   4   4    1.69    1.21
   7  -4   4   -1.33    1.01
  -7  -4  -4    1.12    1.37
   7  -4   4    0.30    0.91
   7   4   4    1.21    1.34
  -7   4  -4    0.23    1.19
   8  -4   4    0.18    1.41
  -8   4  -4   -0.88    1.59
   8   4   4    1.07    1.44
   8  -5  -4    1.32    1.74
  -8  -5   4    2.77    1.57
   8   5  -4    4.32    2.04
  -8   5   4    2.46    1.71
  -7  -5   4    1.49    1.26
   7  -5  -4   -0.01    0.77
   7  -5  -4    1.44    1.60
   7   5  -4   -0.10    1.29
  -7   5   4    0.92    1.52
   6  -5  -4    8.22    1.55
  -6  -5   4    9.37    2.01
   6  -5  -4    6.84    2.00
  -6   5   4    8.13    2.07
   6   5  -4    6.44    1.85
   5  -5  -4    3.20    1.15
   5  -5  -4    6.06    1.63
  -5  -5   4    1.39    1.19
   5   5  -4    4.78    1.60
  -5   5   4    2.44    1.25
   5   5  -4    3.08    1.30
   4  -5  -4    5.28    1.20
  -4  -5   4    4.11    0.61
  -4  -5   4    4.68    1.26
   4  -5  -4    2.94    1.19
   4   5  -4    5.13    1.37
  -4   5   4    2.14    1.04
   4   5  -4    3.33    1.16
  -4   5   4    5.87    1.50
   3  -5  -4    9.68    1.53
  -3  -5   4   10.01    1.18
  -3  -5   4    9.41    1.48
   3  -5  -4    9.11    1.53
  -3   5   4   11.88    1.75
   3   5  -4    9.91    1.59
   3   5  -4    9.08    1.34
  -3   5   4    9.22    1.53
   3   5  -4    9.36    1.60
   2  -5  -4    1.55    0.69
  -2  -5   4    1.13    0.72
   2  -5  -4    0.49    0.65
  -2  -5   4    0.14    0.67
   2  -5  -4   -0.84    0.56
   2   5  -4    1.42    0.76
   2   5  -4    0.50    0.47
  -2   5   4    0.12    0.53
   2   5  -4   -0.03    0.62
  -2   5   4    0.09    0.55
  -1  -5   4   -0.55    0.41
   1  -5  -4   -0.08    0.57
   1  -5  -4    0.31    0.44
  -1  -5   4   -0.30    0.56
   1  -5  -4    0.64    0.46
  -1   5   4    0.14    0.41
   1   5  -4   -0.33    0.49
   1   5  -4    0.79    0.61
  -1   5   4    0.44    0.44
   1   5  -4    0.63    0.38
   0  -5   4    0.19    0.56
   0  -5   4    0.21    0.52
   0  -5  -4    0.56    0.64
   0  -5  -4    0.42    0.25
   0  -5  -4    0.15    0.39
   0  -5  -4    0.46    0.23
   0   5  -4    1.63    0.74
   0   5  -4    0.85    0.58
   0   5   4    0.41    0.31
   0   5   4    0.07    0.29
   1  -5   4    2.24    0.82
   1  -5   4    0.31    0.60
  -1  -5  -4    1.89    0.75
  -1  -5  -4    2.04    0.54
   1   5   4    1.49    0.30
   1   5   4    1.80    0.28
  -1   5  -4    1.33    0.76
  -1   5  -4    0.93    0.64
  -2  -5  -4   14.97    1.58
   2  -5   4   13.22    1.79
   2  -5   4   13.23    1.80
  -2  -5  -4   11.28    0.93
  -2  -5  -4   11.94    0.93
   2   5   4   12.53    1.05
  -2   5  -4   12.47    1.70
   2   5   4   12.94    1.18
  -2   5  -4   11.27    1.70
  -3  -5  -4   29.92    2.13
   3  -5   4   25.25    2.91
  -3  -5  -4   29.66    2.24
  -3  -5  -4   27.16    2.90
  -3   5  -4   32.25    3.10
   3   5   4   27.94    2.23
  -3   5  -4   26.45    2.90
   3   5   4   30.91    2.22
  -4  -5  -4    2.91    0.89
   4  -5   4    1.91    1.10
  -4   5  -4    4.86    1.40
   4   5   4    3.60    1.01
   4   5   4    4.21    1.06
  -5  -5  -4    0.03    0.83
   5  -5   4   -0.13    0.88
   5  -5   4    0.65    1.11
   5   5   4    1.38    1.05
   5   5   4    2.96    1.21
  -5   5  -4    0.34    1.08
   6  -5   4    2.83    1.26
  -6  -5  -4    2.33    1.19
   6  -5   4    2.31    1.44
   6   5   4    1.36    1.09
  -6   5  -4    4.04    1.62
  -7  -5  -4    0.01    0.92
   7  -5   4   -0.24    1.24
   7  -5   4   -1.02    0.86
   7   5   4    1.83    1.39
  -7   5  -4   -2.13    0.94
   8  -5   4    1.87    1.60
  -8   5  -4    0.39    1.77
   8   5   4    2.62    1.52
   8  -6  -4   -0.84    1.34
  -8  -6   4   -1.72    1.13
  -8   6   4    0.20    1.59
   8   6  -4    0.02    1.34
   7  -6  -4    2.52    1.61
  -7  -6   4    2.95    1.67
   7  -6  -4    3.53    1.28
  -7   6   4    6.18    2.05
   7   6  -4    2.09    1.63
  -6  -6   4    1.77    1.29
   6  -6  -4    1.33    0.98
   6  -6  -4    1.79    1.34
   6   6  -4    0.42    1.03
  -6   6   4    0.46    1.21
   5  -6  -4   31.90    3.62
  -5  -6   4   18.87    2.73
   5  -6  -4   25.28    2.82
   5   6  -4   24.24    3.06
  -5   6   4   25.96    3.22
   5   6  -4   19.74    2.90
  -4  -6   4    2.87    1.08
   4  -6  -4    2.03    1.14
   4  -6  -4    2.11    1.14
  -4  -6   4    4.11    0.73
  -4   6   4    1.23    1.05
   4   6  -4    0.51    0.76
  -4   6   4    3.81    1.50
   4   6  -4    4.05    1.34
   4   6  -4    1.15    0.78
  -3  -6   4    9.90    1.35
   3  -6  -4   12.49    1.89
  -3  -6   4   12.85    1.79
   3  -6  -4   11.37    1.75
   3   6  -4   11.09    1.76
   3   6  -4   10.89    1.72
   3   6  -4   12.42    1.48
  -3   6   4   12.59    1.84
  -2  -6   4   22.75    2.34
  -2  -6   4   21.48    2.33
   2  -6  -4   19.33    2.33
   2  -6  -4   23.05    2.27
   2  -6  -4   24.06    2.03
   2   6  -4   20.99    1.63
  -2   6   4   21.18    2.24
   2   6  -4   21.19    2.37
   2   6  -4   20.89    2.29
  -2   6   4   23.34    2.35
   1  -6  -4    9.12    1.19
   1  -6  -4   12.92    1.29
  -1  -6   4   12.43    1.55
   1  -6  -4   12.48    1.72
  -1  -6   4   12.48    1.66
   1   6  -4   11.30    1.57
  -1   6   4   10.86    1.30
  -1   6   4    7.60    1.14
   1   6  -4   12.04    1.63
   0  -6  -4   64.65    3.91
   0  -6   4   63.86    4.40
   0  -6   4   70.02    4.51
   0  -6  -4   64.48    3.89
   0  -6  -4   65.81    4.14
   0  -6  -4   65.99    4.47
   0   6  -4   69.16    4.48
   0   6   4   63.54    3.99
   0   6  -4   71.06    4.60
   1  -6   4   97.13    6.27
   1  -6   4   99.02    6.24
  -1  -6  -4   95.78    5.72
  -1  -6  -4   98.93    6.13
   1   6   4   96.86    5.58
  -1   6  -4   93.96    6.19
  -1   6  -4   96.91    6.31
   1   6   4   94.30    5.56
  -2  -6  -4   10.19    1.40
  -2  -6  -4    9.27    0.75
   2  -6   4    8.30    1.49
   2  -6   4   11.54    1.71
  -2  -6  -4   10.08    0.75
   2   6   4    8.88    0.99
  -2   6  -4    8.28    1.51
  -2   6  -4   11.02    1.65
   2   6   4   11.55    1.09
  -3  -6  -4    0.24    0.60
   3  -6   4    0.64    0.81
  -3  -6  -4   -0.42    0.33
  -3   6  -4   -0.63    0.73
   3   6   4    0.50    0.58
  -3   6  -4   -0.27    0.76
   3   6   4   -0.41    0.41
  -4  -6  -4   12.60    1.56
   4  -6   4    9.54    1.89
  -4  -6  -4   12.51    1.53
   4  -6   4   10.16    1.97
   4   6   4   12.16    1.65
  -4   6  -4   11.88    2.08
   4   6   4   12.96    1.71
   5  -6   4   -1.95    0.88
   5  -6   4    1.33    1.10
  -5  -6  -4    0.32    0.84
   5   6   4    0.29    0.79
   5   6   4    1.00    0.98
  -5   6  -4    0.52    1.09
   6  -6   4   -1.08    0.92
   6  -6   4    0.70    1.21
  -6  -6  -4    0.27    0.99
  -6   6  -4    0.96    1.27
   6   6   4    0.38    1.14
   7  -6   4    1.36    1.20
   7  -6   4    2.00    1.56
  -7   6  -4   -0.08    1.32
   7   6   4    2.31    1.47
  -7  -7   4    3.33    1.58
   7  -7  -4    1.56    1.62
   7  -7  -4    4.41    1.33
   7   7  -4    3.74    1.80
  -7   7   4    1.91    1.65
  -6  -7   4   -0.15    1.23
   6  -7  -4    3.13    1.57
   6  -7  -4    1.58    1.01
   6   7  -4   -0.82    1.06
  -6   7   4   -1.07    0.95
   5  -7  -4    0.03    0.94
  -5  -7   4    0.32    0.35
  -5  -7   4    0.93    0.97
   5  -7  -4   -0.13    1.26
   5   7  -4    1.61    1.18
   5   7  -4    2.01    1.02
   5   7  -4    0.02    0.86
  -5   7   4    0.04    1.06
   4  -7  -4   10.16    1.90
   4  -7  -4   10.51    1.95
  -4  -7   4   16.01    1.57
  -4  -7   4   10.84    1.89
   4   7  -4    9.42    1.89
   4   7  -4   11.85    1.61
  -4   7   4    7.32    1.69
   4   7  -4   13.94    2.11
   3  -7  -4    1.28    0.96
  -3  -7   4    0.46    0.72
   3  -7  -4   -0.13    0.79
  -3  -7   4    0.25    0.67
   3   7  -4    0.18    0.48
   3   7  -4    0.36    0.84
  -3   7   4    0.45    0.82
  -3   7   4    0.33    0.77
   3   7  -4   -0.44    0.60
   2  -7  -4    4.03    1.13
   2  -7  -4    6.14    1.19
  -2  -7   4    2.69    1.04
  -2  -7   4    4.87    1.15
   2  -7  -4    4.54    1.07
   2   7  -4    3.49    0.64
   2   7  -4    4.48    1.14
   2   7  -4    3.10    1.04
  -2   7   4    5.03    1.11
  -2   7   4    2.15    0.81
  -1  -7   4    2.23    0.86
   1  -7  -4    3.75    0.77
   1  -7  -4    1.50    0.66
  -1  -7   4    2.19    0.79
   1  -7  -4    1.69    0.89
  -1   7   4    4.04    0.83
  -1   7   4    2.41    0.67
   1   7  -4    1.77    0.90
   1   7  -4    1.52    0.84
   0  -7  -4    0.44    0.52
   0  -7  -4    0.20    0.32
   0  -7   4    1.79    0.73
   0  -7  -4   -0.12    0.70
   0  -7   4    0.75    0.61
   0  -7  -4    0.34    0.43
   0   7  -4   -0.02    0.68
   0   7  -4   -0.57    0.48
   0   7   4    0.09    0.37
  -1  -7  -4   10.17    1.08
   1  -7   4    8.95    1.52
  -1  -7  -4   11.36    1.59
   1  -7   4   11.26    1.69
   1   7   4   10.03    0.97
  -1   7  -4    7.41    1.49
   1   7   4   10.41    1.01
  -1   7  -4   10.47    1.62
  -2  -7  -4    3.22    0.38
   2  -7   4    4.20    1.14
  -2  -7  -4    2.96    0.37
  -2  -7  -4    3.54    1.00
  -2   7  -4    5.94    1.37
  -2   7  -4    4.52    1.20
   2   7   4    4.03    0.72
   2   7   4    3.11    0.59
  -3  -7  -4    3.44    0.65
   3  -7   4    1.50    1.05
  -3  -7  -4    2.35    0.88
   3  -7   4    3.44    1.35
   3   7   4    4.61    0.94
   3   7   4    3.87    0.80
  -3   7  -4    2.48    1.14
  -4  -7  -4    2.20    0.78
   4  -7   4    0.32    0.94
   4  -7   4    1.58    1.19
  -4  -7  -4    0.26    0.60
  -4   7  -4   -0.16    0.92
   4   7   4    0.23    0.77
   4   7   4   -0.95    0.44
   5  -7   4    0.32    1.24
  -5  -7  -4    0.98    0.76
   5  -7   4    0.04    1.10
  -5   7  -4    0.09    1.10
   5   7   4   -0.84    0.73
   5   7   4   -0.05    0.85
  -6  -7  -4    4.54    1.29
   6  -7   4    2.76    1.50
   6  -7   4    1.91    1.41
   6   7   4    2.84    1.27
  -6   7  -4    3.13    1.70
   7  -7   4    2.16    1.55
   7  -7   4    1.20    1.28
  -7   7  -4    0.77    1.55
   7   7   4   -0.50    1.12
   7  -8  -4    0.08    0.95
   7  -8  -4    0.96    1.48
  -7  -8   4    1.07    1.29
   7   8  -4   -0.81    1.11
   7   8  -4    0.30    1.11
  -7   8   4   -0.40    1.41
   6  -8  -4    2.27    1.17
   6  -8  -4    1.79    1.54
  -6  -8   4    2.23    1.45
   6   8  -4    1.54    1.20
  -6   8   4    2.95    1.66
   6   8  -4    3.61    1.59
   5  -8  -4    4.79    1.67
  -5  -8   4    6.95    1.74
  -5  -8   4    4.97    0.84
   5  -8  -4    7.24    1.83
  -5   8   4    6.61    1.78
   5   8  -4    6.68    1.66
   5   8  -4    3.36    1.11
   5   8  -4    8.80    1.95
  -4  -8   4    1.52    1.01
   4  -8  -4    0.29    1.09
   4  -8  -4   -0.40    0.95
  -4  -8   4   -0.79    0.53
   4   8  -4   -1.31    0.77
   4   8  -4    1.59    1.07
   4   8  -4    0.48    0.63
  -4   8   4    0.41    1.00
   3  -8  -4    0.84    0.90
   3  -8  -4   -0.07    0.92
  -3  -8   4   -0.17    0.73
  -3  -8   4    1.41    0.87
   3   8  -4    0.75    0.88
   3   8  -4   -0.56    0.74
  -3   8   4   -0.10    0.73
  -3   8   4    0.94    0.91
   3   8  -4    1.71    0.53
  -2  -8   4    5.35    1.21
   2  -8  -4    3.42    1.27
   2  -8  -4    4.35    1.08
  -2  -8   4    5.83    1.32
  -2   8   4    5.13    1.21
   2   8  -4    5.30    1.25
  -2   8   4    4.82    1.11
   2   8  -4    5.10    1.23
   1  -8  -4    0.57    0.57
  -1  -8   4    1.79    1.04
   1  -8  -4    1.29    0.59
   1  -8  -4    0.57    0.59
  -1  -8   4    1.20    0.78
   1  -8  -4    0.17    0.88
   1   8  -4    1.58    0.80
  -1   8   4    0.98    0.63
  -1   8   4    0.76    0.61
   1   8  -4    0.46    0.76
   0  -8   4   15.43    2.23
   0  -8  -4   14.39    1.27
   0  -8  -4   16.51    1.62
   0  -8   4   16.42    2.04
   0  -8  -4   14.55    2.02
   0   8   4   16.10    1.59
   0   8   4   16.43    1.55
   0   8  -4   15.33    2.06
   0   8  -4   16.68    2.04
   1  -8   4   81.14    5.75
  -1  -8  -4   90.86    5.82
  -1  -8  -4   82.17    5.12
   1  -8   4   91.36    6.03
  -1   8  -4   91.39    5.87
   1   8   4   85.25    5.21
  -1   8  -4   84.95    5.91
   1   8   4   87.20    5.18
   2  -8   4    5.16    1.36
  -2  -8  -4    7.22    1.41
   2  -8   4    6.72    1.70
  -2   8  -4    5.26    1.43
   2   8   4    5.51    0.86
  -2   8  -4    5.80    1.44
   2   8   4    6.42    0.85
   3  -8   4    6.37    1.70
   3  -8   4    8.38    1.76
  -3  -8  -4    7.45    1.42
  -3  -8  -4    6.66    0.84
  -3  -8  -4    6.45    0.84
   3   8   4    5.73    1.09
   3   8   4    5.53    0.98
   4  -8   4    9.29    1.90
  -4  -8  -4    6.18    1.27
   4  -8   4    8.05    1.82
   4   8   4    7.14    1.30
   4   8   4    5.89    1.26
  -4   8  -4    5.04    1.59
  -5  -8  -4   -0.73    0.65
   5  -8   4   -0.04    1.19
   5  -8   4   -0.84    0.96
  -5   8  -4   -0.12    1.09
   5   8   4   -1.17    0.81
   6  -8   4    2.09    1.40
   6  -8   4    2.00    1.53
  -6   8  -4   -0.70    1.20
   6   8   4    2.19    1.27
   7  -8   4    2.31    1.33
   7  -8   4    0.33    1.58
  -7   8  -4    0.54    1.43
   7   8   4    4.20    1.79
   7  -9  -4    0.39    1.56
   7  -9  -4    0.22    1.08
  -7   9   4    0.41    1.62
   7   9  -4   -0.38    1.10
   6  -9  -4   -0.96    1.01
   6  -9  -4    2.29    1.52
  -6  -9   4    1.77    1.15
   6   9  -4   -0.57    1.06
  -6   9   4    1.67    1.33
  -5  -9   4    0.91    1.14
   5  -9  -4    1.51    1.26
   5  -9  -4   -0.04    1.02
  -5  -9   4    1.40    0.67
  -5   9   4   -0.23    1.23
   5   9  -4    0.58    1.06
   4  -9  -4    2.82    1.35
  -4  -9   4    1.42    0.89
  -4  -9   4    1.73    1.13
   4  -9  -4    1.79    1.30
   4   9  -4    3.19    1.44
   4   9  -4    2.35    0.77
  -4   9   4    0.14    1.10
   4   9  -4    1.67    1.01
   3  -9  -4    1.36    1.04
  -3  -9   4    3.72    1.18
  -3  -9   4    3.72    1.22
   3  -9  -4    1.80    1.23
   3   9  -4    1.91    1.02
   3   9  -4    3.44    1.23
  -3   9   4    2.81    1.12
  -3   9   4    2.16    1.16
   2  -9  -4    1.09    0.83
  -2  -9   4    0.81    0.95
   2  -9  -4    2.52    1.24
  -2  -9   4    2.60    1.00
  -2   9   4    0.55    0.77
  -2   9   4    2.29    1.00
   2   9  -4    1.12    0.97
   2   9  -4    3.39    1.11
  -1  -9   4    1.10    0.98
  -1  -9   4   -0.31    0.66
   1  -9  -4   -0.18    0.86
   1  -9  -4    0.57    0.61
   1  -9  -4   -0.22    0.70
   1  -9  -4    0.87    0.62
  -1   9   4    0.64    0.63
   1   9  -4    0.61    0.83
   1   9  -4    0.12    0.68
  -1   9   4    0.51    0.64
   0  -9   4    1.66    1.21
   0  -9  -4    3.86    0.73
   0  -9  -4    2.95    0.76
   0  -9   4    1.11    0.83
   0  -9  -4    3.07    1.24
   0   9  -4    3.15    1.02
   0   9  -4    2.43    1.08
   0   9   4    2.39    0.78
   0   9   4    2.71    0.72
  -1  -9  -4    4.28    1.23
   1  -9   4    5.27    1.57
  -1  -9  -4    4.40    0.49
   1  -9   4    8.37    1.52
  -1  -9  -4    4.87    0.49
  -1   9  -4    5.81    1.45
  -1   9  -4    4.55    1.31
   1   9   4    4.06    0.74
   1   9   4    4.75    0.85
   2  -9   4   11.52    1.95
  -2  -9  -4    7.98    1.68
   2  -9   4   10.71    2.04
  -2   9  -4   15.22    2.28
   2   9   4   12.47    1.38
   2   9   4   10.69    1.22
  -2   9  -4   14.28    2.20
  -3  -9  -4    5.40    1.34
   3  -9   4    2.73    1.40
  -3  -9  -4    5.87    0.74
   3  -9   4    6.60    1.77
  -3  -9  -4    4.17    0.64
   3   9   4    5.23    1.01
   3   9   4    4.64    1.01
  -4  -9  -4    8.58    1.52
   4  -9   4    8.68    2.02
   4  -9   4    9.67    2.09
  -4   9  -4    5.00    1.74
   4   9   4   10.01    1.59
   4   9   4   11.63    1.55
   5  -9   4    0.16    1.22
  -5  -9  -4    0.28    0.69
   5  -9   4   -0.36    1.22
   5   9   4    0.77    0.98
  -5   9  -4    0.12    1.07
   6  -9   4    0.65    1.34
   6  -9   4   -1.69    1.01
   6   9   4    1.58    1.17
  -6   9  -4    0.60    1.47
   7  -9   4    0.34    1.23
   7  -9   4    1.88    1.58
   7   9   4   -0.35    1.15
  -7   9  -4   -0.07    1.56
   6 -10  -4    1.86    1.34
   6 -10  -4   -2.58    1.21
  -6 -10   4    0.38    1.85
  -6  10   4    1.32    1.34
   6  10  -4    0.30    1.46
  -5 -10   4   -0.63    0.84
   5 -10  -4    0.87    1.12
   5 -10  -4   -0.32    1.27
  -5 -10   4    0.09    0.57
  -5  10   4   -0.95    1.09
   5  10  -4   -0.95    0.98
  -4 -10   4    6.74    1.61
   4 -10  -4    5.23    1.72
   4 -10  -4    5.63    1.67
  -4 -10   4    3.76    1.19
   4  10  -4    3.21    1.45
  -4  10   4    6.15    1.80
   4  10  -4    5.94    1.49
  -3 -10   4    4.35    1.40
   3 -10  -4    4.54    1.47
   3 -10  -4    4.58    1.60
  -3 -10   4    5.21    1.30
   3  10  -4    4.64    1.50
   3  10  -4    5.72    1.39
  -3  10   4    1.95    1.16
  -3  10   4    5.29    1.47
  -2 -10   4    5.51    1.33
   2 -10  -4    7.35    1.83
   2 -10  -4    3.54    1.10
  -2 -10   4    6.36    1.51
  -2  10   4    5.55    1.38
   2  10  -4    3.14    1.25
  -2  10   4    5.94    1.34
   2  10  -4    2.53    1.08
   1 -10  -4    5.32    1.27
   1 -10  -4    5.84    1.12
  -1 -10   4    8.02    1.52
  -1 -10   4    8.11    1.72
   1 -10  -4    3.99    1.43
  -1  10   4    8.78    1.39
   1  10  -4    8.36    1.54
   1  10  -4    5.84    1.44
  -1  10   4    6.59    1.30
   0 -10  -4    9.71    1.15
   0 -10  -4    7.55    1.13
   0 -10   4    6.96    1.79
   0 -10  -4    7.92    1.79
   0 -10   4   10.09    1.74
   0  10  -4    8.07    1.60
   0  10   4    5.33    1.06
   0  10  -4    8.87    1.64
   0  10   4    6.88    1.19
   1 -10   4   10.97    2.10
   1 -10   4    5.24    1.46
  -1 -10  -4    7.78    0.73
  -1 -10  -4    7.15    1.63
  -1 -10  -4    7.57    0.73
   1  10   4    7.89    1.15
  -1  10  -4    6.15    1.56
  -1  10  -4    8.73    1.69
   1  10   4    6.76    1.03
   2 -10   4    4.74    1.63
  -2 -10  -4    5.36    1.47
   2 -10   4    3.75    1.33
   2  10   4    4.64    0.82
  -2  10  -4    2.99    1.35
   2  10   4    3.41    0.90
  -2  10  -4    4.45    1.55
   3 -10   4    1.62    1.31
  -3 -10  -4    0.02    0.30
  -3 -10  -4    0.19    0.29
  -3 -10  -4   -2.32    0.65
   3 -10   4    2.24    1.19
   3  10   4    0.51    0.69
   3  10   4   -0.87    0.51
  -4 -10  -4    1.02    0.85
  -4 -10  -4    1.15    0.60
   4 -10   4   -0.51    1.24
   4 -10   4    0.90    1.13
  -4  10  -4    0.10    1.09
   4  10   4    0.07    0.74
   4  10   4    0.21    0.75
   5 -10   4    1.02    1.27
   5 -10   4    0.26    1.22
  -5 -10  -4    2.66    0.90
  -5  10  -4    1.80    1.45
   5  10   4    1.41    1.11
   6 -10   4   -0.96    1.29
   6 -10   4    1.39    1.61
  -6  10  -4   -1.57    1.11
   6  10   4    0.53    1.01
   6 -11  -4   -1.94    1.09
   6 -11  -4   -0.45    1.44
  -6  11   4   -0.35    1.22
   6  11  -4    3.03    1.49
  -5 -11   4    1.51    0.80
  -5 -11   4    0.76    1.12
   5 -11  -4    1.02    1.40
   5 -11  -4    1.40    1.37
   5  11  -4   -0.50    1.12
  -5  11   4    0.83    1.26
   4 -11  -4    1.35    1.30
  -4 -11   4    0.78    0.98
  -4 -11   4    2.96    1.17
   4 -11  -4    1.87    1.52
  -4  11   4   -0.69    1.09
   4  11  -4   -0.52    1.07
   3 -11  -4    6.51    1.89
  -3 -11   4    9.07    1.79
   3 -11  -4   10.99    1.95
  -3 -11   4    4.42    1.48
  -3  11   4    7.98    1.80
   3  11  -4    5.70    1.61
  -3  11   4    5.97    1.76
   3  11  -4    7.74    1.68
   2 -11  -4    2.41    1.38
  -2 -11   4   -0.53    0.80
   2 -11  -4    0.46    0.80
  -2 -11   4    2.37    1.34
  -2  11   4   -0.01    0.83
   2  11  -4    0.27    0.88
   2  11  -4    2.46    1.31
  -2  11   4    0.86    1.06
   1 -11  -4    1.90    1.29
   1 -11  -4    1.07    0.91
  -1 -11   4    1.46    1.20
  -1 -11   4    0.54    0.88
   1 -11  -4    1.46    0.78
  -1  11   4    1.37    0.88
   1  11  -4    1.42    1.09
   1  11  -4    2.04    1.09
  -1  11   4    1.77    0.96
   0 -11  -4    9.87    1.28
   0 -11   4   13.72    2.02
   0 -11   4    9.35    2.09
   0 -11  -4    8.91    1.99
   0  11  -4    5.77    1.56
   0  11   4    9.25    1.37
   0  11  -4   10.31    1.86
   1 -11   4   15.95    2.64
  -1 -11  -4   10.95    2.07
   1 -11   4   10.88    1.96
  -1 -11  -4   13.67    1.00
  -1 -11  -4   12.60    1.01
   1  11   4   15.11    1.60
  -1  11  -4   11.08    2.03
  -1  11  -4    9.30    1.96
   1  11   4    9.46    1.44
  -2 -11  -4    1.05    0.96
   2 -11   4    0.99    1.33
   2 -11   4   -1.10    0.80
  -2  11  -4   -2.18    0.92
   2  11   4   -0.10    0.62
   2  11   4    0.72    0.58
   3 -11   4    2.00    1.36
   3 -11   4    0.17    1.31
  -3 -11  -4    3.08    1.28
   3  11   4    2.57    0.82
   3  11   4    4.64    1.11
   4 -11   4    1.29    1.15
   4 -11   4   -1.55    0.97
  -4 -11  -4    0.09    0.83
   4  11   4    0.68    0.86
  -4  11  -4   -0.17    1.04
  -5 -11  -4    0.26    0.78
   5 -11   4    2.75    1.67
   5 -11   4    1.36    1.61
   5  11   4    1.80    1.10
  -5  11  -4    0.86    1.43
   6 -11   4    1.05    1.62
   6 -11   4    0.70    1.34
   6  11   4   -1.65    1.01
  -6  11  -4    2.60    1.62
   6 -12  -4   -0.44    1.56
   6 -12  -4   -0.24    1.37
   6  12  -4   -1.01    1.07
  -6  12   4    1.43    1.64
   5 -12  -4    0.66    1.27
   5 -12  -4    1.87    1.55
  -5 -12   4    0.60    1.01
  -5  12   4   -0.76    1.16
   5  12  -4   -0.69    1.28
   4 -12  -4    3.91    1.61
   4 -12  -4    4.51    1.70
  -4 -12   4    3.67    1.29
  -4 -12   4    4.32    1.42
  -4  12   4    2.14    1.58
   4  12  -4    3.44    1.50
  -3 -12   4    0.71    0.94
   3 -12  -4    0.76    1.29
   3 -12  -4   -0.29    0.94
  -3 -12   4   -0.53    0.88
  -3  12   4    1.22    1.15
   3  12  -4   -0.41    0.93
  -2 -12   4   -0.65    0.81
   2 -12  -4   -0.04    1.09
  -2 -12   4    0.19    1.21
   2 -12  -4    1.76    0.95
   2  12  -4   -0.32    0.96
  -2  12   4   -1.38    0.76
  -2  12   4   -0.22    0.88
   2  12  -4   -0.08    0.80
  -1 -12   4   10.39    2.25
   1 -12  -4   17.33    2.06
   1 -12  -4    9.90    2.25
   1 -12  -4   14.86    1.82
  -1 -12   4   14.67    2.15
   1  12  -4   10.08    2.04
  -1  12   4   12.52    1.91
   1  12  -4   11.91    2.08
  -1  12   4   12.51    1.89
   0 -12  -4   52.69    4.62
   0 -12  -4   56.40    3.74
   0 -12   4   59.08    4.52
   0 -12   4   54.38    4.80
   0  12   4   60.00    4.07
   0  12  -4   58.79    4.64
   0  12  -4   57.29    4.65
  -1 -12  -4    0.99    1.15
   1 -12   4    3.28    1.23
   1 -12   4    1.08    1.39
  -1 -12  -4    1.55    0.42
  -1 -12  -4    0.78    0.37
   1  12   4    2.59    0.90
   1  12   4    1.03    0.63
  -1  12  -4    1.55    1.26
  -1  12  -4    0.78    1.06
  -2 -12  -4    2.53    1.21
   2 -12   4    1.29    1.45
   2 -12   4    2.21    1.43
  -2  12  -4    1.05    1.22
   2  12   4    0.37    0.61
   2  12   4    3.23    0.97
   3 -12   4   10.95    2.26
  -3 -12  -4   10.37    1.91
   3 -12   4    7.15    2.10
   3  12   4    6.20    1.25
   4 -12   4    3.62    1.87
  -4 -12  -4    1.88    1.08
   4 -12   4    0.17    1.34
  -4  12  -4    2.49    1.55
   4  12   4    0.83    0.86
   5 -12   4   -0.56    1.35
  -5 -12  -4    0.57    0.92
   5 -12   4    2.34    1.75
   5  12   4    2.84    1.18
  -5  12  -4    2.25    1.61
   6 -12   4    4.34    2.00
  -6  12  -4    0.05    1.50
   6  12   4    1.37    1.18
   5 -13  -4   -0.21    1.26
   5 -13  -4    0.56    1.05
  -5  13   4   -0.98    1.13
   5  13  -4   -0.06    1.21
   4 -13  -4    0.75    1.27
   4 -13  -4    1.55    1.41
  -4 -13   4    1.74    1.16
   4  13  -4    0.66    1.23
  -4  13   4   -0.97    1.18
   3 -13  -4    1.30    1.36
  -3 -13   4    0.35    1.14
   3 -13  -4   -0.13    0.91
  -3 -13   4    0.77    0.92
  -3  13   4    0.46    1.17
   3  13  -4   -1.65    0.61
   2 -13  -4    4.35    1.42
   2 -13  -4    6.38    1.47
   2 -13  -4    3.30    1.55
  -2 -13   4    3.44    1.25
  -2 -13   4    4.41    1.64
   2  13  -4    2.91    1.39
  -2  13   4    3.38    1.39
   1 -13  -4   -0.28    1.19
  -1 -13   4    0.94    1.29
   1 -13  -4    0.74    0.77
   1 -13  -4    0.87    0.83
  -1 -13   4    0.69    0.96
   1  13  -4    1.12    1.16
  -1  13   4    0.88    1.01
   0 -13   4    0.32    0.90
   0 -13  -4    0.11    1.17
   0 -13   4    0.66    1.24
   0 -13  -4    0.12    0.88
   0  13  -4   -0.30    1.36
   0  13  -4    2.36    1.30
   1 -13   4   -0.69    1.25
  -1 -13  -4    0.78    0.37
   1 -13   4    0.06    1.00
  -1 -13  -4    0.34    1.04
  -1  13  -4    0.13    1.07
   1  13   4    0.55    0.73
   2 -13   4   -0.65    0.79
  -2 -13  -4   -0.37    0.93
   2 -13   4    0.21    1.39
  -2  13  -4    2.79    1.46
   2  13   4    0.88    0.81
   3 -13   4    2.71    1.53
  -3 -13  -4    1.26    1.17
   3 -13   4    0.36    1.34
   3  13   4    0.16    0.79
  -3  13  -4   -0.86    1.05
   4 -13   4    1.98    1.52
  -4 -13  -4    0.96    1.09
   4 -13   4    0.75    1.44
  -4  13  -4    0.38    1.31
   4  13   4    0.59    0.91
   5 -13   4   -0.99    1.28
   5 -13   4    1.01    1.59
  -5 -13  -4    0.15    1.00
   5  13   4    1.41    1.05
  -5  13  -4    1.10    1.38
  -4 -14   4    2.95    1.40
   4 -14  -4    1.18    1.57
   4  14  -4    3.59    1.73
  -4  14   4    1.22    1.72
   3 -14  -4    2.41    1.69
  -3 -14   4    4.14    1.63
  -3  14   4    2.56    1.45
   3  14  -4    4.57    1.78
   2 -14  -4    1.45    1.12
   2 -14  -4   -0.49    1.14
  -2 -14   4   -0.01    0.84
  -2 -14   4    0.66    1.23
  -2  14   4    1.13    1.23
   2  14  -4   -1.22    0.96
  -1 -14   4    6.88    2.11
   1 -14  -4    6.70    2.14
  -1 -14   4    6.95    1.64
   1 -14  -4   11.01    2.36
   1  14  -4    3.37    1.45
  -1  14   4    9.04    1.81
   0 -14  -4   -0.38    1.08
   0 -14   4    0.52    0.93
   0 -14   4    1.11    1.36
   0  14  -4    0.68    1.06
   1 -14   4    0.83    1.49
  -1 -14  -4    0.41    1.22
   1 -14   4    1.12    1.10
  -1  14  -4   -0.32    1.09
   1  14   4   -0.99    0.68
  -2 -14  -4   -0.29    0.94
   2 -14   4   -0.39    1.06
   2 -14   4   -1.49    1.14
   2  14   4    0.21    0.73
  -2  14  -4   -0.26    1.03
   3 -14   4    2.09    1.43
   3 -14   4    1.48    1.63
  -3 -14  -4   -0.22    1.08
  -3  14  -4   -0.87    1.23
   3  14   4   -0.88    0.71
   4 -14   4    3.55    1.73
  -4 -14  -4   -0.03    1.11
   4 -14   4    0.77    1.44
   4  14   4    0.34    0.86
  -4  14  -4   -1.41    1.31
   4 -15  -4   -0.52    1.37
  -4 -15   4   -0.89    1.11
  -4  15   4   -0.77    1.31
   4  15  -4    1.40    1.42
   3 -15  -4    1.50    1.79
   3 -15  -4   -0.06    1.10
  -3 -15   4    5.53    1.84
  -3  15   4   -0.39    1.25
   3  15  -4    1.15    1.31
   2 -15  -4    4.52    1.94
   2 -15  -4    2.61    1.28
  -2 -15   4    3.04    1.50
  -2  15   4    1.81    1.50
   2  15  -4    4.20    1.57
  -1 -15   4    3.02    1.79
   1 -15  -4    2.65    1.73
  -1  15   4    2.55    1.35
   1  15  -4    2.31    1.40
   0 -15   4    5.00    1.46
   0 -15  -4    2.11    1.49
   0 -15   4    0.97    1.54
   0  15  -4    5.22    1.75
   0  15   4    2.64    1.22
  -1 -15  -4    0.62    1.43
   1 -15   4    0.39    1.00
   1 -15   4   -0.07    1.40
  -1  15  -4   -0.78    1.07
   1  15   4   -0.90    0.82
   2 -15   4    0.29    1.37
  -2 -15  -4    1.14    1.41
   2 -15   4    0.78    1.04
   2  15   4   -0.37    0.71
  -2  15  -4    0.36    1.20
   3 -15   4    1.39    1.76
   3 -15   4    2.25    1.42
  -3 -15  -4   -1.18    0.98
   3  15   4    1.86    0.96
  -3  15  -4    2.66    1.61
   4 -15   4    8.63    2.59
   4 -15   4    6.33    2.05
  -4 -15  -4    3.39    1.63
   4  15   4    2.63    1.19
  -4  15  -4    5.60    2.14
  -3 -16   4    1.08    1.54
   3 -16  -4    1.66    1.72
  -3  16   4   -0.90    1.29
   3  16  -4    0.28    1.38
   2 -16  -4    2.73    1.80
  -2 -16   4    2.42    1.48
   2  16  -4   -0.74    1.10
  -2  16   4    1.19    1.33
   1 -16  -4    2.97    1.76
  -1 -16   4    0.92    1.58
   1  16  -4    2.93    1.67
  -1  16   4    2.22    1.40
   0 -16   4    5.62    2.13
   0 -16  -4    3.13    1.77
   0  16  -4    2.10    1.37
   0  16   4    3.18    1.32
   1 -16   4    4.66    2.25
  -1 -16  -4    1.67    1.54
  -1  16  -4    3.12    1.72
  -2 -16  -4    0.34    1.22
   2 -16   4   -0.05    1.49
   2  16   4    0.48    0.95
  -1  17   4    3.46    1.48
   1  17  -4    2.21    1.52
   0 -17   4    0.07    1.56
   0 -17  -4    0.81    1.53
   0  17   4    1.44    1.24
   0  17  -4    0.73    1.53
   8   0  -5    0.25    1.50
  -8   0   5   -1.44    1.30
   7   0  -5   -0.55    1.24
  -7   0   5   -0.82    1.15
  -6   0   5   -0.52    1.03
   6   0  -5   -0.19    1.14
   5   0  -5   -1.16    0.77
  -5   0   5   -0.78    0.88
   4   0  -5    0.91    0.68
   4   0  -5    1.82    0.99
  -4   0   5    1.36    0.91
   3   0  -5    0.30    0.42
   3   0  -5    1.24    0.77
   3   0  -5   -0.03    0.58
  -3   0   5    0.14    0.66
  -3   0   5   -0.63    0.40
   2   0  -5   -0.32    0.54
  -2   0   5    0.88    0.59
   2   0  -5    0.04    0.41
  -2   0   5    0.23    0.54
   2   0  -5    0.24    0.59
   1   0  -5    0.70    0.56
   1   0  -5    0.38    0.50
  -1   0   5    0.86    0.53
   1   0  -5   -0.15    0.37
  -1   0   5    0.43    0.47
   0   0   5   -0.11    0.32
   0   0  -5   -0.12    0.31
   0   0  -5    0.55    0.51
   0   0   5   -0.33    0.36
   0   0  -5   -0.46    0.37
  -1   0  -5    0.42    0.45
   1   0   5    0.26    0.44
  -1   0  -5   -0.51    0.30
   1   0   5    0.20    0.37
   2   0   5    0.88    0.61
  -2   0  -5   -0.57    0.36
   2   0   5    0.30    0.50
  -2   0  -5    0.20    0.46
   3   0   5   -0.45    0.59
   3   0   5   -0.45    0.55
  -3   0  -5   -0.15    0.46
  -3   0  -5    0.10    0.54
   4   0   5   -0.99    0.55
  -4   0  -5    0.60    0.76
   5   0   5   -0.50    0.76
  -5   0  -5    0.16    0.95
  -6   0  -5    1.76    1.16
   6   0   5   -1.39    0.83
   7   0   5    1.15    1.27
  -7   0  -5    0.08    1.20
  -8   0  -5   -1.08    1.13
   8   0   5    0.44    1.42
   8  -1  -5    0.44    1.54
  -8  -1   5   -0.49    1.47
   8   1  -5    0.09    1.38
  -8   1   5    1.59    1.67
   7  -1  -5   -0.31    1.09
  -7  -1   5   -0.40    1.34
   7   1  -5   -0.69    1.20
  -7   1   5   -0.31    1.23
   6  -1  -5   -0.86    0.97
  -6  -1   5   -0.68    1.13
   6  -1  -5    0.14    0.49
   6   1  -5   -0.66    1.04
  -6   1   5    1.58    1.23
   5  -1  -5   -0.49    0.44
  -5  -1   5    0.88    1.06
   5  -1  -5   -1.28    0.80
   5   1  -5    2.29    1.13
  -5   1   5    0.54    0.98
   4  -1  -5   23.89    1.84
  -4  -1   5   25.78    2.76
   4  -1  -5   18.94    2.52
   4   1  -5   29.16    2.98
   4   1  -5   20.68    2.61
  -4   1   5   23.44    2.70
   3  -1  -5   44.60    3.28
  -3  -1   5   41.80    3.24
   3  -1  -5   41.89    3.21
   3  -1  -5   40.82    2.84
  -3  -1   5   42.98    3.25
  -3   1   5   44.41    3.30
   3   1  -5   44.69    3.33
  -3   1   5   38.57    3.18
   3   1  -5   43.78    3.30
   2  -1  -5   91.97    5.59
  -2  -1   5   88.78    5.78
   2  -1  -5   89.07    5.75
  -2  -1   5   90.70    5.80
   2  -1  -5  102.43    5.85
   2   1  -5   96.51    5.83
  -2   1   5   92.27    5.77
   2   1  -5   92.61    5.85
  -2   1   5   88.88    5.76
   2   1  -5   89.03    5.77
   1  -1  -5    6.79    1.07
  -1  -1   5    5.14    0.89
   1  -1  -5    5.04    0.83
   1  -1  -5    7.10    0.96
  -1  -1   5    6.00    1.00
   1  -1  -5    5.49    0.88
  -1   1   5    9.04    1.02
  -1   1   5    7.35    0.91
   1   1  -5    7.15    1.04
   1   1  -5    6.96    1.02
   1   1  -5    7.26    1.03
   0  -1   5   19.89    1.67
   0  -1  -5   20.84    1.70
   0  -1  -5   21.53    1.52
   0  -1  -5   21.92    1.49
   0  -1   5   21.22    1.64
   0  -1  -5   22.24    1.69
   0   1  -5   22.70    1.66
   0   1  -5   21.49    1.71
   0   1   5   20.80    1.50
   0   1   5   21.08    1.53
   0   1  -5   21.93    1.71
   1  -1   5   21.31    1.62
  -1  -1  -5   18.39    1.62
  -1  -1  -5   19.48    1.41
   1  -1   5   21.93    1.68
  -1  -1  -5   18.88    1.44
  -1   1  -5   19.23    1.58
  -1   1  -5   21.17    1.70
   1   1   5   19.04    1.43
   1   1   5   19.76    1.47
   2  -1   5   47.52    3.16
   2  -1   5   44.60    3.10
  -2  -1  -5   42.38    2.92
  -2  -1  -5   41.47    2.90
   2   1   5   44.50    2.97
   2   1   5   45.99    2.97
  -2   1  -5   42.89    3.06
   3  -1   5   15.32    1.95
   3  -1   5   16.61    2.04
  -3  -1  -5   19.71    1.94
  -3  -1  -5   17.93    1.86
  -3   1  -5   20.41    2.10
  -3   1  -5   15.19    1.88
   3   1   5   17.05    1.86
  -4  -1  -5    1.12    0.79
   4  -1   5    0.46    0.80
   4  -1   5    0.36    0.72
   4   1   5   -0.21    0.73
  -4   1  -5    0.23    0.71
   4   1   5    0.50    0.64
   5  -1   5   21.05    2.70
  -5  -1  -5   26.96    2.89
   5   1   5   21.59    2.70
  -5   1  -5   24.18    2.86
   5   1   5   17.14    2.55
   6  -1   5   15.07    2.55
  -6  -1  -5   16.36    2.52
  -6   1  -5   12.48    2.32
   6   1   5   12.99    2.40
   7  -1   5   -0.93    1.00
  -7  -1  -5   -0.62    1.09
  -7   1  -5   -2.25    1.08
   7   1   5   -1.45    1.01
   8  -1   5    0.70    1.30
  -8  -1  -5   -1.97    1.20
  -8   1  -5   -0.44    1.38
   8   1   5    3.53    1.64
  -8  -2   5    0.44    1.58
   8  -2  -5    1.13    1.50
  -8   2   5   -0.70    1.27
   8   2  -5    1.11    1.44
  -7  -2   5    1.16    1.43
   7  -2  -5   -0.21    1.10
  -7   2   5   -0.68    1.20
   7   2  -5   -0.08    1.13
   6  -2  -5    0.11    0.66
  -6  -2   5    0.03    1.13
   6  -2  -5    2.62    1.37
   6   2  -5    0.18    1.21
  -6   2   5    0.14    1.15
   5  -2  -5    3.31    0.88
  -5  -2   5    3.30    1.32
   5  -2  -5    3.53    1.41
  -5   2   5    5.87    1.61
   5   2  -5    3.58    1.39
   4  -2  -5    4.56    1.29
  -4  -2   5    3.43    1.17
   4  -2  -5    3.87    0.92
  -4   2   5    5.01    1.37
   4   2  -5    6.51    1.45
  -4   2   5    7.96    1.75
   4   2  -5    4.93    1.29
   3  -2  -5  187.96   10.92
   3  -2  -5  193.22   11.30
  -3  -2   5  197.32   11.31
   3  -2  -5  174.15   11.21
  -3  -2   5  193.92   11.32
   3   2  -5  181.34   11.30
   3   2  -5  191.35   11.31
  -3   2   5  166.74   11.22
  -3   2   5  195.26   11.35
   2  -2  -5   10.51    1.41
   2  -2  -5   13.37    1.45
   2  -2  -5   12.88    1.52
  -2  -2   5   11.63    1.51
  -2  -2   5   15.85    1.71
   2   2  -5   10.55    1.54
  -2   2   5   11.47    1.49
   2   2  -5   10.96    1.50
  -2   2   5   13.47    1.57
   2   2  -5   14.12    1.63
   1  -2  -5   18.61    1.48
  -1  -2   5   15.90    1.76
   1  -2  -5   16.89    1.41
   1  -2  -5   20.32    1.94
  -1  -2   5   17.67    1.79
   1  -2  -5   19.72    1.78
  -1   2   5   18.94    1.48
   1   2  -5   20.02    1.89
   1   2  -5   17.46    1.51
   1   2  -5   20.47    1.88
  -1   2   5   16.93    1.44
   0  -2  -5   54.31    3.29
   0  -2   5   58.46    3.63
   0  -2  -5   56.96    3.62
   0  -2  -5   59.66    3.62
   0  -2   5   59.44    3.69
   0   2  -5   56.40    3.60
   0   2   5   57.21    3.35
   0   2  -5   44.51    3.58
   0   2   5   56.79    3.32
   0   2  -5   53.25    3.58
   1  -2   5    0.55    0.58
   1  -2   5    0.80    0.59
  -1  -2  -5    1.37    0.62
  -1  -2  -5    1.85    0.36
  -1  -2  -5    1.14    0.61
   1   2   5    1.41    0.36
   1   2   5    0.60    0.36
  -1   2  -5    1.02    0.56
  -1   2  -5    1.55    0.70
   2  -2   5   82.45    5.04
   2  -2   5   68.44    4.90
  -2  -2  -5   76.99    4.63
  -2  -2  -5   78.63    4.65
  -2   2  -5   75.84    4.97
  -2   2  -5   77.83    4.95
   2   2   5   74.22    4.66
   3  -2   5   20.35    2.29
  -3  -2  -5   21.05    1.85
   3  -2   5   23.76    2.52
  -3  -2  -5   21.66    1.85
   3   2   5   23.46    1.94
   3   2   5   20.97    2.11
  -3   2  -5   21.15    2.35
  -3   2  -5   22.66    2.44
   4  -2   5   15.33    2.06
   4  -2   5   12.39    1.99
  -4  -2  -5   13.47    1.81
   4   2   5   14.91    1.91
   4   2   5   10.65    1.75
  -4   2  -5   12.20    1.89
   5  -2   5   -0.18    0.84
  -5  -2  -5   -0.36    0.78
   5   2   5    1.04    0.95
  -5   2  -5    1.07    1.03
   5   2   5   -0.37    0.77
  -6  -2  -5    1.76    1.29
   6  -2   5   -0.53    0.95
  -6   2  -5    1.04    1.18
   6   2   5   -0.65    0.96
  -7  -2  -5   -0.57    1.24
   7  -2   5    1.18    1.18
   7   2   5    0.51    1.15
  -7   2  -5    2.40    1.55
  -8  -2  -5    3.74    1.76
   8  -2   5    3.55    1.72
  -8   2  -5    1.07    1.59
   8   2   5   -0.92    1.28
  -8  -3   5   -2.65    1.23
   8  -3  -5    1.42    1.65
   8   3  -5   -0.41    1.31
  -8   3   5    0.80    1.52
  -7  -3   5    0.68    1.37
   7  -3  -5    0.34    1.20
  -7   3   5   -0.79    1.21
   7   3  -5   -0.84    0.93
   6  -3  -5   14.04    1.77
   6  -3  -5   12.44    2.45
  -6  -3   5   14.02    2.45
   6   3  -5   15.09    2.61
  -6   3   5   10.45    2.33
  -5  -3   5    5.08    1.60
   5  -3  -5    4.18    1.07
   5  -3  -5    4.83    1.45
  -5   3   5    5.02    1.56
   5   3  -5    5.64    1.65
   4  -3  -5   47.33    3.42
  -4  -3   5   44.21    3.76
   4  -3  -5   52.52    3.95
   4   3  -5   46.25    3.85
  -4   3   5   50.00    3.92
  -4   3   5   46.84    3.85
   4   3  -5   54.03    4.02
  -3  -3   5   12.77    1.72
   3  -3  -5   12.69    1.74
   3  -3  -5   11.25    1.69
  -3  -3   5   10.50    1.66
   3  -3  -5   12.53    1.54
  -3   3   5   13.61    1.88
   3   3  -5   11.14    1.74
   3   3  -5   16.07    1.90
  -2  -3   5    5.54    1.09
   2  -3  -5    7.57    1.11
   2  -3  -5    4.83    0.96
  -2  -3   5    6.36    1.14
   2  -3  -5    5.83    1.06
   2   3  -5    4.07    1.03
  -2   3   5    6.15    1.08
  -2   3   5    6.06    1.05
   2   3  -5    8.22    1.24
   2   3  -5    5.84    0.98
  -1  -3   5   12.07    1.51
   1  -3  -5   10.26    1.13
  -1  -3   5    9.70    1.34
   1  -3  -5   11.34    1.41
   1  -3  -5   10.97    1.15
   1  -3  -5    8.91    1.33
  -1   3   5    9.90    1.14
   1   3  -5   10.78    1.28
   1   3  -5   10.66    1.43
   1   3  -5   12.84    1.49
  -1   3   5   10.32    1.16
   0  -3  -5    9.71    1.25
   0  -3   5   10.79    1.31
   0  -3  -5    9.29    0.74
   0  -3   5   11.48    1.43
   0  -3  -5   12.07    1.30
   0   3   5    9.27    0.78
   0   3  -5   10.89    1.36
   0   3  -5   12.24    1.31
   0   3   5   10.65    0.81
   0   3  -5   12.27    1.48
   1  -3   5   49.95    3.37
  -1  -3  -5   47.43    3.16
   1  -3   5   46.64    3.30
  -1  -3  -5   49.22    3.25
   1   3   5   47.14    2.81
   1   3   5   46.10    2.80
  -1   3  -5   49.24    3.37
  -1   3  -5   49.12    3.31
  -2  -3  -5   70.06    4.32
  -2  -3  -5   71.34    4.10
   2  -3   5   64.67    4.55
   2  -3   5   59.83    4.48
  -2   3  -5   65.93    4.52
  -2   3  -5   69.97    4.61
   2   3   5   66.87    4.13
   2   3   5   68.92    4.15
  -3  -3  -5   39.56    2.63
   3  -3   5   36.29    2.94
  -3  -3  -5   31.60    2.52
   3  -3   5   38.26    3.04
   3   3   5   36.32    2.65
   3   3   5   36.21    2.61
  -3   3  -5   30.22    2.82
  -3   3  -5   37.07    2.96
   4  -3   5   41.63    3.98
   4  -3   5   33.54    3.52
  -4  -3  -5   41.38    3.05
  -4   3  -5   39.86    3.31
   4   3   5   33.23    3.00
   4   3   5   38.56    3.00
  -5  -3  -5    5.53    1.43
   5  -3   5    9.34    1.93
  -5   3  -5    6.75    1.67
   5   3   5    5.05    1.44
   5   3   5    5.43    1.44
  -6  -3  -5    6.41    1.66
   6  -3   5    3.87    1.33
   6  -3   5    2.67    1.49
  -6   3  -5    3.85    1.64
   6   3   5    4.70    1.61
   6   3   5    3.75    1.52
   7  -3   5   -1.37    0.79
  -7  -3  -5    0.21    1.21
   7  -3   5   -0.33    1.07
   7   3   5    0.48    1.19
  -7   3  -5    0.90    1.33
   8  -3   5    0.03    1.31
  -8   3  -5    0.21    1.40
   8   3   5    0.27    1.43
  -8  -4   5    1.25    1.42
   8  -4  -5    0.25    1.41
   8   4  -5   -1.34    1.09
  -8   4   5   -0.28    1.75
   7  -4  -5   -1.39    1.05
  -7  -4   5    0.27    1.32
   7   4  -5   -2.45    0.89
  -7   4   5   -0.26    1.39
   6  -4  -5    4.44    1.22
  -6  -4   5    6.08    1.79
   6  -4  -5    6.82    1.89
   6   4  -5    6.11    1.82
  -6   4   5    2.97    1.63
  -5  -4   5    0.38    0.97
   5  -4  -5    1.11    1.14
   5  -4  -5   -1.63    0.61
   5   4  -5   -1.70    0.73
  -5   4   5   -0.65    0.95
  -4  -4   5    0.38    0.87
  -4  -4   5    0.38    0.38
   4  -4  -5    0.02    0.65
   4  -4  -5    0.82    0.92
  -4   4   5    0.62    0.93
  -4   4   5    0.35    0.88
   4   4  -5    1.03    0.94
   4   4  -5    1.38    1.00
   3  -4  -5    1.79    0.85
   3  -4  -5    1.99    0.91
   3  -4  -5    1.84    0.82
  -3  -4   5    1.93    0.82
  -3  -4   5    2.99    0.96
   3   4  -5    2.84    0.94
  -3   4   5    1.99    0.88
  -3   4   5    1.26    0.81
   3   4  -5    0.79    0.80
   3   4  -5    3.19    0.90
   2  -4  -5   34.02    2.70
  -2  -4   5   29.08    2.73
   2  -4  -5   35.57    2.75
   2  -4  -5   39.74    2.78
  -2  -4   5   42.47    2.95
   2   4  -5   38.85    2.86
   2   4  -5   38.47    2.95
  -2   4   5   35.77    2.78
  -2   4   5   37.37    2.74
   2   4  -5   38.85    2.65
  -1  -4   5   16.71    1.81
   1  -4  -5   16.28    1.85
  -1  -4   5   19.03    2.00
   1  -4  -5   19.39    1.93
   1  -4  -5   15.78    1.39
   1  -4  -5   14.95    1.48
  -1   4   5   16.49    1.59
   1   4  -5   15.05    1.82
  -1   4   5   18.53    1.45
   1   4  -5   19.08    1.49
   1   4  -5   17.94    1.93
   0  -4  -5    5.51    0.94
   0  -4  -5    3.79    0.40
   0  -4   5    3.57    0.91
   0  -4  -5    4.25    0.43
   0  -4  -5    3.58    0.92
   0  -4   5    3.63    0.90
   0   4   5    3.53    0.48
   0   4  -5    3.59    0.97
   0   4   5    3.53    0.49
   0   4  -5    3.33    0.84
  -1  -4  -5  368.79   21.66
   1  -4   5  374.68   21.80
  -1  -4  -5  389.33   21.56
   1  -4   5  397.45   21.88
   1   4   5  371.85   21.12
   1   4   5  378.97   21.12
  -1   4  -5  384.68   21.87
  -1   4  -5  377.61   21.79
   2  -4   5   12.41    1.73
  -2  -4  -5    9.44    0.87
   2  -4   5   11.32    1.62
  -2  -4  -5    9.31    1.30
  -2  -4  -5   10.96    0.89
  -2   4  -5   14.54    1.80
  -2   4  -5   11.81    1.60
   2   4   5   11.96    1.11
   2   4   5   11.19    1.10
   3  -4   5    6.77    1.40
  -3  -4  -5    7.80    1.06
   3  -4   5    8.94    1.58
  -3  -4  -5    7.11    1.02
  -3  -4  -5    8.95    1.21
   3   4   5    6.86    1.07
  -3   4  -5   10.97    1.68
  -3   4  -5    9.43    1.56
   3   4   5    7.20    1.10
   4  -4   5    0.07    0.86
  -4  -4  -5    1.07    0.69
   4   4   5   -0.32    0.59
   4   4   5   -0.30    0.69
  -4   4  -5    0.15    0.82
  -5  -4  -5    8.22    1.51
   5  -4   5   10.65    1.99
  -5   4  -5    7.74    1.86
   5   4   5    8.17    1.64
   5   4   5    6.11    1.54
   6  -4   5    3.10    1.25
   6  -4   5    4.47    1.71
  -6  -4  -5    9.41    1.84
   6   4   5    2.80    1.35
  -6   4  -5    1.44    1.42
   7  -4   5    0.58    1.07
  -7  -4  -5    0.69    1.17
   7  -4   5    0.25    1.24
   7   4   5    1.20    1.19
  -7   4  -5   -0.89    1.28
   8  -4   5    0.67    1.68
  -8   4  -5    1.88    1.99
   8   4   5    5.14    1.90
  -8  -5   5   -1.25    1.20
   8  -5  -5    2.23    1.74
   8   5  -5   -1.23    1.19
  -8   5   5   -1.27    1.60
   7  -5  -5    0.36    1.25
   7  -5  -5    1.15    0.95
  -7  -5   5    1.90    1.50
  -7   5   5   -1.80    0.92
   7   5  -5    0.00    1.37
  -6  -5   5    2.75    1.52
   6  -5  -5    2.38    1.08
   6  -5  -5    4.56    1.65
  -6   5   5    1.52    1.26
   6   5  -5    3.00    1.55
   5  -5  -5    7.18    1.75
  -5  -5   5    4.73    1.49
   5  -5  -5    4.85    1.32
   5   5  -5    5.65    1.60
  -5   5   5    5.98    1.65
   4  -5  -5    0.20    0.83
  -4  -5   5   -0.13    0.41
   4  -5  -5    0.27    0.80
  -4  -5   5   -0.52    0.70
   4   5  -5    0.20    0.87
  -4   5   5    0.79    0.91
   4   5  -5   -0.86    0.70
  -4   5   5    1.17    0.97
   4   5  -5   -0.92    0.65
   3  -5  -5    9.16    1.50
  -3  -5   5    9.79    1.62
   3  -5  -5    8.60    1.51
  -3   5   5   13.89    1.89
   3   5  -5    6.36    1.37
   3   5  -5   12.30    1.57
  -3   5   5    8.35    1.53
   3   5  -5    8.63    1.60
   2  -5  -5    7.60    1.33
  -2  -5   5    4.39    1.06
   2  -5  -5    7.36    1.14
   2  -5  -5    4.04    0.95
  -2  -5   5    5.05    1.15
  -2   5   5    4.92    1.02
   2   5  -5    4.89    1.18
  -2   5   5    5.34    1.11
   2   5  -5    5.08    1.19
   2   5  -5    6.54    0.99
   1  -5  -5    0.79    0.44
   1  -5  -5    0.29    0.57
  -1  -5   5   -0.13    0.53
  -1  -5   5    0.68    0.62
   1  -5  -5    0.47    0.65
   1   5  -5   -0.66    0.43
  -1   5   5   -0.18    0.38
  -1   5   5    0.33    0.43
   1   5  -5   -0.13    0.38
   1   5  -5   -0.10    0.57
   0  -5   5    0.65    0.62
   0  -5  -5   -0.01    0.60
   0  -5  -5    0.08    0.19
   0  -5  -5    0.03    0.43
   0  -5   5   -0.66    0.46
   0  -5  -5    0.00    0.18
   0   5  -5   -0.64    0.44
   0   5   5    0.00    0.26
   0   5  -5    0.29    0.62
   0   5   5   -0.20    0.24
   1  -5   5   33.53    2.70
   1  -5   5   33.30    2.72
  -1  -5  -5   29.24    2.51
  -1  -5  -5   36.11    2.39
  -1   5  -5   34.50    2.68
  -1   5  -5   34.25    2.76
   2  -5   5   17.93    2.14
  -2  -5  -5   14.76    1.01
  -2  -5  -5   14.77    1.00
   2  -5   5   18.65    2.16
  -2  -5  -5   16.27    1.78
   2   5   5   15.80    1.21
  -2   5  -5   17.02    2.01
   2   5   5   15.98    1.20
  -2   5  -5   16.94    2.11
   3  -5   5    1.62    0.97
  -3  -5  -5    0.45    0.64
  -3  -5  -5    2.30    0.60
   3   5   5    1.08    0.59
   3   5   5    1.95    0.67
  -3   5  -5    1.02    0.94
  -4  -5  -5    1.18    0.71
   4  -5   5   -0.09    0.87
  -4   5  -5    1.43    1.01
   4   5   5    1.00    0.76
   4   5   5   -0.53    0.51
   5  -5   5   13.27    2.35
  -5  -5  -5   15.04    1.95
   5   5   5   12.19    1.87
  -5   5  -5   14.13    2.38
   5   5   5   11.09    1.90
  -6  -5  -5   -0.13    0.83
   6  -5   5    0.02    1.06
   6  -5   5   -0.13    1.06
  -6   5  -5    0.53    1.16
   6   5   5    0.99    1.04
   7  -5   5   -0.40    1.26
   7  -5   5   -1.44    0.97
  -7  -5  -5   -0.22    0.99
   7   5   5    0.63    1.17
  -7   5  -5   -0.69    1.17
   8  -5   5   -0.76    1.39
  -8   5  -5   -0.32    1.43
   8   5   5    0.76    1.43
   7  -6  -5   -1.26    1.04
  -7  -6   5    0.85    1.37
   7  -6  -5    0.43    1.05
   7   6  -5   -0.07    1.13
  -7   6   5   -0.17    1.40
   6  -6  -5   -0.03    1.25
  -6  -6   5   -0.86    1.04
   6  -6  -5    1.55    1.04
  -6   6   5    1.88    1.48
   6   6  -5    2.49    1.36
  -5  -6   5    3.57    1.43
   5  -6  -5    5.63    1.42
   5  -6  -5    3.80    1.46
  -5   6   5    1.47    1.22
   5   6  -5    1.54    1.29
  -4  -6   5    1.64    0.63
   4  -6  -5   -0.39    0.83
  -4  -6   5    0.60    0.95
   4  -6  -5    1.08    0.98
  -4   6   5    1.22    0.97
   4   6  -5    0.17    0.66
  -4   6   5    1.21    0.97
   4   6  -5    3.12    1.13
   4   6  -5    1.65    1.13
  -3  -6   5    4.22    1.17
   3  -6  -5    2.37    1.07
   3  -6  -5    2.70    1.02
  -3  -6   5    2.56    0.86
   3   6  -5    3.11    1.01
  -3   6   5    2.29    0.99
   3   6  -5    3.50    0.88
   3   6  -5    1.82    1.11
  -3   6   5    3.95    1.12
  -2  -6   5    4.61    1.13
  -2  -6   5    3.05    0.95
   2  -6  -5    4.70    1.04
   2  -6  -5    3.99    1.06
   2   6  -5    3.48    0.75
   2   6  -5    3.63    1.02
  -2   6   5    3.73    1.01
  -2   6   5    3.36    0.93
   2   6  -5    3.41    1.09
   1  -6  -5   21.77    1.67
  -1  -6   5   27.99    2.57
   1  -6  -5   24.58    2.31
   1  -6  -5   19.18    1.67
  -1  -6   5   26.14    2.13
   1  -6  -5   19.49    2.26
   1   6  -5   21.82    2.36
   1   6  -5   18.15    1.57
  -1   6   5   21.22    1.75
   1   6  -5   24.75    2.47
  -1   6   5   18.04    1.66
   0  -6   5    6.16    1.18
   0  -6  -5    6.90    0.60
   0  -6  -5    7.51    0.67
   0  -6   5    5.04    1.17
   0  -6  -5    6.14    1.03
   0  -6  -5    7.69    1.34
   0   6   5    8.06    0.83
   0   6  -5    8.23    1.41
   0   6  -5    8.56    1.46
   0   6   5    7.24    0.81
  -1  -6  -5   -0.04    0.58
  -1  -6  -5    0.68    0.49
   1  -6   5    0.42    0.74
   1  -6   5    0.86    0.72
   1   6   5    0.16    0.21
   1   6   5    0.14    0.16
  -1   6  -5    0.74    0.75
  -1   6  -5    0.69    0.63
   2  -6   5   15.01    1.96
  -2  -6  -5   11.55    1.58
   2  -6   5   17.74    2.18
   2   6   5   10.96    1.11
  -2   6  -5   13.72    1.93
  -2   6  -5   15.16    1.96
   2   6   5   11.99    1.01
  -3  -6  -5    2.55    0.55
  -3  -6  -5    1.39    0.82
   3  -6   5    2.99    1.16
   3   6   5    1.17    0.63
   3   6   5    1.42    0.58
  -4  -6  -5    1.03    0.80
   4  -6   5    2.09    1.16
  -4  -6  -5    2.44    0.79
   4   6   5    1.77    0.89
   4   6   5    2.57    0.88
  -4   6  -5    1.72    1.15
   5  -6   5    6.58    1.82
  -5  -6  -5    9.28    1.55
   5  -6   5   11.22    2.22
   5   6   5    8.87    1.61
  -5   6  -5    9.23    2.06
   5   6   5    9.42    1.73
   6  -6   5    3.56    1.45
  -6  -6  -5    2.42    1.25
   6  -6   5    2.55    1.49
   6   6   5    3.42    1.40
  -6   6  -5    5.30    1.79
   7  -6   5   -2.47    0.86
   7  -6   5    0.85    1.10
  -7   6  -5    0.80    1.46
   7   6   5    0.43    1.19
   7  -7  -5   -0.19    0.85
   7  -7  -5   -0.94    1.55
  -7  -7   5    0.43    1.29
  -7   7   5    0.58    1.41
   7   7  -5   -1.73    1.02
   7   7  -5   -0.53    1.03
  -6  -7   5    0.74    1.36
   6  -7  -5   -0.46    1.18
   6  -7  -5    1.52    1.04
  -6   7   5    1.13    1.37
   6   7  -5    0.84    1.20
   6   7  -5   -0.17    0.95
   5  -7  -5   22.74    3.03
  -5  -7   5   20.50    2.84
  -5  -7   5   18.77    1.40
   5  -7  -5   18.54    2.56
   5   7  -5   18.57    2.84
  -5   7   5   17.30    2.68
   5   7  -5   15.00    2.22
   4  -7  -5    6.03    1.59
  -4  -7   5    7.26    1.56
   4  -7  -5    6.60    1.57
  -4  -7   5    7.53    1.16
  -4   7   5    9.12    2.65
   4   7  -5    6.28    1.24
   4   7  -5    5.99    1.67
   4   7  -5    6.94    1.58
  -4   7   5    4.76    1.44
  -3  -7   5    6.61    1.26
   3  -7  -5    6.11    1.40
   3  -7  -5    8.43    1.66
  -3  -7   5    8.15    1.57
   3   7  -5    5.96    1.50
  -3   7   5    5.77    1.38
   3   7  -5    8.01    1.16
  -3   7   5    6.78    1.46
   3   7  -5    7.61    1.47
   2  -7  -5    3.05    0.93
  -2  -7   5    5.99    1.29
   2  -7  -5    4.74    1.20
   2  -7  -5    2.81    1.17
   2   7  -5    5.53    1.30
   2   7  -5    4.65    0.80
  -2   7   5    3.11    0.95
   2   7  -5    4.20    1.13
  -2   7   5    4.16    1.08
   1  -7  -5    0.66    0.78
  -1  -7   5   -0.54    0.58
   1  -7  -5    0.30    0.44
   1  -7  -5    0.41    0.71
  -1  -7   5    0.46    0.66
   1  -7  -5   -0.42    0.35
  -1   7   5   -0.98    0.35
   1   7  -5    0.31    0.62
   1   7  -5    0.03    0.76
  -1   7   5    0.18    0.52
   0  -7  -5    1.34    0.59
   0  -7  -5    0.89    0.30
   0  -7  -5    1.09    0.33
   0  -7  -5    0.55    0.76
   0  -7   5    0.97    0.73
   0  -7   5    1.64    0.83
   0   7  -5   -0.02    0.70
   0   7   5    1.41    0.47
   0   7   5    1.06    0.42
   0   7  -5    0.75    0.76
  -1  -7  -5   64.88    4.08
   1  -7   5   65.26    4.60
  -1  -7  -5   63.20    4.49
  -1   7  -5   61.12    4.64
   1   7   5   65.71    3.83
  -1   7  -5   62.76    4.57
   1   7   5   66.55    3.84
   2  -7   5    1.66    0.91
  -2  -7  -5    3.05    0.99
  -2   7  -5    3.06    1.10
   2   7   5    3.27    0.59
  -2   7  -5    1.39    0.94
   2   7   5    2.82    0.52
  -3  -7  -5    5.00    0.70
   3  -7   5    3.17    1.32
  -3  -7  -5    4.54    1.07
  -3  -7  -5    4.37    0.65
   3   7   5    5.88    0.91
   3   7   5    3.51    0.85
   4  -7   5    7.79    1.88
  -4  -7  -5   13.20    1.71
   4  -7   5   10.87    2.13
   4   7   5   14.13    1.73
   4   7   5   12.23    1.58
  -4   7  -5   10.10    2.08
  -5  -7  -5    0.58    0.75
   5  -7   5   -0.80    1.08
   5  -7   5    4.01    1.60
  -5   7  -5    4.83    1.55
   5   7   5    0.26    0.96
   5   7   5    0.43    0.83
   6  -7   5   -1.34    0.90
  -6  -7  -5   -0.04    0.82
   6  -7   5   -0.61    0.99
   6   7   5   -0.25    0.97
  -6   7  -5    0.88    1.34
   7  -7   5    0.49    1.43
   7  -7   5   -0.29    1.12
   7   7   5    0.56    1.36
  -7   7  -5    0.34    1.48
  -7  -8   5    1.68    1.39
   7  -8  -5    1.12    1.09
   7  -8  -5    1.68    1.72
   7   8  -5    1.27    1.17
  -7   8   5   -1.01    1.18
   7   8  -5   -0.31    1.19
   6  -8  -5    0.02    0.81
  -6  -8   5    1.43    1.28
   6  -8  -5   -0.20    1.33
   6   8  -5    0.53    1.01
   6   8  -5    1.03    1.39
  -6   8   5    0.27    1.27
   5  -8  -5    2.80    1.42
   5  -8  -5    4.33    1.61
  -5  -8   5    5.30    1.62
  -5  -8   5    4.35    0.82
   5   8  -5    6.17    1.74
   5   8  -5    2.36    1.07
  -5   8   5    4.53    1.65
  -4  -8   5    1.72    1.03
  -4  -8   5    0.62    0.73
   4  -8  -5   -0.84    0.83
   4  -8  -5   -0.38    1.09
   4   8  -5    0.13    0.66
  -4   8   5    1.56    1.27
   4   8  -5   -0.59    1.05
   4   8  -5    0.96    0.95
  -3  -8   5    2.23    0.96
  -3  -8   5    1.09    0.94
   3  -8  -5    1.90    1.17
   3  -8  -5    1.44    1.00
   3   8  -5    2.45    0.70
   3   8  -5    0.41    0.85
   3   8  -5    1.39    0.89
  -3   8   5   -0.37    0.83
  -3   8   5    0.02    0.88
   2  -8  -5   -1.30    0.64
  -2  -8   5   -0.89    0.54
  -2  -8   5    0.28    0.89
   2  -8  -5    0.23    0.58
  -2   8   5   -0.19    0.70
   2   8  -5   -0.23    0.69
  -2   8   5    0.98    0.82
   2   8  -5    1.02    0.86
   2   8  -5    0.20    0.38
   1  -8  -5    0.37    0.55
   1  -8  -5    0.78    0.74
  -1  -8   5    0.56    0.71
   1  -8  -5    0.34    0.50
   1  -8  -5   -0.07    0.85
   1   8  -5    0.55    0.76
   1   8  -5   -0.63    0.69
  -1   8   5   -0.12    0.50
  -1   8   5    1.09    0.56
   0  -8  -5    0.41    0.55
   0  -8   5   -0.12    0.76
   0  -8  -5    3.13    1.08
   0  -8  -5    1.27    0.41
   0  -8  -5    1.39    0.37
   0   8  -5    2.21    0.89
   0   8  -5    0.76    0.85
   0   8   5    0.70    0.48
   0   8   5    1.06    0.52
   1  -8   5    1.86    0.85
  -1  -8  -5    0.15    0.46
  -1  -8  -5    0.75    0.83
  -1   8  -5    0.68    0.86
   1   8   5    0.73    0.37
  -1   8  -5    0.13    0.83
   1   8   5    0.63    0.43
   2  -8   5   23.73    2.82
  -2  -8  -5   21.09    2.56
   2   8   5   24.73    1.73
  -2   8  -5   30.77    3.13
  -2   8  -5   25.98    3.00
   2   8   5   24.06    1.78
  -3  -8  -5    7.90    0.76
  -3  -8  -5    8.35    1.52
   3  -8   5    6.67    1.76
   3  -8   5    8.70    1.82
  -3  -8  -5    8.66    0.77
   3   8   5    7.10    1.14
   3   8   5    8.38    1.12
  -4  -8  -5    3.44    1.00
   4  -8   5    1.71    1.30
   4  -8   5    3.75    1.47
   4   8   5    2.46    0.87
  -4   8  -5    1.65    1.30
   4   8   5    1.73    0.85
   5  -8   5   -0.70    0.96
   5  -8   5    0.87    1.38
  -5   8  -5   -0.31    1.10
   5   8   5   -0.58    0.89
   6  -8   5   -0.10    1.28
   6  -8   5   -0.36    1.29
  -6   8  -5   -0.17    1.25
   6   8   5    2.07    1.17
   7  -8   5    2.67    1.77
   7  -8   5   -1.01    0.94
  -7   8  -5    2.31    1.70
   7   8   5    1.95    1.31
   7  -9  -5    1.95    1.72
   7  -9  -5    0.04    1.14
  -7   9   5   -0.67    1.30
   7   9  -5   -0.98    1.16
   6  -9  -5    1.67    1.54
  -6  -9   5    0.09    1.27
   6  -9  -5    0.65    1.11
  -6   9   5    2.49    1.59
   6   9  -5    0.28    1.29
   5  -9  -5   -1.25    0.81
   5  -9  -5   -1.20    0.92
  -5  -9   5    0.05    0.55
  -5  -9   5   -1.10    0.71
   5   9  -5   -0.31    1.12
  -5   9   5    1.36    1.19
  -4  -9   5    0.98    0.80
   4  -9  -5   -0.06    1.03
   4  -9  -5    0.39    1.12
  -4  -9   5    0.22    0.97
   4   9  -5    1.87    1.23
  -4   9   5   -1.02    0.88
   4   9  -5    1.00    0.65
   4   9  -5    0.40    0.83
   3  -9  -5    1.29    1.23
   3  -9  -5    1.13    1.01
  -3  -9   5    0.41    0.87
  -3  -9   5    1.50    1.04
  -3   9   5    4.47    1.36
   3   9  -5    2.16    1.03
   3   9  -5    2.47    1.19
  -3   9   5    0.56    0.87
   3   9  -5    1.65    0.56
   2  -9  -5   -0.89    0.92
   2  -9  -5    0.70    0.81
  -2  -9   5    0.13    0.72
  -2  -9   5    1.70    1.15
  -2   9   5   -0.11    0.74
   2   9  -5    1.39    0.97
   2   9  -5    1.68    1.01
  -2   9   5   -0.12    0.73
   1  -9  -5    0.13    0.53
   1  -9  -5    0.28    0.57
  -1  -9   5    0.69    1.03
  -1  -9   5    0.24    0.69
   1  -9  -5    0.34    1.01
   1  -9  -5    0.33    0.74
   1   9  -5   -0.04    0.80
  -1   9   5    0.13    0.61
  -1   9   5   -0.28    0.55
   1   9  -5   -0.28    0.74
   0  -9  -5   23.21    2.83
   0  -9  -5   24.34    1.78
   0  -9   5   24.44    3.04
   0  -9  -5   25.90    2.07
   0  -9   5   25.85    2.79
   0  -9  -5   25.06    1.75
   0   9   5   26.71    2.00
   0   9  -5   22.96    2.78
   0   9  -5   32.30    3.17
   0   9   5   25.67    2.01
   1  -9   5    1.71    1.26
   1  -9   5    0.29    0.73
  -1  -9  -5   -0.72    0.36
  -1  -9  -5   -0.45    0.69
  -1   9  -5    0.24    0.80
  -1   9  -5   -1.27    0.64
   1   9   5    0.32    0.46
   1   9   5    0.15    0.36
  -2  -9  -5    0.80    0.87
   2  -9   5    0.37    1.21
   2  -9   5    2.10    1.10
  -2   9  -5   -0.21    0.92
   2   9   5    1.29    0.49
   2   9   5    1.28    0.55
  -2   9  -5    0.71    1.41
   3  -9   5    0.81    1.29
  -3  -9  -5    0.48    0.83
   3  -9   5    0.83    1.08
   3   9   5    0.25    0.50
   3   9   5   -0.40    0.55
   4  -9   5   14.38    2.55
   4  -9   5   12.83    2.46
  -4  -9  -5   15.13    1.45
  -4  -9  -5   11.14    1.79
   4   9   5   14.89    1.88
  -4   9  -5   13.27    2.47
   4   9   5   15.52    1.79
   5  -9   5    0.56    1.27
  -5  -9  -5    0.16    0.77
   5  -9   5    1.00    1.41
  -5   9  -5    2.97    1.54
   5   9   5    2.94    1.13
   6  -9   5    1.87    1.58
   6  -9   5    2.96    1.54
   6   9   5    2.04    1.25
  -6   9  -5    1.59    1.58
   7  -9   5    3.24    1.56
   7  -9   5   -1.00    1.51
   7   9   5   -1.67    1.11
  -7   9  -5   -1.49    1.29
   6 -10  -5    0.87    1.63
   6 -10  -5   -0.12    0.91
  -6 -10   5   -0.49    1.05
  -6  10   5    3.27    1.74
   6  10  -5    2.06    1.65
  -5 -10   5    0.37    1.16
  -5 -10   5    1.40    0.80
   5 -10  -5    0.37    1.26
   5 -10  -5   -0.61    1.21
  -5  10   5    2.36    1.39
   5  10  -5    0.62    1.26
  -4 -10   5    0.17    0.86
   4 -10  -5    0.71    1.27
   4 -10  -5   -0.23    0.91
  -4 -10   5   -1.33    0.66
  -4  10   5   -1.43    0.75
   4  10  -5    1.50    1.09
   4  10  -5    0.78    1.23
   3 -10  -5    0.08    1.15
  -3 -10   5   -0.71    0.77
   3 -10  -5   -1.34    0.80
  -3 -10   5   -0.90    0.74
  -3  10   5    0.09    0.87
   3  10  -5    1.31    1.09
  -3  10   5    2.07    1.04
   3  10  -5    2.69    1.10
  -2 -10   5    1.45    1.03
   2 -10  -5    1.57    0.88
   2 -10  -5    1.85    1.32
  -2 -10   5    1.10    1.03
  -2  10   5   -0.59    0.72
   2  10  -5    1.86    1.07
   2  10  -5    2.39    1.10
  -2  10   5    0.41    0.89
  -1 -10   5   -0.57    0.95
   1 -10  -5    0.42    0.52
  -1 -10   5    0.90    0.92
   1 -10  -5   -0.67    0.94
   1 -10  -5    0.18    0.73
  -1  10   5    0.34    0.72
  -1  10   5    0.51    0.74
   1  10  -5    1.73    1.09
   1  10  -5    1.15    0.99
   0 -10  -5   13.71    1.26
   0 -10   5   11.21    1.88
   0 -10  -5   12.95    2.18
   0 -10   5   12.91    2.25
   0 -10  -5   13.18    1.56
   0 -10  -5   13.55    1.29
   0  10  -5   10.04    1.90
   0  10   5   13.25    1.51
   0  10  -5   12.72    2.09
   1 -10   5    0.65    1.28
  -1 -10  -5   -0.20    0.86
   1 -10   5   -0.03    0.87
  -1 -10  -5   -0.18    0.37
  -1  10  -5   -0.39    0.91
   1  10   5    0.20    0.58
  -1  10  -5   -0.21    0.79
   1  10   5   -0.10    0.39
  -2 -10  -5    0.92    0.92
   2 -10   5    2.39    1.19
   2 -10   5    0.31    1.01
  -2  10  -5    0.00    1.03
   2  10   5    0.86    0.61
   2  10   5    0.61    0.47
   3 -10   5    1.26    1.19
   3 -10   5    5.14    1.76
  -3 -10  -5    2.82    1.20
   3  10   5    1.87    0.73
   3  10   5    1.90    0.68
  -4 -10  -5   -0.49    0.71
  -4 -10  -5   -0.12    0.34
   4 -10   5    0.32    1.23
   4 -10   5    0.30    1.05
   4  10   5    0.25    0.75
  -4  10  -5    0.59    1.19
   4  10   5   -0.60    0.60
   5 -10   5    0.21    1.32
   5 -10   5    2.25    1.39
  -5 -10  -5    0.31    0.78
   5  10   5    0.98    0.98
  -5  10  -5    0.50    1.38
   6 -10   5   -1.63    1.04
   6 -10   5   -0.11    1.36
  -6  10  -5   -1.55    1.15
   6  10   5    0.51    1.08
   6 -11  -5    2.89    1.80
   6 -11  -5    3.89    1.79
  -6  11   5    0.02    1.53
   6  11  -5    3.28    1.79
  -5 -11   5    0.50    1.11
  -5 -11   5    2.61    0.80
   5 -11  -5    1.81    1.47
   5 -11  -5   -2.74    0.83
   5  11  -5   -2.34    0.95
  -5  11   5   -0.71    1.11
   4 -11  -5    8.07    2.13
   4 -11  -5    4.62    1.58
  -4 -11   5    4.33    1.44
  -4 -11   5    5.59    1.39
  -4  11   5    2.60    1.57
   4  11  -5    5.24    1.76
   3 -11  -5    3.20    1.61
  -3 -11   5    5.44    1.44
  -3 -11   5    4.52    1.40
   3 -11  -5    2.35    1.16
  -3  11   5    2.80    1.39
  -3  11   5    4.47    1.52
   3  11  -5    1.31    1.32
   3  11  -5    3.88    1.32
   2 -11  -5    7.56    1.44
  -2 -11   5    3.98    1.50
   2 -11  -5    5.09    1.78
  -2 -11   5    6.88    1.65
   2 -11  -5    5.51    1.55
   2  11  -5    6.66    1.61
  -2  11   5    5.40    1.41
   2  11  -5    5.28    1.61
  -2  11   5    7.08    1.53
   1 -11  -5    0.25    0.59
  -1 -11   5    0.95    0.85
   1 -11  -5   -0.44    1.11
  -1 -11   5    0.64    1.17
   1 -11  -5    0.43    0.83
   1  11  -5    1.32    1.03
  -1  11   5    1.10    0.84
   1  11  -5    0.65    1.08
  -1  11   5    0.29    0.72
   0 -11   5    6.43    1.58
   0 -11  -5   11.16    1.40
   0 -11   5   14.78    2.45
   0 -11  -5    4.89    1.63
   0 -11  -5   10.72    1.12
   0 -11  -5    9.32    1.12
   0  11  -5    8.39    1.80
   0  11  -5    7.27    1.81
   0  11   5   10.32    1.43
   0  11   5   10.55    1.40
   1 -11   5    9.12    2.06
   1 -11   5    7.75    1.68
  -1 -11  -5    6.52    1.66
   1  11   5    9.29    1.17
  -1  11  -5    5.69    1.67
  -1  11  -5    5.89    1.63
   1  11   5    8.67    1.23
   2 -11   5    0.81    1.09
   2 -11   5   -2.16    0.97
  -2 -11  -5    0.58    0.97
   2  11   5    0.04    0.61
   2  11   5    0.06    0.50
  -2  11  -5   -1.41    0.86
   3 -11   5    1.09    1.27
   3 -11   5    0.05    1.37
  -3 -11  -5    2.10    1.22
   3  11   5    1.62    0.76
   3  11   5    1.82    0.65
   4 -11   5   -0.02    1.19
   4 -11   5    6.84    1.89
  -4 -11  -5    1.72    1.11
   4  11   5    3.71    1.05
  -4  11  -5    1.82    1.46
   5 -11   5    0.73    1.49
   5 -11   5    2.13    1.51
  -5 -11  -5    0.86    0.85
  -5  11  -5    0.12    1.21
   5  11   5    1.46    0.96
   6 -11   5    3.53    1.82
   6 -11   5    2.20    1.85
  -6  11  -5    6.68    2.33
   6  11   5    3.74    1.52
   6 -12  -5    2.86    1.83
   6 -12  -5   -0.70    1.10
  -6  12   5   -0.80    1.41
   6  12  -5   -0.98    1.32
   5 -12  -5    0.05    1.44
  -5 -12   5    2.75    1.35
   5 -12  -5    1.23    1.34
  -5  12   5   -0.11    1.33
   5  12  -5   -1.52    1.03
  -4 -12   5    1.00    1.06
  -4 -12   5    0.97    0.99
   4 -12  -5    1.10    1.30
   4 -12  -5    0.70    0.99
   4  12  -5    1.14    1.18
  -4  12   5    1.73    1.31
  -3 -12   5    0.93    1.07
  -3 -12   5    1.66    1.16
   3 -12  -5   -0.06    1.22
   3 -12  -5    2.09    1.17
   3  12  -5    0.89    1.17
  -3  12   5    2.72    1.27
  -2 -12   5    2.57    1.32
   2 -12  -5    2.59    1.41
  -2 -12   5    2.67    1.23
   2 -12  -5    0.92    0.85
   2 -12  -5    0.98    1.09
  -2  12   5    1.65    1.09
  -2  12   5    2.90    1.42
   2  12  -5    2.17    1.19
   2  12  -5    0.20    1.15
   1 -12  -5    3.51    1.31
   1 -12  -5    5.79    1.27
  -1 -12   5    4.74    1.65
  -1 -12   5    4.05    1.28
   1 -12  -5    5.57    1.84
  -1  12   5    5.33    1.32
   1  12  -5    5.18    1.59
  -1  12   5    4.99    1.26
   1  12  -5    2.26    1.23
   0 -12  -5    0.70    1.21
   0 -12  -5    1.79    0.58
   0 -12   5    2.70    1.42
   0 -12  -5    1.10    0.63
   0 -12   5    2.41    1.20
   0  12   5    2.11    0.87
   0  12  -5    0.37    1.04
   0  12   5    1.54    0.78
   0  12  -5    0.48    1.10
  -1 -12  -5    3.84    1.46
   1 -12   5    6.56    2.01
   1 -12   5    6.26    1.56
   1  12   5    4.84    0.94
  -1  12  -5    1.85    1.19
   1  12   5    2.63    0.91
   2 -12   5   -0.17    1.21
   2 -12   5    0.81    1.26
  -2 -12  -5    0.96    1.17
  -2  12  -5   -0.02    1.05
   2  12   5    1.43    0.66
   2  12   5    1.27    0.60
  -3 -12  -5    0.22    1.03
   3 -12   5    0.64    1.36
   3 -12   5   -0.82    1.11
   3  12   5   -0.12    0.68
   4 -12   5    0.56    1.25
  -4 -12  -5   -0.31    0.86
   4 -12   5   -0.05    1.31
   4  12   5    0.68    0.74
  -4  12  -5    0.89    1.23
  -5 -12  -5    3.07    1.22
   5 -12   5    3.20    1.97
   5 -12   5    3.12    1.70
   5  12   5    1.36    1.01
  -5  12  -5    2.46    1.56
   5 -13  -5    3.07    1.65
   5 -13  -5    0.47    1.64
   5  13  -5    0.24    1.18
  -5  13   5    0.19    1.58
  -4 -13   5    1.13    1.19
   4 -13  -5    4.98    1.60
   4 -13  -5    1.23    1.42
  -4  13   5    1.57    1.49
   4  13  -5    0.21    1.27
   3 -13  -5    0.35    0.99
  -3 -13   5    0.21    1.00
  -3 -13   5   -1.16    0.89
   3 -13  -5   -0.54    1.19
  -3  13   5    0.20    1.13
   3  13  -5   -0.20    1.10
  -2 -13   5    0.92    1.02
  -2 -13   5    3.01    1.48
   2 -13  -5    2.04    1.55
   2 -13  -5    2.66    1.10
   2 -13  -5    1.86    1.21
  -2  13   5   -0.37    1.06
   2  13  -5    1.96    1.25
  -1 -13   5   14.47    2.19
  -1 -13   5    7.49    2.09
   1 -13  -5    9.98    1.67
   1 -13  -5    9.02    2.23
   1  13  -5    6.97    1.93
  -1  13   5    7.74    1.61
   0 -13  -5    7.66    2.07
   0 -13   5   11.18    2.37
   0 -13  -5   12.08    1.28
   0 -13   5   11.21    2.08
   0  13  -5   11.15    3.17
   0  13   5   12.38    1.76
   0  13  -5    9.78    2.09
  -1 -13  -5    1.60    1.21
   1 -13   5    1.51    1.58
   1 -13   5    0.98    1.06
   1  13   5    0.98    0.75
  -1  13  -5    2.34    1.47
  -2 -13  -5    0.38    1.12
   2 -13   5   -1.31    0.78
   2 -13   5   -0.84    1.33
  -2  13  -5    1.89    1.35
   2  13   5    0.50    0.69
  -3 -13  -5    4.46    1.59
   3 -13   5    5.50    2.06
   3 -13   5    5.80    1.86
   3  13   5    7.45    1.27
   4 -13   5    1.62    1.64
  -4 -13  -5   -0.44    0.97
   4 -13   5    2.83    1.66
   4  13   5    0.30    0.78
  -4  13  -5   -0.06    1.17
  -5 -13  -5    5.40    1.55
   5 -13   5    4.56    2.05
   5 -13   5    5.25    2.10
  -5  13  -5    2.16    1.57
   5  13   5    4.61    1.28
  -4 -14   5    0.40    1.16
   4 -14  -5    2.12    1.62
  -4  14   5    1.96    1.61
   4  14  -5    2.15    1.40
  -3 -14   5   -1.25    1.06
   3 -14  -5    1.08    1.21
   3 -14  -5    0.67    1.09
  -3  14   5   -1.27    1.04
   3  14  -5    0.17    1.21
  -2 -14   5    3.37    1.60
   2 -14  -5    4.29    1.88
  -2 -14   5    3.21    1.39
   2 -14  -5    2.91    1.31
  -2  14   5    5.29    1.62
   2  14  -5    2.24    1.34
   1 -14  -5    2.37    1.57
   1 -14  -5   -0.17    0.73
  -1 -14   5    0.26    0.90
  -1 -14   5   -0.26    1.23
  -1  14   5    0.45    1.00
   1  14  -5   -1.67    0.89
   0 -14  -5    0.71    1.22
   0 -14   5    0.79    1.39
   0 -14   5    1.51    1.28
   0  14   5    2.02    1.00
   0  14  -5   -0.50    1.11
   1 -14   5    0.83    1.64
   1 -14   5    2.35    1.28
  -1 -14  -5    1.35    1.23
  -1  14  -5    1.44    1.31
   2 -14   5    0.06    1.49
  -2 -14  -5    1.13    1.30
   2 -14   5    0.29    1.18
  -2  14  -5   -0.71    0.96
   2  14   5    1.63    0.80
   3 -14   5   -1.76    1.01
   3 -14   5    1.36    1.65
  -3 -14  -5    0.80    1.14
   3  14   5    0.80    0.75
   4 -14   5    0.23    1.61
  -4 -14  -5    2.77    1.34
   4 -14   5    1.31    1.58
   4  14   5    0.05    0.84
  -4  14  -5    1.29    1.57
  -4  15   5   -0.01    1.51
   4  15  -5   -1.01    1.15
   3 -15  -5   11.68    2.85
   3 -15  -5    9.84    2.15
  -3 -15   5   11.70    2.39
   3  15  -5   13.81    2.78
  -3  15   5   14.95    2.61
  -2 -15   5    1.27    1.30
   2 -15  -5    0.78    0.98
   2 -15  -5   -1.42    1.06
  -2  15   5    0.43    1.30
   2  15  -5   -0.20    1.13
  -1 -15   5   -1.75    1.11
   1 -15  -5   -0.45    1.26
  -1  15   5   -0.14    0.93
   1  15  -5    0.42    1.08
   0 -15  -5   -0.44    1.10
   0 -15   5    1.47    1.04
   0 -15   5    0.92    1.47
   0  15  -5    1.96    1.46
   0  15   5    0.24    0.92
   1 -15   5    6.80    1.91
  -1 -15  -5    0.38    1.14
   1 -15   5    0.82    1.61
  -1  15  -5    2.04    1.56
   2 -15   5    9.38    2.17
   2 -15   5    3.14    1.97
  -2 -15  -5    6.38    1.93
  -2  15  -5    5.89    1.92
   2  15   5    5.36    1.21
   3 -15   5    0.30    1.56
  -3 -15  -5    2.96    1.49
   3 -15   5   -0.16    1.08
  -3  15  -5    0.88    1.46
   3  15   5   -0.69    0.69
  -2 -16   5    1.53    1.57
   2 -16  -5   -0.64    1.24
  -2  16   5   -0.35    1.18
   2  16  -5    0.65    1.26
   1 -16  -5    0.83    1.45
  -1 -16   5    1.24    1.76
  -1  16   5   -1.16    0.82
   1  16  -5   -0.15    1.19
   0 -16   5    2.24    1.80
   0 -16  -5    2.10    1.68
   0  16  -5   -0.33    0.91
   0  16   5    0.06    0.95
   1 -16   5   -1.62    1.27
  -1 -16  -5    1.33    1.46
  -1  16  -5    1.78    1.50
   2 -16   5    0.46    1.74
  -2 -16  -5   -0.68    1.06
  -2  16  -5   -0.87    1.04
   2  16   5    0.52    0.90
   0  17   5   -0.96    0.86
   0  17  -5    0.08    1.15
   8   0  -6   -0.92    1.33
  -8   0   6   -0.37    1.29
  -7   0   6    0.99    1.40
   7   0  -6   -0.70    1.27
   6   0  -6    0.15    1.21
  -6   0   6   -0.72    0.97
  -5   0   6   16.65    2.50
   5   0  -6   15.29    2.44
   4   0  -6   -0.27    0.75
  -4   0   6    0.12    0.86
   3   0  -6   52.94    4.13
  -3   0   6   59.99    4.21
   3   0  -6   64.92    4.26
  -3   0   6   57.22    4.17
  -2   0   6   19.06    2.01
   2   0  -6   23.01    2.18
   2   0  -6   22.37    2.21
  -2   0   6   20.18    2.10
   2   0  -6   20.86    2.22
   1   0  -6    0.67    0.57
  -1   0   6    0.10    0.51
  -1   0   6    0.51    0.49
   1   0  -6    0.08    0.54
   1   0  -6    0.50    0.50
   0   0  -6   46.51    3.19
   0   0  -6   48.32    3.10
   0   0  -6   44.34    3.05
   0   0   6   47.60    3.07
   0   0   6   48.24    3.12
   1   0   6  117.99    7.11
  -1   0  -6  122.64    7.10
  -1   0  -6  120.43    7.29
   1   0   6  120.66    7.15
  -1   0  -6  118.32    7.13
  -2   0  -6    5.21    0.92
   2   0   6    6.43    1.05
  -2   0  -6    5.84    0.96
   2   0   6    7.45    1.11
  -3   0  -6    8.23    1.31
   3   0   6    7.37    1.28
   3   0   6    8.51    1.37
  -3   0  -6    7.07    1.22
   4   0   6    0.72    0.82
   4   0   6    2.91    1.09
  -4   0  -6    0.60    0.71
  -5   0  -6   14.11    2.09
   5   0   6   11.47    1.95
   5   0   6    9.20    1.91
  -6   0  -6   19.74    2.77
   6   0   6   15.90    2.57
   7   0   6    3.51    1.67
  -7   0  -6    5.13    1.73
   8   0   6   -1.36    1.35
  -8   0  -6   -0.02    1.45
   8  -1  -6   -1.47    1.13
  -8  -1   6   -1.34    1.25
  -8   1   6    2.58    1.71
   8   1  -6   -1.93    1.27
   7  -1  -6    0.46    1.31
  -7  -1   6    0.91    1.45
   7   1  -6   -2.11    1.12
  -7   1   6    0.23    1.25
   6  -1  -6    2.46    1.49
  -6  -1   6    2.73    1.52
   6   1  -6    3.78    1.62
  -6   1   6    6.10    1.71
   5  -1  -6    1.45    1.12
  -5  -1   6    0.28    1.03
   5  -1  -6    2.05    0.69
   5   1  -6    0.26    1.05
  -5   1   6    0.76    1.07
  -4  -1   6   18.88    2.35
   4  -1  -6   20.88    1.88
   4  -1  -6   15.67    2.22
  -4   1   6   15.68    2.18
   4   1  -6   15.00    2.22
  -3  -1   6    7.28    1.42
  -3  -1   6    9.45    1.52
   3  -1  -6   11.41    1.32
   3  -1  -6    9.18    1.50
   3  -1  -6   10.02    1.60
   3   1  -6    7.94    1.44
  -3   1   6    7.40    1.39
   3   1  -6    8.46    1.53
  -3   1   6    9.09    1.56
   2  -1  -6   39.07    3.00
   2  -1  -6   40.11    2.93
  -2  -1   6   37.51    2.90
   2  -1  -6   42.04    2.76
  -2  -1   6   41.87    2.98
   2  -1  -6   35.69    2.85
   2   1  -6   36.38    2.88
   2   1  -6   38.39    2.92
  -2   1   6   42.92    2.95
   2   1  -6   41.92    3.03
  -2   1   6   40.00    2.92
   1  -1  -6    3.25    0.81
   1  -1  -6    4.74    0.81
   1  -1  -6    4.08    0.79
  -1  -1   6    3.21    0.81
  -1  -1   6    5.22    1.00
   1  -1  -6    4.14    0.89
  -1   1   6    4.97    0.85
  -1   1   6    3.47    0.72
   1   1  -6    2.07    0.77
   1   1  -6    3.10    0.82
   1   1  -6    3.44    0.87
   0  -1  -6   14.70    1.19
   0  -1  -6   14.00    1.52
   0  -1  -6   19.01    1.77
   0  -1   6   15.68    1.55
   0  -1  -6   12.10    1.29
   0  -1   6   16.34    1.62
   0   1   6   11.54    1.24
   0   1  -6   14.77    1.57
   0   1  -6   16.16    1.53
   0   1   6   15.26    1.27
   0   1  -6   16.94    1.71
  -1  -1  -6    1.30    0.64
   1  -1   6    0.47    0.50
   1  -1   6   -0.39    0.49
  -1  -1  -6    0.21    0.35
  -1  -1  -6   -0.40    0.35
   1   1   6    0.01    0.35
   1   1   6   -0.29    0.35
  -1   1  -6   -0.47    0.44
  -1   1  -6    0.05    0.51
   2  -1   6    0.85    0.59
   2  -1   6    0.03    0.56
  -2  -1  -6    0.26    0.49
  -2  -1  -6   -0.08    0.41
   2   1   6    0.25    0.52
  -2   1  -6    0.78    0.61
   2   1   6    0.62    0.51
  -2   1  -6    0.76    0.63
   3  -1   6   14.51    1.88
  -3  -1  -6   14.40    1.72
  -3  -1  -6   15.45    1.75
   3  -1   6   16.32    2.02
  -3   1  -6   16.12    1.92
   3   1   6   18.07    1.87
  -3   1  -6   14.18    1.81
   3   1   6   15.01    1.85
   4  -1   6    6.45    1.41
  -4  -1  -6    5.36    1.27
   4  -1   6    7.73    1.58
  -4   1  -6    8.37    1.50
   4   1   6    7.74    1.45
   5  -1   6    0.37    0.94
  -5  -1  -6    0.25    0.84
  -5   1  -6   -0.98    0.76
   5   1   6    0.73    0.96
   6  -1   6    6.28    1.73
  -6  -1  -6    9.93    2.01
  -6   1  -6    5.69    1.74
   6   1   6    5.86    1.78
  -7  -1  -6   -0.33    1.10
   7  -1   6    0.37    1.37
  -7   1  -6   -0.24    1.24
   7   1   6    0.03    1.12
  -8  -1  -6    0.00    1.36
   8  -1   6   -0.33    1.18
  -8   1  -6    1.51    1.55
   8   1   6    0.23    1.26
  -8  -2   6    1.29    1.64
   8  -2  -6    0.72    1.75
  -8   2   6   -1.15    1.19
   8   2  -6    1.94    1.65
  -7  -2   6    4.20    1.85
   7  -2  -6    4.80    1.88
   7   2  -6    5.46    1.98
  -7   2   6    3.73    1.67
  -6  -2   6   10.26    2.20
   6  -2  -6   12.30    1.51
   6  -2  -6    9.96    2.20
   6   2  -6   10.49    2.29
  -6   2   6   12.78    2.41
   5  -2  -6    3.11    1.33
  -5  -2   6    2.47    1.29
   5  -2  -6    2.91    0.91
  -5   2   6    2.60    1.32
   5   2  -6    6.32    1.60
   4  -2  -6   10.24    1.38
  -4  -2   6   13.62    1.96
   4  -2  -6    9.13    1.75
  -4   2   6   11.55    2.13
   4   2  -6    7.79    1.60
   4   2  -6    9.79    1.80
  -4   2   6    9.90    1.79
   3  -2  -6   18.69    2.26
  -3  -2   6   26.84    2.63
   3  -2  -6   21.75    1.89
  -3  -2   6   26.76    2.65
   3  -2  -6   23.77    2.47
  -3   2   6   23.80    2.52
   3   2  -6   21.30    2.41
  -3   2   6   22.77    2.51
   3   2  -6   19.98    2.46
   3   2  -6   26.02    2.63
   2  -2  -6    3.19    0.77
  -2  -2   6    4.02    0.96
   2  -2  -6    2.93    0.78
   2  -2  -6    3.17    0.85
   2  -2  -6    2.72    0.93
  -2  -2   6    3.72    0.93
   2   2  -6    5.91    1.10
  -2   2   6    2.84    0.85
  -2   2   6    2.76    0.79
   2   2  -6    4.07    0.93
   2   2  -6    3.79    0.94
  -1  -2   6   15.87    1.80
   1  -2  -6   14.11    1.48
   1  -2  -6   17.24    1.76
   1  -2  -6   18.79    1.87
  -1  -2   6   14.53    1.68
   1  -2  -6   16.20    1.39
  -1   2   6   15.03    1.50
   1   2  -6   16.88    1.76
  -1   2   6   15.63    1.35
   1   2  -6   19.45    1.86
   1   2  -6   14.90    1.72
   0  -2  -6    0.38    0.62
   0  -2   6    0.29    0.56
   0  -2   6    0.59    0.58
   0  -2  -6    0.84    0.59
   0  -2  -6    1.27    0.37
   0   2  -6    0.10    0.60
   0   2   6   -0.06    0.32
   0   2  -6   -0.05    0.54
   0   2   6    1.22    0.45
   0   2  -6    0.48    0.51
  -1  -2  -6    4.13    0.91
   1  -2   6    3.98    0.94
  -1  -2  -6    5.58    0.63
   1  -2   6    6.00    1.02
  -1  -2  -6    3.69    0.85
   1   2   6    3.32    0.57
   1   2   6    4.05    0.64
  -1   2  -6    4.78    0.90
  -1   2  -6    5.07    1.00
   2  -2   6  117.73    7.48
  -2  -2  -6  121.64    7.14
   2  -2   6  121.32    7.53
  -2  -2  -6  117.71    7.13
  -2   2  -6  120.84    7.46
   2   2   6  127.77    7.24
  -2   2  -6  119.58    7.51
   2   2   6  123.20    7.19
  -3  -2  -6   36.33    2.78
   3  -2   6   42.32    3.22
   3  -2   6   42.28    3.15
  -3  -2  -6   37.34    2.81
  -3   2  -6   42.41    3.13
   3   2   6   38.54    2.84
  -3   2  -6   37.73    3.06
  -4  -2  -6   15.37    1.93
   4  -2   6   17.96    2.27
   4  -2   6   16.67    2.38
  -4   2  -6   14.16    2.10
   4   2   6   19.18    2.20
   4   2   6   17.44    2.15
   5  -2   6    7.89    1.76
  -5  -2  -6    8.08    1.67
   5   2   6    6.58    1.52
  -5   2  -6   10.06    1.90
   5   2   6    7.27    1.62
   6  -2   6    0.26    1.08
  -6  -2  -6    3.25    1.29
   6   2   6    2.79    1.34
   6   2   6    2.85    1.34
  -6   2  -6    2.35    1.36
  -7  -2  -6    4.88    1.75
   7  -2   6    3.08    1.61
  -7   2  -6    2.54    1.59
   7   2   6    3.10    1.55
   8  -2   6    2.34    1.59
  -8  -2  -6    2.92    1.80
   8   2   6    5.19    1.95
  -8   2  -6    6.94    2.28
  -8  -3   6   -1.04    1.34
   8  -3  -6   -0.40    1.37
   8   3  -6   -1.89    1.19
  -8   3   6    0.08    1.49
   7  -3  -6   -1.10    1.02
  -7  -3   6   -1.35    1.02
   7   3  -6    0.22    1.46
  -7   3   6   -0.93    1.02
   6  -3  -6    0.92    0.77
   6  -3  -6    0.56    1.17
  -6  -3   6   -0.10    1.14
   6   3  -6   -1.39    0.91
  -6   3   6   -0.85    1.19
   5  -3  -6    5.80    1.16
   5  -3  -6    6.57    1.68
  -5  -3   6    5.06    1.48
  -5   3   6    2.63    1.44
   5   3  -6    4.99    1.59
   4  -3  -6    1.80    1.03
  -4  -3   6    1.46    1.01
   4  -3  -6    2.86    0.93
   4   3  -6    2.23    1.05
  -4   3   6    1.53    1.05
   4   3  -6    2.49    1.18
  -4   3   6    2.40    1.09
  -3  -3   6   30.73    3.09
   3  -3  -6   37.62    2.82
   3  -3  -6   31.22    2.54
   3  -3  -6   32.99    2.74
  -3  -3   6   32.92    2.76
   3   3  -6   32.69    2.86
   3   3  -6   32.99    2.67
  -3   3   6   27.02    2.94
   3   3  -6   33.04    2.78
  -3   3   6   35.20    2.84
  -2  -3   6    1.33    0.72
  -2  -3   6   -0.45    0.49
   2  -3  -6   -0.78    0.51
   2  -3  -6    0.20    0.59
   2  -3  -6    0.65    0.62
   2   3  -6    0.71    0.71
   2   3  -6    0.04    0.51
  -2   3   6   -0.02    0.55
   2   3  -6   -0.16    0.54
  -2   3   6    0.44    0.58
   1  -3  -6   38.86    2.66
  -1  -3   6   41.26    2.94
   1  -3  -6   41.49    2.90
   1  -3  -6   36.33    2.62
   1  -3  -6   34.98    2.79
  -1  -3   6   38.00    2.93
  -1   3   6   42.47    2.69
   1   3  -6   43.46    3.03
   1   3  -6   38.27    2.77
  -1   3   6   42.28    2.71
   1   3  -6   38.78    2.89
   0  -3   6   23.12    2.15
   0  -3   6   23.54    2.10
   0  -3  -6   28.98    2.12
   0  -3  -6   27.15    1.71
   0  -3  -6   29.23    2.18
   0   3  -6   26.68    2.25
   0   3   6   27.19    1.78
   0   3  -6   27.40    2.09
   0   3   6   25.39    1.74
   0   3  -6   29.86    2.20
   1  -3   6   14.58    1.71
  -1  -3  -6   16.78    1.69
   1  -3   6   18.34    1.81
  -1  -3  -6   15.93    1.66
  -1  -3  -6   12.23    0.85
  -1  -3  -6   13.24    0.86
  -1   3  -6   14.76    1.65
  -1   3  -6   14.04    1.71
   1   3   6   13.08    0.99
   1   3   6   13.15    0.98
  -2  -3  -6   11.68    1.44
   2  -3   6   11.89    1.62
   2  -3   6   11.88    1.69
  -2  -3  -6   11.80    1.02
   2   3   6   10.56    1.15
  -2   3  -6   14.20    1.68
   2   3   6   12.25    1.22
  -2   3  -6   10.71    1.61
  -3  -3  -6    0.53    0.47
   3  -3   6    2.19    0.91
  -3  -3  -6    0.80    0.58
   3  -3   6    1.10    0.81
  -3   3  -6    1.72    0.90
   3   3   6    0.87    0.63
  -3   3  -6    0.77    0.80
   3   3   6    2.71    0.79
   4  -3   6    1.06    1.12
  -4  -3  -6   -0.02    0.60
   4  -3   6   -0.64    0.67
  -4   3  -6    0.25    0.89
   4   3   6    1.59    0.80
   4   3   6    0.18    0.60
  -5  -3  -6    1.54    1.01
   5  -3   6    0.42    0.98
   5   3   6    0.61    0.96
  -5   3  -6    0.82    1.08
   5   3   6    1.23    1.07
   6  -3   6    2.87    1.45
  -6  -3  -6    2.59    1.27
   6   3   6   -0.63    1.06
  -6   3  -6    4.41    1.61
   6   3   6    2.08    1.26
   7  -3   6    1.77    1.15
  -7  -3  -6    0.35    1.22
   7  -3   6    0.98    1.42
   7   3   6   -0.31    1.09
  -7   3  -6    1.59    1.51
   8  -3   6    1.84    1.60
  -8   3  -6    1.37    1.67
   8   3   6   -0.85    1.26
  -8  -4   6   -0.20    1.28
   8  -4  -6    2.92    1.92
   8   4  -6    0.15    1.49
  -8   4   6   -0.40    1.44
  -7  -4   6    0.73    1.36
   7  -4  -6    1.07    1.39
  -7   4   6   -0.47    1.22
   7   4  -6   -0.60    1.24
  -6  -4   6    2.31    1.35
   6  -4  -6    1.09    0.84
   6  -4  -6   -0.40    1.04
   6   4  -6    0.84    1.28
  -6   4   6    1.03    1.24
  -5  -4   6    6.92    1.63
   5  -4  -6    1.22    1.14
   5  -4  -6    3.76    1.13
  -5   4   6    2.30    1.30
   5   4  -6    1.06    1.17
   4  -4  -6    0.57    0.79
   4  -4  -6    1.64    1.03
  -4  -4   6    2.24    1.08
   4   4  -6   -0.54    0.74
   4   4  -6    1.10    0.96
  -4   4   6    1.14    0.97
   4   4  -6    0.68    0.87
  -4   4   6    0.65    0.96
   3  -4  -6    3.91    1.12
  -3  -4   6    3.61    1.10
   3  -4  -6    4.46    1.09
   3   4  -6    3.72    1.03
   3   4  -6    3.14    1.11
   3   4  -6    4.04    1.10
  -3   4   6    2.72    1.00
  -3   4   6    3.65    1.12
   2  -4  -6   -0.07    0.59
  -2  -4   6    0.53    0.63
   2  -4  -6   -0.37    0.45
  -2  -4   6    0.03    0.64
   2  -4  -6   -0.03    0.46
   2   4  -6    0.61    0.66
   2   4  -6   -0.49    0.39
  -2   4   6    0.56    0.58
  -2   4   6    0.14    0.55
   2   4  -6    1.38    0.74
   1  -4  -6   -0.76    0.28
   1  -4  -6    0.09    0.38
  -1  -4   6    0.14    0.53
   1  -4  -6    0.07    0.57
   1  -4  -6   -0.43    0.47
  -1  -4   6   -0.11    0.57
   1   4  -6    0.25    0.50
   1   4  -6   -0.01    0.52
  -1   4   6    0.17    0.45
  -1   4   6   -0.18    0.42
   1   4  -6   -0.67    0.49
   0  -4  -6    0.33    0.50
   0  -4   6   -0.65    0.50
   0  -4  -6    0.21    0.23
   0  -4   6    0.16    0.59
   0  -4  -6   -0.30    0.46
   0   4  -6    0.22    0.51
   0   4   6    0.30    0.28
   0   4  -6   -0.62    0.63
   0   4  -6   -0.51    0.50
   0   4   6    0.45    0.30
  -1  -4  -6   12.76    1.57
   1  -4   6   13.08    1.73
  -1  -4  -6   15.58    1.59
   1  -4   6   10.84    1.53
   1   4   6   11.50    0.80
  -1   4  -6   12.55    1.69
  -1   4  -6   12.59    1.61
   1   4   6   12.10    0.83
  -2  -4  -6    2.30    0.41
   2  -4   6    3.47    1.03
  -2  -4  -6    2.36    0.42
   2  -4   6    2.69    0.94
  -2  -4  -6    3.13    0.87
  -2   4  -6    1.66    0.75
   2   4   6    2.04    0.52
  -2   4  -6    2.13    0.87
   3  -4   6    7.08    1.52
  -3  -4  -6    4.69    1.19
  -3  -4  -6    6.20    0.92
   3  -4   6    4.10    1.19
   3   4   6    6.93    1.04
   3   4   6    4.48    0.91
  -4  -4  -6   44.85    3.20
   4  -4   6   37.78    3.95
   4   4   6   40.23    3.28
   4   4   6   46.45    3.30
  -4   4  -6   43.32    3.65
   5  -4   6   22.89    2.94
  -5  -4  -6   22.09    2.46
  -5   4  -6   18.14    2.69
   5   4   6   20.35    2.48
   5   4   6   19.66    2.53
   6  -4   6   13.38    2.51
  -6  -4  -6   10.90    1.97
  -6   4  -6   12.78    2.51
   6   4   6   11.36    2.10
  -7  -4  -6    3.90    1.57
   7  -4   6    0.31    1.27
   7  -4   6    4.50    1.39
   7   4   6    4.29    1.64
  -7   4  -6    1.10    1.43
   8  -4   6   -0.35    1.40
   8   4   6   -0.11    1.16
  -8   4  -6    1.28    1.79
  -8  -5   6   -1.56    1.18
   8  -5  -6    2.33    1.74
   8   5  -6    2.80    1.62
  -8   5   6    0.84    1.64
   7  -5  -6   -0.20    1.12
   7  -5  -6    1.76    0.98
  -7  -5   6   -2.25    0.96
   7   5  -6    1.68    1.34
  -7   5   6   -1.05    1.14
   6  -5  -6    0.94    0.91
   6  -5  -6   -1.88    0.93
  -6  -5   6   -0.30    1.01
  -6   5   6    1.73    1.50
   6   5  -6    1.57    1.22
  -5  -5   6    0.35    1.01
   5  -5  -6    1.22    1.20
   5  -5  -6    1.25    1.01
   5   5  -6    3.22    1.36
   5   5  -6    3.00    1.21
  -5   5   6   -0.58    0.92
   4  -5  -6    0.65    0.99
   4  -5  -6    0.96    0.84
  -4  -5   6    0.35    0.86
   4   5  -6    0.52    0.94
   4   5  -6    1.67    0.91
  -4   5   6   -0.02    0.83
   4   5  -6    0.93    0.86
  -4   5   6   -0.65    0.86
   3  -5  -6   19.45    2.29
   3  -5  -6   24.56    2.48
  -3  -5   6   17.70    2.33
  -3   5   6   15.74    2.13
   3   5  -6   21.62    2.17
   3   5  -6   23.77    2.57
  -3   5   6   23.07    2.52
   3   5  -6   17.23    2.40
  -2  -5   6    8.52    1.49
   2  -5  -6    9.66    1.54
   2  -5  -6    8.35    1.29
   2  -5  -6   11.45    1.46
  -2  -5   6   11.89    1.73
  -2   5   6   11.04    1.49
  -2   5   6   10.19    1.44
   2   5  -6   10.60    1.64
   2   5  -6   12.82    1.74
   2   5  -6    8.98    1.28
   1  -5  -6   32.29    2.15
   1  -5  -6   29.70    2.12
  -1  -5   6   32.66    2.54
   1  -5  -6   32.64    2.54
  -1  -5   6   32.26    2.58
   1  -5  -6   25.61    2.33
   1   5  -6   29.19    2.56
  -1   5   6   30.79    2.19
   1   5  -6   26.43    2.19
  -1   5   6   29.95    2.17
   1   5  -6   29.53    2.50
   0  -5  -6    1.38    0.25
   0  -5   6    3.23    0.94
   0  -5   6    2.13    0.80
   0  -5  -6    1.72    0.75
   0  -5  -6    0.81    0.69
   0  -5  -6    1.64    0.25
   0   5  -6    1.42    0.82
   0   5   6    1.40    0.38
   0   5  -6    2.15    0.84
   0   5   6    1.41    0.38
   1  -5   6   24.83    2.51
  -1  -5  -6   19.14    1.78
   1  -5   6   22.23    2.38
  -1  -5  -6   22.80    2.28
  -1   5  -6   25.73    2.50
  -1   5  -6   21.13    2.35
   2  -5   6    3.88    1.14
   2  -5   6    2.52    0.98
  -2  -5  -6    3.80    0.98
   2   5   6    3.19    0.53
  -2   5  -6    2.74    0.98
  -2   5  -6    2.95    1.07
   2   5   6    2.59    0.50
  -3  -5  -6    3.88    1.00
   3  -5   6    5.23    1.33
  -3  -5  -6    3.99    0.70
   3   5   6    5.89    1.00
   3   5   6    4.18    0.83
  -4  -5  -6    7.99    1.22
   4  -5   6    6.63    1.63
   4   5   6    6.27    1.22
  -4   5  -6    7.78    1.71
   4   5   6    7.23    1.33
  -5  -5  -6    4.21    1.14
   5  -5   6    5.67    1.65
  -5   5  -6    1.99    1.40
   5   5   6    1.20    0.91
   5   5   6    0.54    0.99
   6  -5   6    6.55    1.93
   6  -5   6    2.57    1.41
  -6  -5  -6    3.09    1.21
  -6   5  -6    6.74    1.91
   6   5   6    6.31    1.64
   7  -5   6    2.18    1.62
   7  -5   6    2.70    1.35
   7   5   6    4.74    1.64
  -7   5  -6    0.48    1.45
   7  -6  -6    5.37    2.04
   7  -6  -6    5.38    1.42
  -7  -6   6    7.14    2.14
   7   6  -6    4.82    2.22
   7   6  -6    6.49    1.93
  -7   6   6    0.88    1.44
  -6  -6   6    5.51    1.82
   6  -6  -6    3.55    1.29
   6  -6  -6    3.42    1.52
  -6   6   6    3.57    1.65
   6   6  -6    0.86    1.08
   6   6  -6    2.82    1.50
   5  -6  -6    1.24    1.04
  -5  -6   6    2.24    1.32
   5  -6  -6    2.58    1.36
  -5  -6   6    1.24    0.38
   5   6  -6    0.69    1.06
   5   6  -6    1.59    1.21
  -5   6   6    1.52    1.30
  -4  -6   6   -0.08    0.56
  -4  -6   6    1.69    1.12
   4  -6  -6    1.66    1.02
   4  -6  -6    1.16    1.00
   4   6  -6    1.90    1.00
   4   6  -6   -0.29    0.92
  -4   6   6    0.29    0.88
  -4   6   6    0.87    0.95
   4   6  -6    0.68    0.84
  -3  -6   6    1.64    0.96
   3  -6  -6    1.06    0.82
   3  -6  -6    1.86    0.94
  -3   6   6    0.96    0.81
   3   6  -6    2.15    0.85
   3   6  -6    2.21    0.91
  -3   6   6    3.74    1.24
   3   6  -6    0.84    0.89
   2  -6  -6    1.13    0.67
  -2  -6   6   -0.45    0.61
   2  -6  -6   -0.27    0.48
   2  -6  -6    1.43    0.73
   2   6  -6   -0.10    0.72
  -2   6   6    0.81    0.64
   2   6  -6   -0.63    0.68
   2   6  -6    1.83    0.69
  -2   6   6    1.55    0.76
   1  -6  -6   -0.76    0.53
   1  -6  -6    0.19    0.45
  -1  -6   6   -1.07    0.57
   1  -6  -6    0.39    0.41
   1  -6  -6   -0.07    0.68
  -1  -6   6   -0.79    0.49
  -1   6   6   -0.24    0.42
   1   6  -6    0.32    0.83
   1   6  -6   -0.15    0.62
  -1   6   6    2.07    0.59
   1   6  -6   -0.39    0.41
   0  -6  -6    8.82    1.45
   0  -6  -6    7.57    0.53
   0  -6   6    7.14    1.40
   0  -6   6    6.33    1.31
   0  -6  -6   10.03    1.30
   0  -6  -6    6.77    0.52
   0   6  -6    8.82    1.45
   0   6   6    7.50    0.79
   0   6   6    8.15    0.83
   0   6  -6    6.15    1.34
  -1  -6  -6   26.86    2.73
  -1  -6  -6   30.36    2.22
   1  -6   6   30.30    3.02
   1  -6   6   30.09    2.96
  -1   6  -6   30.00    2.55
  -1   6  -6   26.25    2.87
  -2  -6  -6    5.12    1.13
   2  -6   6    5.95    1.33
   2   6   6    4.10    0.57
  -2   6  -6    5.00    1.26
  -2   6  -6    5.32    1.26
  -3  -6  -6    4.31    0.66
   3  -6   6    6.83    1.53
  -3  -6  -6    5.23    0.71
  -3  -6  -6    7.06    1.23
   3   6   6    4.25    0.80
   3   6   6    5.11    0.89
   4  -6   6    3.82    1.43
   4   6   6    0.63    0.80
  -4   6  -6    4.01    1.47
   4   6   6    2.50    0.81
   5  -6   6    0.66    1.09
  -5  -6  -6    0.01    0.70
   5   6   6   -0.14    0.83
  -5   6  -6    0.32    1.14
   5   6   6    0.59    0.88
   6  -6   6    8.85    2.19
  -6  -6  -6    8.33    1.65
   6  -6   6    5.43    1.72
   6   6   6    7.70    1.80
  -6   6  -6    6.13    1.95
   7  -6   6    2.85    1.74
   7  -6   6    0.22    1.12
  -7   6  -6    0.23    1.41
   7   6   6    0.42    1.27
   7  -7  -6    0.90    1.12
  -7  -7   6    0.32    1.24
   7  -7  -6    0.74    1.45
   7   7  -6    0.78    1.38
  -7   7   6   -0.20    1.53
   7   7  -6   -0.09    1.19
   6  -7  -6    1.82    1.14
   6  -7  -6    2.13    1.61
  -6  -7   6    3.30    1.66
  -6   7   6    2.98    1.67
   6   7  -6    3.24    1.66
   6   7  -6    0.06    0.94
  -5  -7   6    0.66    0.49
   5  -7  -6    0.13    1.08
  -5  -7   6    0.47    1.06
   5  -7  -6    0.75    1.12
   5   7  -6    0.11    1.04
  -5   7   6   -0.03    1.00
   5   7  -6    0.97    0.96
  -4  -7   6    1.74    0.81
   4  -7  -6    2.25    1.10
  -4  -7   6    4.20    1.33
   4  -7  -6   -0.04    1.04
   4   7  -6    1.73    1.20
   4   7  -6    1.63    1.02
  -4   7   6    1.12    1.10
   4   7  -6    1.73    0.91
  -4   7   6    2.28    1.14
  -3  -7   6   -0.56    0.60
   3  -7  -6   -0.52    0.73
   3  -7  -6   -0.13    0.81
  -3   7   6    2.29    0.98
   3   7  -6    0.13    0.55
   3   7  -6   -1.05    0.77
   3   7  -6   -0.42    0.75
  -3   7   6    0.86    0.85
   2  -7  -6    1.09    0.97
  -2  -7   6    0.72    0.85
   2  -7  -6    2.36    0.83
  -2   7   6    1.25    0.79
   2   7  -6   -0.19    0.76
   2   7  -6    1.21    0.61
  -2   7   6    0.78    0.65
   2   7  -6    0.43    0.70
   1  -7  -6   14.08    1.79
  -1  -7   6    8.44    1.56
   1  -7  -6   11.31    1.32
   1  -7  -6   13.68    1.89
   1  -7  -6   11.67    1.41
   1   7  -6   10.18    1.75
   1   7  -6   10.79    1.76
  -1   7   6   13.38    1.46
  -1   7   6   10.65    1.35
   0  -7  -6    3.44    1.10
   0  -7  -6    2.73    0.81
   0  -7   6    4.21    1.12
   0  -7  -6    3.92    0.39
   0  -7  -6    3.01    0.36
   0   7   6    2.93    0.57
   0   7  -6    4.45    1.16
   0   7   6    3.51    0.59
   0   7  -6    4.13    1.16
   1  -7   6   -0.06    0.67
  -1  -7  -6    2.42    0.94
  -1  -7  -6    0.60    0.54
  -1   7  -6    0.62    0.75
   1   7   6    0.87    0.21
  -1   7  -6    0.05    0.79
   2  -7   6   -1.29    0.61
  -2  -7  -6   -0.25    0.68
   2   7   6   -0.30    0.26
   2   7   6    0.26    0.33
  -2   7  -6    0.29    0.88
  -2   7  -6    1.33    0.88
  -3  -7  -6    0.16    0.24
  -3  -7  -6    0.92    0.80
  -3  -7  -6    0.14    0.24
   3  -7   6    1.09    0.91
  -3   7  -6    0.68    1.01
   3   7   6    0.31    0.53
   3   7   6   -0.28    0.43
  -4  -7  -6    1.87    0.95
   4  -7   6    2.72    1.37
   4   7   6    2.40    0.90
   4   7   6    2.53    0.83
  -4   7  -6    2.22    1.33
  -5  -7  -6    1.12    0.73
   5  -7   6    0.94    1.26
   5  -7   6    1.14    1.18
   5   7   6    1.93    0.90
   5   7   6    0.34    0.87
  -5   7  -6   -0.98    0.98
   6  -7   6    1.17    1.46
   6  -7   6    0.83    1.40
   6   7   6    1.53    1.20
  -6   7  -6    1.09    1.36
   7  -7   6   -0.42    1.35
   7  -7   6    2.53    1.86
  -7   7  -6   -2.42    0.98
   7   7   6    2.39    1.42
  -7  -8   6   -0.80    1.27
   7  -8  -6   -2.25    1.10
   7  -8  -6    0.77    1.13
   7   8  -6   -0.30    1.22
  -7   8   6    1.04    1.58
   7   8  -6   -0.11    1.05
   6  -8  -6   -0.59    0.87
  -6  -8   6    2.15    1.28
   6  -8  -6    1.11    1.35
  -6   8   6    0.29    1.27
   6   8  -6    0.35    1.31
   6   8  -6    1.91    1.14
  -5  -8   6   -0.01    0.98
   5  -8  -6   -0.05    1.14
  -5  -8   6    0.29    0.60
   5  -8  -6    0.44    0.95
   5   8  -6   -0.31    1.14
  -5   8   6   -0.31    0.98
   5   8  -6   -1.37    0.68
   4  -8  -6   -0.88    0.82
   4  -8  -6   -0.07    1.08
  -4  -8   6    0.00    0.96
  -4  -8   6    0.02    0.72
   4   8  -6   -0.28    0.94
  -4   8   6    0.90    1.19
   4   8  -6   -0.02    0.93
  -4   8   6    1.12    1.05
   4   8  -6   -0.36    0.58
   3  -8  -6   -1.41    0.74
   3  -8  -6    0.37    0.85
  -3  -8   6   -0.55    0.77
  -3  -8   6    0.13    0.86
  -3   8   6    1.12    0.90
   3   8  -6   -0.43    0.85
   3   8  -6    1.14    0.95
  -3   8   6   -0.94    0.61
   3   8  -6    0.06    0.54
   2  -8  -6   11.88    1.55
  -2  -8   6    8.22    1.62
   2  -8  -6    6.62    1.56
   2  -8  -6    9.32    1.73
   2   8  -6    9.10    1.15
  -2   8   6    8.81    1.49
  -2   8   6    9.44    1.49
   2   8  -6   12.03    1.86
   2   8  -6    9.57    1.85
  -1  -8   6    7.32    1.52
   1  -8  -6    7.13    1.11
   1  -8  -6    9.95    1.61
   1  -8  -6    8.99    1.78
  -1   8   6    9.20    1.27
   1   8  -6    8.18    1.68
   1   8  -6   12.38    1.85
  -1   8   6    9.31    1.26
   0  -8  -6    4.34    0.96
   0  -8  -6    3.06    0.40
   0  -8   6    2.90    1.07
   0  -8  -6    3.06    0.39
   0  -8  -6    3.02    1.10
   0   8   6    2.33    0.60
   0   8  -6    4.56    1.28
   0   8  -6    4.86    1.31
   0   8   6    1.04    0.54
  -1  -8  -6    1.43    0.67
  -1  -8  -6    1.81    1.03
   1  -8   6    2.82    1.15
   1   8   6    3.03    0.44
  -1   8  -6    2.10    0.98
  -1   8  -6    2.72    1.13
   2  -8   6   17.90    2.47
  -2  -8  -6   18.74    2.28
   2   8   6   15.70    1.19
  -2   8  -6   13.71    2.30
   2   8   6   17.52    1.27
  -3  -8  -6   -0.65    0.58
   3  -8   6    0.13    0.93
  -3   8  -6    0.07    0.99
   3   8   6    0.79    0.50
   3   8   6   -0.01    0.54
   4  -8   6   10.19    2.21
  -4  -8  -6    6.51    0.95
   4  -8   6    3.93    1.63
  -4  -8  -6    7.62    1.40
  -4  -8  -6    6.36    1.18
  -4   8  -6    4.03    1.59
   4   8   6    6.80    1.17
   4   8   6    7.95    1.38
   5  -8   6   16.01    2.78
   5  -8   6   15.56    2.60
   5   8   6   15.55    2.14
  -5   8  -6   12.21    2.44
   6  -8   6    1.63    1.43
   6  -8   6    2.47    1.66
  -6   8  -6    5.45    2.14
   6   8   6    5.29    1.51
   7  -8   6    3.80    1.80
   7  -8   6    0.08    1.50
   7   8   6    2.96    1.47
  -7   8  -6   -0.32    1.32
   7  -9  -6    1.70    1.34
   7  -9  -6   -0.27    1.47
   7   9  -6    0.51    1.60
  -7   9   6   -0.63    1.22
   6  -9  -6    1.85    1.38
  -6  -9   6   -0.13    1.06
   6  -9  -6    1.90    1.31
  -6   9   6    3.18    1.64
   6   9  -6   -0.61    1.21
  -5  -9   6    0.56    1.16
   5  -9  -6    2.30    1.34
   5  -9  -6    1.57    1.28
  -5  -9   6    0.95    0.70
  -5   9   6    0.43    1.16
   5   9  -6    0.77    1.24
   4  -9  -6    0.69    1.11
   4  -9  -6   -1.58    0.86
  -4  -9   6    0.02    0.77
  -4  -9   6    0.79    0.94
   4   9  -6   -0.30    0.60
   4   9  -6   -0.35    1.02
   4   9  -6   -0.27    0.81
  -4   9   6   -0.16    1.01
  -3  -9   6    2.60    1.13
  -3  -9   6    1.89    1.09
   3  -9  -6    1.67    1.01
   3  -9  -6    0.15    1.06
   3   9  -6    2.10    0.67
   3   9  -6    1.19    0.99
  -3   9   6    1.85    1.09
  -3   9   6    1.68    1.09
   3   9  -6    2.69    1.26
   2  -9  -6   -0.37    0.62
   2  -9  -6   -0.23    0.93
  -2  -9   6    0.26    0.78
  -2  -9   6   -2.10    0.68
   2  -9  -6    0.20    0.81
  -2   9   6    0.54    0.83
  -2   9   6   -0.38    0.70
   2   9  -6    0.11    0.82
   2   9  -6    1.00    0.95
  -1  -9   6    9.52    1.74
   1  -9  -6    7.28    1.43
   1  -9  -6    7.86    1.67
   1  -9  -6    9.41    1.24
  -1   9   6    7.94    1.31
  -1   9   6    8.80    1.31
   1   9  -6    8.50    1.60
   1   9  -6    8.38    1.85
   0  -9  -6    0.65    0.32
   0  -9   6    1.86    1.04
   0  -9  -6    1.56    0.34
   0  -9  -6    2.57    0.80
   0  -9  -6    2.43    1.11
   0   9   6    1.88    0.61
   0   9   6    0.45    0.51
   0   9  -6    1.03    0.92
   0   9  -6   -0.23    0.87
  -1  -9  -6    1.76    1.11
   1  -9   6    1.07    0.91
  -1  -9  -6    3.89    0.83
  -1   9  -6    2.08    1.17
   1   9   6    1.98    0.48
  -1   9  -6    2.28    1.14
  -2  -9  -6    6.02    1.45
   2  -9   6    4.22    1.28
   2   9   6    5.12    0.67
   2   9   6    4.33    0.70
  -2   9  -6    4.42    1.47
   3  -9   6   -0.11    0.85
   3  -9   6    3.08    1.51
  -3  -9  -6   -0.02    0.92
   3   9   6    0.90    0.52
  -3   9  -6   -0.40    0.97
   3   9   6    0.25    0.56
  -4  -9  -6    4.12    0.56
   4  -9   6    7.74    1.99
   4  -9   6    4.53    1.62
  -4  -9  -6    4.22    1.23
  -4  -9  -6    3.45    0.56
  -4   9  -6    3.10    1.56
   4   9   6    5.45    1.14
   4   9   6    3.97    0.95
   5  -9   6    0.16    1.23
  -5  -9  -6   -0.38    0.74
   5  -9   6    0.54    1.30
  -5   9  -6    0.91    1.31
   5   9   6    2.05    1.01
   6  -9   6   -0.58    1.41
   6  -9   6    0.73    1.37
   6   9   6    0.77    1.16
  -6   9  -6   -2.14    1.05
   7  -9   6   -0.78    1.59
   7  -9   6   -0.07    1.16
   7   9   6    2.42    1.56
  -7   9  -6   -1.18    1.45
   6 -10  -6    0.95    1.19
   6 -10  -6   -0.83    1.17
  -6 -10   6    1.39    1.33
   6  10  -6    1.64    1.50
  -6  10   6    1.09    1.45
   5 -10  -6    2.34    1.52
   5 -10  -6   -0.16    1.14
  -5 -10   6    0.91    0.75
  -5 -10   6    1.92    1.37
  -5  10   6   -0.02    1.25
   5  10  -6    0.00    1.27
   4 -10  -6    4.19    1.60
   4 -10  -6    5.56    1.65
  -4 -10   6    4.58    1.47
  -4 -10   6    7.11    1.46
  -4  10   6    5.76    1.70
   4  10  -6    4.06    1.61
   4  10  -6    5.36    1.76
   3 -10  -6    3.50    1.48
   3 -10  -6    3.27    1.21
  -3 -10   6    1.48    1.07
  -3 -10   6    2.87    1.30
  -3  10   6    3.53    1.37
  -3  10   6    3.98    1.39
   3  10  -6    2.21    1.34
   3  10  -6    2.76    1.16
   2 -10  -6    5.50    1.67
  -2 -10   6    9.04    1.78
  -2 -10   6    7.40    1.67
   2 -10  -6    8.54    1.46
   2 -10  -6    8.88    1.78
  -2  10   6   11.26    1.75
   2  10  -6   11.05    1.95
  -2  10   6    6.59    1.44
   2  10  -6    9.16    1.89
  -1 -10   6    0.11    1.07
   1 -10  -6    1.86    0.93
   1 -10  -6    3.56    1.37
  -1 -10   6    2.11    1.15
  -1  10   6    1.48    0.83
   1  10  -6    0.42    0.90
   1  10  -6    2.57    1.26
  -1  10   6    2.40    0.80
   0 -10   6    2.51    1.45
   0 -10  -6    3.88    1.37
   0 -10  -6    3.11    0.45
   0 -10  -6    2.91    0.49
   0 -10  -6    1.69    0.74
   0 -10   6    1.55    1.02
   0  10  -6    0.91    1.07
   0  10  -6    1.51    1.15
   0  10   6    4.31    0.86
   0  10   6    1.05    0.64
  -1 -10  -6   15.07    1.62
   1 -10   6   22.78    2.74
  -1 -10  -6   18.30    2.44
   1 -10   6   14.39    2.54
  -1  10  -6   17.74    2.52
   1  10   6   16.81    1.35
  -1  10  -6   13.15    2.26
  -2 -10  -6    0.14    0.92
   2 -10   6    4.40    1.82
   2 -10   6    2.41    1.23
   2  10   6    2.39    0.60
  -2  10  -6    0.95    1.21
   2  10   6    1.42    0.48
   3 -10   6    0.97    1.09
  -3 -10  -6    0.74    0.99
   3 -10   6   -0.48    0.99
  -3  10  -6   -0.29    0.98
   3  10   6    1.22    0.58
   3  10   6    0.39    0.52
   4 -10   6   -0.09    1.03
   4 -10   6    1.01    1.32
  -4 -10  -6    0.55    0.87
  -4  10  -6    2.70    1.58
   4  10   6    0.89    0.77
   5 -10   6    1.04    1.57
  -5 -10  -6    2.32    1.06
   5 -10   6    3.82    1.71
  -5  10  -6    4.43    1.86
   5  10   6    2.27    1.03
   6 -10   6    1.82    1.86
   6 -10   6    0.70    1.52
   6  10   6    2.04    1.21
  -6  10  -6    0.55    1.45
   6 -11  -6    1.38    1.36
   6 -11  -6    1.42    1.55
   6  11  -6   -0.48    1.20
  -6  11   6    0.79    1.44
   5 -11  -6    1.35    1.48
   5 -11  -6    1.16    1.29
  -5 -11   6   -0.50    1.02
  -5 -11   6    1.75    0.85
  -5  11   6   -0.39    1.18
   5  11  -6    0.12    1.26
  -4 -11   6    2.17    1.09
   4 -11  -6    0.88    1.38
   4 -11  -6   -0.76    0.91
  -4 -11   6   -0.98    0.89
   4  11  -6   -0.43    1.01
  -4  11   6   -0.08    1.10
  -3 -11   6   -0.01    0.87
  -3 -11   6   -0.60    0.81
   3 -11  -6    0.24    1.20
   3 -11  -6    1.18    1.06
  -3  11   6   -0.09    1.00
  -3  11   6    1.88    1.17
   3  11  -6   -1.37    0.76
   3  11  -6   -0.40    1.00
   2 -11  -6    0.55    1.18
  -2 -11   6    0.93    1.13
   2 -11  -6    1.67    1.10
   2 -11  -6    2.47    0.97
  -2 -11   6   -0.07    0.95
   2  11  -6    0.37    1.18
  -2  11   6    2.64    1.11
   2  11  -6    1.09    1.10
  -2  11   6    1.30    1.04
   1 -11  -6   -0.18    0.71
   1 -11  -6   -0.43    1.04
  -1 -11   6   -0.60    0.90
  -1 -11   6    0.34    1.17
  -1  11   6   -0.45    0.64
   1  11  -6    0.27    1.02
   1  11  -6    1.21    1.04
  -1  11   6    0.30    0.76
   0 -11  -6    1.88    0.41
   0 -11   6    1.84    1.45
   0 -11  -6    0.96    0.73
   0 -11  -6    1.46    0.44
   0 -11  -6    2.11    1.28
   0 -11   6    1.13    1.10
   0  11   6    2.08    0.77
   0  11   6    2.40    0.71
   0  11  -6   -0.55    0.99
   0  11  -6    0.74    1.11
   1 -11   6    0.18    0.96
   1 -11   6    1.49    1.53
  -1 -11  -6    2.71    1.30
  -1 -11  -6    1.71    0.60
   1  11   6    2.69    0.63
  -1  11  -6    3.96    1.62
   2 -11   6    1.19    1.16
   2 -11   6    1.53    1.46
  -2 -11  -6    2.44    1.24
   2  11   6    2.90    0.62
  -2  11  -6    3.35    1.44
   2  11   6    3.68    0.74
  -3 -11  -6    7.35    1.66
   3 -11   6    8.68    2.05
   3 -11   6    9.06    2.22
   3  11   6    8.85    1.10
  -3  11  -6    3.17    1.53
   3  11   6    6.61    1.09
   4 -11   6    0.32    1.27
   4 -11   6    0.58    1.30
  -4 -11  -6   -0.88    0.84
   4  11   6    0.44    0.70
  -4  11  -6    1.06    1.34
   5 -11   6   -0.82    1.33
  -5 -11  -6   -0.01    0.70
   5 -11   6    1.10    1.38
   5  11   6    0.50    0.92
  -5  11  -6    1.79    1.65
   6 -11   6   -0.39    1.46
   6 -11   6    1.51    1.70
   6  11   6    0.59    1.12
  -6  11  -6    0.54    1.53
   5 -12  -6   -0.64    1.15
   5 -12  -6    0.26    1.17
  -5  12   6    0.56    1.35
   5  12  -6   -0.40    1.13
  -4 -12   6    2.03    1.15
   4 -12  -6    2.42    1.42
   4 -12  -6    3.22    1.58
  -4 -12   6    2.97    1.33
   4  12  -6    6.03    1.77
  -4  12   6    2.59    1.58
  -3 -12   6   13.15    2.21
   3 -12  -6    4.57    1.82
   3 -12  -6    8.85    2.05
  -3 -12   6    7.06    1.81
   3 -12  -6    6.67    1.66
  -3  12   6   11.82    2.11
   3  12  -6    8.63    2.13
   2 -12  -6    1.12    1.13
  -2 -12   6    1.17    0.95
   2 -12  -6    0.58    1.23
   2 -12  -6    0.36    0.79
  -2 -12   6    1.30    1.29
   2  12  -6   -0.16    0.87
  -2  12   6   -0.24    0.93
   2  12  -6    2.65    1.39
   1 -12  -6    4.86    1.66
   1 -12  -6    4.87    1.19
  -1 -12   6    4.37    1.55
  -1 -12   6    3.97    1.65
  -1  12   6    2.84    1.10
  -1  12   6    1.97    1.03
   1  12  -6    2.62    1.38
   1  12  -6    6.85    1.86
   0 -12   6   24.95    3.11
   0 -12  -6   21.57    1.61
   0 -12   6   24.19    3.42
   0 -12  -6   23.29    3.20
   0 -12  -6   26.20    2.15
   0 -12  -6   24.21    1.60
   0  12  -6   23.08    3.45
   0  12   6   25.76    2.12
   0  12   6   25.83    2.20
   0  12  -6   24.97    3.22
   1 -12   6    1.36    1.37
   1 -12   6   -0.16    1.01
  -1 -12  -6   -0.28    0.98
   1  12   6    1.54    0.58
  -1  12  -6    1.47    1.23
   2 -12   6    2.19    1.64
  -2 -12  -6   -0.19    0.97
   2 -12   6    2.14    1.25
   2  12   6    1.42    0.63
  -2  12  -6    2.02    1.50
   2  12   6    0.80    0.50
   3 -12   6    2.40    1.42
  -3 -12  -6    2.70    1.30
   3 -12   6    4.50    1.84
   3  12   6    1.64    0.70
   4 -12   6    8.11    2.29
  -4 -12  -6    7.87    1.75
   4 -12   6    3.12    1.74
   4  12   6    8.41    1.33
  -4  12  -6    6.25    2.13
   5 -12   6    1.25    1.64
   5 -12   6    2.74    1.72
  -5 -12  -6    1.90    1.07
  -5  12  -6    5.51    2.09
   5  12   6    4.61    1.27
   5 -13  -6    0.17    1.33
   5  13  -6    1.84    1.44
  -5  13   6    2.00    1.68
   4 -13  -6    0.41    1.27
   4 -13  -6   -0.55    1.13
  -4 -13   6    1.19    1.21
  -4  13   6    0.73    1.24
   4  13  -6    0.05    1.04
  -3 -13   6    6.71    1.93
   3 -13  -6    5.15    1.50
  -3 -13   6    8.37    1.96
   3 -13  -6   10.73    2.45
   3 -13  -6    6.74    1.84
  -3  13   6   11.54    2.18
   3  13  -6    5.27    1.86
   2 -13  -6   -0.09    0.71
  -2 -13   6   -0.77    1.07
  -2 -13   6    0.60    1.00
   2 -13  -6   -0.29    1.21
   2 -13  -6    0.70    1.00
  -2  13   6    1.68    1.10
   2  13  -6    1.61    1.38
   1 -13  -6   -0.01    0.78
   1 -13  -6    0.40    1.21
  -1 -13   6    0.37    1.04
  -1 -13   6   -1.10    1.18
  -1  13   6    0.67    0.91
   1  13  -6    0.37    1.14
   0 -13  -6    2.23    0.41
   0 -13  -6    2.49    0.67
   0 -13   6    1.94    1.32
   0 -13   6    3.29    1.76
   0 -13  -6    2.02    1.38
   0  13  -6   -0.15    0.99
   0  13   6    4.51    1.07
   1 -13   6    4.31    1.55
   1 -13   6   -0.35    1.42
  -1 -13  -6    3.76    1.47
  -1  13  -6    3.47    1.62
   2 -13   6    0.97    1.59
   2 -13   6    0.83    1.24
  -2 -13  -6   -0.99    0.83
   2  13   6   -0.59    0.54
  -2  13  -6   -2.73    0.98
   3 -13   6    7.62    1.97
   3 -13   6    2.00    1.78
  -3 -13  -6    1.25    1.27
   3  13   6    3.59    0.85
  -4 -13  -6    0.55    1.04
   4 -13   6   -0.92    1.35
   4 -13   6    3.29    1.73
  -4  13  -6    0.29    1.37
   4  13   6    0.78    0.77
  -5 -13  -6    4.90    1.44
   5 -13   6    0.92    1.40
   5 -13   6    0.27    1.54
  -5  13  -6    3.04    1.67
   5  13   6    1.23    0.95
   4 -14  -6    0.48    1.33
  -4 -14   6   -0.50    0.99
   4 -14  -6    0.06    1.35
   4  14  -6   -1.67    1.12
  -4  14   6    0.09    1.11
  -3 -14   6   -1.66    1.15
   3 -14  -6    1.15    1.48
   3 -14  -6    2.26    1.18
  -3  14   6    2.76    1.50
   3  14  -6    1.31    1.29
   2 -14  -6    5.20    1.56
   2 -14  -6   11.09    2.60
  -2 -14   6   10.49    2.28
  -2 -14   6    6.20    1.78
  -2  14   6    8.19    1.79
   2  14  -6   10.68    2.39
  -1 -14   6    0.76    1.32
  -1 -14   6    0.85    1.14
   1 -14  -6    1.64    1.31
   1 -14  -6   -0.56    0.68
  -1  14   6    0.38    0.89
   1  14  -6   -1.62    0.90
   0 -14  -6    0.14    1.22
   0 -14   6    0.29    1.52
   0 -14   6    0.74    1.11
   0  14  -6    1.27    1.25
   0  14   6    1.38    0.82
  -1 -14  -6    4.38    1.68
   1 -14   6    4.82    2.06
   1 -14   6    2.29    1.28
  -1  14  -6    4.17    1.67
   1  14   6    1.38    0.80
  -2 -14  -6    0.34    1.07
   2 -14   6    1.82    1.77
   2 -14   6    2.95    1.49
  -2  14  -6    3.64    1.81
   2  14   6    0.22    0.68
  -3 -14  -6    4.05    1.75
   3 -14   6    3.41    1.58
   3 -14   6    1.03    1.75
   3  14   6    1.07    0.73
   4 -14   6   -0.75    0.99
   4 -14   6   -0.42    1.55
  -4 -14  -6    0.23    1.16
  -4  14  -6   -0.25    1.58
   4  14   6   -0.68    0.70
   3 -15  -6    0.72    1.58
  -3 -15   6    0.53    1.29
   3 -15  -6    1.07    1.29
   3  15  -6   -0.41    1.30
  -3  15   6    1.66    1.41
   2 -15  -6   -0.38    0.93
   2 -15  -6    0.91    1.53
  -2 -15   6    1.97    1.56
   2  15  -6    0.42    1.34
  -2  15   6   -0.30    1.04
  -1 -15   6    1.88    1.28
   1 -15  -6    0.77    1.31
  -1 -15   6   -2.12    1.19
  -1  15   6   -0.11    0.91
   1  15  -6    0.12    1.11
   0 -15   6   -1.12    0.95
   0 -15  -6    3.07    1.49
   0 -15   6    1.02    1.61
   0  15   6    1.05    0.92
   0  15  -6   -1.82    0.86
   1 -15   6   -0.93    1.44
  -1 -15  -6    0.33    1.41
   1 -15   6   -0.98    0.89
   1  15   6   -0.55    0.68
  -1  15  -6    0.06    1.43
  -2 -15  -6   -0.05    1.18
   2 -15   6   -0.51    1.41
   2 -15   6    0.78    1.37
  -2  15  -6   -0.92    1.07
   3 -15   6   -0.29    1.55
   3 -15   6    0.61    1.27
  -3 -15  -6   -0.90    1.11
   3  15   6    0.51    0.66
   2 -16  -6   -2.04    1.13
  -2 -16   6    2.91    1.80
   2  16  -6    4.99    1.87
  -2  16   6    0.01    1.19
   1 -16  -6   -0.57    1.11
  -1 -16   6   -1.57    1.60
   1  16  -6    2.04    1.47
  -1  16   6   -0.24    0.97
   0 -16  -6   -0.94    1.15
   0 -16   6    0.08    1.48
   0  16   6    0.25    0.89
   0  16  -6    0.21    1.32
   1 -16   6    1.75    1.81
  -1 -16  -6    1.06    1.47
   1  16   6    0.22    0.81
  -1  16  -6    1.88    1.53
   2 -16   6    0.85    1.65
  -2 -16  -6    0.81    1.43
  -2  16  -6    1.07    1.50
  -8   0   7   -0.27    1.44
   8   0  -7   -0.50    1.24
  -7   0   7    0.97    1.38
   7   0  -7   -1.63    1.03
   6   0  -7    0.44    1.26
  -6   0   7   -1.29    1.01
  -5   0   7    0.56    1.08
   5   0  -7    1.21    1.10
   4   0  -7   -0.54    0.79
  -4   0   7    1.40    0.95
   3   0  -7   -1.60    0.52
   3   0  -7    0.50    0.74
   3   0  -7    1.09    0.80
  -3   0   7    0.88    0.75
  -3   0   7   -0.48    0.65
   2   0  -7   -0.94    0.49
  -2   0   7    0.47    0.59
   2   0  -7    1.19    0.62
  -2   0   7   -0.99    0.44
   2   0  -7   -0.55    0.38
   1   0  -7    0.38    0.50
  -1   0   7   -0.02    0.52
   1   0  -7    0.57    0.64
   1   0  -7   -0.14    0.51
  -1   0   7   -0.62    0.41
   0   0  -7    0.16    0.49
   0   0   7    0.25    0.45
   0   0  -7   -0.52    0.37
   0   0   7    0.36    0.50
   0   0  -7   -1.08    0.39
   1   0   7   -0.11    0.44
   1   0   7   -0.06    0.41
  -1   0  -7    0.33    0.42
  -1   0  -7    0.55    0.64
  -1   0  -7   -0.26    0.45
   2   0   7    0.94    0.62
   2   0   7   -0.61    0.45
  -2   0  -7   -0.83    0.35
   3   0   7    0.41    0.66
  -3   0  -7    0.41    0.62
   3   0   7   -0.59    0.49
  -3   0  -7    0.59    0.62
   4   0   7    0.37    0.78
   4   0   7    0.07    0.68
  -4   0  -7    0.38    0.83
  -5   0  -7   -0.38    0.79
   5   0   7    0.36    1.02
   5   0   7    1.10    1.00
   6   0   7   -0.48    0.96
  -6   0  -7   -0.37    0.95
   7   0   7    1.31    1.21
  -7   0  -7   -0.77    1.07
  -8   0  -7   -1.00    1.18
   8   0   7    1.20    1.33
   8  -1  -7    0.64    1.59
  -8  -1   7    1.91    1.75
  -8   1   7   -1.68    1.29
   8   1  -7    1.56    1.46
   7  -1  -7    3.23    1.70
  -7  -1   7   -0.03    1.37
  -7   1   7    1.00    1.35
   7   1  -7   -1.06    1.16
   6  -1  -7    0.19    1.20
  -6  -1   7    1.87    1.31
   6   1  -7   -0.51    1.03
  -6   1   7   -0.08    1.20
   5  -1  -7    3.80    0.93
  -5  -1   7    6.25    1.67
   5  -1  -7    6.13    1.62
   5   1  -7    8.63    1.83
  -5   1   7    6.74    1.69
   4  -1  -7    0.62    0.95
  -4  -1   7    1.98    1.07
   4  -1  -7    1.78    0.71
  -4   1   7    1.06    1.01
   4   1  -7   -0.27    0.80
   3  -1  -7    5.61    1.02
  -3  -1   7    5.12    1.25
   3  -1  -7    5.72    1.23
   3  -1  -7    5.77    1.22
  -3  -1   7    7.37    1.37
   3   1  -7    6.17    1.32
   3   1  -7    8.44    1.50
   3   1  -7    7.30    1.41
  -3   1   7    4.10    1.12
  -3   1   7    4.43    1.16
   2  -1  -7    0.00    0.55
   2  -1  -7    0.37    0.51
  -2  -1   7    0.26    0.48
   2  -1  -7    1.09    0.60
  -2  -1   7    0.06    0.59
   2  -1  -7    0.84    0.73
  -2   1   7    0.31    0.55
   2   1  -7   -0.12    0.57
  -2   1   7    1.02    0.65
   2   1  -7    0.46    0.61
   2   1  -7    0.29    0.61
   1  -1  -7   17.65    1.81
  -1  -1   7   22.72    2.08
   1  -1  -7   18.00    1.97
  -1  -1   7   16.92    1.81
   1  -1  -7   19.30    1.89
   1  -1  -7   19.71    1.58
  -1   1   7   16.68    1.72
   1   1  -7   15.24    1.82
  -1   1   7   16.79    1.76
   1   1  -7   21.37    2.08
   1   1  -7   18.74    1.89
   0  -1  -7    1.70    0.60
   0  -1  -7    3.64    0.91
   0  -1   7    2.88    0.82
   0  -1  -7    2.21    0.56
   0  -1   7    3.14    0.75
   0   1   7    2.44    0.63
   0   1  -7    2.23    0.68
   0   1  -7    2.77    0.79
   0   1   7    3.67    0.74
   0   1  -7    2.71    0.88
   1  -1   7   14.86    1.64
  -1  -1  -7   15.92    1.36
  -1  -1  -7   13.38    1.40
  -1  -1  -7   17.59    1.91
   1  -1   7   15.21    1.74
  -1   1  -7   19.21    1.84
  -1   1  -7   20.43    1.81
   1   1   7   16.42    1.41
   1   1   7   16.06    1.37
   2  -1   7    2.30    0.82
  -2  -1  -7    2.99    0.69
   2  -1   7    2.76    0.81
  -2  -1  -7    2.27    0.63
  -2   1  -7    3.52    0.92
  -2   1  -7    1.66    0.67
   2   1   7    2.93    0.75
   2   1   7    2.95    0.69
  -3  -1  -7    1.85    0.66
   3  -1   7    0.48    0.64
  -3  -1  -7    1.39    0.70
   3  -1   7    1.34    0.83
  -3   1  -7    1.43    0.74
   3   1   7    1.28    0.65
  -3   1  -7    1.43    0.79
   3   1   7   -0.55    0.59
   4  -1   7    0.12    0.84
   4  -1   7   -0.75    0.72
  -4  -1  -7   -0.17    0.60
   4   1   7   -0.63    0.61
  -4   1  -7   -0.53    0.71
   4   1   7   -0.25    0.78
  -5  -1  -7   -1.27    0.68
   5  -1   7   -0.94    0.88
  -5   1  -7    0.25    0.94
   5   1   7   -0.04    0.86
   5   1   7    2.24    1.14
  -6  -1  -7    1.10    1.17
   6  -1   7    2.38    1.28
  -6   1  -7   -0.68    1.01
   6   1   7    1.75    1.33
   7  -1   7    4.83    1.80
  -7  -1  -7    7.06    1.87
   7   1   7    8.75    2.15
  -7   1  -7    7.95    2.11
   8  -1   7    0.82    1.40
  -8  -1  -7    2.30    1.37
   8   1   7    2.25    1.81
  -8   1  -7    2.56    1.98
  -8  -2   7   -2.26    1.33
   8  -2  -7   -0.75    1.28
  -8   2   7   -0.93    1.43
   8   2  -7   -2.12    1.25
   7  -2  -7    0.01    1.34
  -7  -2   7   -0.19    1.31
   7   2  -7    0.95    1.36
  -7   2   7    1.07    1.39
  -6  -2   7    1.42    1.25
   6  -2  -7    1.85    0.80
   6  -2  -7    0.46    1.19
   6   2  -7    1.51    1.38
  -6   2   7    1.41    1.38
   5  -2  -7    3.25    0.91
   5  -2  -7    3.76    1.37
  -5  -2   7    0.45    1.05
  -5   2   7    4.22    1.50
   5   2  -7    6.29    1.71
   4  -2  -7    3.73    0.98
  -4  -2   7    4.50    1.27
   4  -2  -7    2.26    1.13
  -4   2   7    4.98    1.31
   4   2  -7    3.83    1.35
  -3  -2   7   -0.60    0.63
  -3  -2   7    0.61    0.69
   3  -2  -7   -0.64    0.67
   3  -2  -7   -0.66    0.51
   3  -2  -7   -0.04    0.57
  -3   2   7   -0.54    0.56
  -3   2   7   -0.12    0.70
   3   2  -7    1.30    0.79
   3   2  -7    1.17    0.84
   3   2  -7   -0.11    0.47
  -2  -2   7   15.69    1.92
   2  -2  -7   15.67    1.99
  -2  -2   7   19.82    2.13
   2  -2  -7   18.02    1.88
   2  -2  -7   16.33    1.83
   2  -2  -7   18.72    1.98
   2   2  -7   17.14    1.98
   2   2  -7   17.89    2.10
   2   2  -7   16.82    1.96
  -2   2   7   15.89    1.80
  -2   2   7   17.69    1.94
   1  -2  -7    0.40    0.48
   1  -2  -7    0.44    0.50
  -1  -2   7    0.51    0.64
  -1  -2   7    0.36    0.58
   1  -2  -7   -0.10    0.46
   1  -2  -7    0.27    0.59
  -1   2   7    0.32    0.48
  -1   2   7   -0.16    0.40
   1   2  -7   -0.82    0.54
   1   2  -7    0.34    0.57
   1   2  -7   -0.19    0.46
   0  -2  -7    0.35    0.43
   0  -2  -7    0.66    0.63
   0  -2   7    0.92    0.65
   0  -2  -7    0.74    0.54
   0  -2  -7    0.14    0.31
   0  -2   7    0.94    0.61
   0   2   7    0.40    0.43
   0   2  -7    1.60    0.70
   0   2  -7   -0.19    0.46
   0   2  -7    0.12    0.61
   0   2   7    0.23    0.36
  -1  -2  -7   22.90    1.94
   1  -2   7   23.11    2.02
   1  -2   7   24.10    1.97
  -1  -2  -7   21.75    1.59
  -1  -2  -7   24.04    1.98
  -1   2  -7   19.60    2.06
   1   2   7   22.07    1.68
   1   2   7   23.81    1.66
  -1   2  -7   24.56    2.31
  -2  -2  -7   26.21    1.86
   2  -2   7   28.47    2.33
   2  -2   7   25.86    2.20
  -2  -2  -7   24.13    1.81
   2   2   7   23.49    1.90
  -2   2  -7   25.80    2.22
  -2   2  -7   24.39    2.43
   2   2   7   21.80    1.86
  -3  -2  -7    5.84    1.05
   3  -2   7    5.60    1.29
   3  -2   7    6.60    1.32
  -3  -2  -7    5.52    1.00
   3   2   7    5.04    1.07
  -3   2  -7    5.90    1.34
   3   2   7    6.72    1.09
  -3   2  -7    4.38    1.13
  -4  -2  -7   17.24    2.11
   4  -2   7   22.48    2.82
   4  -2   7   21.46    2.60
   4   2   7   18.32    2.29
  -4   2  -7   24.90    2.68
   4   2   7   17.74    2.23
   5  -2   7    1.42    1.05
  -5  -2  -7   -0.53    0.85
   5   2   7   -0.27    0.94
  -5   2  -7    1.33    1.11
  -6  -2  -7    0.02    1.02
   6  -2   7   -0.18    0.95
  -6   2  -7    3.01    1.55
   6   2   7   -0.05    1.13
   7  -2   7    0.01    1.29
  -7  -2  -7    0.90    1.25
   7  -2   7    1.63    1.20
  -7   2  -7    0.95    1.41
   7   2   7   -0.14    0.99
   8  -2   7   -0.29    1.11
   8   2   7    1.24    1.57
  -8   2  -7    1.11    1.60
   8  -3  -7    3.76    2.04
  -8  -3   7    0.15    1.27
  -8   3   7   -0.27    1.49
   8   3  -7   -0.66    1.46
   7  -3  -7   -1.58    0.91
  -7  -3   7   -0.93    1.30
   7   3  -7    0.38    1.28
  -7   3   7    0.46    1.42
  -6  -3   7    3.62    1.52
   6  -3  -7    2.13    1.31
   6  -3  -7    2.25    0.98
   6   3  -7    3.04    1.50
  -6   3   7    3.46    1.56
   5  -3  -7    0.85    1.16
  -5  -3   7    1.65    1.12
   5  -3  -7    2.00    0.87
   5   3  -7    3.01    1.41
  -5   3   7   -1.07    0.88
   4  -3  -7   40.35    3.54
   4  -3  -7   41.42    3.17
  -4  -3   7   43.42    3.63
   4   3  -7   43.40    3.54
  -4   3   7   45.36    3.73
  -4   3   7   44.01    3.70
   4   3  -7   41.28    4.12
  -3  -3   7    2.10    0.92
   3  -3  -7    1.68    0.90
  -3  -3   7    3.86    1.11
   3  -3  -7    2.54    0.87
  -3   3   7    1.50    0.98
   3   3  -7    1.78    0.91
   3   3  -7    3.60    1.00
   3   3  -7    2.51    1.01
  -3   3   7    2.56    1.00
   2  -3  -7    2.54    1.00
   2  -3  -7    0.66    0.58
   2  -3  -7    0.63    0.57
   2  -3  -7    1.53    0.74
  -2  -3   7    2.26    0.84
  -2  -3   7    1.05    0.79
   2   3  -7   -0.46    0.66
  -2   3   7    0.99    0.75
   2   3  -7    1.90    0.78
   2   3  -7    1.22    0.70
  -2   3   7    1.38    0.66
   1  -3  -7    1.68    0.59
  -1  -3   7    1.44    0.75
   1  -3  -7    2.69    0.62
   1  -3  -7    2.96    0.83
   1  -3  -7    1.73    0.75
  -1  -3   7    2.08    0.87
  -1   3   7    2.48    0.64
   1   3  -7    2.25    0.87
   1   3  -7    2.27    0.84
   1   3  -7    2.78    0.84
  -1   3   7    2.00    0.63
   0  -3  -7   29.84    2.43
   0  -3   7   34.11    2.51
   0  -3   7   27.03    2.46
   0  -3  -7   30.75    2.02
   0  -3  -7   32.47    2.43
   0   3   7   29.66    2.04
   0   3  -7   36.40    2.64
   0   3  -7   32.00    2.42
   0   3   7   30.52    2.09
   0   3  -7   32.19    2.48
  -1  -3  -7   -0.18    0.54
  -1  -3  -7    0.07    0.61
  -1  -3  -7    0.76    0.26
   1  -3   7   -0.27    0.50
  -1  -3  -7    0.09    0.23
   1  -3   7   -0.32    0.58
   1   3   7    0.18    0.33
  -1   3  -7    0.78    0.72
   1   3   7    0.37    0.31
  -1   3  -7   -0.28    0.47
  -2  -3  -7   -0.36    0.28
   2  -3   7    0.68    0.65
   2  -3   7    0.83    0.67
  -2   3  -7   -0.58    0.51
   2   3   7   -0.57    0.34
   2   3   7    0.19    0.43
  -2   3  -7   -0.28    0.61
  -3  -3  -7   54.42    3.70
  -3  -3  -7   59.61    3.72
   3  -3   7   60.17    4.28
   3  -3   7   50.78    4.10
   3   3   7   54.01    3.78
   3   3   7   56.83    3.78
  -4  -3  -7    1.45    0.76
   4  -3   7    0.24    0.94
   4   3   7    0.63    0.70
  -4   3  -7   -0.81    0.75
  -5  -3  -7    0.21    0.85
   5  -3   7    0.24    0.98
  -5   3  -7    0.57    1.11
   5   3   7   -0.95    0.83
  -6  -3  -7   12.66    2.08
   6  -3   7   10.92    2.23
   6   3   7    7.83    1.96
  -6   3  -7   11.23    2.34
   7  -3   7   -2.14    0.92
  -7  -3  -7    1.08    1.34
   7  -3   7   -0.05    1.26
   7   3   7   -0.44    1.13
  -7   3  -7    1.16    1.62
   8  -3   7   -1.54    1.18
  -8   3  -7    0.32    1.61
   8   3   7    2.54    1.68
  -8  -4   7   -1.30    1.46
   8  -4  -7    2.45    1.78
   8   4  -7    0.34    1.51
  -8   4   7   -3.11    1.38
   7  -4  -7    0.01    1.25
  -7  -4   7    1.88    1.54
  -7   4   7    1.69    1.47
   7   4  -7    0.76    1.27
   6  -4  -7    0.51    0.80
  -6  -4   7    1.00    1.23
   6  -4  -7    0.58    1.23
   6   4  -7   -0.14    1.07
  -6   4   7    0.43    1.26
   5  -4  -7    7.68    1.86
   5  -4  -7   11.39    1.72
  -5  -4   7   11.74    2.18
  -5   4   7   10.33    2.12
   5   4  -7    9.74    1.94
   5   4  -7   10.45    2.08
   4  -4  -7    3.59    1.10
   4  -4  -7    4.05    1.25
  -4  -4   7    0.97    1.00
  -4   4   7    2.83    1.23
   4   4  -7    1.70    1.07
   4   4  -7    3.29    1.26
  -4   4   7    2.04    1.09
  -3  -4   7   25.02    2.82
   3  -4  -7   28.50    2.88
   3  -4  -7   27.85    2.79
   3   4  -7   26.58    3.02
   3   4  -7   31.37    3.10
  -3   4   7   32.17    3.08
  -3   4   7   23.67    2.71
   3   4  -7   29.74    2.46
   2  -4  -7    1.04    0.67
  -2  -4   7    2.67    0.95
   2  -4  -7    0.85    0.79
   2  -4  -7    2.98    0.82
  -2  -4   7    3.38    1.02
   2  -4  -7    0.18    0.76
   2   4  -7    0.93    0.83
   2   4  -7    2.69    0.86
  -2   4   7    0.79    0.66
   2   4  -7    2.73    0.80
  -2   4   7    1.56    0.84
   1  -4  -7    4.10    0.99
   1  -4  -7    2.26    0.59
  -1  -4   7    1.41    0.77
  -1  -4   7    2.67    0.95
   1  -4  -7    1.77    0.73
   1  -4  -7    3.05    0.67
   1   4  -7    0.69    0.78
  -1   4   7    2.82    0.63
   1   4  -7    1.56    0.78
   1   4  -7    1.88    0.72
  -1   4   7    2.67    0.66
   0  -4  -7    9.12    1.30
   0  -4  -7    8.21    0.71
   0  -4  -7    8.99    1.37
   0  -4  -7    8.62    0.75
   0  -4   7    9.90    1.49
   0  -4   7   14.76    1.73
   0   4  -7   10.23    1.45
   0   4  -7   11.27    1.58
   0   4   7    9.48    0.91
   0   4  -7   11.24    1.46
   0   4   7    8.05    0.85
  -1  -4  -7    0.00    0.55
  -1  -4  -7   -0.83    0.34
   1  -4   7    0.74    0.67
   1  -4   7    0.56    0.75
  -1   4  -7   -0.68    0.61
   1   4   7    0.04    0.22
  -1   4  -7    0.16    0.55
   1   4   7    0.39    0.26
  -2  -4  -7   18.88    1.28
  -2  -4  -7   19.47    1.28
  -2  -4  -7   18.94    2.04
   2  -4   7   16.12    2.11
   2  -4   7   21.55    2.44
  -2   4  -7   18.41    2.30
   2   4   7   18.62    1.42
   2   4   7   18.25    1.45
  -2   4  -7   16.35    2.09
   3  -4   7    7.44    1.58
   3  -4   7    6.99    1.48
  -3  -4  -7    8.09    1.03
   3   4   7    6.48    1.10
  -4  -4  -7    9.23    1.41
   4  -4   7    8.79    1.83
   4   4   7   10.90    1.64
  -4   4  -7    9.59    1.86
   4   4   7   10.79    1.56
  -5  -4  -7    0.57    0.84
   5  -4   7   -0.15    0.96
   5   4   7   -0.31    0.83
  -5   4  -7    2.09    1.25
   5   4   7    0.63    0.96
  -6  -4  -7    0.45    0.94
   6  -4   7   -0.09    1.03
   6   4   7   -0.44    0.95
  -6   4  -7   -0.18    1.06
   7  -4   7   -0.34    1.10
  -7  -4  -7    0.36    1.22
   7  -4   7    1.65    1.41
  -7   4  -7   -0.22    1.04
   7   4   7   -2.09    0.87
   7  -5  -7    1.64    0.99
   7  -5  -7    1.38    1.37
  -7  -5   7    4.34    1.74
  -7   5   7    1.18    1.57
   7   5  -7    1.04    1.27
   7   5  -7    2.92    1.55
  -6  -5   7   13.05    2.52
   6  -5  -7   10.48    2.36
   6  -5  -7   11.81    1.84
  -6   5   7   11.05    2.48
   6   5  -7    9.83    2.07
   6   5  -7    8.91    2.21
  -5  -5   7    0.64    0.38
  -5  -5   7    1.31    1.10
   5  -5  -7    1.66    1.04
   5  -5  -7    1.75    1.20
   5   5  -7    0.86    1.09
  -5   5   7    0.44    1.12
   5   5  -7    0.11    0.97
   4  -5  -7    0.33    0.85
  -4  -5   7    0.10    0.81
   4  -5  -7   -1.78    0.76
  -4   5   7   -0.86    0.76
  -4   5   7    0.33    0.82
   4   5  -7   -0.26    0.83
   4   5  -7    0.37    0.79
  -3  -5   7    0.50    0.78
   3  -5  -7   -0.68    0.59
   3  -5  -7    0.42    0.75
  -3   5   7    0.58    0.78
  -3   5   7    0.36    0.69
   3   5  -7    0.01    0.80
   3   5  -7    0.43    0.81
   3   5  -7    0.14    0.69
   2  -5  -7    8.84    1.52
  -2  -5   7   10.82    1.75
   2  -5  -7    6.74    1.23
   2  -5  -7    9.58    1.64
  -2  -5   7   11.66    1.71
   2  -5  -7   12.51    1.47
   2   5  -7    8.08    1.31
  -2   5   7    9.32    1.41
   2   5  -7    8.42    1.60
  -2   5   7   11.16    1.49
   2   5  -7    9.48    1.61
   1  -5  -7    1.09    0.49
   1  -5  -7    1.56    0.53
  -1  -5   7    0.51    0.74
   1  -5  -7    0.66    0.68
   1  -5  -7    0.93    0.68
  -1  -5   7    0.19    0.63
   1   5  -7    1.26    0.74
   1   5  -7    0.90    0.61
   1   5  -7    0.21    0.72
  -1   5   7    0.97    0.55
  -1   5   7   -0.51    0.39
   0  -5  -7    1.85    0.84
   0  -5  -7    2.52    0.78
   0  -5   7    2.87    0.96
   0  -5  -7    1.74    0.27
   0  -5   7    2.00    0.80
   0  -5  -7    1.29    0.26
   0   5   7    1.93    0.43
   0   5   7    1.27    0.39
   0   5  -7    4.06    1.06
   0   5  -7    2.09    0.83
   1  -5   7    0.03    0.74
  -1  -5  -7   -0.32    0.56
  -1  -5  -7    1.02    0.63
   1  -5   7   -0.59    0.53
  -1   5  -7    0.73    0.84
  -1   5  -7    0.47    0.66
  -2  -5  -7   61.76    4.21
   2  -5   7   62.60    4.48
   2  -5   7   65.46    4.47
   2   5   7   57.73    3.64
  -2   5  -7   57.61    4.44
   2   5   7   60.23    3.65
  -2   5  -7   60.18    4.37
   3  -5   7    2.20    1.08
  -3  -5  -7    2.65    0.94
  -3  -5  -7    3.86    0.65
   3   5   7    3.32    0.79
   3   5   7    3.01    0.74
  -3   5  -7    3.27    1.29
  -4  -5  -7    8.15    1.24
   4  -5   7    9.25    1.94
  -4   5  -7   14.50    2.24
   4   5   7    7.91    1.43
   4   5   7   10.09    1.48
  -5  -5  -7    0.33    0.87
   5  -5   7    3.61    1.52
   5   5   7    1.17    0.99
  -5   5  -7    2.94    1.40
   5   5   7    0.09    0.87
  -6  -5  -7    0.27    0.95
   6  -5   7    3.09    1.57
   6   5   7    0.56    1.07
  -6   5  -7   -1.13    1.17
   7  -5   7    2.22    1.34
   7  -5   7    1.94    1.62
   7   5   7    1.01    1.34
  -7   5  -7    2.31    1.66
   7  -6  -7    0.79    1.01
   7  -6  -7    3.48    1.62
  -7  -6   7    2.99    1.67
   7   6  -7    2.23    1.51
   7   6  -7    0.11    1.24
  -7   6   7    1.07    1.55
  -6  -6   7    4.95    1.76
   6  -6  -7    4.40    1.84
   6  -6  -7    2.25    1.27
  -6   6   7    4.43    1.73
   6   6  -7    3.01    1.58
   6   6  -7    2.68    1.37
   5  -6  -7    0.35    1.04
  -5  -6   7    0.82    0.50
  -5  -6   7    1.64    1.22
   5  -6  -7    0.79    1.21
   5   6  -7    1.36    1.16
  -5   6   7    0.70    1.13
   5   6  -7    0.40    0.93
  -4  -6   7   -0.99    0.71
   4  -6  -7   -0.92    0.70
   4  -6  -7   -0.49    0.89
   4   6  -7   -0.64    0.63
  -4   6   7    0.65    0.91
   4   6  -7   -0.72    0.86
  -4   6   7   -1.79    0.68
  -3  -6   7    0.54    0.85
   3  -6  -7    1.41    0.88
   3  -6  -7    0.30    0.85
  -3   6   7    1.31    0.86
  -3   6   7    1.14    0.95
   3   6  -7   -0.16    0.77
   3   6  -7    2.18    1.02
   3   6  -7    0.58    0.67
   2  -6  -7    1.74    1.05
   2  -6  -7    2.18    0.79
   2  -6  -7    1.78    0.97
   2  -6  -7    1.21    0.69
  -2  -6   7    1.90    0.88
  -2   6   7    2.33    0.83
   2   6  -7    2.47    1.02
   2   6  -7    1.65    0.72
  -2   6   7    1.24    0.71
   2   6  -7    2.03    1.06
   1  -6  -7    2.69    0.94
   1  -6  -7    3.61    0.82
  -1  -6   7    4.04    1.10
   1  -6  -7    5.46    1.24
  -1  -6   7    5.74    1.24
   1   6  -7    3.71    0.89
  -1   6   7    4.19    0.84
   1   6  -7    3.66    1.10
   1   6  -7    2.86    1.04
  -1   6   7    4.14    0.81
   0  -6  -7    6.31    1.31
   0  -6  -7    7.17    1.19
   0  -6   7    6.37    1.32
   0  -6   7    9.51    1.54
   0   6   7    7.30    0.78
   0   6  -7    4.01    1.15
   0   6   7    5.64    0.72
   0   6  -7    4.75    1.24
   1  -6   7    1.19    0.80
   1  -6   7    0.09    0.71
  -1  -6  -7    0.64    0.60
  -1  -6  -7    0.07    0.69
  -1   6  -7    0.26    0.70
  -1   6  -7   -0.84    0.66
   2  -6   7   32.95    3.28
  -2  -6  -7   31.56    2.65
  -2   6  -7   31.04    3.20
   2   6   7   30.33    1.98
  -2   6  -7   35.70    3.48
  -3  -6  -7    0.15    0.31
   3  -6   7   -0.71    0.76
  -3  -6  -7    0.79    0.80
  -3  -6  -7    0.27    0.28
   3   6   7   -0.25    0.48
  -3   6  -7    0.94    1.11
   3   6   7   -0.62    0.38
   4  -6   7   -0.69    0.90
  -4   6  -7    1.73    1.27
   4   6   7    1.89    0.82
   4   6   7    2.72    0.90
   5  -6   7    1.69    1.33
  -5  -6  -7    0.45    0.77
   5   6   7    1.63    0.99
  -5   6  -7    0.83    1.27
   5   6   7    0.20    0.89
   6  -6   7   -0.42    1.21
  -6  -6  -7    0.21    0.87
   6  -6   7    1.03    1.31
  -6   6  -7   -0.68    1.16
   6   6   7    0.27    1.05
   7  -6   7    0.41    1.29
   7  -6   7   -2.38    1.05
  -7   6  -7    0.07    1.37
   7   6   7    1.50    1.29
  -7  -7   7    4.35    1.69
   7  -7  -7    2.00    1.19
   7  -7  -7    7.94    2.40
   7   7  -7    1.00    1.44
   7   7  -7    1.01    1.28
  -7   7   7    1.69    1.36
   6  -7  -7    3.31    1.29
   6  -7  -7    4.67    1.81
  -6  -7   7    3.35    1.61
   6   7  -7    1.65    1.47
   6   7  -7    2.22    1.26
  -6   7   7    0.04    1.29
  -5  -7   7   19.82    1.70
  -5  -7   7   19.97    2.94
   5  -7  -7   21.97    3.09
   5  -7  -7   21.98    2.78
   5   7  -7   22.97    2.74
  -5   7   7   19.54    2.93
   5   7  -7   19.96    3.02
  -4  -7   7   -1.38    0.65
   4  -7  -7    0.95    1.07
   4  -7  -7    0.44    1.16
  -4  -7   7   -0.57    0.93
   4   7  -7    2.96    1.04
  -4   7   7   -0.79    0.73
   4   7  -7    1.03    1.13
  -4   7   7    0.67    0.88
   3  -7  -7    1.66    1.05
  -3  -7   7    2.71    1.07
   3  -7  -7    0.22    0.77
  -3   7   7    1.71    0.86
  -3   7   7    0.76    0.94
   3   7  -7    1.90    1.17
   3   7  -7    0.22    0.61
   3   7  -7    1.14    0.90
   2  -7  -7    9.59    1.70
  -2  -7   7    8.17    1.63
   2  -7  -7   10.69    1.46
   2  -7  -7    8.93    1.65
  -2   7   7    8.38    1.39
   2   7  -7   10.64    1.78
   2   7  -7    9.52    1.76
   2   7  -7    8.95    1.27
  -2   7   7    7.17    1.34
   1  -7  -7    0.86    0.70
   1  -7  -7    2.26    0.63
   1  -7  -7    0.98    0.86
  -1  -7   7   -0.10    0.62
  -1   7   7    1.10    0.59
   1   7  -7    0.22    0.49
   1   7  -7   -0.26    0.60
  -1   7   7    0.92    0.59
   1   7  -7   -1.18    0.65
   0  -7   7    1.68    0.93
   0  -7  -7    0.88    0.64
   0  -7  -7    2.32    0.97
   0   7   7    1.04    0.41
   0   7  -7    0.52    0.78
   0   7   7    1.33    0.41
   0   7  -7    0.82    0.85
   1  -7   7    1.62    0.91
  -1  -7  -7    1.82    0.78
  -1  -7  -7    2.61    0.98
  -1   7  -7    3.45    1.14
  -1   7  -7    1.09    0.91
   2  -7   7    7.92    1.63
  -2  -7  -7    8.70    1.51
   2   7   7    6.80    0.67
  -2   7  -7    6.66    1.62
   3  -7   7   -0.05    0.87
  -3  -7  -7    0.66    0.76
  -3   7  -7    0.91    1.09
   3   7   7   -0.01    0.48
   3   7   7    0.51    0.48
  -4  -7  -7    3.24    0.72
  -4  -7  -7    1.91    1.03
   4  -7   7    5.91    1.65
  -4  -7  -7    1.96    0.66
   4   7   7    3.39    0.95
   4   7   7    2.27    0.83
  -4   7  -7    3.62    1.48
   5  -7   7    1.61    1.37
   5   7   7   -0.31    0.76
  -5   7  -7   -0.74    1.10
   6  -7   7    1.62    1.48
   6  -7   7    2.27    1.52
   6   7   7    4.95    1.54
  -6   7  -7    4.29    1.73
   7  -7   7    2.14    1.43
   7  -7   7    2.84    1.85
  -7   7  -7    0.87    1.62
   7   7   7    4.92    1.74
   7  -8  -7    0.00    1.34
  -7  -8   7   -0.10    1.31
   7  -8  -7    1.31    1.04
   7   8  -7   -2.54    1.22
   7   8  -7    1.76    1.24
  -7   8   7   -0.80    1.34
   6  -8  -7    1.01    1.16
   6  -8  -7    1.08    1.40
  -6  -8   7    1.76    1.34
   6   8  -7   -1.65    0.93
  -6   8   7   -1.14    1.08
   6   8  -7    0.20    1.00
   5  -8  -7    1.06    1.36
  -5  -8   7    0.25    0.60
  -5  -8   7   -0.09    0.93
   5  -8  -7   -1.04    0.79
   5   8  -7    0.05    1.26
  -5   8   7   -0.27    1.17
   5   8  -7   -0.60    0.75
  -4  -8   7    0.08    0.84
  -4  -8   7   -0.64    0.87
   4  -8  -7    2.20    1.31
   4  -8  -7   -0.11    1.03
   4   8  -7    0.24    0.71
  -4   8   7    1.41    1.25
  -4   8   7    0.18    0.95
   4   8  -7    1.42    1.25
   3  -8  -7    0.49    1.02
   3  -8  -7   -0.05    0.84
  -3  -8   7    0.38    0.95
  -3   8   7    0.44    0.87
  -3   8   7    0.16    0.91
   3   8  -7    2.09    0.75
   3   8  -7   -0.74    0.86
   3   8  -7    2.35    1.07
   2  -8  -7   -0.01    0.62
   2  -8  -7    1.00    1.02
  -2  -8   7   -0.07    0.76
   2  -8  -7    1.85    1.14
  -2   8   7    1.86    0.86
   2   8  -7    0.81    0.98
   2   8  -7    0.70    0.83
   2   8  -7    0.58    0.58
  -2   8   7    0.07    0.70
   1  -8  -7    0.09    0.71
   1  -8  -7   -0.37    0.46
   1  -8  -7    0.59    0.70
  -1  -8   7    3.67    1.10
  -1   8   7    0.76    0.62
   1   8  -7    0.28    0.85
  -1   8   7   -0.08    0.53
   1   8  -7    0.83    0.83
   0  -8  -7   -0.09    0.59
   0  -8  -7    0.56    0.90
   0  -8   7   -0.18    0.65
   0   8  -7    0.10    0.78
   0   8   7    0.04    0.38
   0   8  -7    0.43    0.85
   0   8   7    0.31    0.40
  -1  -8  -7    0.19    0.58
  -1  -8  -7   -0.60    0.73
   1  -8   7   -0.37    0.73
  -1   8  -7    1.39    0.97
  -1   8  -7    0.39    0.79
  -2  -8  -7   20.18    2.37
   2  -8   7   20.34    2.62
   2   8   7   17.16    1.18
  -2   8  -7   19.44    2.70
   2   8   7   17.96    1.16
  -3  -8  -7    1.52    0.98
   3  -8   7    2.42    1.28
  -3   8  -7    1.64    1.17
   3   8   7    0.92    0.50
   3   8   7    2.62    0.66
  -4  -8  -7   -0.52    0.72
   4  -8   7   -0.32    0.98
  -4  -8  -7   -0.02    0.31
  -4  -8  -7   -0.17    0.35
   4   8   7    0.93    0.65
   4   8   7    0.19    0.73
  -4   8  -7   -0.25    1.07
   5  -8   7   -0.63    0.99
   5  -8   7    1.00    1.40
   5   8   7    0.71    0.88
  -5   8  -7    2.89    1.55
   6  -8   7    1.63    1.45
   6  -8   7   -0.81    1.20
  -6   8  -7    0.16    1.32
   6   8   7    0.26    1.06
   7  -8   7   -2.00    1.17
   7  -8   7   -0.08    1.38
  -7   8  -7   -2.22    1.19
   7   8   7    1.69    1.39
  -7  -9   7    2.69    2.39
   7  -9  -7    2.26    1.36
   7  -9  -7   -0.78    1.38
   7   9  -7    1.33    1.73
  -7   9   7    2.07    1.76
   6  -9  -7   -0.20    1.41
  -6  -9   7   -0.13    1.09
   6  -9  -7    2.09    1.37
   6   9  -7    0.60    1.44
  -6   9   7   -1.43    1.18
   5  -9  -7    0.53    1.06
  -5  -9   7    0.60    1.11
   5  -9  -7    0.32    1.20
  -5  -9   7    1.71    0.82
   5   9  -7   -0.50    0.98
  -5   9   7    0.62    1.07
   5   9  -7   -0.58    0.78
  -4  -9   7   -0.43    0.82
  -4  -9   7    0.15    0.96
   4  -9  -7    0.44    1.07
   4  -9  -7   -1.52    0.70
  -4   9   7   -0.49    1.11
  -4   9   7    0.23    1.12
   4   9  -7   -0.02    0.66
   4   9  -7    0.91    1.24
  -3  -9   7    1.03    1.03
  -3  -9   7    2.68    1.22
   3  -9  -7    1.46    0.91
   3  -9  -7    1.98    1.23
  -3   9   7    1.27    0.96
  -3   9   7    2.40    1.14
   3   9  -7    1.53    0.69
   3   9  -7    2.10    1.20
   3   9  -7    2.16    1.33
   2  -9  -7    4.11    1.05
  -2  -9   7    4.82    1.44
   2  -9  -7    2.49    1.27
   2  -9  -7    4.81    1.51
   2   9  -7    4.28    1.45
   2   9  -7    6.98    1.69
  -2   9   7    2.97    1.04
   1  -9  -7    4.83    1.34
   1  -9  -7    3.44    1.12
  -1  -9   7    2.86    1.12
   1  -9  -7    3.66    0.81
  -1   9   7    3.70    0.90
   1   9  -7    1.51    1.15
   1   9  -7    3.99    1.26
  -1   9   7    2.91    0.86
   0  -9  -7    6.52    1.23
   0  -9  -7    5.68    1.52
   0  -9   7    5.35    1.45
   0   9  -7    5.29    1.42
   0   9   7    7.16    0.96
   0   9  -7    6.30    1.59
   0   9   7    5.85    0.90
  -1  -9  -7    4.77    1.03
   1  -9   7    2.07    1.14
  -1  -9  -7    2.75    1.23
  -1   9  -7    4.05    1.48
   1   9   7    4.16    0.50
   1   9   7    3.10    0.46
  -1   9  -7    2.54    1.33
   2  -9   7    5.94    1.63
  -2  -9  -7    4.55    1.32
   2   9   7    5.11    0.52
   2   9   7    4.91    0.55
  -2   9  -7    4.45    1.55
   3  -9   7    7.75    1.78
  -3  -9  -7    7.66    1.59
  -3   9  -7    3.91    1.55
   3   9   7    6.63    0.96
   3   9   7    5.80    0.83
   4  -9   7    7.68    2.06
   4  -9   7    5.73    1.77
  -4   9  -7    3.47    1.59
   4   9   7    6.94    1.18
   4   9   7    4.20    0.97
   5  -9   7    2.10    1.64
   5  -9   7    0.76    1.31
   5   9   7    2.46    1.11
  -5   9  -7    3.57    1.61
   6  -9   7   -1.11    1.30
   6  -9   7   -0.83    1.35
   6   9   7   -0.99    0.99
  -6   9  -7   -0.81    1.24
   6 -10  -7    1.48    1.23
  -6 -10   7    0.13    1.21
   6 -10  -7   -1.84    0.96
   6  10  -7    0.28    1.54
  -6  10   7   -1.18    1.38
  -5 -10   7    1.08    0.80
  -5 -10   7   -0.73    0.91
   5 -10  -7    0.33    1.29
   5 -10  -7   -1.43    0.86
  -5  10   7    0.15    1.10
   5  10  -7   -1.07    1.09
  -4 -10   7   -0.49    0.86
  -4 -10   7    1.26    1.13
   4 -10  -7   -0.34    0.96
   4 -10  -7   -1.85    0.80
   4  10  -7    1.95    1.24
  -4  10   7   -1.26    1.11
  -3 -10   7    1.04    0.95
   3 -10  -7    0.18    1.06
  -3 -10   7   -0.41    1.04
   3 -10  -7    0.01    0.98
   3 -10  -7   -0.30    0.78
  -3  10   7   -0.08    1.00
   3  10  -7    0.79    1.00
   3  10  -7    0.01    1.04
  -3  10   7    1.19    1.19
  -2 -10   7    0.48    0.92
   2 -10  -7    1.92    1.22
   2 -10  -7    0.59    0.76
  -2 -10   7   -0.25    1.01
   2 -10  -7   -0.39    0.92
   2  10  -7    0.77    1.18
   2  10  -7    1.65    0.95
  -2  10   7    1.31    0.89
  -2  10   7   -0.10    0.75
  -1 -10   7    2.92    1.55
   1 -10  -7    2.92    1.35
  -1 -10   7    4.19    1.35
   1 -10  -7    4.39    1.19
   1  10  -7    4.22    1.48
   1  10  -7    5.74    1.60
  -1  10   7    4.44    1.06
  -1  10   7    4.46    1.06
   0 -10  -7    0.94    1.11
   0 -10  -7    0.71    0.77
   0 -10   7   -0.94    0.65
   0  10  -7   -0.39    0.79
   0  10   7   -0.36    0.42
   0  10   7   -0.02    0.52
   0  10  -7    0.18    0.94
  -1 -10  -7    6.69    1.12
  -1 -10  -7    5.98    1.59
   1 -10   7    6.34    1.63
  -1  10  -7   10.19    2.00
   1  10   7    8.43    0.86
   1  10   7    7.72    0.84
   2 -10   7    1.50    1.08
  -2 -10  -7   -0.50    0.96
   2  10   7    1.16    0.37
  -2  10  -7   -0.66    0.95
   2  10   7    0.37    0.29
  -3 -10  -7    1.97    1.18
   3 -10   7    2.92    1.64
   3 -10   7    2.21    1.38
   3  10   7    0.95    0.53
   3  10   7    0.73    0.44
  -3  10  -7    2.83    1.52
   4 -10   7   -0.39    0.95
  -4 -10  -7    0.93    1.01
   4 -10   7    0.13    1.31
  -4  10  -7    0.63    1.19
   4  10   7    0.63    0.68
   5 -10   7   -0.08    1.13
  -5 -10  -7   -1.02    0.86
   5 -10   7    1.98    1.62
  -5  10  -7    1.53    1.53
   5  10   7   -0.50    0.71
   6 -10   7    2.32    1.76
   6 -10   7    1.99    1.62
   6  10   7    0.48    1.09
  -6  10  -7    2.09    1.75
   6 -11  -7    3.45    1.76
   6 -11  -7    3.39    1.81
   6  11  -7    4.01    1.85
  -6  11   7    3.64    1.99
   5 -11  -7    7.28    1.95
  -5 -11   7    6.31    1.85
   5 -11  -7    8.03    2.14
  -5 -11   7    8.29    1.49
  -5  11   7    7.95    2.31
   5  11  -7    9.04    2.27
   4 -11  -7    9.17    2.21
  -4 -11   7   14.48    2.44
  -4 -11   7   14.36    2.12
   4 -11  -7   16.48    2.51
  -4  11   7   14.21    2.49
   4  11  -7   12.96    2.55
  -3 -11   7    0.36    0.92
  -3 -11   7    0.10    0.93
   3 -11  -7   -1.47    0.69
   3 -11  -7   -0.58    0.93
   3 -11  -7    0.18    1.12
  -3  11   7   -0.38    0.94
   3  11  -7    1.51    1.35
  -2 -11   7    8.31    1.77
   2 -11  -7    4.60    1.48
   2 -11  -7    4.98    1.47
  -2 -11   7    4.52    1.55
   2 -11  -7    7.45    1.35
  -2  11   7    5.93    1.47
   2  11  -7    9.04    1.92
  -2  11   7    7.42    1.55
   2  11  -7    4.46    1.73
   1 -11  -7    9.19    1.92
  -1 -11   7    8.03    1.88
   1 -11  -7    6.36    1.48
  -1 -11   7    9.01    2.12
   1  11  -7    9.34    1.95
   1  11  -7    4.62    1.67
  -1  11   7   10.64    1.57
  -1  11   7    7.60    1.37
   0 -11  -7    0.01    0.73
   0 -11  -7    0.32    0.85
   0 -11   7    0.74    1.03
   0 -11   7    0.85    1.36
   0  11   7   -0.38    0.55
   0  11   7    0.86    0.60
   0  11  -7    0.42    1.12
   1 -11   7   23.63    3.53
  -1 -11  -7   29.31    3.38
   1 -11   7   28.00    3.47
  -1 -11  -7   28.04    2.18
   1  11   7   28.63    1.97
  -1  11  -7   27.47    3.51
   1  11   7   27.60    1.97
   2 -11   7    2.49    1.57
  -2 -11  -7    0.58    1.13
   2 -11   7    1.68    1.26
   2  11   7    2.31    0.45
  -2  11  -7    1.45    1.46
   2  11   7    1.26    0.45
   3 -11   7    9.56    2.16
   3 -11   7    8.41    2.30
  -3 -11  -7    9.06    1.82
  -3  11  -7    8.60    2.19
   3  11   7   10.52    1.17
   3  11   7    9.81    1.05
  -4 -11  -7    1.14    1.05
   4 -11   7    0.66    1.41
   4 -11   7    1.25    1.50
   4  11   7    0.02    0.65
  -4  11  -7    0.72    1.36
   5 -11   7   -0.02    1.46
  -5 -11  -7   -0.30    0.87
   5 -11   7    0.38    1.31
  -5  11  -7   -1.10    1.17
   5  11   7   -0.94    0.65
   6 -11   7   -0.75    1.38
   6 -11   7    0.83    1.54
   6  11   7    4.40    1.41
  -6  11  -7    4.36    2.02
   5 -12  -7    0.06    1.41
   5 -12  -7   -2.28    0.86
  -5  12   7    1.38    1.43
   5  12  -7   -0.51    1.44
  -4 -12   7   -0.79    0.93
   4 -12  -7    2.63    1.51
   4 -12  -7    0.07    1.04
  -4 -12   7    3.35    1.31
  -4  12   7    0.42    1.15
   4  12  -7   -1.34    0.90
  -3 -12   7    3.52    1.38
   3 -12  -7    1.08    0.95
   3 -12  -7    1.40    1.35
  -3 -12   7    2.22    1.36
   3 -12  -7    0.06    1.11
  -3  12   7    0.78    1.06
   3  12  -7   -0.36    1.20
   2 -12  -7    0.63    0.79
  -2 -12   7   -0.85    0.94
   2 -12  -7   -0.40    0.84
   2 -12  -7   -0.15    0.82
  -2 -12   7    0.23    0.97
   2  12  -7   -0.65    1.14
  -2  12   7    0.13    0.96
   1 -12  -7    0.07    0.74
  -1 -12   7    3.11    1.38
  -1 -12   7    2.30    1.54
   1 -12  -7    0.28    0.87
   1  12  -7   -0.84    0.97
  -1  12   7    0.27    0.79
  -1  12   7    0.86    0.83
   0 -12  -7    2.36    1.44
   0 -12   7    4.63    1.57
   0 -12   7    2.71    1.72
   0 -12  -7    4.72    1.11
   0  12   7    2.47    0.86
   0  12   7    4.72    0.93
   0  12  -7    5.64    1.71
   1 -12   7    1.09    1.18
  -1 -12  -7    0.66    1.18
   1 -12   7   -0.86    1.18
  -1  12  -7    1.50    1.32
   1  12   7    0.69    0.49
   1  12   7    0.29    0.49
   2 -12   7    1.77    1.67
  -2 -12  -7    0.55    1.11
   2 -12   7    4.09    1.58
  -2  12  -7    2.50    1.41
   2  12   7    2.39    0.53
   3 -12   7    0.65    1.45
   3 -12   7    1.24    1.30
  -3 -12  -7   -0.29    0.79
   3  12   7   -0.05    0.47
  -3  12  -7   -1.11    0.98
   4 -12   7   -1.29    1.02
  -4 -12  -7   -0.31    0.94
   4 -12   7   -0.24    1.36
  -4  12  -7    0.69    1.28
   4  12   7   -0.64    0.59
   5 -12   7    0.72    1.56
  -5 -12  -7    1.16    0.94
   5 -12   7   -0.89    1.54
  -5  12  -7   -0.46    1.20
   5  12   7   -0.48    0.80
   5 -13  -7   -0.72    1.27
  -5  13   7   -0.35    1.45
   5  13  -7    0.04    1.15
   4 -13  -7   -0.87    1.16
   4 -13  -7    2.76    1.71
  -4 -13   7    1.51    1.26
  -4  13   7    0.74    1.37
   4  13  -7    1.90    1.48
  -3 -13   7    2.49    1.36
  -3 -13   7    1.03    1.25
   3 -13  -7   -0.33    1.15
   3 -13  -7    2.42    1.28
   3  13  -7    1.88    1.29
  -3  13   7    1.53    1.20
   2 -13  -7    1.73    1.25
  -2 -13   7    0.46    1.35
   2 -13  -7    3.36    1.56
  -2 -13   7    2.48    1.34
   2  13  -7    1.76    1.49
  -2  13   7    1.41    1.01
   1 -13  -7    2.57    1.05
   1 -13  -7    3.42    1.34
  -1 -13   7    0.37    1.37
  -1 -13   7    1.22    1.29
  -1  13   7    2.53    1.12
   1  13  -7    2.97    1.56
   0 -13   7    6.27    2.06
   0 -13  -7    4.60    1.37
   0 -13   7    8.98    1.86
   0 -13  -7    4.71    1.69
   0  13  -7    5.54    1.78
   0  13   7    4.51    1.05
   1 -13   7    4.66    1.56
  -1 -13  -7    3.68    1.54
   1 -13   7    0.55    1.42
  -1  13  -7    2.35    1.36
   1  13   7    1.60    0.63
   1  13   7    2.91    1.04
   2 -13   7    5.24    2.02
   2 -13   7    4.93    1.87
  -2 -13  -7    1.62    1.31
  -2  13  -7    4.49    1.85
   3 -13   7    2.92    1.84
   3 -13   7    3.56    1.67
  -3 -13  -7    3.55    1.44
  -3  13  -7    1.68    1.43
   3  13   7    4.25    0.76
  -4 -13  -7   -0.14    0.93
   4 -13   7    0.49    1.69
   4 -13   7    1.52    1.56
  -4  13  -7    2.68    1.67
   4  13   7    0.90    0.71
   5 -13   7    1.11    1.77
  -5 -13  -7    0.46    1.05
   5 -13   7    2.10    1.85
  -5  13  -7    2.27    1.82
   5  13   7    3.85    1.11
   4 -14  -7   -1.62    1.09
   4 -14  -7    1.87    1.54
  -4 -14   7    0.82    1.22
   4  14  -7    0.28    1.37
  -4  14   7   -0.78    1.21
   3 -14  -7    2.32    1.49
  -3 -14   7   -0.66    1.16
   3 -14  -7   -0.26    1.09
  -3  14   7    0.75    1.28
   3  14  -7    0.28    1.15
   2 -14  -7   -0.49    1.19
  -2 -14   7    0.38    1.02
   2 -14  -7   -0.58    0.88
  -2 -14   7    0.50    1.33
   2  14  -7   -0.36    1.33
  -2  14   7    0.35    1.05
  -1 -14   7   -1.75    1.10
   1 -14  -7    1.16    0.93
  -1 -14   7    1.42    1.40
   1 -14  -7    2.96    1.63
  -1  14   7    1.66    0.97
   1  14  -7   -0.06    1.11
   0 -14   7   -0.28    1.20
   0 -14  -7    0.87    1.27
   0 -14   7    1.32    1.70
   0  14  -7   -0.06    1.08
   0  14   7   -0.07    0.70
   1 -14   7    2.88    1.42
   1 -14   7    2.77    1.84
  -1 -14  -7    1.97    1.42
   1  14   7    4.09    0.87
  -1  14  -7    2.41    1.44
   2 -14   7    0.17    1.25
   2 -14   7    1.85    1.43
  -2 -14  -7    1.72    1.28
  -2  14  -7    1.27    1.39
  -3 -14  -7    1.78    1.39
   3 -14   7    1.63    1.71
   3 -14   7    1.26    1.59
   3  14   7    1.32    0.61
   4 -14   7   -2.36    1.33
   4 -14   7    1.36    1.66
  -4 -14  -7    0.65    1.24
  -4  14  -7   -0.20    1.54
   3 -15  -7    1.10    1.21
  -3 -15   7    2.35    1.58
   3 -15  -7    1.04    1.41
   3  15  -7   -1.00    1.27
  -3  15   7    1.60    1.40
   2 -15  -7    0.96    1.47
   2 -15  -7    0.38    1.03
  -2 -15   7    0.52    1.26
  -2  15   7    3.06    1.50
   2  15  -7    2.93    1.46
   1 -15  -7    2.87    1.64
  -1 -15   7    1.93    1.24
  -1 -15   7    3.57    1.85
  -1  15   7    1.57    1.13
   1  15  -7    1.16    1.37
   0 -15  -7    1.89    1.56
   0 -15   7   -1.02    0.99
   0 -15   7    1.10    1.57
   0  15   7   -0.28    0.72
   0  15  -7    1.95    1.45
   1 -15   7    4.97    2.10
   1 -15   7    1.83    1.37
  -1 -15  -7    1.61    1.50
   1  15   7    2.41    0.86
  -1  15  -7    1.36    1.51
   2 -15   7    3.15    1.64
   2 -15   7    1.00    1.64
  -2 -15  -7   -0.06    1.14
  -2  15  -7    3.05    1.84
   2  15   7    1.41    0.67
  -3 -15  -7    2.14    1.57
   3 -15   7   -0.02    1.20
   3 -15   7    1.45    1.85
   2 -16  -7   -0.52    1.48
  -2 -16   7    1.08    1.63
  -2  16   7   -1.13    1.08
   2  16  -7   -1.04    1.23
  -1 -16   7   -0.84    1.45
   1 -16  -7    5.17    1.99
  -1  16   7    0.83    1.06
   1  16  -7   -0.60    1.20
   0 -16  -7   -0.43    1.33
   0 -16   7    2.23    1.75
   0  16   7    1.77    0.94
   0  16  -7   -1.75    1.06
   1 -16   7   -0.69    1.47
  -1 -16  -7    0.24    1.34
  -1  16  -7    0.81    1.40
   1  16   7    0.43    0.72
   2 -16   7    2.75    2.20
  -2 -16  -7    0.30    1.45
   2 -16   7    0.29    1.56
  -2  16  -7    0.89    1.55
  -8   0   8   -1.55    1.33
   8   0  -8    0.77    1.52
   7   0  -8    0.95    1.55
  -7   0   8    2.32    1.68
   6   0  -8    2.67    1.46
  -6   0   8    3.05    1.54
   5   0  -8    0.14    1.09
  -5   0   8    2.36    1.28
  -4   0   8    9.94    1.81
   4   0  -8    8.60    1.75
   3   0  -8   13.09    1.85
   3   0  -8   10.92    1.88
  -3   0   8   10.68    1.66
   3   0  -8    8.96    1.66
  -3   0   8   12.42    1.84
   2   0  -8    3.54    0.90
  -2   0   8    2.56    0.88
  -2   0   8    2.37    0.81
   2   0  -8    3.38    0.97
   2   0  -8    4.07    1.08
  -1   0   8    1.24    0.73
  -1   0   8    0.60    0.57
   1   0  -8    0.99    0.62
   1   0  -8    0.34    0.57
   1   0  -8   -0.15    0.53
   0   0   8   -0.02    0.51
   0   0  -8    0.61    0.52
   0   0   8   -0.11    0.42
   0   0  -8    0.41    0.64
   0   0  -8    0.53    0.48
   1   0   8    3.66    0.89
  -1   0  -8    4.18    0.88
   1   0   8    5.31    0.94
  -1   0  -8    2.84    0.72
  -1   0  -8    3.26    0.97
  -2   0  -8    8.44    1.23
   2   0   8   10.64    1.45
   2   0   8    9.48    1.34
  -2   0  -8    7.75    1.24
   3   0   8   20.53    2.27
  -3   0  -8   18.24    2.04
   3   0   8   15.56    1.92
  -3   0  -8   14.77    1.85
   4   0   8   22.44    2.80
  -4   0  -8   34.78    3.19
   4   0   8   32.82    3.31
   5   0   8   22.50    2.82
  -5   0  -8   16.31    2.47
   5   0   8   31.11    3.33
   6   0   8    6.21    1.83
  -6   0  -8    5.59    1.67
  -7   0  -8    0.04    1.31
   7   0   8    1.56    1.34
  -8   0  -8    1.41    1.52
   8   0   8    2.64    1.55
   8  -1  -8   -0.37    1.59
  -8  -1   8   -0.66    1.58
   8   1  -8   -1.43    1.31
  -8   1   8    1.39    1.69
   7  -1  -8   -1.01    1.20
  -7  -1   8   -0.26    1.13
  -7   1   8    0.36    1.31
   7   1  -8    1.10    1.39
   6  -1  -8    1.28    1.27
  -6  -1   8    1.43    1.30
   6   1  -8    1.82    1.39
  -6   1   8    1.77    1.40
  -5  -1   8   -0.32    0.96
   5  -1  -8   -1.36    0.90
  -5   1   8    0.22    1.05
   5   1  -8    1.19    1.15
   4  -1  -8    0.41    0.67
  -4  -1   8    0.46    0.94
   4  -1  -8    0.80    0.98
   4   1  -8   -0.01    0.85
   4   1  -8    0.95    1.03
  -4   1   8   -0.55    0.81
   3  -1  -8    1.04    0.71
   3  -1  -8    1.63    0.85
   3  -1  -8    1.23    0.84
   3  -1  -8   -0.07    0.75
  -3  -1   8    1.22    0.82
  -3  -1   8    1.69    0.82
   3   1  -8    1.40    0.93
   3   1  -8    1.02    0.80
  -3   1   8    2.84    0.98
  -3   1   8    1.41    0.84
   3   1  -8    0.71    0.81
  -2  -1   8    6.39    1.24
   2  -1  -8   10.33    1.35
  -2  -1   8   10.76    1.53
   2  -1  -8    6.41    1.24
   2  -1  -8    9.33    1.43
   2  -1  -8   10.07    1.53
   2   1  -8    7.54    1.35
  -2   1   8    7.55    1.31
   2   1  -8    7.61    1.41
  -2   1   8    6.00    1.20
   2   1  -8    8.70    1.37
   1  -1  -8    8.25    1.28
   1  -1  -8   11.09    1.38
   1  -1  -8    8.48    1.40
   1  -1  -8    8.52    1.15
  -1  -1   8    9.98    1.45
  -1  -1   8    8.40    1.30
   1   1  -8   11.88    1.48
   1   1  -8   10.43    1.50
  -1   1   8    7.62    1.14
  -1   1   8   10.68    1.37
   1   1  -8    7.96    1.31
   0  -1  -8   -0.70    0.56
   0  -1  -8   -0.22    0.37
   0  -1   8    0.54    0.61
   0  -1  -8    0.54    0.51
   0  -1   8    0.07    0.49
   0   1   8   -0.20    0.41
   0   1  -8    0.58    0.60
   0   1  -8   -0.08    0.48
   0   1   8    0.43    0.50
   0   1  -8   -0.27    0.40
  -1  -1  -8   15.05    1.87
   1  -1   8   10.72    1.51
  -1  -1  -8   17.09    1.41
  -1  -1  -8   15.73    1.34
   1  -1   8   19.39    1.93
  -1   1  -8   15.64    1.76
   1   1   8   13.27    1.49
  -1   1  -8   15.77    1.68
   1   1   8   17.13    1.66
  -1   1  -8   16.16    1.90
   2  -1   8    2.34    0.78
  -2  -1  -8    2.47    0.72
   2  -1   8    0.91    0.69
   2   1   8    2.08    0.72
  -2   1  -8    1.90    0.78
   2   1   8    0.88    0.58
  -2   1  -8    2.76    0.85
   3  -1   8   10.52    1.61
  -3  -1  -8    8.47    1.32
  -3  -1  -8   12.42    1.57
   3  -1   8   12.94    1.83
  -3   1  -8   10.11    1.53
   3   1   8   10.12    1.48
   3   1   8   10.61    1.56
  -4  -1  -8   27.58    2.54
   4  -1   8   14.66    2.22
   4  -1   8   22.26    2.74
   4   1   8   16.33    2.16
  -4   1  -8   18.19    2.38
   4   1   8   20.91    2.51
   5  -1   8    2.70    1.30
  -5  -1  -8    2.96    1.23
   5   1   8    1.94    1.04
   5   1   8    1.17    1.14
  -5   1  -8    4.74    1.43
   6  -1   8   -0.28    1.12
  -6  -1  -8    2.37    1.20
  -6   1  -8    1.85    1.15
   6   1   8    2.93    1.35
  -7  -1  -8    4.80    1.79
   7  -1   8    5.71    1.87
   7   1   8    8.08    2.10
  -7   1  -8    4.23    1.74
   8  -1   8    2.90    1.74
  -8   1  -8    2.59    1.82
   8   1   8    3.78    1.88
   8  -2  -8    0.28    1.64
  -8  -2   8   -1.84    1.26
  -8   2   8    2.74    1.98
   8   2  -8    1.63    1.83
  -7  -2   8    0.79    1.33
   7  -2  -8    1.17    1.46
  -7   2   8   -1.98    1.16
   7   2  -8   -0.22    1.27
   6  -2  -8    1.72    1.44
   6  -2  -8    1.42    0.86
  -6  -2   8    2.31    1.44
   6   2  -8    0.23    1.20
  -6   2   8    0.94    1.30
  -5  -2   8    0.11    1.01
   5  -2  -8    0.69    1.10
   5  -2  -8    0.00    0.64
   5   2  -8   -1.61    0.87
  -5   2   8   -0.92    0.85
   4  -2  -8   12.26    1.73
  -4  -2   8   14.70    2.12
   4  -2  -8   15.92    2.28
  -4   2   8   12.20    1.99
   4   2  -8   13.98    2.22
   4   2  -8   11.19    2.00
   3  -2  -8    1.85    1.06
   3  -2  -8    1.33    0.82
  -3  -2   8    0.74    0.72
  -3  -2   8    0.90    0.82
   3  -2  -8    1.90    0.78
  -3   2   8   -0.29    0.69
   3   2  -8    1.33    0.83
   3   2  -8    0.95    0.82
  -3   2   8    0.54    0.79
   3   2  -8    1.98    0.95
   2  -2  -8   13.35    1.69
  -2  -2   8   15.01    1.93
  -2  -2   8   13.64    1.78
   2  -2  -8   15.60    1.76
   2  -2  -8   14.65    1.79
   2  -2  -8   12.82    1.90
   2   2  -8   14.48    1.94
  -2   2   8   19.08    2.01
  -2   2   8   11.89    1.59
   2   2  -8   17.39    1.96
   2   2  -8   13.51    1.80
  -1  -2   8   25.67    2.45
  -1  -2   8   24.55    2.50
   1  -2  -8   23.16    1.97
   1  -2  -8   27.33    1.99
   1  -2  -8   25.06    2.51
   1  -2  -8   23.04    2.33
   1   2  -8   28.25    2.61
  -1   2   8   23.44    1.91
   1   2  -8   23.99    2.12
   1   2  -8   28.54    2.20
  -1   2   8   21.81    1.91
   0  -2   8   -0.54    0.53
   0  -2   8   -0.01    0.50
   0  -2  -8   -0.05    0.39
   0  -2  -8    1.26    0.73
   0  -2  -8    0.03    0.59
   0  -2  -8    0.72    0.41
   0   2   8    0.25    0.42
   0   2  -8    0.76    0.70
   0   2  -8    0.02    0.54
   0   2  -8   -0.62    0.50
   0   2   8    1.27    0.46
   1  -2   8    8.40    1.33
   1  -2   8    8.67    1.34
  -1  -2  -8    9.76    1.46
  -1  -2  -8    8.13    0.98
   1   2   8    7.89    1.04
  -1   2  -8   10.07    1.45
  -1   2  -8    8.11    1.25
   1   2   8   10.81    1.12
   2  -2   8   20.84    2.24
   2  -2   8   21.41    2.34
  -2  -2  -8   20.28    1.60
  -2  -2  -8   18.13    1.58
   2   2   8   18.04    1.63
   2   2   8   20.20    1.70
  -2   2  -8   20.84    2.24
  -2   2  -8   21.10    2.22
  -3  -2  -8    1.56    0.71
   3  -2   8    0.87    0.77
   3  -2   8   -0.66    0.61
  -3  -2  -8   -0.05    0.47
  -3   2  -8   -0.02    0.68
   3   2   8   -0.38    0.60
   3   2   8    0.93    0.71
  -4  -2  -8    0.18    0.67
   4  -2   8    0.82    0.89
   4  -2   8   -0.35    0.85
  -4   2  -8    0.47    0.85
   4   2   8    0.22    0.72
   4   2   8    0.35    0.74
  -5  -2  -8   -0.02    0.79
   5  -2   8   -0.46    0.86
   5   2   8    1.32    1.13
   5   2   8    0.16    0.98
  -5   2  -8   -0.94    0.81
   6  -2   8    9.44    2.15
  -6  -2  -8   15.29    2.37
   6   2   8   14.41    2.47
  -6   2  -8   16.55    2.62
  -7  -2  -8    4.84    1.73
   7  -2   8    4.49    1.76
  -7   2  -8    3.96    1.95
   7   2   8    8.24    2.10
   8  -2   8    1.26    1.38
   8   2   8    2.58    1.71
  -8   2  -8   -2.65    1.07
  -8  -3   8    0.86    1.58
   8  -3  -8   -1.22    1.49
  -8   3   8   -0.99    1.38
   8   3  -8   -2.27    1.20
   7  -3  -8    1.71    1.58
  -7  -3   8    2.46    1.59
   7   3  -8   -0.89    1.31
  -7   3   8    0.94    1.36
   6  -3  -8    0.68    0.77
  -6  -3   8    0.45    1.17
   6  -3  -8   -0.72    1.14
  -6   3   8   -0.61    0.96
   6   3  -8    1.42    1.51
  -5  -3   8   -0.64    1.00
   5  -3  -8   -0.63    0.69
   5  -3  -8    1.59    1.19
   5   3  -8    0.93    1.08
  -5   3   8    0.63    1.04
   5   3  -8    1.07    1.11
   4  -3  -8    0.65    0.80
   4  -3  -8    0.60    1.03
  -4  -3   8    0.05    0.83
  -4   3   8    0.61    0.87
   4   3  -8   -0.37    0.80
   4   3  -8    1.31    1.03
   3  -3  -8   -0.18    0.66
  -3  -3   8    0.76    0.84
   3  -3  -8    0.26    0.60
   3  -3  -8   -0.75    0.41
   3   3  -8   -0.33    0.57
  -3   3   8   -0.12    0.67
   3   3  -8    0.62    0.86
   3   3  -8    0.27    0.68
  -3   3   8   -0.03    0.75
  -2  -3   8   11.43    1.78
   2  -3  -8   13.15    1.70
   2  -3  -8   12.23    1.82
   2  -3  -8   18.34    1.93
   2  -3  -8   11.99    1.57
  -2  -3   8   11.59    1.79
   2   3  -8   10.76    1.73
  -2   3   8   12.68    1.61
  -2   3   8   12.55    1.66
   2   3  -8   14.16    1.81
   2   3  -8   16.37    1.97
  -1  -3   8    8.78    1.37
  -1  -3   8    7.85    1.38
   1  -3  -8    7.57    1.23
   1  -3  -8    7.55    1.31
   1  -3  -8    7.39    1.05
   1  -3  -8    7.34    1.02
   1   3  -8    5.04    1.08
  -1   3   8    5.73    0.95
   1   3  -8    6.48    1.25
   1   3  -8    6.19    1.30
  -1   3   8    6.25    0.97
   0  -3  -8    7.92    1.31
   0  -3   8    4.59    1.04
   0  -3   8    5.76    1.21
   0  -3  -8    5.05    0.69
   0  -3  -8    6.43    1.18
   0   3  -8    4.78    1.06
   0   3   8    5.74    0.80
   0   3  -8    6.59    1.31
   0   3   8    4.21    0.72
   0   3  -8    3.90    1.02
  -1  -3  -8    6.04    1.21
  -1  -3  -8    7.08    1.05
   1  -3   8    7.40    1.33
  -1  -3  -8    6.91    0.74
  -1  -3  -8    7.09    1.22
   1  -3   8    9.91    1.53
   1   3   8    6.81    0.81
  -1   3  -8    5.64    1.25
   1   3   8    7.17    0.88
  -1   3  -8    7.08    1.24
   2  -3   8   74.73    5.14
  -2  -3  -8   72.22    4.53
   2  -3   8   75.84    5.18
  -2   3  -8   69.13    5.02
   2   3   8   78.58    4.71
   2   3   8   78.67    4.67
  -2   3  -8   75.58    5.17
  -3  -3  -8    0.46    0.52
  -3  -3  -8    0.31    0.47
   3  -3   8    0.17    0.70
   3  -3   8    1.95    0.96
   3   3   8    0.60    0.60
   3   3   8    0.22    0.52
  -4  -3  -8    8.95    1.41
   4  -3   8    9.87    1.80
   4   3   8    8.88    1.52
  -4   3  -8   10.88    1.87
   4   3   8    6.95    1.37
  -5  -3  -8   -0.24    0.78
   5  -3   8   -0.99    0.74
  -5   3  -8   -1.43    0.79
   5   3   8    0.05    0.99
   5   3   8    1.34    0.94
  -6  -3  -8    7.11    1.75
   6  -3   8    5.13    1.70
  -6   3  -8    7.49    2.05
   6   3   8    5.62    1.61
  -7  -3  -8    1.63    1.36
   7  -3   8    3.92    1.76
   7   3   8    2.87    1.43
  -7   3  -8    4.60    1.85
   8  -4  -8    0.49    1.64
  -8  -4   8    0.39    1.66
   8   4  -8    1.48    1.57
  -8   4   8    1.33    1.60
   8   4  -8   -2.92    0.94
  -7  -4   8    1.32    1.64
   7  -4  -8    0.49    1.23
   7   4  -8    0.99    1.48
   7   4  -8    0.63    1.09
  -7   4   8    3.63    1.79
   6  -4  -8   -1.14    0.71
  -6  -4   8   -0.68    0.98
   6  -4  -8    3.03    1.56
   6   4  -8   -0.41    0.92
   6   4  -8    4.59    1.66
  -6   4   8    0.87    1.15
   5  -4  -8    2.30    1.32
  -5  -4   8    6.78    1.73
   5  -4  -8    3.87    1.16
  -5   4   8    6.08    1.71
   5   4  -8    4.02    1.56
   5   4  -8    6.58    1.70
   4  -4  -8    9.33    1.60
  -4  -4   8   10.90    1.97
   4  -4  -8   12.63    2.05
  -4   4   8    5.58    1.59
   4   4  -8    9.86    1.95
  -4   4   8   14.29    2.20
   4   4  -8    9.44    1.73
  -3  -4   8   -0.64    0.67
   3  -4  -8   -0.05    0.73
   3  -4  -8    0.83    0.94
   3  -4  -8   -0.66    0.69
   3   4  -8    0.74    0.81
  -3   4   8   -0.36    0.68
   3   4  -8    2.07    1.01
  -3   4   8   -0.90    0.69
   3   4  -8    0.52    0.67
   2  -4  -8    6.23    1.10
  -2  -4   8    5.41    1.24
  -2  -4   8    4.98    1.28
   2  -4  -8    5.55    1.29
   2  -4  -8    4.06    1.06
   2  -4  -8    5.65    1.11
   2   4  -8    6.29    1.18
  -2   4   8    5.75    1.15
   2   4  -8    5.43    1.26
   2   4  -8    5.17    1.31
  -2   4   8    3.81    0.99
  -1  -4   8    2.71    1.02
   1  -4  -8    1.99    0.64
   1  -4  -8    2.98    0.89
  -1  -4   8    1.02    0.74
   1  -4  -8    0.60    0.67
   1  -4  -8    2.86    0.65
   1   4  -8    3.75    1.02
   1   4  -8    0.74    0.79
  -1   4   8    2.79    0.72
   1   4  -8    2.50    0.82
  -1   4   8    2.92    0.71
   0  -4  -8   51.30    3.87
   0  -4  -8   55.44    3.42
   0  -4   8   55.62    4.03
   0  -4   8   57.28    3.98
   0  -4  -8   54.16    3.85
   0  -4  -8   54.65    3.32
   0   4  -8   54.78    3.84
   0   4  -8   52.16    3.89
   0   4   8   57.21    3.43
   0   4   8   56.07    3.41
   0   4  -8   57.81    4.08
  -1  -4  -8   73.54    4.88
   1  -4   8   73.89    5.03
  -1  -4  -8   74.68    4.92
   1  -4   8   71.66    5.05
  -1   4  -8   76.74    5.01
   1   4   8   75.30    4.33
   1   4   8   72.21    4.35
  -1   4  -8   67.89    5.02
   2  -4   8   15.94    2.08
  -2  -4  -8   11.02    0.91
  -2  -4  -8   12.53    1.66
   2  -4   8   10.82    1.75
  -2  -4  -8   11.03    0.91
   2   4   8   11.60    1.17
  -2   4  -8   13.16    1.84
  -2   4  -8   12.41    1.87
   2   4   8   13.15    1.25
   3  -4   8    1.32    0.94
   3  -4   8    1.66    0.98
  -3  -4  -8    0.62    0.47
  -3   4  -8    1.10    0.95
   3   4   8    0.32    0.56
   3   4   8    0.46    0.57
   4  -4   8   30.47    3.59
  -4  -4  -8   35.33    2.72
   4   4   8   36.07    2.85
  -4   4  -8   30.36    3.50
  -5  -4  -8    0.73    0.82
   5  -4   8   -1.97    0.70
   5   4   8   -0.90    0.77
  -5   4  -8   -0.74    1.01
  -6  -4  -8    0.05    0.94
   6  -4   8    1.96    1.39
  -6   4  -8    3.10    1.48
   6   4   8    2.30    1.37
   7  -4   8   -2.40    1.06
   7  -4   8    0.00    1.33
  -7   4  -8    2.53    1.72
   7   4   8    1.86    1.46
   7  -5  -8    4.88    1.96
  -7  -5   8    5.39    2.05
   7  -5  -8    4.33    1.34
  -7   5   8    3.14    1.68
   7   5  -8    4.51    1.75
   7   5  -8    3.30    1.66
   6  -5  -8   -0.19    0.71
  -6  -5   8    1.44    1.18
   6  -5  -8    3.09    1.54
  -6   5   8    0.14    1.20
   6   5  -8   -0.53    1.07
   6   5  -8   -1.14    0.96
  -5  -5   8    6.41    1.75
   5  -5  -8    6.46    1.56
   5  -5  -8    6.78    1.87
   5   5  -8    6.25    1.69
  -5   5   8    6.26    1.80
   5   5  -8    6.19    1.78
   4  -5  -8    0.07    0.94
   4  -5  -8   -0.42    0.80
  -4  -5   8    0.21    0.92
  -4   5   8   -1.33    0.66
   4   5  -8    0.22    0.92
   4   5  -8    0.62    0.76
  -4   5   8    0.41    0.89
   3  -5  -8    3.25    1.17
   3  -5  -8    3.88    1.29
   3  -5  -8    4.57    1.16
  -3  -5   8    3.07    1.15
  -3   5   8    3.44    1.21
  -3   5   8    4.46    1.22
   3   5  -8    5.49    1.39
   3   5  -8    4.12    1.35
   3   5  -8    7.02    1.33
   2  -5  -8   13.24    1.86
  -2  -5   8   13.71    1.90
   2  -5  -8   10.82    1.86
   2  -5  -8   11.45    1.57
   2  -5  -8   14.10    1.67
  -2   5   8   11.64    1.64
   2   5  -8   14.49    1.74
   2   5  -8   12.21    1.94
  -2   5   8    8.59    1.47
   2   5  -8   13.85    1.97
  -1  -5   8    2.48    0.99
   1  -5  -8    1.11    0.69
   1  -5  -8    0.12    0.47
   1  -5  -8    0.34    0.47
  -1  -5   8    1.41    0.82
   1  -5  -8    0.93    0.76
   1   5  -8    0.87    0.73
   1   5  -8    1.66    0.89
  -1   5   8    0.87    0.53
  -1   5   8    1.20    0.55
   1   5  -8    2.32    0.82
   0  -5   8   19.23    2.22
   0  -5  -8   19.24    2.17
   0  -5  -8   20.56    2.18
   0  -5  -8   16.16    1.18
   0  -5   8   22.77    2.48
   0   5  -8   19.81    2.21
   0   5  -8   21.22    2.14
   0   5   8   17.98    1.34
   0   5   8   18.97    1.36
   0   5  -8   16.59    2.23
  -1  -5  -8    1.70    0.79
   1  -5   8    2.28    0.96
   1  -5   8    3.21    1.08
  -1  -5  -8    1.41    0.82
   1   5   8    1.29    0.31
  -1   5  -8   -0.31    0.75
  -1   5  -8    2.67    0.95
   1   5   8    2.07    0.31
   2  -5   8   24.74    2.81
  -2  -5  -8   24.43    2.54
   2  -5   8   22.10    2.60
  -2   5  -8   19.50    2.59
   2   5   8   22.60    1.65
   2   5   8   24.24    1.64
  -2   5  -8   24.97    2.98
  -3  -5  -8    1.59    0.90
  -3  -5  -8    2.18    0.52
   3  -5   8    0.94    0.93
  -3  -5  -8    2.31    0.52
   3   5   8    1.50    0.67
  -3   5  -8    1.44    1.11
   3   5   8    1.30    0.67
   4  -5   8    5.85    1.69
   4   5   8   10.19    1.52
  -4   5  -8   11.89    2.14
  -5  -5  -8    1.50    0.82
   5  -5   8    4.09    1.58
   5   5   8    3.45    1.24
  -5   5  -8    2.93    1.42
  -6  -5  -8    0.04    0.81
   6  -5   8   -1.50    0.88
  -6   5  -8   -3.04    0.93
   6   5   8    2.46    1.28
   7  -5   8   -1.98    1.05
   7  -5   8   -0.02    1.39
   7   5   8    2.59    1.42
  -7   5  -8   -1.91    1.12
   7  -6  -8    3.21    1.23
  -7  -6   8    3.87    1.94
   7  -6  -8    3.26    1.80
   7   6  -8    0.65    1.17
  -7   6   8    2.62    1.87
   7   6  -8    3.33    1.75
   6  -6  -8    5.10    1.84
  -6  -6   8    3.29    1.75
   6  -6  -8    3.61    1.32
  -6   6   8    2.53    1.53
   6   6  -8    1.66    1.29
   6   6  -8    0.01    1.18
   5  -6  -8    7.87    1.72
  -5  -6   8    8.80    1.14
   5  -6  -8    9.03    2.00
  -5  -6   8   12.39    2.30
   5   6  -8    6.08    1.92
   5   6  -8    8.42    1.81
  -5   6   8    7.96    2.03
  -4  -6   8    5.76    1.57
   4  -6  -8    5.16    1.44
   4  -6  -8    5.64    1.46
  -4   6   8    6.91    1.73
   4   6  -8    5.62    1.33
  -4   6   8    4.05    1.42
   4   6  -8    2.35    1.31
   3  -6  -8    4.69    1.20
   3  -6  -8    2.32    1.22
   3  -6  -8    1.44    1.04
  -3  -6   8    1.37    1.03
  -3   6   8    4.85    1.21
   3   6  -8    2.89    1.24
   3   6  -8    2.95    0.96
   3   6  -8    1.91    1.00
  -3   6   8    2.64    1.10
   2  -6  -8   16.26    2.19
  -2  -6   8   13.88    1.98
   2  -6  -8   11.93    1.76
   2  -6  -8    9.93    1.46
   2  -6  -8   11.73    1.86
   2   6  -8   10.59    1.54
   2   6  -8   11.53    1.98
  -2   6   8   11.44    1.60
  -2   6   8   11.14    1.63
   2   6  -8   13.49    1.95
  -1  -6   8    6.16    1.37
   1  -6  -8    5.24    0.83
   1  -6  -8    6.20    1.27
   1  -6  -8    5.42    1.21
   1   6  -8    3.57    1.18
  -1   6   8    4.72    0.92
   1   6  -8    1.99    1.08
   1   6  -8    4.60    1.04
  -1   6   8    5.28    0.94
   0  -6   8   31.69    3.28
   0  -6  -8   34.07    2.63
   0  -6   8   29.82    3.13
   0  -6  -8   32.38    3.15
   0   6  -8   35.53    3.30
   0   6  -8   29.23    3.21
   0   6   8   32.35    2.12
   0   6   8   31.65    2.09
  -1  -6  -8    0.03    0.67
  -1  -6  -8   -0.05    0.56
   1  -6   8    0.58    0.73
  -1   6  -8   -0.22    0.61
  -1   6  -8    0.02    0.71
  -2  -6  -8    6.00    1.27
   2  -6   8    1.53    0.96
   2   6   8    1.59    0.40
   2   6   8    2.47    0.42
  -2   6  -8    1.94    1.12
  -3  -6  -8    0.28    0.24
  -3  -6  -8    0.80    0.26
   3  -6   8    1.43    1.02
  -3  -6  -8   -0.48    0.71
   3   6   8    0.03    0.47
  -3   6  -8   -0.15    0.93
   4  -6   8    0.13    0.98
   4   6   8    3.05    0.95
  -4   6  -8    1.14    1.21
   5  -6   8    1.45    1.31
  -5  -6  -8    1.38    0.80
  -5   6  -8    4.02    1.62
   5   6   8    2.92    1.06
   5   6   8    1.19    0.92
   6  -6   8    1.93    1.50
   6   6   8   -1.31    0.77
  -6   6  -8    0.32    1.27
   7  -6   8    6.79    2.23
   7  -6   8    2.17    1.56
   7   6   8    3.71    1.54
  -7   6  -8    4.01    1.98
  -7  -7   8    2.19    1.55
   7  -7  -8    0.99    1.60
   7  -7  -8    0.40    1.08
   7   7  -8   -0.86    1.29
   7   7  -8    0.45    1.13
  -7   7   8    0.61    1.57
   6  -7  -8    3.32    1.49
  -6  -7   8    0.87    1.25
   6  -7  -8    0.38    0.96
  -6   7   8    1.21    1.41
   6   7  -8   -0.95    1.20
   6   7  -8   -0.19    0.96
   5  -7  -8    1.02    1.24
   5  -7  -8   -0.08    0.99
  -5  -7   8   -0.35    1.03
  -5  -7   8    0.14    0.60
   5   7  -8    0.74    1.26
   5   7  -8    0.72    0.93
  -5   7   8   -0.85    0.87
   4  -7  -8   -0.45    0.93
   4  -7  -8    0.64    0.98
  -4  -7   8   -0.26    0.90
  -4   7   8   -1.01    0.95
  -4   7   8   -0.03    0.97
   4   7  -8    0.58    1.12
   4   7  -8    1.32    1.00
   3  -7  -8    4.47    1.45
  -3  -7   8    6.01    1.56
   3  -7  -8    2.76    1.13
   3  -7  -8    2.81    1.24
   3   7  -8    6.26    1.52
   3   7  -8    4.05    1.08
  -3   7   8    5.91    1.34
  -3   7   8    6.94    1.59
   3   7  -8    6.28    1.59
   2  -7  -8    5.81    1.13
   2  -7  -8    6.91    1.55
  -2  -7   8    6.24    1.44
   2  -7  -8    5.03    1.37
  -2   7   8    5.53    1.22
   2   7  -8    5.13    1.12
  -2   7   8    4.79    1.15
   2   7  -8    6.34    1.51
   2   7  -8    5.33    1.49
   1  -7  -8    9.62    1.59
  -1  -7   8    8.43    1.61
   1  -7  -8    8.33    1.62
   1  -7  -8    9.22    1.14
   1   7  -8   10.99    1.93
  -1   7   8    7.65    1.17
  -1   7   8   10.07    1.26
   1   7  -8    7.65    1.29
   1   7  -8   14.06    2.03
   0  -7   8    0.40    0.79
   0  -7  -8    1.43    0.96
   0  -7  -8    1.56    0.81
   0   7  -8    2.77    1.07
   0   7   8    2.55    0.50
   0   7  -8    2.02    1.06
   0   7   8    2.63    0.53
  -1  -7  -8    1.43    0.79
  -1  -7  -8   -0.39    0.69
   1  -7   8    2.89    1.11
  -1   7  -8    1.10    0.90
  -1   7  -8    0.10    0.89
  -2  -7  -8    4.66    1.31
   2  -7   8    4.50    1.34
  -2   7  -8    7.10    1.72
  -3  -7  -8    1.38    0.96
   3  -7   8    3.10    1.35
   3   7   8    2.26    0.65
  -3   7  -8    2.74    1.32
  -4  -7  -8    0.45    0.42
  -4  -7  -8    0.41    0.44
  -4  -7  -8    0.15    0.83
   4  -7   8   -1.20    1.00
   4   7   8    0.03    0.63
   4   7   8   -0.13    0.62
  -4   7  -8    0.56    1.11
   5  -7   8    6.70    1.91
  -5   7  -8    6.24    1.87
   5   7   8    4.90    1.35
   6  -7   8    1.61    1.41
   6  -7   8    2.99    1.65
   6   7   8    2.80    1.30
  -6   7  -8    0.25    1.45
   7  -7   8    9.22    2.14
   7  -7   8    4.52    2.03
   7   7   8    5.97    1.82
  -7   7  -8    2.90    1.97
  -7  -8   8    1.54    1.46
   7  -8  -8    0.44    1.54
   7  -8  -8   -0.49    1.07
   7   8  -8    1.50    1.32
   7   8  -8   -0.61    1.27
  -7   8   8    1.86    1.62
   6  -8  -8    0.94    1.16
  -6  -8   8    1.77    1.28
   6  -8  -8    2.59    1.60
   6   8  -8    1.12    1.07
  -6   8   8   -1.12    1.10
   6   8  -8   -1.71    1.25
   5  -8  -8    6.26    1.83
  -5  -8   8    3.70    1.60
   5  -8  -8    4.40    1.47
  -5  -8   8    5.97    1.09
  -5   8   8    6.40    1.93
   5   8  -8    2.64    1.19
   5   8  -8    5.58    1.69
  -4  -8   8   -0.23    0.93
  -4  -8   8   -0.32    0.86
   4  -8  -8    0.03    0.99
   4  -8  -8    0.25    1.19
  -4   8   8    0.74    1.03
  -4   8   8   -1.19    0.87
   4   8  -8    0.37    0.72
   4   8  -8    0.32    1.19
   3  -8  -8    0.23    0.94
   3  -8  -8   -0.19    0.96
  -3  -8   8    0.37    0.99
   3  -8  -8    0.95    0.89
  -3   8   8   -0.41    0.66
   3   8  -8    0.13    0.70
   3   8  -8    0.98    1.12
  -3   8   8    0.32    0.84
   3   8  -8    1.75    1.29
   2  -8  -8   -0.10    0.61
   2  -8  -8    0.48    1.00
   2  -8  -8   -0.13    0.80
  -2  -8   8    1.58    1.01
  -2   8   8    0.10    0.71
   2   8  -8    1.01    0.96
   2   8  -8    1.20    0.73
  -2   8   8    2.00    0.90
   2   8  -8    1.75    1.13
   1  -8  -8   26.73    2.05
   1  -8  -8   27.17    3.03
   1  -8  -8   30.44    2.96
  -1  -8   8   25.01    2.96
   1   8  -8   27.50    3.13
  -1   8   8   26.12    2.18
  -1   8   8   26.79    2.16
   1   8  -8   27.22    3.13
   0  -8  -8   10.88    1.60
   0  -8  -8   11.92    1.91
   0  -8   8   11.20    1.93
   0   8   8    9.67    1.02
   0   8  -8    7.98    1.76
   0   8  -8    5.86    1.49
   0   8   8    9.90    1.04
   1  -8   8   -0.42    0.85
  -1  -8  -8    0.46    0.94
  -1  -8  -8   -1.06    0.58
  -1   8  -8   -0.32    0.86
   2  -8   8    0.55    0.92
  -2  -8  -8    1.65    1.00
  -2   8  -8    2.33    1.28
   3  -8   8    1.32    1.13
  -3  -8  -8    2.03    1.11
   3   8   8    1.00    0.53
  -3   8  -8    1.54    1.26
   4  -8   8   13.16    2.50
  -4  -8  -8   12.65    1.92
   4   8   8    8.38    1.34
  -4   8  -8   13.05    2.37
   4   8   8   11.06    1.45
   5  -8   8    1.86    1.39
  -5   8  -8    0.30    1.24
   5   8   8    1.91    1.03
   6  -8   8   -1.44    1.19
   6  -8   8    0.56    1.38
  -6   8  -8   -2.07    1.09
   6   8   8    0.11    1.04
   7  -8   8   -0.46    1.46
   7  -8   8   -1.34    1.25
   7   8   8    1.24    1.41
  -7   8  -8   -0.66    1.45
   6  -9  -8    2.41    1.32
   6  -9  -8    0.16    1.34
  -6  -9   8    4.11    1.79
   6   9  -8   -0.66    1.22
  -6   9   8    0.15    1.23
  -5  -9   8    1.85    1.48
   5  -9  -8    0.20    1.07
   5  -9  -8   -0.40    1.23
  -5  -9   8    0.07    0.77
   5   9  -8    2.04    1.50
  -5   9   8    1.24    1.44
   5   9  -8    0.15    0.76
  -4  -9   8   16.06    2.55
   4  -9  -8   15.96    2.56
   4  -9  -8   15.23    2.33
  -4  -9   8   15.22    2.11
  -4   9   8   19.12    2.91
   4   9  -8   12.40    2.42
   4   9  -8   12.11    1.77
  -4   9   8   15.48    2.57
  -3  -9   8    0.93    1.01
   3  -9  -8    1.34    1.18
   3  -9  -8   -1.13    0.89
   3  -9  -8    0.79    0.93
  -3  -9   8   -0.04    0.86
  -3   9   8    1.18    1.04
   3   9  -8    0.20    1.16
   3   9  -8    0.29    0.67
  -3   9   8   -0.63    0.87
  -2  -9   8    3.95    1.29
   2  -9  -8    0.89    1.14
   2  -9  -8    2.29    1.21
   2  -9  -8    3.86    0.98
   2   9  -8    1.40    1.16
   2   9  -8    2.06    0.79
  -2   9   8    3.24    1.05
   2   9  -8    2.03    1.22
  -2   9   8    1.11    0.85
   1  -9  -8    0.21    0.48
   1  -9  -8    0.81    0.85
  -1  -9   8    0.57    1.02
   1  -9  -8    0.11    0.80
  -1   9   8   -0.46    0.52
  -1   9   8   -0.21    0.55
   1   9  -8   -0.45    1.01
   1   9  -8   -0.81    0.69
   0  -9  -8    2.54    1.18
   0  -9  -8    4.72    1.15
   0  -9   8    2.15    1.13
   0   9  -8    2.30    1.29
   0   9   8    1.84    0.57
   0   9   8    2.95    0.66
   0   9  -8    1.17    1.03
   1  -9   8    4.69    1.42
  -1  -9  -8    3.63    1.31
  -1  -9  -8    3.46    1.01
  -1   9  -8    5.85    1.60
  -2  -9  -8   -0.98    0.73
   2  -9   8   -0.53    0.84
  -2   9  -8   -1.03    0.93
  -3  -9  -8    0.98    0.98
   3  -9   8    1.85    1.37
   3   9   8    1.94    0.54
  -3   9  -8    2.25    1.32
  -4  -9  -8    0.89    0.98
   4  -9   8    3.27    1.53
   4   9   8    1.70    0.71
  -4   9  -8    1.61    1.39
   4   9   8    2.74    0.86
   5  -9   8    4.13    1.80
   5  -9   8    2.74    1.69
   5   9   8    3.39    1.13
  -5   9  -8    2.75    1.70
   6  -9   8    0.27    1.27
   6  -9   8   -2.27    1.06
  -6   9  -8    0.07    1.38
   6   9   8   -1.02    0.91
  -6 -10   8    2.10    1.31
   6 -10  -8    0.62    1.21
   6 -10  -8   -0.40    1.25
   6  10  -8   -2.77    1.07
  -6  10   8    0.57    1.44
  -5 -10   8    0.02    0.75
  -5 -10   8    0.00    1.15
   5 -10  -8   -0.30    1.06
   5 -10  -8   -0.56    1.15
   5  10  -8   -0.87    1.03
  -5  10   8   -1.04    1.20
   4 -10  -8    5.55    1.75
  -4 -10   8    6.13    1.79
  -4 -10   8    2.90    1.25
   4 -10  -8    4.03    1.46
   4  10  -8    6.56    1.94
  -4  10   8    2.58    1.38
  -3 -10   8    3.42    1.50
   3 -10  -8    5.22    1.69
   3 -10  -8    4.46    1.54
  -3 -10   8    8.84    1.83
   3 -10  -8    5.16    1.41
  -3  10   8    4.39    1.37
   3  10  -8    5.41    1.66
  -3  10   8    6.84    1.67
   2 -10  -8   -0.40    0.89
   2 -10  -8   -0.05    0.90
   2 -10  -8    1.19    0.75
  -2 -10   8   -0.26    0.86
  -2  10   8   -2.05    0.54
  -2  10   8   -0.62    0.71
   2  10  -8   -0.61    0.99
  -1 -10   8    7.37    1.85
   1 -10  -8   10.56    1.76
   1 -10  -8    7.70    1.88
  -1  10   8    7.62    1.33
   1  10  -8    4.83    1.60
  -1  10   8    7.12    1.24
   1  10  -8   11.52    2.30
   0 -10  -8    2.48    1.01
   0 -10  -8    4.65    1.51
   0 -10   8    6.34    1.64
   0  10   8    4.72    0.79
   0  10   8    3.57    0.75
   0  10  -8    1.80    1.26
  -1 -10  -8   10.62    1.50
   1 -10   8    8.97    2.05
  -1 -10  -8   10.77    2.02
   1  10   8   10.02    0.73
  -1  10  -8    7.31    1.86
   2 -10   8    1.31    1.22
  -2 -10  -8    3.57    1.31
  -2  10  -8    2.30    1.40
  -3 -10  -8   -0.33    0.94
   3 -10   8    1.31    1.38
   3  10   8    1.45    0.48
  -3  10  -8    0.80    1.30
   4 -10   8    0.40    1.48
  -4 -10  -8    0.21    0.78
   4 -10   8   -1.06    0.95
   4  10   8    0.44    0.64
  -4  10  -8    0.58    1.20
   5 -10   8    2.48    1.77
  -5 -10  -8   -0.65    0.89
   5 -10   8    2.21    1.52
   5  10   8    0.96    0.80
  -5  10  -8    2.13    1.60
   6 -10   8    0.36    1.50
   6 -10   8   -1.20    1.10
   6  10   8    2.04    1.24
  -6  10  -8    1.33    1.58
   6 -11  -8   -1.22    1.33
   6 -11  -8   -0.21    1.30
  -6  11   8    1.69    1.62
   6  11  -8   -0.76    1.19
  -5 -11   8   -0.47    1.02
   5 -11  -8    1.60    1.36
   5 -11  -8    0.41    1.23
  -5 -11   8    1.81    1.12
   5  11  -8    0.80    1.33
  -5  11   8    2.98    1.55
  -4 -11   8   -0.44    1.09
   4 -11  -8   -0.76    0.96
  -4 -11   8   -0.04    1.00
   4 -11  -8   -0.69    1.06
   4 -11  -8    0.79    1.28
   4  11  -8    1.13    1.21
  -4  11   8   -1.50    1.04
  -3 -11   8    0.28    1.15
   3 -11  -8    1.02    1.23
   3 -11  -8   -1.15    0.96
   3 -11  -8   -0.23    0.70
  -3 -11   8    1.04    1.06
  -3  11   8    0.90    0.95
   3  11  -8   -1.27    0.87
   2 -11  -8    0.91    0.72
  -2 -11   8    0.84    0.97
   2 -11  -8   -0.05    1.06
  -2 -11   8   -0.22    1.13
   2 -11  -8    0.68    1.05
   2  11  -8   -0.12    1.06
  -2  11   8    1.30    0.90
  -2  11   8   -0.68    0.74
  -1 -11   8    3.42    1.70
   1 -11  -8    3.15    1.15
   1 -11  -8    1.71    1.32
  -1 -11   8    2.33    1.35
   1 -11  -8    4.55    0.82
   1  11  -8    2.32    1.39
  -1  11   8    2.17    0.93
  -1  11   8    3.88    1.06
   0 -11   8    4.68    1.52
   0 -11  -8    1.91    0.97
   0 -11  -8    3.19    1.51
   0  11   8    4.11    0.84
   0  11  -8    4.30    1.70
   0  11   8    4.33    0.84
   1 -11   8    0.16    1.01
  -1 -11  -8    0.87    0.72
  -1 -11  -8   -1.96    0.81
  -1  11  -8   -0.60    1.10
   1  11   8    0.56    0.35
   1  11   8    0.54    0.34
  -2 -11  -8    2.46    1.25
   2 -11   8    2.86    1.39
   2 -11   8    2.96    1.72
  -2  11  -8    3.05    1.59
  -3 -11  -8    3.85    1.39
   3 -11   8    3.52    1.92
   3 -11   8    3.41    1.54
   3  11   8    2.78    0.50
  -3  11  -8    3.11    1.58
   4 -11   8    2.01    1.80
  -4 -11  -8    2.04    1.09
   4 -11   8    4.19    1.70
  -4  11  -8    1.15    1.47
   4  11   8    1.97    0.74
  -5 -11  -8    0.96    1.05
   5 -11   8    0.04    1.56
   5 -11   8    2.94    1.88
   5  11   8    0.75    0.81
  -5  11  -8    2.51    1.74
   6 -11   8    2.20    1.87
   6 -11   8    1.02    1.90
  -6  11  -8   -0.01    1.54
   6  11   8    0.52    1.03
   5 -12  -8   -0.39    1.28
   5 -12  -8   -0.69    1.06
  -5 -12   8    1.28    1.26
  -5  12   8    0.29    1.49
   5  12  -8    2.02    1.47
   4 -12  -8   10.75    2.53
   4 -12  -8   14.27    2.82
  -4 -12   8   15.59    2.69
  -4 -12   8   11.76    2.15
   4 -12  -8   20.08    2.74
  -4  12   8   16.01    2.65
   3 -12  -8   -1.45    0.65
  -3 -12   8    0.86    1.26
   3 -12  -8    0.62    1.28
   3 -12  -8    0.09    1.21
  -3 -12   8   -0.66    1.01
  -3  12   8   -0.67    0.99
   3  12  -8   -1.32    0.77
   2 -12  -8   -0.02    0.65
   2 -12  -8   -0.41    0.89
  -2 -12   8   -3.16    0.82
  -2 -12   8   -1.28    0.90
   2 -12  -8    0.65    1.26
  -2  12   8   -0.50    0.80
   2  12  -8    0.37    1.34
   1 -12  -8   33.91    2.37
   1 -12  -8   33.84    3.42
  -1 -12   8   37.70    4.04
   1 -12  -8   27.18    3.63
  -1 -12   8   29.43    3.86
   1  12  -8   28.15    3.76
  -1  12   8   34.58    2.82
  -1  12   8   32.19    3.47
   0 -12   8   11.84    2.56
   0 -12  -8   12.80    1.85
   0 -12   8   16.33    2.58
   0 -12  -8    9.49    2.19
   0  12  -8   12.10    2.42
   0  12   8   15.54    1.61
   0  12   8   14.73    1.57
   1 -12   8    1.21    1.14
   1 -12   8   -1.81    1.00
  -1 -12  -8    1.07    1.16
  -1 -12  -8    0.45    0.79
   1  12   8    1.25    0.42
  -1  12  -8   -0.26    1.18
   1  12   8    0.51    0.41
   2 -12   8    0.33    0.96
   2 -12   8   -1.35    1.29
  -2 -12  -8   -0.20    1.00
  -2  12  -8    1.04    1.25
   3 -12   8   -1.58    0.90
  -3 -12  -8    0.43    1.06
   3 -12   8    1.01    1.70
  -3  12  -8    0.72    1.17
   4 -12   8    0.60    1.49
   4 -12   8    2.97    1.73
  -4 -12  -8    0.88    1.16
  -4  12  -8    3.35    1.69
   4  12   8    2.23    0.71
   5 -12   8    3.84    1.78
  -5 -12  -8   -1.40    0.86
   5 -12   8    0.83    1.66
   5  12   8    1.19    0.81
  -5  12  -8    4.66    2.06
   5 -13  -8   -1.36    1.35
   5 -13  -8    0.97    1.42
   5  13  -8    0.14    1.40
  -5  13   8   -0.13    1.25
  -4 -13   8    0.76    1.15
   4 -13  -8    1.09    1.46
   4 -13  -8   -0.77    1.02
  -4 -13   8    0.24    1.01
   4  13  -8   -1.74    1.19
  -4  13   8    1.59    1.54
   3 -13  -8    3.93    1.50
  -3 -13   8    2.78    1.55
  -3 -13   8    4.08    1.47
   3 -13  -8    3.61    1.64
   3  13  -8    3.23    1.49
  -3  13   8    1.11    1.26
   2 -13  -8    1.06    1.33
   2 -13  -8   -1.44    0.83
  -2 -13   8    0.39    1.25
  -2 -13   8   -0.25    1.02
   2  13  -8    4.32    1.67
  -2  13   8    0.56    0.98
   1 -13  -8    4.56    1.80
   1 -13  -8    8.86    1.70
  -1 -13   8    7.03    1.90
  -1 -13   8    4.65    1.91
   1  13  -8    7.61    2.05
  -1  13   8    8.60    1.51
   0 -13   8    1.65    1.56
   0 -13   8   -0.70    1.02
   0 -13  -8   -0.61    1.04
   0 -13  -8    0.88    0.80
   0  13   8   -0.11    0.59
   0  13  -8    0.11    1.07
  -1 -13  -8    0.71    1.26
   1 -13   8    1.28    1.31
   1 -13   8    1.27    1.68
   1  13   8    0.83    0.49
   1  13   8    1.76    0.49
  -1  13  -8    1.31    1.42
   2 -13   8    0.52    1.23
  -2 -13  -8    1.98    1.37
   2 -13   8    0.27    1.50
  -2  13  -8    0.11    1.36
  -3 -13  -8    0.43    1.11
   3 -13   8    0.92    1.23
   3 -13   8    1.13    1.56
  -3  13  -8    1.49    1.40
   4 -13   8    2.17    1.62
   4 -13   8    0.86    1.68
  -4 -13  -8    2.50    1.37
  -4  13  -8   -0.98    1.28
   4 -14  -8   -0.02    1.39
   4 -14  -8    1.36    1.67
  -4 -14   8   -0.37    1.15
   4  14  -8   -1.08    1.08
  -4  14   8   -2.45    1.04
  -3 -14   8   -1.56    0.92
   3 -14  -8   -0.06    1.24
   3 -14  -8    2.38    1.40
  -3 -14   8    0.05    1.82
  -3  14   8    1.44    1.46
   3  14  -8    0.11    1.17
   2 -14  -8    3.70    1.79
   2 -14  -8    3.56    1.36
  -2 -14   8    2.33    1.50
  -2 -14   8    7.54    1.94
  -2  14   8    3.74    1.43
   2  14  -8    0.39    1.34
  -1 -14   8   -0.53    1.47
  -1 -14   8    0.33    1.01
   1 -14  -8    1.51    1.49
   1 -14  -8    0.56    0.94
  -1  14   8    0.25    0.87
   1  14  -8    1.55    1.40
   0 -14  -8    1.17    1.42
   0 -14   8    1.30    1.18
   0 -14   8    0.93    1.55
   0  14  -8   -1.00    0.95
   0  14   8   -0.98    0.57
   1 -14   8    1.57    1.68
   1 -14   8    1.21    1.25
  -1 -14  -8    1.36    1.37
   1  14   8    2.91    0.70
  -1  14  -8    3.01    1.45
  -2 -14  -8   -2.21    0.96
   2 -14   8   -0.35    1.33
   2 -14   8   -0.03    1.58
  -2  14  -8   -0.17    1.20
  -3 -14  -8    0.58    1.07
   3 -14   8   -1.43    1.30
   3 -14   8    0.15    1.40
  -3  14  -8   -1.00    1.09
   4 -14   8   -2.40    1.28
   4 -14   8    0.38    1.40
  -4 -14  -8   -0.19    1.20
  -4  14  -8    0.54    1.79
   3 -15  -8    0.12    1.13
   3 -15  -8    3.27    1.95
  -3 -15   8    1.50    1.58
  -3  15   8    0.64    1.22
   3  15  -8   -0.05    1.39
   2 -15  -8   -0.53    0.91
  -2 -15   8   -0.23    1.31
   2 -15  -8    1.16    1.45
  -2  15   8   -0.18    0.89
   2  15  -8    1.70    1.54
  -1 -15   8    0.50    1.27
  -1 -15   8    2.49    1.70
   1 -15  -8   -0.24    1.21
  -1  15   8   -0.12    0.88
   1  15  -8    0.21    1.11
   0 -15  -8    1.71    1.54
   0 -15   8    2.05    1.61
   0 -15   8   -1.08    1.04
   0  15  -8    0.42    1.23
   0  15   8   -0.69    0.69
   1 -15   8    3.23    2.08
  -1 -15  -8    6.12    1.96
   1 -15   8    5.78    1.75
  -1  15  -8   -0.18    1.40
   1  15   8    3.60    0.77
   2 -15   8    0.31    1.73
  -2 -15  -8    0.10    1.24
   2 -15   8    0.83    1.44
  -2  15  -8    0.00    1.27
   3 -15   8   -0.44    1.41
  -3 -15  -8   -1.11    1.17
   3 -15   8   -0.44    1.59
  -2 -16   8   -0.92    1.42
   2 -16  -8   -0.75    1.28
   2  16  -8    0.36    1.56
  -2  16   8   -1.11    1.03
  -1 -16   8    6.84    2.31
   1 -16  -8    0.53    1.51
  -1  16   8    1.56    1.02
   1  16  -8    1.76    1.50
   0 -16   8    1.40    1.76
   0 -16  -8    2.68    1.67
   0  16  -8    3.63    1.64
   0  16   8    2.94    1.02
  -1 -16  -8    1.36    1.53
   1 -16   8    2.27    2.03
   1 -16   8    2.08    1.67
  -1  16  -8   -0.70    1.19
  -8   0   9    0.99    1.62
   8   0  -9    0.41    1.73
  -7   0   9    0.10    1.44
   7   0  -9   -0.25    1.38
   6   0  -9   -0.45    1.15
  -6   0   9    1.19    1.34
  -5   0   9    0.50    1.16
   5   0  -9    1.21    1.11
   4   0  -9    0.85    1.00
   4   0  -9    0.06    0.90
  -4   0   9    1.67    1.09
   3   0  -9   -0.50    0.62
  -3   0   9   -0.27    0.64
  -3   0   9    1.04    0.75
   3   0  -9   -0.28    0.76
   2   0  -9   -0.96    0.53
   2   0  -9   -0.53    0.58
  -2   0   9   -0.48    0.57
   2   0  -9   -0.57    0.57
  -2   0   9   -0.33    0.54
  -1   0   9   -0.11    0.51
   1   0  -9    0.26    0.48
   1   0  -9   -0.37    0.53
   1   0  -9   -1.09    0.42
  -1   0   9   -0.75    0.53
   0   0  -9   -0.02    0.43
   0   0   9   -0.09    0.49
   0   0  -9   -0.72    0.45
   0   0   9    0.02    0.45
   0   0  -9    0.44    0.64
  -1   0  -9    0.50    0.55
   1   0   9   -0.26    0.48
   1   0   9    0.16    0.47
  -1   0  -9    0.69    0.55
  -1   0  -9   -0.31    0.51
   2   0   9    0.28    0.54
  -2   0  -9   -0.10    0.52
  -2   0  -9   -0.40    0.58
   2   0   9    0.10    0.54
  -3   0  -9   -0.13    0.62
   3   0   9    0.59    0.66
   3   0   9   -0.70    0.61
   4   0   9   -0.52    0.64
   4   0   9    1.08    0.91
  -4   0  -9    1.37    0.90
   5   0   9   -0.64    0.82
  -5   0  -9    0.77    1.11
   5   0   9   -0.24    1.02
   6   0   9   -0.41    0.94
  -6   0  -9    1.46    1.26
   7   0   9    0.35    1.14
  -7   0  -9    1.62    1.42
  -8   0  -9    1.11    1.46
   8   0   9   -1.19    1.18
   8  -1  -9    2.37    1.77
  -8  -1   9    0.06    1.63
  -8   1   9    1.14    1.77
   8   1  -9    1.52    1.71
  -7  -1   9    1.52    1.53
   7  -1  -9    5.07    1.89
   7   1  -9    6.59    2.11
  -7   1   9    1.06    1.39
  -6  -1   9    0.49    1.19
   6  -1  -9   -0.25    1.13
  -6   1   9   -0.15    1.12
   6   1  -9   -1.08    1.04
   5  -1  -9    4.01    1.46
  -5  -1   9    0.73    1.18
   5   1  -9    1.77    1.21
   5   1  -9    0.89    1.23
  -5   1   9    0.58    1.14
   4  -1  -9   25.50    3.07
  -4  -1   9   23.87    2.95
   4  -1  -9   27.24    2.28
   4  -1  -9   25.88    3.12
   4   1  -9   24.73    3.05
  -4   1   9   28.02    3.04
   4   1  -9   28.82    3.30
  -3  -1   9    0.42    0.78
  -3  -1   9    0.14    0.71
   3  -1  -9   -0.58    0.69
   3  -1  -9    0.51    0.68
   3  -1  -9   -0.11    0.77
  -3   1   9    1.44    0.91
  -3   1   9   -0.50    0.62
   3   1  -9    1.05    0.90
   3   1  -9    0.18    0.68
   2  -1  -9   10.44    1.57
  -2  -1   9   15.67    1.86
   2  -1  -9   12.81    1.84
  -2  -1   9   13.35    1.84
   2  -1  -9   11.43    1.66
   2  -1  -9   13.53    1.71
  -2   1   9   11.91    1.63
   2   1  -9   12.91    1.83
   2   1  -9   13.18    1.85
  -2   1   9   16.78    1.91
   2   1  -9   11.28    1.68
   1  -1  -9   68.76    4.19
  -1  -1   9   66.32    4.32
  -1  -1   9   58.34    4.29
   1  -1  -9   60.97    4.32
   1  -1  -9   57.67    4.14
   1   1  -9   67.30    4.31
   1   1  -9   58.49    4.27
   1   1  -9   64.76    4.37
  -1   1   9   60.85    4.15
  -1   1   9   64.75    4.25
   0  -1   9   38.58    2.86
   0  -1  -9   31.43    2.88
   0  -1  -9   35.36    2.67
   0  -1  -9   42.74    2.79
   0  -1   9   37.33    2.90
   0   1  -9   43.14    2.92
   0   1  -9   38.87    2.96
   0   1  -9   39.88    3.03
   0   1   9   36.89    2.69
   0   1   9   42.59    2.84
  -1  -1  -9   44.88    2.90
   1  -1   9   49.34    3.23
  -1  -1  -9   40.79    2.89
  -1  -1  -9   43.28    3.22
   1  -1   9   40.72    3.06
  -1   1  -9   38.53    3.05
  -1   1  -9   42.43    3.23
   1   1   9   39.44    2.93
  -1   1  -9   39.69    2.99
   1   1   9   41.35    2.92
   2  -1   9    2.82    0.96
  -2  -1  -9    4.40    0.89
   2  -1   9    2.41    0.84
  -2  -1  -9    4.47    0.88
   2   1   9    5.09    0.94
  -2   1  -9    3.32    0.91
   2   1   9    2.91    0.85
  -2   1  -9    6.06    1.17
  -3  -1  -9    1.72    0.76
  -3  -1  -9    0.42    0.59
   3  -1   9    3.62    1.12
   3  -1   9    0.81    0.84
   3   1   9    1.75    0.72
  -3   1  -9    0.37    0.69
   3   1   9    2.48    0.95
  -4  -1  -9    3.29    1.08
   4  -1   9    6.03    1.43
   4  -1   9    2.35    1.11
   4   1   9    4.53    1.28
   4   1   9    3.69    1.13
  -4   1  -9    3.71    1.18
   5  -1   9    6.15    1.56
  -5  -1  -9    3.56    1.28
   5   1   9    4.14    1.34
   5   1   9    8.54    1.93
  -5   1  -9    5.61    1.60
   6  -1   9    1.12    1.17
  -6  -1  -9    2.14    1.14
  -6   1  -9    2.14    1.47
   6   1   9    3.46    1.41
   7  -1   9   -0.56    1.06
  -7  -1  -9    2.67    1.57
  -7   1  -9    1.17    1.33
   7   1   9    0.45    1.35
   8  -2  -9   -0.71    1.51
  -8  -2   9   -1.22    1.10
  -8   2   9   -0.76    1.40
   8   2  -9   -1.00    1.54
   8   2  -9    0.01    1.27
   7  -2  -9    2.05    1.70
  -7  -2   9    5.94    1.93
   7   2  -9    0.81    1.62
   7   2  -9    0.37    1.30
  -7   2   9    5.93    2.10
  -6  -2   9   -0.44    1.03
   6  -2  -9    1.13    1.31
   6  -2  -9    2.37    0.92
   6   2  -9   -0.59    1.22
   6   2  -9   -0.08    1.09
  -6   2   9    1.54    1.26
  -5  -2   9    1.28    1.15
   5  -2  -9   -0.26    0.74
   5  -2  -9    0.50    1.15
   5   2  -9    0.41    1.09
   5   2  -9   -1.37    0.92
  -5   2   9   -0.16    1.00
  -4  -2   9    5.49    1.45
   4  -2  -9    7.97    1.36
   4  -2  -9    9.38    1.79
   4  -2  -9    8.07    1.77
   4   2  -9    7.74    1.69
   4   2  -9    5.15    1.53
  -4   2   9    5.59    1.47
  -3  -2   9    0.91    0.96
   3  -2  -9   -0.58    0.61
   3  -2  -9    0.73    0.75
   3  -2  -9    1.39    0.85
  -3  -2   9   -0.45    0.69
   3   2  -9   -0.11    0.79
  -3   2   9    0.61    0.76
  -3   2   9    0.57    0.83
   3   2  -9    0.09    0.69
   3   2  -9    1.29    1.02
  -2  -2   9    4.90    1.18
   2  -2  -9    3.71    0.98
   2  -2  -9    4.56    1.04
   2  -2  -9    4.17    1.08
   2  -2  -9    3.11    1.10
  -2  -2   9    5.63    1.31
  -2   2   9    4.85    1.05
   2   2  -9    4.95    1.22
   2   2  -9    3.32    1.14
   2   2  -9    3.91    1.08
  -2   2   9    3.78    1.00
   1  -2  -9   18.76    2.08
   1  -2  -9   19.19    1.90
   1  -2  -9   20.36    1.65
  -1  -2   9   19.12    2.18
  -1  -2   9   16.34    1.99
   1  -2  -9   19.19    2.20
   1   2  -9   10.77    1.79
   1   2  -9   17.47    2.01
   1   2  -9   15.20    1.99
  -1   2   9   14.94    1.68
  -1   2   9   18.23    1.84
   0  -2   9    8.08    1.29
   0  -2   9    8.60    1.38
   0  -2  -9    8.88    1.06
   0  -2  -9    9.10    1.12
   0  -2  -9    7.10    1.32
   0  -2  -9    8.46    1.38
   0   2  -9    7.77    1.41
   0   2   9    9.22    1.14
   0   2   9   10.15    1.22
   0   2  -9    6.19    1.17
   0   2  -9    9.05    1.41
  -1  -2  -9   46.71    3.11
   1  -2   9   53.82    3.61
  -1  -2  -9   49.99    3.12
   1  -2   9   51.71    3.53
  -1  -2  -9   47.30    3.52
  -1   2  -9   49.37    3.44
   1   2   9   44.47    3.16
  -1   2  -9   39.17    3.40
   1   2   9   47.96    3.16
  -2  -2  -9   16.54    1.51
  -2  -2  -9   11.58    1.35
   2  -2   9    9.88    1.65
   2  -2   9   11.00    1.66
  -2   2  -9   12.19    1.77
   2   2   9   11.55    1.39
   2   2   9   13.83    1.53
  -2   2  -9   11.88    1.65
  -3  -2  -9    5.31    0.99
   3  -2   9    3.52    1.15
  -3  -2  -9    5.55    1.01
   3  -2   9    3.87    1.28
   3   2   9    4.20    1.07
   3   2   9    4.09    0.96
   4  -2   9    5.19    1.43
  -4  -2  -9    4.89    1.16
   4  -2   9    3.88    1.38
  -4   2  -9    3.13    1.20
   4   2   9    4.48    1.33
   5  -2   9    1.15    1.08
  -5  -2  -9    1.09    0.86
   5   2   9    2.26    1.24
  -5   2  -9    5.04    1.56
   5   2   9    2.31    1.15
  -6  -2  -9   -0.39    0.90
   6  -2   9    0.41    1.09
  -6   2  -9    0.93    1.15
   6   2   9   -0.52    0.87
   7  -2   9    0.17    1.17
  -7  -2  -9    1.20    1.19
   7   2   9   -0.24    1.06
  -7   2  -9    0.77    1.50
   8  -3  -9   -1.36    1.31
  -8  -3   9   -0.49    1.32
   8   3  -9    0.25    1.34
   8   3  -9    0.56    1.47
  -8   3   9   -0.87    1.36
  -7  -3   9    1.85    1.61
   7  -3  -9    0.12    1.40
   7   3  -9    0.08    1.26
  -7   3   9    0.06    1.25
   7   3  -9    0.28    1.24
   6  -3  -9    6.27    1.31
   6  -3  -9    5.73    1.94
   6   3  -9    8.07    2.01
  -6   3   9    8.58    2.10
   6   3  -9    4.75    1.76
   5  -3  -9    4.35    1.57
   5  -3  -9    8.28    1.47
  -5  -3   9    6.61    1.76
   5   3  -9    6.02    1.75
  -5   3   9    5.00    1.58
   5   3  -9    4.73    1.67
   4  -3  -9    2.61    0.90
  -4  -3   9    2.34    1.06
   4  -3  -9    2.16    1.10
   4  -3  -9    0.73    1.02
   4   3  -9    2.80    1.27
   4   3  -9    0.85    0.93
  -4   3   9    1.32    1.04
  -3  -3   9   13.91    2.12
   3  -3  -9   13.24    2.11
   3  -3  -9   15.07    2.09
   3  -3  -9   14.70    1.98
   3   3  -9   18.01    2.39
  -3   3   9   15.26    2.08
   3   3  -9   17.39    2.24
  -3   3   9   15.37    2.13
   3   3  -9   20.55    2.74
   2  -3  -9    7.29    1.32
  -2  -3   9    3.50    1.09
   2  -3  -9    6.30    1.14
   2  -3  -9    6.05    1.34
   2  -3  -9    4.80    1.11
  -2  -3   9    8.29    1.53
   2   3  -9    7.02    1.41
  -2   3   9    4.13    1.04
   2   3  -9    5.60    1.36
  -2   3   9    6.98    1.31
   2   3  -9    6.61    1.27
   1  -3  -9   -0.79    0.43
  -1  -3   9   -0.88    0.59
  -1  -3   9    0.54    0.65
   1  -3  -9    0.56    0.69
   1  -3  -9    0.13    0.47
   1  -3  -9   -0.66    0.60
  -1   3   9    0.79    0.53
   1   3  -9   -0.02    0.72
  -1   3   9   -0.22    0.47
   1   3  -9    0.36    0.69
   1   3  -9    0.69    0.66
   0  -3  -9   82.95    5.47
   0  -3   9   84.93    5.57
   0  -3   9   77.27    5.42
   0  -3  -9   84.43    4.99
   0  -3  -9   75.85    5.42
   0   3   9   87.47    5.11
   0   3  -9   85.99    5.49
   0   3  -9   82.85    5.46
   0   3  -9   83.92    5.57
   0   3   9   80.56    5.05
   1  -3   9    5.26    1.17
  -1  -3  -9    6.08    1.26
  -1  -3  -9    7.17    1.37
   1  -3   9    6.90    1.33
  -1  -3  -9    6.39    0.78
   1   3   9    7.64    0.95
  -1   3  -9    5.31    1.29
   1   3   9    7.98    0.93
  -1   3  -9    7.18    1.26
   2  -3   9   48.73    3.64
  -2  -3  -9   44.24    2.93
   2  -3   9   42.81    3.48
  -2   3  -9   44.66    3.44
   2   3   9   47.69    3.12
  -2   3  -9   46.17    3.58
   2   3   9   44.35    3.05
   3  -3   9    3.14    1.20
  -3  -3  -9    5.98    0.96
   3  -3   9    3.51    1.22
  -3  -3  -9    4.14    0.85
   3   3   9    4.20    0.97
  -3   3  -9    3.42    1.19
   3   3   9    5.21    1.00
  -4  -3  -9    6.86    1.25
   4  -3   9    5.89    1.53
   4   3   9    8.99    1.62
  -4   3  -9    5.40    1.50
   4   3   9    5.08    1.25
  -5  -3  -9    5.31    1.37
   5  -3   9    5.94    1.73
   5   3   9    3.91    1.34
   5   3   9    3.59    1.27
  -5   3  -9    4.64    1.58
  -6  -3  -9    4.77    1.50
   6  -3   9    0.61    1.09
  -6   3  -9    2.73    1.46
   6   3   9    0.66    1.03
   7  -3   9    0.57    1.22
  -7   3  -9    4.07    1.76
   7   3   9    4.43    1.74
  -7  -4   9    2.51    1.59
   7  -4  -9    5.30    2.03
  -7   4   9    7.33    2.20
   7   4  -9    4.21    1.78
   7   4  -9    5.61    2.19
   6  -4  -9    2.99    1.12
   6  -4  -9    2.12    1.46
  -6  -4   9    4.37    1.69
   6   4  -9    0.19    0.98
   6   4  -9    3.32    1.63
  -6   4   9    3.71    1.67
   5  -4  -9    2.15    1.33
   5  -4  -9    2.70    1.10
  -5  -4   9    3.07    1.47
  -5   4   9    2.23    1.38
   5   4  -9    1.73    1.32
   5   4  -9    1.87    1.28
   4  -4  -9    4.88    1.33
   4  -4  -9    3.99    1.38
  -4  -4   9    5.81    1.54
   4   4  -9    5.16    1.59
   4   4  -9    5.61    1.39
  -4   4   9    2.87    1.21
   3  -4  -9    2.07    1.13
   3  -4  -9    0.90    0.82
  -3  -4   9    1.35    1.02
   3  -4  -9    1.14    0.84
  -3   4   9    1.86    0.92
   3   4  -9   -0.75    0.80
  -3   4   9    0.41    0.78
   3   4  -9    0.23    0.75
   2  -4  -9   25.12    2.44
   2  -4  -9   25.75    2.15
  -2  -4   9   16.88    2.39
   2  -4  -9   25.27    2.77
   2  -4  -9   20.57    2.46
  -2  -4   9   34.60    3.20
  -2   4   9   20.00    2.22
   2   4  -9   29.02    2.92
   2   4  -9   22.26    2.71
   2   4  -9   26.63    2.66
  -2   4   9   27.22    2.58
   1  -4  -9    0.08    0.48
   1  -4  -9   -0.40    0.39
   1  -4  -9   -0.83    0.61
   1  -4  -9    0.41    0.70
  -1  -4   9    0.75    0.71
  -1  -4   9    1.93    0.92
   1   4  -9    0.00    0.58
   1   4  -9   -0.08    0.73
  -1   4   9   -0.50    0.41
  -1   4   9    0.18    0.47
   1   4  -9    0.58    0.77
   0  -4  -9   40.42    2.50
   0  -4  -9   37.02    3.01
   0  -4  -9   33.58    2.94
   0  -4   9   35.20    3.13
   0  -4   9   40.47    3.13
   0   4  -9   37.48    3.00
   0   4  -9   40.41    3.12
   0   4  -9   45.44    3.35
   0   4   9   40.90    2.62
   0   4   9   38.96    2.58
  -1  -4  -9   29.62    2.59
   1  -4   9   27.79    2.95
  -1  -4  -9   30.49    2.59
  -1  -4  -9   32.41    1.91
   1  -4   9   33.49    2.86
  -1  -4  -9   31.13    1.89
   1   4   9   33.33    2.12
  -1   4  -9   27.53    3.07
  -1   4  -9   36.90    2.79
   1   4   9   33.08    2.15
  -2  -4  -9    5.78    0.66
  -2  -4  -9    6.45    1.31
   2  -4   9    3.75    1.24
   2  -4   9    2.68    1.09
  -2  -4  -9    5.71    0.64
  -2   4  -9    3.72    1.18
   2   4   9    4.12    0.79
   2   4   9    5.79    0.81
   3  -4   9    9.05    1.75
  -3  -4  -9    9.52    1.15
   3  -4   9   10.62    2.18
   3   4   9    9.66    1.36
   3   4   9    9.47    1.32
  -3   4  -9   10.24    1.88
  -4  -4  -9    6.02    1.08
   4  -4   9    2.65    1.24
   4   4   9    4.71    1.19
  -4   4  -9    3.71    1.41
   4   4   9    3.32    1.03
   5  -4   9    7.32    1.86
  -5  -4  -9   10.22    1.65
   5   4   9    7.41    1.68
  -5   4  -9    8.58    2.04
   5   4   9    7.49    1.60
  -6  -4  -9   -1.55    0.69
   6  -4   9   -0.29    1.11
  -6   4  -9    0.75    1.37
   6   4   9   -0.94    0.87
   7  -4   9    0.56    1.35
  -7   4  -9    1.29    1.78
   7   4   9    4.32    1.64
   7  -5  -9    3.26    1.30
   7  -5  -9    3.31    1.67
  -7  -5   9    5.90    2.08
   7   5  -9    2.04    1.46
   7   5  -9    4.41    1.94
  -7   5   9    2.46    1.71
   6  -5  -9   -0.07    0.76
  -6  -5   9   -0.45    1.04
   6  -5  -9    0.46    1.44
  -6   5   9    1.93    1.39
   6   5  -9    1.13    1.22
   6   5  -9   -0.27    1.09
   5  -5  -9    6.75    1.54
  -5  -5   9    7.81    1.90
   5   5  -9    4.63    1.50
   5   5  -9    8.41    2.11
  -5   5   9    5.76    1.65
   4  -5  -9   11.76    2.07
  -4  -5   9   12.15    2.16
   4  -5  -9   11.31    1.88
  -4   5   9    9.44    1.92
  -4   5   9   12.01    2.33
   4   5  -9   12.99    1.98
   4   5  -9    8.39    2.00
  -3  -5   9   12.53    2.06
   3  -5  -9   15.04    2.06
   3  -5  -9   10.41    1.71
   3  -5  -9   11.81    2.11
  -3   5   9   11.18    1.82
   3   5  -9   14.08    2.27
   3   5  -9   14.12    1.95
   2  -5  -9    6.52    1.50
  -2  -5   9   10.84    1.81
   2  -5  -9    9.61    1.43
   2  -5  -9    9.09    1.41
   2  -5  -9    9.73    1.66
   2   5  -9    6.43    1.36
  -2   5   9   12.44    1.64
   2   5  -9   12.04    1.86
   2   5  -9   11.37    1.91
  -2   5   9    9.44    1.39
   1  -5  -9    6.44    1.38
   1  -5  -9    8.16    1.49
   1  -5  -9    7.02    1.03
  -1  -5   9    5.55    1.39
  -1  -5   9    8.01    1.51
   1  -5  -9    9.26    1.09
  -1   5   9    7.98    1.12
  -1   5   9    6.79    1.05
   1   5  -9    8.21    1.59
   1   5  -9    9.18    1.63
   0  -5  -9    2.49    0.43
   0  -5  -9    1.93    0.85
   0  -5   9    3.24    1.11
   0  -5  -9    2.85    0.43
   0  -5   9    2.10    0.93
   0  -5  -9    3.32    1.05
   0   5   9    1.99    0.52
   0   5  -9    1.91    1.08
   0   5  -9    1.95    0.88
   0   5  -9    0.74    0.80
   0   5   9    2.03    0.51
  -1  -5  -9   17.97    2.20
   1  -5   9   14.92    2.10
   1  -5   9   23.31    2.64
  -1  -5  -9   21.76    2.26
  -1   5  -9   15.84    2.25
   1   5   9   17.27    1.27
   1   5   9   18.29    1.26
  -1   5  -9   19.96    2.32
   2  -5   9    0.56    0.92
   2  -5   9    1.16    0.81
  -2  -5  -9    1.24    0.87
   2   5   9    0.99    0.43
   2   5   9    0.58    0.44
  -2   5  -9    0.75    0.87
  -3  -5  -9   12.21    1.03
  -3  -5  -9   11.24    1.11
   3  -5   9    9.67    1.90
  -3   5  -9   13.47    2.16
   3   5   9   12.44    1.46
   3   5   9   10.46    1.34
   4  -5   9    2.78    1.34
   4   5   9    2.38    0.94
  -4   5  -9    5.02    1.58
   4   5   9    1.51    0.88
  -5  -5  -9    0.28    0.74
   5  -5   9    3.18    1.46
   5   5   9    1.14    1.01
  -5   5  -9    0.19    1.14
   5   5   9    1.26    1.04
  -6  -5  -9    1.05    0.89
   6  -5   9    1.54    1.42
   6   5   9    2.43    1.34
  -6   5  -9    1.31    1.28
   7  -5   9    0.81    1.34
   7  -5   9    0.14    1.33
   7   5   9    1.03    1.40
  -7   5  -9   -0.55    1.40
   7  -6  -9   -1.96    1.07
  -7  -6   9   -0.90    1.06
   7  -6  -9    1.78    1.13
   7   6  -9    0.80    1.31
  -7   6   9    0.08    1.28
   7   6  -9    2.11    1.45
  -6  -6   9    4.15    1.67
   6  -6  -9    1.50    1.38
   6  -6  -9    0.78    1.02
   6   6  -9    0.18    1.26
  -6   6   9    0.76    1.45
   6   6  -9    1.98    1.44
   5  -6  -9    0.58    1.14
   5  -6  -9    2.06    1.13
  -5  -6   9   -1.22    0.77
   5   6  -9    0.45    1.21
  -5   6   9   -2.47    1.08
   5   6  -9    1.00    1.05
  -4  -6   9    0.49    1.08
   4  -6  -9    0.70    0.96
   4  -6  -9    0.19    1.06
   4   6  -9    0.74    0.85
  -4   6   9   -1.38    0.88
   4   6  -9   -0.91    0.83
  -4   6   9   -0.14    0.80
   3  -6  -9   -0.40    0.91
   3  -6  -9    0.28    0.79
  -3  -6   9   -0.23    0.82
   3  -6  -9   -0.47    0.73
  -3   6   9    0.01    0.75
   3   6  -9   -0.29    0.91
  -3   6   9   -0.45    0.68
   3   6  -9   -0.14    0.63
   2  -6  -9    0.04    0.85
   2  -6  -9    0.77    0.90
   2  -6  -9    0.97    0.67
  -2  -6   9    1.31    0.91
   2   6  -9    0.16    0.79
  -2   6   9    1.74    0.85
   2   6  -9    0.32    0.89
  -2   6   9   -0.46    0.59
   2   6  -9    0.49    0.72
   1  -6  -9   20.33    2.51
   1  -6  -9   22.91    1.77
   1  -6  -9   22.35    2.61
  -1  -6   9   25.10    2.77
   1   6  -9   22.98    2.71
   1   6  -9   25.88    2.48
  -1   6   9   22.40    1.90
   1   6  -9   21.33    2.70
  -1   6   9   21.86    1.85
   0  -6   9    5.06    1.27
   0  -6  -9    3.32    0.98
   0  -6  -9    0.46    0.87
   0   6  -9    1.54    1.03
   0   6   9    2.63    0.52
   0   6   9    2.89    0.56
   0   6  -9    1.16    0.90
  -1  -6  -9    0.02    0.66
  -1  -6  -9    0.39    0.85
   1  -6   9    0.96    0.89
   1   6   9    0.39    0.17
  -1   6  -9    0.54    0.78
  -1   6  -9    0.03    0.79
   2  -6   9    1.67    0.98
  -2  -6  -9   -0.15    0.80
   2   6   9    0.59    0.33
   2   6   9    0.30    0.31
  -2   6  -9    0.72    0.95
  -3  -6  -9    2.14    1.00
   3  -6   9    2.33    1.22
  -3   6  -9    4.21    1.46
   3   6   9    1.68    0.67
   3   6   9    1.32    0.63
  -4  -6  -9    3.36    0.74
   4  -6   9    1.98    1.34
   4   6   9    2.73    0.94
   4   6   9    3.66    0.96
  -4   6  -9    3.51    1.43
   5  -6   9    3.54    1.58
  -5   6  -9    3.21    1.56
   5   6   9    3.91    1.26
   6  -6   9   -0.50    1.07
  -6   6  -9    0.34    1.38
   6   6   9   -1.00    0.87
   7  -6   9    0.24    1.39
   7  -6   9   -0.86    1.33
  -7   6  -9   -1.17    1.12
   7   6   9    1.70    1.24
  -7  -7   9    1.23    1.56
   7  -7  -9    3.53    1.38
   7  -7  -9    1.20    1.69
  -7   7   9   -0.26    1.23
   7   7  -9    0.16    1.13
   7   7  -9    3.84    1.76
   6  -7  -9   -1.29    1.20
   6  -7  -9    0.64    0.96
  -6  -7   9    0.32    1.26
   6   7  -9   -0.19    1.03
  -6   7   9   -0.45    1.46
   6   7  -9   -0.45    1.31
  -5  -7   9    2.04    1.21
   5  -7  -9    2.58    1.40
   5  -7  -9    3.22    1.36
  -5  -7   9    2.10    0.90
   5   7  -9    1.69    1.47
   5   7  -9    4.09    1.35
  -5   7   9    0.66    1.09
   4  -7  -9    0.46    0.99
  -4  -7   9    1.92    1.21
   4  -7  -9    0.58    1.03
   4   7  -9    2.00    0.98
  -4   7   9    0.91    1.15
   4   7  -9    0.06    1.19
  -4   7   9    0.15    0.93
  -3  -7   9    3.19    1.30
   3  -7  -9    4.83    1.40
   3  -7  -9    7.27    1.76
   3  -7  -9    4.40    1.23
  -3   7   9    3.14    1.16
  -3   7   9    3.61    1.30
   3   7  -9    4.89    1.17
   3   7  -9    4.66    1.55
   2  -7  -9   -0.18    0.62
   2  -7  -9   -0.90    0.72
  -2  -7   9    0.23    0.85
   2  -7  -9   -0.35    0.76
   2   7  -9   -0.50    0.68
  -2   7   9   -1.09    0.57
  -2   7   9    0.41    0.77
   2   7  -9   -0.59    0.68
   2   7  -9   -0.38    0.76
   1  -7  -9    0.76    0.78
   1  -7  -9    0.25    0.73
   1  -7  -9    0.66    0.50
  -1  -7   9   -0.96    0.70
   1   7  -9    0.86    0.84
  -1   7   9    1.30    0.65
  -1   7   9    0.28    0.58
   1   7  -9    0.18    0.88
   1   7  -9    0.04    0.67
   0  -7  -9    9.60    1.60
   0  -7   9   11.33    1.94
   0  -7  -9   12.34    1.91
   0   7  -9   11.05    1.88
   0   7   9   11.30    1.07
   0   7   9   10.52    1.07
   0   7  -9    8.51    1.78
  -1  -7  -9   16.16    1.94
   1  -7   9    9.43    1.83
  -1  -7  -9   12.54    1.96
  -1   7  -9   13.00    2.19
   2  -7   9    7.02    1.68
  -2  -7  -9    8.79    1.71
  -2   7  -9    9.86    1.96
  -3  -7  -9   -0.52    0.75
   3  -7   9    0.78    1.05
   3   7   9    0.62    0.54
  -3   7  -9   -0.61    1.01
   3   7   9    1.70    0.58
  -4  -7  -9    2.98    0.54
   4  -7   9    3.60    1.51
  -4  -7  -9    2.26    0.48
  -4   7  -9    2.03    1.39
   4   7   9    3.85    0.99
   5  -7   9   -0.14    1.17
   5   7   9   -0.74    0.66
  -5   7  -9    0.52    1.33
   6  -7   9    4.58    1.81
   6   7   9    0.97    1.09
  -6   7  -9    1.40    1.42
   7  -7   9    0.58    1.53
   7  -7   9   -0.81    1.45
  -7   7  -9    0.33    1.33
   7   7   9   -0.60    1.12
  -7  -8   9    2.60    1.63
   7  -8  -9   -0.06    1.06
   7  -8  -9   -0.68    1.35
   7   8  -9   -0.17    1.09
  -7   8   9   -0.67    1.43
   7   8  -9   -0.44    1.40
   6  -8  -9    1.83    1.44
   6  -8  -9    0.07    0.99
[truncated: 334,072 more chars]
