# Supplementary material for: Ambiphilic boron in 1,4,2,5-diazadiborinine
Source: Nat Commun. 2016 Jun 9;7:11871. doi: 10.1038/ncomms11871 (PMC4906229; doi:10.1038/ncomms11871)
Supplement: Supplementary Data 4 — Crystallographic information for compound 4 [file ncomms11871-s5.cif]

data_global
_audit_creation_method                  'APEX3 v2015.5-2'

_publ_requested_journal                 ?

_publ_contact_author_name               ?
_publ_contact_author_address            
;
;
_publ_contact_author_email              ?
_publ_contact_author_fax                ?
_publ_contact_author_phone              ?

_publ_section_title                     
;
;
_publ_section_abstract                  
;
;
_publ_section_references                
;
;
_publ_section_comment                   
;
;

data_I
_chemical_name_systematic               ?
_chemical_name_common                   ?
_chemical_formula_moiety                ?
_chemical_formula_sum                   'C26 H33 B3 N4 O2'
_chemical_formula_iupac                 ?
_chemical_formula_weight                465.99

_chemical_melting_point                 ?

_space_group_crystal_system             monoclinic
_space_group_name_H-M_alt               'C 1 2/c 1'
_space_group_name_Hall                  '-C 2yc'
loop_
    _space_group_symop_operation_xyz
    'x, y, z'
    '-x, y, -z+1/2'
    'x+1/2, y+1/2, z'
    '-x+1/2, y+1/2, -z+1/2'
    '-x, -y, -z'
    'x, -y, z-1/2'
    '-x+1/2, -y+1/2, -z'
    'x+1/2, -y+1/2, z-1/2'

_cell_length_a                          29.987(3)
_cell_length_b                          7.0147(7)
_cell_length_c                          25.999(3)
_cell_angle_alpha                       90
_cell_angle_beta                        110.164(4)
_cell_angle_gamma                       90
_cell_volume                            5133.7(9)
_cell_formula_units_Z                   8
_cell_measurement_reflns_used           1546
_cell_measurement_theta_min             2.5583
_cell_measurement_theta_max             20.7117
_cell_measurement_temperature           103.(2)

_exptl_crystal_description              plate
_exptl_crystal_colour                   colourless
_exptl_crystal_size_max                 0.420
_exptl_crystal_size_mid                 0.100
_exptl_crystal_size_min                 0.080
_exptl_crystal_density_diffrn           1.206
_exptl_crystal_density_meas             ?
_exptl_crystal_density_method           'not measured'
_exptl_crystal_F_000                    1984

_exptl_absorpt_coefficient_mu           0.075
_exptl_absorpt_correction_type          Multi-Scan
_exptl_absorpt_process_details          
;
SADABS-2014/5 - Bruker AXS area detector scaling and absorption correction
;
_exptl_absorpt_correction_T_min         0.75
_exptl_absorpt_correction_T_max         0.99

_exptl_special_details                  
;
; 

_diffrn_ambient_temperature             103.(2)

_diffrn_source                          'fine-focus sealed tube'
_diffrn_source_type                     'Bruker KappaCCD'

_diffrn_radiation_type                  MoK\a
_diffrn_radiation_wavelength            0.71073
_diffrn_radiation_monochromator         'graphite'
_diffrn_measurement_device_type         'CCD area detector'
_diffrn_measurement_method              'phi and omega scans'
_diffrn_detector_area_resol_mean        8.3333
_diffrn_reflns_number                   23680
_diffrn_reflns_av_R_equivalents         0.0959
_diffrn_reflns_av_unetI/netI            0.0853
_diffrn_reflns_theta_min                2.56
_diffrn_reflns_theta_max                25.05
_diffrn_reflns_theta_full               25.05
_diffrn_measured_fraction_theta_max     0.997
_diffrn_measured_fraction_theta_full    0.997
_diffrn_reflns_limit_h_min              -35
_diffrn_reflns_limit_h_max              35
_diffrn_reflns_limit_k_min              -8
_diffrn_reflns_limit_k_max              8
_diffrn_reflns_limit_l_min              -28
_diffrn_reflns_limit_l_max              30

_refine_special_details                 
;
;

_reflns_number_total                    4547
_reflns_number_gt                       2840
_reflns_threshold_expression            'I > 2\s(I)'

_refine_ls_structure_factor_coef        Fsqd
_refine_ls_matrix_type                  full
_refine_ls_R_factor_all                 0.1059
_refine_ls_R_factor_gt                  0.0544
_refine_ls_wR_factor_gt                 0.1129
_refine_ls_wR_factor_ref                0.1375
_refine_ls_goodness_of_fit_ref          1.019
_refine_ls_restrained_S_all             1.019
_refine_ls_number_reflns                4547
_refine_ls_number_parameters            326
_refine_ls_number_restraints            0
_refine_ls_number_constraints           ?
_refine_ls_hydrogen_treatment           mixed
_refine_ls_weighting_scheme             calc
_refine_ls_weighting_details            
    'w=1/[\s^2^(Fo^2^)+(0.0563P)^2^+1.9215P] where P=(Fo^2^+2Fc^2^)/3'

_atom_sites_solution_hydrogens          mixed
_atom_sites_solution_primary            ?
_atom_sites_solution_secondary          ?

_refine_ls_shift/su_max                 0.000
_refine_ls_shift/su_mean                0.000
_refine_diff_density_max                0.271
_refine_diff_density_min                -0.310
_refine_ls_extinction_method            none
_refine_ls_extinction_coef              ?

loop_
    _atom_type_symbol
    _atom_type_description
    _atom_type_scat_dispersion_real
    _atom_type_scat_dispersion_imag
    _atom_type_scat_source
    C C 0.0033 0.0016 'International Tables Vol C Tables 4.2.6.8 and 6.1.1.4'
    H H 0.0000 0.0000 'International Tables Vol C Tables 4.2.6.8 and 6.1.1.4'
    B B 0.0013 0.0007 'International Tables Vol C Tables 4.2.6.8 and 6.1.1.4'
    N N 0.0061 0.0033 'International Tables Vol C Tables 4.2.6.8 and 6.1.1.4'
    O O 0.0106 0.0060 'International Tables Vol C Tables 4.2.6.8 and 6.1.1.4'

_computing_data_collection              'APEX3 (Bruker AXS Inc., 2015)'
_computing_cell_refinement              'SAINT V8.34A (Bruker AXS Inc., 2013)'
_computing_data_reduction               'SAINT V8.34A (Bruker AXS Inc., 2013)'
_computing_structure_solution           'XT, VERSION 2014/4'
_computing_structure_refinement         'SHELXL-2014/7 (Sheldrick, 2014)'
_computing_molecular_graphics           'XP (Bruker AXS Inc., 2015)'
_computing_publication_material         'APEX3 (Bruker AXS Inc., 2015)'

loop_
    _atom_site_type_symbol
    _atom_site_label
    _atom_site_fract_x
    _atom_site_fract_y
    _atom_site_fract_z
    _atom_site_U_iso_or_equiv
    _atom_site_adp_type
    _atom_site_calc_flag
    _atom_site_refinement_flags_adp
    _atom_site_refinement_flags_occupancy
    _atom_site_refinement_flags_posn
    _atom_site_occupancy
    _atom_site_disorder_assembly
    _atom_site_disorder_group
    B B1 0.23954(10) 0.5196(4) 0.59165(12) 0.0163(7) Uani d . . . 1 . .
    B B2 0.35396(10) 0.5426(4) 0.65467(12) 0.0159(7) Uani d . . . 1 . .
    B B3 0.39321(10) 0.4533(4) 0.62537(12) 0.0174(7) Uani d . . . 1 . .
    C C1 0.19469(9) 0.5965(3) 0.60633(10) 0.0169(6) Uani d . . . 1 . .
    C C2 0.14798(9) 0.5683(4) 0.57190(11) 0.0240(7) Uani d . . . 1 . .
    H H2 0.1419 0.4886 0.5407 0.029 Uiso calc U . R 1 . .
    C C3 0.10986(10) 0.6535(4) 0.58197(13) 0.0325(8) Uani d . . . 1 . .
    H H3 0.0783 0.6306 0.558 0.039 Uiso calc U . R 1 . .
    C C4 0.11787(10) 0.7713(4) 0.62683(12) 0.0325(8) Uani d . . . 1 . .
    H H4 0.0921 0.8335 0.6331 0.039 Uiso calc U . R 1 . .
    C C5 0.16372(10) 0.7979(4) 0.66244(12) 0.0279(7) Uani d . . . 1 . .
    H H5 0.1695 0.8757 0.694 0.033 Uiso calc U . R 1 . .
    C C6 0.20130(9) 0.7115(3) 0.65233(11) 0.0215(6) Uani d . . . 1 . .
    H H6 0.2326 0.7308 0.6774 0.026 Uiso calc U . R 1 . .
    C C7 0.27427(8) 0.6930(3) 0.59014(10) 0.0140(6) Uani d . . . 1 . .
    C C8 0.21299(9) 0.9187(4) 0.53054(10) 0.0214(6) Uani d . . . 1 . .
    H H8A 0.1954 0.8084 0.5104 0.032 Uiso calc U . R 1 . .
    H H8B 0.214 1.0183 0.5045 0.032 Uiso calc U . R 1 . .
    H H8C 0.1972 0.9681 0.5551 0.032 Uiso calc U . R 1 . .
    C C9 0.30136(9) 0.9736(3) 0.57224(10) 0.0184(6) Uani d . . . 1 . .
    H H9 0.3023 1.0978 0.558 0.022 Uiso calc U . R 1 . .
    C C10 0.33851(9) 0.8743(3) 0.60525(10) 0.0173(6) Uani d . . . 1 . .
    H H10 0.3706 0.9155 0.6186 0.021 Uiso calc U . R 1 . .
    C C11 0.31801(8) 0.3821(3) 0.66111(10) 0.0141(6) Uani d . . . 1 . .
    C C12 0.37842(8) 0.1767(4) 0.72987(11) 0.0203(6) Uani d . . . 1 . .
    H H12A 0.3885 0.0659 0.7137 0.03 Uiso calc U . R 1 . .
    H H12B 0.379 0.1446 0.7668 0.03 Uiso calc U . R 1 . .
    H H12C 0.4001 0.2835 0.732 0.03 Uiso calc U . R 1 . .
    C C13 0.28970(9) 0.1320(3) 0.69289(11) 0.0200(6) Uani d . . . 1 . .
    H H13 0.2881 0.0202 0.7128 0.024 Uiso calc U . R 1 . .
    C C14 0.25283(9) 0.2234(3) 0.65656(11) 0.0190(6) Uani d . . . 1 . .
    H H14 0.2203 0.188 0.6463 0.023 Uiso calc U . R 1 . .
    C C15 0.38041(8) 0.6393(3) 0.71460(10) 0.0153(6) Uani d . . . 1 . .
    C C16 0.35474(9) 0.6800(3) 0.74962(10) 0.0171(6) Uani d . . . 1 . .
    H H16 0.3218 0.6503 0.7376 0.021 Uiso calc U . R 1 . .
    C C17 0.37552(9) 0.7614(3) 0.80088(11) 0.0213(6) Uani d . . . 1 . .
    H H17 0.3569 0.7867 0.8232 0.026 Uiso calc U . R 1 . .
    C C18 0.42350(9) 0.8061(3) 0.81959(11) 0.0234(7) Uani d . . . 1 . .
    H H18 0.4381 0.8618 0.8547 0.028 Uiso calc U . R 1 . .
    C C19 0.44989(9) 0.7682(3) 0.78629(11) 0.0233(7) Uani d . . . 1 . .
    H H19 0.4828 0.7984 0.7987 0.028 Uiso calc U . R 1 . .
    C C20 0.42874(9) 0.6867(3) 0.73515(11) 0.0199(6) Uani d . . . 1 . .
    H H20 0.4477 0.6621 0.7132 0.024 Uiso calc U . R 1 . .
    C C21 0.44079(9) 0.4316(3) 0.57211(11) 0.0188(6) Uani d . . . 1 . .
    C C22 0.40719(9) 0.3965(4) 0.51395(11) 0.0249(7) Uani d . . . 1 . .
    H H22A 0.3786 0.3315 0.515 0.037 Uiso calc U . R 1 . .
    H H22B 0.423 0.3168 0.4945 0.037 Uiso calc U . R 1 . .
    H H22C 0.3983 0.5187 0.4949 0.037 Uiso calc U . R 1 . .
    C C23 0.48621(9) 0.5261(4) 0.57135(11) 0.0263(7) Uani d . . . 1 . .
    H H23A 0.4782 0.6397 0.548 0.039 Uiso calc U . R 1 . .
    H H23B 0.504 0.4365 0.5569 0.039 Uiso calc U . R 1 . .
    H H23C 0.5057 0.5631 0.6087 0.039 Uiso calc U . R 1 . .
    C C24 0.44824(9) 0.2539(3) 0.60956(11) 0.0193(6) Uani d . . . 1 . .
    C C25 0.44793(9) 0.0642(3) 0.58126(11) 0.0243(7) Uani d . . . 1 . .
    H H25A 0.4534 -0.0393 0.608 0.036 Uiso calc U . R 1 . .
    H H25B 0.4731 0.0635 0.5652 0.036 Uiso calc U . R 1 . .
    H H25C 0.4171 0.046 0.5523 0.036 Uiso calc U . R 1 . .
    C C26 0.49202(9) 0.2664(4) 0.66154(11) 0.0256(7) Uani d . . . 1 . .
    H H26A 0.4927 0.391 0.6789 0.038 Uiso calc U . R 1 . .
    H H26B 0.5207 0.2509 0.6521 0.038 Uiso calc U . R 1 . .
    H H26C 0.4907 0.1654 0.687 0.038 Uiso calc U . R 1 . .
    N N1 0.26157(7) 0.8608(3) 0.56286(8) 0.0169(5) Uani d . . . 1 . .
    N N2 0.32155(7) 0.7010(3) 0.61627(8) 0.0144(5) Uani d . . . 1 . .
    N N3 0.33017(7) 0.2308(3) 0.69574(8) 0.0165(5) Uani d . . . 1 . .
    N N4 0.27051(7) 0.3783(3) 0.63677(8) 0.0148(5) Uani d . . . 1 . .
    O O1 0.41637(6) 0.5620(2) 0.59767(7) 0.0205(4) Uani d . . . 1 . .
    O O2 0.40697(6) 0.2636(2) 0.62723(7) 0.0189(4) Uani d . . . 1 . .
    H H1B 0.2271(8) 0.435(3) 0.5498(10) 0.016(6) Uiso d . . . 1 . .

loop_
    _atom_site_aniso_label
    _atom_site_aniso_U_11
    _atom_site_aniso_U_22
    _atom_site_aniso_U_33
    _atom_site_aniso_U_12
    _atom_site_aniso_U_13
    _atom_site_aniso_U_23
    B1 0.0158(16) 0.0154(15) 0.0166(17) 0.0002(12) 0.0041(13) -0.0014(13)
    B2 0.0152(16) 0.0136(15) 0.0183(17) -0.0003(12) 0.0051(13) 0.0031(13)
    B3 0.0148(16) 0.0171(16) 0.0179(17) -0.0007(12) 0.0026(13) 0.0005(13)
    C1 0.0144(14) 0.0175(14) 0.0194(15) -0.0012(10) 0.0068(12) 0.0041(11)
    C2 0.0195(16) 0.0290(16) 0.0222(16) -0.0027(12) 0.0054(13) 0.0014(12)
    C3 0.0120(15) 0.0471(19) 0.0357(19) 0.0005(13) 0.0048(14) 0.0159(16)
    C4 0.0249(17) 0.0390(18) 0.041(2) 0.0145(14) 0.0212(16) 0.0153(16)
    C5 0.0353(18) 0.0242(16) 0.0319(18) 0.0038(13) 0.0216(15) 0.0024(13)
    C6 0.0230(16) 0.0223(15) 0.0220(16) -0.0024(12) 0.0113(13) -0.0015(12)
    C7 0.0168(14) 0.0151(14) 0.0110(14) 0.0034(11) 0.0059(11) -0.0015(11)
    C8 0.0207(15) 0.0238(15) 0.0182(15) 0.0074(11) 0.0050(12) 0.0068(12)
    C9 0.0206(15) 0.0159(14) 0.0212(15) -0.0015(11) 0.0106(12) -0.0018(12)
    C10 0.0185(15) 0.0164(14) 0.0180(15) -0.0033(11) 0.0076(12) 0.0008(11)
    C11 0.0174(14) 0.0119(13) 0.0136(14) 0.0028(10) 0.0062(11) -0.0013(11)
    C12 0.0190(15) 0.0192(14) 0.0210(15) 0.0031(11) 0.0046(12) 0.0033(12)
    C13 0.0231(16) 0.0152(14) 0.0249(16) -0.0022(11) 0.0121(13) 0.0011(12)
    C14 0.0189(15) 0.0145(14) 0.0269(16) -0.0053(11) 0.0120(13) -0.0013(12)
    C15 0.0172(14) 0.0089(13) 0.0204(15) 0.0029(10) 0.0072(12) 0.0040(11)
    C16 0.0159(14) 0.0143(13) 0.0190(15) -0.0009(10) 0.0034(12) 0.0010(11)
    C17 0.0272(16) 0.0202(14) 0.0192(15) -0.0007(12) 0.0115(13) 0.0015(12)
    C18 0.0284(17) 0.0162(14) 0.0205(16) 0.0016(12) 0.0021(13) -0.0018(12)
    C19 0.0149(14) 0.0177(14) 0.0309(17) 0.0021(11) -0.0005(13) -0.0032(12)
    C20 0.0161(15) 0.0136(14) 0.0304(17) 0.0025(11) 0.0084(13) -0.0027(12)
    C21 0.0180(15) 0.0185(14) 0.0239(16) 0.0025(11) 0.0121(12) -0.0017(12)
    C22 0.0242(16) 0.0270(16) 0.0233(16) 0.0040(12) 0.0079(13) -0.0009(12)
    C23 0.0255(16) 0.0252(16) 0.0320(18) -0.0011(12) 0.0148(14) -0.0011(13)
    C24 0.0170(14) 0.0174(14) 0.0264(16) 0.0035(11) 0.0114(12) 0.0010(12)
    C25 0.0242(16) 0.0194(14) 0.0332(18) 0.0002(12) 0.0149(14) -0.0019(12)
    C26 0.0218(16) 0.0260(16) 0.0270(17) 0.0047(12) 0.0057(13) -0.0001(13)
    N1 0.0144(12) 0.0165(12) 0.0191(12) 0.0027(9) 0.0050(10) 0.0013(9)
    N2 0.0147(12) 0.0138(11) 0.0157(12) -0.0008(9) 0.0065(9) -0.0007(9)
    N3 0.0167(12) 0.0153(11) 0.0184(12) -0.0003(9) 0.0071(10) 0.0010(9)
    N4 0.0143(12) 0.0124(11) 0.0184(12) -0.0017(9) 0.0066(10) -0.0018(9)
    O1 0.0227(10) 0.0171(9) 0.0264(11) 0.0021(8) 0.0144(9) -0.0015(8)
    O2 0.0167(10) 0.0170(10) 0.0262(11) 0.0007(7) 0.0117(8) 0.0002(8)

_geom_special_details                   
;

All esds (except the esd in the dihedral angle between two l.s. planes)
are estimated using the full covariance matrix.  The cell esds are taken
into account individually in the estimation of esds in distances, angles
and torsion angles; correlations between esds in cell parameters are only
used when they are defined by crystal symmetry.  An approximate (isotropic)
treatment of cell esds is used for estimating esds involving l.s. planes.
;

loop_
    _geom_bond_atom_site_label_1
    _geom_bond_atom_site_label_2
    _geom_bond_site_symmetry_2
    _geom_bond_distance
    _geom_bond_publ_flag
    B1 N4 . 1.572(3) ?
    B1 C7 . 1.611(4) ?
    B1 C1 . 1.612(4) ?
    B2 N2 . 1.583(3) ?
    B2 C11 . 1.607(4) ?
    B2 C15 . 1.633(4) ?
    B2 B3 . 1.725(4) ?
    B3 O1 . 1.388(3) ?
    B3 O2 . 1.390(3) ?
    C1 C2 . 1.392(3) ?
    C1 C6 . 1.399(3) ?
    C2 C3 . 1.393(4) ?
    C3 C4 . 1.381(4) ?
    C4 C5 . 1.380(4) ?
    C5 C6 . 1.382(3) ?
    C7 N2 . 1.346(3) ?
    C7 N1 . 1.359(3) ?
    C8 N1 . 1.466(3) ?
    C9 C10 . 1.343(3) ?
    C9 N1 . 1.382(3) ?
    C10 N2 . 1.385(3) ?
    C11 N4 . 1.345(3) ?
    C11 N3 . 1.358(3) ?
    C12 N3 . 1.463(3) ?
    C13 C14 . 1.344(3) ?
    C13 N3 . 1.377(3) ?
    C14 N4 . 1.384(3) ?
    C15 C20 . 1.401(3) ?
    C15 C16 . 1.409(3) ?
    C16 C17 . 1.385(3) ?
    C17 C18 . 1.387(3) ?
    C18 C19 . 1.385(4) ?
    C19 C20 . 1.384(4) ?
    C21 O1 . 1.466(3) ?
    C21 C22 . 1.521(3) ?
    C21 C23 . 1.521(3) ?
    C21 C24 . 1.550(3) ?
    C24 O2 . 1.463(3) ?
    C24 C25 . 1.519(3) ?
    C24 C26 . 1.528(3) ?

loop_
    _geom_angle_atom_site_label_1
    _geom_angle_atom_site_label_2
    _geom_angle_atom_site_label_3
    _geom_angle_site_symmetry_1
    _geom_angle_site_symmetry_3
    _geom_angle
    _geom_angle_publ_flag
    N4 B1 C7 . . 105.9(2) ?
    N4 B1 C1 . . 111.1(2) ?
    C7 B1 C1 . . 110.6(2) ?
    N2 B2 C11 . . 105.6(2) ?
    N2 B2 C15 . . 107.51(19) ?
    C11 B2 C15 . . 108.3(2) ?
    N2 B2 B3 . . 109.9(2) ?
    C11 B2 B3 . . 112.1(2) ?
    C15 B2 B3 . . 113.0(2) ?
    O1 B3 O2 . . 110.4(2) ?
    O1 B3 B2 . . 124.7(2) ?
    O2 B3 B2 . . 124.9(2) ?
    C2 C1 C6 . . 116.5(2) ?
    C2 C1 B1 . . 122.5(2) ?
    C6 C1 B1 . . 120.8(2) ?
    C1 C2 C3 . . 121.8(3) ?
    C4 C3 C2 . . 120.0(3) ?
    C5 C4 C3 . . 119.4(3) ?
    C4 C5 C6 . . 120.2(3) ?
    C5 C6 C1 . . 122.1(3) ?
    N2 C7 N1 . . 106.5(2) ?
    N2 C7 B1 . . 126.6(2) ?
    N1 C7 B1 . . 126.8(2) ?
    C10 C9 N1 . . 106.9(2) ?
    C9 C10 N2 . . 107.7(2) ?
    N4 C11 N3 . . 107.2(2) ?
    N4 C11 B2 . . 127.2(2) ?
    N3 C11 B2 . . 125.5(2) ?
    C14 C13 N3 . . 107.1(2) ?
    C13 C14 N4 . . 107.9(2) ?
    C20 C15 C16 . . 115.4(2) ?
    C20 C15 B2 . . 124.1(2) ?
    C16 C15 B2 . . 120.5(2) ?
    C17 C16 C15 . . 122.7(2) ?
    C16 C17 C18 . . 119.9(3) ?
    C19 C18 C17 . . 119.0(3) ?
    C20 C19 C18 . . 120.6(3) ?
    C19 C20 C15 . . 122.4(3) ?
    O1 C21 C22 . . 106.76(19) ?
    O1 C21 C23 . . 108.9(2) ?
    C22 C21 C23 . . 110.3(2) ?
    O1 C21 C24 . . 101.72(19) ?
    C22 C21 C24 . . 113.4(2) ?
    C23 C21 C24 . . 115.0(2) ?
    O2 C24 C25 . . 109.16(19) ?
    O2 C24 C26 . . 106.4(2) ?
    C25 C24 C26 . . 109.8(2) ?
    O2 C24 C21 . . 101.87(18) ?
    C25 C24 C21 . . 115.1(2) ?
    C26 C24 C21 . . 113.8(2) ?
    C7 N1 C9 . . 109.5(2) ?
    C7 N1 C8 . . 125.7(2) ?
    C9 N1 C8 . . 124.7(2) ?
    C7 N2 C10 . . 109.3(2) ?
    C7 N2 B2 . . 126.9(2) ?
    C10 N2 B2 . . 123.8(2) ?
    C11 N3 C13 . . 109.1(2) ?
    C11 N3 C12 . . 126.0(2) ?
    C13 N3 C12 . . 124.8(2) ?
    C11 N4 C14 . . 108.7(2) ?
    C11 N4 B1 . . 126.6(2) ?
    C14 N4 B1 . . 124.7(2) ?
    B3 O1 C21 . . 108.07(19) ?
    B3 O2 C24 . . 107.86(19) ?

_shelx_res_file                         
;


    rei364s.res created by SHELXL-2014/7

TITL rei364s in C2/c
CELL 0.71073  29.98740   7.01470  25.99920  90.0000 110.1636  90.0000
ZERR    8.00   0.00340   0.00070   0.00250   0.0000   0.0035   0.0000
LATT 7
SYMM -X, Y, 1/2-Z
SFAC C  H  B  N  O
UNIT 208  264  24  32  16
omit -2 0 2
omit 0 0 2
L.S. 10
ACTA
BOND
FMAP 2
PLAN 20
TEMP -170
WGHT    0.056300    1.921500
FVAR       0.08435
B1    3    0.239541    0.519619    0.591649    11.00000    0.01581    0.01536 =
         0.01662   -0.00143    0.00412    0.00022
B2    3    0.353957    0.542587    0.654673    11.00000    0.01516    0.01363 =
         0.01827    0.00310    0.00507   -0.00034
B3    3    0.393212    0.453342    0.625367    11.00000    0.01482    0.01714 =
         0.01789    0.00051    0.00260   -0.00069
C1    1    0.194694    0.596515    0.606333    11.00000    0.01441    0.01747 =
         0.01945    0.00409    0.00680   -0.00118
C2    1    0.147980    0.568266    0.571900    11.00000    0.01948    0.02901 =
         0.02220    0.00140    0.00536   -0.00267
AFIX  43
H2    2    0.141945    0.488640    0.540675    11.00000   -1.20000
AFIX   0
C3    1    0.109859    0.653510    0.581968    11.00000    0.01201    0.04707 =
         0.03570    0.01589    0.00482    0.00049
AFIX  43
H3    2    0.078325    0.630625    0.557971    11.00000   -1.20000
AFIX   0
C4    1    0.117875    0.771320    0.626830    11.00000    0.02487    0.03899 =
         0.04123    0.01527    0.02119    0.01454
AFIX  43
H4    2    0.092074    0.833479    0.633113    11.00000   -1.20000
AFIX   0
C5    1    0.163720    0.797860    0.662435    11.00000    0.03530    0.02422 =
         0.03190    0.00242    0.02157    0.00375
AFIX  43
H5    2    0.169464    0.875688    0.693969    11.00000   -1.20000
AFIX   0
C6    1    0.201297    0.711484    0.652328    11.00000    0.02300    0.02225 =
         0.02198   -0.00152    0.01128   -0.00244
AFIX  43
H6    2    0.232594    0.730805    0.677409    11.00000   -1.20000
AFIX   0
C7    1    0.274272    0.693022    0.590140    11.00000    0.01682    0.01515 =
         0.01102   -0.00153    0.00592    0.00343
C8    1    0.212995    0.918683    0.530535    11.00000    0.02073    0.02384 =
         0.01822    0.00681    0.00498    0.00741
AFIX 137
H8A   2    0.195381    0.808383    0.510438    11.00000   -1.50000
H8B   2    0.213961    1.018264    0.504503    11.00000   -1.50000
H8C   2    0.197170    0.968111    0.555056    11.00000   -1.50000
AFIX   0
C9    1    0.301361    0.973621    0.572242    11.00000    0.02064    0.01587 =
         0.02119   -0.00179    0.01059   -0.00154
AFIX  43
H9    2    0.302270    1.097789    0.558049    11.00000   -1.20000
AFIX   0
C10   1    0.338506    0.874299    0.605250    11.00000    0.01848    0.01636 =
         0.01803    0.00081    0.00755   -0.00327
AFIX  43
H10   2    0.370650    0.915506    0.618643    11.00000   -1.20000
AFIX   0
C11   1    0.318010    0.382113    0.661112    11.00000    0.01740    0.01191 =
         0.01361   -0.00129    0.00617    0.00280
C12   1    0.378418    0.176738    0.729869    11.00000    0.01896    0.01922 =
         0.02100    0.00325    0.00461    0.00314
AFIX 137
H12A  2    0.388531    0.065899    0.713725    11.00000   -1.50000
H12B  2    0.378990    0.144613    0.766775    11.00000   -1.50000
H12C  2    0.400060    0.283484    0.731971    11.00000   -1.50000
AFIX   0
C13   1    0.289701    0.131979    0.692888    11.00000    0.02308    0.01516 =
         0.02486    0.00114    0.01209   -0.00220
AFIX  43
H13   2    0.288145    0.020227    0.712841    11.00000   -1.20000
AFIX   0
C14   1    0.252827    0.223417    0.656558    11.00000    0.01887    0.01451 =
         0.02695   -0.00134    0.01198   -0.00528
AFIX  43
H14   2    0.220347    0.187951    0.646276    11.00000   -1.20000
AFIX   0
C15   1    0.380408    0.639318    0.714602    11.00000    0.01717    0.00890 =
         0.02044    0.00402    0.00716    0.00293
C16   1    0.354740    0.679968    0.749618    11.00000    0.01589    0.01434 =
         0.01903    0.00099    0.00337   -0.00085
AFIX  43
H16   2    0.321826    0.650290    0.737568    11.00000   -1.20000
AFIX   0
C17   1    0.375520    0.761406    0.800876    11.00000    0.02720    0.02016 =
         0.01922    0.00147    0.01150   -0.00070
AFIX  43
H17   2    0.356915    0.786650    0.823194    11.00000   -1.20000
AFIX   0
C18   1    0.423504    0.806062    0.819592    11.00000    0.02844    0.01625 =
         0.02048   -0.00183    0.00215    0.00161
AFIX  43
H18   2    0.438060    0.861768    0.854720    11.00000   -1.20000
AFIX   0
C19   1    0.449893    0.768210    0.786289    11.00000    0.01488    0.01767 =
         0.03086   -0.00321   -0.00053    0.00209
AFIX  43
H19   2    0.482784    0.798430    0.798656    11.00000   -1.20000
AFIX   0
C20   1    0.428744    0.686738    0.735150    11.00000    0.01609    0.01360 =
         0.03042   -0.00269    0.00843    0.00246
AFIX  43
H20   2    0.447686    0.662069    0.713182    11.00000   -1.20000
AFIX   0
C21   1    0.440794    0.431601    0.572106    11.00000    0.01797    0.01850 =
         0.02385   -0.00170    0.01208    0.00250
C22   1    0.407191    0.396504    0.513946    11.00000    0.02418    0.02705 =
         0.02330   -0.00094    0.00789    0.00404
AFIX 137
H22A  2    0.378603    0.331465    0.515023    11.00000   -1.50000
H22B  2    0.423019    0.316761    0.494466    11.00000   -1.50000
H22C  2    0.398293    0.518665    0.494863    11.00000   -1.50000
AFIX   0
C23   1    0.486209    0.526144    0.571354    11.00000    0.02548    0.02523 =
         0.03198   -0.00108    0.01478   -0.00111
AFIX 137
H23A  2    0.478209    0.639745    0.548015    11.00000   -1.50000
H23B  2    0.503990    0.436478    0.556861    11.00000   -1.50000
H23C  2    0.505693    0.563129    0.608702    11.00000   -1.50000
AFIX   0
C24   1    0.448241    0.253881    0.609563    11.00000    0.01702    0.01743 =
         0.02644    0.00099    0.01140    0.00352
C25   1    0.447930    0.064191    0.581256    11.00000    0.02422    0.01940 =
         0.03319   -0.00193    0.01491    0.00023
AFIX 137
H25A  2    0.453430   -0.039329    0.608045    11.00000   -1.50000
H25B  2    0.473092    0.063526    0.565212    11.00000   -1.50000
H25C  2    0.417066    0.045998    0.552251    11.00000   -1.50000
AFIX   0
C26   1    0.492021    0.266418    0.661541    11.00000    0.02176    0.02600 =
         0.02704   -0.00007    0.00572    0.00470
AFIX 137
H26A  2    0.492709    0.390989    0.678862    11.00000   -1.50000
H26B  2    0.520748    0.250883    0.652086    11.00000   -1.50000
H26C  2    0.490686    0.165424    0.687015    11.00000   -1.50000
AFIX   0
N1    4    0.261567    0.860783    0.562859    11.00000    0.01444    0.01648 =
         0.01906    0.00127    0.00498    0.00273
N2    4    0.321548    0.700979    0.616270    11.00000    0.01472    0.01381 =
         0.01568   -0.00069    0.00650   -0.00077
N3    4    0.330166    0.230801    0.695742    11.00000    0.01667    0.01526 =
         0.01841    0.00105    0.00706   -0.00032
N4    4    0.270507    0.378300    0.636773    11.00000    0.01426    0.01244 =
         0.01836   -0.00177    0.00656   -0.00173
O1    5    0.416371    0.561965    0.597670    11.00000    0.02274    0.01706 =
         0.02643   -0.00151    0.01439    0.00207
O2    5    0.406968    0.263557    0.627231    11.00000    0.01674    0.01701 =
         0.02616    0.00016    0.01165    0.00072
H1B   2    0.227116    0.434847    0.549801    11.00000    0.01621
HKLF 4

REM  rei364s in C2/c
REM R1 =  0.0544 for    2840 Fo > 4sig(Fo)  and  0.1059 for all    4547 data
REM    326 parameters refined using      0 restraints

END

WGHT      0.0565      1.9583

REM Highest difference peak  0.271,  deepest hole -0.310,  1-sigma level  0.059
Q1    1   0.4004  0.2169  0.7103  11.00000  0.05    0.27
Q2    1   0.2214  0.3439  0.5353  11.00000  0.05    0.27
Q3    1   0.3357  0.4637  0.6531  11.00000  0.05    0.24
Q4    1   0.1809  1.0044  0.6095  11.00000  0.05    0.23
Q5    1   0.1808  0.8875  0.5011  11.00000  0.05    0.22
Q6    1   0.4614  0.1333  0.5212  11.00000  0.05    0.22
Q7    1   0.1271  0.5707  0.6692  11.00000  0.05    0.21
Q8    1   0.3464  0.8839  0.8391  11.00000  0.05    0.20
Q9    1   0.4039 -0.0159  0.5600  11.00000  0.05    0.20
Q10   1   0.4463 -0.1674  0.6116  11.00000  0.05    0.20
Q11   1   0.2272  0.9980  0.7190  11.00000  0.05    0.20
Q12   1   0.4961  0.8159  0.8978  11.00000  0.05    0.20
Q13   1   0.0636  0.5515  0.5434  11.00000  0.05    0.20
Q14   1   0.4423  0.1340  0.5078  11.00000  0.05    0.19
Q15   1   0.3103  0.2315  0.6212  11.00000  0.05    0.19
Q16   1   0.3898  0.2452  0.6656  11.00000  0.05    0.19
Q17   1   0.2882 -0.1399  0.7630  11.00000  0.05    0.19
Q18   1   0.3920  0.2542  0.7792  11.00000  0.05    0.19
Q19   1   0.4865  0.8689  0.7805  11.00000  0.05    0.19
Q20   1   0.2421  0.4408  0.5761  11.00000  0.05    0.19
;
_shelx_res_checksum                     77428

_shelx_hkl_file                         
;
   4   0   0  114.85    4.04
   4   0   0  121.09    4.50
  -4   0   0  115.80    4.03
  -4   0   0  121.19    4.51
  -6   0   0  106.17    4.59
   6   0   0  103.37    3.94
  -6   0   0  106.38    3.93
   6   0   0  107.43    4.58
  -8   0   0    3.24    1.19
  -8   0   0    1.60    0.54
   8   0   0    1.92    1.14
   8   0   0    2.26    0.65
 -10   0   0   24.50    2.68
  10   0   0   27.36    1.90
  10   0   0   28.31    3.00
 -10   0   0   29.69    1.91
  12   0   0   19.04    2.71
 -12   0   0   15.26    2.38
  12   0   0   14.94    1.70
 -12   0   0   15.82    1.73
  14   0   0    1.38    1.44
 -14   0   0    0.67    1.15
 -14   0   0    1.08    0.68
  14   0   0   -0.15    0.54
  16   0   0   16.98    2.14
 -16   0   0   23.21    3.43
 -16   0   0   18.50    2.18
 -16   0   0   20.09    3.04
  16   0   0   18.28    3.15
  18   0   0   26.10    2.77
 -18   0   0   27.86    3.81
 -18   0   0   23.73    3.67
 -20   0   0    6.50    2.47
  20   0   0    6.94    1.51
 -20   0   0    5.04    2.06
 -22   0   0   -0.77    0.94
  22   0   0   -0.56    0.71
 -22   0   0    0.46    1.63
  24   0   0   -0.39    0.92
 -24   0   0   -0.62    1.78
 -24   0   0    0.27    1.62
 -26   0   0    3.09    2.12
 -26   0   0    1.78    1.83
  26   0   0    1.46    1.18
 -26   0   0    2.61    1.75
 -28   0   0   15.10    3.95
  28   0   0   15.68    2.96
 -28   0   0   13.46    3.89
 -28   0   0   16.76    3.44
 -30   0   0   16.05    3.30
  30   0   0   10.38    2.64
 -30   0   0   15.63    4.53
 -30   0   0   16.10    4.20
 -32   0   0    7.43    2.99
 -32   0   0    9.57    3.12
  32   0   0   11.22    3.01
 -32   0   0    6.34    3.54
  -1  -1   0   96.46    3.32
  -1  -1   0  101.86    3.31
  -1  -1   0   98.67    3.78
   1  -1   0  104.32    3.87
  -1  -1   0   99.89    3.82
   1  -1   0   95.87    3.69
  -1  -1   0  103.83    3.64
  -1   1   0  103.86    3.87
   1   1   0   99.10    3.80
   1   1   0  101.26    3.77
  -1   1   0  101.22    3.72
   1   1   0   96.34    3.59
  -3  -1   0   21.91    1.34
  -3  -1   0   24.69    1.56
  -3  -1   0   24.26    1.48
   3   1   0   24.55    1.54
   3   1   0   22.43    1.35
   3   1   0   23.61    1.40
  -5  -1   0   43.55    2.44
  -5  -1   0   46.73    2.54
  -5  -1   0   49.78    2.29
   5   1   0   44.09    2.32
   5   1   0   46.12    2.22
   5   1   0   44.61    2.55
  -5   1   0   44.33    2.08
  -5   1   0   42.78    2.42
  -7  -1   0   -0.76    0.65
  -7  -1   0   -0.30    0.43
  -7  -1   0    0.89    0.84
   7  -1   0    1.14    1.07
   7   1   0    0.74    0.50
  -7   1   0    0.88    0.47
  -7   1   0    3.06    1.12
   7   1   0    0.89    0.85
  -9  -1   0   18.09    1.78
  -9  -1   0   15.44    2.09
   9  -1   0   16.42    1.64
  -9  -1   0   18.59    2.01
   9  -1   0   23.57    2.49
  -9   1   0   19.15    1.68
   9   1   0   14.00    1.54
  -9   1   0   18.25    2.26
   9   1   0   19.76    2.37
 -11  -1   0   55.32    3.93
  11  -1   0   61.69    3.21
 -11  -1   0   67.47    3.36
 -11  -1   0   58.83    3.37
  11  -1   0   58.74    3.88
 -11   1   0   60.18    3.08
  11   1   0   61.81    4.04
  11   1   0   62.43    3.22
 -11   1   0   58.07    4.03
 -13  -1   0   42.53    2.73
  13  -1   0   42.91    4.09
  13  -1   0   40.09    2.65
 -13  -1   0   41.11    4.11
 -13  -1   0   37.68    2.79
 -13   1   0   37.07    3.88
 -13   1   0   38.69    2.50
  13   1   0   38.25    2.64
  13   1   0   34.29    3.80
  15  -1   0    8.61    1.58
 -15  -1   0   11.42    1.76
 -15  -1   0    5.98    1.90
 -15  -1   0    3.66    1.40
  15  -1   0    3.47    1.73
 -15  -1   0    5.08    1.66
  15   1   0    5.52    1.29
  15   1   0   10.86    2.44
 -15   1   0    6.23    1.24
 -15   1   0    5.83    1.98
  17  -1   0    0.86    0.74
 -17  -1   0   -1.00    0.98
 -17  -1   0   -0.66    0.93
  17  -1   0    0.80    1.50
 -17  -1   0    0.02    1.12
 -17   1   0   -0.77    1.14
  17   1   0    1.80    0.95
 -17   1   0    0.85    0.72
 -17   1   0    1.34    1.26
 -19  -1   0    1.64    1.59
 -19  -1   0    2.48    1.55
 -19  -1   0    3.54    1.92
  19  -1   0    1.60    1.01
 -19   1   0    2.42    1.61
 -19   1   0    1.96    1.61
 -19   1   0    4.15    1.80
  19   1   0   -0.34    0.75
  21  -1   0    2.94    1.29
 -21  -1   0    2.70    1.94
 -21  -1   0    1.86    1.75
 -21  -1   0    2.63    1.67
  21   1   0    3.02    1.26
 -21   1   0    4.24    1.86
 -21   1   0    2.75    1.73
  23  -1   0   24.71    3.22
 -23  -1   0   20.53    4.11
 -23  -1   0   22.36    3.21
 -23  -1   0   26.49    4.47
 -23   1   0   21.65    4.00
 -23   1   0   14.26    3.53
  23   1   0   23.19    3.10
 -25  -1   0   41.28    5.95
 -25  -1   0   37.51    5.52
  25  -1   0   45.77    4.66
 -25  -1   0   38.18    4.46
  25   1   0   37.24    4.10
 -25   1   0   27.89    4.85
 -25   1   0   43.31    5.99
 -27  -1   0    9.52    2.57
 -27  -1   0    8.89    3.09
 -27  -1   0   10.25    3.74
  27  -1   0    8.81    2.26
 -27   1   0   12.11    3.48
  27   1   0   11.20    2.45
 -27   1   0   12.76    3.66
 -29  -1   0    7.42    2.65
  29  -1   0    4.07    1.88
 -29  -1   0    3.05    2.27
 -29  -1   0    1.53    2.53
 -29   1   0    7.23    3.27
  29   1   0    2.16    1.51
 -29   1   0    0.63    2.18
  31  -1   0    0.45    1.20
 -31  -1   0    4.15    2.15
 -31  -1   0   -0.66    1.82
 -31  -1   0   -1.89    1.98
 -31   1   0    2.74    2.51
  31   1   0    1.68    1.68
 -31   1   0   -4.65    2.03
 -31   1   0    0.21    2.24
  33  -1   0   -0.40    1.58
 -33  -1   0    7.42    3.09
 -33  -1   0    2.76    2.08
 -33  -1   0    0.05    2.84
 -33   1   0    6.47    3.07
 -33   1   0   -7.03    1.89
 -33   1   0    0.33    2.59
  33   1   0    3.83    1.99
   0  -2   0  385.83   13.21
   0  -2   0  391.64   13.31
   0   2   0  388.06   13.18
   0   2   0  392.14   13.27
  -2  -2   0   -0.73    0.35
  -2  -2   0   -0.95    0.67
   2  -2   0    0.32    0.67
   2  -2   0    0.41    0.87
  -2  -2   0    0.23    0.65
  -2  -2   0   -0.15    0.34
  -2   2   0   -0.48    0.67
   2   2   0   -1.16    0.68
   2   2   0   -0.37    0.62
  -2   2   0   -0.08    0.61
  -2   2   0    0.09    0.20
   2   2   0   -0.39    0.39
  -4  -2   0   52.19    2.55
  -4  -2   0   41.50    2.43
  -4  -2   0   51.85    3.01
  -4  -2   0   51.12    2.77
  -4  -2   0   49.97    3.11
  -4   2   0   50.49    3.18
   4   2   0   50.21    2.70
   4   2   0   57.13    2.68
  -4   2   0   56.56    2.88
   4   2   0   56.40    3.15
   4   2   0   58.13    3.02
  -6  -2   0    1.28    0.71
  -6  -2   0    1.33    0.68
  -6  -2   0   -0.24    0.72
  -6  -2   0    0.42    0.95
  -6  -2   0    1.13    0.78
  -6   2   0    0.84    0.78
   6   2   0   -0.18    0.68
   6   2   0    0.47    0.56
   6   2   0    0.36    0.92
  -8  -2   0    1.17    0.87
  -8  -2   0    1.84    0.83
  -8  -2   0    1.04    0.82
  -8  -2   0    0.74    0.89
  -8  -2   0    1.87    0.76
   8   2   0    3.47    1.19
   8   2   0    1.89    0.73
  -8   2   0    2.25    1.05
   8   2   0    2.19    1.02
 -10  -2   0    5.35    1.31
 -10  -2   0    5.05    1.46
 -10  -2   0    6.17    1.22
 -10  -2   0    5.41    1.48
 -10  -2   0    8.79    1.79
 -10   2   0    5.59    1.07
  10   2   0    5.56    1.56
 -10   2   0    5.12    1.49
  10   2   0    6.05    1.42
  10   2   0    5.88    1.20
 -12  -2   0    8.46    1.85
 -12  -2   0    8.77    1.55
 -12  -2   0    9.16    1.96
 -12  -2   0    6.37    1.63
 -12  -2   0   11.01    1.98
  12   2   0    7.80    2.00
  12   2   0    7.24    1.35
 -12   2   0    9.51    1.36
 -12   2   0    8.70    1.92
 -14  -2   0   40.61    4.04
 -14  -2   0   38.60    2.96
 -14  -2   0   32.16    3.37
 -14  -2   0   39.57    3.97
 -14  -2   0   40.15    4.22
  14   2   0   37.15    4.19
  14   2   0   36.05    2.77
 -14   2   0   33.36    3.63
 -14   2   0   35.71    3.92
 -14   2   0   36.73    2.54
 -16  -2   0   14.81    2.50
 -16  -2   0   15.79    2.97
 -16  -2   0   17.91    3.17
  16   2   0   20.09    2.46
 -16   2   0   17.54    2.84
 -16   2   0   16.25    2.96
 -16   2   0   16.24    2.05
 -18  -2   0   33.35    4.40
 -18  -2   0   29.75    3.61
 -18  -2   0   33.47    4.49
 -18   2   0   31.72    4.01
 -18   2   0   32.32    4.28
  18   2   0   29.32    3.18
 -18   2   0   34.03    4.36
 -20  -2   0   21.98    3.32
 -20  -2   0   18.59    3.40
 -20  -2   0   18.72    3.59
 -20   2   0   20.29    3.43
  20   2   0   19.08    2.64
 -20   2   0   19.21    3.74
 -20   2   0   15.03    3.09
 -22  -2   0    1.25    1.57
 -22  -2   0   -1.49    1.31
 -22  -2   0    0.96    1.89
 -22   2   0    1.38    1.95
 -22   2   0   -0.22    1.41
  22   2   0   -0.25    0.95
 -24  -2   0   28.82    4.78
 -24  -2   0   12.43    3.44
 -24  -2   0   29.10    4.04
 -24   2   0   27.06    4.60
  24   2   0   31.69    3.79
 -24   2   0   25.69    4.48
 -26  -2   0   -1.13    2.14
 -26  -2   0    4.19    1.92
 -26  -2   0    1.36    1.77
  26   2   0    2.03    1.31
 -26   2   0    0.48    1.76
 -26   2   0    2.93    2.00
 -28  -2   0    3.25    2.23
 -28  -2   0   -2.30    2.05
 -28  -2   0    1.44    1.67
 -28   2   0    4.15    2.41
 -28   2   0   -0.22    1.90
  28   2   0    0.05    1.13
 -30  -2   0    1.20    1.72
 -30  -2   0    3.21    2.47
 -30  -2   0   -0.70    2.14
 -30   2   0    1.22    2.00
  30   2   0   -0.04    1.40
 -30   2   0   -2.24    1.70
 -32  -2   0   -1.67    2.47
 -32  -2   0    5.15    2.36
 -32   2   0    6.98    3.44
 -32   2   0   -0.85    2.24
  32   2   0    2.11    1.78
  -1  -3   0   -0.46    0.75
   1  -3   0    0.41    0.88
  -1  -3   0    1.04    0.94
   1  -3   0   -0.31    0.72
   1   3   0    0.21    0.55
   1   3   0    0.82    0.85
   1   3   0   -0.39    0.65
  -1   3   0   -1.79    0.72
  -1   3   0    0.22    0.77
  -3  -3   0   17.25    2.27
  -3  -3   0   22.28    1.41
  -3  -3   0   20.44    2.53
  -3  -3   0   23.63    1.44
   3   3   0   21.40    2.41
   3   3   0   25.16    2.81
  -3   3   0   25.30    2.60
  -3   3   0   26.82    2.89
   3   3   0   23.40    2.28
  -5  -3   0   13.00    1.45
  -5  -3   0   14.20    2.05
  -5  -3   0   12.58    2.12
  -5  -3   0   13.70    1.83
   5   3   0    9.62    1.84
  -5   3   0   12.75    1.21
   5   3   0   12.57    1.53
  -5   3   0   14.58    2.23
  -5   3   0   13.49    1.24
   5   3   0   16.49    1.92
   5   3   0   12.35    1.81
  -5   3   0   10.59    1.70
  -7  -3   0    2.01    0.86
  -7  -3   0    2.35    1.00
  -7  -3   0    0.46    0.81
  -7  -3   0    1.53    0.91
  -7  -3   0    0.74    1.07
  -7   3   0    2.01    1.29
  -7   3   0    1.40    0.66
   7   3   0    3.83    1.07
   7   3   0    1.20    1.11
   7   3   0    2.79    1.09
  -7   3   0    3.43    1.01
  -7   3   0    2.00    0.73
  -9  -3   0   13.20    1.92
  -9  -3   0    9.00    1.66
  -9  -3   0    9.03    1.79
  -9  -3   0   12.28    2.21
  -9  -3   0   13.60    2.10
   9   3   0   11.49    1.68
  -9   3   0    9.25    1.67
  -9   3   0   10.03    1.55
   9   3   0   11.15    2.04
   9   3   0   15.10    2.29
  -9   3   0    7.86    1.45
 -11  -3   0    0.24    0.83
 -11  -3   0    0.77    0.80
 -11  -3   0    0.77    0.87
 -11  -3   0    0.52    0.84
 -11  -3   0    0.81    1.16
  11   3   0    1.21    0.84
  11   3   0    0.13    1.21
  11   3   0    0.35    1.15
 -11   3   0    2.07    0.96
 -11   3   0    2.71    1.30
 -11   3   0    0.54    0.81
 -13  -3   0    1.61    1.47
 -13  -3   0    1.14    1.03
 -13  -3   0    2.19    1.24
 -13   3   0    3.02    1.03
  13   3   0    0.82    0.79
 -13   3   0    1.64    1.49
 -13   3   0    2.62    1.17
 -13   3   0    1.12    1.05
  13   3   0    2.13    1.35
 -15  -3   0    2.48    1.53
 -15  -3   0    2.83    1.77
 -15  -3   0    2.17    1.29
 -15   3   0    0.85    1.59
  15   3   0    1.08    0.92
 -15   3   0    2.22    1.36
 -15   3   0    1.53    1.10
 -15   3   0    0.48    0.86
 -17  -3   0    3.72    1.76
 -17  -3   0    5.72    1.92
 -17   3   0    4.20    1.90
  17   3   0    2.45    1.09
 -17   3   0    2.29    1.43
 -17   3   0    2.79    1.62
 -19  -3   0   12.10    2.95
 -19  -3   0   12.83    2.89
 -19   3   0   12.29    2.92
 -19   3   0    3.58    2.02
  19   3   0    9.14    1.99
 -19   3   0    9.95    2.44
 -21  -3   0    7.66    2.80
 -21  -3   0    3.98    2.06
 -21   3   0   10.20    2.62
  21   3   0    7.63    1.91
 -21   3   0    7.45    2.54
 -21   3   0    6.93    2.47
 -23  -3   0    1.54    1.91
 -23  -3   0    1.32    1.76
 -23   3   0    1.65    2.28
  23   3   0    0.93    1.16
 -23   3   0    1.36    1.56
 -23   3   0    6.10    2.76
 -25  -3   0    6.90    2.38
 -25  -3   0    6.91    3.23
 -25   3   0    3.77    2.21
 -25   3   0    5.07    2.73
  25   3   0    6.17    1.93
 -27  -3   0    6.16    2.43
 -27  -3   0    3.54    2.87
  27   3   0    6.48    2.21
 -27   3   0    1.50    2.68
 -27   3   0    2.03    2.51
 -29  -3   0   -1.44    2.19
 -29  -3   0    4.10    2.18
 -29   3   0    0.61    2.06
  29   3   0    2.08    1.60
 -29   3   0    1.29    1.90
 -31  -3   0    2.16    2.11
 -31  -3   0    0.29    3.37
  31   3   0    6.58    2.62
 -31   3   0    3.62    2.82
 -31   3   0    2.11    2.56
   0  -4   0   11.23    2.19
   0  -4   0   16.28    2.49
   0   4   0   14.12    1.96
   0   4   0   20.14    2.77
   0   4   0   19.51    2.75
  -2  -4   0   53.53    4.08
   2  -4   0   55.98    4.24
   2  -4   0   51.74    3.84
  -2  -4   0   56.08    4.13
   2   4   0   53.96    3.93
  -2   4   0   56.46    3.98
  -2   4   0   58.88    4.20
   2   4   0   50.36    3.89
   2   4   0   52.00    3.47
  -4  -4   0    0.50    0.87
  -4  -4   0   -0.17    0.98
  -4  -4   0   -0.30    0.33
  -4  -4   0   -0.03    0.41
   4   4   0    1.00    1.21
   4   4   0    0.41    0.77
  -4   4   0    1.42    1.02
  -4   4   0   -0.96    0.88
   4   4   0    1.54    0.93
   4   4   0    0.19    0.60
  -6  -4   0    2.71    0.84
  -6  -4   0    0.38    0.93
  -6  -4   0    1.32    0.67
  -6  -4   0    2.44    1.28
   6   4   0    1.90    1.12
  -6   4   0    1.52    1.21
   6   4   0    1.32    0.79
   6   4   0    1.94    0.88
  -6   4   0    0.81    0.51
  -6   4   0    1.39    0.52
  -6   4   0    0.30    1.10
  -8  -4   0    0.46    0.68
  -8  -4   0   -1.80    0.86
  -8  -4   0   -0.16    0.94
  -8  -4   0    0.02    0.72
  -8   4   0   -0.12    0.46
  -8   4   0   -0.16    0.94
   8   4   0   -0.14    0.89
  -8   4   0   -0.89    0.83
   8   4   0    0.21    0.71
  -8   4   0   -0.17    0.61
 -10  -4   0    1.12    1.35
 -10  -4   0    0.61    0.89
 -10  -4   0    1.52    1.22
 -10  -4   0    1.54    1.02
  10   4   0   -0.60    1.22
 -10   4   0   -0.26    0.73
 -10   4   0    0.18    0.63
 -10   4   0    0.97    1.06
 -10   4   0    1.34    1.09
  10   4   0    1.93    1.02
 -12  -4   0    1.40    1.25
 -12  -4   0    3.79    2.01
 -12  -4   0    2.97    1.43
 -12   4   0    4.37    1.49
 -12   4   0    3.35    1.51
  12   4   0    7.45    2.15
  12   4   0    2.02    1.19
 -12   4   0    1.30    1.02
 -12   4   0    1.92    1.09
 -14  -4   0   -0.14    1.51
 -14  -4   0    2.49    1.41
 -14  -4   0    1.04    1.32
 -14   4   0    0.64    1.18
  14   4   0    3.17    1.30
 -14   4   0    4.23    1.63
 -14   4   0    0.74    1.19
 -14   4   0    1.06    1.09
 -16  -4   0    4.07    1.89
 -16  -4   0    5.96    2.23
 -16  -4   0    4.09    1.79
 -16   4   0    3.57    1.57
 -16   4   0    4.54    1.95
 -16   4   0    2.84    1.52
  16   4   0    5.77    1.58
 -18  -4   0   -3.14    1.05
 -18  -4   0    0.95    1.47
 -18  -4   0    0.02    1.06
 -18   4   0   -1.79    1.02
  18   4   0    0.65    1.07
 -18   4   0   -1.86    1.15
 -18   4   0   -1.87    1.45
 -20  -4   0    7.89    2.57
 -20  -4   0   17.85    3.81
 -20  -4   0   11.34    2.57
 -20   4   0   11.41    3.59
 -20   4   0   13.07    2.81
  20   4   0   11.19    2.37
 -20   4   0    8.59    2.78
 -22  -4   0    0.07    1.50
 -22  -4   0   -0.53    1.66
 -22  -4   0    0.14    1.28
 -22   4   0   -0.80    1.11
  22   4   0    0.56    1.06
 -22   4   0    2.23    2.00
 -24  -4   0    3.06    2.75
 -24  -4   0    4.77    2.16
 -24  -4   0    5.68    2.39
 -24   4   0    2.00    1.88
 -24   4   0    7.74    2.80
  24   4   0    7.51    2.15
 -26  -4   0    8.85    2.83
 -26  -4   0    8.77    3.30
 -26  -4   0   10.23    3.09
 -26   4   0   13.52    3.79
 -26   4   0   16.31    4.08
  26   4   0   11.29    2.70
 -28  -4   0   -1.95    1.56
 -28  -4   0    0.38    1.61
 -28  -4   0    1.62    2.22
 -28   4   0   -1.19    1.83
 -28   4   0   -0.43    1.98
  28   4   0    1.02    1.57
   1  -5   0    0.92    1.49
  -1  -5   0    0.51    1.16
   1  -5   0    0.95    1.11
  -1  -5   0    2.22    1.46
  -1   5   0    1.08    0.96
   1   5   0    0.67    0.96
  -3  -5   0    1.39    1.39
  -3  -5   0   -0.12    1.19
   3   5   0    1.24    1.07
  -5  -5   0    4.06    1.79
  -5  -5   0    2.29    1.60
  -5  -5   0    5.47    0.69
   5   5   0    4.16    1.16
   5   5   0    2.56    1.18
  -7  -5   0   24.74    2.28
  -7  -5   0   19.69    3.43
  -7  -5   0   23.37    3.43
  -7  -5   0   23.36    1.89
   7   5   0   23.38    2.98
   7   5   0   18.60    2.47
  -9  -5   0    5.55    1.96
  -9  -5   0    4.44    1.92
  -9  -5   0    7.02    2.33
  -9   5   0    6.53    1.17
   9   5   0    5.35    1.77
  -9   5   0    7.84    1.21
  -9   5   0    5.37    1.42
   9   5   0    5.79    1.67
 -11  -5   0   -1.18    0.88
 -11  -5   0   -2.29    0.98
 -11  -5   0    0.93    1.08
  11   5   0   -0.07    0.90
 -11   5   0    0.25    0.77
 -11   5   0    1.04    1.17
 -11   5   0   -0.53    0.72
 -13  -5   0    4.80    1.91
 -13  -5   0    5.97    1.88
 -13  -5   0    0.78    1.60
 -13   5   0    5.60    1.49
  13   5   0    4.20    1.65
 -13   5   0    5.92    1.87
 -13   5   0    4.48    1.48
 -15  -5   0    0.56    1.33
 -15  -5   0   -0.64    1.36
 -15  -5   0    0.93    1.24
 -15   5   0    0.65    1.22
  15   5   0    0.19    1.15
 -15   5   0    1.12    1.47
 -15   5   0    0.82    1.05
 -17  -5   0    0.81    1.61
 -17  -5   0    0.86    1.86
 -17  -5   0    0.46    1.24
 -17   5   0    2.01    1.90
 -17   5   0    0.19    1.17
  17   5   0    0.17    1.12
 -19  -5   0    2.78    1.88
 -19  -5   0    3.85    2.34
 -19  -5   0    2.76    1.99
 -19   5   0    3.68    1.78
  19   5   0    3.84    1.81
 -19   5   0    4.33    2.51
 -21  -5   0    0.36    1.82
 -21  -5   0   -0.23    1.31
 -21  -5   0    0.07    1.47
 -21   5   0    1.74    1.60
 -21   5   0   -2.50    1.91
  21   5   0   -0.18    1.32
 -23  -5   0    1.89    1.98
 -23  -5   0    1.24    1.56
 -23  -5   0    0.66    2.25
 -23   5   0   -0.12    2.00
 -23   5   0    0.24    1.50
  23   5   0    2.03    1.80
 -25  -5   0    4.70    2.61
 -25  -5   0    5.37    2.82
 -25   5   0    2.89    1.95
  25   5   0    4.03    1.94
 -25   5   0    6.57    2.88
   0  -6   0   23.51    3.81
   0  -6   0   24.12    3.89
   0   6   0   21.59    3.16
  -2  -6   0    5.99    2.08
  -2  -6   0    5.36    2.27
   2   6   0   10.02    1.23
  -2   6   0   11.56    2.19
   2   6   0   12.92    2.47
  -4  -6   0    2.25    1.66
  -4  -6   0   -2.78    1.04
   4   6   0   -0.37    0.81
   4   6   0    0.74    1.07
  -4   6   0    0.86    1.23
  -6  -6   0    2.90    1.76
  -6  -6   0   -0.87    1.20
   6   6   0   -0.48    0.87
   6   6   0    0.92    1.14
  -8  -6   0   14.83    3.27
  -8  -6   0   15.74    3.45
  -8  -6   0   17.63    1.74
  -8  -6   0   17.36    1.62
   8   6   0   16.69    2.71
  -8   6   0   16.23    1.96
   8   6   0    9.30    2.24
 -10  -6   0   -1.39    1.46
 -10  -6   0   -0.30    1.15
  10   6   0   -0.47    1.09
 -10   6   0   -0.72    1.13
 -12  -6   0    0.69    1.80
 -12  -6   0    0.13    1.41
 -12   6   0   -0.18    1.26
 -12   6   0   -0.49    0.61
 -12   6   0    0.02    0.87
  12   6   0    0.43    1.15
 -14  -6   0    0.99    1.74
 -14  -6   0   -0.52    1.40
 -14   6   0    0.54    0.87
  14   6   0    1.51    1.34
 -14   6   0   -0.64    1.44
 -16  -6   0    0.07    1.66
 -16  -6   0   -0.21    1.41
  16   6   0   -0.53    1.24
 -16   6   0    1.86    1.89
 -16   6   0   -0.04    1.03
 -18  -6   0   -0.16    1.38
 -18  -6   0    1.81    2.29
  18   6   0    2.07    1.57
 -18   6   0    2.30    1.42
 -18   6   0   -2.36    1.96
 -20  -6   0   11.72    3.03
 -20  -6   0   16.70    4.17
  20   6   0   17.27    3.19
 -20   6   0   18.74    3.15
 -22  -6   0    6.94    2.89
 -22  -6   0    6.28    3.45
  22   6   0   10.16    2.83
 -22   6   0   10.89    2.77
  -1  -7   0    1.46    2.30
   1   7   0    1.73    1.34
  -1   7   0    2.08    1.44
  -3  -7   0    3.42    1.92
  -3  -7   0    1.78    2.13
   3   7   0   -0.01    1.38
  -3   7   0   -0.05    1.31
  -5  -7   0   -1.25    1.44
  -5  -7   0    1.50    1.72
  -5   7   0    1.75    1.38
   5   7   0    0.68    1.19
  -7  -7   0   -0.24    1.60
  -7  -7   0    4.91    2.42
   7   7   0    7.86    2.30
  -7   7   0    3.14    1.70
  -9  -7   0    1.03    2.04
  -9  -7   0    2.70    2.29
   9   7   0    4.60    1.98
 -11  -7   0    3.94    2.28
 -11  -7   0    1.79    2.10
  11   7   0    1.55    1.50
 -13  -7   0    7.09    2.89
 -13  -7   0   11.02    3.11
  13   7   0    9.04    2.49
 -15  -7   0    1.56    2.02
 -15  -7   0    2.15    2.39
  15   7   0    1.30    1.64
 -17  -7   0   -0.94    1.49
 -17  -7   0    1.51    2.45
 -17   7   0    0.49    1.07
  17   7   0    0.13    1.67
   0   8   0    0.32    1.39
  -2   8   0    5.05    2.11
   2   8   0    3.35    1.84
  -4  -8   0    4.28    2.85
   4   8   0    5.98    2.22
  -4   8   0    7.38    2.38
  -6  -8   0    0.14    1.85
  -6  -8   0    0.15    2.11
   6   8   0    0.56    1.60
  -6   8   0    1.78    1.72
  -8  -8   0    5.80    2.97
  -8  -8   0    3.94    2.79
   8   8   0    4.90    2.24
  -8   8   0    0.32    1.92
 -32   0   1    1.52    1.96
 -32   0   1   -1.31    2.15
  32   0  -1   -1.78    1.27
 -32   0   1   -0.63    1.86
 -30   0   1    1.00    1.74
  30   0  -1    1.49    1.48
 -30   0   1   -0.05    2.41
 -30   0   1   -0.42    1.59
 -28   0   1   -1.76    1.69
 -28   0   1    0.45    1.77
 -28   0   1    1.15    1.68
  28   0  -1    1.11    1.38
 -26   0   1   -1.16    1.49
 -26   0   1   -0.36    1.69
  26   0  -1   -0.15    0.95
 -26   0   1   -1.36    1.40
  24   0  -1   -0.17    0.98
 -24   0   1    1.13    1.65
 -24   0   1    3.37    1.71
 -24   0   1    0.17    1.48
 -22   0   1    0.00    1.29
 -22   0   1    0.90    1.42
  22   0  -1   -0.24    0.82
 -22   0   1    1.43    1.36
 -20   0   1   -1.34    1.29
 -20   0   1    0.56    1.37
  20   0  -1   -0.65    0.59
 -18   0   1   -0.05    1.19
  18   0  -1   -0.33    0.67
 -18   0   1    1.12    1.28
  16   0  -1    0.02    1.34
 -16   0   1   -0.07    0.56
 -16   0   1   -1.16    0.82
 -16   0   1   -1.57    0.87
  16   0  -1    0.34    0.67
 -14   0   1    0.30    0.55
  14   0  -1    0.23    1.20
  14   0  -1   -0.20    0.49
 -14   0   1   -0.31    0.78
 -14   0   1    0.39    1.02
 -12   0   1    0.21    0.47
  12   0  -1    0.68    1.08
  12   0  -1    0.51    0.56
 -12   0   1    1.02    0.97
 -12   0   1   -0.47    0.83
  10   0  -1   -0.15    1.01
  10   0  -1    0.26    0.55
 -10   0   1   -0.46    0.57
 -10   0   1   -0.48    0.85
 -10   0   1   -0.53    0.34
   8   0  -1   -1.35    0.77
  -8   0   1   -0.63    0.67
  -8   0   1   -0.93    0.71
   8   0  -1   -0.37    0.41
  -8   0   1   -0.10    0.41
  -6   0   1   -0.09    0.63
  -6   0   1   -0.37    0.32
   6   0  -1   -0.17    0.38
  -6   0   1   -0.68    0.56
   6   0  -1   -0.28    0.59
  -4   0   1   -0.14    0.22
  -4   0   1   -0.33    0.32
   4   0  -1    0.45    0.43
   4   0  -1    0.27    0.26
  -4   0   1    0.39    0.47
   4   0  -1   -0.28    0.38
  -2   0  -1   -0.21    0.19
  -2   0  -1   -0.09    0.08
   4   0   1    0.21    0.30
  -4   0  -1    0.03    0.24
  -4   0  -1    0.07    0.55
  -4   0  -1   -0.60    0.42
   4   0   1   -0.24    0.51
   6   0   1   -1.35    0.72
  -6   0  -1    0.73    0.70
   6   0   1    0.22    0.42
  -6   0  -1    0.70    0.82
  -6   0  -1   -0.24    0.32
   8   0   1    0.59    0.55
  -8   0  -1    2.03    1.11
   8   0   1    0.71    1.10
  -8   0  -1    0.84    0.79
  -8   0  -1    0.47    0.43
 -10   0  -1    0.04    0.40
  10   0   1    1.81    1.29
 -10   0  -1   -0.34    1.01
 -10   0  -1    0.93    0.78
  10   0   1    0.32    0.49
  12   0   1   -0.82    0.36
 -12   0  -1    0.49    0.85
 -12   0  -1    0.05    0.42
 -12   0  -1    0.27    1.05
  12   0   1    0.99    1.26
 -14   0  -1   -0.20    0.55
 -14   0  -1   -0.59    1.12
  14   0   1   -0.43    0.46
 -14   0  -1    0.25    0.92
  14   0   1   -0.38    1.31
 -16   0  -1    0.45    1.09
  16   0   1    0.30    1.46
 -16   0  -1   -0.56    0.46
  16   0   1    0.15    0.63
 -16   0  -1   -0.68    1.12
 -18   0  -1    0.53    1.23
 -18   0  -1    1.28    1.57
  18   0   1   -1.01    0.55
 -20   0  -1   -0.09    1.36
  20   0   1    0.21    0.80
 -22   0  -1   -1.11    1.42
  22   0   1   -0.69    0.71
 -22   0  -1   -0.09    1.37
 -24   0  -1   -1.10    1.29
 -24   0  -1    0.67    2.08
  24   0   1    0.01    0.95
 -26   0  -1    1.59    2.20
  26   0   1   -0.42    1.18
 -26   0  -1   -0.93    1.46
  28   0   1    1.25    1.44
 -28   0  -1   -1.16    1.92
 -28   0  -1    1.63    2.13
 -28   0  -1   -0.90    1.53
 -30   0  -1    1.04    2.20
 -30   0  -1   -0.37    2.20
 -30   0  -1   -4.19    1.63
  30   0   1   -0.36    1.32
 -32   0  -1   -0.10    1.92
 -32   0  -1    0.36    2.11
 -32   0  -1   -2.35    2.39
  32   0   1    0.70    1.58
 -33  -1   1    5.05    2.31
 -33  -1   1    8.45    3.22
 -33  -1   1    5.72    3.83
  33  -1  -1    5.09    2.35
  33   1  -1    3.22    2.10
 -33   1   1    2.38    3.06
 -33   1   1    6.03    2.97
 -33   1   1    3.73    2.72
  31  -1  -1    2.77    1.67
 -31  -1   1    2.27    1.93
 -31  -1   1    0.91    2.38
 -31  -1   1    4.09    1.91
 -31   1   1    1.99    2.32
 -31   1   1    0.01    2.08
  31   1  -1    1.46    1.41
 -31   1   1   -0.17    2.00
 -29  -1   1   -0.13    2.07
 -29  -1   1    4.81    2.06
 -29  -1   1    0.49    1.58
  29  -1  -1    1.12    1.44
 -29   1   1   -0.58    2.04
  29   1  -1    1.56    1.48
 -29   1   1   -0.02    1.86
 -27  -1   1   26.55    4.81
 -27  -1   1   18.86    3.40
 -27  -1   1   17.28    4.48
  27  -1  -1   33.93    4.18
 -27   1   1   22.06    4.53
 -27   1   1   23.80    4.67
  27   1  -1   30.69    3.92
 -25  -1   1   28.51    4.99
 -25  -1   1   40.30    5.58
  25  -1  -1   24.52    3.41
 -25  -1   1   28.34    3.75
 -25   1   1   28.78    4.89
 -25   1   1   31.14    5.16
  25   1  -1   25.22    3.52
  23  -1  -1   14.92    2.58
 -23  -1   1   15.22    3.71
 -23  -1   1   14.62    3.47
 -23  -1   1   13.55    2.63
 -23   1   1   17.38    3.68
 -23   1   1   19.11    4.03
  23   1  -1   17.08    2.73
  21  -1  -1    0.56    0.91
 -21  -1   1   -0.67    1.22
 -21  -1   1    0.00    1.32
 -21  -1   1   -1.15    1.40
 -21   1   1   -0.83    1.41
  21   1  -1    2.29    1.16
 -21   1   1   -0.81    1.13
 -19  -1   1   11.39    2.11
  19  -1  -1   13.83    3.07
 -19  -1   1    8.58    2.45
  19  -1  -1   13.33    2.19
 -19  -1   1   10.44    2.69
 -19   1   1   10.98    2.74
  19   1  -1   12.61    2.06
 -19   1   1   12.13    2.64
 -17  -1   1    0.73    1.22
 -17  -1   1    1.93    1.33
 -17  -1   1    0.90    1.46
  17  -1  -1    2.14    1.81
  17  -1  -1    0.44    0.81
 -17   1   1    0.27    0.94
  17   1  -1    0.42    0.64
 -17   1   1    0.47    1.22
 -17   1   1   -0.10    0.55
 -15  -1   1   24.87    3.36
  15  -1  -1   29.81    2.79
 -15  -1   1   33.70    3.86
 -15  -1   1   27.82    2.81
 -15  -1   1   29.75    2.81
  15  -1  -1   33.52    3.76
 -15   1   1   32.86    3.81
 -15   1   1   30.83    2.72
 -15   1   1   28.24    3.40
  15   1  -1   21.32    2.40
  15   1  -1   25.68    3.39
  13  -1  -1   26.96    2.46
 -13  -1   1   22.34    2.97
 -13  -1   1   26.37    3.12
  13  -1  -1   24.35    2.93
 -13  -1   1   29.01    2.69
 -13  -1   1   28.40    2.18
  13   1  -1   23.68    3.07
 -13   1   1   25.51    1.97
  13   1  -1   22.63    2.24
 -13   1   1   28.22    3.30
 -13   1   1   23.60    2.92
 -11  -1   1   21.58    2.17
 -11  -1   1   20.58    1.97
 -11  -1   1   20.99    2.58
  11  -1  -1   20.72    2.54
 -11  -1   1   23.15    2.79
  11  -1  -1   23.16    2.11
 -11   1   1   16.85    1.72
 -11   1   1   21.38    2.59
 -11   1   1   21.42    2.58
  11   1  -1   19.80    1.95
  11   1  -1   20.24    2.67
   9  -1  -1   64.43    3.70
  -9  -1   1   60.56    3.23
  -9  -1   1   59.19    3.65
  -9  -1   1   62.64    3.09
  -9  -1   1   62.99    3.76
  -9   1   1   62.14    3.71
   9   1  -1   63.59    3.07
   9   1  -1   65.57    3.82
  -9   1   1   64.45    3.02
  -7  -1   1    3.36    0.97
  -7  -1   1    4.44    0.83
   7  -1  -1    3.52    1.07
  -7  -1   1    2.94    1.04
  -7  -1   1    3.14    1.04
   7   1  -1    5.15    1.03
   7   1  -1    3.64    0.74
   7   1  -1    5.97    1.23
  -7   1   1    3.35    0.72
  -7   1   1    5.51    1.18
  -7   1   1    3.10    0.87
  -5  -1   1  409.69   12.91
  -5  -1   1  407.70   13.34
   5  -1  -1  414.49   12.97
  -5  -1   1  403.41   13.15
   5   1  -1  408.51   12.88
   5   1  -1  402.73   13.09
  -5   1   1  390.83   13.06
  -5   1   1  399.88   13.04
   5   1  -1  396.66   13.27
  -3  -1   1   25.45    1.62
  -3  -1   1   27.64    1.43
  -3  -1   1   31.10    1.71
  -3   1   1   25.42    1.34
   3   1  -1   25.69    1.37
   3   1  -1   25.52    1.55
  -3   1   1   24.66    1.32
   3   1  -1   24.94    1.48
   3   1  -1   26.82    1.62
  -3   1   1   24.23    1.26
   1  -1  -1   26.57    1.04
  -1  -1   1   24.93    1.59
   1  -1  -1   24.17    1.40
  -1  -1   1   27.14    1.58
  -1  -1   1   27.99    1.31
  -1  -1   1   22.86    1.11
   1  -1  -1   26.64    1.47
   1   1  -1   28.72    1.59
   1   1  -1   27.65    1.29
  -1   1   1   28.36    1.51
   1   1  -1   30.84    1.65
  -1   1   1   25.33    1.05
  -1   1   1   26.55    1.43
   1   1  -1   27.80    1.17
  -1  -1  -1  149.16    5.00
  -1  -1  -1  146.73    5.03
  -1  -1  -1  145.34    5.11
   1  -1   1  147.78    5.26
  -1  -1  -1  141.93    4.77
   1  -1   1  136.81    4.59
   1   1   1  147.12    5.05
   1   1   1  139.66    4.76
  -1   1  -1  143.05    5.25
  -1   1  -1  147.28    4.63
   1   1   1  139.55    4.94
   1   1   1  139.12    4.66
   1   1   1  140.84    5.04
  -3  -1  -1  273.63    8.98
  -3  -1  -1  270.00    9.02
  -3  -1  -1  266.35    8.89
  -3  -1  -1  260.69    8.86
  -3  -1  -1  277.70    8.87
   3   1   1  259.81    8.85
   3   1   1  282.31    9.00
  -3   1  -1  257.63    8.75
   3   1   1  278.84    9.01
   3   1   1  268.26    8.94
  -5  -1  -1    1.90    0.80
  -5  -1  -1    1.54    0.56
  -5  -1  -1    0.38    0.61
  -5  -1  -1    2.44    0.87
   5   1   1    0.63    0.52
   5   1   1    1.40    0.82
  -5   1  -1    1.64    0.64
  -5   1  -1    0.88    0.45
  -5   1  -1    1.05    0.91
  -7  -1  -1    1.82    0.88
  -7  -1  -1    1.80    0.64
  -7  -1  -1    0.76    1.06
  -7  -1  -1    1.15    0.87
   7  -1   1    3.09    0.72
  -7   1  -1    2.11    0.59
   7   1   1    2.90    1.12
  -7   1  -1    1.74    0.75
  -7   1  -1    2.06    1.21
   7   1   1    1.61    0.67
   9  -1   1   70.94    3.54
  -9  -1  -1   86.01    4.01
  -9  -1  -1   86.48    4.47
  -9  -1  -1   87.09    3.89
  -9  -1  -1   80.33    4.52
   9   1   1   82.20    3.76
   9   1   1   83.12    4.63
  -9   1  -1   85.66    4.33
  -9   1  -1   84.79    4.62
  -9   1  -1   84.36    3.60
 -11  -1  -1  107.65    5.77
 -11  -1  -1  109.04    4.90
 -11  -1  -1  112.07    5.68
 -11  -1  -1  115.66    5.08
  11  -1   1  113.93    4.80
  11   1   1  112.79    4.86
 -11   1  -1  115.07    5.87
  11   1   1  101.37    5.77
 -11   1  -1  108.40    5.53
 -11   1  -1  108.24    4.63
  13  -1   1   12.85    2.39
  13  -1   1   15.81    1.88
 -13  -1  -1   18.27    2.06
 -13  -1  -1   14.14    2.44
 -13  -1  -1   13.57    2.42
 -13  -1  -1   16.40    2.07
 -13   1  -1   14.28    2.47
  13   1   1   13.72    2.59
  13   1   1   13.59    1.77
 -13   1  -1   13.32    2.36
 -13   1  -1   15.05    1.76
 -15  -1  -1   18.15    2.85
 -15  -1  -1   20.34    2.38
  15  -1   1   21.35    3.17
  15  -1   1   22.03    2.36
 -15  -1  -1   19.76    2.48
 -15  -1  -1   19.71    3.04
  15   1   1   19.99    3.32
 -15   1  -1   20.09    2.14
  15   1   1   18.20    2.15
 -15   1  -1   22.15    3.12
 -15   1  -1   20.82    3.21
  17  -1   1    4.95    1.31
 -17  -1  -1    3.50    1.95
  17  -1   1    0.02    1.71
 -17  -1  -1    3.13    1.34
 -17   1  -1    3.78    1.10
  17   1   1    5.15    1.34
 -17   1  -1    5.58    1.88
 -17   1  -1    3.69    2.05
 -19  -1  -1   41.86    5.10
  19  -1   1   49.78    3.54
 -19  -1  -1   52.88    3.90
 -19   1  -1   50.05    5.42
 -19   1  -1   44.19    5.15
  19   1   1   45.37    4.03
  21  -1   1    1.77    1.05
 -21  -1  -1    1.41    1.48
 -21  -1  -1   -0.08    1.41
 -21  -1  -1    1.72    1.73
  21   1   1    1.06    1.03
 -21   1  -1    2.19    1.92
  23  -1   1    9.17    2.10
 -23  -1  -1   11.32    2.66
 -23  -1  -1   13.53    3.39
 -23  -1  -1    8.87    2.80
 -23   1  -1   12.33    3.26
 -23   1  -1   16.27    3.80
  23   1   1   13.25    2.41
  25  -1   1   11.05    2.35
 -25  -1  -1   16.21    4.01
 -25  -1  -1   16.28    3.01
 -25  -1  -1   18.96    4.20
 -25   1  -1    9.39    2.94
  25   1   1   15.99    2.79
 -25   1  -1    8.45    3.17
 -27  -1  -1    6.17    3.06
 -27  -1  -1   11.10    2.86
  27  -1   1    3.32    1.64
 -27  -1  -1    6.56    2.73
  27   1   1    4.37    1.77
 -27   1  -1    9.49    3.27
 -27   1  -1    9.03    3.15
 -29  -1  -1    2.42    2.01
 -29  -1  -1    4.84    2.48
  29  -1   1    0.33    1.35
 -29  -1  -1    1.00    2.41
 -29   1  -1    1.33    2.26
  29   1   1    1.38    1.45
 -29   1  -1    2.04    2.18
  31  -1   1    4.59    2.17
 -31  -1  -1   12.02    4.40
 -31  -1  -1    6.12    2.83
 -31  -1  -1    3.54    2.52
 -31   1  -1    4.57    2.97
  31   1   1    4.54    2.22
 -31   1  -1    1.94    2.67
 -32  -2   1    2.67    3.01
 -32  -2   1    7.84    2.92
 -32   2   1    7.67    3.12
 -32   2   1    1.80    2.50
  32   2  -1    6.01    2.23
 -30  -2   1    0.95    1.76
 -30  -2   1    2.47    2.81
  30   2  -1    4.72    2.09
 -30   2   1    2.03    2.36
 -30   2   1    1.69    2.46
 -28  -2   1    9.75    3.18
 -28  -2   1   16.00    4.31
 -28  -2   1   16.69    3.39
 -28   2   1    3.80    2.44
 -28   2   1   15.67    4.02
  28   2  -1   11.03    2.67
 -26  -2   1    2.30    1.28
 -26  -2   1   -0.50    2.17
 -26  -2   1    0.92    1.62
 -26   2   1   -1.98    1.47
  26   2  -1    1.30    1.32
 -26   2   1   -1.57    1.42
 -24  -2   1   22.98    3.56
 -24  -2   1   21.15    4.44
 -24  -2   1   16.68    3.75
  24   2  -1   15.46    2.71
 -24   2   1   17.82    3.84
 -24   2   1   14.39    3.64
 -22  -2   1   78.89    5.50
 -22  -2   1   80.75    6.58
 -22  -2   1   91.82    7.07
 -22   2   1   74.37    6.29
 -22   2   1   88.25    8.80
  22   2  -1   77.96    5.09
 -22   2   1   73.10    6.10
 -20  -2   1    9.39    2.57
 -20  -2   1   11.11    2.88
 -20  -2   1    7.48    2.14
 -20   2   1    4.24    1.95
 -20   2   1    5.95    2.46
  20   2  -1   15.10    2.39
 -20   2   1    5.62    2.06
 -18  -2   1    8.87    2.61
 -18  -2   1    9.75    2.51
 -18  -2   1    5.10    1.94
  18   2  -1    8.17    1.70
 -18   2   1    6.58    2.12
 -18   2   1    7.17    2.15
 -16  -2   1   32.89    4.04
 -16  -2   1   45.07    4.83
 -16  -2   1   34.70    3.60
 -16   2   1   31.76    3.91
  16   2  -1   39.68    2.92
 -16   2   1   35.92    2.68
 -16   2   1   31.29    3.85
 -14  -2   1    1.51    0.81
 -14  -2   1    0.15    1.07
 -14  -2   1    2.04    1.20
 -14  -2   1    2.34    1.32
 -14   2   1    3.18    1.54
  14   2  -1    2.12    1.39
 -14   2   1    0.84    0.94
  14   2  -1    2.06    0.91
 -14   2   1    3.39    1.05
 -12  -2   1   52.09    3.18
 -12  -2   1   45.37    3.63
 -12  -2   1   46.59    3.42
  12   2  -1   49.86    3.78
 -12   2   1   48.89    2.93
 -12   2   1   49.93    3.57
 -12   2   1   40.99    3.30
  12   2  -1   53.08    3.40
  12   2  -1   52.22    3.09
 -10  -2   1    4.96    1.36
 -10  -2   1    8.54    1.43
 -10  -2   1    7.64    1.63
  10   2  -1    5.98    1.55
  10   2  -1   10.20    1.74
 -10   2   1    7.07    1.52
  10   2  -1    8.68    1.32
 -10   2   1    8.58    1.27
 -10   2   1    5.18    1.33
  -8  -2   1   17.23    2.06
  -8  -2   1   20.15    2.32
  -8  -2   1   19.28    1.95
  -8  -2   1   16.58    2.07
   8   2  -1   24.03    2.42
   8   2  -1   15.84    1.74
  -8   2   1   16.94    1.93
  -8   2   1   21.39    2.12
   8   2  -1   19.59    2.21
  -6  -2   1    9.96    1.65
  -6  -2   1   10.73    1.63
  -6  -2   1   13.37    1.56
  -6  -2   1    9.95    1.46
  -6   2   1   10.57    1.37
  -6   2   1   10.47    1.26
   6   2  -1   12.24    1.74
  -6   2   1   10.25    1.29
   6   2  -1   12.67    1.56
   6   2  -1   10.84    1.37
  -4  -2   1   11.78    1.36
  -4  -2   1   13.30    1.72
  -4  -2   1   16.29    1.93
   4   2  -1   12.18    1.36
   4   2  -1   11.33    1.48
   4   2  -1   12.59    1.75
  -4   2   1   11.60    1.64
  -4   2   1   15.24    1.62
  -4   2   1   11.22    1.05
   2  -2  -1   31.72    2.32
   2  -2  -1   29.70    2.11
  -2  -2   1   33.93    2.39
  -2  -2   1   32.39    1.51
  -2  -2   1   28.14    2.24
  -2   2   1   27.59    2.07
   2   2  -1   28.50    1.54
   2   2  -1   31.24    2.27
   2   2  -1   27.71    1.79
  -2   2   1   34.87    2.35
  -2   2   1   30.05    1.21
   2   2  -1   27.97    2.15
   0  -2   1   75.08    3.84
   0  -2  -1   64.84    3.47
   0  -2   1   75.25    3.68
   0  -2  -1   71.22    3.58
   0   2  -1   71.13    2.46
   0   2   1   72.49    3.56
   0   2   1   76.10    3.62
   0   2  -1   75.36    3.69
   0   2   1   71.14    2.54
   0   2  -1   73.75    3.75
  -2  -2  -1   14.80    1.72
  -2  -2  -1   13.07    1.05
   2  -2   1   10.90    1.69
  -2  -2  -1   12.57    1.72
   2   2   1   11.35    0.96
   2   2   1   10.23    1.54
   2   2   1   12.36    1.51
  -2   2  -1   12.46    0.81
   2   2   1   10.84    1.38
  -2   2  -1   13.99    1.66
  -2   2  -1   12.45    1.69
  -4  -2  -1   73.25    3.36
  -4  -2  -1   73.77    3.89
  -4  -2  -1   73.63    3.69
  -4  -2  -1   76.17    3.62
   4   2   1   74.24    3.59
  -4   2  -1   77.69    4.06
   4   2   1   77.08    3.84
  -4   2  -1   73.09    3.07
   4   2   1   71.50    3.37
   4   2   1   79.52    3.62
  -6  -2  -1    9.15    1.40
  -6  -2  -1   10.40    1.47
  -6  -2  -1    9.56    1.48
  -6  -2  -1   10.05    1.65
  -6  -2  -1   16.04    1.75
   6   2   1    9.53    1.36
   6   2   1    8.14    1.56
   6   2   1   10.63    1.57
  -6   2  -1    8.07    1.22
  -8  -2  -1    0.15    0.86
  -8  -2  -1    0.51    0.74
  -8  -2  -1   -1.12    0.74
  -8  -2  -1   -0.17    0.52
  -8  -2  -1    0.25    0.67
   8   2   1    1.07    0.89
  -8   2  -1   -0.48    0.61
   8   2   1    0.45    0.57
  -8   2  -1    0.39    0.47
   8   2   1   -0.05    0.91
  -8   2  -1    0.46    1.00
 -10  -2  -1    9.68    1.83
 -10  -2  -1    8.69    1.67
 -10  -2  -1    9.00    1.83
 -10  -2  -1    8.75    1.51
  10   2   1   11.62    1.63
 -10   2  -1    8.37    1.28
  10   2   1   10.39    1.98
 -10   2  -1   11.22    1.81
 -10   2  -1   11.15    2.06
 -12  -2  -1   35.17    3.61
 -12  -2  -1   34.19    3.50
 -12  -2  -1   33.85    3.11
 -12  -2  -1   28.05    3.16
 -12   2  -1   34.41    2.31
 -12   2  -1   34.67    3.45
 -12   2  -1   34.69    3.63
  12   2   1   38.02    3.94
  12   2   1   35.33    2.60
 -14  -2  -1   17.62    2.77
 -14  -2  -1   20.36    2.75
 -14  -2  -1   18.74    2.76
 -14  -2  -1   22.38    3.47
 -14   2  -1   16.94    2.75
  14   2   1   21.72    2.41
 -14   2  -1   21.25    2.90
  14   2   1   14.73    2.90
 -14   2  -1   18.74    2.02
 -16  -2  -1    3.66    1.80
 -16  -2  -1    3.94    1.69
 -16   2  -1    4.99    1.85
 -16   2  -1    4.03    1.15
  16   2   1   -0.10    0.74
 -16   2  -1    4.43    1.76
 -18  -2  -1    3.06    1.74
 -18  -2  -1    3.70    1.81
 -18  -2  -1    0.92    1.36
 -18   2  -1    4.67    1.97
 -18   2  -1    4.70    1.93
  18   2   1    7.76    1.69
 -20  -2  -1    2.71    1.77
 -20  -2  -1    7.04    2.43
 -20  -2  -1    0.83    1.40
 -20   2  -1    2.37    1.66
  20   2   1    2.27    1.19
 -20   2  -1    2.91    2.22
 -22  -2  -1   10.67    3.04
 -22  -2  -1   12.00    2.90
 -22  -2  -1   12.08    3.14
 -22   2  -1   10.14    2.80
  22   2   1   13.12    2.53
 -22   2  -1   14.70    3.44
 -24  -2  -1    7.77    2.76
 -24  -2  -1    6.06    2.69
 -24  -2  -1    2.10    1.84
 -24   2  -1    4.62    2.57
 -24   2  -1    3.62    2.25
  24   2   1    4.51    1.74
 -26  -2  -1    1.64    2.39
 -26  -2  -1   -0.15    1.78
 -26  -2  -1    0.69    1.82
  26   2   1    0.27    1.28
 -26   2  -1    0.38    1.81
 -26   2  -1    1.46    2.23
 -28  -2  -1    3.66    2.07
 -28  -2  -1    4.95    2.13
 -28  -2  -1   -0.48    2.18
 -28   2  -1    1.65    2.10
  28   2   1   -0.18    1.28
 -28   2  -1   -2.71    1.75
 -30  -2  -1    8.68    3.36
 -30  -2  -1   12.76    3.11
 -30  -2  -1    6.93    3.78
  30   2   1   12.50    3.06
 -30   2  -1    3.59    2.57
 -30   2  -1    0.80    2.26
 -32  -2  -1    4.07    3.16
 -32  -2  -1    7.34    2.75
 -32  -2  -1    5.48    2.51
 -32   2  -1    1.72    2.97
 -32   2  -1    3.71    2.57
  32   2   1    1.41    1.66
 -31  -3   1    1.75    2.75
 -31  -3   1    0.55    1.90
  31   3  -1    0.21    1.56
 -31   3   1   -2.15    1.75
 -31   3   1    4.24    2.77
 -29  -3   1   -0.83    1.74
 -29  -3   1   -2.90    2.29
 -29   3   1    3.92    2.64
 -29   3   1    5.35    2.65
  29   3  -1    6.33    2.30
 -27  -3   1    1.80    2.09
 -27  -3   1   -3.82    1.92
 -27   3   1    1.30    2.05
  27   3  -1    1.98    1.67
 -27   3   1    2.49    2.64
 -25  -3   1   29.02    5.24
 -25  -3   1   28.45    4.36
 -25   3   1   36.71    5.45
  25   3  -1   34.60    4.34
 -25   3   1   27.01    4.91
 -23  -3   1    1.47    1.71
 -23  -3   1    0.54    1.49
 -23   3   1   -0.54    1.39
  23   3  -1    1.18    1.26
 -23   3   1    1.09    2.08
 -23   3   1    1.30    2.04
 -21  -3   1    0.00    1.70
 -21  -3   1    1.64    1.71
  21   3  -1    1.36    1.12
 -21   3   1   -0.73    1.07
 -21   3   1    3.58    1.90
 -21   3   1   -0.03    1.63
 -19  -3   1   10.40    2.65
 -19  -3   1    8.82    2.67
 -19   3   1    6.35    2.37
 -19   3   1   10.08    2.50
  19   3  -1    8.91    1.92
 -19   3   1   11.48    2.86
 -17  -3   1   -0.66    1.13
 -17  -3   1    0.84    1.50
 -17  -3   1   -0.70    0.79
  17   3  -1    1.58    1.08
 -17   3   1    2.78    1.57
 -17   3   1    0.77    1.28
 -17   3   1    0.95    1.20
 -15  -3   1    1.38    1.60
 -15  -3   1    3.43    1.55
 -15  -3   1    3.41    1.55
 -15   3   1    2.53    1.21
  15   3  -1    1.70    1.01
 -15   3   1    0.72    1.45
 -15   3   1    1.49    1.16
 -15   3   1    3.03    1.15
 -13  -3   1   18.47    2.68
 -13  -3   1   27.00    3.43
 -13  -3   1   23.00    3.05
  13   3  -1   18.31    2.30
  13   3  -1   21.52    3.14
 -13   3   1   21.51    2.94
 -13   3   1   19.00    2.64
 -13   3   1   24.94    2.62
 -11  -3   1   18.43    2.34
 -11  -3   1   16.24    2.43
 -11  -3   1   15.57    2.54
 -11  -3   1   19.36    2.54
 -11  -3   1   18.46    2.49
  11   3  -1   17.59    2.58
  11   3  -1   18.55    2.61
  11   3  -1   18.32    2.20
 -11   3   1   16.10    2.26
 -11   3   1   19.53    2.36
  -9  -3   1    7.74    1.50
  -9  -3   1    4.00    1.34
  -9  -3   1    6.03    1.49
  -9  -3   1    5.91    1.32
  -9  -3   1    8.18    1.84
   9   3  -1    4.49    1.50
  -9   3   1    6.16    1.35
   9   3  -1    8.53    1.73
  -9   3   1    5.06    1.21
   9   3  -1    6.58    1.31
  -9   3   1    6.87    1.32
  -7  -3   1   28.94    2.68
  -7  -3   1   22.42    2.72
  -7  -3   1   16.82    2.45
  -7  -3   1   26.21    2.12
  -7  -3   1   21.81    2.16
   7   3  -1   18.17    2.29
   7   3  -1   22.82    2.79
   7   3  -1   18.16    2.09
   7   3  -1   19.86    2.20
  -7   3   1   22.41    1.70
  -7   3   1   28.96    3.15
  -7   3   1   23.30    1.82
  -7   3   1   18.03    2.21
  -5  -3   1   12.93    2.03
  -5  -3   1   10.36    1.56
  -5  -3   1   11.75    1.39
  -5  -3   1   11.94    2.06
   5   3  -1   11.33    1.60
  -5   3   1   15.27    2.25
  -5   3   1   12.89    1.06
   5   3  -1   11.40    1.91
  -5   3   1   14.28    1.95
   5   3  -1   12.03    1.87
  -3  -3   1    2.41    1.11
  -3  -3   1    0.86    0.94
  -3  -3   1    2.30    0.56
  -3  -3   1    2.84    0.60
   3  -3  -1    0.73    0.84
   3   3  -1    2.83    0.89
   3   3  -1    3.11    1.01
   3   3  -1    2.90    1.16
  -3   3   1    1.57    0.98
  -3   3   1    1.88    0.99
   1  -3  -1   42.50    3.08
  -1  -3   1   45.94    3.28
  -1  -3   1   49.95    3.47
   1  -3  -1   46.32    3.28
  -1   3   1   51.62    3.29
   1   3  -1   47.52    3.31
   1   3  -1   42.51    2.68
   1   3  -1   50.22    3.36
  -1   3   1   53.35    3.42
  -1  -3  -1   12.69    1.95
   1  -3   1   11.45    1.83
  -1  -3  -1   15.46    2.14
   1  -3   1   15.84    2.30
   1   3   1   15.26    2.20
   1   3   1    8.76    1.48
   1   3   1   13.38    1.89
  -1   3  -1   11.71    1.84
  -1   3  -1   10.88    1.92
  -3  -3  -1   -0.20    0.66
  -3  -3  -1   -0.06    0.43
  -3  -3  -1   -0.74    0.85
  -3  -3  -1    0.53    0.48
  -3   3  -1   -0.62    0.81
  -3   3  -1   -0.13    0.73
  -3   3  -1    0.35    0.30
   3   3   1    0.22    0.85
   3   3   1    0.33    0.75
   3   3   1    0.08    0.45
   3   3   1    2.34    0.83
  -5  -3  -1    2.63    0.79
  -5  -3  -1    2.18    0.81
  -5  -3  -1    3.70    1.15
  -5  -3  -1    3.29    1.05
  -5  -3  -1    3.35    1.37
  -5   3  -1    2.45    1.07
   5   3   1    4.01    1.02
  -5   3  -1    2.64    1.25
   5   3   1    2.46    0.95
  -5   3  -1    3.48    0.72
   5   3   1    3.49    1.29
   5   3   1    2.13    0.95
  -7  -3  -1   50.54    3.11
  -7  -3  -1   37.26    3.71
  -7  -3  -1   41.01    2.98
  -7  -3  -1   38.41    3.11
  -7  -3  -1   47.21    2.92
   7   3   1   42.75    3.02
   7   3   1   48.23    3.13
  -7   3  -1   43.42    3.05
  -7   3  -1   46.28    3.63
   7   3   1   40.69    3.23
  -7   3  -1   44.87    2.57
  -9  -3  -1    0.40    0.87
  -9  -3  -1   -0.45    0.62
  -9  -3  -1    0.00    0.80
  -9  -3  -1   -1.14    0.86
  -9  -3  -1   -0.54    0.61
   9   3   1   -0.48    0.76
   9   3   1   -0.18    0.55
  -9   3  -1    0.05    0.61
   9   3   1   -2.36    0.94
  -9   3  -1   -0.30    0.87
 -11  -3  -1   53.28    3.70
 -11  -3  -1   48.59    3.69
 -11  -3  -1   55.10    3.97
 -11  -3  -1   49.67    3.95
 -11  -3  -1   48.64    3.64
  11   3   1   51.61    3.45
 -11   3  -1   50.63    3.13
  11   3   1   55.38    3.94
 -11   3  -1   51.92    3.50
 -11   3  -1   52.82    3.72
  11   3   1   47.45    3.93
 -13  -3  -1    0.26    1.29
 -13  -3  -1    2.04    1.10
 -13  -3  -1   -0.21    0.95
  13   3   1   -0.02    0.83
  13   3   1    2.65    1.77
 -13   3  -1    1.74    1.15
 -13   3  -1    0.62    0.71
 -13   3  -1   -1.25    1.22
 -15  -3  -1   61.01    4.67
 -15  -3  -1   55.89    4.13
 -15  -3  -1   55.96    4.62
 -15   3  -1   53.50    5.05
 -15   3  -1   63.03    4.54
  15   3   1   52.51    3.79
 -15   3  -1   54.32    3.46
 -17  -3  -1   23.75    3.88
 -17  -3  -1   20.73    3.46
 -17  -3  -1   17.89    3.25
 -17   3  -1   17.70    3.11
  17   3   1   23.76    2.90
 -17   3  -1   22.58    3.67
 -19  -3  -1   26.37    4.16
 -19  -3  -1   19.45    3.54
 -19  -3  -1   30.68    4.10
 -19   3  -1   22.94    3.65
 -19   3  -1   31.78    4.33
 -19   3  -1   26.35    4.08
  19   3   1   26.27    3.27
 -21  -3  -1    4.58    2.09
 -21  -3  -1    1.67    1.81
 -21  -3  -1    7.43    2.65
  21   3   1    4.86    1.67
 -21   3  -1    2.18    1.50
 -21   3  -1    5.20    2.30
 -21   3  -1    8.38    2.73
 -23  -3  -1    5.57    2.68
 -23  -3  -1    4.96    2.25
 -23  -3  -1    3.86    2.22
  23   3   1    7.13    2.14
 -23   3  -1    7.64    2.62
 -23   3  -1    2.24    2.11
 -25  -3  -1   -2.77    1.87
 -25  -3  -1   -0.62    1.79
  25   3   1    1.80    1.59
 -25   3  -1    1.91    2.17
 -25   3  -1    0.21    1.38
 -27  -3  -1   17.51    4.75
 -27  -3  -1   28.99    4.64
 -27   3  -1   22.20    4.78
 -27   3  -1   20.92    4.48
  27   3   1   26.85    4.05
 -29  -3  -1    3.14    3.03
 -29  -3  -1    1.06    1.91
 -29   3  -1    2.07    2.31
 -29   3  -1    2.39    2.51
  29   3   1    1.51    1.81
 -28  -4   1    8.20    3.35
 -28  -4   1    3.06    2.30
 -28  -4   1    2.98    2.03
 -28   4   1    4.53    2.71
 -28   4   1    5.97    2.55
  28   4  -1    8.30    2.58
 -26  -4   1   10.56    3.24
 -26  -4   1    7.32    3.30
 -26  -4   1    7.76    2.69
  26   4  -1    7.18    2.26
 -26   4   1    1.66    2.98
 -26   4   1   10.01    3.08
 -24  -4   1    8.98    3.27
 -24  -4   1    4.97    2.07
 -24  -4   1   11.69    3.23
 -24   4   1    3.24    2.07
  24   4  -1    5.96    2.07
 -24   4   1    6.92    3.10
 -22  -4   1    1.73    1.36
 -22  -4   1   -0.53    1.34
 -22  -4   1    1.31    1.88
 -22   4   1    1.22    1.52
  22   4  -1    1.62    1.30
 -22   4   1    0.76    1.77
 -20  -4   1    4.16    1.83
 -20  -4   1    2.70    1.97
 -20  -4   1    1.84    1.81
 -20   4   1    5.20    2.08
 -20   4   1    4.45    2.19
  20   4  -1    1.19    1.28
 -20   4   1    6.32    2.42
 -18  -4   1   15.25    3.38
 -18  -4   1   21.62    3.65
 -18  -4   1   19.68    3.34
 -18   4   1   18.67    3.17
 -18   4   1   19.17    3.22
 -18   4   1   17.22    3.21
  18   4  -1   15.74    2.60
 -16  -4   1   -0.32    1.46
 -16  -4   1   -0.76    1.03
 -16  -4   1    1.30    1.38
 -16   4   1   -0.20    1.05
 -16   4   1    0.46    1.15
  16   4  -1    1.42    1.04
 -16   4   1    1.22    1.55
 -16   4   1    0.11    1.09
 -14  -4   1   10.11    2.33
 -14  -4   1    6.36    1.97
 -14  -4   1    9.79    2.62
 -14   4   1    7.73    1.81
 -14   4   1   13.97    2.48
 -14   4   1    8.79    1.84
  14   4  -1    7.41    1.79
 -14   4   1   11.40    2.10
 -12  -4   1   13.30    2.55
 -12  -4   1    6.33    1.87
 -12  -4   1    8.22    2.36
 -12   4   1   12.47    2.13
 -12   4   1   13.32    2.05
 -12   4   1   16.61    2.26
  12   4  -1    7.29    1.68
 -12   4   1   10.78    2.03
  12   4  -1   11.54    2.36
 -10  -4   1    1.19    1.31
 -10  -4   1    0.10    0.75
 -10  -4   1    0.77    0.96
 -10  -4   1    2.33    1.10
 -10   4   1    0.49    0.99
  10   4  -1    0.49    0.77
 -10   4   1    1.11    0.69
  10   4  -1    0.50    1.07
 -10   4   1    0.73    0.98
 -10   4   1    0.40    0.72
  -8  -4   1    3.69    1.54
  -8  -4   1    5.78    1.52
  -8  -4   1    6.47    1.34
  -8  -4   1    6.22    1.89
  -8  -4   1    3.78    1.14
  -8   4   1    6.28    1.07
  -8   4   1    4.87    1.50
  -8   4   1    8.82    1.45
  -8   4   1    4.82    1.03
   8   4  -1    6.62    1.44
   8   4  -1    3.65    1.31
   8   4  -1    5.90    1.48
  -6  -4   1    0.35    0.56
  -6  -4   1    0.14    0.96
  -6  -4   1    0.34    0.60
  -6  -4   1    1.01    1.14
  -6   4   1    0.45    0.41
  -6   4   1    0.36    0.36
   6   4  -1    0.06    0.69
   6   4  -1   -0.30    0.63
  -6   4   1   -1.05    0.98
  -6   4   1    0.56    0.91
   6   4  -1    0.09    0.90
  -4  -4   1   21.56    3.02
  -4  -4   1   24.06    1.40
  -4  -4   1   21.32    1.39
  -4  -4   1   18.10    2.79
   4   4  -1   24.47    2.62
   4   4  -1   32.74    3.55
  -4   4   1   26.85    3.12
   4   4  -1   22.42    2.90
  -4   4   1   24.06    3.16
  -2  -4   1    5.17    1.60
   2  -4  -1    9.62    2.01
   2  -4  -1    5.50    1.57
  -2  -4   1    8.05    2.01
   2   4  -1    7.14    1.71
  -2   4   1    7.75    1.84
   2   4  -1    7.00    1.41
   2   4  -1    8.55    1.98
  -2   4   1    5.81    1.57
   0  -4   1    5.06    1.55
   0  -4  -1    7.48    1.80
   0  -4   1   10.91    2.27
   0  -4  -1    6.03    1.70
   0   4  -1    9.44    2.13
   0   4  -1    9.11    2.01
   0   4  -1    8.61    1.53
   0   4   1    8.63    1.84
   0   4   1    8.09    1.63
   0   4   1    9.17    1.92
   2  -4   1   65.39    4.80
  -2  -4  -1   76.17    4.84
  -2  -4  -1   66.79    4.62
   2   4   1   67.08    4.48
  -2   4  -1   69.64    4.79
   2   4   1   73.27    4.65
   2   4   1   79.12    4.40
  -2   4  -1   82.82    4.84
  -4  -4  -1   22.12    1.50
  -4  -4  -1   20.18    2.95
  -4  -4  -1   12.99    2.32
  -4  -4  -1   22.13    1.55
  -4   4  -1   30.53    3.31
   4   4   1   21.11    2.57
   4   4   1   24.32    3.21
  -4   4  -1   22.34    3.10
   4   4   1   24.53    2.90
   4   4   1   17.84    1.87
  -6  -4  -1    0.53    1.15
  -6  -4  -1    0.95    1.10
  -6  -4  -1    0.22    0.63
  -6  -4  -1   -0.09    0.40
  -6   4  -1    0.72    0.48
  -6   4  -1    0.38    0.91
   6   4   1   -0.60    0.80
  -6   4  -1   -0.28    0.43
   6   4   1    0.21    0.85
   6   4   1    0.72    0.86
  -8  -4  -1    2.19    1.16
  -8  -4  -1    1.06    0.86
  -8  -4  -1    4.61    1.19
  -8  -4  -1    6.66    2.01
   8   4   1    1.86    1.25
  -8   4  -1   -0.34    0.77
  -8   4  -1    1.54    0.76
   8   4   1    0.86    0.91
  -8   4  -1    1.72    0.76
 -10  -4  -1    7.78    1.91
 -10  -4  -1    4.44    1.38
 -10  -4  -1    6.39    2.08
 -10   4  -1    8.14    1.85
 -10   4  -1    9.12    1.53
  10   4   1    6.94    1.60
 -10   4  -1    9.65    1.66
 -10   4  -1   10.26    1.81
  10   4   1    8.55    2.02
 -12  -4  -1    5.68    2.09
 -12  -4  -1    8.35    1.98
 -12  -4  -1   10.68    2.32
  12   4   1    5.99    1.56
 -12   4  -1    7.49    1.85
 -12   4  -1    4.04    1.30
 -12   4  -1    6.14    1.60
 -12   4  -1    6.44    1.71
 -14  -4  -1    1.46    1.10
 -14  -4  -1   -0.01    1.50
 -14  -4  -1    0.76    1.28
 -14   4  -1    0.75    1.49
 -14   4  -1    1.68    1.05
 -14   4  -1    0.21    0.94
  14   4   1    0.34    0.97
 -16  -4  -1   28.59    4.08
 -16  -4  -1   27.44    4.07
 -16  -4  -1   25.40    3.54
 -16   4  -1   24.47    3.39
 -16   4  -1   31.32    3.89
 -16   4  -1   31.27    3.75
  16   4   1   32.92    3.66
 -18  -4  -1   -0.19    1.25
 -18  -4  -1   -0.10    1.42
 -18  -4  -1    1.83    1.35
 -18   4  -1   -2.73    1.47
 -18   4  -1    1.04    1.27
 -18   4  -1    0.00    1.38
  18   4   1    0.50    1.06
 -20  -4  -1   -0.24    1.66
 -20  -4  -1    2.74    1.42
 -20  -4  -1    5.74    2.60
  20   4   1    1.03    1.22
 -20   4  -1    3.36    1.86
 -20   4  -1    3.14    2.15
 -22  -4  -1    6.19    2.56
 -22  -4  -1    3.98    1.76
 -22  -4  -1    6.85    2.99
  22   4   1    5.53    2.10
 -22   4  -1    5.61    2.59
 -22   4  -1    8.73    2.66
 -24  -4  -1    0.29    1.69
 -24  -4  -1   -3.43    1.38
 -24  -4  -1   -1.21    1.21
 -24   4  -1    4.34    2.26
 -24   4  -1   -0.41    2.25
  24   4   1   -0.64    1.20
 -26  -4  -1   -0.55    2.38
 -26  -4  -1    1.42    1.71
 -26  -4  -1    5.25    2.50
 -26   4  -1    3.54    2.50
 -26   4  -1    4.60    2.42
  26   4   1    0.66    1.47
 -28  -4  -1    7.39    3.68
 -28  -4  -1   12.42    3.71
 -28  -4  -1    8.81    3.00
 -28   4  -1   10.91    3.81
 -28   4  -1   11.94    3.77
  28   4   1   17.00    3.57
 -27  -5   1    3.97    2.24
 -27  -5   1    2.12    2.02
  27   5  -1    2.13    1.94
 -27   5   1    5.60    2.56
 -27   5   1    2.21    2.41
 -25  -5   1    9.33    2.81
 -25  -5   1    4.70    2.78
  25   5  -1    3.10    1.74
 -25   5   1    6.39    2.60
 -25   5   1    4.54    2.84
 -23  -5   1   -0.70    1.52
 -23  -5   1    1.81    1.61
 -23  -5   1    0.80    1.97
 -23   5   1    0.83    2.15
 -23   5   1    0.76    1.70
  23   5  -1   -0.48    1.23
 -21  -5   1    3.96    2.17
 -21  -5   1   10.56    3.04
 -21  -5   1    3.61    2.02
 -21   5   1    7.46    2.35
 -21   5   1   11.37    3.13
  21   5  -1    9.79    2.50
 -19  -5   1   18.60    3.91
 -19  -5   1   17.18    3.48
 -19  -5   1    7.90    2.71
  19   5  -1   13.89    2.59
 -19   5   1    9.90    2.59
 -19   5   1   13.04    3.27
 -17  -5   1   -0.34    1.39
 -17  -5   1   -0.32    1.34
 -17  -5   1    1.62    1.69
 -17   5   1   -0.55    1.54
  17   5  -1   -0.51    1.03
 -17   5   1    0.99    1.32
 -15  -5   1   56.24    5.89
 -15  -5   1   63.10    4.84
 -15  -5   1   52.38    6.00
 -15   5   1   59.55    4.14
 -15   5   1   56.46    4.15
 -15   5   1   64.81    4.76
  15   5  -1   63.91    4.68
 -13  -5   1   10.91    2.36
 -13  -5   1    6.89    2.28
 -13  -5   1    9.32    2.57
 -13   5   1    6.94    1.54
 -13   5   1    8.21    1.67
 -13   5   1    8.18    2.10
  13   5  -1    7.63    1.87
 -11  -5   1    0.37    0.90
 -11  -5   1    0.47    1.44
 -11  -5   1   -0.74    1.13
  11   5  -1    0.97    0.99
 -11   5   1    2.33    1.25
 -11   5   1    1.20    0.81
  11   5  -1   -1.26    2.05
 -11   5   1    1.63    0.86
  -9  -5   1    0.95    1.25
  -9  -5   1    0.25    0.62
  -9  -5   1   -1.04    1.15
  -9  -5   1   -0.53    0.76
  -9   5   1   -1.01    0.95
   9   5  -1   -0.31    0.67
  -9   5   1   -0.32    0.50
   9   5  -1   -0.58    1.07
  -9   5   1    0.27    0.56
  -7  -5   1    0.15    0.66
  -7  -5   1    1.77    1.45
  -7  -5   1    2.30    1.42
  -7  -5   1    0.86    0.62
   7   5  -1    0.56    0.96
  -7   5   1   -0.52    0.69
   7   5  -1   -0.79    0.69
  -5  -5   1    2.63    1.54
  -5  -5   1    1.92    1.58
   5   5  -1    4.13    1.40
   5   5  -1    3.65    0.99
  -3  -5   1    8.85    2.31
  -3  -5   1   10.96    2.54
   3   5  -1    6.91    1.60
   1  -5  -1    7.41    2.30
   1  -5  -1    8.06    2.11
  -1  -5   1   10.16    2.44
  -1  -5   1    8.49    2.17
   1   5  -1   11.83    2.04
  -1   5   1    6.02    1.59
  -1  -5  -1    8.50    2.24
  -1  -5  -1    7.92    2.12
   1  -5   1   10.79    2.55
  -1   5  -1   12.23    2.02
   1   5   1   10.83    2.08
  -3  -5  -1   12.61    2.56
  -3  -5  -1   11.03    2.48
   3   5   1   15.69    1.70
   3   5   1   10.56    2.08
  -5  -5  -1   25.14    3.62
  -5  -5  -1   17.79    3.16
  -5  -5  -1   17.40    1.32
  -5  -5  -1   17.63    1.29
   5   5   1   15.48    2.57
   5   5   1   15.51    2.06
  -7  -5  -1    3.50    1.71
  -7  -5  -1    3.03    0.96
  -7  -5  -1    1.56    1.44
  -7  -5  -1    3.27    1.06
   7   5   1    2.07    1.24
   7   5   1    2.76    1.33
  -7   5  -1    3.21    0.62
  -7   5  -1    3.06    0.64
  -9  -5  -1    8.84    1.66
  -9  -5  -1   10.17    2.46
  -9  -5  -1    7.74    2.44
  -9   5  -1   13.68    1.62
  -9   5  -1   10.13    1.78
   9   5   1   15.89    2.58
  -9   5  -1   11.76    1.54
   9   5   1   13.52    2.45
 -11  -5  -1   11.14    2.22
 -11  -5  -1   10.24    2.54
 -11  -5  -1   12.06    2.97
 -11   5  -1   10.80    1.73
  11   5   1   15.07    2.50
 -11   5  -1   11.40    2.16
 -11   5  -1   13.22    1.94
 -13  -5  -1    0.34    1.57
 -13  -5  -1    0.61    1.19
 -13  -5  -1    0.58    1.19
  13   5   1   -0.14    0.93
 -13   5  -1    0.22    0.95
 -13   5  -1   -0.58    0.87
 -13   5  -1    0.81    1.41
 -15  -5  -1   10.38    3.01
 -15  -5  -1    9.33    2.33
 -15  -5  -1   10.76    2.65
 -15   5  -1   11.97    2.31
 -15   5  -1   11.36    2.52
  15   5   1    9.99    2.20
 -15   5  -1   10.94    2.20
 -17  -5  -1   25.52    3.91
 -17  -5  -1   20.24    4.08
 -17  -5  -1   20.29    3.65
 -17   5  -1   26.21    3.51
  17   5   1   27.93    3.64
 -17   5  -1   24.49    3.79
 -19  -5  -1    1.79    1.97
 -19  -5  -1   -0.71    1.27
 -19  -5  -1    3.08    2.12
 -19   5  -1   -2.11    1.70
  19   5   1   -1.01    0.99
 -19   5  -1   -0.81    1.02
 -21  -5  -1    1.46    1.90
 -21  -5  -1    1.37    1.57
 -21  -5  -1    4.29    2.37
  21   5   1    2.31    1.58
 -21   5  -1    2.19    2.25
 -21   5  -1    1.89    1.77
 -23  -5  -1   11.22    2.95
 -23  -5  -1   10.97    3.24
 -23   5  -1    3.73    2.57
  23   5   1   11.48    2.81
 -23   5  -1    9.50    2.95
 -25  -5  -1    7.81    3.06
 -25  -5  -1    0.06    1.73
 -25   5  -1   -0.45    1.99
 -25   5  -1    6.22    2.93
  25   5   1    0.04    1.46
 -22  -6   1    2.44    2.30
 -22  -6   1    0.34    1.61
 -22   6   1    0.93    1.63
  22   6  -1   -0.69    1.34
 -20  -6   1    8.31    2.71
 -20  -6   1    6.89    2.69
 -20   6   1    8.78    2.40
  20   6  -1    5.18    2.02
 -18  -6   1    2.52    2.24
 -18  -6   1    2.53    2.03
 -18   6   1    3.10    2.17
 -18   6   1    2.17    1.45
  18   6  -1    0.59    1.32
 -16  -6   1   11.16    3.02
 -16  -6   1    5.50    2.80
 -16   6   1    7.87    1.84
 -16   6   1    6.11    2.32
  16   6  -1    7.89    2.27
 -14  -6   1   18.58    3.96
 -14  -6   1   14.59    3.41
 -14   6   1   14.06    2.03
 -14   6   1   16.34    2.76
  14   6  -1   23.81    3.53
 -12  -6   1    5.40    2.51
 -12  -6   1    9.02    2.75
 -12   6   1    7.52    1.41
 -12   6   1    7.18    1.88
 -12   6   1    9.87    1.44
  12   6  -1    9.82    2.40
 -10  -6   1   25.22    4.28
 -10  -6   1   21.94    3.83
 -10   6   1   24.47    2.56
  10   6  -1   19.60    3.04
  -8  -6   1    0.00    0.48
  -8  -6   1    0.45    1.36
  -8  -6   1    0.05    0.58
  -8  -6   1    0.08    1.58
   8   6  -1    0.73    1.16
  -8   6   1    1.41    0.97
   8   6  -1   -0.14    1.05
  -6  -6   1    5.05    2.18
  -6  -6   1    1.59    1.73
   6   6  -1    5.94    1.82
   6   6  -1    4.83    1.38
  -4  -6   1    0.19    1.33
  -4  -6   1    2.54    1.67
   4   6  -1    1.62    1.30
   4   6  -1    3.02    0.91
  -4   6   1    0.84    1.09
  -2  -6   1    1.51    1.45
  -2  -6   1    0.08    1.94
   2   6  -1    0.32    0.93
  -2   6   1    0.30    1.13
   0  -6  -1    8.10    2.34
   0  -6  -1    6.03    2.39
   0  -6   1   11.90    3.05
   0   6   1    9.28    2.17
   0   6  -1   11.23    2.27
  -2  -6  -1   74.78    5.81
  -2  -6  -1   67.54    6.37
   2   6   1   73.24    3.48
   2   6   1   68.33    4.91
  -2   6  -1   63.35    4.65
  -4  -6  -1   10.78    2.72
  -4  -6  -1    8.76    2.50
   4   6   1    7.88    2.15
  -4   6  -1   15.02    2.40
   4   6   1   13.28    1.94
  -6  -6  -1   -2.89    1.24
  -6  -6  -1    0.75    1.36
   6   6   1    0.93    1.21
   6   6   1    0.48    1.15
  -8  -6  -1    2.56    0.81
  -8  -6  -1   -1.57    1.41
  -8  -6  -1    2.24    1.77
  -8  -6  -1    1.63    0.85
   8   6   1    0.72    1.29
   8   6   1    2.39    1.79
  -8   6  -1    0.10    1.07
 -10  -6  -1    6.26    2.50
 -10  -6  -1   12.01    2.85
 -10   6  -1    8.04    1.06
 -10   6  -1    7.21    1.78
  10   6   1    4.24    1.65
 -10   6  -1    6.48    0.99
 -12  -6  -1   33.11    4.98
 -12  -6  -1   27.76    4.38
 -12   6  -1   29.56    3.40
  12   6   1   30.98    4.05
 -12   6  -1   33.43    2.42
 -14  -6  -1   14.95    3.32
 -14  -6  -1   17.52    3.88
 -14   6  -1   16.63    2.34
 -14   6  -1   21.24    3.20
  14   6   1   12.29    2.75
 -16  -6  -1    3.89    2.31
 -16  -6  -1    5.14    2.38
  16   6   1    2.35    1.70
 -16   6  -1    3.78    2.22
 -16   6  -1    3.26    1.57
 -18  -6  -1   17.98    4.17
 -18  -6  -1   19.02    3.72
 -18   6  -1   21.78    4.45
  18   6   1   21.93    3.67
 -18   6  -1   19.03    3.01
 -20  -6  -1   -0.53    1.73
 -20  -6  -1   -0.30    1.55
 -20   6  -1    1.12    1.44
  20   6   1   -0.80    1.32
 -22  -6  -1    0.81    1.92
 -22  -6  -1    7.41    3.12
 -22   6  -1    4.05    2.14
  22   6   1    7.28    2.48
 -17  -7   1    0.50    2.03
 -17  -7   1    2.40    2.22
 -17   7   1    3.05    1.45
  17   7  -1    1.77    1.55
 -15  -7   1    7.23    2.68
 -15  -7   1    1.73    2.24
  15   7  -1    4.53    1.99
 -13  -7   1   26.92    5.15
 -13  -7   1   19.10    4.26
  13   7  -1   21.74    3.58
 -11  -7   1    2.96    2.23
 -11  -7   1    4.58    2.52
  11   7  -1    5.45    1.99
  -9  -7   1    1.02    2.02
  -9  -7   1    1.13    1.81
   9   7  -1    0.20    1.34
  -7  -7   1    8.45    2.92
  -7  -7   1    9.49    3.05
   7   7  -1    8.93    2.36
  -7   7   1    6.51    2.08
  -5  -7   1   18.28    3.86
  -5  -7   1   22.24    4.12
   5   7  -1   19.21    3.18
  -5   7   1   19.24    3.38
  -3  -7   1    3.29    2.05
  -3  -7   1    0.85    1.94
  -3   7   1    2.70    1.55
   3   7  -1    1.00    1.31
  -1  -7   1   42.55    5.73
   1   7  -1   40.39    4.44
  -1   7   1   43.28    4.77
  -1  -7  -1    0.30    2.13
  -1  -7  -1    2.49    1.80
  -1   7  -1   -0.56    1.20
   1   7   1    0.50    1.26
  -3  -7  -1    1.05    1.57
  -3  -7  -1    3.22    2.16
   3   7   1    0.39    1.39
  -3   7  -1    2.51    1.71
  -5  -7  -1    2.98    2.18
  -5  -7  -1    0.02    1.77
   5   7   1    1.05    1.39
  -5   7  -1   -1.12    1.13
  -7  -7  -1    2.74    2.21
  -7  -7  -1    8.67    2.87
   7   7   1    7.82    2.31
  -7   7  -1    4.17    1.90
  -9  -7  -1    3.01    2.08
  -9  -7  -1   -2.46    1.60
   9   7   1    1.13    1.40
 -11  -7  -1    2.76    2.17
 -11  -7  -1    6.92    2.57
  11   7   1    8.70    2.31
 -13  -7  -1    3.97    2.56
 -13  -7  -1    0.83    1.64
  13   7   1    3.08    1.80
 -15  -7  -1    1.19    1.76
 -15  -7  -1    1.18    2.21
  15   7   1    1.32    1.46
 -17  -7  -1    4.74    2.98
 -17  -7  -1    7.27    2.75
  17   7   1    1.46    1.82
 -17   7  -1    3.05    1.48
  -8  -8   1    3.19    2.56
  -8  -8   1    7.20    3.27
  -8   8   1    9.42    2.89
   8   8  -1    7.88    2.53
  -6  -8   1   -4.20    2.03
  -6  -8   1    0.28    2.09
  -6   8   1   -0.26    1.42
   6   8  -1    1.68    1.58
  -4  -8   1   -1.13    2.56
  -4   8   1   -1.14    1.37
   4   8  -1    0.06    1.32
   2   8  -1    6.66    2.11
  -2   8   1    5.07    2.24
   0   8   1    5.11    2.24
   0   8  -1    5.39    2.06
   2   8   1    7.71    2.49
  -2   8  -1    8.27    2.36
  -4  -8  -1   17.10    4.08
  -4  -8  -1   11.96    3.68
   4   8   1   13.50    3.11
  -4   8  -1   17.68    3.25
  -6  -8  -1    0.81    2.09
  -6  -8  -1    0.85    1.81
  -6   8  -1   -2.31    1.08
   6   8   1   -0.11    1.35
  -8  -8  -1    3.80    2.46
  -8  -8  -1    2.29    2.49
   8   8   1   -1.04    1.37
  -8   8  -1    2.36    1.87
 -34   0   2    4.29    2.83
 -34   0   2    1.09    2.83
  34   0  -2    0.01    1.53
 -34   0   2    2.21    1.88
  32   0  -2    3.98    2.05
 -32   0   2    7.24    3.45
 -32   0   2    2.31    2.08
 -32   0   2    3.13    2.36
 -30   0   2    4.36    2.39
  30   0  -2    6.47    2.30
 -30   0   2    5.04    2.19
 -30   0   2    0.67    2.20
 -28   0   2    7.83    3.09
 -28   0   2    3.43    2.00
  28   0  -2    6.19    2.08
 -28   0   2    6.91    2.78
 -26   0   2    7.75    2.76
  26   0  -2    3.09    1.58
 -26   0   2    6.11    2.03
 -26   0   2    4.14    2.44
  24   0  -2  173.04    8.32
 -24   0   2  169.82   10.34
 -24   0   2  158.27    7.70
 -24   0   2  182.97   10.48
  22   0  -2   -0.68    0.74
 -22   0   2    3.79    1.55
 -22   0   2   -0.72    1.44
 -22   0   2    0.80    1.47
 -20   0   2   64.96    3.96
 -20   0   2   59.63    6.17
  20   0  -2   61.61    4.06
 -20   0   2   64.34    6.26
  18   0  -2   40.92    3.04
 -18   0   2   41.11    4.66
 -18   0   2   30.73    4.14
  18   0  -2   38.68    5.14
 -16   0   2    0.27    1.04
 -16   0   2    1.19    1.19
  16   0  -2    0.09    0.64
 -16   0   2    1.06    0.69
  16   0  -2   -0.70    1.10
  14   0  -2  124.71    5.53
  14   0  -2  141.07    6.80
 -14   0   2  120.75    6.64
 -14   0   2  123.24    6.61
 -14   0   2  122.17    5.40
  12   0  -2   12.16    2.13
 -12   0   2   11.94    2.10
 -12   0   2   14.65    2.29
 -12   0   2   14.40    1.64
  12   0  -2   13.06    1.58
  10   0  -2  103.22    4.36
  10   0  -2  110.97    5.26
 -10   0   2  102.12    5.17
 -10   0   2   99.43    5.13
 -10   0   2   99.66    4.28
   8   0  -2    2.03    0.99
   8   0  -2    1.60    0.60
  -8   0   2    1.58    0.54
  -8   0   2    2.52    0.98
  -8   0   2    1.59    0.97
  -6   0   2  602.06   18.70
  -6   0   2  588.94   19.31
  -6   0   2  590.52   18.35
   6   0  -2  610.46   18.75
   6   0  -2  613.29   19.35
  -6   0   2  579.92   19.30
   6   0  -2  641.94   19.44
  -4   0   2  101.54    3.51
   4   0  -2   99.35    3.51
   4   0  -2   98.60    3.91
  -4   0   2   98.62    3.89
  -4   0   2   99.18    3.25
   4   0  -2  100.46    3.23
   4   0  -2   96.87    3.88
   2   0  -2    0.32    0.19
   0   0  -2    0.05    0.20
  -2   0  -2  218.43    7.13
  -2   0  -2  216.14    6.64
   2   0   2  186.73    7.03
   2   0   2  217.92    6.63
  -4   0  -2  352.64   11.20
   4   0   2  357.38   11.19
   4   0   2  361.49   11.97
  -4   0  -2  353.31   12.00
  -4   0  -2  358.61   11.86
  -6   0  -2   21.74    2.32
   6   0   2   25.06    2.48
  -6   0  -2   23.92    1.96
   6   0   2   25.66    2.33
   6   0   2   21.60    1.43
  -6   0  -2   23.69    1.42
   8   0   2   25.75    1.69
  -8   0  -2   24.25    1.61
   8   0   2   26.71    2.89
  -8   0  -2   27.82    2.82
  -8   0  -2   26.49    2.58
  10   0   2    3.03    1.45
 -10   0  -2    0.68    1.18
  10   0   2    0.61    0.58
 -10   0  -2    0.46    0.85
 -10   0  -2    1.28    0.60
  12   0   2    0.50    1.36
 -12   0  -2    0.78    0.56
 -12   0  -2    0.76    0.92
  12   0   2    1.25    0.81
 -12   0  -2    1.95    1.41
  14   0   2  123.47    6.74
  14   0   2  110.45    5.07
 -14   0  -2  104.13    6.12
 -14   0  -2  112.06    5.06
 -14   0  -2   98.83    6.23
 -16   0  -2  138.88    7.69
  16   0   2  141.79    7.98
 -16   0  -2  144.69    6.35
  16   0   2  146.21    6.47
 -16   0  -2  141.55    7.97
 -18   0  -2    2.19    1.92
  18   0   2    1.05    0.91
 -20   0  -2    6.45    2.40
  20   0   2    5.34    1.46
  22   0   2   16.98    2.63
 -22   0  -2   14.83    3.52
 -24   0  -2   23.89    4.62
  24   0   2   22.42    3.13
 -26   0  -2   -1.22    1.08
  26   0   2   -0.40    1.07
 -26   0  -2   -1.89    1.69
 -28   0  -2   -1.25    2.25
 -28   0  -2    5.52    2.90
  28   0   2    3.87    1.79
 -28   0  -2    2.59    2.27
 -30   0  -2   -4.57    1.75
 -30   0  -2    2.07    2.74
 -30   0  -2    4.04    2.83
  30   0   2   -0.40    1.22
 -32   0  -2    0.16    2.67
 -32   0  -2   -0.90    2.08
 -32   0  -2   -1.20    2.19
  32   0   2   -0.18    1.48
 -33  -1   2   10.48    2.84
 -33  -1   2    5.06    3.48
 -33  -1   2    9.56    3.24
  33   1  -2    3.64    2.08
 -33   1   2    7.00    3.00
 -33   1   2   16.11    4.63
  31  -1  -2    0.46    1.43
 -31  -1   2    2.17    2.19
 -31  -1   2    0.86    2.63
 -31  -1   2    4.77    2.21
 -31   1   2    1.33    2.39
 -31   1   2    3.34    2.33
  31   1  -2    3.26    1.68
 -31   1   2   -0.80    2.01
 -29  -1   2    4.30    2.96
 -29  -1   2   12.11    2.77
  29  -1  -2    9.30    2.53
 -29  -1   2   11.85    3.62
 -29   1   2   12.83    3.87
  29   1  -2    8.90    2.40
 -29   1   2    9.25    3.28
 -29   1   2   10.92    2.78
 -27  -1   2    8.73    2.28
  27  -1  -2    6.06    2.08
 -27  -1   2    4.37    2.64
 -27  -1   2    8.19    2.66
  27   1  -2    6.74    1.95
 -27   1   2    9.65    3.16
 -27   1   2    2.95    2.36
 -25  -1   2    6.24    2.03
 -25  -1   2   11.00    3.21
 -25  -1   2    5.73    2.51
  25  -1  -2   10.29    2.33
  25   1  -2    8.88    2.08
 -25   1   2    4.27    2.19
 -25   1   2    3.94    2.38
 -23  -1   2    2.47    1.85
  23  -1  -2    0.60    1.01
 -23  -1   2    0.13    1.35
 -23  -1   2   -1.45    1.47
 -23   1   2   -1.52    1.23
 -23   1   2   -1.40    1.12
  23   1  -2   -0.54    0.82
 -21  -1   2    5.46    2.31
  21  -1  -2    5.04    1.51
 -21  -1   2    4.54    1.76
 -21  -1   2    7.26    2.44
  21   1  -2    6.27    1.62
 -21   1   2    7.57    2.59
 -21   1   2    6.08    2.29
  19  -1  -2    4.10    1.34
 -19  -1   2   -0.33    1.31
  19  -1  -2    0.40    1.81
 -19  -1   2   -0.25    1.29
 -19  -1   2    2.07    1.39
 -19   1   2    5.35    1.94
 -19   1   2    2.16    1.75
  19   1  -2    0.67    0.82
 -17  -1   2   36.56    4.37
  17  -1  -2   40.43    4.29
  17  -1  -2   37.72    3.44
 -17  -1   2   28.77    3.81
 -17  -1   2   41.37    3.07
 -17   1   2   34.65    2.68
  17   1  -2   37.38    2.84
 -17   1   2   27.32    3.78
 -17   1   2   34.81    4.13
 -15  -1   2   -0.17    0.95
  15  -1  -2    1.94    0.94
  15  -1  -2    2.21    1.61
 -15  -1   2    3.18    1.41
 -15  -1   2    2.05    1.18
 -15  -1   2    0.70    0.76
 -15   1   2    0.39    1.13
  15   1  -2    2.06    0.91
 -15   1   2    2.09    0.81
 -15   1   2    1.10    1.06
  15   1  -2    1.95    1.39
 -13  -1   2   20.59    2.92
 -13  -1   2   15.87    2.44
  13  -1  -2   21.19    2.75
 -13  -1   2   20.34    2.15
 -13  -1   2   21.02    2.10
  13  -1  -2   17.99    2.04
 -13   1   2   22.46    2.16
 -13   1   2   20.19    2.65
  13   1  -2   19.70    2.04
 -13   1   2   16.84    2.61
  13   1  -2   14.66    2.43
 -11  -1   2   35.20    3.42
 -11  -1   2   29.88    3.04
 -11  -1   2   31.26    2.10
 -11  -1   2   30.77    2.25
  11  -1  -2   28.31    2.08
  11  -1  -2   30.60    2.99
  11   1  -2   30.21    2.11
  11   1  -2   25.47    2.85
 -11   1   2   29.45    3.07
 -11   1   2   29.01    2.01
 -11   1   2   28.14    2.93
   9  -1  -2   65.26    3.59
  -9  -1   2   61.70    3.25
  -9  -1   2   68.67    3.14
  -9  -1   2   60.57    3.75
  -9  -1   2   65.77    3.86
   9   1  -2   62.17    3.18
   9   1  -2   71.53    3.17
  -9   1   2   63.19    3.67
  -9   1   2   69.24    3.74
  -9   1   2   67.66    3.15
   9   1  -2   59.81    3.67
  -7  -1   2   -0.64    0.38
  -7  -1   2   -0.28    0.65
   7  -1  -2    0.60    0.82
  -7  -1   2   -1.09    0.57
   7   1  -2   -1.14    0.54
  -7   1   2    0.79    0.50
  -7   1   2   -0.06    0.74
   7   1  -2   -1.19    0.52
  -7   1   2    0.45    0.64
   7   1  -2    0.25    0.67
   7   1  -2    0.16    0.46
  -5  -1   2    1.91    0.57
  -5  -1   2    3.12    0.82
   5  -1  -2    2.63    0.71
  -5  -1   2    2.97    0.88
  -5  -1   2    2.44    0.77
   5  -1  -2    2.70    0.70
   5   1  -2    2.43    0.77
  -5   1   2    3.70    0.82
  -5   1   2    2.18    0.73
   5   1  -2    3.01    0.59
   5   1  -2    2.06    0.74
   3  -1  -2    3.66    0.61
  -3  -1   2    3.92    0.58
  -3  -1   2    2.78    0.70
  -3  -1   2    4.10    0.80
   3  -1  -2    4.00    0.60
   3  -1  -2    2.65    0.48
  -3  -1   2    3.31    0.68
   3   1  -2    3.67    0.73
   3   1  -2    3.94    0.68
   3   1  -2    2.70    0.46
   3   1  -2    3.92    0.83
  -3   1   2    3.58    0.61
  -3   1   2    3.34    0.52
  -3   1   2    3.03    0.55
  -1  -1   2  102.45    4.03
   1  -1  -2  103.50    3.64
   1  -1  -2   98.98    3.68
   1  -1  -2   99.54    3.50
  -1  -1   2   98.30    3.41
  -1   1   2   96.73    3.61
   1   1  -2  105.52    4.03
  -1   1   2  100.05    3.50
  -1   1   2  100.99    3.63
   1   1  -2  104.11    3.58
   1   1  -2   95.77    3.87
   1   1  -2   98.64    3.38
  -1  -1  -2  167.80    5.93
  -1  -1  -2  170.14    5.70
   1  -1   2  173.24    6.20
  -1  -1  -2  165.24    5.69
  -1  -1  -2  178.39    5.86
   1   1   2  168.78    5.65
  -1   1  -2  165.77    5.70
  -1   1  -2  170.99    6.21
   1   1   2  173.32    5.97
   1   1   2  172.18    5.85
   1   1   2  171.14    5.83
   1   1   2  174.65    5.89
  -3  -1  -2  237.75    8.15
  -3  -1  -2  243.32    8.04
  -3  -1  -2  227.48    8.07
  -3  -1  -2  238.44    8.05
   3  -1   2  240.26    8.02
  -3   1  -2  238.26    7.48
   3   1   2  225.28    7.93
   3   1   2  231.01    8.14
   3   1   2  234.28    8.17
  -3   1  -2  235.21    7.98
   5  -1   2   -0.46    0.54
  -5  -1  -2    2.81    0.90
  -5  -1  -2    0.84    0.53
   5  -1   2    0.67    0.40
  -5  -1  -2    0.68    0.66
  -5  -1  -2    1.14    0.83
   5   1   2    0.32    0.92
  -5   1  -2    1.10    0.41
  -5   1  -2    0.11    0.55
   5   1   2   -0.35    0.59
   5   1   2    0.64    0.54
  -7  -1  -2  128.64    5.75
   7  -1   2  130.20    4.91
  -7  -1  -2  137.70    5.93
  -7  -1  -2  135.77    5.30
  -7   1  -2  133.16    4.86
  -7   1  -2  135.51    5.98
  -7   1  -2  124.14    5.56
   7   1   2  132.43    5.20
   7   1   2  129.14    5.93
  -9  -1  -2   19.43    2.53
  -9  -1  -2   20.54    2.43
  -9  -1  -2   21.03    1.98
   9  -1   2   20.18    1.55
  -9   1  -2   20.83    2.64
   9   1   2   20.91    2.70
  -9   1  -2   21.71    1.53
  -9   1  -2   21.39    2.48
   9   1   2   15.88    1.72
 -11  -1  -2    7.52    1.28
 -11  -1  -2    5.94    1.47
  11  -1   2    8.30    1.24
 -11  -1  -2    6.64    1.71
 -11   1  -2    4.78    1.65
  11   1   2    5.80    1.79
 -11   1  -2    8.28    1.20
  11   1   2    4.83    1.08
 -11   1  -2    5.73    1.57
 -13  -1  -2   17.27    2.60
 -13  -1  -2   13.56    2.50
  13  -1   2   12.54    1.69
 -13  -1  -2   11.23    1.70
 -13   1  -2   13.55    1.64
 -13   1  -2   11.38    2.39
  13   1   2   12.46    2.54
  13   1   2   11.36    1.60
 -13   1  -2   15.41    2.45
 -15  -1  -2    9.76    2.31
 -15  -1  -2    9.10    1.63
  15  -1   2   10.74    1.74
 -15  -1  -2   10.31    2.20
 -15   1  -2   11.58    2.57
  15   1   2   12.69    2.74
  15   1   2   10.43    1.71
 -15   1  -2   13.21    2.50
 -15   1  -2   12.49    1.71
 -17  -1  -2    2.88    1.49
  17  -1   2   -0.08    0.61
 -17  -1  -2    0.32    1.45
  17   1   2    0.40    0.85
 -17   1  -2    0.08    0.59
 -17   1  -2    2.65    1.56
 -17   1  -2    0.14    1.32
  19  -1   2    7.10    1.63
 -19  -1  -2    3.17    1.92
 -19  -1  -2    3.38    1.76
 -19   1  -2    3.49    2.06
 -19   1  -2    2.71    2.03
  19   1   2    6.58    1.61
  21  -1   2   24.00    3.07
 -21  -1  -2   22.38    3.23
 -21  -1  -2   16.76    3.61
  21   1   2   22.70    2.96
 -21   1  -2   21.23    4.03
  23  -1   2   74.86    4.98
 -23  -1  -2   82.28    5.66
 -23  -1  -2   69.16    7.46
 -23   1  -2   72.46    7.67
  23   1   2   80.00    5.19
 -25  -1  -2   37.98    4.47
 -25  -1  -2   30.26    5.05
  25  -1   2   42.82    4.46
 -25  -1  -2   26.69    4.97
 -25   1  -2   34.96    5.46
  25   1   2   28.87    3.80
 -25   1  -2   36.02    5.75
 -27  -1  -2    1.16    1.76
 -27  -1  -2    0.14    1.69
  27  -1   2    0.66    1.28
 -27  -1  -2    0.59    1.88
 -27   1  -2    3.84    2.63
 -27   1  -2    1.13    1.73
  27   1   2    1.61    1.42
  29  -1   2    2.94    1.64
 -29  -1  -2    2.63    2.55
 -29  -1  -2    2.57    2.71
 -29  -1  -2    1.26    1.95
  29   1   2    1.78    1.46
 -29   1  -2    0.85    2.05
 -29   1  -2    2.70    2.39
 -31  -1  -2    1.48    2.24
 -31  -1  -2    3.10    2.74
 -31  -1  -2    0.37    2.07
  31  -1   2   -1.05    1.41
  31   1   2    0.14    1.52
 -31   1  -2    1.41    2.38
 -31   1  -2    2.81    2.12
 -32  -2   2    1.86    2.52
 -32  -2   2    1.42    1.85
 -32   2   2   -0.22    2.26
 -32   2   2    5.97    2.72
  32   2  -2    2.52    1.78
 -30  -2   2    0.17    2.35
 -30  -2   2    4.80    2.04
  30   2  -2    0.70    1.41
 -30   2   2   -0.63    2.05
 -30   2   2   -0.57    2.05
 -28  -2   2    1.18    2.57
 -28  -2   2    8.41    2.63
  28   2  -2    9.65    2.49
 -28   2   2   12.10    3.50
 -28   2   2   11.43    3.67
 -26  -2   2    1.81    2.20
 -26  -2   2    1.23    1.90
  26   2  -2   -0.74    1.11
 -26   2   2    4.17    2.27
 -26   2   2    2.74    2.54
 -24  -2   2   41.21    4.67
 -24  -2   2   49.26    6.32
 -24   2   2   47.11    5.87
 -24   2   2   44.20    5.95
  24   2  -2   57.21    4.34
 -22  -2   2   -1.02    1.25
 -22  -2   2    0.46    1.34
 -22   2   2   -0.34    1.22
  22   2  -2    1.28    1.05
 -22   2   2   -1.73    1.33
 -20  -2   2    5.02    2.17
  20  -2  -2   12.66    3.21
 -20  -2   2    7.37    2.17
 -20   2   2   10.47    2.63
 -20   2   2   11.46    2.78
  20   2  -2   10.26    2.05
 -18  -2   2    3.98    1.67
  18  -2  -2    3.24    2.05
 -18  -2   2    2.51    1.61
 -18   2   2    1.51    1.37
  18   2  -2    3.11    1.19
 -18   2   2    3.95    1.90
 -16  -2   2    3.76    1.74
 -16  -2   2    3.04    1.42
  16  -2  -2    5.53    1.91
 -16   2   2    4.97    1.31
 -16   2   2    5.43    1.63
  16   2  -2    5.84    1.37
 -16   2   2    6.41    1.99
 -14  -2   2   96.90    5.76
 -14  -2   2   91.83    5.17
  14  -2  -2   90.52    5.24
 -14  -2   2   96.70    4.85
  14   2  -2   98.91    5.81
 -14   2   2   96.77    5.51
 -14   2   2   94.33    5.61
  14   2  -2   90.58    4.70
 -14   2   2  100.58    4.75
  12  -2  -2   -0.71    0.91
 -12  -2   2   -0.10    0.90
 -12  -2   2   -0.38    0.78
 -12  -2   2   -0.20    0.56
 -12   2   2    1.90    1.09
  12   2  -2   -0.63    0.50
  12   2  -2   -1.11    0.82
 -12   2   2   -0.04    0.74
 -12   2   2    0.02    0.60
  12   2  -2    0.16    1.08
 -10  -2   2   11.65    1.90
 -10  -2   2   12.07    1.95
 -10  -2   2   11.75    1.83
 -10  -2   2   11.43    1.59
 -10   2   2    9.83    1.75
 -10   2   2   12.27    1.88
  10   2  -2   11.36    1.88
  10   2  -2   10.17    1.43
  10   2  -2   10.98    1.72
  -8  -2   2    1.10    0.95
  -8  -2   2    1.35    0.73
  -8  -2   2    1.27    0.88
  -8  -2   2    0.72    0.78
  -8   2   2    1.81    0.76
   8   2  -2    0.06    0.80
   8   2  -2    0.51    0.95
   8   2  -2    0.93    0.62
  -8   2   2    0.81    0.73
  -6  -2   2   13.36    1.80
  -6  -2   2   10.78    1.73
  -6  -2   2   12.73    1.64
  -6  -2   2   13.92    1.48
  -6   2   2   14.29    1.48
  -6   2   2   12.35    1.38
   6   2  -2   15.43    1.74
  -6   2   2   12.93    1.39
   6   2  -2   16.89    2.04
   6   2  -2   13.06    1.41
   6   2  -2   14.71    1.74
  -4  -2   2   79.67    3.44
  -4  -2   2   77.27    3.96
  -4  -2   2   77.90    3.98
   4  -2  -2   76.12    3.50
  -4   2   2   73.54    3.01
   4   2  -2   75.87    3.84
   4   2  -2   77.25    3.37
  -4   2   2   74.40    2.83
   4   2  -2   74.48    3.34
  -4   2   2   77.43    3.80
   4   2  -2   73.09    3.90
  -4   2   2   75.36    3.47
   2  -2  -2   17.56    1.78
  -2  -2   2   18.61    1.18
  -2  -2   2   19.83    2.14
  -2  -2   2   21.89    1.45
   2  -2  -2   19.28    0.97
  -2  -2   2   18.73    2.01
  -2   2   2   19.79    1.86
  -2   2   2   17.46    1.82
   2   2  -2   19.82    1.25
  -2   2   2   18.37    1.05
   2   2  -2   16.65    1.30
   2   2  -2   18.64    1.98
   2   2  -2   21.14    2.11
   0  -2  -2  827.20   26.45
   0  -2  -2  857.08   25.40
   0  -2  -2  828.38   26.34
   0  -2   2  814.71   26.79
   0  -2   2  853.84   25.25
   0   2   2  848.15   26.33
   0   2  -2  833.19   26.58
   0   2   2  827.11   25.15
   0   2   2  844.73   26.38
   0   2  -2  847.07   26.84
   0   2  -2  838.45   25.38
   0   2   2  829.72   25.49
  -2  -2  -2   88.51    4.33
  -2  -2  -2   93.12    3.72
   2  -2   2   93.13    3.41
   2  -2   2   92.71    4.66
  -2  -2  -2   92.55    4.14
   2   2   2   94.22    4.20
  -2   2  -2  101.04    4.69
  -2   2  -2  100.21    4.38
   2   2   2   98.56    4.33
   2   2   2   92.33    4.05
  -2   2  -2   91.16    3.48
   2   2   2   88.61    3.74
   2   2   2   89.94    3.68
  -4  -2  -2   12.10    1.52
  -4  -2  -2    8.94    1.34
  -4  -2  -2   10.83    1.28
  -4  -2  -2   11.46    1.76
  -4  -2  -2   12.20    1.48
  -4   2  -2    9.26    1.67
   4   2   2   11.95    1.52
   4   2   2    9.68    1.36
   4   2   2   15.12    1.83
   4   2   2   15.99    1.66
  -4   2  -2   14.08    1.37
  -6  -2  -2    8.33    1.40
  -6  -2  -2    4.48    1.05
  -6  -2  -2    6.56    1.28
  -6  -2  -2    6.25    1.39
  -6  -2  -2    4.53    1.02
   6   2   2    5.74    1.30
   6   2   2    7.66    1.52
  -6   2  -2    5.64    1.07
   6   2   2    6.40    1.18
  -8  -2  -2    4.15    1.02
  -8  -2  -2    4.58    1.24
  -8  -2  -2    2.25    1.03
  -8  -2  -2    1.86    1.11
  -8   2  -2    3.75    1.14
   8   2   2    8.05    1.62
   8   2   2    4.88    1.13
  -8   2  -2    6.05    0.96
 -10  -2  -2    1.21    0.71
 -10  -2  -2    0.98    1.16
 -10  -2  -2    0.52    0.99
 -10  -2  -2    1.12    0.85
 -10   2  -2    0.57    1.19
 -10   2  -2    0.72    0.88
  10   2   2    0.51    0.67
  10   2   2   -0.81    1.02
 -10   2  -2    1.02    0.55
 -12  -2  -2    2.83    1.31
 -12  -2  -2    3.22    1.40
 -12  -2  -2    2.02    1.38
 -12  -2  -2    1.66    0.84
  12   2   2    2.87    0.96
 -12   2  -2    5.04    1.03
  12   2   2    0.86    1.41
 -12   2  -2    3.69    1.37
 -12   2  -2    0.72    1.31
 -14  -2  -2   10.64    2.24
 -14  -2  -2   12.76    2.34
 -14   2  -2   13.83    2.42
 -14   2  -2   13.00    2.56
  14   2   2   12.37    3.12
  14   2   2   11.17    1.75
 -14   2  -2   10.34    1.55
 -16  -2  -2   46.69    4.43
 -16  -2  -2   46.06    4.90
 -16   2  -2   50.97    3.24
 -16   2  -2   42.70    4.80
  16   2   2   58.13    3.71
 -16   2  -2   54.70    5.17
 -18  -2  -2    3.10    1.83
 -18  -2  -2    0.35    1.28
  18   2   2    2.61    1.19
 -18   2  -2    1.40    1.76
 -18   2  -2    0.73    1.49
 -20  -2  -2   18.17    3.41
 -20  -2  -2   18.39    3.47
 -20   2  -2   17.04    3.43
  20   2   2   18.79    2.78
 -20   2  -2   20.84    3.84
 -22  -2  -2    5.51    2.38
 -22  -2  -2    9.19    2.42
 -22  -2  -2    3.48    2.17
 -22   2  -2    5.34    2.62
  22   2   2    4.91    1.71
 -24  -2  -2    0.94    1.92
 -24  -2  -2   -0.44    1.71
 -24  -2  -2    4.47    2.33
  24   2   2    2.03    1.52
 -24   2  -2    2.08    2.33
 -24   2  -2    1.59    2.10
 -26  -2  -2    2.34    1.99
 -26  -2  -2    1.62    2.48
 -26  -2  -2    3.72    1.97
  26   2   2    0.01    1.27
 -26   2  -2    0.59    1.71
 -26   2  -2   -1.51    1.98
 -28  -2  -2    0.73    1.63
 -28  -2  -2    1.13    1.84
 -28  -2  -2    4.42    2.88
 -28   2  -2    3.30    2.25
  28   2   2   -0.28    1.25
 -28   2  -2    1.10    2.02
 -30  -2  -2   -0.85    2.60
 -30  -2  -2    3.90    2.41
 -30  -2  -2    3.50    2.19
 -30   2  -2    4.58    2.88
  30   2   2    0.37    1.37
 -30   2  -2    3.66    2.50
 -31  -3   2    3.08    3.03
 -31  -3   2    4.53    2.31
 -31   3   2    1.90    2.37
  31   3  -2   -0.26    1.59
 -31   3   2    1.47    1.92
 -29  -3   2    2.17    2.19
 -29  -3   2   -2.03    2.10
 -29   3   2    4.03    2.54
 -29   3   2   -1.19    1.99
  29   3  -2    1.01    1.49
 -27  -3   2    9.68    3.51
 -27  -3   2    7.55    2.51
 -27   3   2    7.80    3.18
  27   3  -2    5.25    2.03
 -27   3   2    5.95    3.08
 -25  -3   2   13.53    3.77
 -25  -3   2   14.26    3.29
 -25   3   2   10.10    3.11
 -25   3   2   10.77    3.42
  25   3  -2    8.65    2.29
 -23  -3   2   -1.30    1.86
 -23  -3   2    1.26    1.79
 -23   3   2   -2.96    1.65
 -23   3   2    1.57    1.69
  23   3  -2    4.20    1.69
 -23   3   2   -1.09    1.69
 -21  -3   2    8.00    2.53
 -21  -3   2    7.69    2.72
  21   3  -2   13.49    2.36
 -21   3   2   11.60    2.70
 -21   3   2   10.85    3.11
 -21   3   2   10.19    2.78
 -19  -3   2    0.69    1.59
 -19  -3   2    1.54    1.57
 -19   3   2   -0.24    1.44
  19   3  -2   -0.30    0.70
 -19   3   2    0.12    1.06
 -17  -3   2    9.42    2.32
 -17  -3   2    5.22    1.94
 -17  -3   2    6.19    1.93
 -17   3   2    5.40    1.91
 -17   3   2    4.73    1.68
  17   3  -2    9.25    1.82
 -15  -3   2    9.24    2.22
 -15  -3   2   11.13    2.21
 -15  -3   2   11.37    2.52
  15   3  -2   12.86    2.02
 -15   3   2   11.95    2.40
 -15   3   2   13.16    2.30
 -13  -3   2   -0.71    0.66
 -13  -3   2    0.58    0.92
 -13  -3   2   -0.52    1.06
 -13  -3   2   -1.14    0.69
 -13   3   2    1.84    0.94
  13   3  -2    2.64    1.36
  13   3  -2   -0.49    0.58
  13   3  -2   -0.12    1.00
 -13   3   2    0.91    0.82
 -13   3   2   -0.64    1.05
 -11  -3   2   48.06    3.59
 -11  -3   2   43.69    3.61
 -11  -3   2   47.91    4.46
 -11  -3   2   49.98    3.31
  11   3  -2   49.22    3.19
 -11   3   2   45.12    2.95
  11   3  -2   50.81    3.66
 -11   3   2   43.42    3.20
 -11   3   2   48.30    3.25
  11   3  -2   44.87    3.47
  -9  -3   2   85.88    5.16
  -9  -3   2   87.72    4.74
  -9  -3   2  100.18    5.44
  -9  -3   2   92.88    4.67
   9   3  -2   87.77    4.82
  -9   3   2   85.29    4.31
   9   3  -2   99.32    5.22
  -9   3   2   91.71    4.41
   9   3  -2   93.93    4.58
  -9   3   2   94.64    4.57
  -7  -3   2   37.54    3.64
  -7  -3   2   39.73    2.68
  -7  -3   2   40.97    2.64
  -7  -3   2   30.73    3.22
  -7   3   2   38.90    2.28
  -7   3   2   38.73    2.70
   7   3  -2   45.91    3.97
   7   3  -2   34.13    2.84
  -7   3   2   41.06    3.21
  -7   3   2   38.16    2.24
   7   3  -2   34.16    2.44
  -5  -3   2    2.39    1.20
  -5  -3   2    1.43    1.09
  -5  -3   2    0.89    0.65
   5   3  -2    1.32    0.68
  -5   3   2    0.18    0.93
  -5   3   2    1.80    0.51
  -5   3   2    1.22    0.92
  -5   3   2    1.86    0.52
   5   3  -2    0.99    0.87
   5   3  -2    1.66    1.08
  -3  -3   2    3.57    0.65
  -3  -3   2    2.00    1.02
   3  -3  -2    2.09    1.06
  -3  -3   2    3.16    1.18
  -3   3   2    4.83    1.27
  -3   3   2    1.92    1.04
   3   3  -2    4.67    1.00
  -3   3   2    2.91    0.46
   3   3  -2    1.94    1.17
   3   3  -2    3.93    0.77
   3   3  -2    2.79    1.12
  -1  -3   2   10.22    1.96
   1  -3  -2    6.69    1.48
  -1  -3   2    8.01    1.60
   1  -3  -2   11.68    1.92
  -1   3   2    8.75    1.65
   1   3  -2    7.44    1.25
   1   3  -2    6.91    1.58
  -1   3   2    8.73    0.70
  -1   3   2   10.00    1.67
   1   3  -2    8.97    0.85
   1   3  -2    9.60    1.76
  -1  -3  -2   -0.34    0.75
   1  -3   2   -0.44    0.98
  -1  -3  -2   -0.91    0.67
  -1  -3  -2    0.18    0.31
   1   3   2   -0.06    0.33
  -1   3  -2    0.54    0.87
  -1   3  -2    0.10    0.26
   1   3   2    0.32    0.67
  -1   3  -2   -0.29    0.65
   1   3   2   -0.94    0.73
   1   3   2   -1.62    0.38
   1   3   2   -0.02    0.38
  -3  -3  -2    0.20    0.48
  -3  -3  -2    1.79    0.92
  -3  -3  -2   -0.07    0.88
   3   3   2    0.55    0.66
   3   3   2    0.24    0.69
  -3   3  -2    1.47    1.09
   3   3   2    0.89    0.94
  -3   3  -2   -0.19    0.36
  -3   3  -2   -0.10    0.74
   3   3   2    0.41    0.60
  -5  -3  -2   15.83    1.80
  -5  -3  -2   17.49    2.14
  -5  -3  -2   16.49    2.15
  -5  -3  -2   11.74    2.12
  -5   3  -2   16.11    1.55
  -5   3  -2   19.52    2.37
   5   3   2   14.42    1.93
   5   3   2   13.32    1.74
  -5   3  -2   15.29    2.44
   5   3   2   18.33    2.15
   5   3   2   17.95    2.34
  -7  -3  -2   -0.25    0.96
  -7  -3  -2   -0.70    0.68
  -7  -3  -2    0.52    0.68
  -7  -3  -2    0.77    0.71
   7   3   2   -0.72    0.83
   7   3   2   -0.40    0.61
   7   3   2   -1.07    1.08
  -7   3  -2    0.56    1.14
  -7   3  -2    1.23    0.68
  -9  -3  -2   51.33    3.92
  -9  -3  -2   58.31    3.69
  -9  -3  -2   53.93    3.65
  -9  -3  -2   53.31    3.62
   9   3   2   49.40    3.39
   9   3   2   54.01    3.90
  -9   3  -2   59.00    3.45
   9   3   2   60.63    3.96
 -11  -3  -2   18.12    2.55
 -11  -3  -2   20.37    2.78
 -11  -3  -2   16.48    2.29
 -11  -3  -2   16.72    2.75
 -11   3  -2   15.11    2.45
 -11   3  -2   22.89    2.71
 -11   3  -2   19.64    2.10
  11   3   2   23.13    3.18
  11   3   2   20.12    2.55
 -13  -3  -2   25.31    3.32
 -13  -3  -2   34.14    3.90
 -13  -3  -2   28.09    3.15
  13   3   2   27.39    2.96
 -13   3  -2   32.48    3.69
 -13   3  -2   30.57    2.71
 -13   3  -2   35.84    3.60
 -15  -3  -2    1.48    1.25
 -15  -3  -2    2.16    1.66
 -15   3  -2    1.14    0.82
 -15   3  -2    1.48    1.37
 -15   3  -2    5.29    2.07
  15   3   2    1.93    1.04
 -17  -3  -2   -0.32    1.37
 -17  -3  -2    0.41    1.58
 -17  -3  -2    1.00    1.74
  17   3   2    0.00    0.81
 -17   3  -2   -0.18    1.19
 -17   3  -2   -2.76    1.43
 -19  -3  -2    2.02    1.76
 -19  -3  -2    0.11    1.38
 -19  -3  -2    1.15    1.55
 -19   3  -2    0.14    1.56
  19   3   2    5.25    1.56
 -19   3  -2    1.42    1.87
 -21  -3  -2   10.49    2.80
 -21  -3  -2   10.10    3.18
 -21  -3  -2    8.71    2.65
 -21   3  -2   13.78    3.23
  21   3   2    6.47    1.85
 -21   3  -2    7.65    2.99
 -21   3  -2   11.20    2.74
 -23  -3  -2   20.62    4.09
 -23  -3  -2   17.64    3.55
 -23  -3  -2   21.69    4.50
 -23   3  -2   18.14    3.91
  23   3   2   24.68    3.43
 -23   3  -2   19.58    3.84
 -25  -3  -2    1.25    1.97
 -25  -3  -2    2.96    2.30
 -25  -3  -2    4.45    2.22
 -25   3  -2    4.20    2.21
 -25   3  -2    0.04    1.95
  25   3   2    4.88    1.91
 -27  -3  -2    3.05    2.47
 -27  -3  -2    1.07    1.88
 -27  -3  -2    0.85    2.63
  27   3   2    1.73    1.58
 -27   3  -2    1.99    2.69
 -27   3  -2    2.06    2.06
 -29  -3  -2   -0.46    1.89
 -29  -3  -2    3.03    3.10
 -29   3  -2    2.20    2.22
 -29   3  -2    1.55    2.26
  29   3   2   -0.60    1.73
 -30  -4   2    4.74    3.37
 -30  -4   2    4.38    2.90
 -30  -4   2    6.49    2.75
 -30   4   2    5.59    2.88
  30   4  -2    3.17    2.03
 -30   4   2    1.64    2.62
 -28  -4   2   -1.34    1.41
 -28  -4   2   -1.67    2.26
 -28  -4   2    1.53    1.91
 -28   4   2    0.08    2.23
 -28   4   2    0.00    1.94
  28   4  -2    2.48    1.68
 -26  -4   2    7.65    3.55
 -26  -4   2    3.21    2.08
 -26  -4   2    1.47    1.98
 -26   4   2    5.02    2.91
 -26   4   2    2.81    1.91
  26   4  -2    4.53    2.03
 -24  -4   2   21.87    3.89
 -24  -4   2   28.95    5.04
 -24  -4   2   26.66    4.36
  24   4  -2   19.08    3.23
 -24   4   2   25.15    4.17
 -24   4   2   24.38    4.56
 -22  -4   2   12.26    3.16
 -22  -4   2   11.72    3.13
 -22  -4   2    6.75    2.19
 -22   4   2   13.65    3.00
 -22   4   2   17.00    3.69
  22   4  -2   12.46    2.67
 -20  -4   2    5.10    2.28
 -20  -4   2    2.59    1.68
 -20  -4   2    2.99    1.97
 -20   4   2    2.43    1.37
  20   4  -2    5.14    1.67
 -20   4   2    4.87    1.95
 -20   4   2    4.37    1.83
 -20   4   2    4.71    2.03
 -18  -4   2    8.49    2.33
 -18  -4   2   19.09    3.67
 -18  -4   2    9.98    2.66
 -18   4   2   10.99    2.47
 -18   4   2   11.96    2.09
 -18   4   2    6.43    2.03
  18   4  -2   11.41    2.27
 -18   4   2    6.24    2.22
 -16  -4   2    7.03    2.21
 -16  -4   2    6.79    2.18
 -16  -4   2   10.94    2.66
  16   4  -2    7.73    1.80
 -16   4   2    8.51    2.06
 -16   4   2    8.17    1.90
 -16   4   2    6.09    2.07
 -16   4   2    8.60    2.04
 -14  -4   2    0.98    1.23
 -14  -4   2    0.96    1.37
 -14  -4   2    1.73    1.43
 -14   4   2    2.17    1.20
  14   4  -2    4.54    1.42
 -14   4   2    2.63    1.24
 -14   4   2    3.74    1.61
 -14   4   2    1.08    1.10
 -12  -4   2   72.72    5.20
 -12  -4   2   67.01    4.59
 -12  -4   2   78.02    5.45
  12   4  -2   85.95    5.24
  12   4  -2   74.93    4.54
 -12   4   2   75.13    4.29
 -12   4   2   74.25    4.51
 -12   4   2   74.23    4.45
 -10  -4   2   56.90    3.61
 -10  -4   2   47.17    4.81
 -10  -4   2   46.48    4.65
 -10  -4   2   51.84    3.55
 -10   4   2   54.84    3.37
 -10   4   2   53.32    3.74
  10   4  -2   54.61    3.84
  10   4  -2   51.95    3.56
 -10   4   2   52.22    3.11
  -8  -4   2    1.20    1.18
  -8  -4   2    0.72    0.82
  -8  -4   2    1.08    0.70
  -8  -4   2    0.88    1.30
  -8  -4   2    0.34    0.83
  -8   4   2    0.62    1.15
  -8   4   2    1.71    1.05
   8   4  -2    2.79    0.98
  -8   4   2    0.92    0.59
   8   4  -2    1.18    1.33
  -8   4   2    2.12    0.88
   8   4  -2    2.77    1.07
  -6  -4   2    5.26    1.67
  -6  -4   2    2.38    0.79
  -6  -4   2    3.12    0.85
  -6  -4   2    1.08    1.15
  -6   4   2    2.08    1.22
  -6   4   2    2.26    0.71
  -6   4   2    3.48    0.66
   6   4  -2    3.62    1.09
  -6   4   2    2.38    1.30
   6   4  -2    3.68    1.39
  -4  -4   2   16.28    2.60
  -4  -4   2   23.81    3.11
  -4  -4   2   20.85    1.33
   4  -4  -2   21.01    2.73
  -4  -4   2   19.92    1.28
   4   4  -2   18.76    2.83
   4   4  -2   26.07    3.26
  -4   4   2   17.25    2.68
  -4   4   2   23.77    2.91
   4   4  -2   16.69    2.10
  -2  -4   2   -1.35    0.74
   2  -4  -2    0.76    1.11
   2  -4  -2   -0.05    0.85
  -2  -4   2   -0.15    0.89
  -2   4   2   -0.44    0.74
   2   4  -2    0.32    0.64
  -2   4   2   -0.19    0.93
   2   4  -2    1.10    1.15
   2   4  -2   -0.45    0.85
   0  -4   2   14.84    2.57
   0  -4  -2    8.77    1.95
   0  -4  -2    9.56    2.03
   0   4   2   13.06    2.02
   0   4   2   16.15    2.46
   0   4   2   17.22    2.53
   0   4  -2   14.18    2.49
   0   4  -2   15.18    2.59
   0   4  -2   16.28    1.98
  -2  -4  -2    3.26    1.32
   2  -4   2    0.87    1.30
  -2  -4  -2    0.35    0.28
  -2  -4  -2    0.54    1.00
   2   4   2   -0.23    0.86
   2   4   2    0.49    0.86
   2   4   2    1.58    1.22
   2   4   2    0.66    0.59
  -2   4  -2    1.29    1.04
  -2   4  -2    0.44    0.95
  -4  -4  -2   28.34    1.94
  -4  -4  -2   24.20    3.21
  -4  -4  -2   32.25    1.95
  -4  -4  -2   30.37    3.25
   4   4   2   32.66    3.22
   4   4   2   27.94    2.23
   4   4   2   29.75    3.12
   4   4   2   33.17    4.11
  -4   4  -2   29.90    3.34
  -4   4  -2   34.12    3.91
  -4   4  -2   27.20    1.53
  -6  -4  -2    3.25    1.32
  -6  -4  -2    0.09    0.52
  -6  -4  -2    1.72    0.83
  -6  -4  -2    0.74    1.28
  -6   4  -2    0.79    1.08
   6   4   2    3.40    1.28
  -6   4  -2    1.98    0.72
   6   4   2    1.88    1.02
   6   4   2    0.44    0.96
  -8  -4  -2    0.53    0.84
  -8  -4  -2    1.38    0.95
  -8  -4  -2    1.34    0.96
  -8  -4  -2   -1.41    1.02
   8   4   2    1.16    1.15
   8   4   2    0.48    0.88
  -8   4  -2    2.02    1.15
  -8   4  -2    1.17    0.79
 -10  -4  -2    5.50    1.59
 -10  -4  -2    3.07    1.55
 -10  -4  -2    4.67    1.50
 -10   4  -2    2.83    1.10
  10   4   2    3.41    1.37
  10   4   2    0.71    1.43
 -10   4  -2    2.83    1.41
 -10   4  -2    4.70    1.50
 -12  -4  -2    5.91    1.82
 -12  -4  -2    4.64    1.60
 -12  -4  -2    3.64    1.96
 -12   4  -2    5.16    1.35
 -12   4  -2    6.66    1.65
  12   4   2    5.53    1.55
 -12   4  -2    4.93    1.81
 -14  -4  -2    0.46    1.20
 -14  -4  -2    1.43    1.71
 -14  -4  -2    1.22    1.24
 -14   4  -2    4.37    1.83
 -14   4  -2    3.58    1.40
 -14   4  -2    2.04    1.37
  14   4   2    0.23    0.90
 -16  -4  -2   21.45    3.57
 -16  -4  -2   14.81    2.79
 -16  -4  -2   15.41    3.26
 -16   4  -2   17.78    3.16
 -16   4  -2   18.27    3.14
  16   4   2   18.85    2.89
 -18  -4  -2   18.41    3.11
 -18  -4  -2   17.83    3.46
 -18  -4  -2   17.16    3.59
 -18   4  -2   16.00    3.02
 -18   4  -2   16.70    3.36
  18   4   2   20.55    3.06
 -18   4  -2   19.54    3.31
 -20  -4  -2   -0.02    1.52
 -20  -4  -2   -0.33    1.07
 -20  -4  -2   -0.14    1.65
  20   4   2    0.69    1.16
 -20   4  -2    0.66    1.30
 -20   4  -2    2.35    2.14
 -22  -4  -2    1.89    2.33
 -22  -4  -2    6.14    2.63
 -22  -4  -2    5.88    2.04
 -22   4  -2    1.00    1.55
  22   4   2    6.88    2.18
 -22   4  -2    3.88    2.09
 -24  -4  -2    5.72    2.31
 -24  -4  -2    5.91    2.66
 -24  -4  -2    5.07    2.90
 -24   4  -2    2.91    2.40
  24   4   2    4.26    1.96
 -24   4  -2    8.81    2.85
 -26  -4  -2   -2.11    2.27
 -26  -4  -2   -1.92    1.44
 -26  -4  -2   -0.31    1.73
  26   4   2   -0.84    1.27
 -26   4  -2   -0.95    1.71
 -26   4  -2   -1.64    1.89
 -28  -4  -2    1.02    2.39
 -28  -4  -2    1.16    1.69
 -28  -4  -2    0.38    2.02
  28   4   2    1.62    1.82
 -28   4  -2    1.98    2.47
 -28   4  -2    0.77    1.98
 -27  -5   2    5.94    2.80
 -27  -5   2    1.73    2.19
  27   5  -2    0.06    1.62
 -27   5   2    0.37    2.24
 -27   5   2    3.08    2.73
 -25  -5   2    2.33    2.30
 -25  -5   2    1.79    1.93
  25   5  -2   -1.01    1.28
 -25   5   2   -0.93    1.49
 -25   5   2    0.18    2.07
 -23  -5   2    0.81    2.12
 -23  -5   2    0.34    1.46
 -23  -5   2    0.68    2.09
  23   5  -2   -0.49    1.14
 -23   5   2   -0.42    1.46
 -23   5   2   -1.19    1.91
 -21  -5   2   -1.18    1.43
 -21  -5   2   -0.29    1.58
 -21  -5   2    2.40    1.77
 -21   5   2   -1.05    1.24
 -21   5   2    2.38    1.90
  21   5  -2   -1.74    1.10
 -19  -5   2   11.24    2.99
 -19  -5   2   10.53    2.75
 -19  -5   2    7.54    2.58
 -19   5   2    8.86    2.55
 -19   5   2    3.47    1.75
  19   5  -2    9.09    2.23
 -17  -5   2   23.96    4.07
 -17  -5   2   20.42    3.75
 -17  -5   2   27.57    4.04
 -17   5   2   21.96    3.06
 -17   5   2   21.88    3.48
  17   5  -2   19.91    3.08
 -15  -5   2   14.69    3.20
 -15  -5   2    8.18    2.21
 -15  -5   2   11.32    2.84
  15   5  -2    7.30    1.97
 -15   5   2   12.33    2.51
 -15   5   2    8.31    1.75
 -15   5   2   13.15    2.36
 -13  -5   2    4.51    1.85
 -13  -5   2    2.00    1.76
 -13  -5   2    2.62    1.57
 -13   5   2    6.70    1.57
  13   5  -2    6.10    1.72
 -13   5   2    4.42    1.66
 -13   5   2    5.36    1.36
 -11  -5   2    1.71    1.05
 -11  -5   2    0.28    1.35
 -11  -5   2    2.50    1.79
 -11   5   2    0.02    0.73
 -11   5   2    3.56    1.03
  11   5  -2   -0.35    0.83
 -11   5   2    0.81    1.13
  11   5  -2    3.80    1.54
  -9  -5   2    0.16    0.66
  -9  -5   2   -1.03    1.08
  -9  -5   2    1.19    0.82
  -9  -5   2   -0.27    1.21
  -9   5   2    0.47    0.91
  -9   5   2   -0.08    0.51
   9   5  -2    0.76    1.00
   9   5  -2    0.83    0.91
  -9   5   2    0.72    0.59
  -7  -5   2    1.31    0.80
  -7  -5   2    1.77    1.40
  -7  -5   2    2.51    0.83
  -7  -5   2    3.38    1.69
  -7   5   2    0.73    0.71
   7   5  -2    2.75    1.07
   7   5  -2    1.05    0.95
  -5  -5   2    1.25    1.34
  -5  -5   2   -0.28    1.26
   5   5  -2    0.10    0.72
  -3  -5   2    0.26    1.24
   3  -5  -2    3.46    1.59
  -3  -5   2    0.96    1.35
   3   5  -2    1.23    0.95
  -1  -5   2    0.38    1.14
  -1  -5   2    0.59    1.33
   1  -5  -2    0.63    1.14
   1  -5  -2   -1.33    0.99
  -1   5   2    0.50    0.94
   1   5  -2    0.09    0.75
  -1  -5  -2    0.86    1.28
  -1  -5  -2    0.07    1.10
   1  -5   2    2.53    1.86
  -1   5  -2    0.51    0.78
   1   5   2    2.47    1.19
   1   5   2    1.38    0.63
  -3  -5  -2    0.81    1.13
  -3  -5  -2    1.87    1.24
   3   5   2    0.27    0.83
  -3   5  -2   -0.41    0.69
   3   5   2    0.05    0.79
  -5  -5  -2   11.05    1.31
  -5  -5  -2   11.96    2.67
  -5  -5  -2   13.42    2.67
  -5  -5  -2   12.80    1.44
   5   5   2   11.55    1.90
   5   5   2   11.21    2.24
  -7  -5  -2    6.01    2.08
  -7  -5  -2    5.50    1.72
  -7  -5  -2    3.20    0.99
  -7  -5  -2    4.70    1.23
  -7   5  -2    2.69    0.73
   7   5   2    3.94    1.55
   7   5   2    2.16    1.28
  -7   5  -2    3.03    0.75
  -9  -5  -2    1.20    1.43
  -9  -5  -2    1.41    0.85
  -9  -5  -2   -0.22    1.10
   9   5   2   -0.19    1.28
   9   5   2    0.26    0.86
  -9   5  -2   -0.35    0.66
  -9   5  -2   -1.16    0.57
 -11  -5  -2    0.84    1.21
 -11  -5  -2    1.27    1.19
 -11  -5  -2   -0.78    1.33
 -11   5  -2   -0.92    1.20
  11   5   2    0.80    0.96
 -11   5  -2    0.45    0.98
 -11   5  -2    1.00    0.91
 -13  -5  -2    7.26    2.16
 -13  -5  -2    8.45    2.61
 -13  -5  -2    4.87    1.92
 -13   5  -2    8.18    2.19
  13   5   2    7.18    1.95
 -13   5  -2    5.30    1.66
 -13   5  -2    4.72    1.55
 -15  -5  -2    2.81    1.63
 -15  -5  -2    1.69    1.38
 -15  -5  -2    4.11    2.28
 -15   5  -2    2.37    1.78
  15   5   2    1.93    1.36
 -15   5  -2    0.89    1.18
 -15   5  -2    0.54    2.33
 -17  -5  -2    1.74    1.83
 -17  -5  -2    4.10    2.31
 -17  -5  -2    5.56    1.93
 -17   5  -2    5.86    2.00
 -17   5  -2    8.64    2.61
  17   5   2    7.16    2.03
 -19  -5  -2   -0.77    1.54
 -19  -5  -2    0.87    1.69
 -19  -5  -2    1.71    1.52
 -19   5  -2    1.80    2.12
  19   5   2    2.01    1.47
 -19   5  -2    1.73    1.44
 -21  -5  -2    1.10    1.81
 -21  -5  -2    0.61    1.54
 -21  -5  -2    0.72    1.96
 -21   5  -2    0.78    1.79
 -21   5  -2    0.43    2.04
  21   5   2    0.83    1.47
 -23  -5  -2    3.79    2.37
 -23  -5  -2    1.48    1.68
 -23   5  -2    1.78    2.58
 -23   5  -2    0.03    1.83
  23   5   2    5.74    2.23
 -25  -5  -2    4.01    2.37
 -25  -5  -2   10.32    3.32
 -25   5  -2    0.39    2.70
 -25   5  -2   11.75    3.46
  25   5   2    7.81    2.53
 -22  -6   2    2.19    1.91
 -22  -6   2    2.47    2.32
  22   6  -2    4.35    2.05
 -22   6   2    1.52    1.70
 -20  -6   2    1.49    2.21
 -20  -6   2    0.98    1.53
 -20   6   2   -0.53    1.21
  20   6  -2    0.27    1.37
 -18  -6   2    1.21    1.90
 -18  -6   2    0.81    1.59
  18   6  -2    0.86    1.23
 -18   6   2    2.53    1.86
 -18   6   2    1.34    1.36
 -16  -6   2   -1.40    1.29
 -16  -6   2    1.01    1.70
 -16   6   2    0.68    1.54
 -16   6   2    0.05    1.05
  16   6  -2    3.17    1.59
 -14  -6   2    0.50    1.51
 -14  -6   2    0.30    1.60
 -14   6   2    2.30    1.34
  14   6  -2    0.20    1.14
 -14   6   2    1.19    0.92
 -12  -6   2    2.21    1.77
 -12  -6   2   -0.27    1.40
  12   6  -2   -0.65    1.02
 -12   6   2   -0.39    0.68
 -12   6   2    1.77    1.32
 -12   6   2    0.37    0.79
 -10  -6   2    9.60    2.85
 -10  -6   2   16.06    3.64
 -10  -6   2   15.59    2.54
 -10   6   2   12.70    1.95
  10   6  -2   15.36    2.57
  -8  -6   2    0.80    1.56
  -8  -6   2   -0.43    1.61
   8   6  -2    2.48    1.24
  -8   6   2    1.23    0.90
   8   6  -2    2.57    1.34
  -6  -6   2    1.73    1.84
  -6  -6   2    5.77    2.36
   6   6  -2    5.99    1.34
   6   6  -2    0.65    1.23
  -4  -6   2   62.41    6.34
  -4  -6   2   61.74    6.33
  -4   6   2   64.33    4.82
   4   6  -2   69.79    4.70
   2  -6  -2    2.94    1.73
  -2  -6   2    2.83    2.12
  -2   6   2   -0.60    0.96
   2   6  -2    0.21    0.91
   0  -6   2    2.18    1.93
   0  -6  -2    4.56    2.14
   0  -6  -2    6.53    2.13
   0   6  -2    6.19    1.71
   0   6   2    6.60    1.05
   0   6   2    2.49    1.45
  -2  -6  -2    5.02    2.15
  -2  -6  -2    5.45    2.37
   2   6   2    7.47    2.15
  -2   6  -2    6.17    1.83
   2   6   2    9.68    1.54
  -4  -6  -2    4.29    2.00
  -4  -6  -2    4.91    2.03
   4   6   2    4.26    1.64
  -4   6  -2    4.32    1.58
   4   6   2    6.83    1.67
  -6  -6  -2    2.14    1.63
  -6  -6  -2   -0.58    1.49
   6   6   2    0.37    1.28
   6   6   2    0.71    1.24
  -8  -6  -2    5.42    2.35
  -8  -6  -2    3.01    2.00
  -8  -6  -2    4.28    1.40
   8   6   2    7.48    2.17
   8   6   2    4.82    3.24
 -10  -6  -2   13.48    2.87
 -10  -6  -2    9.66    2.85
 -10   6  -2   15.75    1.67
 -10   6  -2   12.27    2.19
 -10   6  -2   12.18    1.44
  10   6   2   20.36    3.22
 -12  -6  -2    0.87    1.72
 -12  -6  -2    1.38    2.19
 -12   6  -2    2.34    1.07
  12   6   2    2.13    1.52
 -12   6  -2    1.62    1.57
 -14  -6  -2   41.88    5.99
 -14  -6  -2   41.35    5.22
  14   6   2   45.26    4.94
 -14   6  -2   34.82    4.11
 -14   6  -2   33.25    3.43
 -16  -6  -2   10.53    3.00
 -16  -6  -2    6.39    2.89
 -16   6  -2    9.53    2.10
 -16   6  -2    9.46    2.66
  16   6   2    6.52    2.26
 -18  -6  -2    0.87    1.66
 -18  -6  -2    0.88    2.16
  18   6   2    1.78    1.63
 -18   6  -2    3.30    1.54
 -18   6  -2   -0.75    2.01
 -20  -6  -2    1.54    2.34
 -20  -6  -2    2.25    1.90
  20   6   2    0.48    1.46
 -20   6  -2    0.19    1.42
 -22  -6  -2    1.85    2.59
 -22  -6  -2   -0.34    1.53
 -22   6  -2   -0.51    1.44
  22   6   2    1.86    1.77
 -17  -7   2    0.63    2.31
 -17  -7   2    2.75    2.41
 -17   7   2    1.43    1.23
  17   7  -2    3.88    1.95
 -15  -7   2   16.14    3.88
 -15  -7   2   16.77    4.11
  15   7  -2   10.06    2.67
 -13  -7   2    0.62    1.96
 -13  -7   2   -2.00    1.78
  13   7  -2    1.49    1.40
 -11  -7   2   -1.33    1.80
 -11  -7   2   -1.18    1.46
  11   7  -2    0.24    1.25
  -9  -7   2   17.03    3.81
  -9  -7   2   20.03    4.16
   9   7  -2   21.30    3.37
  -7  -7   2   15.02    3.47
  -7  -7   2    7.90    2.98
  -7   7   2   12.23    2.79
   7   7  -2    9.45    2.37
  -5  -7   2    0.97    1.59
  -5  -7   2    1.90    2.14
  -5   7   2    0.11    1.23
   5   7  -2    0.73    1.29
  -3  -7   2   13.35    3.44
   3   7  -2   11.60    2.43
  -3   7   2   15.49    3.04
  -1  -7   2   -1.54    1.73
   1   7  -2    0.50    1.05
  -1   7   2    0.18    1.22
  -1  -7  -2   12.79    3.10
  -1  -7  -2   13.32    3.39
   1   7   2   14.47    3.04
  -1   7  -2   15.67    2.86
  -3  -7  -2    1.99    1.80
  -3  -7  -2   -0.59    1.49
  -3   7  -2    0.52    1.31
   3   7   2   -0.77    1.10
  -5  -7  -2    0.54    1.58
  -5  -7  -2   -3.50    1.41
   5   7   2    1.23    1.43
  -5   7  -2   -0.49    1.07
  -7  -7  -2   -0.39    1.76
  -7  -7  -2    0.48    1.81
   7   7   2    1.05    1.50
  -7   7  -2    0.61    1.25
  -9  -7  -2   12.35    3.40
  -9  -7  -2    4.00    2.38
   9   7   2    6.78    2.28
 -11  -7  -2    0.23    1.74
 -11  -7  -2   -1.33    1.69
  11   7   2    0.83    1.35
 -13  -7  -2    4.32    2.41
 -13  -7  -2    4.45    2.33
  13   7   2    4.13    2.00
 -15  -7  -2    1.68    2.21
 -15  -7  -2    3.22    2.04
  15   7   2    3.56    1.83
 -15   7  -2    0.53    1.09
 -17  -7  -2    9.80    3.46
 -17  -7  -2   10.25    3.24
  17   7   2   11.00    3.12
 -17   7  -2   10.10    2.07
 -10  -8   2   -0.15    1.77
 -10  -8   2   -1.76    2.20
 -10   8   2    3.48    2.01
  10   8  -2    0.93    1.61
  -8  -8   2    0.88    2.28
  -8  -8   2   -1.94    1.84
   8   8  -2    1.52    1.59
  -8   8   2   -0.32    1.54
  -6  -8   2   -0.77    2.20
   6   8  -2    3.33    1.64
  -6   8   2    3.35    1.84
  -4  -8   2   -1.14    2.52
   4   8  -2    0.52    1.31
  -4   8   2    1.49    1.60
   2   8  -2    2.02    1.42
  -2   8   2    1.64    1.62
   0   8  -2   -1.20    1.16
   0   8   2   -0.22    1.44
  -2  -8  -2    2.25    2.11
  -2   8  -2    2.22    1.73
   2   8   2   -0.39    1.60
  -4  -8  -2   10.75    3.55
  -4  -8  -2    7.18    3.23
  -4   8  -2   15.12    2.96
   4   8   2   12.35    3.14
  -6  -8  -2    2.65    2.27
  -6  -8  -2   -0.01    2.06
  -6   8  -2    1.27    1.72
   6   8   2    0.67    1.81
  -8  -8  -2   -2.66    1.71
  -8  -8  -2   -0.11    2.16
  -8   8  -2    3.56    1.89
   8   8   2    0.36    1.89
 -34   0   3    2.10    2.67
  34   0  -3   -0.68    1.78
 -34   0   3    2.89    2.75
 -34   0   3   -0.39    2.41
  32   0  -3   -0.71    1.36
 -32   0   3   -0.76    1.47
 -32   0   3    1.09    1.91
 -32   0   3    0.61    2.02
 -30   0   3   -1.26    1.84
 -30   0   3    4.28    2.10
  30   0  -3    2.90    1.67
 -30   0   3   -0.61    1.57
 -28   0   3   -1.47    1.27
  28   0  -3    0.00    1.21
 -28   0   3    1.29    1.82
 -28   0   3   -0.75    1.13
 -26   0   3    0.94    1.44
 -26   0   3   -0.93    1.44
 -26   0   3    0.06    1.50
  26   0  -3   -1.61    0.84
 -24   0   3    1.29    1.38
 -24   0   3    0.49    1.49
  24   0  -3    1.36    1.15
 -24   0   3    0.53    1.64
 -22   0   3   -1.90    1.15
 -22   0   3    0.57    1.19
 -22   0   3    0.27    1.32
  22   0  -3   -0.40    0.96
 -20   0   3   -1.40    1.18
 -20   0   3    1.16    1.44
  20   0  -3   -0.50    0.64
 -20   0   3   -0.05    1.06
  18   0  -3    1.45    0.97
  18   0  -3   -1.08    1.26
 -18   0   3   -0.53    1.05
 -18   0   3    1.37    1.03
 -18   0   3   -1.66    0.91
 -16   0   3   -0.21    1.09
 -16   0   3   -0.53    0.77
  16   0  -3    0.78    0.79
 -16   0   3   -1.21    0.82
 -16   0   3    0.40    0.58
  16   0  -3   -0.82    1.12
 -14   0   3    0.16    1.03
 -14   0   3    0.82    0.75
  14   0  -3    0.90    1.17
 -14   0   3   -0.52    0.50
  14   0  -3   -0.16    0.55
 -14   0   3    0.24    0.89
 -12   0   3    0.89    0.95
 -12   0   3    1.05    0.70
  12   0  -3    0.63    0.96
 -12   0   3    0.98    1.05
 -12   0   3    0.02    0.47
  12   0  -3    0.00    0.50
  10   0  -3   -0.14    0.45
 -10   0   3    0.21    0.44
 -10   0   3   -1.44    0.59
 -10   0   3    0.01    0.57
  10   0  -3    1.76    1.05
  10   0  -3   -0.69    0.52
 -10   0   3   -0.18    0.76
  -8   0   3    0.07    0.45
  -8   0   3    0.55    0.82
  -8   0   3   -0.43    0.74
  -8   0   3   -0.11    0.41
   8   0  -3   -0.49    0.58
   8   0  -3   -0.24    0.80
   8   0  -3   -0.89    0.36
   6   0  -3    0.12    0.39
  -6   0   3   -0.28    0.32
  -6   0   3    0.59    0.73
  -6   0   3   -0.54    0.28
   6   0  -3   -0.27    0.30
   6   0  -3    0.67    0.67
   6   0  -3   -0.08    0.61
   4   0  -3   -0.14    0.25
   4   0  -3    0.19    0.45
  -4   0   3   -0.28    0.48
   4   0  -3   -0.01    0.21
  -4   0   3   -0.11    0.27
  -2   0   3   -0.78    0.26
   2   0  -3    0.09    0.35
   0   0  -3   -0.15    0.30
   0   0  -3    0.03    0.23
   0   0   3    0.16    0.39
  -2   0  -3    0.28    0.55
  -2   0  -3    0.17    0.23
   2   0   3   -0.09    0.25
   2   0   3   -0.39    0.46
  -4   0  -3    0.47    0.34
   4   0   3    0.33    0.36
   4   0   3    0.16    0.55
  -4   0  -3   -0.15    0.60
  -6   0  -3    0.32    0.67
   6   0   3    1.26    0.92
   6   0   3   -0.11    0.36
  -6   0  -3   -0.10    0.33
  -6   0  -3    1.04    1.16
  -8   0  -3   -0.11    1.14
   8   0   3    0.10    0.60
  -8   0  -3    0.82    0.50
   8   0   3    0.11    0.46
  -8   0  -3    0.18    0.74
  10   0   3    0.52    0.55
 -10   0  -3   -0.45    0.41
 -10   0  -3    0.16    0.87
 -10   0  -3   -0.81    1.09
  12   0   3    0.49    1.45
 -12   0  -3   -0.15    0.51
 -12   0  -3   -0.30    1.20
 -12   0  -3    0.74    1.07
  12   0   3    0.11    0.57
 -14   0  -3    0.38    1.19
  14   0   3   -2.75    1.23
  14   0   3   -0.52    0.58
 -14   0  -3   -0.43    1.02
 -14   0  -3   -0.10    0.54
  16   0   3    0.21    0.66
 -16   0  -3    0.89    0.81
 -16   0  -3   -0.39    1.11
 -16   0  -3    0.61    1.54
 -18   0  -3    0.09    1.76
  18   0   3   -0.53    0.68
  20   0   3   -0.08    0.76
 -20   0  -3   -1.09    1.33
  22   0   3   -0.80    0.81
 -22   0  -3    0.87    1.88
 -24   0  -3    3.22    2.17
  24   0   3    0.35    1.00
 -26   0  -3   -0.07    1.33
  26   0   3    0.30    1.34
 -26   0  -3    3.54    2.24
  28   0   3   -0.18    1.42
 -28   0  -3   -1.32    1.93
 -28   0  -3   -1.16    1.84
 -30   0  -3    0.93    2.30
  30   0   3   -1.23    1.17
 -30   0  -3   -1.78    2.24
 -30   0  -3    1.03    2.44
 -32   0  -3    1.89    2.39
  32   0   3   -0.68    1.44
 -32   0  -3   -0.69    2.54
 -32   0  -3    2.35    3.03
 -33  -1   3    3.74    2.98
 -33  -1   3    2.29    1.85
 -33   1   3    4.01    2.65
  33   1  -3    0.44    1.66
 -33   1   3    8.76    2.88
  31  -1  -3    1.23    1.58
 -31  -1   3    0.83    1.48
 -31  -1   3    2.93    2.54
 -31   1   3   -2.81    1.47
 -31   1   3    3.45    2.41
 -31   1   3    5.30    2.37
  31   1  -3    0.59    1.57
 -29  -1   3    8.48    2.51
 -29  -1   3   21.11    4.33
 -29  -1   3   19.75    4.73
  29  -1  -3   12.28    2.72
 -29   1   3   11.25    2.50
 -29   1   3   17.49    4.41
  29   1  -3   15.12    2.89
 -29   1   3   14.02    3.92
 -27  -1   3    0.94    1.49
 -27  -1   3    3.53    2.28
  27  -1  -3    0.87    1.21
 -27  -1   3   -0.15    1.97
 -27   1   3    3.31    2.37
  27   1  -3    2.74    1.58
 -27   1   3    1.73    2.15
 -27   1   3    1.30    1.58
 -25  -1   3   25.38    4.72
 -25  -1   3   24.41    3.38
 -25  -1   3   19.78    4.15
  25  -1  -3   24.70    3.39
  25   1  -3   27.22    3.45
 -25   1   3   17.45    3.88
 -25   1   3   22.48    4.19
 -23  -1   3   36.67    3.92
 -23  -1   3   34.96    5.07
  23  -1  -3   31.65    3.68
 -23  -1   3   32.07    4.88
 -23   1   3   35.19    4.80
  23   1  -3   34.01    3.66
 -23   1   3   29.17    4.64
 -21  -1   3   19.50    3.72
 -21  -1   3   15.43    3.42
 -21  -1   3   19.76    2.66
  21  -1  -3   18.72    2.67
 -21   1   3   21.10    3.74
  21   1  -3   19.20    2.67
 -21   1   3   17.17    3.37
  19  -1  -3   13.31    3.13
  19  -1  -3    9.88    1.89
 -19  -1   3    9.59    2.69
 -19  -1   3   11.33    2.03
 -19  -1   3    8.71    2.46
 -19   1   3   15.08    2.96
  19   1  -3   16.92    2.31
 -19   1   3   12.66    2.68
  17  -1  -3    5.63    1.42
 -17  -1   3    8.26    1.72
 -17  -1   3    9.20    2.25
 -17  -1   3    5.92    1.99
  17  -1  -3    8.37    2.25
 -17   1   3    5.90    1.81
  17   1  -3   11.89    2.92
  17   1  -3    8.10    1.61
 -17   1   3    8.14    2.11
 -17   1   3    6.51    1.42
 -15  -1   3   45.23    2.87
  15  -1  -3   47.71    4.36
 -15  -1   3   35.62    4.03
 -15  -1   3   37.58    2.84
  15  -1  -3   41.11    2.90
 -15  -1   3   38.66    4.16
  15   1  -3   47.23    4.48
 -15   1   3   43.57    4.27
 -15   1   3   42.06    2.77
  15   1  -3   44.12    2.90
 -15   1   3   38.24    4.01
 -13  -1   3   49.04    3.87
 -13  -1   3   57.75    4.09
  13  -1  -3   55.04    3.81
 -13  -1   3   57.06    3.30
 -13  -1   3   58.67    3.22
  13   1  -3   61.43    3.33
 -13   1   3   58.91    3.98
 -13   1   3   56.05    3.97
 -13   1   3   54.86    3.14
  13   1  -3   61.57    4.18
 -11  -1   3    9.95    1.50
  11  -1  -3   11.27    1.92
 -11  -1   3    7.32    1.20
 -11  -1   3    7.36    1.67
 -11   1   3    6.41    1.55
  11   1  -3    7.53    1.23
 -11   1   3    7.62    1.22
  11   1  -3    9.05    1.78
  11   1  -3    9.39    1.45
 -11   1   3    7.01    1.52
   9  -1  -3   25.09    2.48
  -9  -1   3   25.39    1.99
  -9  -1   3   28.42    2.74
  -9  -1   3   23.32    1.67
   9  -1  -3   26.21    2.54
   9   1  -3   24.58    1.73
   9   1  -3   26.38    1.98
  -9   1   3   26.52    1.87
  -9   1   3   21.85    2.31
   9   1  -3   21.77    2.42
   9   1  -3   26.39    2.65
  -9   1   3   25.71    2.50
  -7  -1   3    0.42    0.69
  -7  -1   3    0.32    0.40
   7  -1  -3    0.73    0.73
  -7  -1   3    2.61    0.98
   7  -1  -3    0.56    0.66
   7   1  -3   -0.12    0.63
   7   1  -3   -0.55    0.60
  -7   1   3    0.00    0.76
   7   1  -3    0.89    0.47
  -7   1   3    0.41    0.64
  -5  -1   3  729.77   23.22
  -5  -1   3  743.45   22.59
  -5  -1   3  720.80   23.02
   5  -1  -3  733.30   23.02
   5  -1  -3  764.64   22.89
  -5  -1   3  762.81   23.25
   5   1  -3  740.91   22.57
  -5   1   3  723.38   23.03
  -5   1   3  730.83   23.02
  -5   1   3  734.03   22.24
   5   1  -3  720.75   23.19
   5   1  -3  731.58   23.01
  -3  -1   3   23.21    1.16
   3  -1  -3   23.30    1.44
  -3  -1   3   22.92    1.57
   3  -1  -3   21.82    1.21
  -3  -1   3   21.64    1.50
  -3  -1   3   23.34    1.65
   3  -1  -3   21.99    1.36
   3   1  -3   22.66    1.48
  -3   1   3   24.52    1.44
   3   1  -3   23.67    1.62
  -3   1   3   21.57    1.17
   3   1  -3   20.37    1.53
   3   1  -3   23.22    1.13
  -1  -1   3   84.67    3.59
   1  -1  -3   80.36    3.20
   1  -1  -3   80.06    3.15
  -1  -1   3   82.61    2.76
   1   1  -3   80.56    3.52
   1   1  -3   86.59    3.24
  -1   1   3   82.57    3.09
  -1   1   3   80.30    3.22
  -1   1   3   80.70    2.96
   1   1  -3   79.18    2.71
  -1  -1  -3  568.52   18.46
   1  -1   3  605.47   18.42
   1  -1   3  600.22   18.79
  -1  -1  -3  580.34   18.45
  -1  -1  -3  575.04   17.97
  -1  -1  -3  604.52   18.43
   1   1   3  582.95   18.47
  -1   1  -3  596.39   18.77
   1   1   3  591.40   18.52
  -1   1  -3  587.13   18.40
  -3  -1  -3    4.49    1.00
  -3  -1  -3    5.68    1.22
  -3  -1  -3    5.87    0.93
   3  -1   3    5.54    0.99
   3   1   3    7.29    0.98
   3   1   3    5.86    1.07
   3   1   3    5.50    1.19
  -3   1  -3    6.59    1.06
  -3   1  -3    6.27    0.59
   5  -1   3    2.30    0.92
  -5  -1  -3    3.13    0.79
   5  -1   3    2.20    0.54
  -5  -1  -3    4.52    1.26
  -5  -1  -3    3.55    0.98
   5   1   3    2.64    0.72
  -5   1  -3    3.38    0.97
  -5   1  -3    4.25    0.62
   5   1   3    2.94    1.01
   5   1   3    4.22    1.37
  -7  -1  -3   47.77    3.42
   7  -1   3   51.41    3.10
   7  -1   3   47.70    2.34
  -7  -1  -3   42.91    3.03
  -7  -1  -3   47.27    2.67
   7   1   3   49.66    3.47
  -7   1  -3   49.77    3.06
   7   1   3   48.80    3.18
  -7   1  -3   51.32    2.34
   7   1   3   46.64    2.61
  -9  -1  -3    4.24    0.95
  -9  -1  -3    4.86    1.37
  -9  -1  -3    3.54    1.41
   9  -1   3    3.62    0.86
   9   1   3    2.15    0.78
  -9   1  -3    3.62    0.77
   9   1   3    5.75    1.70
  -9   1  -3    4.40    1.31
  -9   1  -3    3.16    1.46
  11  -1   3   32.98    2.16
 -11  -1  -3   32.88    3.46
 -11  -1  -3   32.82    2.37
 -11  -1  -3   34.29    3.73
 -11   1  -3   27.89    2.02
 -11   1  -3   30.05    3.43
 -11   1  -3   34.64    3.44
  11   1   3   40.02    4.01
  11   1   3   32.76    2.34
 -13  -1  -3    8.43    1.52
 -13  -1  -3    9.53    2.32
  13  -1   3    6.49    1.22
 -13  -1  -3    8.99    2.06
 -13   1  -3   10.89    2.25
  13   1   3   12.00    2.57
 -13   1  -3    9.69    2.29
 -13   1  -3    7.60    1.23
  13   1   3    9.83    1.58
 -15  -1  -3   37.39    4.82
  15  -1   3   34.01    3.01
 -15  -1  -3   41.61    4.61
 -15   1  -3   35.02    2.57
  15   1   3   35.94    2.71
 -15   1  -3   36.95    4.19
 -15   1  -3   34.47    4.33
 -17  -1  -3   -0.52    1.27
  17  -1   3    0.29    0.80
  17   1   3    0.73    0.78
 -17   1  -3    0.11    0.67
 -17   1  -3    0.04    1.54
 -17   1  -3   -0.17    1.19
 -19  -1  -3   21.05    3.77
  19  -1   3   25.65    2.99
  19   1   3   25.89    3.02
 -19   1  -3   21.27    3.83
 -21  -1  -3    2.82    2.12
 -21  -1  -3    5.94    2.16
  21  -1   3   11.25    2.17
  21   1   3    6.72    1.79
 -21   1  -3    4.04    2.45
 -23  -1  -3    4.14    2.07
 -23  -1  -3    2.25    2.48
  23  -1   3   -0.17    0.97
  23   1   3    1.39    1.17
 -23   1  -3    1.04    1.96
 -25  -1  -3    7.14    2.51
 -25  -1  -3    9.21    3.22
  25  -1   3    7.48    2.03
 -25   1  -3   14.71    4.10
  25   1   3    6.35    1.87
 -27  -1  -3    2.41    2.13
 -27  -1  -3   -2.61    1.52
  27  -1   3   -0.41    1.01
 -27  -1  -3   -4.61    1.67
 -27   1  -3   -0.13    1.58
  27   1   3   -1.01    1.38
 -27   1  -3   -0.55    1.83
  29  -1   3    1.38    1.50
 -29  -1  -3   -1.65    1.94
 -29  -1  -3    2.49    2.38
 -29  -1  -3   -0.05    1.76
 -29   1  -3   -1.00    2.13
 -29   1  -3    1.44    2.30
  29   1   3    1.03    1.38
 -31  -1  -3    1.10    2.26
 -31  -1  -3    0.82    2.52
 -31  -1  -3    6.44    3.09
  31  -1   3   -1.27    1.47
 -31   1  -3   -1.71    1.97
 -31   1  -3    3.83    2.92
  31   1   3    0.58    1.63
 -32  -2   3    2.66    2.96
 -32  -2   3    2.07    1.94
  32   2  -3   -0.66    1.45
 -32   2   3    1.91    2.21
 -32   2   3    2.64    2.19
 -30  -2   3    8.15    2.57
 -30  -2   3   12.59    3.97
  30   2  -3   11.64    2.82
 -30   2   3   12.85    3.81
 -30   2   3   14.98    4.15
 -28  -2   3    3.02    1.70
 -28  -2   3    3.70    2.42
  28   2  -3    1.08    1.21
 -28   2   3    1.16    2.13
 -28   2   3    0.11    1.78
 -26  -2   3    1.07    1.86
 -26  -2   3    3.53    1.72
 -26   2   3   -0.43    1.65
 -26   2   3   -0.79    1.79
  26   2  -3    0.93    1.31
 -24  -2   3    3.24    1.76
 -24  -2   3   -0.16    1.69
  24   2  -3   -1.31    0.95
 -24   2   3   -3.46    0.93
 -24   2   3   -2.51    1.77
 -22  -2   3   24.95    4.21
 -22  -2   3   25.94    3.53
 -22   2   3   29.21    4.38
  22   2  -3   29.26    3.40
 -22   2   3   27.59    4.27
 -20  -2   3    1.68    1.79
 -20  -2   3   -1.20    1.17
  20  -2  -3   -0.42    1.93
 -20   2   3   -0.77    1.49
  20   2  -3    1.33    1.03
 -20   2   3    0.75    1.19
  18  -2  -3   16.12    2.91
 -18  -2   3   12.62    2.73
 -18  -2   3    9.47    2.16
  18   2  -3   19.78    2.53
 -18   2   3   10.54    2.53
 -18   2   3   13.99    2.66
 -16  -2   3    4.98    1.73
 -16  -2   3    7.00    1.68
  16  -2  -3    4.03    1.77
 -16   2   3    3.30    1.57
 -16   2   3    4.28    1.22
 -16   2   3    6.03    1.74
  16   2  -3    6.00    1.39
 -14  -2   3    3.96    1.33
 -14  -2   3    3.41    1.49
  14  -2  -3    4.74    1.52
 -14  -2   3    6.72    1.42
  14   2  -3    3.33    1.04
  14   2  -3    6.54    1.80
 -14   2   3    4.11    1.09
 -14   2   3    3.67    1.47
  14   2  -3    2.81    1.28
 -14   2   3    2.79    1.32
 -12  -2   3   22.45    2.78
  12  -2  -3   20.61    2.38
 -12  -2   3   25.51    2.42
 -12  -2   3   19.90    2.52
  12   2  -3   24.25    2.52
  12   2  -3   19.02    2.65
 -12   2   3   16.93    2.31
  12   2  -3   18.96    2.03
 -12   2   3   18.34    2.10
 -12   2   3   22.24    2.59
 -10  -2   3   53.60    3.44
 -10  -2   3   53.00    3.48
 -10  -2   3   50.12    3.46
  10  -2  -3   54.83    3.06
 -10  -2   3   50.94    2.93
 -10   2   3   52.91    3.31
  10   2  -3   49.61    3.21
 -10   2   3   55.41    3.38
  10   2  -3   45.30    2.77
  10   2  -3   50.79    3.46
  -8  -2   3   32.84    2.61
  -8  -2   3   31.32    2.91
  -8  -2   3   28.92    2.74
   8  -2  -3   33.23    2.09
  -8  -2   3   32.52    2.14
   8   2  -3   32.38    2.48
   8   2  -3   32.36    2.09
  -8   2   3   34.62    2.35
   8   2  -3   33.12    2.55
  -8   2   3   33.32    1.97
  -8   2   3   35.17    2.33
  -6  -2   3  100.00    4.41
   6  -2  -3  101.56    4.08
  -6  -2   3  101.03    4.88
  -6  -2   3   97.88    4.10
  -6  -2   3   89.40    4.61
  -6   2   3   93.66    4.07
  -6   2   3   97.09    4.03
   6   2  -3   95.93    4.39
   6   2  -3   91.75    4.61
   6   2  -3   96.49    4.03
   6   2  -3   99.21    4.67
  -6   2   3   95.90    4.02
   4  -2  -3   29.34    1.97
  -4  -2   3   34.25    2.50
  -4  -2   3   30.99    1.84
  -4  -2   3   28.25    2.60
  -4  -2   3   22.22    1.70
   4  -2  -3   32.55    1.70
   4   2  -3   34.12    2.45
   4   2  -3   29.43    1.76
   4   2  -3   30.22    1.91
  -4   2   3   34.24    2.25
  -4   2   3   28.81    1.71
   4   2  -3   28.40    2.27
  -4   2   3   28.78    1.58
  -4   2   3   28.99    1.96
  -2  -2   3    6.44    0.90
  -2  -2   3    6.19    1.25
  -2  -2   3    5.39    1.23
  -2  -2   3    3.31    0.59
   2  -2  -3    5.16    1.13
   2  -2  -3    5.83    0.78
   2   2  -3    4.74    0.78
  -2   2   3    5.32    1.13
   2   2  -3    8.61    1.40
  -2   2   3    6.69    0.85
  -2   2   3    5.87    1.12
   2   2  -3    4.95    1.16
   2   2  -3    7.05    0.90
   0  -2  -3   45.70    2.19
   0  -2   3   47.25    2.11
   0  -2  -3   46.04    2.61
   0  -2   3   48.14    3.12
   0  -2  -3   42.71    2.70
   0   2  -3   46.94    3.01
   0   2  -3   45.24    2.14
   0   2   3   46.97    2.25
   0   2  -3   47.30    2.16
   0   2   3   46.49    2.68
   0   2   3   44.11    2.22
   0   2   3   47.95    2.55
   0   2  -3   49.30    2.90
  -2  -2  -3  171.97    5.89
  -2  -2  -3  174.96    6.35
  -2  -2  -3  173.65    6.47
  -2  -2  -3  166.02    6.81
   2  -2   3  179.75    7.26
   2   2   3  176.29    6.45
   2   2   3  177.50    6.39
   2   2   3  168.71    6.72
  -2   2  -3  177.78    7.24
   2   2   3  170.30    6.39
   2   2   3  173.21    6.69
  -2   2  -3  170.49    6.14
  -4  -2  -3   96.09    4.38
  -4  -2  -3   97.56    4.32
   4  -2   3   91.48    3.95
  -4  -2  -3   93.42    4.12
  -4  -2  -3   90.72    3.99
  -4  -2  -3   91.13    4.53
   4   2   3   98.38    4.46
   4   2   3   89.96    4.27
   4   2   3   94.48    4.35
   4   2   3   93.89    4.37
  -4   2  -3   90.72    4.01
  -4   2  -3   91.73    4.78
  -6  -2  -3   13.53    1.89
  -6  -2  -3   13.74    1.75
  -6  -2  -3   12.29    1.54
  -6  -2  -3   16.03    1.88
  -6  -2  -3   16.03    2.10
   6   2   3   15.90    1.97
   6   2   3   15.83    1.88
  -6   2  -3   13.68    1.28
  -6   2  -3   15.63    1.76
   6   2   3   19.59    2.32
  -8  -2  -3   20.13    2.47
  -8  -2  -3   20.84    2.51
  -8  -2  -3   17.68    2.29
  -8  -2  -3   19.86    2.21
  -8   2  -3   21.44    2.39
   8   2   3   22.53    2.74
   8   2   3   17.97    2.04
  -8   2  -3   19.53    1.46
 -10  -2  -3    2.19    1.23
 -10  -2  -3    2.09    1.09
 -10  -2  -3    0.07    0.84
 -10  -2  -3    2.46    0.93
  10   2   3    0.81    0.74
 -10   2  -3    3.77    1.55
 -10   2  -3    2.75    0.73
  10   2   3    5.00    1.78
 -10   2  -3    1.98    1.13
 -12  -2  -3    0.16    0.82
 -12  -2  -3    0.77    1.11
 -12  -2  -3   -1.04    0.93
 -12  -2  -3    0.75    0.72
 -12   2  -3    0.93    1.42
  12   2   3   -0.63    0.51
 -12   2  -3    0.89    0.97
  12   2   3    2.91    1.73
 -12   2  -3    0.86    0.67
 -14  -2  -3    0.88    1.21
 -14  -2  -3    0.15    1.27
 -14   2  -3    1.06    1.61
 -14   2  -3    0.88    1.03
 -14   2  -3    0.59    0.68
  14   2   3   -0.15    0.67
 -16  -2  -3   -1.46    1.24
 -16  -2  -3    0.54    1.43
 -16   2  -3    0.41    0.70
 -16   2  -3    0.98    1.81
  16   2   3   -1.08    0.55
 -16   2  -3    0.73    1.24
 -18  -2  -3    7.75    2.26
 -18  -2  -3    8.09    2.42
 -18   2  -3    6.02    2.01
 -18   2  -3    1.92    1.91
  18   2   3    6.83    1.60
 -20  -2  -3    1.25    1.71
 -20  -2  -3    5.94    2.14
 -20   2  -3    4.62    2.26
  20   2   3    4.77    1.66
 -20   2  -3    5.35    2.53
 -22  -2  -3    2.75    1.88
 -22  -2  -3   -0.58    1.69
 -22   2  -3   -1.85    1.91
  22   2   3    1.18    1.31
 -24  -2  -3    5.65    2.49
 -24  -2  -3    6.57    2.73
 -24  -2  -3    4.73    2.75
 -24   2  -3   -0.67    2.27
  24   2   3    6.83    2.07
 -26  -2  -3    5.45    2.71
 -26  -2  -3    5.57    2.91
 -26  -2  -3    2.09    2.32
 -26   2  -3    0.18    2.22
 -26   2  -3   10.02    3.23
  26   2   3    6.69    2.27
 -28  -2  -3   -0.72    1.69
 -28  -2  -3    1.23    1.73
 -28  -2  -3   -0.14    2.32
 -28   2  -3    3.29    2.56
 -28   2  -3   -0.93    1.81
  28   2   3   -1.48    1.27
 -30  -2  -3    3.90    3.14
 -30  -2  -3    4.94    2.73
 -30  -2  -3    4.13    2.52
  30   2   3   -0.65    1.57
 -30   2  -3    3.63    2.42
 -30   2  -3   -0.81    2.21
 -31  -3   3   -2.40    2.42
 -31  -3   3    1.29    1.99
  31   3  -3    0.72    1.68
 -31   3   3    6.35    2.88
 -31   3   3    0.46    2.05
 -29  -3   3    4.98    1.97
 -29  -3   3   -1.49    2.34
  29   3  -3    0.40    1.38
 -29   3   3    0.70    1.91
 -29   3   3   -1.51    1.87
 -27  -3   3   26.03    4.27
 -27  -3   3   18.86    4.38
  27   3  -3   26.68    3.81
 -27   3   3   21.12    4.40
 -27   3   3    7.89    2.90
 -25  -3   3   -2.03    1.46
 -25  -3   3   -2.23    1.36
  25   3  -3    0.85    1.41
 -25   3   3    2.69    2.16
 -25   3   3    0.91    1.59
 -23  -3   3    0.15    1.51
 -23  -3   3   -0.82    1.49
 -23   3   3    0.80    1.23
  23   3  -3    1.14    1.15
 -23   3   3   -3.25    1.48
 -21  -3   3    0.22    1.26
 -21  -3   3   -0.07    1.37
  21   3  -3   -0.84    0.80
 -21   3   3    1.69    1.79
 -21   3   3    0.13    1.23
 -19  -3   3    8.48    2.10
 -19  -3   3    4.52    1.92
 -19  -3   3    5.30    2.26
  19   3  -3    4.69    1.54
 -19   3   3    4.83    1.77
 -19   3   3    3.42    1.89
 -17  -3   3   24.60    3.45
 -17  -3   3   28.04    3.60
 -17  -3   3   25.57    3.81
 -17   3   3   24.86    3.33
  17   3  -3   28.49    2.99
 -17   3   3   24.36    3.65
 -15  -3   3    0.74    1.08
 -15  -3   3    0.20    1.00
 -15  -3   3    0.16    1.15
 -15   3   3    0.35    1.22
 -15   3   3    0.89    0.82
  15   3  -3    0.64    0.80
 -13  -3   3    2.58    1.24
 -13  -3   3    3.55    1.17
 -13  -3   3    2.34    1.43
 -13  -3   3    1.56    1.39
 -13   3   3    0.17    1.13
  13   3  -3    0.25    0.66
  13   3  -3    1.52    1.18
 -13   3   3   -1.17    0.64
  13   3  -3    2.32    1.40
 -13   3   3    2.66    0.97
 -11  -3   3   52.51    4.00
 -11  -3   3   53.23    3.77
 -11  -3   3   59.92    3.56
 -11  -3   3   53.57    4.01
  11   3  -3   56.83    3.91
 -11   3   3   54.90    3.22
 -11   3   3   56.34    3.57
 -11   3   3   55.83    3.51
  11   3  -3   48.46    3.18
  11   3  -3   58.67    3.96
  -9  -3   3    0.30    0.98
  -9  -3   3    1.74    1.14
  -9  -3   3   -0.44    0.64
  -9  -3   3   -0.08    0.68
   9   3  -3    0.76    0.82
  -9   3   3   -0.43    0.53
  -9   3   3    0.22    0.71
   9   3  -3    0.26    0.61
  -9   3   3   -0.44    0.66
   9   3  -3   -0.48    0.85
  -7  -3   3    7.72    1.36
  -7  -3   3    7.95    1.73
  -7  -3   3   10.96    1.56
  -7  -3   3    7.53    1.73
   7   3  -3    6.55    1.19
  -7   3   3    8.64    1.23
  -7   3   3    6.87    1.61
  -7   3   3    8.16    1.21
   7   3  -3    8.46    1.86
  -7   3   3    8.65    1.47
   7   3  -3   14.27    2.05
   5  -3  -3   55.88    3.32
  -5  -3   3   59.56    3.93
  -5  -3   3   51.84    3.79
  -5  -3   3   61.43    3.27
  -5   3   3   59.53    3.72
  -5   3   3   60.76    2.67
  -5   3   3   59.36    3.40
   5   3  -3   53.75    3.69
   5   3  -3   53.37    3.08
   5   3  -3   55.75    3.80
   5   3  -3   61.13    3.12
  -5   3   3   59.10    2.50
  -3  -3   3   50.28    2.33
  -3  -3   3   48.98    3.58
  -3  -3   3   49.64    3.48
   3  -3  -3   46.20    3.14
   3   3  -3   50.24    3.57
  -3   3   3   51.56    3.30
  -3   3   3   48.17    2.17
  -3   3   3   52.91    3.20
   3   3  -3   47.24    2.46
   3   3  -3   43.96    2.65
   3   3  -3   56.99    3.63
   1  -3  -3    9.47    1.73
  -1  -3   3   10.95    2.02
   1  -3  -3   10.54    1.81
   1  -3  -3    9.30    0.76
  -1  -3   3   10.31    0.80
  -1   3   3    9.37    1.60
   1   3  -3   10.27    1.96
  -1   3   3    9.78    0.89
   1   3  -3   12.03    1.13
   1   3  -3    9.96    1.30
   1   3  -3    8.54    1.71
  -1   3   3    9.94    1.74
  -1   3   3   11.86    1.08
  -1  -3  -3   16.26    1.26
  -1  -3  -3   15.37    1.97
  -1  -3  -3   15.86    2.19
   1  -3   3   16.26    0.98
   1  -3   3   15.95    2.41
  -1   3  -3   14.30    2.24
  -1   3  -3   17.68    2.33
   1   3   3   16.74    1.97
   1   3   3   18.21    1.42
   1   3   3   15.51    2.03
   1   3   3   17.32    1.39
  -1   3  -3   16.95    1.18
   1   3   3   19.46    2.27
  -3  -3  -3  243.86    8.40
  -3  -3  -3  232.62    9.12
  -3  -3  -3  229.45    9.53
  -3   3  -3  235.69    8.06
   3   3   3  232.04    8.51
  -3   3  -3  241.34    9.95
   3   3   3  236.74    8.94
   3   3   3  239.07    8.54
   3   3   3  225.08    9.12
  -3   3  -3  224.35    9.32
   3   3   3  238.81    9.35
  -5  -3  -3   16.10    2.38
  -5  -3  -3   16.98    2.21
  -5  -3  -3   21.21    2.36
  -5  -3  -3   20.64    2.16
   5   3   3   16.98    2.14
   5   3   3   15.09    2.32
   5   3   3   18.15    2.23
  -5   3  -3   17.31    1.71
  -5   3  -3   13.73    2.43
  -7  -3  -3    6.85    1.79
  -7  -3  -3    1.99    1.05
  -7  -3  -3    5.48    1.40
  -7  -3  -3    4.33    1.27
   7   3   3    5.42    1.53
   7   3   3    5.61    1.61
  -7   3  -3    3.55    1.50
   7   3   3    8.60    1.62
  -7   3  -3    6.01    1.26
  -9  -3  -3    9.38    1.78
  -9  -3  -3    6.88    1.48
  -9  -3  -3    6.48    1.91
  -9  -3  -3    8.46    1.62
  -9  -3  -3   11.08    1.88
   9   3   3    7.21    1.56
  -9   3  -3    9.14    1.73
   9   3   3    7.76    1.97
  -9   3  -3    9.43    1.31
 -11  -3  -3    9.84    1.81
 -11  -3  -3    9.51    1.87
 -11  -3  -3    9.33    2.15
  11   3   3   10.74    2.55
 -11   3  -3    4.75    1.72
  11   3   3    9.89    1.85
 -11   3  -3    7.57    1.63
 -11   3  -3    7.31    1.26
 -13  -3  -3   26.86    3.56
 -13  -3  -3   22.67    2.86
 -13  -3  -3   27.16    3.34
 -13   3  -3   24.50    3.14
 -13   3  -3   24.00    2.32
 -13   3  -3   22.67    3.20
  13   3   3   24.08    2.80
 -15  -3  -3    0.10    1.43
 -15  -3  -3    0.51    1.16
 -15   3  -3   -0.01    1.02
  15   3   3   -0.05    0.72
 -15   3  -3   -1.60    1.36
 -15   3  -3    0.12    0.66
 -17  -3  -3    0.68    1.78
 -17  -3  -3    0.11    1.38
  17   3   3    3.63    1.40
 -17   3  -3    1.89    2.04
 -17   3  -3    0.41    1.47
 -19  -3  -3   17.80    3.37
 -19  -3  -3   18.73    3.56
 -19   3  -3   16.71    3.42
  19   3   3   17.28    2.79
 -19   3  -3   14.79    3.36
 -21  -3  -3   -1.08    1.37
 -21  -3  -3    0.39    1.78
 -21  -3  -3    0.53    1.32
 -21   3  -3    0.80    1.88
 -21   3  -3    0.10    2.04
  21   3   3    0.33    1.10
 -23  -3  -3    9.49    3.17
 -23  -3  -3    7.44    2.56
 -23  -3  -3    6.78    2.39
  23   3   3    8.87    2.23
 -23   3  -3   10.18    3.60
 -25  -3  -3   66.21    6.81
 -25  -3  -3   57.96    7.71
 -25   3  -3   53.14    6.99
 -25   3  -3   57.47    6.68
  25   3   3   46.26    5.11
 -27  -3  -3    1.85    1.96
 -27  -3  -3   -0.22    1.63
 -27  -3  -3   -2.72    2.00
 -27   3  -3    2.84    2.07
 -27   3  -3   -2.70    2.46
  27   3   3   -0.10    1.33
 -29  -3  -3    8.64    3.04
 -29  -3  -3    7.44    3.72
 -29  -3  -3    8.56    3.01
 -29   3  -3   12.48    4.09
 -29   3  -3    6.32    2.90
  29   3   3    5.28    2.33
 -30  -4   3    0.95    2.51
 -30  -4   3    0.90    2.41
 -30  -4   3   -0.12    1.72
 -30   4   3    2.87    2.34
 -30   4   3    6.89    3.01
  30   4  -3    2.54    1.90
 -28  -4   3    0.76    1.76
 -28  -4   3   -0.57    2.02
 -28  -4   3    2.24    2.98
  28   4  -3    2.66    1.90
 -28   4   3    0.16    1.78
 -28   4   3   -0.17    1.75
 -26  -4   3    2.36    2.06
 -26  -4   3    4.36    2.61
 -26  -4   3    3.10    2.43
  26   4  -3    5.18    2.09
 -26   4   3    4.60    2.50
 -26   4   3    5.66    2.61
 -24  -4   3    0.64    1.75
 -24  -4   3    1.44    1.37
 -24  -4   3    2.62    2.02
 -24   4   3    1.71    1.66
  24   4  -3    0.17    1.19
 -24   4   3    2.02    1.76
 -22  -4   3   15.13    3.51
 -22  -4   3   16.81    3.56
 -22  -4   3   17.23    3.29
 -22   4   3   18.93    3.91
  22   4  -3   16.86    2.82
 -22   4   3   15.03    3.11
 -20  -4   3   17.15    3.48
 -20  -4   3    6.07    2.57
 -20  -4   3    8.55    2.51
  20   4  -3   11.90    2.38
 -20   4   3    6.72    2.15
 -20   4   3   16.07    3.26
 -20   4   3   10.88    2.67
 -20   4   3    9.13    1.92
 -18  -4   3    0.13    1.30
 -18  -4   3    0.56    1.35
 -18  -4   3   -0.90    1.31
 -18   4   3    0.71    1.11
 -18   4   3    0.50    1.41
  18   4  -3   -1.35    0.71
 -18   4   3    1.50    1.38
 -16  -4   3   15.71    2.92
 -16  -4   3   14.71    2.82
 -16  -4   3   14.23    2.91
 -16   4   3   12.83    2.32
 -16   4   3   15.22    2.39
 -16   4   3   10.16    2.39
  16   4  -3   12.02    2.08
 -14  -4   3   12.40    2.44
 -14  -4   3    4.99    2.07
 -14  -4   3   11.17    2.53
 -14   4   3   12.10    2.12
  14   4  -3   10.42    1.87
 -14   4   3   10.82    2.18
 -14   4   3   12.38    2.09
 -12  -4   3   12.89    2.66
 -12  -4   3   14.29    2.34
 -12  -4   3   13.81    2.70
 -12   4   3    9.24    1.98
  12   4  -3    9.56    2.07
 -12   4   3   11.13    1.84
 -12   4   3   13.96    2.19
  12   4  -3    8.10    1.65
 -10  -4   3   12.10    2.55
 -10  -4   3   19.55    2.45
 -10  -4   3   15.26    2.65
 -10  -4   3   12.10    2.44
  10   4  -3   11.41    1.88
 -10   4   3   20.11    2.56
 -10   4   3   17.56    2.12
 -10   4   3   14.21    1.78
  10   4  -3   16.94    2.48
  -8  -4   3    7.87    2.06
  -8  -4   3    7.66    1.41
  -8  -4   3    3.82    1.22
  -8  -4   3    6.52    1.83
  -8   4   3    7.15    1.26
  -8   4   3   11.44    2.01
  -8   4   3    8.26    2.02
   8   4  -3    9.26    1.57
  -8   4   3    6.82    1.10
  -6  -4   3    0.26    0.95
  -6  -4   3   -0.14    0.58
  -6  -4   3    1.08    1.07
  -6   4   3    0.53    0.45
  -6   4   3   -0.28    0.83
   6   4  -3    1.12    0.82
  -6   4   3   -0.38    0.50
  -6   4   3   -0.01    0.91
   6   4  -3    1.79    1.12
  -4  -4   3   37.09    1.91
  -4  -4   3   35.49    3.86
  -4  -4   3   43.74    4.29
   4  -4  -3   41.58    3.23
  -4  -4   3   41.01    2.02
  -4   4   3   40.82    3.22
   4   4  -3   32.53    3.72
   4   4  -3   44.49    5.12
   4   4  -3   40.09    2.78
  -4   4   3   38.75    3.88
  -4   4   3   39.78    1.73
   2  -4  -3   75.19    4.89
  -2  -4   3   84.95    5.55
   2  -4  -3   85.25    4.95
  -2  -4   3   75.26    5.02
   2   4  -3   85.27    3.44
   2   4  -3   82.83    4.25
   2   4  -3   80.62    5.17
   2   4  -3   80.45    5.14
  -2   4   3   89.97    5.19
  -2   4   3   90.32    4.96
  -2   4   3   84.33    3.08
   0  -4  -3   25.17    3.05
   0  -4  -3   24.48    3.07
   0  -4   3   24.71    3.45
   0   4  -3   26.79    1.41
   0   4   3   30.88    3.33
   0   4  -3   28.64    3.43
   0   4   3   24.41    2.84
   0   4   3   28.26    1.66
   0   4  -3   27.18    2.56
   0   4   3   30.78    3.19
   0   4  -3   23.85    3.18
  -2  -4  -3    1.22    1.21
  -2  -4  -3    0.92    1.27
   2  -4   3   -1.76    1.33
  -2  -4  -3    0.88    0.48
  -2  -4  -3    1.31    0.55
   2   4   3    1.51    1.31
   2   4   3    3.87    1.23
  -2   4  -3    1.82    1.18
   2   4   3    1.73    0.85
   2   4   3    1.14    1.03
  -2   4  -3    0.06    0.33
  -2   4  -3    1.53    1.20
  -4  -4  -3   11.74    1.49
  -4  -4  -3    9.26    2.14
  -4  -4  -3   12.59    1.54
  -4  -4  -3   10.73    2.02
   4   4   3    9.92    1.68
  -4   4  -3    8.53    1.97
   4   4   3   13.37    2.14
  -4   4  -3   11.19    1.20
   4   4   3    8.44    1.75
  -6  -4  -3    0.59    1.01
  -6  -4  -3    1.26    0.82
  -6  -4  -3    0.19    1.30
  -6   4  -3    0.67    1.00
  -6   4  -3    0.84    0.63
   6   4   3    0.64    1.12
   6   4   3    0.34    0.81
  -8  -4  -3    2.87    1.29
  -8  -4  -3    4.08    1.31
  -8  -4  -3    4.27    1.92
  -8   4  -3    4.89    1.17
   8   4   3    3.37    1.64
   8   4   3    7.29    1.73
  -8   4  -3    2.65    1.32
 -10  -4  -3    4.35    1.90
 -10  -4  -3    8.34    1.97
  10   4   3    4.84    1.51
  10   4   3    8.20    2.26
 -10   4  -3   11.08    1.80
 -12  -4  -3    7.28    2.35
 -12  -4  -3   11.43    2.38
 -12  -4  -3    6.07    1.76
  12   4   3    7.43    1.82
 -12   4  -3    9.11    2.18
 -12   4  -3    6.82    1.72
 -12   4  -3    7.83    1.59
 -14  -4  -3   11.00    2.76
 -14  -4  -3    8.04    2.01
 -14  -4  -3    8.66    2.40
  14   4   3   10.11    2.09
 -14   4  -3   11.18    2.52
 -14   4  -3    9.01    2.02
 -14   4  -3    9.21    2.12
 -16  -4  -3   15.85    3.25
 -16  -4  -3   16.03    2.72
 -16  -4  -3   16.32    3.33
  16   4   3   13.93    2.53
 -16   4  -3   13.32    3.01
 -16   4  -3   20.71    3.29
 -18  -4  -3   79.64    6.28
 -18  -4  -3   62.43    6.41
 -18  -4  -3   58.63    4.77
 -18   4  -3   64.46    5.32
  18   4   3   64.44    4.82
 -18   4  -3   63.74    6.16
 -20  -4  -3    2.82    2.09
 -20  -4  -3    4.57    2.30
 -20  -4  -3    2.51    1.50
 -20   4  -3    0.65    1.28
 -20   4  -3   -1.67    1.62
  20   4   3    1.88    1.33
 -22  -4  -3    4.24    2.21
 -22  -4  -3   10.72    3.29
 -22  -4  -3    7.43    2.30
  22   4   3    7.84    2.24
 -22   4  -3    3.88    2.04
 -22   4  -3    5.76    2.96
 -24  -4  -3    5.68    3.16
 -24  -4  -3    2.62    1.76
 -24  -4  -3    6.43    2.62
  24   4   3    6.77    2.25
 -24   4  -3    2.97    2.15
 -24   4  -3    1.23    2.22
 -26  -4  -3    1.41    1.97
 -26  -4  -3   -0.12    1.56
 -26  -4  -3    1.66    2.75
 -26   4  -3    1.71    2.61
  26   4   3   -0.41    1.59
 -26   4  -3    2.61    2.13
 -28  -4  -3    1.75    1.91
 -28  -4  -3   -1.52    2.74
 -28  -4  -3    2.35    2.29
  28   4   3    3.14    1.96
 -28   4  -3    0.81    1.97
 -28   4  -3    1.36    2.39
 -27  -5   3   13.36    3.70
 -27  -5   3    9.44    3.29
 -27   5   3    9.60    3.27
 -27   5   3   15.55    3.93
  27   5  -3   10.78    2.97
 -25  -5   3   22.67    4.44
 -25  -5   3   12.48    3.30
 -25   5   3   17.94    3.67
  25   5  -3   10.71    2.94
 -25   5   3   23.04    4.44
 -23  -5   3    0.78    1.65
 -23  -5   3    0.72    1.89
 -23  -5   3   -1.36    1.80
 -23   5   3    0.43    1.58
 -23   5   3   -0.50    1.74
  23   5  -3    0.30    1.26
 -21  -5   3    3.01    2.09
 -21  -5   3    0.06    1.81
 -21  -5   3    2.66    1.98
 -21   5   3    2.87    1.79
 -21   5   3    2.74    1.90
  21   5  -3    0.55    1.36
 -19  -5   3    2.23    1.92
 -19  -5   3    6.12    2.61
 -19  -5   3    7.63    2.61
  19   5  -3    5.80    1.71
 -19   5   3    6.91    2.08
 -19   5   3    8.98    2.58
 -17  -5   3   19.65    3.85
 -17  -5   3   14.83    3.11
 -17  -5   3   36.41    4.53
  17   5  -3   20.14    2.97
 -17   5   3   23.80    3.50
 -17   5   3   23.41    3.07
 -15  -5   3    1.99    1.70
 -15  -5   3    0.61    1.21
 -15  -5   3   -0.31    1.18
  15   5  -3    0.04    0.91
 -15   5   3   -0.87    1.35
 -15   5   3    0.73    1.03
 -15   5   3   -0.51    0.99
 -15   5   3    0.42    1.37
 -13  -5   3   10.59    2.76
 -13  -5   3   12.06    2.79
 -13  -5   3   12.56    2.39
 -13   5   3   17.72    3.35
  13   5  -3    9.37    2.10
 -13   5   3   16.25    2.44
 -13   5   3   11.24    1.91
 -13   5   3   12.11    1.98
 -11  -5   3   33.78    4.50
 -11  -5   3   42.67    4.93
 -11  -5   3   40.21    3.16
 -11   5   3   31.33    2.43
  11   5  -3   33.17    3.48
 -11   5   3   34.58    2.46
  11   5  -3   39.32    3.96
 -11   5   3   43.30    5.02
 -11   5   3   32.59    3.15
  -9  -5   3    1.95    0.98
  -9  -5   3    0.57    1.35
  -9  -5   3    4.42    1.24
  -9  -5   3    6.55    2.19
   9   5  -3    3.22    1.25
  -9   5   3    5.14    0.99
   9   5  -3   10.86    1.88
  -9   5   3    5.65    1.30
  -9   5   3    5.95    1.01
  -7  -5   3    0.07    1.27
  -7  -5   3    0.52    0.60
  -7  -5   3    1.42    0.84
  -7  -5   3    1.96    1.42
  -7   5   3    2.64    0.82
   7   5  -3    1.91    1.19
   5  -5  -3   -0.57    0.73
  -5  -5   3    0.34    1.11
  -5  -5   3    2.07    1.48
   5   5  -3    0.22    0.76
   3  -5  -3    8.17    2.07
  -3  -5   3    8.14    2.20
  -3  -5   3   13.59    2.75
   3   5  -3    8.76    1.72
   1  -5  -3    5.30    1.74
   1  -5  -3    3.72    1.64
  -1  -5   3    5.60    2.14
  -1   5   3    3.20    1.44
   1   5  -3    1.77    0.98
  -1   5   3    4.45    0.83
   1  -5   3    9.04    2.47
  -1  -5  -3    7.41    2.01
  -1  -5  -3    8.70    2.27
   1   5   3    7.10    1.27
   1   5   3    9.98    2.09
  -1   5  -3    6.75    1.45
  -3  -5  -3   13.97    2.78
  -3  -5  -3   21.90    3.11
   3   5   3   17.45    2.68
   3   5   3   23.37    2.35
  -3   5  -3   23.81    2.67
  -5  -5  -3    0.36    1.20
  -5  -5  -3    0.03    0.58
  -5  -5  -3    0.64    0.69
  -5  -5  -3    0.11    1.09
   5   5   3    0.98    1.12
   5   5   3   -0.21    1.12
  -5   5  -3    0.60    0.46
  -7  -5  -3    5.71    1.36
  -7  -5  -3    4.80    1.61
  -7  -5  -3    7.07    2.36
   7   5   3    3.18    1.71
   7   5   3    4.60    1.51
  -7   5  -3    7.06    1.12
  -9  -5  -3    1.28    1.03
  -9  -5  -3    0.44    1.52
  -9  -5  -3   -0.03    1.15
   9   5   3   -0.89    0.85
  -9   5  -3    0.40    0.75
   9   5   3   -2.52    1.50
 -11  -5  -3   26.39    3.35
 -11  -5  -3   18.55    3.15
 -11  -5  -3   16.49    3.57
 -11   5  -3   23.14    3.04
 -11   5  -3   24.86    2.83
  11   5   3   30.20    3.69
 -13  -5  -3    4.96    2.37
 -13  -5  -3    0.94    1.44
 -13  -5  -3    2.72    1.57
 -13   5  -3    2.93    1.87
 -13   5  -3    1.98    1.17
 -13   5  -3    2.61    1.38
  13   5   3    6.12    1.87
 -15  -5  -3   11.23    2.54
 -15  -5  -3   12.22    3.06
 -15  -5  -3    9.55    2.56
  15   5   3   11.41    2.59
 -15   5  -3    6.72    1.94
 -15   5  -3   10.29    2.66
 -17  -5  -3    2.46    1.57
 -17  -5  -3    2.01    2.11
 -17  -5  -3    0.96    1.84
 -17   5  -3    4.81    1.88
  17   5   3    1.10    1.61
 -17   5  -3    4.15    2.21
 -19  -5  -3   15.89    3.77
 -19  -5  -3   13.21    3.60
 -19  -5  -3   16.48    3.29
 -19   5  -3   20.08    3.81
 -19   5  -3   13.96    2.96
  19   5   3   22.35    3.70
 -21  -5  -3   19.47    4.31
 -21  -5  -3   15.92    3.30
 -21  -5  -3   22.00    4.39
  21   5   3   21.59    3.56
 -21   5  -3   17.54    3.40
 -21   5  -3   10.31    3.36
 -23  -5  -3    0.32    1.57
 -23  -5  -3    2.07    2.23
 -23   5  -3   -0.34    1.55
 -23   5  -3   -0.37    2.20
  23   5   3   -0.09    1.54
 -25  -5  -3   16.36    4.08
 -25  -5  -3   10.08    3.09
 -25   5  -3    6.22    3.27
  25   5   3   11.83    2.92
 -25   5  -3    5.83    2.78
 -24  -6   3   -0.69    1.88
 -24  -6   3    0.51    2.04
 -24   6   3    4.42    2.28
  24   6  -3   -0.81    1.76
 -22  -6   3   16.29    4.35
 -22  -6   3   10.55    3.27
 -22   6   3   11.74    2.78
  22   6  -3   19.14    3.37
 -20  -6   3   -0.68    1.45
 -20  -6   3    1.61    1.97
 -20   6   3    0.85    1.40
  20   6  -3   -0.94    1.16
 -18  -6   3    3.68    2.39
 -18  -6   3    3.67    2.18
 -18   6   3    9.50    2.38
 -18   6   3    6.33    1.85
  18   6  -3    3.73    1.84
 -16  -6   3    2.12    2.00
 -16  -6   3    0.03    1.46
  16   6  -3    1.17    1.24
 -16   6   3    2.08    1.53
 -16   6   3    0.40    0.99
 -14  -6   3   -0.37    1.27
 -14  -6   3    2.38    1.82
  14   6  -3    4.72    1.75
 -14   6   3    0.00    0.84
 -14   6   3    2.06    1.33
 -12  -6   3   24.32    4.20
 -12  -6   3   26.09    4.41
 -12   6   3   23.93    1.91
 -12   6   3   31.94    3.18
 -12   6   3   24.44    1.99
  12   6  -3   25.02    3.36
 -10  -6   3    0.89    1.10
 -10  -6   3   -0.65    1.23
 -10  -6   3   -0.16    1.27
  10   6  -3    0.78    1.17
 -10   6   3    1.79    0.91
  -8  -6   3    8.00    2.50
  -8  -6   3    6.66    2.61
   8   6  -3    7.65    1.83
   8   6  -3   10.00    1.83
  -8   6   3    6.63    1.26
  -6  -6   3    2.46    1.92
  -6  -6   3    2.87    2.00
   6   6  -3    0.78    1.06
  -4  -6   3   32.55    4.51
  -4  -6   3   26.41    4.34
   4   6  -3   38.55    3.80
  -4   6   3   33.45    3.98
  -2  -6   3   22.99    4.06
   2  -6  -3   28.62    4.15
  -2   6   3   34.60    4.10
   2   6  -3   36.49    3.75
   0  -6  -3   26.13    3.99
   0  -6   3   20.66    3.87
   0  -6  -3   25.29    3.90
   0   6   3   18.94    3.17
   0   6  -3   27.43    3.23
   0   6   3   22.91    2.08
  -2  -6  -3    2.82    1.89
  -2  -6  -3   -1.22    0.99
   2   6   3    0.64    1.13
   2   6   3    0.84    1.11
  -2   6  -3   -0.84    0.93
  -4  -6  -3    0.25    1.43
  -4  -6  -3    0.42    1.47
  -4   6  -3   -0.36    0.94
   4   6   3   -2.42    1.13
   4   6   3    0.61    1.10
  -6  -6  -3    1.52    1.78
  -6  -6  -3    0.14    1.41
  -6  -6  -3    1.67    0.64
   6   6   3   -0.35    1.49
   6   6   3    0.78    1.12
  -8  -6  -3   23.93    4.26
  -8  -6  -3   34.68    4.54
   8   6   3   27.45    3.81
 -10  -6  -3   32.87    4.41
 -10  -6  -3   37.41    5.30
  10   6   3   34.02    4.29
 -10   6  -3   38.18    2.52
 -10   6  -3   31.30    3.34
 -10   6  -3   33.66    2.37
 -12  -6  -3    1.62    1.78
 -12  -6  -3   -0.83    1.31
 -12   6  -3    0.64    0.93
 -12   6  -3    1.38    1.59
  12   6   3   -0.64    0.95
 -14  -6  -3   -3.10    1.67
 -14  -6  -3    2.71    1.71
  14   6   3   -0.54    1.17
 -14   6  -3    1.26    1.15
 -14   6  -3   -3.95    1.35
 -16  -6  -3    9.39    3.30
 -16  -6  -3    3.72    2.13
 -16   6  -3    6.20    2.40
 -16   6  -3    5.60    1.83
  16   6   3   12.28    2.82
 -18  -6  -3   10.87    3.56
 -18  -6  -3   12.74    3.20
 -18   6  -3   14.05    2.84
  18   6   3   13.08    2.99
 -18   6  -3   16.20    5.10
 -20  -6  -3   13.61    3.94
 -20  -6  -3   12.27    3.23
 -20   6  -3   12.21    2.95
  20   6   3    7.55    2.46
 -19  -7   3    1.08    2.35
 -19  -7   3   -0.36    2.10
 -19   7   3    1.10    1.36
  19   7  -3    0.89    1.64
 -17  -7   3    3.76    2.55
 -17  -7   3    2.23    2.48
  17   7  -3    1.62    1.45
 -17   7   3    0.64    1.21
 -15  -7   3   -0.08    1.93
 -15  -7   3    1.74    1.88
  15   7  -3    2.45    1.74
 -13  -7   3    7.51    2.99
 -13  -7   3    4.61    2.56
  13   7  -3    9.87    2.45
 -11  -7   3    3.70    2.46
 -11  -7   3    8.20    3.02
  11   7  -3    4.33    1.85
  -9  -7   3   -0.21    1.66
  -9  -7   3    1.95    1.97
   9   7  -3    4.86    1.73
  -7  -7   3   12.58    3.49
  -7  -7   3   11.68    3.15
  -7   7   3   16.29    3.06
   7   7  -3   17.06    2.98
  -5  -7   3   -0.18    1.92
  -5   7   3    2.79    1.62
   5   7  -3    1.90    1.37
  -3  -7   3    1.27    1.97
  -3   7   3    0.64    1.23
   3   7  -3    0.48    1.11
   1  -7  -3    3.79    1.97
  -1  -7   3    2.68    2.41
  -1   7   3    2.95    1.74
   1   7  -3    2.55    1.54
  -1  -7  -3   28.49    4.52
   1   7   3   33.67    4.50
  -1   7  -3   35.57    4.11
  -3  -7  -3    2.23    2.36
  -3  -7  -3    0.98    2.00
  -3   7  -3    3.97    1.66
   3   7   3    2.16    1.87
  -5  -7  -3    2.81    2.09
  -5  -7  -3    1.27    2.14
  -5   7  -3    5.77    1.96
   5   7   3    2.26    1.65
  -7  -7  -3   -0.84    1.54
  -7  -7  -3    0.34    1.74
  -7   7  -3   -0.56    1.28
   7   7   3   -0.67    1.32
  -9  -7  -3   13.10    3.59
  -9  -7  -3    9.49    3.01
   9   7   3   19.87    3.68
 -11  -7  -3   -1.29    1.70
 -11  -7  -3    1.65    1.77
  11   7   3    1.05    1.54
 -13  -7  -3    7.18    2.81
 -13  -7  -3    9.78    3.31
  13   7   3   10.44    2.99
 -15  -7  -3    2.37    2.23
 -15  -7  -3   -0.25    1.63
 -15   7  -3    0.50    1.03
  15   7   3   -1.72    1.18
 -10  -8   3    3.19    2.49
 -10  -8   3    0.59    2.53
  10   8  -3    2.97    1.97
 -10   8   3    3.42    2.21
  -8  -8   3    4.48    2.85
   8   8  -3    1.11    1.41
  -8   8   3    5.29    2.43
  -6  -8   3   -3.09    1.90
   6   8  -3    5.09    2.11
  -6   8   3    6.13    2.21
  -4  -8   3    0.61    2.65
   4   8  -3    6.28    2.21
  -4   8   3    2.78    2.13
  -2   8   3    4.59    2.06
   2   8  -3    2.73    1.77
   0   8   3    1.25    1.84
   0   8  -3    4.04    1.97
  -2  -8  -3    3.66    2.45
   2   8   3    1.62    1.69
  -2   8  -3    1.73    1.66
  -4  -8  -3   -2.03    2.21
  -4  -8  -3    0.49    1.99
  -4   8  -3   -0.73    1.45
   4   8   3    3.74    1.93
  -6  -8  -3    2.52    2.44
  -6  -8  -3   -2.75    1.90
  -6   8  -3    2.95    1.84
   6   8   3    1.06    1.76
  34   0  -4   15.29    3.58
 -34   0   4   10.38    4.18
 -32   0   4    4.22    2.36
 -32   0   4    2.40    2.66
 -32   0   4    1.92    1.78
  32   0  -4   -2.42    1.19
 -30   0   4   24.57    3.52
 -30   0   4   25.66    4.84
  30   0  -4   27.79    4.33
 -30   0   4   28.29    5.42
 -28   0   4   17.50    2.76
 -28   0   4   17.67    4.37
  28   0  -4   14.82    2.87
 -28   0   4   14.65    3.92
  26   0  -4   62.45    4.75
 -26   0   4   65.46    7.17
 -26   0   4   69.63    7.67
 -26   0   4   53.99    4.22
  24   0  -4    2.65    1.39
 -24   0   4    3.20    1.59
 -24   0   4    2.96    2.00
 -24   0   4    0.79    1.93
 -22   0   4   28.83    4.30
 -22   0   4   25.90    4.11
 -22   0   4   31.40    3.11
  22   0  -4   23.03    3.04
 -20   0   4   -0.08    1.10
 -20   0   4    2.29    1.83
  20   0  -4    2.75    1.20
 -20   0   4    1.73    1.58
 -18   0   4    5.10    1.92
  18   0  -4    6.80    1.45
  18   0  -4    8.86    2.40
 -18   0   4    6.65    2.15
 -18   0   4   10.10    1.59
 -16   0   4   -1.44    0.67
  16   0  -4    0.74    0.71
 -16   0   4   -1.39    0.74
  16   0  -4    0.26    1.15
 -16   0   4   -0.78    0.45
 -16   0   4   -0.52    0.99
  14   0  -4   57.51    3.29
 -14   0   4   54.81    2.84
 -14   0   4   57.56    4.11
 -14   0   4   60.55    3.29
 -14   0   4   56.33    4.15
  14   0  -4   50.00    3.88
 -12   0   4   25.66    1.92
  12   0  -4   26.69    3.02
 -12   0   4   27.11    1.74
  12   0  -4   25.77    2.29
 -12   0   4   26.08    2.95
  12   0  -4   28.70    3.01
 -12   0   4   24.72    2.98
 -10   0   4    7.18    1.50
 -10   0   4    6.80    1.04
 -10   0   4    7.65    0.95
  10   0  -4    9.34    1.28
  10   0  -4    8.40    1.61
  10   0  -4    9.45    1.74
  -8   0   4    8.18    1.45
  -8   0   4    6.67    0.79
   8   0  -4    7.25    0.74
   8   0  -4    7.95    1.06
   8   0  -4    9.57    1.50
  -8   0   4    5.76    0.90
   8   0  -4    9.21    1.60
   6   0  -4  182.36    5.85
  -6   0   4  184.75    6.25
   6   0  -4  186.66    6.93
  -6   0   4  176.25    5.84
  -6   0   4  176.77    6.89
   6   0  -4  183.57    6.29
  -4   0   4  685.54   21.33
   4   0  -4  710.47   22.05
  -4   0   4  701.11   22.06
  -2   0   4   42.64    1.75
   2   0  -4   43.44    2.24
  -2   0   4   42.66    2.24
   2   0  -4   44.61    1.73
   0   0   4 1000.00   30.49
   0   0  -4  986.06   29.79
   0   0  -4  983.05   30.48
   2   0   4  125.81    5.12
  -2   0  -4  130.19    5.11
   2   0   4  127.66    4.35
  -2   0  -4  124.25    4.36
   4   0   4   96.38    3.68
  -4   0  -4   97.98    3.73
   4   0   4  104.62    4.63
  -4   0  -4  101.39    4.58
  -6   0  -4  150.00    5.50
   6   0   4  146.19    5.43
  -6   0  -4  158.13    6.85
   6   0   4  149.66    6.53
  -6   0  -4  156.09    6.51
  -8   0  -4   18.19    2.37
  -8   0  -4   18.31    1.65
   8   0   4   17.49    2.34
   8   0   4   18.87    1.44
  -8   0  -4   14.38    2.42
 -10   0  -4   40.65    4.03
 -10   0  -4   44.98    3.34
  10   0   4   45.32    2.52
 -10   0  -4   41.00    2.51
  10   0   4   38.59    3.74
  12   0   4  172.04    6.95
 -12   0  -4  168.49    8.56
 -12   0  -4  186.80    7.12
 -12   0  -4  182.77    8.37
 -14   0  -4   39.11    2.79
  14   0   4   39.41    2.78
 -14   0  -4   48.85    4.73
 -14   0  -4   40.00    4.53
  16   0   4    1.17    0.82
 -16   0  -4   -0.43    1.50
 -16   0  -4   -0.02    0.62
 -16   0  -4    0.28    1.18
 -18   0  -4   -0.11    1.49
  18   0   4    0.09    0.63
  20   0   4   35.93    3.60
 -20   0  -4   26.14    4.35
 -22   0  -4   -0.18    2.00
  22   0   4    3.11    1.38
  24   0   4   11.31    2.41
 -24   0  -4    3.48    2.28
  26   0   4   13.24    2.65
 -26   0  -4   13.88    3.99
  28   0   4    3.16    1.64
 -28   0  -4    0.20    2.50
 -28   0  -4    5.43    3.09
  30   0   4   20.43    3.59
 -30   0  -4   21.57    5.14
 -30   0  -4   15.86    4.35
 -30   0  -4   18.14    4.22
 -33  -1   4    3.01    1.97
 -33  -1   4    1.83    2.66
 -33   1   4   -0.06    2.18
 -33   1   4    2.86    1.82
  33   1  -4    0.12    1.59
 -31  -1   4    6.50    2.23
 -31  -1   4    1.32    2.40
 -31   1   4    9.26    2.68
 -31   1   4    4.81    2.72
  31   1  -4    2.82    1.85
 -31   1   4    0.34    1.75
 -29  -1   4   -0.91    1.32
  29  -1  -4    1.14    1.34
 -29  -1   4    2.11    2.32
 -29   1   4    0.80    1.52
  29   1  -4   -0.69    1.11
 -29   1   4   -0.02    1.63
 -29   1   4    2.97    2.40
 -27  -1   4    3.89    2.32
  27  -1  -4    0.57    1.30
 -27  -1   4    3.37    1.84
  27   1  -4    2.68    1.54
 -27   1   4    2.91    1.62
 -27   1   4    0.26    1.96
 -27   1   4    3.96    2.23
 -25  -1   4    3.58    1.73
 -25  -1   4    1.63    1.70
  25  -1  -4    1.96    1.29
 -25   1   4    2.27    1.52
 -25   1   4   -1.88    1.35
 -25   1   4    3.72    2.21
  25   1  -4    1.09    1.26
  23  -1  -4    6.70    1.86
 -23  -1   4   11.04    2.22
 -23  -1   4    6.81    2.50
 -23   1   4    4.77    2.13
  23   1  -4    9.96    2.06
 -23   1   4    6.27    2.28
 -21  -1   4   -0.62    1.10
 -21  -1   4    0.05    1.32
  21  -1  -4    0.39    0.94
  21   1  -4    0.85    0.89
 -21   1   4    0.71    1.34
 -21   1   4    0.66    1.54
  19  -1  -4    1.49    1.72
  19  -1  -4    3.90    1.33
 -19  -1   4    2.98    1.26
 -19  -1   4   -0.11    1.22
 -19   1   4    1.34    1.53
 -19   1   4    2.71    1.51
  19   1  -4    0.75    0.84
 -17  -1   4    3.15    1.52
 -17  -1   4    5.03    1.36
  17  -1  -4    7.03    1.46
  17  -1  -4    5.78    1.95
 -17  -1   4    7.29    1.56
  17   1  -4    6.96    1.42
 -17   1   4    3.95    1.66
  17   1  -4    4.77    1.93
 -17   1   4    3.42    1.47
 -17   1   4    4.76    1.17
 -15  -1   4    4.76    1.05
 -15  -1   4    2.32    1.10
 -15  -1   4    2.08    1.29
  15  -1  -4    5.34    1.68
  15   1  -4    3.57    1.04
  15   1  -4    4.86    1.70
 -15   1   4    3.36    1.35
 -15   1   4    1.77    0.80
 -15   1   4    4.54    1.64
 -13  -1   4   44.47    2.87
  13  -1  -4   44.24    3.45
 -13  -1   4   42.42    3.52
 -13  -1   4   45.17    2.75
  13   1  -4   48.83    3.67
 -13   1   4   45.58    3.46
 -13   1   4   41.18    2.68
  13   1  -4   44.62    2.69
  13   1  -4   47.05    2.81
 -13   1   4   37.97    3.74
  11  -1  -4   -0.54    0.75
  11  -1  -4   -0.65    0.67
 -11  -1   4    1.01    0.52
 -11  -1   4   -0.70    0.85
 -11  -1   4    0.07    0.66
 -11   1   4   -1.09    0.66
 -11   1   4    0.04    0.52
  11   1  -4   -0.29    0.87
  11   1  -4   -1.07    0.39
  11   1  -4   -0.40    0.60
 -11   1   4    0.02    0.88
  11   1  -4   -1.21    0.66
   9  -1  -4   18.42    2.13
  -9  -1   4   18.61    1.87
  -9  -1   4   21.35    2.41
  -9  -1   4   21.07    1.55
   9  -1  -4   24.03    2.33
   9   1  -4   20.68    1.58
   9   1  -4   19.64    1.89
  -9   1   4   25.35    2.49
   9   1  -4   23.96    2.55
  -9   1   4   17.91    2.19
   9   1  -4   21.69    2.42
  -9   1   4   20.71    1.93
  -7  -1   4    3.97    0.73
  -7  -1   4    3.56    0.92
   7  -1  -4    3.09    0.94
  -7  -1   4    3.65    1.13
   7  -1  -4    4.03    1.10
  -7   1   4    4.53    1.05
   7   1  -4    2.42    0.93
   7   1  -4    3.43    0.94
  -7   1   4    3.77    0.40
   7   1  -4    4.76    0.79
  -5  -1   4   10.26    1.27
  -5  -1   4    7.33    0.79
   5  -1  -4    6.92    1.07
  -5  -1   4    7.46    1.22
   5  -1  -4    7.18    0.66
   5  -1  -4    7.40    1.15
  -5  -1   4    5.23    1.05
   5   1  -4    9.25    1.24
   5   1  -4    7.37    1.21
   5   1  -4    8.01    0.80
  -5   1   4    7.43    1.11
  -5   1   4    9.17    0.65
  -3  -1   4   52.79    2.03
  -3  -1   4   53.31    2.73
  -3  -1   4   52.65    2.69
   3  -1  -4   55.27    2.59
   3  -1  -4   50.64    2.18
  -3   1   4   52.80    2.60
   3   1  -4   55.17    2.67
   3   1  -4   51.78    2.61
   3   1  -4   54.56    2.02
   3   1  -4   51.89    2.71
   1  -1  -4    0.80    0.55
  -1  -1   4   -0.18    0.55
  -1  -1   4    0.78    0.59
   1  -1  -4    0.18    0.53
  -1  -1   4    0.22    0.19
   1   1  -4    0.28    0.57
   1   1  -4    0.35    0.14
  -1   1   4    0.52    0.57
  -1   1   4    0.50    0.28
   1   1  -4   -0.26    0.40
  -1  -1  -4    0.12    0.62
   1  -1   4   -0.15    0.65
  -1  -1  -4    0.20    0.29
   1  -1   4    1.56    0.67
   1   1   4    1.79    0.65
   1   1   4    0.14    0.57
  -1   1  -4    1.45    0.75
  -1   1  -4    0.78    0.16
  -1   1  -4    1.73    0.59
   3  -1   4    7.05    0.63
   3  -1   4    6.63    1.18
  -3  -1  -4    5.11    1.29
  -3  -1  -4    6.20    1.19
  -3  -1  -4    7.60    1.07
   3   1   4    7.26    1.24
  -3   1  -4    5.76    1.07
  -3   1  -4    6.11    0.58
   3   1   4    6.76    1.07
   5  -1   4    5.28    0.70
   5  -1   4    5.15    1.23
  -5  -1  -4    6.15    1.02
  -5  -1  -4    4.61    1.37
  -5  -1  -4    4.84    1.15
  -5   1  -4    5.95    0.70
   5   1   4    4.33    0.92
   5   1   4    5.72    1.25
  -5   1  -4    5.59    1.19
   7  -1   4   26.14    1.61
  -7  -1  -4   28.64    3.03
  -7  -1  -4   31.86    2.55
  -7  -1  -4   25.46    1.90
   7  -1   4   26.34    2.68
   7   1   4   30.26    3.21
  -7   1  -4   26.68    2.61
   7   1   4   21.28    2.53
  -7   1  -4   27.22    1.58
   7   1   4   26.36    1.91
  -9  -1  -4    0.83    1.10
   9  -1   4    1.21    0.60
  -9  -1  -4    0.87    0.62
  -9  -1  -4    1.86    1.01
   9  -1   4   -0.45    0.80
  -9   1  -4    2.01    0.97
   9   1   4    1.51    1.38
   9   1   4    0.70    0.65
  -9   1  -4    2.47    1.46
   9   1   4    2.58    1.13
  -9   1  -4    1.42    0.57
 -11  -1  -4    2.89    1.30
 -11  -1  -4    5.39    1.22
  11  -1   4    5.83    1.08
 -11  -1  -4    7.29    2.00
  11   1   4    5.83    2.12
  11   1   4    6.77    1.21
 -11   1  -4    6.81    1.99
 -11   1  -4    2.91    1.32
 -11   1  -4    4.42    0.94
 -13  -1  -4    0.21    0.58
 -13  -1  -4   -0.64    1.04
 -13  -1  -4   -0.71    0.62
  13  -1   4   -0.10    0.53
  13   1   4   -0.69    1.38
 -13   1  -4   -0.23    1.38
 -13   1  -4   -0.05    0.52
 -13   1  -4    1.18    1.17
  13   1   4    1.52    0.80
 -15  -1  -4   39.95    4.70
  15  -1   4   35.30    2.64
 -15   1  -4   33.03    4.36
 -15   1  -4   40.83    2.75
  15   1   4   36.50    3.24
 -15   1  -4   39.48    4.39
  17  -1   4    5.39    1.37
 -17  -1  -4    5.64    2.19
 -17   1  -4    4.01    1.19
  17   1   4    5.50    1.45
 -17   1  -4    6.86    2.14
 -17   1  -4    8.98    2.60
  19  -1   4    9.53    1.89
 -19  -1  -4    7.21    2.58
  19   1   4   10.48    2.05
 -19   1  -4    7.51    2.73
 -21  -1  -4    2.14    2.02
  21  -1   4    1.06    1.18
 -21   1  -4    4.55    2.44
  21   1   4    1.25    1.14
 -23  -1  -4    1.59    1.80
  23  -1   4   -0.53    0.83
 -23  -1  -4    1.31    1.70
  23   1   4    0.87    1.18
 -23   1  -4    2.87    2.26
  25  -1   4    6.27    1.98
 -25  -1  -4    6.49    3.02
 -25  -1  -4    3.94    2.23
  25   1   4    8.27    2.23
 -25   1  -4    6.71    3.03
 -27  -1  -4    2.74    2.43
 -27  -1  -4    9.39    2.86
  27  -1   4    7.57    2.18
 -27  -1  -4    9.62    3.44
  27   1   4   13.05    2.80
 -27   1  -4    4.74    3.30
  29  -1   4   -1.63    1.13
 -29  -1  -4    4.86    2.50
 -29  -1  -4    4.40    2.24
 -29  -1  -4    0.71    2.32
  29   1   4    0.46    1.43
 -29   1  -4    3.85    2.89
 -29   1  -4    2.10    2.44
 -31  -1  -4   -1.58    1.97
  31  -1   4   -1.50    1.68
 -31  -1  -4    2.88    2.80
 -31  -1  -4   -0.33    2.83
 -31   1  -4   -1.04    2.45
 -31   1  -4    4.08    3.07
  31   1   4    3.19    1.89
 -32  -2   4    0.75    2.85
 -32  -2   4    0.67    1.78
  32   2  -4   -0.01    1.40
 -32   2   4    4.99    2.12
 -32   2   4    1.10    2.15
 -30  -2   4    3.51    2.83
 -30  -2   4    0.45    1.80
  30   2  -4    0.31    1.44
 -30   2   4    3.84    2.17
 -30   2   4    2.76    2.80
 -28  -2   4   -0.18    1.90
 -28  -2   4    0.46    1.53
  28   2  -4   -1.33    0.99
 -28   2   4    2.10    2.20
 -28   2   4    1.92    1.98
 -26  -2   4   25.86    3.91
 -26  -2   4   28.70    5.05
 -26   2   4   18.80    4.10
 -26   2   4   17.05    3.89
  26   2  -4   18.41    3.15
 -24  -2   4    1.26    1.79
 -24  -2   4    0.00    1.58
  24   2  -4    1.01    1.10
 -24   2   4    0.42    1.37
 -24   2   4   -1.30    1.61
 -22  -2   4    0.46    1.42
  22  -2  -4    1.27    2.61
 -22  -2   4   -1.12    1.23
 -22   2   4    1.48    1.47
 -22   2   4    4.23    2.20
  22   2  -4    3.46    1.32
 -20  -2   4    5.66    2.14
  20  -2  -4    7.18    2.51
 -20  -2   4    8.24    2.12
 -20   2   4    7.49    2.11
  20   2  -4    9.12    1.89
 -20   2   4    5.26    2.36
 -18  -2   4   -1.04    0.92
  18  -2  -4    1.25    1.58
 -18  -2   4   -0.91    0.87
 -18   2   4   -0.37    1.33
  18   2  -4    0.00    0.80
 -18   2   4   -0.53    0.82
 -16  -2   4   12.77    2.59
  16  -2  -4   13.12    2.37
 -16  -2   4   11.38    2.20
  16   2  -4   10.07    1.94
  16   2  -4   14.78    2.04
 -16   2   4    8.68    2.00
 -16   2   4   10.77    2.30
  14  -2  -4   26.06    2.89
 -14  -2   4   21.30    3.03
 -14  -2   4   27.59    3.01
 -14  -2   4   29.22    2.77
 -14   2   4   23.91    2.99
 -14   2   4   17.19    2.58
 -14   2   4   27.63    2.68
  14   2  -4   26.21    3.38
  14   2  -4   26.82    2.74
  14   2  -4   25.35    2.52
 -12  -2   4   44.00    3.41
 -12  -2   4   41.28    3.12
  12  -2  -4   38.70    2.90
 -12  -2   4   39.91    2.65
 -12   2   4   36.60    3.09
  12   2  -4   37.53    2.54
  12   2  -4   38.96    3.28
 -12   2   4   42.28    3.16
  12   2  -4   38.35    2.89
 -12   2   4   45.26    2.92
 -10  -2   4  144.08    6.55
 -10  -2   4  133.93    6.41
  10  -2  -4  135.54    5.74
 -10  -2   4  144.10    6.36
 -10  -2   4  138.62    5.71
  10   2  -4  143.50    6.52
 -10   2   4  141.13    6.21
 -10   2   4  144.12    6.23
  10   2  -4  137.25    6.15
  10   2  -4  141.16    6.58
  10   2  -4  130.95    5.57
 -10   2   4  139.90    5.19
  -8  -2   4    0.48    0.90
  -8  -2   4    1.42    0.65
  -8  -2   4    0.35    0.79
   8  -2  -4    0.16    0.68
   8  -2  -4    2.07    0.85
  -8  -2   4    1.10    1.02
   8   2  -4    1.46    0.89
   8   2  -4    1.29    0.59
   8   2  -4    2.94    1.12
  -8   2   4    1.05    0.59
  -8   2   4    3.40    0.96
  -8   2   4    2.01    0.89
   6  -2  -4    7.90    0.90
  -6  -2   4    8.72    1.12
   6  -2  -4    7.73    1.14
  -6  -2   4    6.73    1.28
   6  -2  -4    8.18    1.09
  -6  -2   4    6.14    1.45
  -6  -2   4    7.15    1.45
   6   2  -4    7.99    1.41
  -6   2   4    8.14    1.08
   6   2  -4    5.68    0.92
  -6   2   4    8.42    1.24
  -6   2   4    5.53    1.12
   6   2  -4    8.04    1.33
   6   2  -4    8.03    1.54
   4  -2  -4    2.29    0.80
  -4  -2   4    2.23    0.65
  -4  -2   4    3.58    0.85
   4  -2  -4    2.85    0.75
  -4  -2   4    1.89    1.06
  -4  -2   4    3.89    1.13
   4   2  -4    3.29    1.00
   4   2  -4    4.45    1.23
   4   2  -4    4.31    0.71
  -4   2   4    4.50    1.05
  -4   2   4    2.95    0.73
   4   2  -4    2.89    0.82
  -4   2   4    2.62    0.86
  -2  -2   4    3.99    1.17
   2  -2  -4    2.88    0.98
  -2  -2   4    3.06    0.64
   2  -2  -4    1.45    0.60
  -2   2   4    2.81    0.68
   2   2  -4    3.58    1.07
   2   2  -4    3.37    0.62
  -2   2   4    2.01    0.80
  -2   2   4    2.08    0.91
   2   2  -4    2.11    0.67
   2   2  -4    1.36    0.92
   0  -2  -4    9.49    1.24
   0  -2  -4   11.45    1.59
   0  -2  -4    8.99    1.17
   0  -2   4    7.88    1.61
   0  -2  -4   12.32    0.95
   0   2  -4   12.32    1.29
   0   2   4   13.58    1.36
   0   2   4   13.49    1.58
   0   2  -4   12.52    1.78
   0   2   4   12.44    1.36
   0   2  -4   10.16    0.94
  -2  -2  -4   47.35    2.62
  -2  -2  -4   46.42    2.97
  -2  -2  -4   43.97    2.42
  -2  -2  -4   44.60    2.39
   2   2   4   43.20    2.83
  -2   2  -4   46.29    3.14
   2   2   4   47.60    2.69
  -2   2  -4   48.97    2.53
   2   2   4   46.90    2.79
   2   2   4   42.69    2.76
   2   2   4   49.14    2.45
  -4  -2  -4  102.04    4.68
  -4  -2  -4   91.96    4.38
  -4  -2  -4  103.49    4.30
  -4  -2  -4   94.83    4.75
  -4  -2  -4  104.21    4.70
   4  -2   4   99.85    4.43
   4   2   4  103.87    4.92
  -4   2  -4   96.88    5.04
  -4   2  -4   97.24    4.40
   4   2   4   95.46    4.57
   4   2   4  106.14    4.77
  -6  -2  -4    0.49    0.62
  -6  -2  -4    0.06    0.81
  -6  -2  -4    0.73    1.03
  -6  -2  -4   -0.48    0.53
   6  -2   4    0.85    0.75
  -6  -2  -4   -0.41    0.65
   6   2   4    1.52    0.89
   6   2   4    1.23    0.77
  -6   2  -4    0.67    0.41
  -6   2  -4    0.81    0.84
   6   2   4    2.12    1.20
  -8  -2  -4    0.21    0.58
  -8  -2  -4   -0.50    0.70
  -8  -2  -4    2.49    1.25
  -8  -2  -4   -0.96    0.74
  -8   2  -4    0.19    0.40
   8   2   4    1.17    0.89
   8   2   4    0.58    1.18
  -8   2  -4    1.11    0.83
   8   2   4    0.27    0.52
 -10  -2  -4   -0.43    0.49
 -10  -2  -4   -0.08    0.88
 -10  -2  -4    2.49    1.22
 -10  -2  -4    2.04    1.28
 -10   2  -4    2.12    1.40
 -10   2  -4    0.84    0.95
  10   2   4    0.78    0.78
 -10   2  -4    1.23    0.57
  10   2   4    0.26    1.35
 -12  -2  -4   68.85    4.27
 -12  -2  -4   75.76    4.65
 -12  -2  -4   77.90    5.00
 -12  -2  -4   76.54    5.14
  12   2   4   78.10    4.36
  12   2   4   77.16    5.35
 -12   2  -4   79.49    4.89
 -12   2  -4   76.17    3.71
 -12   2  -4   72.44    5.00
 -14  -2  -4    2.94    1.58
 -14  -2  -4    4.70    1.96
 -14   2  -4    3.84    1.79
 -14   2  -4    3.34    1.00
  14   2   4    3.02    1.09
 -14   2  -4    5.55    1.76
 -16  -2  -4    1.10    1.43
 -16  -2  -4    0.06    1.48
 -16   2  -4    0.36    0.72
 -16   2  -4    2.07    1.68
  16   2   4    0.40    0.75
 -16   2  -4    2.43    1.61
 -18  -2  -4    8.06    2.38
 -18  -2  -4   13.59    2.94
  18   2   4   11.86    2.08
 -18   2  -4   12.72    3.10
 -18   2  -4    8.74    2.66
 -20  -2  -4   13.25    3.39
 -20  -2  -4   14.38    2.93
 -20   2  -4    7.87    2.85
  20   2   4   11.85    2.25
 -22  -2  -4    1.03    2.17
 -22  -2  -4    3.39    2.20
  22   2   4    4.37    1.63
 -22   2  -4    0.40    1.84
 -24  -2  -4   14.54    3.59
 -24  -2  -4   15.67    3.56
  24   2   4   11.00    2.48
 -24   2  -4    7.55    3.14
 -26  -2  -4    3.07    2.24
 -26  -2  -4    1.97    2.18
 -26  -2  -4   -0.36    2.07
  26   2   4    0.82    1.41
 -26   2  -4    3.08    2.51
 -28  -2  -4    1.16    2.46
 -28  -2  -4    4.24    2.69
 -28  -2  -4   -1.24    2.03
  28   2   4    1.70    1.55
 -28   2  -4   -0.96    2.28
 -28   2  -4    3.18    2.41
 -30  -2  -4    1.99    2.30
 -30  -2  -4    0.17    2.14
 -30  -2  -4   -1.24    2.42
  30   2   4   -0.59    1.45
 -30   2  -4   -2.64    1.84
 -30   2  -4    5.14    3.02
 -31  -3   4    2.08    2.02
 -31  -3   4    3.25    2.76
  31   3  -4   -0.64    1.32
 -31   3   4    4.17    2.74
 -31   3   4    4.32    2.57
 -29  -3   4    4.50    3.41
 -29  -3   4    0.77    1.52
 -29   3   4    5.16    2.96
  29   3  -4    2.76    1.68
 -29   3   4    9.56    2.99
 -27  -3   4   12.72    3.85
 -27  -3   4    9.56    2.62
 -27   3   4    4.62    2.49
  27   3  -4   14.16    2.84
 -27   3   4   13.38    3.70
 -25  -3   4   -1.84    1.59
 -25  -3   4    0.62    1.43
  25   3  -4   -0.85    1.05
 -25   3   4   -0.71    1.59
 -25   3   4   -2.66    1.64
 -23  -3   4    8.07    2.97
 -23  -3   4   11.95    2.85
 -23   3   4   12.10    2.78
  23   3  -4    7.43    2.02
 -23   3   4   10.90    3.16
 -21  -3   4    0.38    1.36
 -21  -3   4    1.50    1.62
 -21   3   4    2.46    1.95
 -21   3   4    2.14    1.58
  21   3  -4    2.21    1.14
 -19  -3   4    6.77    2.23
 -19  -3   4    9.43    2.21
 -19  -3   4    9.40    2.59
 -19   3   4    9.42    2.41
  19   3  -4    9.15    1.97
 -19   3   4   10.67    2.68
 -17  -3   4    0.84    1.22
 -17  -3   4    0.41    1.27
 -17  -3   4   -0.33    1.07
 -17   3   4    1.17    1.45
 -17   3   4   -0.95    0.84
  17   3  -4   -0.59    0.65
 -15  -3   4   23.79    3.21
 -15  -3   4   15.74    2.75
 -15  -3   4   17.85    2.90
 -15   3   4   30.66    2.25
 -15   3   4   23.00    3.02
 -15   3   4   23.77    3.13
  15   3  -4   29.36    2.96
 -13  -3   4   10.96    2.24
 -13  -3   4    9.55    2.01
 -13  -3   4    9.10    2.05
 -13  -3   4    8.06    1.59
 -13   3   4    8.60    1.89
  13   3  -4   12.13    2.33
 -13   3   4    9.73    1.52
  13   3  -4   12.11    2.23
  13   3  -4   10.21    1.65
 -13   3   4    7.08    1.62
 -11  -3   4    6.27    1.28
 -11  -3   4    3.91    1.35
 -11  -3   4    5.56    1.65
 -11  -3   4    7.14    1.79
 -11   3   4    6.60    1.52
 -11   3   4    6.91    1.40
 -11   3   4    7.03    1.36
  11   3  -4    1.92    0.86
  11   3  -4    9.50    1.96
  11   3  -4    4.84    1.47
  -9  -3   4    0.45    0.80
  -9  -3   4   -0.31    0.73
  -9  -3   4    0.57    1.11
  -9  -3   4    0.48    0.62
   9   3  -4    0.45    0.99
   9   3  -4   -0.05    0.55
  -9   3   4    0.72    0.75
  -9   3   4    0.43    0.67
  -9   3   4   -0.24    0.67
   9   3  -4    0.67    0.83
  -7  -3   4    0.50    0.60
  -7  -3   4   -0.07    0.48
  -7  -3   4    0.14    0.89
  -7  -3   4   -0.04    0.74
  -7   3   4   -0.95    0.49
  -7   3   4   -0.96    0.62
  -7   3   4    0.33    0.56
   7   3  -4    0.45    0.91
  -7   3   4    0.65    0.94
   7   3  -4    0.48    0.49
   7   3  -4    0.17    0.77
   7   3  -4    0.35    0.65
  -5  -3   4    2.42    1.15
  -5  -3   4    0.34    0.85
   5  -3  -4    0.32    0.76
   5  -3  -4    1.27    0.53
  -5  -3   4    0.35    0.40
  -5  -3   4    2.28    0.79
  -5   3   4    0.97    0.60
  -5   3   4    0.81    0.84
  -5   3   4    1.76    1.07
   5   3  -4    1.81    1.00
   5   3  -4    1.42    1.07
   5   3  -4    1.71    0.73
   5   3  -4    1.15    0.65
   3  -3  -4    6.13    1.40
  -3  -3   4    7.09    1.67
  -3  -3   4    6.46    1.61
  -3  -3   4    8.16    1.07
   3  -3  -4    8.78    0.92
  -3   3   4   10.47    1.15
   3   3  -4    8.33    1.16
   3   3  -4    8.78    1.14
  -3   3   4   10.19    1.66
   3   3  -4   12.92    2.07
  -3   3   4    9.13    1.58
   3   3  -4   10.57    1.88
   1  -3  -4    8.36    1.58
   1  -3  -4   11.61    1.74
  -1  -3   4    8.38    1.84
   1  -3  -4    8.23    0.99
  -1  -3   4    7.52    0.96
  -1   3   4    6.25    1.46
  -1   3   4    7.80    1.06
   1   3  -4   10.33    1.27
   1   3  -4   13.93    2.20
   1   3  -4   11.28    1.88
   1   3  -4    7.00    1.01
  -1   3   4    9.24    1.56
  -1  -3  -4   12.38    1.37
   1  -3   4   13.04    2.24
  -1  -3  -4   13.04    1.77
   1  -3   4   12.85    1.22
  -1  -3  -4   10.42    1.88
  -1   3  -4   12.72    2.12
   1   3   4   16.90    2.14
   1   3   4   13.42    1.75
  -1   3  -4   12.41    1.30
  -1   3  -4   12.97    2.08
   1   3   4   13.02    1.50
   1   3   4    8.23    1.58
   1   3   4   13.87    1.62
  -3  -3  -4    2.85    1.00
  -3  -3  -4    4.31    1.01
   3  -3   4    4.87    0.88
  -3  -3  -4    3.25    1.32
   3   3   4    4.95    1.17
   3   3   4    5.06    1.45
   3   3   4    4.80    1.13
   3   3   4    5.01    1.33
  -3   3  -4    0.68    1.01
   3   3   4    2.82    1.07
  -3   3  -4    3.37    0.81
  -3   3  -4    5.57    1.47
  -5  -3  -4  122.87    4.88
  -5  -3  -4  117.19    5.47
  -5  -3  -4  120.66    6.11
  -5  -3  -4  125.25    5.50
   5   3   4  114.72    5.65
   5   3   4  108.83    5.61
  -5   3  -4  126.58    5.21
   5   3   4  117.48    5.50
  -5   3  -4  118.28    6.41
   5   3   4  110.93    5.62
  -7  -3  -4   12.97    1.72
  -7  -3  -4   12.55    1.90
  -7  -3  -4   13.45    2.33
  -7  -3  -4   13.56    2.07
  -7  -3  -4   13.53    2.05
  -7   3  -4   12.42    1.80
   7   3   4   14.84    2.32
   7   3   4   18.36    2.36
  -7   3  -4   16.02    2.67
  -9  -3  -4   21.72    2.73
  -9  -3  -4   15.58    2.19
  -9  -3  -4   18.52    2.33
  -9  -3  -4   21.29    3.02
   9   3   4   21.39    2.52
  -9   3  -4   18.55    2.41
   9   3   4   17.50    2.84
  -9   3  -4   18.86    1.83
 -11  -3  -4   30.69    3.70
 -11  -3  -4   25.54    3.08
 -11  -3  -4   25.48    2.79
 -11   3  -4   31.50    3.34
 -11   3  -4   26.47    3.28
  11   3   4   25.71    2.91
 -11   3  -4   26.02    2.00
  11   3   4   26.47    3.59
 -13  -3  -4    0.36    1.42
 -13  -3  -4    0.35    1.17
 -13  -3  -4   -0.45    0.80
 -13   3  -4    0.59    1.26
  13   3   4   -0.03    0.72
 -13   3  -4   -0.30    1.08
 -13   3  -4    0.88    0.70
 -15  -3  -4   15.52    2.97
 -15  -3  -4    8.59    2.42
 -15   3  -4   10.28    2.32
 -15   3  -4   10.67    1.66
  15   3   4   10.29    1.98
 -15   3  -4    6.94    2.47
 -17  -3  -4   88.12    6.17
 -17  -3  -4   77.66    5.80
 -17   3  -4   84.86    6.41
  17   3   4   86.33    5.31
 -17   3  -4   82.20    5.87
 -19  -3  -4    1.43    1.69
 -19  -3  -4   -0.70    1.26
  19   3   4    2.72    1.44
 -19   3  -4    1.65    1.98
 -19   3  -4    2.17    1.71
 -21  -3  -4   -0.43    1.40
 -21  -3  -4    1.56    1.61
 -21   3  -4    1.10    1.86
  21   3   4    0.17    1.00
 -21   3  -4    1.80    2.00
 -23  -3  -4   28.72    5.23
 -23  -3  -4   14.81    3.49
 -23  -3  -4   17.28    3.68
 -23   3  -4   14.77    3.96
  23   3   4   13.54    2.71
 -25  -3  -4    2.80    2.85
 -25  -3  -4   -1.56    1.55
 -25  -3  -4   -1.15    1.37
  25   3   4   -0.14    1.37
 -25   3  -4    1.22    2.50
 -27  -3  -4    0.35    2.74
 -27  -3  -4   -0.75    1.80
 -27  -3  -4    6.12    2.64
  27   3   4   -2.21    1.05
 -27   3  -4    0.79    1.88
 -27   3  -4    0.72    2.29
 -29  -3  -4    4.25    2.34
 -29  -3  -4    6.00    2.78
 -29  -3  -4    3.90    3.11
 -29   3  -4    1.19    2.73
  29   3   4    0.04    1.60
 -29   3  -4   -0.24    1.91
 -30  -4   4    9.69    3.30
 -30  -4   4    5.52    2.73
 -30  -4   4   13.64    4.10
  30   4  -4   14.87    3.43
 -30   4   4   17.15    4.11
 -30   4   4   11.29    3.57
 -28  -4   4   11.04    3.14
 -28  -4   4   15.65    3.69
 -28  -4   4   10.94    3.87
  28   4  -4    7.61    2.63
 -28   4   4   18.59    4.23
 -28   4   4   17.31    3.85
 -26  -4   4   12.15    3.22
 -26  -4   4   10.86    3.64
 -26  -4   4    8.32    2.52
 -26   4   4    7.84    2.88
 -26   4   4   12.84    3.22
  26   4  -4    4.47    2.12
 -24  -4   4   11.65    2.94
 -24  -4   4   11.42    3.27
 -24  -4   4    8.34    2.75
 -24   4   4    9.25    2.75
 -24   4   4   15.72    3.31
  24   4  -4   13.11    2.74
 -22  -4   4    4.40    2.15
 -22  -4   4    0.94    1.63
 -22  -4   4    2.47    1.86
 -22   4   4    4.34    1.86
  22   4  -4    2.42    1.40
 -22   4   4    3.53    2.06
 -20  -4   4   30.76    4.27
 -20  -4   4   34.11    4.69
 -20  -4   4   27.63    4.20
 -20   4   4   31.00    4.39
  20   4  -4   27.97    3.47
 -20   4   4   30.19    3.17
 -20   4   4   22.64    3.57
 -18  -4   4    7.29    2.17
 -18  -4   4    4.72    1.91
 -18  -4   4    2.59    1.56
 -18   4   4    3.44    1.67
  18   4  -4    8.05    1.86
 -18   4   4    3.76    1.91
 -18   4   4    6.67    1.56
 -16  -4   4    6.91    2.16
 -16  -4   4    6.99    2.23
 -16  -4   4   11.92    2.50
 -16   4   4    8.34    2.16
 -16   4   4    7.58    1.75
  16   4  -4    4.95    1.48
 -16   4   4    7.43    1.88
 -14  -4   4   78.40    5.64
 -14  -4   4   80.69    5.75
 -14  -4   4   87.11    5.35
 -14   4   4   77.96    4.66
 -14   4   4   78.17    4.91
  14   4  -4   73.44    4.50
 -14   4   4   73.63    4.47
 -12  -4   4   11.98    2.58
 -12  -4   4   12.17    2.25
 -12  -4   4   12.53    2.56
  12   4  -4   14.05    2.03
 -12   4   4   15.41    2.06
  12   4  -4   10.12    2.14
 -12   4   4   13.71    2.19
 -12   4   4   15.08    2.22
 -10  -4   4   42.82    4.55
 -10  -4   4   52.65    3.53
 -10  -4   4   50.98    4.99
 -10  -4   4   44.00    3.34
  10   4  -4   48.84    3.28
 -10   4   4   44.54    2.87
 -10   4   4   50.05    4.77
 -10   4   4   49.95    3.51
 -10   4   4   47.36    3.11
  -8  -4   4    0.14    0.67
  -8  -4   4    0.97    1.11
  -8  -4   4    1.00    1.19
  -8  -4   4    1.06    0.93
   8   4  -4   -0.40    0.70
  -8   4   4    0.79    0.73
  -8   4   4   -1.98    0.91
  -8   4   4    0.82    0.99
  -8   4   4   -1.10    0.46
   6  -4  -4    4.51    1.33
  -6  -4   4    0.98    0.97
  -6  -4   4    2.89    1.45
  -6  -4   4    2.34    0.86
   6   4  -4    3.92    0.98
  -6   4   4    4.17    1.37
   6   4  -4    3.73    1.04
  -6   4   4    3.71    0.80
  -6   4   4    8.42    1.90
  -6   4   4    3.24    0.74
   4  -4  -4    8.99    1.85
  -4  -4   4    7.11    1.91
  -4  -4   4    8.86    1.08
  -4  -4   4    8.72    2.12
   4   4  -4    8.66    1.96
  -4   4   4   11.45    2.09
  -4   4   4    7.56    0.93
  -4   4   4   11.89    2.03
   4   4  -4    9.31    1.50
   4   4  -4    8.28    1.27
  -2  -4   4   70.36    5.06
   2  -4  -4   61.27    4.37
   2   4  -4   72.64    3.84
   2   4  -4   73.34    3.28
  -2   4   4   82.86    4.78
   2   4  -4   78.77    5.08
  -2   4   4   77.58    4.52
   2   4  -4   78.11    5.09
  -2   4   4   75.90    3.17
   0  -4   4   36.78    4.18
   0  -4  -4   39.38    1.88
   0  -4  -4   42.30    3.31
   0  -4  -4   42.95    4.06
   0   4  -4   41.37    2.11
   0   4   4   41.44    2.44
   0   4  -4   42.28    4.26
   0   4   4   43.48    3.38
   0   4  -4   41.27    2.71
   0   4   4   33.65    3.38
   0   4   4   39.67    3.18
   0   4   4   41.50    2.34
   0   4  -4   42.73    4.47
  -2  -4  -4    2.17    0.70
  -2  -4  -4    3.29    1.29
   2  -4   4    3.88    1.67
  -2  -4  -4    1.21    1.11
  -2   4  -4    3.52    1.47
  -2   4  -4    3.12    0.73
   2   4   4    0.84    0.99
  -2   4  -4    2.28    0.84
   2   4   4    1.45    0.70
   2   4   4    3.10    1.26
   2   4   4    1.09    1.31
   2   4   4    2.20    1.08
  -4  -4  -4    4.12    1.66
  -4  -4  -4    5.87    1.59
  -4  -4  -4    4.30    1.07
   4   4   4    4.28    1.43
   4   4   4    3.99    1.21
   4   4   4    1.44    1.16
  -4   4  -4    5.14    1.75
  -4   4  -4    3.03    0.82
  -6  -4  -4   42.13    2.89
  -6  -4  -4   38.39    4.20
  -6  -4  -4   40.20    3.31
   6   4   4   33.39    3.52
  -6   4  -4   38.33    2.57
  -6   4  -4   40.11    4.60
   6   4   4   40.21    3.31
  -8  -4  -4   36.87    4.21
  -8  -4  -4   32.27    3.40
   8   4   4   37.01    3.91
  -8   4  -4   32.01    3.00
   8   4   4   35.84    3.71
 -10  -4  -4    0.11    0.86
 -10  -4  -4   -1.65    1.11
 -10   4  -4    0.44    0.74
 -10   4  -4    0.99    0.98
  10   4   4   -0.78    1.70
  10   4   4    0.09    0.91
 -12  -4  -4    7.17    2.20
 -12  -4  -4    6.58    1.94
  12   4   4    7.77    1.85
 -12   4  -4    7.88    1.50
 -12   4  -4    3.87    1.81
 -12   4  -4    8.72    2.01
 -14  -4  -4   33.22    4.43
 -14  -4  -4   37.69    4.11
 -14   4  -4   35.94    4.08
  14   4   4   32.46    3.75
 -14   4  -4   37.42    2.84
 -14   4  -4   38.34    4.32
 -16  -4  -4    4.61    1.67
 -16  -4  -4    2.22    2.03
 -16   4  -4   -0.63    1.76
 -16   4  -4    2.56    1.84
  16   4   4    1.30    1.28
 -18  -4  -4    0.54    1.83
 -18  -4  -4    2.47    1.38
 -18  -4  -4    0.16    1.55
  18   4   4   -1.14    1.11
 -18   4  -4   -1.41    1.65
 -18   4  -4    1.46    2.14
 -20  -4  -4   -1.43    1.70
 -20  -4  -4    1.77    1.66
 -20  -4  -4    0.34    1.52
 -20   4  -4    1.86    1.98
  20   4   4    2.09    1.27
 -22  -4  -4    1.27    1.39
 -22  -4  -4    1.11    2.20
 -22  -4  -4   -0.07    1.66
  22   4   4   -0.20    1.15
 -22   4  -4    1.65    2.42
 -24  -4  -4    1.22    2.19
 -24  -4  -4    3.48    2.21
 -24  -4  -4    0.87    1.48
 -24   4  -4    0.57    1.92
  24   4   4   -1.59    1.09
 -24   4  -4    1.82    2.13
 -26  -4  -4    1.06    1.66
 -26  -4  -4    2.99    2.14
 -26  -4  -4    8.73    3.87
 -26   4  -4    4.83    2.93
 -26   4  -4    4.05    2.46
  26   4   4    5.07    2.19
 -27  -5   4    1.55    2.01
 -27  -5   4    2.12    2.30
 -27   5   4    0.65    2.13
  27   5  -4    2.49    2.10
 -27   5   4   13.86    3.23
 -25  -5   4    3.99    2.53
 -25  -5   4    0.90    1.62
 -25   5   4    9.00    2.73
  25   5  -4    0.09    1.40
 -25   5   4    0.81    1.75
 -23  -5   4   15.16    3.70
 -23  -5   4   20.05    4.17
 -23  -5   4   18.49    4.09
  23   5  -4   22.87    3.58
 -23   5   4   17.32    3.44
 -23   5   4   18.31    3.78
 -21  -5   4    6.76    2.69
 -21  -5   4    4.29    2.16
 -21  -5   4    6.68    2.56
 -21   5   4    9.49    2.61
  21   5  -4    4.93    1.94
 -21   5   4   11.76    2.62
 -19  -5   4   47.22    5.87
 -19  -5   4   35.93    4.83
 -19  -5   4   39.64    5.41
 -19   5   4   43.31    4.98
 -19   5   4   50.73    5.00
  19   5  -4   41.00    4.44
 -17  -5   4    0.14    1.63
 -17  -5   4    3.75    2.04
 -17  -5   4    2.09    1.93
 -17   5   4    6.30    1.93
 -17   5   4    4.66    1.52
 -17   5   4    4.64    1.89
  17   5  -4    4.08    1.56
 -15  -5   4   25.55    3.55
 -15  -5   4   17.44    3.44
 -15  -5   4   23.83    4.05
 -15   5   4   19.44    2.61
 -15   5   4   19.00    2.91
  15   5  -4   17.75    2.67
 -15   5   4   18.36    2.84
 -13  -5   4    0.01    1.27
 -13  -5   4    2.71    1.36
 -13  -5   4    0.72    1.33
 -13   5   4    1.82    1.42
  13   5  -4    1.11    1.08
 -13   5   4    4.68    1.44
 -13   5   4    0.59    0.83
 -11  -5   4   -1.34    0.92
 -11  -5   4    1.16    1.34
 -11  -5   4    0.57    0.89
  11   5  -4    1.00    0.94
 -11   5   4    3.92    1.54
  11   5  -4    1.60    0.96
 -11   5   4    0.11    0.92
 -11   5   4   -1.28    0.60
  -9  -5   4   18.33    2.25
  -9  -5   4   19.12    3.41
  -9  -5   4   27.83    2.66
  -9  -5   4   40.21    4.74
  -9   5   4   28.74    2.30
  -9   5   4   27.53    1.91
  -9   5   4   28.51    3.42
   9   5  -4   26.36    2.96
  -7  -5   4    5.14    1.07
  -7  -5   4    3.03    0.90
  -7  -5   4    3.29    1.69
  -7  -5   4    1.86    1.58
   7   5  -4    2.30    1.10
  -7   5   4    4.53    0.96
  -7   5   4    2.44    0.59
   5  -5  -4    1.16    1.06
  -5  -5   4   -1.05    1.11
  -5  -5   4    0.11    1.13
   5   5  -4   -0.87    0.66
   3  -5  -4   60.20    4.55
  -3  -5   4   59.94    5.80
   3   5  -4   58.03    3.71
   1  -5  -4   26.96    3.47
  -1  -5   4   21.35    3.57
   1  -5  -4   33.60    3.88
   1   5  -4   26.23    2.76
  -1   5   4   46.01    6.16
  -1   5   4   32.17    3.70
  -1  -5  -4   -0.30    1.22
   1  -5   4    0.10    1.45
  -1  -5  -4    0.09    1.13
   1   5   4    1.51    1.04
   1   5   4   -1.44    1.17
  -1   5  -4   -0.04    0.70
   1   5   4    0.79    0.97
  -3  -5  -4    5.49    1.74
  -3  -5  -4    4.25    0.87
  -3  -5  -4    4.37    0.83
  -3  -5  -4    1.96    1.51
   3   5   4    2.69    1.74
  -3   5  -4    4.25    1.26
  -3   5  -4    3.97    0.71
   3   5   4    1.96    1.24
   3   5   4    5.74    1.55
  -5  -5  -4    2.00    0.91
  -5  -5  -4    0.68    1.40
  -5  -5  -4    1.57    1.29
  -5  -5  -4    1.84    0.84
   5   5   4    0.65    1.08
   5   5   4    4.04    1.54
  -5   5  -4    2.16    0.72
  -7  -5  -4    7.43    1.96
  -7  -5  -4    7.37    2.36
  -7  -5  -4    2.69    1.04
  -7   5  -4    5.74    1.20
   7   5   4    8.23    2.28
   7   5   4    4.90    1.67
  -9  -5  -4   17.43    2.68
  -9  -5  -4   14.66    3.32
  -9  -5  -4   24.82    3.49
  -9   5  -4   20.56    2.38
   9   5   4   26.92    3.57
 -11  -5  -4   11.43    2.95
 -11  -5  -4    8.98    2.18
 -11  -5  -4   10.40    2.34
 -11   5  -4    7.23    1.68
 -11   5  -4   13.59    2.14
  11   5   4   12.00    2.50
 -13  -5  -4   33.86    4.83
 -13  -5  -4   52.74    5.23
 -13  -5  -4   41.42    4.74
 -13   5  -4   46.34    4.58
 -13   5  -4   39.02    4.06
  13   5   4   47.10    4.76
 -15  -5  -4    0.50    1.44
 -15  -5  -4    1.54    1.38
 -15  -5  -4    2.67    1.70
  15   5   4    0.33    1.23
 -15   5  -4    3.99    1.95
 -17  -5  -4   13.48    3.30
 -17  -5  -4    8.63    2.61
 -17  -5  -4   13.90    3.29
  17   5   4   10.55    2.58
 -17   5  -4    8.18    2.94
 -19  -5  -4    2.80    2.35
 -19  -5  -4    1.26    2.03
 -19  -5  -4    1.21    1.43
 -19   5  -4    1.29    2.12
  19   5   4    2.84    1.66
 -19   5  -4    2.57    1.78
 -21  -5  -4   -0.74    2.13
 -21  -5  -4    1.76    1.56
 -21  -5  -4    5.53    2.43
 -21   5  -4    0.80    1.73
 -21   5  -4   -0.21    2.34
  21   5   4    0.37    1.18
 -23  -5  -4    6.99    2.47
 -23  -5  -4    3.11    2.48
 -23   5  -4    7.96    3.28
 -23   5  -4    7.42    2.58
  23   5   4    3.81    2.14
 -24  -6   4   -0.01    1.90
 -24  -6   4    2.47    2.01
 -24   6   4   -0.12    1.68
  24   6  -4   -2.72    1.44
 -22  -6   4    0.69    2.14
 -22  -6   4    0.53    1.83
  22   6  -4   -1.12    1.31
 -22   6   4   -0.55    1.35
 -20  -6   4    4.06    2.27
 -20  -6   4    1.44    2.08
 -20   6   4    0.67    1.40
 -20   6   4    8.33    2.78
  20   6  -4    2.63    1.68
 -18  -6   4    4.60    2.49
 -18  -6   4   -1.90    1.31
 -18   6   4    4.12    1.68
 -18   6   4    0.04    1.05
  18   6  -4    0.46    1.18
 -16  -6   4   -1.41    1.33
 -16  -6   4   -0.29    1.50
 -16   6   4    2.15    1.40
 -16   6   4   -0.73    0.96
  16   6  -4   -1.52    0.94
 -14  -6   4   14.95    3.54
 -14  -6   4   10.41    3.31
 -14   6   4   13.63    1.92
  14   6  -4   14.44    2.62
 -14   6   4   17.84    2.65
 -12  -6   4   -0.52    1.36
 -12  -6   4    2.85    1.88
  12   6  -4    1.58    1.41
 -12   6   4    5.38    1.49
 -12   6   4    0.77    0.76
 -12   6   4    1.08    0.81
 -10  -6   4   -0.91    1.37
 -10  -6   4    1.04    1.60
 -10  -6   4    0.34    1.08
 -10   6   4    1.53    0.86
  10   6  -4    1.79    1.16
  -8  -6   4    1.21    1.45
  -8  -6   4    1.07    1.64
   8   6  -4    0.29    1.04
  -6  -6   4    9.05    2.91
  -6  -6   4    7.71    2.55
   6   6  -4    8.80    1.92
  -4  -6   4    7.16    2.60
   4  -6  -4    5.54    1.93
   4   6  -4    4.97    1.53
  -4   6   4    6.88    1.94
   2  -6  -4   13.87    2.84
  -2  -6   4   14.44    3.26
   2   6  -4   15.62    2.38
  -2   6   4   17.60    2.95
   0  -6   4   35.34    4.88
   0  -6  -4   23.85    3.89
   0  -6  -4   19.14    3.31
   0   6   4   30.97    3.89
   0   6  -4   30.67    3.35
  -2  -6  -4    1.18    1.48
  -2  -6  -4   -1.98    1.07
  -2   6  -4    0.90    1.00
   2   6   4    0.74    1.21
   2   6   4    1.61    1.36
  -4  -6  -4   70.34    6.84
  -4  -6  -4   60.66    6.04
   4   6   4   74.75    5.29
  -4   6  -4   67.17    4.45
   4   6   4   64.28    4.41
  -6  -6  -4   -0.28    1.27
  -6  -6  -4    1.13    0.83
  -6  -6  -4    0.03    1.33
  -6  -6  -4    0.08    0.69
   6   6   4    0.51    1.22
   6   6   4   -0.31    1.73
  -6   6  -4   -0.83    0.79
  -8  -6  -4    0.32    1.60
  -8  -6  -4    0.90    1.42
   8   6   4    1.07    1.32
  -8   6  -4   -0.62    0.59
  -8   6  -4    0.61    0.65
 -10  -6  -4    1.48    1.84
 -10  -6  -4    2.27    1.50
 -10   6  -4    0.84    0.83
  10   6   4   -0.39    1.08
 -12  -6  -4    2.13    1.63
 -12  -6  -4   -0.04    1.83
  12   6   4    1.79    1.49
 -12   6  -4    1.36    1.60
 -12   6  -4   -0.10    0.97
 -14  -6  -4   20.52    3.59
 -14  -6  -4   15.44    3.91
 -14   6  -4   15.83    3.15
 -14   6  -4   20.13    2.87
  14   6   4   18.07    3.43
 -16  -6  -4   21.14    3.80
 -16  -6  -4   21.42    4.68
 -16   6  -4   12.52    2.55
  16   6   4   15.62    3.27
 -16   6  -4   12.10    3.27
 -18  -6  -4    0.80    1.64
 -18  -6  -4    5.03    2.62
 -18   6  -4   -0.01    1.61
  18   6   4    2.96    2.07
 -20  -6  -4    0.20    2.07
 -20  -6  -4    2.68    1.93
 -20   6  -4   -0.63    1.48
  20   6   4    0.22    1.60
 -19  -7   4    0.74    2.45
 -19  -7   4    0.00    2.31
 -19   7   4    0.89    1.19
  19   7  -4   -0.89    1.41
 -17  -7   4    4.30    2.64
 -17  -7   4   -0.56    2.14
  17   7  -4    0.97    1.66
 -17   7   4    4.59    1.69
 -15  -7   4   17.46    4.04
 -15  -7   4   15.15    3.88
  15   7  -4   13.47    2.74
 -13  -7   4    5.58    2.70
 -13  -7   4   12.80    3.50
  13   7  -4   11.64    2.59
 -11  -7   4    2.63    2.36
 -11  -7   4    3.50    2.35
  11   7  -4    6.79    2.07
  -9  -7   4    0.48    1.70
  -9  -7   4   -2.55    1.67
   9   7  -4    1.08    1.37
  -7  -7   4    5.84    2.71
   7   7  -4    3.43    1.57
  -7   7   4    2.88    1.63
  -5  -7   4   22.91    4.53
  -5   7   4   23.13    3.79
   5   7  -4   16.35    2.78
   3  -7  -4    1.95    1.59
  -3  -7   4    4.64    2.85
   3   7  -4    1.42    1.39
  -3   7   4    4.86    1.96
  -1  -7   4   31.60    5.23
   1  -7  -4   24.43    4.11
  -1   7   4   23.96    3.79
   1   7  -4   33.09    3.87
  -1  -7  -4   -0.30    1.53
  -1   7  -4    0.66    1.22
   1   7   4   -0.62    1.09
  -3  -7  -4    1.83    1.81
  -3  -7  -4   -0.42    1.53
   3   7   4    1.42    1.38
  -3   7  -4    1.05    1.14
  -5  -7  -4    1.03    1.68
  -5  -7  -4    2.72    2.06
  -5   7  -4    1.99    1.40
   5   7   4    0.67    1.71
  -7  -7  -4    4.74    2.58
  -7  -7  -4    3.22    2.20
  -7   7  -4    6.75    1.91
   7   7   4    3.68    1.76
  -9  -7  -4    1.76    2.04
  -9  -7  -4    3.71    2.42
  -9   7  -4    0.73    1.25
   9   7   4    0.30    1.48
 -11  -7  -4   20.65    3.94
 -11  -7  -4   30.80    5.34
  11   7   4   21.59    3.83
 -13  -7  -4   10.42    3.14
 -13  -7  -4    4.09    2.61
 -13   7  -4    9.83    2.27
  13   7   4    7.43    2.61
 -15  -7  -4    4.30    2.15
 -15  -7  -4    2.36    2.67
  15   7   4    0.19    1.75
 -15   7  -4    0.15    1.15
 -10  -8   4   -0.07    2.25
 -10   8   4   -1.21    1.42
  10   8  -4    3.49    1.79
  -8  -8   4    4.66    3.07
   8   8  -4    4.74    1.95
  -8   8   4    2.79    2.12
  -6  -8   4    4.94    3.13
  -6   8   4    9.23    2.76
   6   8  -4    7.92    2.38
  -4  -8   4    2.08    2.59
  -4   8   4    0.75    1.51
   4   8  -4    0.98    1.46
   2   8  -4    2.40    1.60
  -2   8   4    4.46    2.16
   0  -8  -4    3.74    2.37
   0   8   4    3.92    2.25
   0   8  -4    2.23    1.66
  -2  -8  -4    0.05    1.97
   2   8   4    0.52    1.53
  -2   8  -4    1.79    1.58
  -4  -8  -4   -0.11    1.97
  -4  -8  -4   -1.13    1.61
  -4   8  -4   -1.17    1.50
   4   8   4    1.08    1.89
  -6  -8  -4    9.80    3.55
  -6  -8  -4    7.86    3.06
   6   8   4    8.23    2.72
  -6   8  -4    5.31    2.11
 -34   0   5    1.30    2.68
  34   0  -5   -0.05    1.58
  32   0  -5    0.16    1.26
 -32   0   5    0.63    2.13
 -32   0   5    0.48    1.58
 -30   0   5    0.27    1.93
  30   0  -5    2.13    1.66
 -30   0   5    1.17    1.36
  28   0  -5    0.20    1.19
 -28   0   5   -0.01    1.26
 -28   0   5   -0.99    1.15
 -28   0   5   -0.35    1.61
  26   0  -5    1.04    1.36
 -26   0   5    1.61    2.03
 -26   0   5   -0.99    1.07
 -26   0   5    1.29    1.77
 -24   0   5    0.17    1.57
 -24   0   5   -0.78    1.09
  24   0  -5    2.09    1.19
 -24   0   5   -0.71    1.05
 -22   0   5   -0.78    1.03
  22   0  -5   -0.05    0.83
 -22   0   5   -1.59    1.07
 -22   0   5    1.12    1.15
 -20   0   5    0.46    1.48
 -20   0   5    0.85    1.02
  20   0  -5    0.02    0.73
 -20   0   5   -0.44    0.75
 -18   0   5    0.57    1.26
  18   0  -5   -0.48    1.23
  18   0  -5    0.03    0.54
 -18   0   5   -1.82    1.03
 -18   0   5   -0.20    0.80
  16   0  -5   -0.21    0.49
 -16   0   5    0.89    1.12
 -16   0   5    0.74    0.71
 -16   0   5   -0.16    0.51
 -16   0   5   -0.68    0.99
  16   0  -5   -0.08    1.09
 -14   0   5   -0.38    0.89
  14   0  -5    0.12    0.62
 -14   0   5    0.45    0.61
 -14   0   5    0.49    0.62
  14   0  -5   -0.51    0.87
  14   0  -5   -0.19    0.83
  12   0  -5   -0.48    0.78
  12   0  -5    2.53    1.18
 -12   0   5   -0.26    0.52
  12   0  -5    0.05    0.57
 -12   0   5   -0.16    0.50
 -12   0   5    0.12    0.46
 -10   0   5    0.69    0.86
 -10   0   5    0.53    0.46
  10   0  -5   -0.28    0.48
  10   0  -5    0.04    0.75
 -10   0   5   -0.13    0.42
  10   0  -5   -1.55    0.67
  -8   0   5    0.76    0.50
   8   0  -5   -0.08    0.68
  -8   0   5    0.20    0.85
   8   0  -5    0.16    0.46
   8   0  -5   -0.33    0.37
  -8   0   5   -0.05    0.33
   6   0  -5    0.00    0.63
  -6   0   5   -0.50    0.36
   6   0  -5    0.16    0.33
  -6   0   5    0.71    0.71
   4   0  -5    0.09    0.50
  -4   0   5   -0.58    0.63
   2   0  -5    0.00    0.29
  -2   0   5    0.32    0.34
   2   0  -5   -0.44    0.32
  -2   0   5   -0.39    0.59
   0   0   5   -0.30    0.62
   0   0  -5   -1.04    0.45
   0   0  -5   -0.25    0.35
   2   0   5    0.03    0.75
   2   0   5    0.22    0.37
  -2   0  -5   -0.32    0.59
  -2   0  -5    0.18    0.36
   4   0   5   -0.46    0.37
  -4   0  -5   -1.73    0.49
   4   0   5    0.59    0.81
  -4   0  -5    0.80    0.44
  -6   0  -5   -0.68    0.54
  -6   0  -5    0.61    0.45
   6   0   5    0.23    0.43
   6   0   5    0.10    0.91
  -8   0  -5    0.35    0.46
  -8   0  -5    0.38    0.94
  -8   0  -5    0.80    1.43
   8   0   5   -0.41    0.85
   8   0   5    0.18    0.48
  10   0   5    0.40    0.90
 -10   0  -5    0.39    0.53
 -10   0  -5   -0.61    0.58
 -10   0  -5    0.97    1.45
  10   0   5   -0.51    0.43
  12   0   5    0.06    0.55
 -12   0  -5    0.10    0.53
 -12   0  -5    0.30    1.42
 -12   0  -5   -0.68    0.62
 -14   0  -5   -0.06    0.55
 -14   0  -5    0.78    1.12
  14   0   5    0.10    0.66
 -14   0  -5    0.13    1.48
 -16   0  -5   -0.35    0.83
  16   0   5   -0.74    0.53
 -16   0  -5    0.42    1.83
 -18   0  -5   -1.17    1.52
  18   0   5    0.59    0.86
 -20   0  -5    1.82    2.07
  20   0   5    0.52    0.81
 -22   0  -5   -1.67    1.77
  22   0   5   -0.83    0.71
 -24   0  -5   -0.73    2.10
  24   0   5   -0.72    0.75
  26   0   5    0.65    1.14
 -26   0  -5    2.89    2.58
 -28   0  -5    2.29    2.53
  28   0   5   -0.62    1.26
  30   0   5    1.10    1.41
 -30   0  -5    1.04    2.81
 -30   0  -5   -0.01    2.33
 -33  -1   5   -0.29    2.50
 -33  -1   5    1.28    1.87
 -33   1   5    0.61    2.39
 -33   1   5    4.11    2.32
  33   1  -5   -0.09    1.49
 -31  -1   5    4.33    2.79
 -31  -1   5    2.04    1.57
 -31   1   5   -1.13    1.93
 -31   1   5    1.44    1.95
 -31   1   5    3.21    1.55
  31   1  -5    0.27    1.37
 -29  -1   5   -0.15    1.69
 -29  -1   5    3.57    1.70
  29   1  -5    0.75    1.54
 -29   1   5    4.41    2.52
 -29   1   5    1.48    1.41
 -29   1   5    0.89    2.02
 -27  -1   5   12.93    2.52
 -27  -1   5    8.78    3.15
  27   1  -5   14.44    2.73
 -27   1   5   15.86    2.42
 -27   1   5    8.19    2.97
 -27   1   5   12.15    3.66
 -25  -1   5    2.71    1.79
  25  -1  -5    0.21    1.05
 -25  -1   5    0.73    1.32
 -25   1   5   -1.12    1.32
  25   1  -5    1.56    1.23
 -25   1   5    0.92    1.29
 -25   1   5    2.77    2.11
  23  -1  -5    0.93    1.09
 -23  -1   5    2.75    1.33
 -23  -1   5    2.86    1.86
 -23   1   5    2.71    1.77
 -23   1   5   -0.13    1.09
  23   1  -5    2.17    1.11
 -23   1   5    0.25    1.35
 -21  -1   5   36.74    4.78
  21  -1  -5   52.71    3.86
 -21  -1   5   50.65    3.70
 -21   1   5   48.21    2.93
 -21   1   5   43.22    5.15
  21   1  -5   39.61    3.89
 -21   1   5   45.82    5.26
 -19  -1   5   29.90    3.06
  19  -1  -5   28.03    3.83
 -19  -1   5   28.56    4.08
  19   1  -5   38.45    3.49
 -19   1   5   27.32    3.96
 -19   1   5   38.19    4.43
 -17  -1   5   -0.77    0.77
  17  -1  -5    0.64    1.32
 -17  -1   5    0.48    0.74
 -17  -1   5   -1.42    0.58
  17   1  -5    0.62    1.21
 -17   1   5    1.00    0.75
 -17   1   5    0.53    0.96
 -17   1   5    1.36    1.30
  17   1  -5    2.03    0.96
 -15  -1   5    5.99    1.74
 -15  -1   5    5.31    1.29
  15  -1  -5    3.06    1.59
 -15  -1   5    5.36    1.23
 -15   1   5    5.25    1.20
  15   1  -5    6.09    1.32
  15   1  -5    5.51    1.82
 -15   1   5    4.57    1.63
 -15   1   5    6.68    1.76
 -13  -1   5   -0.39    0.65
  13  -1  -5   -0.44    0.70
 -13  -1   5   -0.48    0.42
  13  -1  -5    0.98    1.00
 -13  -1   5    1.55    1.09
  13   1  -5   -0.43    0.47
  13   1  -5   -0.04    0.75
 -13   1   5    0.42    0.82
 -13   1   5    0.26    0.98
 -13   1   5   -0.19    0.52
  13   1  -5   -0.66    0.80
  13   1  -5    0.00    0.91
 -11  -1   5    1.58    0.86
  11  -1  -5    2.16    1.07
  11  -1  -5    1.39    1.04
 -11  -1   5    2.39    0.76
 -11  -1   5    1.63    1.11
 -11   1   5    1.96    0.98
  11   1  -5    2.27    0.73
 -11   1   5    1.75    0.76
  11   1  -5    2.24    1.14
  11   1  -5    1.72    0.87
  11   1  -5    3.42    1.32
 -11   1   5    0.80    1.04
  -9  -1   5   25.86    2.00
   9  -1  -5   26.93    2.63
   9  -1  -5   30.30    2.37
  -9  -1   5   27.14    2.73
  -9  -1   5   28.44    1.78
   9   1  -5   32.25    1.91
  -9   1   5   26.78    2.59
   9   1  -5   31.43    2.93
   9   1  -5   24.77    1.96
  -7  -1   5    9.07    1.02
  -7  -1   5    9.56    1.29
   7  -1  -5    9.84    1.46
  -7  -1   5   11.12    1.70
   7  -1  -5    8.31    1.36
  -7  -1   5    9.23    1.37
   7   1  -5    9.45    1.30
   7   1  -5    9.35    1.07
  -7   1   5    7.01    1.35
   7   1  -5    9.74    1.51
  -5  -1   5  280.58    9.85
  -5  -1   5  272.91    8.82
   5  -1  -5  293.24    9.71
   5  -1  -5  275.85    8.62
  -5  -1   5  265.27    9.62
   5   1  -5  270.65    9.74
  -5   1   5  276.62    9.67
   5   1  -5  269.05    9.50
   5   1  -5  274.27    9.45
   5   1  -5  270.76    8.85
  -3  -1   5   16.26    1.63
  -3  -1   5   22.88    1.73
   3  -1  -5   18.45    1.73
  -3  -1   5   18.58    0.95
  -3   1   5   20.07    1.59
   3   1  -5   18.99    0.97
   3   1  -5   17.38    1.67
   3   1  -5   19.60    1.60
  -1  -1   5   70.13    3.46
  -1  -1   5   68.46    3.43
   1  -1  -5   76.58    3.48
  -1   1   5   73.95    2.44
  -1   1   5   75.93    3.46
   1   1  -5   78.92    3.55
   1   1  -5   71.06    3.39
   1  -1   5  829.42   25.05
  -1  -1  -5  783.10   23.79
  -1  -1  -5  785.28   25.02
   1  -1   5  776.47   24.94
  -1   1  -5  781.20   24.98
  -1   1  -5  797.66   24.97
   1   1   5  781.89   25.06
   1   1   5  792.95   24.71
  -3  -1  -5    6.48    1.59
  -3  -1  -5    8.06    1.38
   3  -1   5    6.33    1.29
  -3  -1  -5    6.47    1.10
   3  -1   5    7.83    0.66
  -3   1  -5    8.59    0.60
   3   1   5    8.71    1.19
   3   1   5   10.31    1.56
  -3   1  -5    7.45    1.34
  -5  -1  -5    0.56    0.57
   5  -1   5    0.31    0.81
   5  -1   5    1.30    0.42
  -5  -1  -5    2.00    1.36
  -5  -1  -5    1.67    0.93
  -5   1  -5    0.69    0.37
  -5   1  -5    2.15    0.92
   5   1   5    2.91    0.84
   5   1   5    2.68    1.11
  -7  -1  -5    6.24    1.61
  -7  -1  -5    3.34    1.19
   7  -1   5    4.75    0.81
   7  -1   5    4.11    1.32
  -7  -1  -5    3.12    0.91
  -7   1  -5    3.40    0.68
   7   1   5    1.39    1.12
   7   1   5    3.92    0.93
  -7   1  -5    3.99    1.26
  -9  -1  -5    9.74    1.97
  -9  -1  -5   10.31    1.48
   9  -1   5   11.65    1.32
  -9  -1  -5   10.77    2.25
   9  -1   5   11.76    2.06
  -9   1  -5   11.09    1.26
  -9   1  -5   11.01    1.94
  -9   1  -5    7.57    2.07
   9   1   5    9.55    1.87
   9   1   5   10.34    1.42
 -11  -1  -5    1.19    1.56
  11  -1   5    2.27    0.74
 -11  -1  -5    1.89    1.22
 -11  -1  -5    2.16    0.96
  11   1   5    2.18    1.24
 -11   1  -5    2.66    1.83
  11   1   5    2.25    0.87
 -11   1  -5    2.08    0.67
 -11   1  -5    2.53    1.31
 -13  -1  -5   67.92    4.80
  13  -1   5   68.68    3.56
 -13  -1  -5   67.70    5.09
 -13  -1  -5   63.85    3.85
 -13   1  -5   59.95    4.50
 -13   1  -5   65.76    3.48
  13   1   5   66.51    3.82
 -13   1  -5   67.12    5.12
  15  -1   5   11.68    1.75
 -15  -1  -5   12.63    2.97
  15   1   5    8.89    1.66
 -15   1  -5   10.28    1.62
 -15   1  -5    9.59    2.39
 -15   1  -5   11.77    2.85
 -17  -1  -5   10.06    3.00
  17  -1   5    8.12    1.66
 -17   1  -5    8.23    2.61
 -17   1  -5    7.41    2.60
 -17   1  -5    4.22    1.49
  17   1   5    9.54    1.84
 -19  -1  -5    6.46    2.58
  19  -1   5    5.44    1.48
  19   1   5    7.83    1.91
 -19   1  -5    9.52    2.93
 -21  -1  -5    2.29    2.27
  21  -1   5    0.15    0.94
  21   1   5    1.62    1.11
 -21   1  -5    3.93    2.49
 -23  -1  -5   11.84    3.36
  23  -1   5   11.19    2.32
 -23   1  -5   11.62    3.70
  23   1   5   11.33    2.42
 -25  -1  -5    1.63    2.24
  25  -1   5    7.13    2.01
 -25  -1  -5    4.70    2.79
 -25   1  -5    6.81    3.09
  25   1   5    4.21    1.93
  27  -1   5    0.63    1.46
 -27  -1  -5   -0.93    2.10
 -27  -1  -5   -2.02    2.07
  27   1   5    1.36    1.53
 -27   1  -5   -0.68    2.22
 -29  -1  -5    7.98    3.73
 -29  -1  -5   -0.56    2.47
 -29  -1  -5    3.56    2.52
  29  -1   5    4.46    2.05
  29   1   5    5.01    2.08
 -29   1  -5    1.63    2.39
 -29   1  -5    3.69    2.66
 -34  -2   5    0.62    2.63
 -34  -2   5    0.90    2.18
  34   2  -5    0.33    1.49
 -34   2   5   -2.00    2.02
 -34   2   5    8.24    2.70
 -32  -2   5   -0.53    2.41
 -32  -2   5    1.41    2.10
 -32   2   5    0.04    2.01
  32   2  -5   -0.91    1.31
 -32   2   5    6.18    2.69
 -30  -2   5   -0.53    1.38
 -30  -2   5    1.87    2.14
 -30   2   5    0.04    1.87
  30   2  -5    0.13    1.38
 -30   2   5    3.32    1.96
 -28  -2   5    1.84    1.45
 -28  -2   5    0.03    2.03
 -28   2   5    6.46    2.63
 -28   2   5   -0.27    1.82
  28   2  -5    0.15    1.15
 -26  -2   5   18.53    4.11
 -26  -2   5   24.42    3.66
 -26   2   5   32.96    5.08
 -26   2   5   20.64    4.23
  26   2  -5   18.49    3.06
 -24  -2   5   69.91    4.96
 -24  -2   5   60.79    6.94
 -24   2   5   55.53    6.45
 -24   2   5   58.76    6.55
  24   2  -5   57.28    4.40
 -22  -2   5    2.21    1.62
  22  -2  -5    2.88    2.81
 -22  -2   5    5.83    2.25
  22   2  -5    2.75    1.36
 -22   2   5    1.28    1.69
 -22   2   5    3.90    1.98
  20  -2  -5    1.91    1.93
 -20  -2   5    2.28    1.44
 -20  -2   5    1.37    1.46
 -20   2   5    1.32    1.64
 -20   2   5    4.71    1.72
  20   2  -5    2.99    1.27
 -18  -2   5    2.42    1.43
 -18  -2   5    9.06    2.27
  18  -2  -5    1.51    1.49
 -18   2   5    3.23    1.61
  18   2  -5    5.70    1.42
 -18   2   5    3.38    1.73
  16  -2  -5    0.59    1.30
 -16  -2   5    0.64    1.03
 -16  -2   5    1.53    0.84
 -16  -2   5    1.93    1.41
  16   2  -5    1.50    1.23
  16   2  -5    0.13    0.69
 -16   2   5    1.05    1.15
 -16   2   5    1.39    1.11
 -16   2   5    1.80    1.13
 -14  -2   5   18.33    2.75
  14  -2  -5   16.22    2.32
 -14  -2   5   17.15    2.07
 -14  -2   5   11.29    1.95
 -14   2   5   13.69    2.36
  14   2  -5   17.41    2.83
  14   2  -5   14.10    2.09
  14   2  -5   13.44    1.84
 -14   2   5   12.28    2.16
 -14   2   5   17.89    2.26
 -12  -2   5    0.50    0.93
 -12  -2   5    1.22    0.61
 -12  -2   5    2.45    1.14
  12  -2  -5    0.80    0.93
  12  -2  -5    1.62    0.98
 -12  -2   5    1.98    1.10
  12   2  -5   -0.05    0.85
 -12   2   5    1.69    0.56
 -12   2   5    1.14    0.89
  12   2  -5    1.80    0.76
 -12   2   5    1.84    1.03
  12   2  -5   -0.18    0.89
  12   2  -5    3.33    1.26
 -10  -2   5   20.84    2.48
  10  -2  -5   26.07    2.56
 -10  -2   5   19.74    2.53
  10  -2  -5   23.95    2.24
 -10  -2   5   22.97    2.11
 -10  -2   5   24.05    2.66
  10   2  -5   21.29    2.45
 -10   2   5   23.30    2.56
  10   2  -5   21.39    1.98
  10   2  -5   23.54    2.66
 -10   2   5   23.31    1.47
 -10   2   5   18.27    2.24
  -8  -2   5    5.87    0.99
  -8  -2   5    5.71    1.33
  -8  -2   5    7.87    1.52
  -8  -2   5    6.69    1.49
   8  -2  -5    4.36    1.10
   8  -2  -5    7.05    1.10
  -8   2   5    5.71    1.20
   8   2  -5    4.80    0.87
  -8   2   5    6.15    0.90
   8   2  -5    4.15    1.28
   8   2  -5    4.61    1.29
   6  -2  -5    7.87    1.02
  -6  -2   5    7.12    1.44
  -6  -2   5    9.90    1.53
   6  -2  -5    6.36    1.13
  -6  -2   5    8.17    1.08
   6  -2  -5    8.07    1.08
  -6  -2   5    6.60    1.44
   6   2  -5    7.02    1.33
  -6   2   5    7.84    1.03
   6   2  -5    7.80    1.35
   6   2  -5    6.35    0.93
  -6   2   5    8.19    1.28
   6   2  -5    7.33    1.49
   4  -2  -5  338.58   11.42
  -4  -2   5  342.67   12.40
   4  -2  -5  332.57   11.42
   4  -2  -5  343.81   10.86
  -4  -2   5  347.08   11.07
  -4  -2   5  336.13   11.65
   4   2  -5  346.79   12.29
   4   2  -5  342.76   11.68
   4   2  -5  350.02   10.99
   4   2  -5  345.46   12.18
  -4   2   5  326.32   11.45
  -4   2   5  331.74   11.46
  -4   2   5  345.96   11.30
   2  -2  -5  278.27    9.97
   2  -2  -5  286.55    9.32
  -2  -2   5  278.94   10.71
   2  -2  -5  284.02    9.79
  -2  -2   5  295.78    9.90
   2   2  -5  283.04    9.17
  -2   2   5  280.32    9.84
   2   2  -5  303.53   10.75
  -2   2   5  292.52    9.82
   2   2  -5  279.19    9.88
   2   2  -5  289.73   10.53
  -2   2   5  288.10    9.71
   0  -2  -5  118.47    4.82
   0  -2   5  113.17    4.66
   0  -2  -5  114.37    5.04
   0  -2  -5  114.46    4.48
   0  -2   5  105.98    5.38
   0  -2  -5  115.73    4.51
   0   2  -5  114.59    4.72
   0   2   5  107.70    4.75
   0   2  -5  119.37    5.51
   0   2  -5  113.92    3.97
   0   2   5  116.15    4.42
   2  -2   5   26.37    1.98
  -2  -2  -5   27.89    2.11
  -2  -2  -5   30.58    2.18
  -2  -2  -5   24.60    1.73
  -2  -2  -5   26.05    2.48
   2   2   5   30.81    2.25
  -2   2  -5   32.55    2.13
   2   2   5   29.44    2.26
  -2   2  -5   25.61    2.64
  -4  -2  -5    9.44    1.50
  -4  -2  -5    8.36    1.56
  -4  -2  -5    6.10    1.03
  -4  -2  -5    9.66    1.55
   4  -2   5   10.07    1.50
  -4  -2  -5    6.00    1.34
   4   2   5    6.21    1.39
  -4   2  -5   11.01    1.59
   4   2   5    7.83    1.39
  -4   2  -5    9.75    0.88
  -4   2  -5    8.31    1.65
   6  -2   5    5.17    1.32
  -6  -2  -5    2.77    1.31
  -6  -2  -5    2.11    1.19
  -6  -2  -5    4.57    1.33
  -6  -2  -5    2.71    0.96
  -6   2  -5    3.85    0.66
   6   2   5    2.89    1.01
   6   2   5    1.78    1.02
  -6   2  -5    3.49    1.10
   6   2   5    3.84    1.55
  -8  -2  -5   10.97    1.75
   8  -2   5   10.75    1.77
  -8  -2  -5    8.48    1.73
  -8  -2  -5    9.16    1.80
  -8  -2  -5    6.70    1.65
   8   2   5    5.77    1.84
  -8   2  -5   10.58    1.85
   8   2   5    8.25    1.79
   8   2   5    7.47    1.43
  -8   2  -5    7.27    0.99
 -10  -2  -5   32.78    3.33
 -10  -2  -5   38.67    3.97
 -10  -2  -5   34.03    3.64
 -10  -2  -5   30.29    3.10
 -10   2  -5   30.72    3.26
  10   2   5   33.07    3.06
 -10   2  -5   35.36    2.12
  10   2   5   33.34    3.74
  10   2   5   31.57    3.86
 -12  -2  -5   10.43    2.19
 -12  -2  -5    9.22    2.05
 -12  -2  -5    4.88    1.62
 -12   2  -5    9.14    1.34
 -12   2  -5   10.17    2.05
  12   2   5    8.58    1.62
  12   2   5   10.86    3.15
 -12   2  -5    9.41    2.46
 -14  -2  -5    9.83    2.22
 -14  -2  -5   10.84    2.54
  14   2   5    9.45    1.76
 -14   2  -5    9.64    2.41
 -14   2  -5   11.47    2.75
 -14   2  -5   10.33    1.55
 -16  -2  -5    1.67    1.55
  16  -2   5    2.62    1.06
 -16  -2  -5    1.51    1.68
 -16   2  -5    0.82    1.51
 -16   2  -5    2.92    1.00
 -16   2  -5   -1.61    1.72
  16   2   5    3.09    1.22
 -18  -2  -5    3.41    1.85
 -18  -2  -5    3.81    1.96
  18  -2   5    8.15    1.76
  18   2   5    6.15    1.67
 -18   2  -5    8.02    2.35
 -18   2  -5    8.29    2.79
 -20  -2  -5   66.40    5.27
 -20  -2  -5   65.71    6.86
  20  -2   5   72.65    4.55
  20   2   5   64.75    4.57
 -20   2  -5   60.94    6.75
  22  -2   5    0.59    1.07
 -22  -2  -5   -1.55    1.59
 -22  -2  -5   -1.30    1.59
  22   2   5    1.08    1.23
 -22   2  -5    2.29    2.35
 -24  -2  -5   11.10    3.00
 -24  -2  -5    6.69    3.05
 -24   2  -5    7.64    3.16
  24   2   5    9.17    2.28
 -26  -2  -5   10.16    3.47
 -26  -2  -5    9.50    3.34
  26   2   5    5.30    1.97
 -26   2  -5    9.68    3.62
 -28  -2  -5    0.53    2.18
 -28  -2  -5    0.65    2.50
 -28  -2  -5    3.35    2.71
  28   2   5    3.29    1.77
 -28   2  -5    2.56    2.79
 -30  -2  -5    2.04    2.28
 -30  -2  -5    2.75    2.99
 -30  -2  -5    7.65    3.25
 -30   2  -5    2.99    2.79
 -30   2  -5    7.99    3.32
  30   2   5    4.51    2.43
 -31  -3   5    1.33    2.39
 -31  -3   5    1.70    2.09
 -31   3   5    0.80    2.03
  31   3  -5    0.59    1.49
 -31   3   5   10.09    3.04
 -29  -3   5    3.74    2.28
 -29  -3   5    4.41    3.16
 -29   3   5    3.05    2.27
  29   3  -5    1.33    1.68
 -29   3   5   14.87    3.70
 -27  -3   5    0.24    2.15
 -27  -3   5   -2.24    1.33
 -27   3   5    1.72    1.85
 -27   3   5    0.55    1.60
  27   3  -5    1.02    1.26
 -25  -3   5   -0.87    1.52
 -25  -3   5    1.93    1.73
  25   3  -5    0.43    1.12
 -25   3   5   -0.08    1.84
 -25   3   5   -0.69    1.74
 -23  -3   5   -0.14    1.51
 -23  -3   5    0.25    1.82
 -23   3   5    0.49    1.52
 -23   3   5    1.65    1.49
  23   3  -5    0.09    1.08
 -21  -3   5    7.77    2.33
 -21  -3   5    4.01    2.08
 -21  -3   5    6.90    2.13
  21   3  -5    7.30    1.79
 -21   3   5    5.70    2.03
 -21   3   5   10.31    2.89
 -19  -3   5    9.10    2.23
 -19  -3   5    8.38    2.27
 -19  -3   5    9.02    2.53
  19   3  -5   14.26    2.25
 -19   3   5    7.43    2.05
 -19   3   5    9.56    1.54
 -19   3   5    6.24    2.22
 -17  -3   5    2.81    1.70
 -17  -3   5    3.43    1.70
 -17  -3   5    2.88    1.53
 -17   3   5    0.82    1.13
  17   3  -5    2.38    1.07
 -17   3   5    2.77    1.72
 -17   3   5    3.63    1.07
 -15  -3   5  107.41    6.29
 -15  -3   5  125.68    6.70
 -15  -3   5  104.22    6.33
 -15   3   5  105.24    5.95
 -15   3   5  110.94    4.86
 -15   3   5  108.47    6.15
  15   3  -5  103.50    5.32
 -13  -3   5   45.20    4.40
 -13  -3   5   37.98    4.02
 -13  -3   5   43.71    4.20
 -13  -3   5   38.16    2.90
 -13   3   5   34.07    3.45
  13   3  -5   37.14    3.99
 -13   3   5   42.81    2.64
  13   3  -5   38.54    2.79
 -13   3   5   41.15    3.32
  13   3  -5   45.21    4.08
 -11  -3   5    9.60    2.04
 -11  -3   5    9.02    2.02
 -11  -3   5    8.90    1.79
 -11  -3   5    8.74    1.48
 -11   3   5    7.20    1.56
  11   3  -5    8.89    1.92
 -11   3   5    6.67    1.31
 -11   3   5    7.39    1.47
  11   3  -5   10.66    2.04
  11   3  -5    7.23    1.32
  -9  -3   5  100.07    4.64
   9  -3  -5   95.60    4.47
  -9  -3   5   97.46    5.46
  -9  -3   5  104.57    5.09
  -9  -3   5   95.83    5.64
  -9   3   5  101.53    4.51
   9   3  -5   95.66    4.45
   9   3  -5   91.49    4.94
  -9   3   5   86.31    4.45
  -9   3   5   93.89    4.63
   9   3  -5   96.59    5.34
  -7  -3   5    1.03    1.08
  -7  -3   5    0.91    0.73
   7  -3  -5    1.86    0.77
   7  -3  -5    0.90    0.69
  -7  -3   5    1.89    0.82
  -7  -3   5    0.38    0.91
  -7   3   5    1.10    0.85
   7   3  -5    1.98    1.05
  -7   3   5    0.58    0.61
   7   3  -5    0.40    0.92
  -7   3   5    1.73    1.05
   7   3  -5    0.16    0.65
   7   3  -5    0.61    0.60
  -5  -3   5    1.20    0.71
  -5  -3   5    4.20    0.92
   5  -3  -5    1.53    0.87
   5  -3  -5    2.89    0.70
  -5  -3   5    2.65    1.21
  -5  -3   5    1.13    1.15
   5   3  -5    2.30    0.69
   5   3  -5    1.89    1.14
  -5   3   5    2.55    0.77
   5   3  -5    3.35    1.02
  -5   3   5    4.26    1.15
   5   3  -5    2.22    1.20
  -5   3   5    3.48    1.18
   3  -3  -5    1.13    0.54
  -3  -3   5    0.08    0.30
  -3  -3   5    0.10    0.89
   3  -3  -5    1.35    0.90
   3   3  -5    0.55    0.60
   3   3  -5    0.40    0.86
  -3   3   5    1.63    0.83
  -3   3   5    0.30    0.49
  -3   3   5    0.75    0.92
   3   3  -5    1.52    1.02
   3   3  -5    0.36    0.47
  -1  -3   5  105.76    5.85
   1  -3  -5  108.02    4.94
   1  -3  -5  103.26    4.33
   1  -3  -5  104.64    5.24
  -1  -3   5  105.05    4.28
  -1   3   5  104.97    4.84
   1   3  -5  111.37    4.48
   1   3  -5  101.45    4.24
  -1   3   5  108.74    5.05
   1   3  -5  111.24    5.61
  -1   3   5  100.46    4.44
   1   3  -5  101.05    5.61
   1  -3   5   70.73    3.32
  -1  -3  -5   74.71    4.34
   1  -3   5   76.41    4.78
  -1  -3  -5   76.48    3.66
  -1  -3  -5   77.76    3.97
  -1   3  -5   76.65    4.47
   1   3   5   77.25    4.18
  -1   3  -5   76.29    3.53
  -1   3  -5   77.59    4.76
  -1   3  -5   72.27    3.28
   1   3   5   72.36    4.19
   1   3   5   76.55    3.75
   1   3   5   74.87    3.80
  -3  -3  -5   -0.32    0.47
  -3  -3  -5    0.05    0.66
  -3  -3  -5    0.02    0.99
   3  -3   5   -0.02    0.34
  -3  -3  -5    0.24    0.65
   3   3   5    0.62    1.11
  -3   3  -5    0.46    0.96
   3   3   5   -0.67    0.86
   3   3   5   -0.26    0.57
  -3   3  -5    0.22    0.50
   3   3   5   -0.04    0.61
   3   3   5    0.62    0.82
  -5  -3  -5   15.87    1.76
   5  -3   5   17.39    1.96
  -5  -3  -5   17.99    2.55
  -5  -3  -5   15.38    1.90
  -5  -3  -5   16.60    2.13
  -5   3  -5   16.37    1.96
  -5   3  -5   14.56    2.67
   5   3   5   12.84    2.17
   5   3   5   15.52    2.14
   5   3   5   16.36    2.19
  -7  -3  -5    4.15    1.27
  -7  -3  -5    1.48    0.81
  -7  -3  -5    2.51    1.16
  -7  -3  -5    2.09    1.30
  -7  -3  -5    2.49    1.00
   7   3   5    1.18    0.94
   7   3   5    2.54    1.17
  -7   3  -5   -0.64    0.88
   7   3   5    1.60    1.52
  -7   3  -5    2.14    0.70
  -7   3  -5    3.50    1.15
  -9  -3  -5   12.11    2.34
  -9  -3  -5   14.31    1.99
  -9  -3  -5   12.89    2.22
  -9  -3  -5   13.10    2.16
  -9   3  -5   12.40    2.07
   9   3   5   12.31    2.05
  -9   3  -5   12.16    1.40
   9   3   5   12.87    2.53
 -11  -3  -5   -0.97    1.21
 -11  -3  -5    0.83    0.81
 -11  -3  -5    0.62    1.09
 -11   3  -5    0.19    0.60
 -11   3  -5    0.23    1.08
  11   3   5    1.56    0.96
 -13  -3  -5   -0.62    1.15
 -13  -3  -5    0.50    0.85
 -13  -3  -5   -0.04    1.48
 -13   3  -5    0.55    0.71
 -13   3  -5    1.86    1.32
 -13   3  -5    2.51    1.88
  13   3   5    1.20    0.98
 -15  -3  -5   11.30    2.60
 -15  -3  -5   11.27    2.71
 -15   3  -5   11.99    3.04
 -15   3  -5   13.65    1.89
 -15   3  -5   13.92    2.65
  15   3   5   13.68    2.32
 -17  -3  -5   20.87    3.63
 -17  -3  -5   16.53    3.29
  17   3   5   19.86    2.86
 -17   3  -5   19.68    3.41
 -17   3  -5    8.33    3.07
 -19  -3  -5  144.00    8.65
 -19  -3  -5  147.40    9.05
 -19   3  -5  163.54    9.29
 -19   3  -5  168.00    9.48
  19   3   5  151.36    7.89
 -21  -3  -5    0.02    1.73
 -21  -3  -5    0.61    1.49
  21   3   5    0.38    1.18
 -21   3  -5   -0.05    2.04
 -23  -3  -5    2.24    1.73
 -23  -3  -5   -0.25    1.69
  23   3   5   -1.31    0.92
 -23   3  -5    1.77    2.49
 -25  -3  -5    0.34    1.55
 -25  -3  -5    3.35    2.22
 -25  -3  -5   -1.11    2.08
  25   3   5    1.56    1.52
 -25   3  -5   -1.36    1.93
 -27  -3  -5    6.76    2.55
 -27  -3  -5    7.16    3.56
 -27  -3  -5   10.01    3.38
  27   3   5    8.74    2.55
 -27   3  -5    8.30    3.09
 -27   3  -5    7.73    3.48
 -30  -4   5   -1.59    1.73
 -30  -4   5   -1.70    2.54
 -30  -4   5    2.90    2.43
  30   4  -5   -0.72    1.44
 -30   4   5    7.31    2.41
 -30   4   5    2.20    2.30
 -28  -4   5   -0.89    1.55
 -28  -4   5   -2.24    2.00
 -28  -4   5    2.09    1.89
 -28   4   5    0.54    1.84
 -28   4   5    5.78    2.57
  28   4  -5    2.42    1.74
 -26  -4   5   38.21    6.02
 -26  -4   5   28.10    4.76
 -26  -4   5   33.24    5.04
 -26   4   5   37.81    5.50
 -26   4   5   28.61    4.74
  26   4  -5   34.38    4.35
 -24  -4   5    1.48    1.55
 -24  -4   5   -0.37    1.94
 -24  -4   5   -0.86    1.47
 -24   4   5   -0.39    1.32
  24   4  -5    3.18    1.71
 -24   4   5    3.29    1.68
 -22  -4   5   25.79    4.28
 -22  -4   5   20.13    3.75
 -22  -4   5   17.01    3.39
 -22   4   5   15.70    3.31
  22   4  -5   18.36    2.99
 -22   4   5   15.67    3.17
 -20  -4   5    0.90    1.47
 -20  -4   5    3.72    1.86
 -20  -4   5    3.45    1.99
 -20   4   5    6.16    1.49
 -20   4   5    2.80    1.90
 -20   4   5    3.93    1.72
  20   4  -5    5.45    1.74
 -18  -4   5    2.74    1.57
 -18  -4   5    2.60    1.60
 -18  -4   5    2.65    1.85
 -18   4   5    1.69    1.35
 -18   4   5    1.54    1.16
  18   4  -5   -0.07    0.88
 -18   4   5    1.14    1.58
 -16  -4   5    0.84    1.41
 -16  -4   5   -1.32    0.95
 -16  -4   5    0.57    1.21
 -16   4   5   -0.34    0.94
 -16   4   5    0.16    1.24
 -16   4   5   -0.83    0.84
  16   4  -5    0.03    0.79
 -14  -4   5   60.42    4.47
 -14  -4   5   66.93    5.04
 -14  -4   5   55.29    5.51
 -14   4   5   59.61    3.80
 -14   4   5   52.34    3.82
  14   4  -5   63.26    3.94
 -14   4   5   63.19    4.39
 -12  -4   5   -0.48    0.98
 -12  -4   5   -1.08    0.97
 -12  -4   5    0.20    1.01
 -12   4   5    0.15    0.75
 -12   4   5    0.04    0.92
 -12   4   5   -1.24    0.74
  12   4  -5   -0.14    0.67
  12   4  -5    1.92    1.18
 -10  -4   5   11.54    2.44
 -10  -4   5   11.99    2.45
 -10  -4   5   12.09    1.95
 -10  -4   5   12.68    1.97
 -10   4   5    9.66    1.68
 -10   4   5   13.88    2.10
 -10   4   5   10.05    2.38
 -10   4   5   11.72    1.72
  10   4  -5   11.29    1.79
  -8  -4   5   -0.17    1.04
  -8  -4   5    1.72    0.87
  -8  -4   5    0.12    0.68
  -8  -4   5    0.11    1.08
  -8   4   5    0.57    0.65
   8   4  -5    0.42    0.62
   8   4  -5   -0.03    0.79
  -8   4   5    1.16    1.14
  -8   4   5    0.37    0.99
  -6  -4   5   11.36    2.30
  -6  -4   5    9.04    2.12
   6  -4  -5    7.65    1.76
  -6  -4   5    3.90    0.97
  -6   4   5    8.08    1.15
  -6   4   5    9.99    2.09
  -6   4   5    6.74    1.60
   6   4  -5    8.24    1.46
   6   4  -5    7.25    1.23
   4  -4  -5   11.73    0.87
   4  -4  -5   11.34    2.04
  -4  -4   5    8.47    2.09
  -4  -4   5   10.63    1.29
   4   4  -5   11.49    1.50
  -4   4   5   16.08    2.37
  -4   4   5   11.22    1.30
  -4   4   5   15.45    2.20
   4   4  -5    9.67    1.51
  -2  -4   5   31.05    3.75
  -2  -4   5   34.81    1.85
   2  -4  -5   33.61    1.73
   2  -4  -5   42.29    3.93
   2   4  -5   33.82    2.17
  -2   4   5   37.22    3.50
  -2   4   5   32.49    2.09
   2   4  -5   31.92    2.32
  -2   4   5   38.39    3.55
   0  -4   5   27.35    1.45
   0  -4  -5   24.16    3.20
   0  -4  -5   22.44    2.76
   0  -4  -5   23.62    1.66
   0  -4   5   23.48    3.37
   0   4  -5   25.38    2.26
   0   4  -5   24.38    1.80
   0   4   5   25.76    3.07
   0   4   5   21.58    2.08
   0   4   5   21.59    2.77
   0   4   5   25.77    2.79
  -2  -4  -5    2.55    1.14
   2  -4   5    0.72    1.48
  -2  -4  -5    0.96    1.14
  -2  -4  -5    1.06    0.71
   2   4   5    1.18    0.77
   2   4   5   -0.86    0.68
  -2   4  -5    0.43    0.68
   2   4   5    1.65    1.15
   2   4   5    0.42    0.82
   2   4   5    1.20    1.37
  -2   4  -5    1.73    0.69
  -4  -4  -5  187.87    9.03
  -4  -4  -5  184.36    8.25
  -4  -4  -5  191.61    7.61
   4   4   5  197.60    8.14
   4   4   5  193.77    7.93
  -4   4  -5  193.25    7.37
   4   4   5  187.51    8.61
   4   4   5  194.52    8.21
  -6  -4  -5    2.21    1.13
  -6  -4  -5    3.55    1.20
  -6  -4  -5    2.29    1.52
  -6   4  -5    3.24    1.06
   6   4   5    2.99    1.54
   6   4   5    2.80    1.24
  -8  -4  -5    1.19    0.91
  -8  -4  -5   -0.53    1.23
  -8   4  -5    0.17    0.80
   8   4   5    0.03    0.92
   8   4   5    1.02    1.49
 -10  -4  -5    9.02    2.38
 -10  -4  -5    8.07    1.88
 -10   4  -5    9.58    1.97
 -10   4  -5    9.95    1.57
  10   4   5   11.43    2.23
 -12  -4  -5   -0.01    0.95
 -12  -4  -5   -0.97    1.36
 -12   4  -5   -0.30    1.14
 -12   4  -5    0.75    0.70
  12   4   5    0.65    0.98
 -12   4  -5    0.83    1.56
 -14  -4  -5    7.66    2.47
 -14  -4  -5   11.61    2.29
 -14  -4  -5   16.87    2.87
 -14   4  -5   16.46    2.88
  14   4   5   12.76    2.42
 -14   4  -5    9.25    1.59
 -14   4  -5   11.16    2.66
 -16  -4  -5    2.90    1.39
 -16  -4  -5    1.66    1.96
 -16  -4  -5    3.07    1.69
  16   4   5    2.32    1.40
 -16   4  -5    0.71    1.48
 -16   4  -5    4.36    2.30
 -18  -4  -5    0.62    1.20
 -18  -4  -5    0.94    0.96
 -18  -4  -5   -1.26    1.37
 -18   4  -5   -0.90    1.62
  18   4   5   -0.77    1.02
 -20  -4  -5    4.79    2.19
 -20  -4  -5    4.62    2.48
 -20  -4  -5    2.53    1.58
 -20  -4  -5    5.15    2.34
  20   4   5    0.62    1.27
 -20   4  -5    1.20    1.91
 -22  -4  -5    3.60    2.18
 -22  -4  -5    2.68    1.79
 -22  -4  -5    1.19    1.57
 -22  -4  -5    1.83    2.28
 -22   4  -5    5.21    2.89
  22   4   5    4.13    1.92
 -24  -4  -5   -1.26    2.04
 -24  -4  -5   -1.41    1.18
 -24  -4  -5    0.83    1.91
  24   4   5    2.61    1.70
 -24   4  -5   -0.44    2.04
 -26  -4  -5    5.10    2.64
 -26  -4  -5    1.49    1.89
 -26  -4  -5    7.06    3.45
 -26   4  -5   -0.43    2.89
  26   4   5    1.08    1.87
 -26   4  -5    7.25    3.12
 -27  -5   5   35.60    5.54
 -27  -5   5   24.19    4.72
 -27   5   5   28.59    4.78
 -27   5   5   29.13    4.72
  27   5  -5   35.31    4.78
 -25  -5   5    2.25    2.13
 -25  -5   5    3.50    2.20
 -25   5   5    3.10    1.96
 -25   5   5    6.75    2.41
  25   5  -5   -0.53    1.43
 -23  -5   5    7.56    2.99
 -23  -5   5   19.94    4.09
 -23  -5   5    9.42    3.09
 -23   5   5   14.24    3.18
 -23   5   5   17.61    3.55
  23   5  -5    9.13    2.49
 -21  -5   5    1.71    2.08
 -21  -5   5    1.75    1.80
 -21  -5   5    2.24    1.97
 -21   5   5    5.18    1.96
 -21   5   5    3.70    1.74
  21   5  -5    0.93    1.29
 -19  -5   5    2.38    1.56
 -19  -5   5    2.17    1.90
 -19  -5   5    0.94    1.58
 -19   5   5    3.04    1.76
  19   5  -5    1.33    1.25
 -19   5   5   -0.29    1.16
 -17  -5   5   22.49    3.90
 -17  -5   5   24.56    3.77
 -17  -5   5   13.83    3.33
 -17   5   5   20.08    3.31
 -17   5   5   14.57    2.55
  17   5  -5   16.90    2.74
 -17   5   5   23.23    3.09
 -15  -5   5    1.07    1.36
 -15  -5   5    1.63    1.56
 -15  -5   5    0.12    1.23
 -15   5   5   -1.04    1.14
 -15   5   5    1.40    1.06
 -15   5   5    1.26    1.29
  15   5  -5    0.91    0.98
 -13  -5   5   29.76    4.44
 -13  -5   5   25.11    3.97
 -13  -5   5   27.58    3.27
 -13   5   5   27.69    3.11
 -13   5   5   27.40    2.88
 -13   5   5   28.75    3.29
  13   5  -5   26.92    3.09
 -11  -5   5   38.61    4.84
 -11  -5   5   34.67    3.48
 -11  -5   5   29.53    4.32
  11   5  -5   34.29    3.51
 -11   5   5   35.81    3.79
 -11   5   5   36.69    2.90
 -11   5   5   33.08    2.53
  11   5  -5   38.40    3.94
  -9  -5   5    6.96    2.21
  -9  -5   5    0.28    0.71
  -9  -5   5    2.72    1.60
  -9   5   5    4.85    1.04
  -9   5   5    2.85    1.45
   9   5  -5    2.23    1.08
  -7  -5   5   -1.56    0.96
  -7  -5   5    2.31    0.80
  -7  -5   5    1.33    1.50
  -7  -5   5    1.04    0.69
   7  -5  -5    1.60    1.13
  -7   5   5    0.71    0.52
  -7   5   5    2.78    1.76
   7   5  -5    0.22    0.75
  -5  -5   5    0.23    0.46
   5  -5  -5   -0.55    0.88
  -5  -5   5    1.09    1.57
  -5  -5   5   -0.21    0.45
   5   5  -5   -0.76    0.67
  -5   5   5   -0.27    0.41
  -3  -5   5   10.12    2.69
   3  -5  -5    7.47    1.97
  -3   5   5    7.21    2.14
   3   5  -5    8.25    1.53
   3   5  -5    7.59    1.20
  -3   5   5    6.52    0.92
   1  -5  -5   -1.04    1.19
  -1  -5   5    1.74    1.57
   1  -5  -5   -1.53    0.87
  -1   5   5    0.41    0.60
  -1   5   5    1.62    1.15
   1   5  -5   -0.01    0.67
   1   5  -5   -0.64    0.44
  -1   5   5   -1.53    0.93
  -1  -5  -5    3.27    1.58
   1  -5   5    5.56    2.26
  -1  -5  -5    3.30    1.70
  -1   5  -5    3.99    0.81
   1   5   5    4.35    1.61
  -1   5  -5    2.92    1.10
   1   5   5    2.78    1.43
  -3  -5  -5    5.82    2.15
  -3  -5  -5    7.30    1.98
  -3  -5  -5    7.34    1.20
  -3  -5  -5    5.64    1.17
   3   5   5    5.12    1.66
   3   5   5    7.56    1.79
  -3   5  -5    5.38    1.37
  -3   5  -5    7.80    1.09
   3   5   5    6.69    1.68
  -5  -5  -5   19.42    2.22
  -5  -5  -5   17.42    3.22
  -5  -5  -5   21.04    2.28
  -5  -5  -5   19.40    3.02
   5   5   5   11.58    2.32
   5   5   5   15.39    2.65
   5   5   5   18.94    3.23
  -5   5  -5   19.91    1.95
  -7  -5  -5    0.74    1.01
  -7  -5  -5   -0.01    1.37
  -7   5  -5    0.66    0.78
   7   5   5    1.19    1.60
   7   5   5    0.62    0.84
  -9  -5  -5   16.67    2.65
  -9  -5  -5   14.66    3.22
  -9  -5  -5   20.17    3.07
   9   5   5   10.77    2.45
  -9   5  -5   17.60    2.33
 -11  -5  -5   26.09    4.24
 -11  -5  -5   21.10    3.18
 -11  -5  -5   24.93    3.48
  11   5   5   20.71    3.21
 -11   5  -5   26.18    3.21
 -11   5  -5   28.40    2.89
 -13  -5  -5    2.68    1.58
 -13  -5  -5    7.00    2.66
 -13  -5  -5    4.88    1.92
 -13   5  -5    3.92    2.09
  13   5   5    9.28    2.29
 -13   5  -5    7.15    3.22
 -15  -5  -5   -1.77    1.13
 -15  -5  -5   -0.34    1.00
 -15  -5  -5    0.34    1.57
  15   5   5    0.80    1.30
 -15   5  -5   -1.55    1.69
 -17  -5  -5    7.92    2.64
 -17  -5  -5    9.36    3.01
 -17  -5  -5   12.66    2.73
 -17   5  -5   12.80    3.36
  17   5   5   14.45    2.98
 -19  -5  -5    8.62    2.57
 -19  -5  -5    5.46    2.68
 -19  -5  -5    6.73    2.71
 -19   5  -5    7.36    2.92
  19   5   5    3.65    1.87
 -21  -5  -5   20.52    3.59
 -21  -5  -5   21.33    4.66
  21   5   5   12.07    2.79
 -21   5  -5   11.33    3.49
 -21   5  -5   11.87    3.16
 -23  -5  -5    2.59    2.52
 -23  -5  -5   -1.48    1.30
 -23   5  -5    1.19    2.04
 -23   5  -5    0.72    2.44
  23   5   5   -1.21    1.41
 -24  -6   5   -0.28    1.88
 -24  -6   5    2.04    2.03
  24   6  -5   -0.75    1.37
 -24   6   5   -1.83    1.55
 -22  -6   5    1.35    2.26
 -22  -6   5    0.38    2.02
  22   6  -5    1.23    1.58
 -22   6   5    0.98    1.45
 -20  -6   5    0.83    1.85
 -20  -6   5    4.33    2.46
 -20   6   5    4.87    1.89
 -20   6   5    1.41    1.43
  20   6  -5   -0.28    1.44
 -18  -6   5   -0.57    1.70
 -18  -6   5   -0.15    1.83
  18   6  -5   -0.41    1.12
 -18   6   5    0.49    1.12
 -16  -6   5    2.72    2.11
 -16  -6   5    1.79    2.10
  16   6  -5    1.40    1.27
 -16   6   5    5.97    1.88
 -16   6   5    3.08    1.38
 -14  -6   5    1.78    1.99
 -14  -6   5    0.26    1.72
 -14   6   5    1.34    1.00
 -14   6   5    1.74    1.16
  14   6  -5    1.66    1.24
 -12  -6   5    3.20    2.01
 -12  -6   5    8.43    2.85
 -12   6   5    5.87    1.14
 -12   6   5    5.55    1.29
  12   6  -5    4.98    1.59
 -10  -6   5    1.84    1.73
 -10  -6   5    3.10    2.06
  10   6  -5    2.92    1.33
  -8  -6   5   13.15    1.27
  -8  -6   5   11.65    3.04
  -8  -6   5    5.96    2.43
   8   6  -5   14.04    2.39
  -6  -6   5    7.89    2.92
   6   6  -5   16.21    2.56
  -4  -6   5    0.51    1.68
   4  -6  -5    1.74    1.34
   4   6  -5    0.17    1.01
  -4   6   5    0.83    1.09
   2  -6  -5   16.97    3.06
  -2  -6   5   18.50    3.91
  -2   6   5   15.39    2.85
   2   6  -5   21.74    2.69
   0  -6  -5   -1.46    1.41
   0  -6  -5   -1.46    0.98
   0  -6   5    1.03    1.77
   0   6   5   -0.53    1.05
   0   6  -5    0.55    0.88
  -2  -6  -5   14.30    3.11
  -2  -6  -5   23.37    3.48
   2   6   5   17.55    3.00
  -2   6  -5   19.86    2.65
  -4  -6  -5   14.82    3.23
  -4  -6  -5   19.12    3.21
  -4   6  -5   17.68    2.51
   4   6   5   18.19    3.11
  -6  -6  -5   -0.64    1.30
  -6  -6  -5    1.64    1.44
  -6   6  -5    0.30    1.01
   6   6   5   -0.41    1.12
  -6   6  -5   -0.16    0.51
  -8  -6  -5    2.97    2.06
  -8  -6  -5    2.37    1.77
   8   6   5    2.28    1.55
  -8   6  -5    0.57    0.74
 -10  -6  -5   10.09    2.56
 -10  -6  -5    4.30    2.37
  10   6   5    4.28    2.05
 -12  -6  -5    3.16    2.01
 -12  -6  -5    4.35    1.78
 -12   6  -5    2.77    1.29
 -12   6  -5    1.77    1.87
  12   6   5    4.81    1.86
 -14  -6  -5    4.81    2.51
 -14  -6  -5    3.09    1.79
 -14   6  -5    1.18    1.33
 -14   6  -5    3.66    2.15
  14   6   5    7.24    2.37
 -16  -6  -5    1.05    1.67
 -16  -6  -5    1.10    2.01
  16   6   5    2.39    1.79
 -16   6  -5   -0.08    1.97
 -16   6  -5    1.90    1.40
 -18  -6  -5    6.06    2.94
 -18  -6  -5    6.06    2.17
 -18   6  -5    6.64    2.12
  18   6   5    2.87    2.15
 -20  -6  -5    0.12    1.78
 -20  -6  -5   -1.71    1.53
 -20   6  -5    0.05    1.57
  20   6   5    1.03    1.97
 -19  -7   5    0.41    2.33
 -19  -7   5    2.40    2.66
 -19   7   5    2.24    1.32
  19   7  -5    3.49    1.84
 -17  -7   5    7.40    3.33
 -17  -7   5   13.28    4.18
 -17   7   5   11.55    2.12
  17   7  -5   12.90    2.91
 -15  -7   5    0.13    1.65
 -15  -7   5   -2.51    1.60
  15   7  -5    1.00    1.50
 -13  -7   5    0.19    2.04
 -13  -7   5    0.00    1.78
  13   7  -5   -0.07    1.13
 -11  -7   5   -1.52    1.36
 -11  -7   5    0.14    1.91
  11   7  -5   -0.89    1.03
  -9  -7   5   -1.98    1.67
   9   7  -5   -0.92    1.12
  -7  -7   5    2.09    2.34
  -7   7   5    2.31    1.66
   7   7  -5    7.99    1.91
  -5  -7   5    9.69    3.25
   5   7  -5    7.91    2.06
  -5   7   5    4.50    2.23
   3  -7  -5    1.75    1.68
  -3  -7   5    5.09    2.59
  -3   7   5    3.22    1.72
   3   7  -5    0.51    1.21
  -1  -7   5   -1.50    1.89
   1  -7  -5    7.52    2.64
  -1   7   5    3.34    1.89
   1   7  -5    1.21    1.27
  -1  -7  -5    1.66    1.82
   1   7   5    2.46    1.78
  -1   7  -5    2.01    1.30
  -3  -7  -5   -1.85    1.50
  -3  -7  -5   -1.19    1.25
  -3   7  -5    1.22    1.20
   3   7   5    0.55    1.34
  -5  -7  -5    5.34    2.32
  -5  -7  -5    7.75    2.80
   5   7   5    8.40    2.47
  -5   7  -5    5.92    1.98
  -7  -7  -5    3.01    2.36
  -7  -7  -5    1.94    1.97
  -7   7  -5    1.36    1.38
   7   7   5    3.53    1.90
  -9  -7  -5    4.14    2.31
  -9  -7  -5    0.31    1.69
  -9   7  -5   -0.95    1.29
   9   7   5   -0.58    1.44
 -11  -7  -5    0.91    1.80
 -11  -7  -5   -0.99    1.65
  11   7   5   -0.88    1.37
 -13  -7  -5    2.19    2.22
 -13  -7  -5   -2.34    1.39
  13   7   5   -0.33    1.58
 -13   7  -5    0.29    0.99
 -15  -7  -5    1.50    1.85
 -15  -7  -5    4.03    2.66
 -15   7  -5    1.73    1.29
  15   7   5    2.57    2.02
  -8  -8   5   -0.50    2.59
  -8   8   5    1.73    2.12
   8   8  -5    1.09    1.55
  -6  -8   5    2.90    2.91
  -6   8   5    3.02    1.82
   6   8  -5    5.59    2.00
  -4  -8   5   -1.67    2.30
   4   8  -5   -1.76    1.25
  -4   8   5    0.65    1.64
   2   8  -5    1.38    1.62
  -2   8   5    0.24    1.63
   0  -8  -5   -0.53    1.51
   0   8   5   -1.01    1.26
   0   8  -5    0.18    1.52
  -2  -8  -5    2.08    2.13
  -2   8  -5    2.35    1.55
   2   8   5    0.04    1.64
  -4  -8  -5    3.47    2.60
  -4  -8  -5   -2.57    2.00
  -4   8  -5   -0.07    1.35
   4   8   5    1.10    1.89
 -34   0   6    6.48    3.60
  34   0  -6    4.52    2.31
  32   0  -6    7.51    2.53
 -32   0   6    4.25    2.76
 -32   0   6    8.94    2.28
 -30   0   6    3.34    1.46
  30   0  -6    2.94    1.54
 -30   0   6    2.87    2.25
 -28   0   6   43.58    6.19
  28   0  -6   51.58    5.30
 -28   0   6   47.20    4.27
 -26   0   6   51.30    3.75
 -26   0   6   49.19    6.27
  26   0  -6   38.93    4.42
 -24   0   6  155.09    7.07
 -24   0   6  181.95   10.13
  24   0  -6  153.71    7.94
  22   0  -6    0.07    0.84
 -22   0   6    1.30    1.10
 -22   0   6    2.35    1.53
 -20   0   6   50.60    5.43
 -20   0   6   51.96    3.18
  20   0  -6   55.04    3.80
  18   0  -6   45.15    4.80
  18   0  -6   44.21    3.19
 -18   0   6   41.25    4.60
 -18   0   6   33.80    2.40
 -16   0   6   60.23    2.98
  16   0  -6   55.04    4.26
 -16   0   6   50.90    4.21
  16   0  -6   63.11    4.51
 -16   0   6   57.13    3.38
  16   0  -6   53.31    3.46
  14   0  -6   50.71    3.84
  14   0  -6   47.13    3.84
 -14   0   6   47.89    3.80
  14   0  -6   49.69    3.11
 -14   0   6   50.89    2.99
 -14   0   6   49.65    2.53
 -12   0   6   -0.03    0.78
  12   0  -6   -0.33    0.91
 -12   0   6    1.09    0.67
 -12   0   6    0.38    0.49
  12   0  -6    0.17    0.88
  12   0  -6    0.15    0.57
 -10   0   6   19.86    2.51
  10   0  -6   19.49    2.47
 -10   0   6   18.77    1.22
  10   0  -6   22.26    2.56
 -10   0   6   21.17    1.60
  10   0  -6   16.77    1.17
  10   0  -6   18.02    1.80
  -8   0   6    5.53    0.88
   8   0  -6    4.75    1.16
  -8   0   6    7.07    1.42
   8   0  -6    4.03    0.66
  -6   0   6   81.33    4.08
  -6   0   6   79.48    3.28
   6   0  -6   78.62    3.97
  -4   0   6   72.98    3.00
   4   0  -6   76.74    3.68
  -4   0   6   74.00    3.72
  -2   0   6    4.16    0.65
  -2   0   6    2.51    0.99
   2   0  -6    2.70    0.83
   2   0  -6    1.38    0.46
   0   0  -6  176.56    6.01
   0   0  -6  176.36    6.91
   0   0   6  177.90    6.93
  -2   0  -6  146.30    6.08
  -2   0  -6  146.07    5.06
   2   0   6  141.24    4.99
   2   0   6  133.78    5.99
  -4   0  -6    4.47    0.74
   4   0   6    2.21    1.12
   4   0   6    4.09    0.72
  -4   0  -6    2.69    1.09
  -6   0  -6   40.61    3.10
   6   0   6   40.52    3.18
   6   0   6   41.76    2.21
  -6   0  -6   45.53    2.36
  -8   0  -6    1.09    1.02
  -8   0  -6    1.37    1.49
   8   0   6   -0.26    0.68
   8   0   6    1.02    0.55
  -8   0  -6   -0.02    0.43
  10   0   6  110.59    6.07
 -10   0  -6  109.41    5.94
 -10   0  -6  106.97    4.70
  10   0   6  101.00    4.53
 -10   0  -6  102.00    6.25
  12   0   6   88.91    5.63
 -12   0  -6   89.64    5.59
  12   0   6   89.39    4.30
 -12   0  -6   86.05    4.30
 -12   0  -6   91.10    6.12
 -14   0  -6   36.71    4.69
 -14   0  -6   39.30    4.47
 -14   0  -6   38.88    2.77
  14   0   6   37.62    2.75
  16   0   6    1.32    0.84
 -16   0  -6   -0.71    1.68
 -18   0  -6    7.24    2.62
  18   0   6    6.39    1.48
  20   0   6    3.70    1.27
 -20   0  -6    0.75    2.04
  22   0   6   -0.54    1.01
 -22   0  -6   -0.45    1.93
  24   0   6    6.29    1.85
 -24   0  -6    1.34    2.21
 -26   0  -6   -2.62    2.03
  26   0   6    0.51    1.29
 -28   0  -6    0.24    2.11
  28   0   6    0.55    1.31
 -30   0  -6   -0.27    2.95
  30   0   6    1.60    1.82
 -35  -1   6   -0.83    2.91
 -35   1   6    2.94    3.04
 -33  -1   6    0.10    2.47
 -33  -1   6    1.65    1.61
  33   1  -6    0.70    1.41
 -33   1   6   -1.49    2.01
 -31  -1   6    4.47    1.99
 -31  -1   6    2.79    2.44
  31   1  -6    1.75    1.44
 -31   1   6    3.53    2.36
 -31   1   6    1.27    2.37
 -29  -1   6   -0.62    1.33
 -29  -1   6    1.16    2.11
 -29   1   6    1.60    1.21
 -29   1   6    0.35    1.87
  29   1  -6   -1.72    1.10
 -29   1   6    2.99    2.01
 -27  -1   6    3.23    1.65
 -27  -1   6    1.41    1.90
  27   1  -6    0.28    1.18
 -27   1   6    1.90    2.04
 -27   1   6    0.15    1.64
 -27   1   6    0.81    1.27
 -25  -1   6    1.08    1.66
 -25  -1   6   -1.08    1.07
 -25   1   6   -0.31    1.00
 -25   1   6   -0.31    1.64
 -25   1   6    0.19    1.58
  25   1  -6    1.87    1.31
 -23  -1   6    8.82    2.66
 -23  -1   6    7.89    2.05
 -23   1   6   10.76    2.88
 -23   1   6    7.48    1.54
 -23   1   6    8.45    2.66
  23   1  -6    7.78    1.88
 -21  -1   6   20.13    2.67
 -21  -1   6   16.55    3.36
 -21   1   6   21.02    1.98
 -21   1   6   14.49    3.34
  21   1  -6   17.42    2.51
 -21   1   6   15.99    3.14
 -19  -1   6   -0.11    1.08
  19  -1  -6   -1.48    1.30
 -19  -1   6    0.08    0.88
 -19   1   6   -1.96    1.30
 -19   1   6    0.20    1.06
 -19   1   6    1.14    0.77
  19   1  -6    0.18    0.66
 -17  -1   6    0.54    0.61
 -17  -1   6    0.55    1.07
 -17  -1   6    1.05    0.91
  17  -1  -6   -1.28    0.93
 -17   1   6    0.34    1.13
 -17   1   6    0.29    0.57
  17   1  -6    1.23    1.30
  17   1  -6   -0.72    0.50
 -17   1   6    0.06    0.70
 -17   1   6   -0.97    0.74
  15  -1  -6   15.32    2.54
 -15  -1   6   17.73    2.72
 -15  -1   6   14.63    1.94
 -15  -1   6   13.93    1.84
  15  -1  -6   14.32    2.45
 -15   1   6   16.38    2.62
  15   1  -6   11.78    1.65
  15   1  -6   13.45    1.81
  15   1  -6   17.26    2.78
 -15   1   6   19.01    2.18
 -15   1   6   14.94    1.09
  15   1  -6   20.71    3.02
 -13  -1   6   15.62    1.88
  13  -1  -6   19.04    2.49
 -13  -1   6   20.74    2.03
  13  -1  -6   18.00    2.56
 -13  -1   6   17.82    2.66
  13   1  -6   17.98    1.90
  13   1  -6   18.44    2.72
  13   1  -6   20.86    2.77
  13   1  -6   16.37    1.88
 -13   1   6   17.62    0.89
 -13   1   6   19.35    2.09
 -13   1   6   14.96    2.39
 -11  -1   6    1.17    0.60
  11  -1  -6    0.05    0.82
  11  -1  -6    0.24    0.80
 -11  -1   6    0.08    0.89
 -11  -1   6    1.31    0.74
 -11   1   6    1.29    1.03
  11   1  -6    1.71    0.68
  11   1  -6    1.76    1.06
 -11   1   6    0.84    0.56
  11   1  -6    0.05    0.68
   9  -1  -6   48.03    3.09
  -9  -1   6   43.13    3.15
  -9  -1   6   45.20    2.62
   9  -1  -6   44.61    3.03
  -9  -1   6   44.24    2.31
   9   1  -6   44.76    2.42
  -9   1   6   41.13    2.97
   9   1  -6   42.00    2.55
   9   1  -6   46.92    3.19
   7  -1  -6   -0.22    0.26
  -7  -1   6    0.13    0.35
   7  -1  -6   -0.09    0.64
  -7  -1   6    0.78    0.95
  -7  -1   6    0.45    0.68
   7   1  -6   -0.84    0.57
  -7   1   6   -0.02    0.72
   7   1  -6    1.17    0.49
   7   1  -6    1.02    0.66
  -5  -1   6   79.65    4.01
   5  -1  -6   80.38    3.90
  -5  -1   6   79.48    3.04
  -5  -1   6   79.65    3.88
   5   1  -6   82.01    3.74
   5   1  -6   81.71    3.71
  -5   1   6   84.23    3.99
   5   1  -6   80.80    4.00
   5   1  -6   81.77    3.10
  -3  -1   6  650.60   21.11
   3  -1  -6  645.04   21.04
  -3  -1   6  661.71   21.04
  -3  -1   6  655.78   19.79
   3   1  -6  659.72   19.84
  -3   1   6  646.10   21.08
   3   1  -6  658.89   20.93
   3   1  -6  665.28   21.15
  -1  -1   6  226.99    8.06
   1  -1  -6  215.26    8.05
  -1  -1   6  217.09    8.05
   1   1  -6  207.75    7.89
  -1   1   6  212.38    8.05
   1   1  -6  220.99    8.09
  -1  -1  -6   70.93    3.60
   1  -1   6   63.10    3.48
  -1   1  -6   69.83    3.49
   1   1   6   67.54    3.61
  -1   1  -6   62.71    3.45
   1   1   6   68.97    3.27
   3  -1   6    9.26    0.67
  -3  -1  -6    7.47    1.23
  -3  -1  -6   11.81    1.71
   3  -1   6   12.05    1.70
   3   1   6    9.52    1.63
  -3   1  -6    9.89    1.59
  -3   1  -6    9.10    1.49
  -3   1  -6   10.07    0.68
   3   1   6   10.21    1.37
   5  -1   6    0.02    0.32
  -5  -1  -6    0.34    0.75
  -5  -1  -6   -0.20    1.31
   5  -1   6   -0.30    0.77
  -5  -1  -6   -0.54    0.51
  -5   1  -6    0.09    0.74
   5   1   6   -0.11    0.54
  -5   1  -6    0.48    0.35
   5   1   6    0.15    0.65
  -7  -1  -6    4.18    1.23
  -7  -1  -6    5.16    1.70
   7  -1   6    5.49    1.53
   7  -1   6    7.30    0.93
  -7  -1  -6    5.46    1.15
   7   1   6    7.45    1.27
  -7   1  -6    6.70    0.87
  -7   1  -6    6.26    1.48
   7   1   6    4.54    1.45
  -9  -1  -6   52.00    4.12
   9  -1   6   45.89    2.48
   9  -1   6   43.85    3.54
  -9  -1  -6   49.06    2.99
  -9  -1  -6   48.48    3.68
  -9   1  -6   49.67    2.52
  -9   1  -6   45.13    3.52
   9   1   6   56.09    3.98
   9   1   6   39.87    2.75
  11  -1   6   43.33    2.60
 -11  -1  -6   47.97    3.88
  11  -1   6   46.70    3.80
 -11  -1  -6   41.91    2.94
 -11  -1  -6   42.70    4.60
 -11   1  -6   45.28    4.35
  11   1   6   45.40    4.44
 -11   1  -6   48.79    2.68
 -11   1  -6   42.71    4.56
  11   1   6   49.61    3.01
  13  -1   6    5.12    1.13
 -13  -1  -6    5.52    2.19
 -13  -1  -6    6.86    1.48
 -13   1  -6    7.94    2.41
  13   1   6    6.66    1.44
 -13   1  -6    4.03    1.00
 -13   1  -6    5.61    1.94
 -15  -1  -6   11.08    2.91
  15  -1   6   15.33    1.98
  15   1   6   11.99    1.86
 -15   1  -6   10.07    2.87
 -15   1  -6   13.19    1.85
 -15   1  -6   12.17    2.76
  17  -1   6    1.83    1.04
 -17  -1  -6    5.03    2.28
  17   1   6    2.58    1.12
 -17   1  -6   -0.21    1.68
 -19  -1  -6    4.59    2.49
  19  -1   6    5.02    1.41
 -19   1  -6    9.14    3.07
  19   1   6    7.50    1.83
 -21  -1  -6   22.02    4.38
  21  -1   6   24.95    3.17
  21   1   6   30.62    3.54
 -21   1  -6   22.77    4.51
  23  -1   6   10.38    2.29
 -23  -1  -6   12.44    3.87
  23   1   6    5.50    1.85
 -23   1  -6    5.13    2.92
 -25  -1  -6    6.57    2.88
  25  -1   6    6.22    1.91
 -25  -1  -6    2.86    2.40
 -25   1  -6    8.43    3.41
  25   1   6    5.20    1.87
  27  -1   6   -1.50    1.04
 -27  -1  -6   -4.27    1.97
 -27  -1  -6   -0.95    1.99
 -27   1  -6   -1.68    2.25
  27   1   6   -1.30    1.24
  29  -1   6    0.02    1.34
 -29  -1  -6    3.04    2.88
 -29  -1  -6   -3.23    2.04
 -29   1  -6   -1.05    2.06
  29   1   6    0.76    1.40
 -34  -2   6    1.90    2.91
 -34  -2   6    1.29    2.08
 -34   2   6   -1.64    2.04
  34   2  -6    0.01    1.52
 -32  -2   6    2.89    2.17
 -32  -2   6    3.30    3.07
 -32   2   6    7.68    2.75
 -32   2   6   -1.14    1.92
  32   2  -6    1.20    1.56
 -30  -2   6    1.64    2.24
 -30  -2   6    4.45    2.01
 -30   2   6    6.06    2.73
  30   2  -6    1.23    1.53
 -30   2   6    2.02    2.27
 -28  -2   6   17.00    3.32
 -28  -2   6   13.05    3.86
 -28   2   6   24.23    4.75
  28   2  -6   11.44    2.48
 -28   2   6   14.42    3.74
 -28   2   6   13.60    2.11
 -26  -2   6    5.00    2.51
 -26  -2   6    3.60    1.85
  26   2  -6    0.81    1.13
 -26   2   6    2.28    2.26
 -26   2   6    8.35    2.79
 -24  -2   6   91.72    5.91
 -24  -2   6   92.41    7.20
 -24   2   6   91.38    7.13
 -24   2   6   85.84    6.79
  24   2  -6   95.22    5.74
 -22  -2   6    1.07    1.33
 -22  -2   6   -0.92    1.12
  22  -2  -6   -1.19    2.02
 -22   2   6    0.16    1.63
  22   2  -6   -0.14    0.90
 -22   2   6   -1.00    1.06
 -20  -2   6    2.09    1.38
  20  -2  -6   -0.27    1.57
 -20  -2   6   -0.74    0.95
  20   2  -6    0.76    0.87
 -20   2   6   -1.71    1.29
 -20   2   6    1.18    1.12
 -18  -2   6   13.58    2.40
 -18  -2   6    9.62    2.37
  18  -2  -6   11.62    2.56
 -18   2   6   13.04    2.69
 -18   2   6   12.76    2.71
  18   2  -6   12.14    1.94
  18   2  -6   14.11    2.31
  16  -2  -6   11.40    2.23
 -16  -2   6    8.41    2.22
 -16  -2   6   11.24    1.83
 -16  -2   6    8.24    1.88
 -16   2   6   14.05    2.54
 -16   2   6   10.80    2.37
  16   2  -6    6.66    1.48
  16   2  -6    9.99    1.89
 -14  -2   6    2.44    1.21
  14  -2  -6    0.32    0.80
 -14  -2   6   -0.34    0.76
 -14  -2   6    1.05    0.73
  14  -2  -6    2.71    1.17
 -14   2   6    0.28    1.05
 -14   2   6    0.67    0.40
  14   2  -6   -0.14    0.91
  14   2  -6    1.18    1.00
  14   2  -6    0.99    0.70
 -14   2   6   -0.14    0.87
 -14   2   6    2.62    1.04
  14   2  -6    0.25    1.04
 -12  -2   6   66.07    4.31
 -12  -2   6   61.04    3.92
 -12  -2   6   66.54    3.48
  12  -2  -6   59.87    3.70
 -12  -2   6   62.19    4.17
  12  -2  -6   57.64    3.91
 -12   2   6   65.86    4.14
  12   2  -6   69.42    3.89
  12   2  -6   62.52    3.36
 -12   2   6   64.94    2.63
  12   2  -6   62.91    4.24
  10  -2  -6    0.31    0.72
 -10  -2   6   -0.55    0.53
  10  -2  -6   -0.35    0.67
 -10  -2   6    0.37    0.95
 -10  -2   6   -0.36    0.42
 -10  -2   6   -1.13    0.66
  10   2  -6    0.15    0.75
  10   2  -6   -0.11    0.49
 -10   2   6    0.45    0.43
 -10   2   6   -0.26    0.63
  10   2  -6   -0.19    0.72
  -8  -2   6   -0.10    0.66
   8  -2  -6    1.56    0.86
   8  -2  -6    1.42    0.76
  -8  -2   6    2.75    1.10
   8  -2  -6    2.18    0.61
  -8  -2   6    0.91    0.57
  -8  -2   6    0.84    0.84
   8   2  -6    1.00    0.85
   8   2  -6    0.37    0.69
   8   2  -6    1.92    0.61
  -8   2   6    1.14    0.76
  -8   2   6    2.13    0.65
   6  -2  -6   97.30    4.28
  -6  -2   6   90.09    3.67
   6  -2  -6   89.56    3.84
   6  -2  -6   81.77    3.67
  -6  -2   6   87.58    4.36
  -6  -2   6   83.59    4.68
   6   2  -6   91.47    3.59
  -6   2   6   87.91    4.20
   6   2  -6   85.95    4.34
   6   2  -6   95.66    4.63
  -6   2   6   85.91    3.59
   6   2  -6   90.92    4.55
  -4  -2   6  223.67    7.53
   4  -2  -6  221.97    8.22
   4  -2  -6  218.14    7.99
  -4  -2   6  224.34    9.08
  -4  -2   6  229.26    8.41
  -4   2   6  227.16    7.82
  -4   2   6  228.52    7.94
   4   2  -6  229.56    8.79
   4   2  -6  228.08    8.46
  -4   2   6  222.00    8.30
   4   2  -6  228.92    8.93
   4   2  -6  223.18    7.41
  -2  -2   6    1.37    0.79
  -2  -2   6    0.54    0.90
   2  -2  -6    1.28    0.72
   2  -2  -6   -0.88    0.67
   2   2  -6    0.84    0.32
  -2   2   6    0.21    0.61
   2   2  -6   -0.50    0.79
   2   2  -6    1.44    0.72
  -2   2   6    0.36    0.47
   0  -2  -6  219.86    8.25
   0  -2  -6  217.31    8.21
   0  -2   6  219.46    8.85
   0  -2  -6  216.28    7.99
   0  -2   6  220.36    8.14
   0  -2  -6  215.19    7.49
   0   2   6  213.68    8.23
   0   2   6  219.78    7.40
   0   2  -6  218.88    8.15
   0   2  -6  233.07    8.97
   0   2  -6  218.94    6.92
  -2  -2  -6    3.28    1.08
  -2  -2  -6    0.94    0.50
   2  -2   6   -0.63    0.63
  -2  -2  -6    1.14    0.98
  -2  -2  -6    0.75    0.71
  -2   2  -6    1.07    0.93
  -2   2  -6    1.72    0.78
   2   2   6    0.16    0.67
   2   2   6   -0.21    0.57
  -4  -2  -6    3.35    1.22
   4  -2   6    0.88    0.82
  -4  -2  -6   -0.56    0.61
  -4  -2  -6    0.26    0.64
  -4  -2  -6    1.32    1.01
  -4  -2  -6    0.36    0.50
  -4   2  -6    0.30    0.74
  -4   2  -6    0.29    1.04
   4   2   6    1.30    0.86
   4   2   6    0.48    0.67
  -4   2  -6    0.98    0.33
  -6  -2  -6   18.12    2.15
  -6  -2  -6   18.74    2.29
   6  -2   6   17.88    2.29
  -6  -2  -6   17.53    2.36
  -6  -2  -6   15.05    2.26
  -6   2  -6   18.07    1.20
  -6   2  -6   19.03    2.55
   6   2   6   13.56    2.12
   6   2   6   16.60    2.07
  -6   2  -6   17.56    2.28
  -8  -2  -6    1.99    1.11
  -8  -2  -6    3.92    1.56
   8  -2   6    4.65    1.37
  -8  -2  -6    2.42    1.30
  -8  -2  -6    2.05    0.98
  -8   2  -6    3.27    0.73
  -8   2  -6    2.66    1.27
   8   2   6    2.66    0.97
   8   2   6    4.29    1.50
 -10  -2  -6   20.09    2.92
 -10  -2  -6   17.42    2.49
 -10  -2  -6   15.88    2.73
  10  -2   6   19.24    2.67
 -10  -2  -6   19.17    2.38
  10   2   6   12.25    1.85
  10   2   6   16.50    2.71
 -10   2  -6   18.51    1.68
 -10   2  -6   21.36    2.88
 -12  -2  -6   23.96    3.06
 -12  -2  -6   22.08    3.37
 -12   2  -6   21.84    2.01
 -12   2  -6   20.12    3.04
 -12   2  -6   27.09    3.68
  12   2   6   21.69    2.63
 -14  -2  -6    3.59    1.81
  14  -2   6    2.72    1.01
 -14  -2  -6    2.11    1.73
  14   2   6    1.92    1.02
 -14   2  -6   -0.13    1.16
 -14   2  -6    0.57    0.61
 -14   2  -6   -0.47    1.60
  16  -2   6   13.33    2.04
 -16  -2  -6   15.61    2.84
 -16  -2  -6   13.26    3.11
 -16   2  -6    9.71    1.64
  16   2   6   11.28    1.99
 -16   2  -6   10.14    2.53
 -16   2  -6    7.28    2.66
 -18  -2  -6   11.50    3.06
 -18  -2  -6   10.35    2.63
  18  -2   6   11.23    2.02
 -18   2  -6    9.89    3.27
 -18   2  -6    6.35    2.64
  18   2   6   11.44    2.14
 -20  -2  -6   26.22    3.82
 -20  -2  -6   20.81    4.19
  20  -2   6   34.14    3.54
 -20   2  -6   26.67    4.61
  20   2   6   29.41    3.45
 -22  -2  -6   25.60    4.75
 -22  -2  -6   24.49    3.97
  22  -2   6   24.39    3.25
  22   2   6   29.19    3.65
 -22   2  -6   17.94    4.22
 -24  -2  -6    0.79    1.78
  24  -2   6   -0.55    0.97
 -24  -2  -6    1.68    2.51
  24   2   6    0.07    1.28
 -24   2  -6   -1.20    1.61
 -26  -2  -6   13.58    3.49
 -26  -2  -6    6.29    2.79
  26   2   6    8.83    2.52
 -26   2  -6    9.30    4.16
 -28  -2  -6    8.98    3.49
 -28  -2  -6    3.88    2.58
 -28  -2  -6    6.30    3.56
  28   2   6    6.06    2.49
 -28   2  -6    6.40    3.34
 -31  -3   6    0.75    2.06
 -31  -3   6    4.01    2.83
 -31   3   6    9.74    3.07
 -31   3   6    0.44    2.23
  31   3  -6    3.06    1.88
 -29  -3   6    9.27    3.68
 -29  -3   6    6.28    2.48
  29   3  -6    8.27    2.60
 -29   3   6   14.78    3.81
 -29   3   6    6.23    2.85
 -27  -3   6   10.25    3.52
 -27  -3   6    8.00    2.45
  27   3  -6   11.17    2.76
 -27   3   6    8.71    2.87
 -27   3   6    8.08    2.87
 -25  -3   6    0.52    1.89
 -25  -3   6    1.16    1.77
 -25   3   6    2.38    1.96
 -25   3   6    0.61    1.55
  25   3  -6    2.96    1.54
  23  -3  -6   23.46    4.01
 -23  -3   6   25.18    4.38
 -23  -3   6   25.67    3.84
 -23  -3   6   26.62    3.96
 -23   3   6   20.31    3.57
 -23   3   6   23.84    4.23
  23   3  -6   20.28    3.07
 -21  -3   6    7.91    2.67
 -21  -3   6    7.65    2.33
 -21  -3   6    7.76    2.11
  21  -3  -6    7.00    2.48
  21   3  -6    8.05    1.89
 -21   3   6   13.50    1.67
 -21   3   6   11.44    2.80
 -21   3   6   10.66    2.54
 -19  -3   6    0.61    1.35
 -19  -3   6    2.10    1.73
 -19  -3   6    2.06    1.46
  19  -3  -6    2.34    1.70
 -19   3   6    1.74    1.40
 -19   3   6    0.33    1.36
 -19   3   6    2.45    0.90
  19   3  -6    1.31    1.03
 -17  -3   6   10.58    2.52
  17  -3  -6   16.46    2.53
 -17  -3   6   17.15    2.78
 -17  -3   6   15.99    2.80
  17   3  -6   16.90    2.30
 -17   3   6   17.53    1.84
 -17   3   6   14.07    2.78
 -17   3   6   12.99    2.56
 -15  -3   6   21.42    3.16
 -15  -3   6   20.75    3.07
 -15  -3   6   23.89    3.33
  15  -3  -6   28.19    2.90
 -15   3   6   21.86    2.03
  15   3  -6   16.90    2.20
 -15   3   6   22.23    3.16
 -15   3   6   17.37    2.61
 -13  -3   6    0.15    0.91
 -13  -3   6    1.29    1.17
 -13  -3   6    0.41    0.78
  13  -3  -6    0.42    0.97
 -13  -3   6    2.44    1.32
  13   3  -6    1.50    0.77
  13   3  -6    0.80    0.98
  13   3  -6    1.21    1.16
 -13   3   6   -0.45    0.97
  13   3  -6    1.23    1.22
 -13   3   6    0.86    0.77
 -13   3   6    0.24    0.83
 -11  -3   6   31.05    3.46
 -11  -3   6   29.15    3.49
  11  -3  -6   30.46    2.89
 -11  -3   6   27.55    2.71
 -11  -3   6   32.34    3.33
  11   3  -6   25.66    2.42
 -11   3   6   32.56    2.67
 -11   3   6   34.43    2.23
  11   3  -6   35.36    3.60
  11   3  -6   32.35    3.49
   9  -3  -6    4.26    1.09
  -9  -3   6    8.66    1.96
  -9  -3   6    4.20    1.52
  -9  -3   6    5.01    1.16
  -9  -3   6    6.38    1.55
   9   3  -6    4.69    1.00
  -9   3   6    5.98    1.21
   9   3  -6    4.12    1.25
   9   3  -6    3.22    1.45
  -9   3   6    6.19    1.29
   9   3  -6    5.82    1.55
   7  -3  -6   73.04    3.63
  -7  -3   6   73.50    3.96
  -7  -3   6   76.41    3.69
  -7  -3   6   75.29    4.83
  -7  -3   6   72.14    4.53
   7  -3  -6   70.76    3.72
   7   3  -6   75.35    4.06
  -7   3   6   69.64    3.72
  -7   3   6   75.87    3.74
   7   3  -6   69.84    4.43
   7   3  -6   70.72    3.47
  -7   3   6   71.77    4.12
   7   3  -6   74.61    4.54
   5  -3  -6    2.31    1.02
   5  -3  -6    0.72    0.63
  -5  -3   6    2.08    0.86
  -5  -3   6    0.68    0.96
  -5  -3   6    2.02    0.74
   5   3  -6    1.37    0.76
  -5   3   6    1.07    0.93
   5   3  -6    2.77    1.26
  -5   3   6    0.65    0.69
   5   3  -6    3.17    1.26
  -5   3   6    1.11    0.91
   5   3  -6    1.99    0.61
   3  -3  -6   37.19    2.76
  -3  -3   6   27.96    3.27
   3  -3  -6   35.99    2.23
  -3   3   6   30.92    2.19
  -3   3   6   34.96    2.51
   3   3  -6   37.63    3.63
   3   3  -6   32.77    3.43
   3   3  -6   33.05    1.95
   3   3  -6   31.65    2.27
  -3   3   6   33.14    2.55
  -1  -3   6    4.55    1.53
   1  -3  -6    7.76    1.27
   1  -3  -6    2.81    1.12
   1  -3  -6    4.36    1.39
   1   3  -6    7.29    1.28
  -1   3   6    6.02    1.17
   1   3  -6    5.54    0.86
   1   3  -6   10.49    1.96
  -1   3   6    5.01    1.38
   1   3  -6    6.80    1.56
  -1   3   6    7.79    1.28
   1  -3   6    3.08    1.43
  -1  -3  -6    0.72    1.01
  -1  -3  -6    2.98    0.58
   1  -3   6    0.34    0.41
  -1  -3  -6    1.94    0.83
  -1  -3  -6    4.19    1.09
   1   3   6    2.37    1.04
  -1   3  -6    3.19    0.71
   1   3   6    0.99    0.83
   1   3   6    2.75    1.29
  -1   3  -6    5.35    1.60
  -1   3  -6    3.08    0.89
   1   3   6    2.45    0.82
  -3  -3  -6  121.69    4.93
  -3  -3  -6  117.81    5.33
  -3  -3  -6  119.31    6.04
   3  -3   6  126.85    5.33
  -3  -3  -6  124.60    5.56
   3   3   6  115.17    5.61
  -3   3  -6  123.44    5.38
   3   3   6  112.07    5.79
  -3   3  -6  129.19    6.66
  -5  -3  -6    6.25    1.29
   5  -3   6    8.22    1.47
  -5  -3  -6   12.12    1.93
  -5  -3  -6    7.08    1.85
  -5  -3  -6    8.77    1.46
   5   3   6   10.47    1.81
  -5   3  -6   10.44    2.32
   5   3   6    6.51    1.51
  -5   3  -6    7.86    1.52
  -7  -3  -6    3.52    1.55
  -7  -3  -6    1.58    1.02
  -7  -3  -6    0.97    0.78
  -7  -3  -6    4.20    1.24
  -7  -3  -6    4.76    2.12
   7  -3   6    2.95    1.14
  -7   3  -6    1.35    0.99
   7   3   6    2.81    1.32
  -7   3  -6    2.21    0.64
   7   3   6    3.95    1.26
  -7   3  -6    2.90    1.65
  -9  -3  -6    5.49    1.83
  -9  -3  -6    2.26    0.99
  -9  -3  -6    4.17    1.49
  -9   3  -6    1.85    1.17
   9   3   6    7.98    2.26
   9   3   6    7.13    1.74
  -9   3  -6    3.68    0.83
   9   3   6    2.75    1.19
 -11  -3  -6   13.93    2.51
 -11  -3  -6   14.60    2.15
 -11  -3  -6   17.77    2.94
  11   3   6   10.31    2.00
 -11   3  -6   12.28    1.55
 -11   3  -6   17.72    2.73
 -13  -3  -6   16.20    3.01
 -13  -3  -6    8.87    2.29
 -13   3  -6   12.25    1.62
  13   3   6   12.46    2.24
 -13   3  -6   12.79    2.56
 -13   3  -6   10.08    2.71
 -15  -3  -6   10.56    2.72
 -15  -3  -6   11.71    2.70
  15   3   6   12.77    2.29
 -15   3  -6   15.35    3.29
 -15   3  -6   15.46    3.06
 -15   3  -6   14.92    1.91
 -17  -3  -6   13.84    3.25
 -17  -3  -6   18.75    3.51
 -17   3  -6   14.98    3.45
 -17   3  -6    9.74    2.72
  17   3   6   11.94    2.37
 -19  -3  -6    2.81    1.85
 -19  -3  -6    0.32    1.71
  19   3   6    0.47    1.13
 -19   3  -6   -1.98    1.83
 -19   3  -6   -1.22    1.82
 -21  -3  -6   -1.57    1.60
 -21  -3  -6    0.43    1.53
  21   3   6    0.97    1.29
 -21   3  -6    0.15    2.01
 -23  -3  -6    1.13    1.88
 -23  -3  -6    2.38    2.03
 -23   3  -6    0.24    2.15
  23   3   6    1.51    1.60
 -25  -3  -6   -0.35    1.61
 -25  -3  -6    1.39    1.96
 -25   3  -6    1.34    2.76
  25   3   6   -1.00    1.16
 -27  -3  -6    2.29    1.82
 -27  -3  -6    1.27    2.11
 -27  -3  -6   -1.79    2.37
  27   3   6   -2.65    1.32
 -27   3  -6   -0.22    2.48
 -30  -4   6   -0.17    1.62
 -30  -4   6    3.94    2.36
 -30  -4   6    2.90    2.60
  30   4  -6    0.23    1.55
 -30   4   6    0.00    2.25
 -30   4   6    4.49    2.08
 -28  -4   6    0.02    2.20
 -28  -4   6   -0.84    1.40
 -28  -4   6    2.11    2.05
 -28   4   6    1.62    1.88
 -28   4   6    0.85    1.97
  28   4  -6   -0.01    1.41
 -26  -4   6   13.13    3.26
 -26  -4   6    8.74    3.24
 -26  -4   6   15.17    3.38
 -26   4   6    9.51    2.90
  26   4  -6    9.28    2.50
 -26   4   6   11.09    3.08
 -24  -4   6   23.62    4.64
 -24  -4   6   23.09    4.15
 -24  -4   6   22.91    4.02
 -24   4   6   17.68    3.76
 -24   4   6   17.10    3.31
  24   4  -6   22.64    3.41
 -22  -4   6    1.96    1.72
 -22  -4   6    5.01    2.22
 -22  -4   6    4.06    1.98
 -22   4   6    4.92    2.09
  22   4  -6    3.40    1.66
 -22   4   6    3.58    1.83
 -20  -4   6    3.70    1.91
 -20  -4   6    1.86    1.58
 -20  -4   6    5.93    2.26
  20   4  -6    5.11    1.65
 -20   4   6    2.39    1.06
 -20   4   6    4.67    1.93
 -20   4   6    4.53    2.03
 -18  -4   6    2.35    1.60
 -18  -4   6    1.56    1.57
 -18  -4   6    0.65    1.35
 -18   4   6    3.45    1.65
 -18   4   6    1.45    1.09
  18   4  -6    1.50    1.01
 -18   4   6    3.85    1.63
 -16  -4   6    4.14    1.68
 -16  -4   6    0.89    1.39
 -16  -4   6    1.14    1.24
 -16   4   6    1.76    1.03
 -16   4   6    1.03    1.12
  16   4  -6    2.24    1.15
 -16   4   6    1.01    1.33
 -14  -4   6   22.30    3.55
 -14  -4   6   24.08    3.33
 -14  -4   6   33.84    4.13
 -14   4   6   21.55    3.02
  14   4  -6   22.55    2.64
 -14   4   6   28.29    2.80
 -14   4   6   21.68    2.80
 -12  -4   6   15.02    2.40
 -12  -4   6   11.14    2.45
 -12  -4   6   18.94    3.14
  12   4  -6   12.36    1.85
 -12   4   6   12.05    2.14
 -12   4   6   11.68    1.95
 -12   4   6   15.96    2.14
 -10  -4   6    0.89    1.28
 -10  -4   6    0.83    1.34
 -10  -4   6    1.32    1.09
 -10  -4   6    0.93    0.87
 -10   4   6    3.10    0.93
 -10   4   6    1.54    1.42
  10   4  -6    1.58    0.82
  10   4  -6    2.59    1.24
 -10   4   6    1.81    1.15
   8  -4  -6    2.07    1.00
  -8  -4   6    4.31    1.25
  -8  -4   6    2.92    1.04
  -8  -4   6    3.78    1.56
  -8  -4   6    4.72    1.77
   8   4  -6    2.47    1.05
  -8   4   6    2.78    1.45
  -8   4   6    6.29    1.49
   8   4  -6    1.51    0.87
  -8   4   6    2.56    0.96
  -6  -4   6    0.29    0.93
   6  -4  -6   -0.71    0.74
  -6  -4   6    0.33    0.41
   6  -4  -6   -0.03    0.48
   6   4  -6    0.22    0.67
  -6   4   6    2.41    1.16
  -6   4   6    0.64    0.63
  -6   4   6    0.08    0.91
   6   4  -6    0.16    0.56
   4  -4  -6   10.99    2.03
  -4  -4   6   12.08    2.46
  -4  -4   6   13.24    1.56
   4  -4  -6   11.81    1.28
  -4   4   6    9.86    1.91
   4   4  -6   11.71    1.57
  -4   4   6   11.86    2.16
  -4   4   6    9.90    1.36
   4   4  -6   11.93    1.58
   2  -4  -6   15.45    2.41
  -2  -4   6   12.15    2.48
  -2  -4   6   17.30    1.61
   2  -4  -6   18.59    1.68
   2   4  -6   14.54    1.69
  -2   4   6   19.93    2.49
  -2   4   6   15.19    2.50
  -2   4   6   18.08    1.83
   2   4  -6   15.98    1.78
   0  -4  -6    6.33    1.11
   0  -4  -6    5.05    1.63
   0  -4  -6    5.76    1.58
   0  -4   6    5.43    1.87
   0  -4   6    6.68    1.02
   0   4  -6    5.29    1.05
   0   4   6    6.19    1.26
   0   4  -6    5.98    1.06
   0   4   6    4.46    1.48
   0   4   6    5.40    1.84
   0   4   6    4.06    1.26
  -2  -4  -6   28.11    3.45
  -2  -4  -6   28.64    2.25
   2  -4   6   30.37    2.00
  -2  -4  -6   29.05    3.04
  -2   4  -6   30.02    2.11
   2   4   6   33.39    2.66
   2   4   6   32.27    3.97
   2   4   6   28.10    2.74
  -2   4  -6   29.42    2.17
   2   4   6   26.91    3.21
  -4  -4  -6   83.94    4.44
  -4  -4  -6   79.98    4.71
  -4  -4  -6   76.55    5.30
   4  -4   6   87.58    3.98
   4   4   6   80.45    4.62
   4   4   6   88.58    5.23
  -4   4  -6   85.23    4.25
  -6  -4  -6    0.30    1.38
  -6  -4  -6    2.78    1.19
   6   4   6    2.70    1.17
   6   4   6    5.30    1.60
   6   4   6    2.99    1.77
  -6   4  -6    4.66    1.29
  -8  -4  -6   43.92    4.69
  -8  -4  -6   46.06    3.45
  -8   4  -6   42.65    2.65
   8   4   6   38.15    3.97
   8   4   6   45.28    4.76
  -8   4  -6   46.06    3.43
 -10  -4  -6   14.44    2.91
 -10  -4  -6   13.93    2.16
 -10  -4  -6   11.02    2.08
 -10   4  -6   13.67    1.72
 -10   4  -6   17.68    2.65
  10   4   6   15.52    2.54
 -12  -4  -6   -2.04    1.14
 -12  -4  -6    0.53    1.03
 -12  -4  -6    1.24    1.13
  12   4   6   -0.58    0.76
 -12   4  -6   -0.61    1.14
 -12   4  -6    1.61    0.82
 -14  -4  -6   13.13    3.08
 -14  -4  -6   10.54    2.25
 -14  -4  -6   10.98    2.38
 -14   4  -6   14.82    3.12
 -14   4  -6   15.62    2.03
 -14   4  -6   12.53    2.73
  14   4   6   14.14    2.64
 -16  -4  -6   -0.49    0.88
 -16  -4  -6   -0.19    1.43
 -16  -4  -6    1.53    1.34
 -16   4  -6   -0.40    1.50
  16   4   6   -0.51    1.04
 -16   4  -6    2.58    1.72
 -18  -4  -6    2.45    1.53
 -18  -4  -6    4.19    2.17
 -18  -4  -6    1.00    1.02
 -18   4  -6    1.80    2.07
  18   4   6    2.01    1.41
 -20  -4  -6    7.41    2.21
 -20  -4  -6   10.23    2.66
 -20  -4  -6    8.64    2.90
 -20   4  -6    4.46    2.74
  20   4   6   10.46    2.48
 -22  -4  -6   23.78    4.29
 -22  -4  -6   21.53    4.31
 -22  -4  -6   14.73    3.04
 -22  -4  -6   23.30    4.60
  22   4   6   25.27    3.99
 -22   4  -6   23.74    4.58
 -24  -4  -6    1.20    1.75
 -24  -4  -6    0.11    1.85
 -24  -4  -6    0.22    1.47
 -24  -4  -6    0.26    2.50
  24   4   6   -0.11    1.41
 -24   4  -6   -1.88    2.43
 -26  -4  -6    5.66    2.36
 -26  -4  -6    1.88    2.09
 -26  -4  -6    0.34    1.58
 -26  -4  -6    0.44    2.48
  26   4   6   -1.11    1.28
 -26   4  -6    5.06    2.98
 -26   4  -6    1.78    2.14
 -27  -5   6   10.47    3.81
 -27  -5   6   18.88    4.25
 -27   5   6   10.82    3.37
  27   5  -6   10.84    2.94
 -27   5   6   16.25    3.69
 -25  -5   6   12.03    3.34
 -25  -5   6   17.11    3.84
  25   5  -6   12.50    2.91
 -25   5   6   14.15    3.38
 -25   5   6   11.58    2.98
 -23  -5   6    0.81    1.74
 -23  -5   6    3.48    2.29
 -23  -5   6    1.67    2.17
 -23   5   6    6.11    2.08
 -23   5   6    0.51    1.65
  23   5  -6   -0.02    1.23
 -21  -5   6    1.74    2.03
 -21  -5   6    0.87    1.55
 -21  -5   6    4.07    2.10
 -21   5   6    2.35    1.76
 -21   5   6    2.93    1.72
  21   5  -6    5.60    1.84
 -19  -5   6    1.31    1.70
 -19  -5   6    0.65    1.57
 -19  -5   6    2.66    2.02
 -19   5   6    6.63    2.13
  19   5  -6    2.04    1.34
 -19   5   6    3.38    1.60
 -17  -5   6    1.29    1.51
 -17  -5   6    0.25    1.45
 -17  -5   6    0.00    1.39
 -17   5   6    1.94    1.47
 -17   5   6   -0.07    0.89
  17   5  -6    0.79    1.31
 -17   5   6    0.76    1.20
 -15  -5   6    0.34    1.18
 -15  -5   6   -0.63    1.29
 -15  -5   6    4.37    2.01
 -15   5   6    2.20    1.19
  15   5  -6    0.24    0.95
 -15   5   6    2.64    1.41
 -15   5   6    1.22    1.07
 -13  -5   6    3.14    1.40
 -13  -5   6    1.56    1.41
 -13  -5   6   -1.97    0.96
  13   5  -6    1.32    0.96
 -13   5   6    1.66    1.30
 -13   5   6    0.34    0.84
 -11  -5   6    0.88    0.99
 -11  -5   6    1.16    1.22
 -11  -5   6   -0.24    1.29
 -11   5   6    0.20    0.82
 -11   5   6    2.99    1.45
  11   5  -6   -0.19    0.79
  -9  -5   6   -0.58    1.03
  -9  -5   6    1.56    1.68
  -9  -5   6   -0.34    0.54
  -9   5   6   -0.40    0.53
   9   5  -6   -0.18    0.67
  -9   5   6    0.81    1.19
  -7  -5   6   18.48    3.42
   7  -5  -6   12.43    2.38
  -7  -5   6   15.30    1.81
   7   5  -6   13.34    1.98
   7   5  -6   11.67    1.80
  -7   5   6   15.92    2.87
  -7   5   6   11.12    1.37
  -5  -5   6   49.49    5.45
   5  -5  -6   55.09    4.19
  -5  -5   6   49.38    2.55
   5   5  -6   46.74    3.03
  -5   5   6   52.02    2.65
  -5   5   6   56.84    5.89
   5   5  -6   50.64    3.35
  -3  -5   6   25.42    3.83
   3  -5  -6   21.19    3.15
   3   5  -6   19.69    1.98
  -3   5   6   20.20    1.89
   3   5  -6   17.97    2.17
  -3   5   6   28.07    3.48
  -1  -5   6   11.93    2.77
   1  -5  -6   10.78    2.45
   1   5  -6   10.63    1.69
  -1   5   6   11.88    2.33
  -1   5   6   11.27    1.56
   1   5  -6   10.33    1.37
  -1   5   6   12.01    2.39
  -1  -5  -6   10.77    2.22
  -1  -5  -6    9.57    2.41
   1  -5   6    5.45    2.33
  -1  -5  -6    9.09    1.25
   1   5   6    8.16    1.94
   1   5   6    9.81    1.58
   1   5   6   11.77    2.36
  -1   5  -6    7.65    1.44
  -1   5  -6   11.44    1.43
  -3  -5  -6    3.39    1.95
  -3  -5  -6    2.06    0.93
  -3  -5  -6    4.29    1.54
  -3   5  -6    2.23    0.85
   3   5   6    0.75    1.07
   3   5   6    3.11    1.40
  -3   5  -6    1.20    0.89
  -5  -5  -6    6.26    2.28
  -5  -5  -6    3.37    1.47
   5   5   6    4.90    1.64
  -5   5  -6    3.60    1.10
  -7  -5  -6    3.40    1.47
  -7  -5  -6    1.35    1.64
   7   5   6    2.10    1.39
  -7   5  -6    1.44    0.97
  -9  -5  -6    0.87    1.24
  -9  -5  -6    0.92    1.60
  -9   5  -6    0.35    0.74
   9   5   6    0.27    1.02
  -9   5  -6    0.73    1.07
 -11  -5  -6    0.16    0.99
 -11  -5  -6    0.93    1.58
 -11   5  -6    1.04    0.95
  11   5   6    0.57    1.04
 -11   5  -6   -0.58    1.05
 -13  -5  -6   30.79    3.95
 -13  -5  -6   23.91    4.08
 -13   5  -6   24.75    2.99
  13   5   6   18.47    3.17
 -13   5  -6   22.63    3.59
 -15  -5  -6    1.22    1.99
 -15  -5  -6   -0.28    1.25
 -15   5  -6    0.65    1.88
  15   5   6    1.81    1.52
 -17  -5  -6    1.36    2.28
 -17  -5  -6    2.11    1.59
 -17  -5  -6    6.38    2.69
 -17   5  -6    3.87    2.41
  17   5   6    4.00    1.88
 -19  -5  -6    3.02    1.89
 -19  -5  -6    1.69    2.17
 -19  -5  -6    6.57    2.72
 -19   5  -6    6.10    2.75
  19   5   6    6.21    2.24
 -21  -5  -6    0.44    1.26
 -21  -5  -6    0.74    2.10
 -21   5  -6   -2.89    2.00
  21   5   6    3.05    1.83
 -23  -5  -6   -1.18    1.89
 -23  -5  -6    1.02    1.67
  23   5   6   -0.24    1.50
 -23   5  -6    0.85    2.50
 -23   5  -6   -2.12    1.59
 -24  -6   6    1.60    2.19
 -24  -6   6    0.72    2.18
 -24   6   6    0.42    1.69
  24   6  -6    2.85    1.85
 -22  -6   6    1.90    2.17
 -22  -6   6   -0.50    1.59
 -22   6   6    0.45    1.29
  22   6  -6    1.56    1.49
 -20  -6   6    3.57    2.35
 -20  -6   6    4.69    2.48
 -20   6   6    0.87    1.39
  20   6  -6    2.17    1.66
 -18  -6   6   -0.82    1.48
 -18  -6   6    0.40    1.59
  18   6  -6   -0.53    1.02
 -18   6   6    0.45    1.13
 -16  -6   6   -0.51    1.65
 -16  -6   6   -0.05    1.53
 -16   6   6    0.16    0.92
  16   6  -6    1.53    1.34
 -14  -6   6    5.91    2.49
 -14  -6   6    4.73    2.54
 -14   6   6    1.95    1.18
  14   6  -6    4.48    1.56
 -12  -6   6    0.52    1.46
 -12  -6   6   -0.66    1.35
  12   6  -6    0.61    0.98
 -12   6   6    0.33    0.65
 -10  -6   6   19.86    3.90
 -10  -6   6   25.25    4.32
 -10   6   6   24.06    1.65
  10   6  -6   16.12    2.45
  -8  -6   6   10.11    2.93
  -8  -6   6   11.45    1.35
  -8  -6   6   12.31    1.39
   8   6  -6    8.82    1.93
  -6  -6   6    0.71    1.72
   6  -6  -6   -0.86    1.08
   6   6  -6   -0.59    0.87
  -4  -6   6   11.75    3.19
   4  -6  -6   14.33    2.94
   4   6  -6   17.02    2.45
  -4   6   6   12.94    2.71
  -2  -6   6   -0.32    1.47
   2  -6  -6    1.22    1.42
   2   6  -6    0.58    0.98
  -2   6   6   -0.62    0.93
   0  -6  -6   11.73    2.80
   0  -6   6   13.21    3.32
   0   6  -6    9.62    1.84
   0   6   6   15.60    2.93
  -2  -6  -6   44.56    4.83
  -2  -6  -6   38.24    5.08
   2   6   6   32.73    4.25
  -2   6  -6   39.84    3.58
  -4  -6  -6    2.14    1.01
  -4  -6  -6    2.83    0.93
  -4  -6  -6    4.01    2.06
  -4  -6  -6    0.73    1.48
  -4   6  -6    3.91    0.84
   4   6   6    1.48    1.31
  -4   6  -6    2.83    1.22
  -6  -6  -6   -0.23    1.61
  -6  -6  -6    0.27    1.23
  -6   6  -6    0.35    0.93
   6   6   6   -0.77    1.33
  -6   6  -6    0.13    0.68
  -8  -6  -6   48.94    5.36
  -8  -6  -6   54.48    6.44
   8   6   6   48.61    5.33
 -10  -6  -6   -0.68    1.56
 -10  -6  -6   -0.17    1.25
  10   6   6    0.29    1.32
 -12  -6  -6    4.23    2.02
 -12  -6  -6    5.40    2.62
  12   6   6    5.87    2.08
 -12   6  -6    3.96    2.23
 -14  -6  -6    0.55    1.64
 -14  -6  -6   -0.60    1.76
  14   6   6   -0.27    1.38
 -14   6  -6   -0.46    1.80
 -16  -6  -6   -1.49    1.04
 -16  -6  -6    3.28    2.38
 -16   6  -6   -0.94    2.46
 -16   6  -6   -0.48    1.31
  16   6   6   -0.74    1.16
 -18  -6  -6    2.43    1.68
 -18  -6  -6    4.01    2.52
  18   6   6   -0.94    1.41
 -18   6  -6   -1.35    1.44
 -19  -7   6   20.37    4.81
 -19  -7   6   12.02    3.87
  19   7  -6   18.96    3.57
 -19   7   6   16.25    2.50
 -17  -7   6   10.02    3.22
 -17  -7   6    5.40    2.98
  17   7  -6   10.69    2.49
 -17   7   6    9.29    1.75
 -15  -7   6    3.44    2.27
 -15  -7   6    2.22    2.39
  15   7  -6    4.50    1.81
 -13  -7   6    0.00    2.12
 -13  -7   6    3.49    2.65
  13   7  -6    0.52    1.35
 -11  -7   6   -2.91    1.52
  11   7  -6    2.52    1.48
  -9  -7   6   17.86    4.01
   9   7  -6   12.62    2.45
  -7  -7   6   23.40    4.68
  -7   7   6   19.10    3.45
   7   7  -6   24.80    3.21
   5  -7  -6   10.21    2.87
  -5  -7   6    3.96    2.75
  -5   7   6    8.12    2.51
   5   7  -6    4.15    1.65
  -3  -7   6    9.08    3.22
   3  -7  -6    9.59    2.70
   3   7  -6    8.30    2.02
  -3   7   6   10.36    2.71
  -1  -7   6   -0.19    2.07
   1  -7  -6   -0.88    1.53
  -1   7   6   -1.17    1.13
   1   7  -6   -1.24    0.92
  -1  -7  -6    2.47    1.96
  -1   7  -6    2.76    1.40
   1   7   6    0.80    1.61
  -3  -7  -6    3.21    1.96
  -3  -7  -6   -1.60    1.56
  -3   7  -6   -0.33    1.03
   3   7   6   -0.99    1.02
  -5  -7  -6    7.02    2.66
  -5  -7  -6    9.19    3.00
   5   7   6    9.38    2.71
  -5   7  -6   13.25    2.49
  -7  -7  -6    5.91    2.88
  -7  -7  -6    5.23    2.53
  -7   7  -6    4.29    1.67
   7   7   6    2.64    1.81
  -9  -7  -6    5.53    2.44
  -9  -7  -6    1.36    2.12
  -9   7  -6    1.51    1.43
   9   7   6    2.27    1.85
 -11  -7  -6    4.24    2.67
 -11  -7  -6    2.83    2.18
  11   7   6    5.15    2.13
 -11   7  -6    5.00    1.32
 -13  -7  -6   11.11    3.24
 -13  -7  -6   11.91    3.71
 -13   7  -6    9.24    1.95
  13   7   6   12.76    3.07
  -8  -8   6   -1.80    2.26
   8   8  -6    1.00    1.38
  -8   8   6   -0.74    1.75
  -6  -8   6   -1.83    2.30
   6   8  -6   -0.42    1.22
  -6   8   6   -1.07    1.34
  -4  -8   6   -2.95    2.40
  -4   8   6    2.57    1.88
   4   8  -6    2.45    1.62
   2  -8  -6    0.76    1.92
  -2   8   6    2.83    1.97
   2   8  -6    0.15    1.32
   0  -8  -6   14.20    3.72
   0   8   6    9.60    2.86
   0   8  -6   15.73    2.87
  -2  -8  -6    1.10    2.28
   2   8   6    0.16    1.57
  -4  -8  -6    4.34    2.82
   4   8   6    4.50    2.43
  34   0  -7    1.90    1.64
 -34   0   7    0.64    2.48
  32   0  -7   -1.91    1.30
 -32   0   7    0.64    1.43
 -32   0   7    1.25    2.35
 -30   0   7   -0.02    1.23
 -30   0   7    0.69    2.08
  30   0  -7    0.39    1.37
 -28   0   7   -0.88    1.18
 -28   0   7   -0.19    1.69
  28   0  -7    1.10    1.26
  26   0  -7   -0.20    0.93
 -26   0   7    1.03    1.66
 -26   0   7   -0.52    1.00
  24   0  -7   -0.49    0.70
 -24   0   7   -1.15    1.18
 -24   0   7   -0.72    0.94
 -22   0   7    1.45    1.47
 -22   0   7    0.02    0.90
  22   0  -7   -0.31    0.82
 -20   0   7    0.44    1.18
 -20   0   7    0.22    0.79
  20   0  -7   -0.78    0.67
  18   0  -7   -0.88    0.92
  18   0  -7   -0.35    0.74
 -18   0   7   -1.65    1.01
 -18   0   7   -0.43    0.64
  18   0  -7    0.67    1.16
  16   0  -7    0.65    1.01
 -16   0   7   -0.14    1.02
  16   0  -7    0.45    0.69
  16   0  -7   -0.03    0.89
 -16   0   7    0.03    0.58
 -16   0   7    0.49    0.63
 -14   0   7    0.70    0.53
  14   0  -7    0.01    0.69
 -14   0   7    0.14    0.54
  14   0  -7    0.39    0.63
  14   0  -7   -1.50    0.77
 -14   0   7    0.79    0.93
  12   0  -7   -0.09    0.56
  12   0  -7    1.82    1.00
 -12   0   7    0.29    0.95
  12   0  -7    0.11    0.84
  12   0  -7    0.37    0.46
 -12   0   7    0.14    0.40
 -12   0   7   -0.24    0.49
  10   0  -7   -0.16    0.41
 -10   0   7    0.05    0.44
  10   0  -7    0.14    0.80
 -10   0   7   -0.34    0.82
   8   0  -7    0.06    0.38
  -8   0   7   -0.35    0.34
   8   0  -7   -0.14    0.74
  -8   0   7   -1.02    0.70
   6   0  -7   -0.08    0.76
  -6   0   7   -0.11    0.80
  -4   0   7   -0.39    0.38
  -4   0   7   -0.31    0.70
   4   0  -7   -0.11    0.62
   2   0  -7   -0.07    0.40
   2   0  -7   -0.74    0.61
  -2   0   7   -0.59    0.65
  -2   0   7    0.29    0.39
   0   0   7    0.27    0.41
   0   0  -7   -0.49    0.62
   0   0  -7   -0.34    0.43
   0   0   7    0.12    0.84
   2   0   7   -0.78    0.74
  -2   0  -7    0.41    0.44
   2   0   7   -0.62    0.35
  -2   0  -7    0.03    0.71
   4   0   7    0.04    0.44
   4   0   7    0.21    0.90
  -4   0  -7   -0.92    0.68
  -4   0  -7   -0.26    0.38
  -6   0  -7    0.75    0.52
   6   0   7    0.42    0.91
   6   0   7   -0.30    0.43
  -6   0  -7    1.06    0.91
  -8   0  -7    2.18    1.59
   8   0   7   -1.25    0.75
  -8   0  -7   -0.20    0.65
  -8   0  -7    0.12    0.46
   8   0   7    0.38    0.47
 -10   0  -7   -0.34    0.96
 -10   0  -7    0.79    1.64
  10   0   7    0.33    0.59
 -10   0  -7   -0.38    0.48
  10   0   7    0.60    1.06
 -12   0  -7   -0.23    1.49
  12   0   7    0.52    0.58
 -12   0  -7    0.06    0.54
 -12   0  -7   -0.46    0.81
  12   0   7   -0.60    0.87
  14   0   7    0.16    0.61
 -14   0  -7    0.58    1.81
 -14   0  -7   -0.19    0.67
 -16   0  -7    1.68    1.90
  16   0   7   -0.06    0.68
  18   0   7   -0.66    0.73
 -18   0  -7    0.37    1.96
  20   0   7   -0.64    0.79
 -20   0  -7   -1.41    1.91
  22   0   7   -1.42    0.86
 -22   0  -7   -1.40    1.65
  24   0   7   -0.18    1.00
 -24   0  -7   -0.95    2.10
 -26   0  -7   -2.68    2.20
  26   0   7    0.91    1.30
  28   0   7    0.07    1.42
 -28   0  -7    3.38    2.93
 -35  -1   7    0.26    2.99
 -35   1   7    1.90    2.99
  35   1  -7   -1.39    1.38
 -33  -1   7    4.81    2.17
 -33  -1   7    7.36    3.53
  33   1  -7    8.11    2.50
 -33   1   7    3.36    2.69
 -31  -1   7    2.95    2.54
 -31  -1   7    2.10    1.54
 -31   1   7   -1.98    1.87
  31   1  -7   -0.11    1.28
 -29  -1   7   24.64    3.47
 -29  -1   7   23.97    4.84
 -29   1   7   25.07    4.90
  29   1  -7   25.44    3.80
 -29   1   7   31.36    3.06
 -27  -1   7   -0.63    1.56
 -27  -1   7    2.46    1.56
 -27   1   7    3.53    2.22
  27   1  -7   -1.58    1.05
 -27   1   7    2.44    1.21
 -25  -1   7   31.57    4.97
 -25  -1   7   34.61    3.73
 -25   1   7   34.08    4.94
 -25   1   7   31.02    2.50
  25   1  -7   40.21    4.32
 -23  -1   7   54.10    3.94
 -23  -1   7   57.96    6.34
 -23   1   7   52.67    3.01
 -23   1   7   60.19    6.29
  23   1  -7   50.30    3.95
 -21  -1   7   19.65    3.53
 -21  -1   7   18.49    2.52
 -21   1   7   21.51    1.72
 -21   1   7   16.93    3.23
  21   1  -7   18.36    2.59
 -19  -1   7    5.11    1.99
 -19  -1   7    2.44    1.22
  19  -1  -7    4.99    2.16
  19   1  -7    4.28    1.30
 -19   1   7    2.38    1.51
 -19   1   7    2.34    0.76
 -17  -1   7    0.43    0.53
 -17  -1   7   -0.23    0.73
 -17  -1   7    3.33    1.47
  17  -1  -7    0.86    1.25
  17  -1  -7    0.44    1.23
 -17   1   7   -0.34    0.65
  17   1  -7   -0.98    0.99
  17   1  -7   -0.16    1.13
  17   1  -7    0.73    0.77
 -17   1   7    0.21    0.44
 -17   1   7    0.46    0.95
  15  -1  -7   11.55    2.13
 -15  -1   7    7.77    1.37
 -15  -1   7    7.91    1.45
 -15  -1   7   11.60    2.36
  15  -1  -7    9.48    2.00
  15   1  -7    8.20    1.41
 -15   1   7    5.42    1.68
  15   1  -7    8.79    2.07
 -15   1   7    5.53    1.25
  15   1  -7    7.31    1.32
  15   1  -7    8.82    2.03
 -13  -1   7  341.69   12.01
  13  -1  -7  351.43   13.27
 -13  -1   7  323.31   13.33
 -13  -1   7  348.64   11.94
  13  -1  -7  332.71   13.01
 -13   1   7  353.58   12.34
  13   1  -7  345.01   11.82
  13   1  -7  354.91   13.62
  13   1  -7  364.45   13.70
  13   1  -7  333.11   12.01
 -13   1   7  338.10   13.29
 -11  -1   7    5.30    1.57
 -11  -1   7    9.29    1.40
 -11  -1   7    8.63    1.23
  11  -1  -7    9.32    1.83
  11  -1  -7    7.18    1.66
 -11   1   7    8.69    1.41
  11   1  -7   10.17    1.45
 -11   1   7    7.65    1.72
  11   1  -7   10.06    1.33
  11   1  -7    9.36    1.92
   9  -1  -7   42.26    2.98
  -9  -1   7   42.47    2.27
  -9  -1   7   46.73    2.99
  -9  -1   7   41.00    3.11
   9   1  -7   41.46    3.06
  -9   1   7   45.52    3.11
   9   1  -7   46.34    2.62
   9   1  -7   40.17    2.32
  -7  -1   7  164.31    6.92
   7  -1  -7  150.80    6.63
  -7  -1   7  156.99    6.49
  -7  -1   7  162.26    5.69
   7   1  -7  157.56    6.21
  -7   1   7  171.27    6.86
   7   1  -7  158.74    6.84
   7   1  -7  161.60    5.75
   5  -1  -7  793.79   26.12
  -5  -1   7  820.04   24.86
  -5  -1   7  818.03   25.98
  -5  -1   7  806.89   26.28
   5   1  -7  818.49   25.78
   5   1  -7  830.86   24.94
   5   1  -7  833.78   26.33
  -5   1   7  809.80   26.23
   3  -1  -7  174.50    6.90
  -3  -1   7  158.93    6.62
  -3  -1   7  168.54    6.90
  -3  -1   7  174.54    5.50
   3   1  -7  177.74    6.68
   3   1  -7  180.73    6.98
  -3   1   7  166.27    6.86
   1  -1  -7   25.02    2.42
  -1  -1   7   26.53    2.16
  -1  -1   7   30.21    2.31
   1   1  -7   29.50    2.16
  -1   1   7   27.92    2.24
   1   1  -7   28.59    2.24
   1  -1   7    5.58    0.35
  -1  -1  -7    8.71    1.50
   1  -1   7    8.88    1.56
   1   1   7    7.03    1.40
   1   1   7    5.36    1.03
  -1   1  -7    6.45    1.28
  -1   1  -7    4.41    1.11
   3  -1   7   33.31    1.44
  -3  -1  -7   34.00    2.67
  -3  -1  -7   31.43    2.14
   3  -1   7   29.43    2.86
   3   1   7   31.19    2.16
  -3   1  -7   35.59    2.55
   3   1   7   35.92    2.81
  -3   1  -7   32.85    1.47
  -3   1  -7   35.09    2.65
   5  -1   7   46.10    3.36
   5  -1   7   45.22    2.07
  -5  -1  -7   46.29    2.79
  -5  -1  -7   48.77    3.43
  -5  -1  -7   55.58    3.89
   5   1   7   43.00    2.69
  -5   1  -7   45.14    3.26
  -5   1  -7   49.95    2.15
   5   1   7   49.75    3.51
  -7  -1  -7  217.79    8.37
  -7  -1  -7  215.38    9.57
   7  -1   7  223.80    9.41
  -7  -1  -7  220.25    9.45
   7  -1   7  215.74    7.50
   7   1   7  213.88    8.19
  -7   1  -7  222.16    7.57
   7   1   7  227.03    9.52
  -7   1  -7  214.38    9.17
   9  -1   7   39.18    3.97
  -9  -1  -7   44.59    4.42
  -9  -1  -7   39.06    4.01
   9  -1   7   43.19    2.32
  -9  -1  -7   37.14    2.72
  -9   1  -7   37.23    3.82
   9   1   7   40.31    2.66
  -9   1  -7   36.02    2.19
   9   1   7   36.02    3.85
  11  -1   7   51.83    2.88
 -11  -1  -7   51.88    4.19
  11  -1   7   45.78    4.57
 -11  -1  -7   51.00    5.08
 -11  -1  -7   57.39    3.46
 -11   1  -7   55.00    5.38
 -11   1  -7   55.01    2.97
  11   1   7   51.31    4.24
 -11   1  -7   47.84    4.71
  11   1   7   57.16    3.32
 -13  -1  -7    1.25    1.55
  13  -1   7   -0.37    0.92
  13  -1   7   -0.71    0.47
 -13  -1  -7    0.51    0.68
 -13   1  -7    2.14    1.86
  13   1   7   -0.12    1.17
  13   1   7    0.32    0.70
 -13   1  -7   -0.30    0.60
 -13   1  -7   -0.26    1.10
  15  -1   7   33.95    2.52
 -15  -1  -7   25.70    4.02
  15   1   7   26.54    2.80
 -15   1  -7   25.26    3.75
 -15   1  -7   29.28    4.38
 -15   1  -7   26.44    2.65
 -17  -1  -7    1.50    1.92
  17  -1   7    3.45    1.22
  17   1   7   -0.19    0.92
 -17   1  -7    4.17    2.45
 -19  -1  -7    4.39    2.43
  19  -1   7    5.94    1.55
 -19   1  -7    4.73    2.46
  19   1   7    4.93    1.55
  21  -1   7    2.78    1.36
 -21  -1  -7    2.41    2.34
 -21   1  -7   -0.28    1.87
  21   1   7    1.51    1.20
 -23  -1  -7    2.42    2.28
  23  -1   7    0.39    1.03
  23   1   7    0.48    1.09
 -23   1  -7    1.04    2.50
 -25  -1  -7    3.38    3.02
  25  -1   7    2.26    1.53
  25   1   7    1.06    1.48
 -25   1  -7   -0.37    2.32
 -27  -1  -7    1.60    2.17
  27  -1   7    1.15    1.42
 -27  -1  -7   -0.64    2.27
  27   1   7    2.50    1.76
 -27   1  -7    3.04    2.99
  29  -1   7    1.66    1.92
 -29  -1  -7    0.66    2.45
 -29  -1  -7    1.87    2.79
 -29   1  -7    6.04    3.69
  29   1   7    5.00    2.60
 -34  -2   7   -1.01    2.74
 -34  -2   7    1.12    1.92
  34   2  -7   -0.56    1.52
 -34   2   7    0.15    2.67
 -32  -2   7    2.19    2.05
 -32  -2   7    2.02    2.79
 -32   2   7    1.20    2.54
  32   2  -7   -0.97    1.26
 -30  -2   7   17.48    4.45
 -30  -2   7   25.21    4.01
  30   2  -7   19.41    3.39
 -30   2   7   13.86    3.92
 -28  -2   7   10.88    3.68
 -28  -2   7   15.16    3.02
 -28   2   7   14.58    1.89
  28   2  -7   10.01    2.44
 -28   2   7   18.68    4.02
 -28   2   7   14.03    3.74
 -26  -2   7   12.32    3.55
 -26  -2   7   15.54    2.87
 -26   2   7   10.26    3.13
 -26   2   7   12.02    3.42
  26   2  -7   16.00    2.84
 -26   2   7   15.05    1.83
 -24  -2   7    4.96    2.24
 -24  -2   7    4.09    1.75
 -24   2   7    9.58    3.15
 -24   2   7    4.29    2.16
 -24   2   7    3.78    1.14
  24   2  -7    3.04    1.39
  22  -2  -7   -0.32    1.86
 -22  -2   7    0.16    1.41
 -22  -2   7   -0.68    1.14
  22   2  -7    1.20    1.06
 -22   2   7    2.71    1.95
 -22   2   7    0.87    1.45
 -20  -2   7    4.21    1.54
 -20  -2   7    4.41    1.99
  20  -2  -7    7.12    2.23
  20   2  -7    6.86    1.66
 -20   2   7    1.55    1.97
 -20   2   7    5.77    1.94
 -18  -2   7    1.81    1.44
  18  -2  -7    1.75    1.54
 -18  -2   7    0.65    1.13
 -18   2   7    1.10    0.46
  18   2  -7    0.35    1.25
 -18   2   7    1.81    1.37
  18   2  -7    1.18    0.95
 -16  -2   7   17.00    2.99
 -16  -2   7   14.99    1.99
  16  -2  -7   17.23    2.65
 -16  -2   7   15.53    2.41
  16   2  -7   15.83    2.28
  16   2  -7   12.82    2.60
  16   2  -7   13.05    1.92
 -16   2   7   17.11    2.71
 -16   2   7   15.87    0.99
 -14  -2   7   -0.15    0.90
 -14  -2   7   -0.40    0.50
  14  -2  -7    0.38    0.81
 -14  -2   7   -0.20    0.83
 -14  -2   7    1.26    0.95
  14  -2  -7   -0.42    0.94
 -14   2   7   -0.15    0.28
 -14   2   7    1.28    0.84
  14   2  -7   -0.28    0.95
 -14   2   7   -0.41    0.78
  14   2  -7    0.30    0.98
  14   2  -7    1.18    1.19
  14   2  -7    1.18    0.78
 -12  -2   7   44.27    3.16
 -12  -2   7   46.09    2.73
 -12  -2   7   41.77    4.05
 -12  -2   7   34.30    3.46
  12  -2  -7   43.91    3.23
  12  -2  -7   43.39    3.11
  12   2  -7   45.78    4.26
 -12   2   7   43.36    1.77
  12   2  -7   40.77    3.00
 -12   2   7   39.37    3.19
  12   2  -7   45.02    2.72
 -10  -2   7   47.18    2.63
  10  -2  -7   49.89    3.11
 -10  -2   7   43.03    3.38
 -10  -2   7   51.50    3.55
 -10  -2   7   47.74    3.24
  10  -2  -7   48.86    3.26
 -10   2   7   50.27    2.05
  10   2  -7   41.26    3.30
  10   2  -7   44.64    2.61
  10   2  -7   45.38    3.20
 -10   2   7   47.01    3.21
  -8  -2   7  104.78    4.35
   8  -2  -7  110.82    4.18
  -8  -2   7  108.37    5.38
   8  -2  -7  103.57    5.04
   8  -2  -7  108.75    4.81
  -8  -2   7  113.99    5.64
   8   2  -7  114.19    5.34
   8   2  -7  102.64    5.15
   8   2  -7  110.35    5.36
   8   2  -7  107.50    4.33
  -8   2   7  101.94    5.07
  -6  -2   7    3.83    1.13
  -6  -2   7    1.74    0.99
   6  -2  -7    1.77    0.76
  -6  -2   7    1.98    0.58
   6  -2  -7    2.81    0.99
   6   2  -7    3.25    1.10
   6   2  -7    3.54    1.12
   6   2  -7    2.39    0.58
   6   2  -7    2.23    1.00
  -6   2   7    3.09    1.03
  -4  -2   7    0.20    0.79
   4  -2  -7    0.24    0.56
   4  -2  -7    0.05    0.73
  -4  -2   7    0.59    0.68
  -4  -2   7    0.34    0.35
   4   2  -7    0.53    0.70
   4   2  -7   -0.10    0.27
  -4   2   7    0.28    0.53
  -4   2   7    0.36    0.74
   4   2  -7   -0.52    0.58
   4   2  -7   -0.38    0.58
  -2  -2   7   30.27    2.24
  -2  -2   7   24.31    2.69
   2  -2  -7   23.70    2.24
   2  -2  -7   27.34    2.15
  -2   2   7   26.70    1.58
   2   2  -7   28.80    2.81
   2   2  -7   28.77    2.20
  -2   2   7   27.06    2.13
   2   2  -7   26.20    1.18
   0  -2   7  182.46    7.54
   0  -2   7  188.62    8.12
   0  -2  -7  200.87    7.76
   0  -2  -7  195.63    6.61
   0  -2  -7  193.89    7.49
   0   2   7  183.79    7.67
   0   2  -7  194.50    7.64
   0   2  -7  191.92    8.11
   0   2   7  204.02    6.52
  -2  -2  -7   46.59    2.28
  -2  -2  -7   48.14    3.13
   2  -2   7   51.72    3.15
  -2  -2  -7   42.48    2.98
  -2  -2  -7   47.62    3.21
  -2   2  -7   48.03    1.71
  -2   2  -7   43.02    3.31
   2   2   7   53.03    3.33
  -2   2  -7   48.22    3.09
   2   2   7   53.54    3.22
  -4  -2  -7   20.88    2.50
   4  -2   7   15.88    2.11
  -4  -2  -7   13.96    2.01
  -4  -2  -7   16.95    2.39
  -4  -2  -7   16.29    1.50
   4   2   7   10.99    1.76
  -4   2  -7   17.15    2.43
  -4   2  -7   17.63    2.20
  -4   2  -7   15.53    0.93
   4   2   7   13.72    2.13
   6  -2   7   32.66    3.20
  -6  -2  -7   26.08    2.80
  -6  -2  -7   29.63    3.33
  -6  -2  -7   28.83    3.18
  -6  -2  -7   30.68    2.88
  -6   2  -7   26.49    3.21
   6   2   7   27.74    3.20
  -6   2  -7   29.66    3.08
  -6   2  -7   27.52    1.51
   6   2   7   27.60    2.73
  -8  -2  -7    5.31    1.39
   8  -2   7    3.39    1.40
  -8  -2  -7   10.01    1.85
  -8  -2  -7    6.55    1.65
  -8  -2  -7    5.41    1.79
  -8   2  -7    5.39    0.82
   8   2   7    2.26    0.98
  -8   2  -7    5.54    1.60
   8   2   7    6.11    1.75
 -10  -2  -7   -0.63    0.66
 -10  -2  -7    0.78    1.22
 -10  -2  -7    2.26    1.36
  10  -2   7    0.90    1.02
  10   2   7   -0.31    0.58
  10   2   7   -0.35    0.93
 -10   2  -7    0.73    0.92
 -10   2  -7   -0.09    0.40
  12  -2   7    0.36    0.64
 -12  -2  -7    0.67    1.35
 -12  -2  -7   -0.16    1.30
 -12   2  -7    0.40    0.59
  12   2   7    0.48    1.08
  12   2   7    1.80    0.95
 -12   2  -7    0.99    1.02
 -12   2  -7    3.67    1.89
 -14  -2  -7    1.05    1.40
  14  -2   7   -0.37    0.58
 -14  -2  -7    2.19    1.62
 -14   2  -7    3.42    1.74
 -14   2  -7    2.60    0.90
  14   2   7    0.43    0.89
 -14   2  -7    5.02    2.11
 -16  -2  -7    9.35    2.66
  16  -2   7    6.85    1.50
 -16  -2  -7    9.62    2.50
 -16   2  -7   12.43    2.82
  16   2   7    8.78    1.86
 -16   2  -7    6.26    1.36
 -16   2  -7   14.25    3.41
  18  -2   7   10.88    2.03
 -18  -2  -7   14.15    3.64
 -18  -2  -7   13.79    2.96
 -18   2  -7    6.66    3.06
  18   2   7   15.40    2.58
 -20  -2  -7    3.86    2.24
  20  -2   7    4.10    1.36
 -20  -2  -7    5.86    2.66
  20   2   7    2.95    1.47
 -20   2  -7    3.72    2.60
  22  -2   7   29.41    3.58
 -22  -2  -7   26.22    4.88
 -22  -2  -7   27.58    4.24
 -22   2  -7   30.76    5.32
  22   2   7   29.90    3.88
 -24  -2  -7    6.79    3.10
  24  -2   7   12.40    2.59
 -24  -2  -7    8.23    2.87
 -24   2  -7    5.76    3.30
  24   2   7   16.68    3.02
 -26  -2  -7    5.78    2.88
 -26  -2  -7    0.63    1.99
 -26   2  -7   -1.18    2.09
  26   2   7   -0.43    1.32
 -28  -2  -7   -0.20    2.20
 -28  -2  -7    2.92    2.75
 -28   2  -7   -1.25    2.29
  28   2   7    3.17    2.12
 -33  -3   7    5.34    2.54
 -33  -3   7    0.89    3.05
 -33   3   7   -0.59    2.00
  33   3  -7    0.59    1.94
 -31  -3   7   -0.13    1.84
 -31  -3   7    0.53    2.42
 -31   3   7   -0.66    1.95
  31   3  -7    2.02    1.56
 -29  -3   7   16.71    3.41
 -29  -3   7   11.53    3.87
  29   3  -7    9.04    2.60
 -29   3   7   16.82    4.29
 -29   3   7   16.13    3.97
 -27  -3   7    5.03    2.17
 -27  -3   7    5.32    2.84
  27   3  -7    2.86    1.71
 -27   3   7    7.20    2.89
 -27   3   7    3.85    2.50
  25  -3  -7   -3.00    2.25
 -25  -3   7    0.42    1.45
 -25  -3   7    0.03    1.83
 -25  -3   7    2.20    1.74
  25   3  -7    1.91    1.31
 -25   3   7    1.89    1.72
 -25   3   7   -1.12    1.82
 -23  -3   7    9.35    2.52
  23  -3  -7    9.86    3.08
 -23  -3   7    5.61    2.46
 -23  -3   7    8.51    2.47
 -23   3   7   10.37    1.50
  23   3  -7   11.21    2.35
 -23   3   7    8.20    2.46
 -23   3   7    9.52    2.90
 -21  -3   7   18.15    3.46
 -21  -3   7   22.07    3.67
  21  -3  -7   19.60    3.28
 -21  -3   7   18.61    3.14
 -21   3   7   18.46    1.84
  21   3  -7   14.47    2.47
 -21   3   7   18.37    3.27
 -21   3   7   20.62    3.68
 -19  -3   7    9.41    2.35
 -19  -3   7   10.28    2.35
  19  -3  -7   11.86    2.49
 -19  -3   7   15.41    3.15
  19   3  -7   11.25    2.15
 -19   3   7    9.37    2.25
 -19   3   7    9.06    2.58
 -19   3   7   10.39    1.39
 -17  -3   7   17.24    2.77
  17  -3  -7   19.92    2.77
 -17  -3   7   15.82    2.87
 -17  -3   7   20.35    3.32
 -17   3   7   18.61    3.06
 -17   3   7   21.35    1.85
  17   3  -7   17.10    2.30
 -17   3   7   20.49    3.35
 -15  -3   7    0.50    1.23
 -15  -3   7    1.33    1.24
  15  -3  -7    1.28    1.30
 -15  -3   7    2.96    1.27
 -15  -3   7    4.61    1.60
  15   3  -7    1.15    0.83
 -15   3   7    2.15    1.27
  15   3  -7    1.98    1.34
 -15   3   7    1.53    0.78
  15   3  -7    2.13    1.68
  13  -3  -7   13.80    1.89
 -13  -3   7    8.44    2.09
 -13  -3   7    9.35    2.14
  13  -3  -7    8.79    1.88
 -13  -3   7    9.87    1.69
 -13  -3   7   13.82    2.41
  13   3  -7   10.01    2.10
  13   3  -7   11.24    2.16
 -13   3   7    9.26    1.29
 -13   3   7    7.97    1.78
  13   3  -7    9.23    1.51
  11  -3  -7   23.54    2.58
 -11  -3   7   19.96    2.82
  11  -3  -7   21.10    1.91
 -11  -3   7   19.65    2.16
 -11  -3   7   17.98    2.77
 -11  -3   7   24.09    2.96
 -11   3   7   20.10    2.46
  11   3  -7   23.68    2.97
  11   3  -7   22.42    2.17
 -11   3   7   22.57    1.97
  11   3  -7   21.76    2.86
  -9  -3   7    7.43    1.59
   9  -3  -7    7.79    0.95
   9  -3  -7    7.97    1.28
   9  -3  -7    7.02    1.36
  -9  -3   7    7.38    1.88
  -9  -3   7    8.95    1.39
  -9  -3   7    7.20    1.70
  -9   3   7    8.69    1.43
   9   3  -7    7.55    1.84
   9   3  -7    9.54    1.31
  -9   3   7   11.38    1.73
   9   3  -7    9.90    1.78
   9   3  -7    6.23    1.66
  -7  -3   7   20.21    2.36
   7  -3  -7   17.75    2.02
  -7  -3   7   23.03    2.03
  -7  -3   7   20.91    2.86
   7  -3  -7   22.53    2.25
   7   3  -7   24.06    2.88
   7   3  -7   20.14    2.37
   7   3  -7   18.33    1.71
   7   3  -7   26.40    3.11
  -7   3   7   21.51    2.12
  -7   3   7   22.28    2.44
  -7   3   7   20.26    2.22
   5  -3  -7  245.30    9.61
  -5  -3   7  243.08   10.72
  -5  -3   7  268.32    9.74
   5  -3  -7  262.18    9.40
  -5  -3   7  258.91    9.04
   5   3  -7  261.90    8.86
  -5   3   7  241.71    9.44
   5   3  -7  251.86    9.75
   5   3  -7  270.25   10.77
  -5   3   7  256.17    9.38
   5   3  -7  272.01   10.73
  -5   3   7  262.19    9.68
   3  -3  -7    2.75    0.86
  -3  -3   7    1.57    0.81
  -3  -3   7    2.77    1.41
   3  -3  -7    2.62    1.10
  -3   3   7    1.49    1.11
   3   3  -7    1.90    1.22
   3   3  -7    2.98    1.02
   3   3  -7    2.43    1.07
   3   3  -7    2.49    0.59
  -3   3   7    2.37    0.85
  -3   3   7    3.57    0.99
   1  -3  -7  188.83    7.39
   1  -3  -7  188.07    8.08
  -1  -3   7  199.57    7.57
   1  -3  -7  200.41    7.67
  -1  -3   7  190.01    8.86
   1  -3  -7  190.04    6.49
  -1   3   7  196.26    7.40
   1   3  -7  196.68    8.58
   1   3  -7  199.83    6.71
   1   3  -7  188.89    8.79
   1   3  -7  203.66    7.73
  -1   3   7  194.26    7.72
  -1  -3  -7   12.35    1.58
  -1  -3  -7   11.56    1.72
   1  -3   7   11.01    1.62
  -1  -3  -7   10.86    2.00
  -1  -3  -7   13.34    1.45
   1  -3   7   13.63    2.41
   1   3   7   11.09    1.72
  -1   3  -7   15.45    2.52
   1   3   7   10.24    1.38
  -1   3  -7   12.27    1.13
   1   3   7   11.61    1.91
  -1   3  -7   12.16    1.74
  -3  -3  -7    0.20    0.73
  -3  -3  -7    1.83    0.76
   3  -3   7    2.43    0.82
  -3  -3  -7   -0.72    0.93
  -3  -3  -7    3.24    1.08
  -3   3  -7    1.61    1.13
  -3   3  -7    0.26    0.72
   3   3   7    1.36    0.89
   3   3   7   -0.19    0.61
  -5  -3  -7    2.86    1.16
  -5  -3  -7    4.65    1.39
   5  -3   7    2.17    1.05
  -5  -3  -7    3.44    1.55
  -5  -3  -7    1.63    0.82
  -5   3  -7    3.96    1.64
  -5   3  -7    4.59    1.33
   5   3   7    2.19    1.08
   5   3   7    2.61    1.17
  -5   3  -7    2.80    0.61
  -7  -3  -7   18.09    2.47
   7  -3   7   16.89    2.40
  -7  -3  -7   16.66    2.00
  -7  -3  -7   17.17    2.72
  -7  -3  -7   15.61    2.37
   7   3   7   16.83    2.40
  -7   3  -7   15.03    1.39
  -7   3  -7   16.61    2.44
   7   3   7   18.11    2.75
  -9  -3  -7    1.55    0.83
   9  -3   7    3.73    1.44
  -9  -3  -7    0.90    1.26
  -9  -3  -7    1.47    1.43
  -9   3  -7    1.12    1.20
   9   3   7    0.77    1.03
  -9   3  -7    1.24    0.58
   9   3   7    2.53    1.14
 -11  -3  -7    3.06    1.10
 -11  -3  -7   -0.12    1.25
 -11  -3  -7    1.76    1.62
  11   3   7    3.46    1.33
  11   3   7    3.27    1.59
 -11   3  -7    2.05    0.78
 -11   3  -7    1.90    1.35
 -13  -3  -7    6.92    2.29
 -13  -3  -7    7.22    2.24
 -13   3  -7    4.36    1.76
  13   3   7    6.88    1.77
 -13   3  -7    5.85    2.47
 -13   3  -7    7.39    1.30
 -15  -3  -7    9.57    2.58
 -15  -3  -7   11.48    2.72
 -15   3  -7    6.63    2.12
 -15   3  -7    8.81    1.50
 -15   3  -7   10.11    2.99
  15   3   7    9.83    2.05
 -17  -3  -7    8.16    2.62
 -17  -3  -7    4.86    2.15
 -17   3  -7    9.31    3.16
 -17   3  -7    6.68    2.39
 -17   3  -7   12.03    2.11
  17   3   7   10.05    2.19
 -19  -3  -7   -2.66    1.32
 -19  -3  -7    0.48    1.34
 -19   3  -7    1.24    2.27
 -19   3  -7    2.15    2.29
  19   3   7    0.13    0.97
 -21  -3  -7    1.11    1.63
 -21  -3  -7    1.10    1.98
  21   3   7   -1.08    1.04
 -21   3  -7   -0.34    2.34
 -23  -3  -7   14.08    3.86
 -23  -3  -7   21.36    4.14
 -23   3  -7   20.50    4.74
  23   3   7   22.36    3.45
 -25  -3  -7    6.63    2.95
 -25  -3  -7    0.30    2.14
  25   3   7    0.64    1.89
 -25   3  -7    4.01    2.87
 -27  -3  -7   17.16    4.06
 -27  -3  -7   17.51    4.52
 -27  -3  -7   13.71    4.57
  27   3   7   13.04    3.23
 -27   3  -7   13.06    4.35
 -30  -4   7    2.07    2.30
 -30  -4   7    0.90    2.15
 -30  -4   7    0.18    1.61
 -30   4   7    0.48    1.99
  30   4  -7    0.10    1.42
 -28  -4   7   13.83    3.58
 -28  -4   7    5.82    3.20
 -28  -4   7    5.52    2.20
 -28   4   7   14.52    3.73
 -28   4   7   14.17    3.54
  28   4  -7   17.81    3.40
 -26  -4   7    0.75    1.67
 -26  -4   7    0.80    2.02
 -26  -4   7    1.81    1.94
  26   4  -7    0.10    1.58
 -26   4   7    0.29    1.56
 -26   4   7    1.97    1.93
 -24  -4   7   16.50    3.52
 -24  -4   7   25.70    4.56
 -24  -4   7   22.30    4.06
 -24   4   7   13.39    3.02
 -24   4   7   23.89    4.16
  24   4  -7   21.51    3.41
 -22  -4   7    0.82    1.48
 -22  -4   7    0.87    1.55
 -22  -4   7   -0.82    1.38
 -22   4   7    1.55    1.81
  22   4  -7    0.75    1.22
 -22   4   7    0.71    1.57
 -20  -4   7    7.10    2.44
 -20  -4   7    5.41    2.23
 -20  -4   7    6.60    2.31
  20   4  -7    5.79    1.63
 -20   4   7    5.42    2.27
 -20   4   7    7.57    2.20
 -20   4   7    5.68    1.34
 -18  -4   7    2.55    1.64
 -18  -4   7    0.22    1.49
 -18  -4   7    1.24    1.57
 -18   4   7    2.04    1.56
 -18   4   7    0.55    0.97
  18   4  -7    1.23    1.11
 -18   4   7    0.94    1.31
 -16  -4   7   32.41    4.26
 -16  -4   7   32.78    4.46
 -16  -4   7   29.86    4.03
 -16   4   7   31.92    2.87
  16   4  -7   25.82    2.97
 -16   4   7   30.94    3.56
 -14  -4   7    7.40    1.96
 -14  -4   7    6.38    2.10
 -14  -4   7    4.84    1.95
 -14   4   7    8.59    1.55
  14   4  -7    5.67    1.46
 -14   4   7    7.02    1.73
 -12  -4   7   14.56    2.23
 -12  -4   7   15.27    2.89
 -12  -4   7   17.00    3.07
 -12  -4   7   12.60    2.29
  12   4  -7   19.59    2.87
 -12   4   7   20.23    2.32
  12   4  -7   16.11    2.08
 -12   4   7   15.39    2.28
 -10  -4   7    5.69    1.39
 -10  -4   7    6.27    2.04
  10  -4  -7    6.84    1.30
 -10  -4   7    3.73    1.36
 -10  -4   7    5.42    1.85
 -10   4   7    4.64    1.69
 -10   4   7    4.59    1.29
  10   4  -7    7.85    1.45
  10   4  -7    5.78    1.58
 -10   4   7    7.22    1.55
   8  -4  -7    4.64    1.08
  -8  -4   7    3.84    1.75
  -8  -4   7    6.06    1.90
  -8  -4   7    3.74    1.17
   8  -4  -7    5.41    1.45
  -8  -4   7    3.58    1.24
  -8   4   7    3.19    1.32
  -8   4   7    8.64    1.95
   8   4  -7    5.38    1.22
   8   4  -7    4.44    1.33
  -8   4   7    4.05    1.08
   6  -4  -7   20.63    1.93
   6  -4  -7   15.50    2.29
  -6  -4   7   17.07    2.93
  -6  -4   7   13.75    1.86
  -6   4   7   23.39    2.69
   6   4  -7   19.51    2.35
  -6   4   7   22.42    2.26
  -6   4   7   27.01    3.08
   6   4  -7   19.80    2.04
   4  -4  -7   40.64    2.51
   4  -4  -7   44.38    3.49
  -4  -4   7   37.58    4.28
  -4   4   7   49.61    3.47
  -4   4   7   43.32    2.70
  -4   4   7   42.50    3.28
   4   4  -7   47.37    2.66
   4   4  -7   43.63    2.90
  -2  -4   7   13.57    2.70
   2  -4  -7   14.24    1.68
  -2  -4   7   12.67    1.56
   2  -4  -7   10.41    2.10
  -2   4   7   14.20    1.80
  -2   4   7   12.25    2.30
  -2   4   7   11.45    1.87
   2   4  -7   11.77    1.42
   2   4  -7   11.98    1.72
   0  -4  -7    6.26    1.81
   0  -4   7    6.13    2.03
   0  -4  -7    5.82    1.49
   0  -4  -7    6.07    1.23
   0  -4   7    4.94    1.09
   0   4  -7    4.89    0.96
   0   4   7    5.77    1.84
   0   4  -7    7.87    1.38
   0   4   7    5.89    1.31
   0   4   7    7.70    1.58
   0   4   7    6.52    1.75
  -2  -4  -7    5.49    1.81
  -2  -4  -7    3.37    1.26
  -2  -4  -7    5.24    1.33
   2  -4   7    7.15    1.20
   2   4   7    4.16    1.21
  -2   4  -7    6.66    1.31
  -2   4  -7    5.53    1.03
   2   4   7    3.51    1.18
   2   4   7    5.18    1.64
  -4  -4  -7    6.59    1.56
  -4  -4  -7    1.99    1.61
  -4  -4  -7    4.32    1.32
   4   4   7    4.77    1.57
  -4   4  -7    2.42    1.11
   4   4   7    6.08    1.62
  -6  -4  -7    0.85    1.55
  -6  -4  -7    1.48    1.04
  -6  -4  -7    0.50    0.78
   6   4   7    0.43    1.04
   6   4   7    2.79    1.31
  -6   4  -7    2.05    1.11
  -8  -4  -7    0.55    0.88
  -8  -4  -7    3.15    1.13
  -8  -4  -7    1.63    1.73
   8   4   7    1.94    1.29
  -8   4  -7    1.95    1.26
  -8   4  -7    0.94    0.61
   8   4   7    2.70    1.32
 -10  -4  -7   12.07    2.81
 -10  -4  -7   12.03    2.07
 -10  -4  -7   12.67    2.20
 -10   4  -7   12.82    1.61
  10   4   7   16.61    2.79
 -10   4  -7   18.75    2.84
 -12  -4  -7   16.20    3.24
 -12  -4  -7   23.23    3.18
 -12  -4  -7   20.27    2.80
  12   4   7   21.14    3.00
 -12   4  -7   23.71    2.27
 -12   4  -7   29.83    3.82
 -14  -4  -7   11.51    2.84
 -14  -4  -7   12.31    2.60
 -14  -4  -7    9.79    2.20
 -14   4  -7    8.03    2.37
  14   4   7    7.95    2.12
 -14   4  -7   12.17    1.78
 -14   4  -7   14.14    3.27
 -16  -4  -7   -0.73    1.38
 -16  -4  -7    3.25    1.51
 -16  -4  -7    1.80    1.47
 -16   4  -7    2.65    2.21
 -16   4  -7    0.99    1.16
  16   4   7    3.53    1.57
 -18  -4  -7    8.59    2.81
 -18  -4  -7    6.30    1.84
 -18  -4  -7    4.07    1.88
 -18   4  -7    5.79    2.65
  18   4   7    5.05    1.88
 -20  -4  -7    8.76    2.36
 -20  -4  -7    7.86    2.41
 -20  -4  -7    8.39    2.89
 -20   4  -7    5.32    2.76
  20   4   7   12.30    2.78
 -22  -4  -7    3.58    1.87
 -22  -4  -7   -0.50    1.75
 -22  -4  -7   -0.98    1.22
 -22   4  -7    1.00    2.01
  22   4   7   -0.70    1.46
 -24  -4  -7    3.58    2.73
 -24  -4  -7    3.92    1.99
 -24  -4  -7    7.14    2.43
 -24  -4  -7   11.46    3.26
  24   4   7    7.28    2.36
 -24   4  -7    0.76    2.67
 -27  -5   7   -0.60    1.74
 -27  -5   7    0.16    1.80
  27   5  -7    1.03    1.83
 -27   5   7   -0.35    1.86
 -25  -5   7   12.14    3.55
 -25  -5   7   10.63    3.31
  25   5  -7   18.98    3.34
 -25   5   7   11.14    3.10
 -23  -5   7    1.46    2.06
 -23  -5   7    0.92    2.18
 -23  -5   7   -0.18    1.98
 -23   5   7    0.86    1.75
  23   5  -7    2.87    1.79
 -21  -5   7    1.75    1.97
 -21  -5   7    1.34    1.76
 -21  -5   7    0.85    1.53
 -21   5   7    1.41    1.32
  21   5  -7    2.43    1.41
 -19  -5   7   48.76    6.04
 -19  -5   7   46.07    5.35
 -19  -5   7   39.70    5.30
 -19   5   7   42.73    4.44
  19   5  -7   36.70    4.09
 -17  -5   7    7.39    2.58
 -17  -5   7    6.13    2.31
 -17  -5   7    2.81    1.65
 -17   5   7    4.21    1.52
 -17   5   7    8.02    1.71
  17   5  -7    3.96    1.56
 -15  -5   7   38.65    5.15
 -15  -5   7   30.54    4.48
 -15  -5   7   38.64    4.39
  15   5  -7   30.63    3.39
 -15   5   7   33.47    3.46
 -15   5   7   36.37    3.47
 -13  -5   7   33.50    3.84
 -13  -5   7   36.59    5.00
 -13  -5   7   35.34    4.68
 -13   5   7   35.38    3.40
 -13   5   7   34.14    3.45
  13   5  -7   29.71    3.19
 -11  -5   7   23.01    2.88
 -11  -5   7   19.99    3.66
 -11  -5   7   23.94    3.75
  11   5  -7   18.09    2.42
 -11   5   7   23.40    2.89
 -11   5   7   20.14    2.35
  -9  -5   7    0.45    0.66
  -9  -5   7    1.25    1.43
  -9  -5   7    2.49    1.71
   9   5  -7    1.83    1.12
  -9   5   7    5.94    1.58
  -9   5   7    1.32    0.87
   9   5  -7    1.31    0.97
  -7  -5   7    2.80    0.95
   7  -5  -7    1.31    1.07
  -7  -5   7    2.39    1.68
   7   5  -7    0.66    0.88
  -7   5   7    0.47    2.23
  -7   5   7    4.57    1.81
  -7   5   7    1.22    0.71
   7   5  -7    1.24    0.87
  -5  -5   7    1.22    1.66
   5  -5  -7   -0.22    0.89
  -5  -5   7    0.78    0.67
   5   5  -7   -0.21    0.58
  -5   5   7    0.07    1.21
   5   5  -7    1.02    0.76
  -5   5   7    0.94    0.68
  -3  -5   7    0.31    0.56
   3  -5  -7    0.25    1.14
  -3  -5   7   -0.54    1.38
   3   5  -7    0.18    0.73
   3   5  -7   -0.49    0.61
  -3   5   7    0.60    1.17
  -3   5   7    0.88    0.76
   1  -5  -7   27.45    3.67
  -1  -5   7   28.91    1.62
  -1  -5   7   34.24    4.46
   1  -5  -7   31.17    1.94
   1   5  -7   32.27    2.78
  -1   5   7   28.29    2.31
   1   5  -7   27.00    2.21
  -1   5   7   23.19    3.26
  -1   5   7   33.33    3.57
  -1  -5  -7    1.12    0.85
   1  -5   7    2.23    1.95
  -1  -5  -7    2.03    1.26
  -1  -5  -7   -0.39    1.11
  -1   5  -7    1.11    0.84
   1   5   7    0.57    1.12
  -1   5  -7    0.42    0.72
   1   5   7    0.75    0.92
   1   5   7    2.01    1.34
  -3  -5  -7    8.64    2.44
  -3  -5  -7   17.39    2.62
  -3  -5  -7   13.50    2.33
   3   5   7   15.97    2.75
   3   5   7   14.94    2.23
  -3   5  -7   18.08    2.04
   3   5   7   14.05    2.31
  -3   5  -7   14.13    1.83
  -5  -5  -7    4.36    1.59
  -5  -5  -7    3.26    1.85
  -5   5  -7    3.88    1.20
   5   5   7    3.81    1.67
  -7  -5  -7    0.58    1.00
  -7  -5  -7   -1.89    1.05
  -7   5  -7   -0.36    0.84
   7   5   7   -0.29    1.03
  -9  -5  -7   10.45    2.30
  -9  -5  -7   13.77    3.24
  -9   5  -7   15.20    2.49
  -9   5  -7   17.76    2.12
   9   5   7   14.83    2.83
 -11  -5  -7    0.92    1.21
 -11  -5  -7    1.33    1.60
 -11   5  -7   -0.08    1.41
  11   5   7   -0.48    0.89
 -11   5  -7    0.01    0.76
 -13  -5  -7    2.52    1.48
 -13  -5  -7    4.53    2.21
  13   5   7    6.54    2.14
 -13   5  -7    2.35    2.05
 -15  -5  -7   25.87    4.58
 -15  -5  -7   17.82    3.16
 -15   5  -7   17.85    3.47
  15   5   7   22.29    3.67
 -17  -5  -7    4.46    2.42
 -17  -5  -7    1.90    1.46
 -17   5  -7    0.47    2.20
  17   5   7    7.58    2.35
 -19  -5  -7   -0.68    1.31
 -19  -5  -7    0.85    1.83
 -19  -5  -7   -1.59    2.24
  19   5   7    1.36    1.58
 -19   5  -7   -1.56    2.00
 -21  -5  -7   11.35    3.34
 -21  -5  -7    7.40    2.42
 -21   5  -7   11.04    3.53
  21   5   7   15.28    3.37
 -24  -6   7    5.72    2.62
 -24  -6   7    4.63    2.91
 -24   6   7    7.19    2.47
  24   6  -7    5.14    2.30
 -22  -6   7   -0.88    1.40
 -22  -6   7   -0.39    2.06
 -22   6   7    2.55    1.65
  22   6  -7   -0.35    1.40
 -20  -6   7    0.56    1.79
 -20  -6   7    4.64    2.51
 -20   6   7    4.00    1.78
  20   6  -7    2.19    1.72
 -18  -6   7   -1.76    1.57
 -18  -6   7   -0.49    1.77
 -18   6   7    2.90    1.47
  18   6  -7    0.76    1.33
 -16  -6   7    4.12    2.17
 -16  -6   7    0.63    1.98
 -16   6   7    1.19    1.11
  16   6  -7    3.64    1.52
 -14  -6   7   22.31    4.38
 -14  -6   7   12.86    3.15
  14   6  -7   15.46    2.63
 -14   6   7   27.31    2.81
 -12  -6   7    7.91    2.81
 -12  -6   7    9.99    2.90
  12   6  -7    8.82    2.04
 -12   6   7    9.97    1.54
 -10  -6   7    3.80    2.10
 -10   6   7    1.96    0.79
  10   6  -7   -0.08    1.02
  -8  -6   7    6.12    1.37
  -8  -6   7    2.57    2.02
  -8  -6   7    3.65    1.07
   8   6  -7    2.97    1.25
  -8   6   7    2.50    0.77
   6  -6  -7    3.38    1.71
  -6  -6   7   -0.20    1.58
  -6   6   7    2.39    0.69
   6   6  -7    1.26    0.93
   4  -6  -7   14.87    3.00
  -4  -6   7   14.57    3.64
  -4   6   7   18.60    1.69
   4   6  -7   18.70    2.45
  -4   6   7   18.32    3.13
  -2  -6   7   -1.52    1.84
   2  -6  -7    0.85    1.28
  -2   6   7   -0.03    1.29
   2   6  -7    0.40    0.62
   2   6  -7    0.95    0.86
   0  -6  -7    4.76    2.11
   0  -6   7   11.21    3.34
   0   6  -7   11.77    1.96
   0   6  -7   10.61    1.31
   0   6   7    9.97    2.49
  -2  -6  -7    2.17    1.55
  -2  -6  -7    1.48    1.50
  -2   6  -7    0.44    0.89
  -2   6  -7    0.54    0.70
   2   6   7    0.33    1.29
  -4  -6  -7   17.83    3.63
  -4  -6  -7   16.72    3.08
  -4   6  -7   15.22    1.85
   4   6   7   10.03    2.60
  -4   6  -7   17.88    2.36
  -6  -6  -7    0.67    1.38
  -6  -6  -7    1.67    2.08
   6   6   7    1.95    1.51
  -6   6  -7    0.07    0.99
  -8  -6  -7    0.54    1.28
  -8  -6  -7    1.41    1.80
   8   6   7   -1.42    1.21
 -10  -6  -7    1.30    2.11
 -10  -6  -7    2.12    1.47
  10   6   7    0.31    1.29
 -12  -6  -7    3.56    2.08
 -12  -6  -7    0.04    1.26
  12   6   7    0.46    1.35
 -14  -6  -7   11.65    3.25
 -14  -6  -7    4.63    2.18
  14   6   7    5.29    2.28
 -14   6  -7    6.51    2.54
 -16  -6  -7    1.83    1.78
 -16  -6  -7    0.96    1.72
 -16   6  -7   -0.53    2.50
  16   6   7   -0.30    1.42
 -18  -6  -7    2.98    2.44
 -18  -6  -7    2.77    1.86
  18   6   7   -1.13    1.84
 -19  -7   7    1.48    2.32
 -19  -7   7    0.55    2.09
  19   7  -7    2.26    1.62
 -19   7   7    0.24    1.25
 -17  -7   7   -0.51    1.75
 -17  -7   7   -0.67    2.02
  17   7  -7   -0.80    1.03
 -17   7   7    1.38    1.14
 -15  -7   7    0.52    2.06
 -15  -7   7   -0.38    1.81
  15   7  -7    0.46    1.30
 -13  -7   7    0.65    2.05
  13   7  -7    0.83    1.35
 -11  -7   7   -1.04    1.99
  11   7  -7   -0.96    1.08
  -9  -7   7    1.91    2.31
   9   7  -7    3.60    1.47
  -7  -7   7    1.37    1.93
   7   7  -7   -0.85    0.96
  -7   7   7   -0.35    1.19
   5  -7  -7    0.96    1.54
  -5  -7   7   -0.54    1.86
  -5   7   7   -0.57    1.42
   5   7  -7    1.39    1.26
   3  -7  -7    0.92    1.56
  -3  -7   7    0.27    2.06
  -3   7   7   -1.99    0.96
   3   7  -7    0.18    1.04
   1  -7  -7   -0.98    1.44
  -1   7   7   -0.80    1.21
   1   7  -7    0.49    0.98
  -1  -7  -7    0.91    1.53
   1   7   7    3.01    1.84
  -1   7  -7    0.18    1.17
  -3  -7  -7   -0.15    1.55
  -3  -7  -7   -0.31    1.59
   3   7   7    1.47    1.54
  -3   7  -7   -2.26    0.83
  -5  -7  -7    2.49    2.11
  -5  -7  -7   -1.15    1.45
  -5   7  -7   -0.24    1.05
   5   7   7    2.15    1.71
  -7  -7  -7    3.14    2.28
  -7  -7  -7    5.77    2.63
  -7   7  -7    0.35    1.32
   7   7   7    5.90    2.28
  -9  -7  -7    0.96    1.89
  -9  -7  -7    0.05    1.37
   9   7   7   -1.07    1.45
  -9   7  -7    0.03    0.80
 -11  -7  -7    3.39    2.12
 -11  -7  -7    1.25    1.92
  11   7   7    7.03    2.73
 -11   7  -7    4.18    1.45
 -13  -7  -7   -1.88    1.68
 -13  -7  -7    0.89    1.90
 -13   7  -7   -0.19    1.22
  13   7   7    1.62    1.82
  -8  -8   7   10.83    4.16
   8   8  -7   10.45    2.44
  -8   8   7    4.47    2.37
  -6  -8   7    6.09    3.19
  -6   8   7    6.34    2.50
   6   8  -7   12.28    2.63
  -4  -8   7   -0.25    2.88
  -4   8   7    1.92    2.06
   4   8  -7    0.17    1.16
   2  -8  -7    2.39    2.31
  -2   8   7    1.50    1.57
   2   8  -7    4.03    1.98
   0  -8  -7    0.85    2.24
   0   8   7    1.54    2.06
  -2  -8  -7   -1.27    2.23
   2   8   7    5.18    2.38
  34   0  -8    5.04    2.59
 -34   0   8    0.81    2.42
  32   0  -8    9.40    2.65
 -32   0   8   10.24    3.81
 -30   0   8    9.65    2.05
  30   0  -8   13.28    2.94
 -30   0   8   11.70    3.82
 -28   0   8   -1.86    1.35
  28   0  -8   -0.42    1.08
 -28   0   8    1.45    1.21
 -26   0   8   26.95    4.67
 -26   0   8   27.31    2.94
  26   0  -8   28.27    3.71
  24   0  -8    6.45    1.87
 -24   0   8    4.72    1.36
 -24   0   8    4.08    2.18
  22   0  -8   22.64    3.03
 -22   0   8   21.66    2.29
 -22   0   8   17.21    3.44
  20   0  -8   65.99    4.36
 -20   0   8   64.81    3.43
 -20   0   8   64.50    5.24
  18   0  -8    8.50    1.70
  18   0  -8    6.90    2.11
 -18   0   8    7.70    2.18
  18   0  -8   14.17    3.14
 -18   0   8   10.97    1.36
 -16   0   8    7.77    1.42
 -16   0   8    9.93    1.19
 -16   0   8   11.41    2.32
  16   0  -8    6.69    1.46
  16   0  -8   12.37    2.55
  16   0  -8    7.01    2.00
  14   0  -8   55.75    3.35
  14   0  -8   62.34    4.30
  14   0  -8   55.58    2.45
 -14   0   8   62.16    4.34
 -14   0   8   54.09    3.16
  14   0  -8   52.13    4.01
 -14   0   8   53.64    2.56
 -12   0   8   17.82    2.63
  12   0  -8   28.54    3.19
  12   0  -8   22.23    1.38
 -12   0   8   23.49    2.11
 -10   0   8    2.88    1.27
  10   0  -8    1.32    0.50
  10   0  -8    1.21    0.94
 -10   0   8    0.82    0.56
   8   0  -8   21.43    2.55
  -8   0   8   24.01    2.65
  -8   0   8   22.80    1.65
  -6   0   8    1.60    1.04
   6   0  -8   -0.83    0.44
  -4   0   8  225.50    8.70
  -4   0   8  222.40    7.56
   4   0  -8  211.91    8.56
  -2   0   8  194.45    7.80
  -2   0   8  187.13    6.61
   2   0  -8  191.01    6.53
   2   0  -8  197.58    7.86
   0   0  -8    4.64    1.28
   0   0  -8    7.09    0.94
   0   0   8    5.10    0.82
   0   0   8    5.29    1.36
   2   0   8  113.69    5.74
   2   0   8  118.89    4.50
  -2   0  -8  123.26    5.74
   4   0   8  167.41    7.63
  -4   0  -8  189.08    7.75
  -4   0  -8  166.15    6.25
   4   0   8  164.69    6.10
  -6   0  -8  171.58    8.00
  -6   0  -8  189.63    6.76
   6   0   8  174.12    6.53
   6   0   8  174.85    8.14
   8   0   8    9.36    1.28
   8   0   8   11.78    2.30
  -8   0  -8   11.93    2.27
  -8   0  -8    7.91    1.24
  10   0   8   69.43    3.52
 -10   0  -8   65.57    4.79
  10   0   8   79.07    5.26
 -10   0  -8   69.04    3.68
 -10   0  -8   70.48    5.36
 -12   0  -8   11.42    2.49
  12   0   8   11.11    1.56
 -12   0  -8   11.74    1.74
  12   0   8   17.19    3.04
 -12   0  -8    6.32    2.43
 -14   0  -8    2.48    1.06
  14   0   8    3.04    1.63
  14   0   8    2.70    1.01
 -14   0  -8    6.26    2.60
  16   0   8   25.63    2.74
 -16   0  -8   27.15    4.57
  18   0   8    0.35    0.91
 -18   0  -8   -1.46    1.89
  20   0   8   29.52    3.39
 -20   0  -8   34.90    5.41
 -22   0  -8  112.92    8.79
  22   0   8  100.30    6.12
  24   0   8    2.38    1.41
 -24   0  -8    1.58    2.56
  26   0   8    3.24    1.72
 -26   0  -8    0.54    2.19
 -28   0  -8    0.12    2.82
  28   0   8    0.74    1.43
 -35  -1   8   -0.18    2.99
 -35   1   8   -1.13    2.32
  35   1  -8   -2.56    1.48
 -33  -1   8    1.00    1.72
 -33  -1   8   -4.48    1.78
  33   1  -8   -0.16    1.47
 -33   1   8    0.85    2.31
 -31  -1   8   10.18    2.49
 -31  -1   8    7.12    3.35
  31   1  -8    7.38    2.35
 -31   1   8    5.16    3.13
 -29  -1   8    8.68    3.39
 -29  -1   8   16.06    2.92
 -29   1   8   16.34    2.12
 -29   1   8   14.17    3.83
  29   1  -8   14.28    2.88
 -27  -1   8    3.13    2.27
 -27  -1   8    5.11    1.78
 -27   1   8    4.68    1.27
 -27   1   8    1.72    1.87
  27   1  -8    5.06    1.74
 -25  -1   8    2.32    1.85
 -25  -1   8    1.03    1.28
  25   1  -8    1.18    1.15
 -25   1   8   -0.22    1.40
 -25   1   8   -0.27    0.79
 -23  -1   8   12.72    2.17
 -23  -1   8   10.50    2.94
  23   1  -8   13.34    2.31
 -23   1   8   14.57    1.60
 -23   1   8   13.78    3.15
 -21  -1   8   10.64    1.92
 -21  -1   8   12.13    2.96
  21   1  -8   10.01    1.95
 -21   1   8    9.45    2.54
 -21   1   8    9.86    1.20
  19  -1  -8   -0.67    1.24
 -19  -1   8    0.86    1.36
 -19  -1   8    0.53    0.86
  19   1  -8    0.76    0.81
  19   1  -8   -0.11    1.55
 -19   1   8    0.44    0.44
 -19   1   8    0.44    1.11
 -17  -1   8   -0.35    0.95
 -17  -1   8    1.67    0.91
  17  -1  -8    3.61    1.63
 -17  -1   8    0.64    0.70
  17   1  -8    1.30    0.95
  17   1  -8    0.11    0.68
  17   1  -8    1.84    1.35
 -17   1   8    1.32    1.15
 -15  -1   8    5.20    1.17
  15  -1  -8    4.24    1.52
 -15  -1   8    5.66    1.28
  15  -1  -8    2.79    1.31
 -15  -1   8    4.04    1.62
  15   1  -8    7.32    1.98
 -15   1   8    5.13    1.58
 -15   1   8    5.49    1.28
  15   1  -8    4.64    1.57
  15   1  -8    5.19    1.16
  15   1  -8    5.16    1.22
  13  -1  -8   27.22    3.09
  13  -1  -8   27.78    3.25
 -13  -1   8   27.49    2.17
 -13  -1   8   26.66    2.00
 -13  -1   8   31.04    3.52
  13   1  -8   24.02    3.12
  13   1  -8   28.97    2.16
 -13   1   8   27.26    2.64
 -13   1   8   23.64    3.03
  13   1  -8   27.79    2.13
 -11  -1   8    2.67    0.72
 -11  -1   8    2.35    1.25
  11  -1  -8    0.04    0.90
  11  -1  -8    1.98    1.05
 -11   1   8    1.55    1.02
  11   1  -8    3.57    0.88
  11   1  -8    2.08    0.87
  11   1  -8    1.84    1.06
  -9  -1   8    9.69    1.61
   9  -1  -8   11.46    0.67
   9  -1  -8   12.28    1.93
  -9  -1   8   13.93    1.42
  -9  -1   8   11.25    2.00
   9   1  -8    9.14    1.22
   9   1  -8   12.80    1.55
  -9   1   8   11.20    1.92
   9   1  -8   14.66    2.18
  -7  -1   8  196.01    7.70
   7  -1  -8  211.36    8.09
  -7  -1   8  199.42    6.76
  -7  -1   8  183.78    8.01
   7   1  -8  194.44    8.06
   7   1  -8  192.44    7.39
   7   1  -8  194.77    6.84
  -7   1   8  194.48    8.03
  -5  -1   8    4.75    0.66
  -5  -1   8    4.46    1.28
   5  -1  -8    8.02    1.45
  -5  -1   8    4.77    1.11
  -5   1   8    4.94    1.31
   5   1  -8    5.06    1.01
   5   1  -8    5.06    1.30
  -3  -1   8   82.31    2.85
  -3  -1   8   79.63    4.29
  -3  -1   8   81.17    3.99
   3  -1  -8   84.32    4.28
  -3   1   8   87.24    4.38
   3   1  -8   78.65    4.22
   3   1  -8   80.76    3.94
  -1  -1   8   72.08    3.75
  -1  -1   8   78.47    4.12
   1  -1  -8   70.95    4.01
  -1   1   8   70.74    4.00
   1   1  -8   79.59    4.12
   1   1  -8   73.46    3.76
   1  -1   8   10.72    1.80
   1  -1   8   11.34    0.60
  -1  -1  -8   13.51    1.98
   1   1   8   13.50    1.94
  -1   1  -8   12.26    1.69
  -1   1  -8   14.78    2.08
   1   1   8   12.16    1.54
   3  -1   8   80.92    2.89
   3  -1   8   81.80    4.60
  -3  -1  -8   76.70    4.48
  -3   1  -8   83.56    3.01
   3   1   8   80.12    3.87
  -3   1  -8   88.19    4.65
  -3   1  -8   76.52    4.14
   3   1   8   74.60    4.53
  -5  -1  -8   59.00    3.19
   5  -1   8   59.10    3.91
  -5  -1  -8   55.23    3.80
   5  -1   8   48.52    2.25
  -5   1  -8   54.62    3.73
   5   1   8   52.72    3.77
   5   1   8   53.30    3.05
  -5   1  -8   51.48    2.36
  -7  -1  -8    1.60    0.78
   7  -1   8    2.56    0.65
   7  -1   8    1.80    1.25
  -7  -1  -8    0.92    1.53
  -7  -1  -8    1.23    1.05
  -7   1  -8    1.89    0.56
   7   1   8    1.78    0.78
  -7   1  -8    2.43    1.28
   7   1   8    3.05    1.40
  -9  -1  -8   35.10    2.62
  -9  -1  -8   44.73    4.69
   9  -1   8   37.26    4.01
  -9  -1  -8   31.11    3.74
   9  -1   8   35.72    2.12
  -9   1  -8   44.05    4.29
  -9   1  -8   31.25    2.07
   9   1   8   35.35    4.08
   9   1   8   36.86    2.59
  11  -1   8    5.00    1.86
  11  -1   8    3.75    0.91
 -11  -1  -8    3.13    1.89
 -11  -1  -8    5.95    1.39
  11   1   8    3.59    1.66
 -11   1  -8    3.48    1.67
 -11   1  -8    3.31    0.93
 -11   1  -8    3.94    2.06
  11   1   8    3.90    1.13
  13  -1   8    1.79    0.80
  13  -1   8    3.17    1.52
 -13  -1  -8    2.75    1.92
  13   1   8    3.19    1.05
  13   1   8    0.99    1.17
 -13   1  -8    1.95    2.01
 -13   1  -8    1.43    1.49
 -13   1  -8    1.83    0.80
  15  -1   8   10.80    1.70
 -15  -1  -8    9.80    3.02
  15   1   8   15.45    2.22
 -15   1  -8   14.48    1.98
 -15   1  -8   11.75    3.11
 -17  -1  -8   14.61    3.43
  17  -1   8   12.70    2.02
 -17   1  -8   14.67    3.70
  17   1   8   10.99    2.06
 -19  -1  -8    0.56    2.26
  19  -1   8    1.99    1.04
 -19   1  -8    1.18    2.17
  19   1   8    2.18    1.20
  21  -1   8    6.19    1.77
 -21  -1  -8    4.43    2.48
  21   1   8    7.63    1.95
 -21   1  -8    7.05    3.10
  23  -1   8   -0.72    1.16
 -23  -1  -8    0.29    2.20
 -23   1  -8    0.61    2.29
  23   1   8    0.05    1.25
  25  -1   8   -0.27    1.12
 -25  -1  -8   -1.08    2.27
 -25   1  -8   -0.30    2.50
  25   1   8    0.50    1.28
  27  -1   8    2.58    1.69
 -27  -1  -8    3.04    2.60
 -27  -1  -8   -3.84    2.31
  27   1   8    0.89    1.55
 -27   1  -8   -0.19    2.21
 -34  -2   8    2.50    2.10
 -34  -2   8    5.19    3.71
  34   2  -8    6.27    2.69
 -34   2   8    0.04    2.57
 -32  -2   8    0.57    2.56
 -32  -2   8    1.54    1.81
 -32   2   8    2.54    2.68
  32   2  -8    1.19    1.62
 -30  -2   8    6.12    2.97
 -30  -2   8    5.69    2.19
  30   2  -8    4.87    1.99
 -30   2   8    5.51    2.83
 -28  -2   8    9.59    2.43
 -28  -2   8    6.70    2.99
  28   2  -8    6.13    2.03
 -28   2   8   11.10    3.41
 -26  -2   8   15.91    2.99
 -26  -2   8   15.24    3.89
 -26   2   8   14.95    1.50
  26   2  -8   15.15    2.84
 -26   2   8   11.03    3.22
 -24  -2   8   48.97    6.17
 -24  -2   8   33.95    4.07
  24   2  -8   35.41    3.89
 -24   2   8   28.64    4.62
 -24   2   8   39.30    2.05
  22  -2  -8   -1.10    1.71
 -22  -2   8   -0.81    1.23
 -22  -2   8   -0.80    0.99
  22   2  -8   -1.42    0.60
 -22   2   8    1.10    1.33
 -22   2   8    0.24    0.46
 -20  -2   8    9.78    2.06
  20  -2  -8   12.71    2.82
 -20  -2   8    8.66    2.46
  20   2  -8   10.81    1.95
 -20   2   8    8.43    2.25
  20   2  -8    8.72    2.10
 -18  -2   8    2.28    1.27
 -18  -2   8    4.86    1.87
  18  -2  -8    1.76    1.37
  18   2  -8    1.18    0.88
 -18   2   8    4.64    1.88
  18   2  -8   -0.30    1.12
  18   2  -8    3.05    1.36
 -16  -2   8    1.99    1.35
 -16  -2   8    0.80    1.02
  16  -2  -8   -0.50    1.08
 -16  -2   8    0.13    1.06
 -16  -2   8    2.14    0.88
  16   2  -8    0.60    0.77
  16   2  -8    1.04    1.18
 -16   2   8    0.03    0.85
  16   2  -8    1.26    1.17
  14  -2  -8   17.24    2.57
  14  -2  -8   12.37    2.20
 -14  -2   8   16.13    1.90
 -14  -2   8   13.84    2.39
 -14  -2   8   12.64    2.00
 -14  -2   8   14.63    2.61
  14   2  -8   11.95    1.67
  14   2  -8   12.44    2.46
 -14   2   8   14.08    2.37
  14   2  -8   16.43    2.25
 -12  -2   8   31.50    2.21
 -12  -2   8   30.95    3.43
 -12  -2   8   30.74    3.06
  12  -2  -8   35.94    3.51
  12  -2  -8   34.47    2.80
 -12  -2   8   30.57    3.35
  12   2  -8   39.00    3.91
  12   2  -8   30.45    2.21
 -12   2   8   32.45    3.31
  12   2  -8   34.90    3.21
 -10  -2   8    0.81    0.55
  10  -2  -8    1.60    1.05
 -10  -2   8    1.28    1.03
  10  -2  -8    1.12    0.88
 -10  -2   8    1.23    0.93
  10  -2  -8    1.12    0.44
 -10  -2   8    0.53    0.96
 -10   2   8    1.09    0.98
  10   2  -8    2.13    0.75
  10   2  -8    1.25    1.03
  10   2  -8    0.56    0.79
  -8  -2   8    3.68    0.76
  -8  -2   8    3.54    1.23
   8  -2  -8    4.06    1.18
   8  -2  -8    4.71    0.87
  -8  -2   8    4.02    1.37
   8  -2  -8    5.31    1.32
  -8   2   8    4.74    1.33
   8   2  -8    3.78    1.17
   8   2  -8    5.53    1.39
   8   2  -8    4.92    0.84
   8   2  -8    3.12    1.12
   6  -2  -8    0.41    0.71
  -6  -2   8   -0.95    0.73
   6  -2  -8    1.74    0.77
  -6  -2   8    0.82    0.40
  -6  -2   8    0.70    0.81
   6   2  -8    0.47    0.40
   6   2  -8    0.75    0.77
   6   2  -8    0.20    0.68
  -6   2   8    0.10    0.72
   6   2  -8    0.51    0.66
  -4  -2   8  106.62    5.47
  -4  -2   8  106.35    5.11
   4  -2  -8  108.01    5.02
   4  -2  -8  107.28    4.57
  -4  -2   8  104.11    3.79
  -4   2   8  110.29    4.17
  -4   2   8  102.12    5.03
   4   2  -8   99.24    5.18
   4   2  -8  110.76    5.14
   4   2  -8  102.19    3.71
   2  -2  -8   43.09    2.74
  -2  -2   8   44.49    2.98
   2  -2  -8   45.40    2.96
  -2  -2   8   41.67    3.22
   2   2  -8   43.50    2.91
  -2   2   8   41.74    1.94
   2   2  -8   48.16    3.26
   2   2  -8   45.40    1.60
  -2   2   8   37.89    2.81
   0  -2   8   64.30    4.05
   0  -2  -8   62.88    2.61
   0  -2   8   67.36    3.80
   0  -2  -8   65.68    3.84
   0  -2  -8   61.90    3.55
   0   2   8   65.01    3.83
   0   2  -8   71.06    3.84
   0   2   8   63.95    3.68
   0   2  -8   68.55    4.11
  -2  -2  -8    2.28    1.09
  -2  -2  -8   -0.98    0.95
   2  -2   8   -0.03    0.72
  -2  -2  -8    0.23    0.41
  -2  -2  -8   -0.72    0.63
   2   2   8    0.17    0.87
  -2   2  -8    0.78    0.96
  -2   2  -8   -0.45    0.56
   2   2   8    0.64    0.73
  -4  -2  -8   56.70    4.02
   4  -2   8   61.23    3.86
  -4  -2  -8   56.86    2.71
  -4  -2  -8   56.64    3.82
  -4   2  -8   54.15    3.68
   4   2   8   54.80    3.88
   4   2   8   54.92    3.50
  -4   2  -8   61.92    2.20
  -4   2  -8   59.61    4.04
  -6  -2  -8    1.28    0.89
  -6  -2  -8    0.18    1.20
   6  -2   8    1.09    0.96
  -6  -2  -8   -0.11    0.73
   6   2   8    0.42    0.98
   6   2   8    2.43    0.95
  -6   2  -8    0.48    0.37
  -6   2  -8   -0.76    1.13
  -6   2  -8   -0.01    0.89
   8  -2   8   13.87    2.42
  -8  -2  -8   11.97    2.48
  -8  -2  -8   14.84    2.15
  -8  -2  -8   12.72    2.42
  -8   2  -8   13.77    1.29
   8   2   8   18.39    2.31
   8   2   8   15.76    2.68
  -8   2  -8   16.84    2.57
 -10  -2  -8    3.83    1.87
  10  -2   8    8.28    2.03
 -10   2  -8    4.26    1.62
  10   2   8    4.85    1.77
 -10   2  -8    6.85    1.05
  10   2   8    6.04    1.43
  12  -2   8    0.88    1.25
 -12  -2  -8    1.89    1.71
  12  -2   8    0.76    0.63
 -12   2  -8   -0.90    1.62
 -12   2  -8    1.13    0.65
  12   2   8    1.88    0.91
 -12   2  -8    0.20    1.12
  12   2   8    0.80    1.09
  14  -2   8   -0.71    0.55
 -14  -2  -8   -0.69    1.29
  14   2   8   -1.01    0.62
 -14   2  -8    0.10    0.58
 -14   2  -8    1.23    2.09
 -14   2  -8   -0.17    1.09
  16  -2   8    6.51    1.46
 -16  -2  -8    7.32    2.33
 -16  -2  -8   11.57    3.03
 -16   2  -8    8.26    2.35
 -16   2  -8    5.26    2.60
  16   2   8    5.88    1.61
 -16   2  -8    8.33    1.51
  18  -2   8    8.10    1.73
 -18  -2  -8    9.82    3.35
 -18  -2  -8    8.13    2.49
 -18   2  -8    0.69    2.58
  18   2   8    5.22    1.68
 -20  -2  -8   19.49    3.64
  20  -2   8   18.31    2.66
 -20  -2  -8   13.18    3.51
  20   2   8   16.45    2.72
 -20   2  -8   17.34    4.13
 -22  -2  -8    1.22    1.99
  22  -2   8    0.60    1.14
 -22  -2  -8    2.01    2.29
 -22   2  -8    0.83    2.46
  22   2   8    2.54    1.50
 -24  -2  -8    0.57    1.76
  24  -2   8    0.61    1.28
 -24  -2  -8    2.24    2.40
  24   2   8    0.33    1.37
 -24   2  -8    2.69    2.64
 -26  -2  -8   -0.75    2.03
 -26  -2  -8    2.93    2.63
 -26   2  -8    1.12    2.66
  26   2   8    0.50    1.59
 -28  -2  -8    1.35    2.39
 -28  -2  -8   -0.40    1.92
 -28   2  -8    2.71    2.80
  28   2   8   -1.99    1.45
 -33  -3   8    2.50    2.08
 -33  -3   8   -0.07    3.27
 -33   3   8   -0.10    2.33
  33   3  -8   -0.53    1.43
 -31  -3   8    6.80    3.36
 -31  -3   8    4.97    2.22
  31   3  -8    4.76    2.12
 -31   3   8    6.82    3.13
 -29  -3   8    9.29    3.54
 -29  -3   8   12.53    2.89
 -29   3   8    8.22    3.10
  29   3  -8    9.97    2.48
 -27  -3   8   -0.11    1.32
 -27  -3   8    0.15    1.93
 -27  -3   8    2.57    1.69
 -27   3   8    0.64    1.73
  27   3  -8    0.29    1.36
 -25  -3   8   17.24    3.46
 -25  -3   8   13.32    2.89
 -25  -3   8   12.09    3.41
 -25   3   8   15.58    3.47
  25   3  -8    5.14    2.00
 -23  -3   8    0.45    1.57
  23  -3  -8   -2.33    1.85
 -23  -3   8    1.54    1.62
 -23  -3   8    0.20    1.36
  23   3  -8    1.35    1.23
 -23   3   8    0.37    0.54
 -23   3   8   -0.06    1.12
  21  -3  -8   -0.94    1.70
 -21  -3   8   -0.68    1.31
 -21  -3   8    1.46    1.54
 -21  -3   8   -0.09    1.38
 -21   3   8    0.03    1.26
 -21   3   8    0.86    0.63
  21   3  -8    2.30    1.25
 -19  -3   8    6.42    2.28
 -19  -3   8    9.40    2.22
  19  -3  -8    8.33    2.31
 -19  -3   8    8.41    2.34
  19   3  -8    4.19    1.43
 -19   3   8    9.89    1.07
 -19   3   8    9.22    2.33
 -17  -3   8    1.68    1.29
  17  -3  -8   -0.37    1.26
 -17  -3   8   -1.17    1.11
 -17  -3   8    0.08    1.17
  17   3  -8    0.72    0.88
  17   3  -8    0.71    1.16
 -17   3   8   -1.95    0.80
 -17   3   8    0.57    0.57
 -15  -3   8   16.64    2.68
 -15  -3   8   11.73    2.48
 -15  -3   8   13.39    2.71
 -15  -3   8   17.51    2.32
  15  -3  -8   20.60    2.57
  15   3  -8   16.17    2.85
 -15   3   8   14.48    2.39
  15   3  -8   16.43    2.12
 -15   3   8   17.87    1.53
  15   3  -8   20.06    3.18
  13  -3  -8    7.76    1.54
 -13  -3   8    7.78    1.98
 -13  -3   8    9.84    1.58
  13  -3  -8   10.93    1.98
 -13  -3   8    9.33    2.09
 -13  -3   8    8.97    2.18
  13   3  -8    9.04    1.52
  13   3  -8   12.33    2.34
 -13   3   8    6.22    1.58
  13   3  -8    9.31    2.04
 -13   3   8    8.21    1.16
 -11  -3   8   -0.19    0.62
  11  -3  -8    0.88    0.83
 -11  -3   8    1.98    1.16
  11  -3  -8    0.64    0.79
 -11  -3   8   -0.34    0.83
 -11  -3   8   -1.12    0.97
  11   3  -8   -0.75    0.90
 -11   3   8   -0.51    0.69
  11   3  -8    0.15    0.94
 -11   3   8   -0.06    0.81
  11   3  -8   -0.80    0.44
  -9  -3   8    7.47    1.20
  -9  -3   8    6.36    1.58
   9  -3  -8    8.36    1.30
  -9  -3   8    4.69    1.60
   9  -3  -8    8.47    1.15
   9  -3  -8    6.96    1.48
  -9   3   8    6.61    1.50
   9   3  -8    6.41    1.83
   9   3  -8    7.63    1.77
  -9   3   8    7.71    1.30
   9   3  -8    6.18    1.61
   9   3  -8    6.89    1.07
   7  -3  -8    9.88    1.55
   7  -3  -8   12.68    1.80
  -7  -3   8   11.70    1.45
  -7  -3   8    8.80    2.05
   7  -3  -8   12.14    1.17
  -7  -3   8   10.10    1.75
   7   3  -8   12.31    1.95
  -7   3   8   10.70    1.73
  -7   3   8    9.83    1.68
   7   3  -8   13.81    2.25
  -7   3   8   11.63    1.57
   7   3  -8   10.12    1.21
   7   3  -8   17.31    2.62
  -5  -3   8    1.22    1.13
   5  -3  -8    0.09    0.66
   5  -3  -8    0.13    0.41
   5  -3  -8   -0.24    0.76
  -5  -3   8   -0.15    0.61
   5  -3  -8    0.05    0.57
  -5  -3   8   -0.63    0.37
   5   3  -8   -0.22    0.38
  -5   3   8   -0.63    0.58
  -5   3   8   -0.33    0.64
   5   3  -8   -0.02    0.92
   5   3  -8   -0.01    0.71
   5   3  -8    0.08    0.89
  -3  -3   8   -0.33    1.00
   3  -3  -8   -0.32    0.63
   3  -3  -8    0.09    0.83
  -3  -3   8    1.50    0.82
   3  -3  -8    0.49    0.61
   3   3  -8   -0.77    0.75
  -3   3   8    0.55    0.67
  -3   3   8    1.49    0.92
   3   3  -8    0.56    0.74
   3   3  -8    0.51    0.39
   3   3  -8    0.34    0.88
   1  -3  -8   51.12    2.74
   1  -3  -8   50.30    3.54
  -1  -3   8   55.14    4.19
  -1  -3   8   54.20    3.24
   1  -3  -8   53.38    3.29
   1   3  -8   51.60    2.20
   1   3  -8   48.89    3.90
   1   3  -8   45.03    3.13
  -1   3   8   53.87    2.85
  -1   3   8   51.89    3.33
   1  -3   8   18.49    2.75
  -1  -3  -8   18.99    1.85
  -1  -3  -8   18.98    2.54
  -1  -3  -8   14.74    1.82
  -1  -3  -8   18.23    2.27
   1  -3   8   19.84    2.28
   1   3   8   20.06    2.52
  -1   3  -8   20.94    2.93
  -1   3  -8   18.02    2.17
   1   3   8   13.63    2.05
  -1   3  -8   18.12    1.12
   3  -3   8    3.84    1.22
  -3  -3  -8    4.03    1.35
  -3  -3  -8    5.19    1.36
  -3  -3  -8    5.55    1.67
  -3  -3  -8    4.59    1.01
   3   3   8    6.15    1.46
  -3   3  -8    4.33    1.65
  -3   3  -8    7.16    1.55
   3   3   8    5.54    1.49
  -3   3  -8    5.36    0.67
  -5  -3  -8    1.08    0.69
  -5  -3  -8    0.67    1.26
  -5  -3  -8    1.06    0.98
  -5  -3  -8    1.65    1.09
   5  -3   8    0.84    1.03
  -5   3  -8    1.27    1.00
  -5   3  -8    0.27    1.18
  -5   3  -8    1.01    0.42
   5   3   8    2.57    1.24
   5   3   8    0.76    0.94
  -7  -3  -8    5.00    1.19
  -7  -3  -8    6.64    1.74
  -7  -3  -8    4.32    1.80
   7  -3   8    7.80    1.77
  -7   3  -8    5.16    1.64
   7   3   8    4.75    1.65
  -7   3  -8    8.20    0.97
   7   3   8    5.61    1.49
  -9  -3  -8    2.00    1.54
  -9  -3  -8   -1.75    1.01
   9  -3   8    0.82    1.06
  -9  -3  -8   -0.52    0.60
  -9   3  -8    0.20    0.47
  -9   3  -8    0.20    0.93
   9   3   8    0.75    1.00
   9   3   8    2.19    1.29
 -11  -3  -8    0.41    0.78
 -11  -3  -8   -0.90    1.32
 -11  -3  -8    3.24    1.84
 -11   3  -8    3.64    1.55
  11   3   8    0.72    1.14
 -11   3  -8    0.02    0.57
  11   3   8    1.22    0.98
 -13  -3  -8   42.31    4.99
 -13  -3  -8   37.81    4.46
  13   3   8   40.34    4.20
 -13   3  -8   47.52    2.79
 -13   3  -8   50.22    5.19
 -13   3  -8   43.05    4.98
 -15  -3  -8    1.73    1.93
 -15  -3  -8   -0.63    1.66
 -15   3  -8    4.29    2.18
  15   3   8    4.72    1.61
 -15   3  -8    2.92    1.91
 -15   3  -8    1.99    1.01
 -17  -3  -8    6.62    2.48
 -17  -3  -8    3.90    2.24
  17   3   8    8.33    2.14
 -17   3  -8    5.56    2.50
 -17   3  -8    7.72    2.13
 -17   3  -8   10.77    3.11
 -19  -3  -8    7.99    2.91
 -19  -3  -8    9.72    2.91
  19   3   8   10.37    2.39
 -19   3  -8    9.46    3.39
 -21  -3  -8   -1.18    1.58
 -21  -3  -8   -0.26    1.65
 -21   3  -8    1.02    2.12
  21   3   8   -0.99    1.07
 -23  -3  -8   -0.64    1.86
 -23  -3  -8   -0.45    1.70
 -23   3  -8    1.75    2.44
  23   3   8   -1.62    1.33
 -25  -3  -8    1.51    2.31
 -25  -3  -8    6.99    3.03
  25   3   8   -0.96    1.38
 -25   3  -8   -2.28    1.93
 -30  -4   8    7.61    2.81
 -30  -4   8   10.31    3.01
 -30  -4   8   12.86    3.91
 -30   4   8   12.34    3.59
  30   4  -8   10.62    2.96
 -28  -4   8    7.29    3.16
 -28  -4   8    4.78    2.45
 -28  -4   8    6.98    2.57
 -28   4   8    6.97    2.92
  28   4  -8   13.19    2.88
 -26  -4   8   18.51    3.96
 -26  -4   8   18.27    3.69
 -26  -4   8   23.44    4.67
 -26   4   8   23.01    4.32
  26   4  -8   16.25    3.03
 -24  -4   8    0.83    1.78
 -24  -4   8    0.59    1.50
 -24  -4   8    1.11    1.67
 -24   4   8   -1.11    1.24
  24   4  -8    0.73    1.27
 -22  -4   8    1.40    1.62
 -22  -4   8    0.54    1.56
 -22  -4   8   -0.54    1.34
  22   4  -8    1.75    1.38
 -22   4   8    1.33    1.55
 -20  -4   8   -1.65    1.55
 -20  -4   8   -0.05    1.39
 -20  -4   8    0.48    1.41
 -20   4   8   -0.20    1.08
 -20   4   8    0.48    0.91
  20   4  -8   -1.14    0.79
 -18  -4   8    1.40    1.58
 -18  -4   8    0.74    1.34
 -18  -4   8    0.27    1.35
 -18   4   8   -0.42    0.97
 -18   4   8    0.96    0.84
  18   4  -8    0.69    0.95
 -16  -4   8   -1.20    0.90
 -16  -4   8   -1.49    0.93
 -16  -4   8    0.69    1.34
  16   4  -8    0.57    1.02
 -16   4   8   -1.18    0.81
 -16   4   8    0.43    0.90
 -14  -4   8    2.95    1.50
 -14  -4   8    5.36    2.03
 -14  -4   8    3.61    1.79
  14   4  -8    4.58    1.30
  14   4  -8    4.10    1.74
 -14   4   8    3.95    1.49
 -14   4   8    5.45    1.39
 -12  -4   8    8.74    2.28
 -12  -4   8    5.80    1.92
 -12  -4   8    5.85    1.73
 -12  -4   8    5.62    1.35
  12  -4  -8    4.68    1.38
 -12   4   8    5.54    1.38
 -12   4   8    6.17    1.47
  12   4  -8    5.83    1.87
  12   4  -8    4.53    1.19
  10  -4  -8    6.09    1.36
  10  -4  -8    3.76    1.24
 -10  -4   8    5.14    1.34
 -10  -4   8    7.11    2.10
 -10  -4   8    2.78    1.38
 -10  -4   8    6.70    1.92
  10   4  -8    4.79    1.14
 -10   4   8    5.07    1.67
 -10   4   8    6.08    1.43
 -10   4   8    3.33    1.23
  10   4  -8    3.78    1.32
   8  -4  -8    1.40    0.99
   8  -4  -8    1.88    0.90
  -8  -4   8    1.63    0.86
  -8  -4   8    1.22    0.94
  -8  -4   8    3.25    1.56
  -8   4   8    0.24    1.13
  -8   4   8    2.35    0.95
  -8   4   8    2.05    1.33
   8   4  -8    1.57    0.99
   8   4  -8    1.95    0.79
   6  -4  -8    3.10    1.02
   6  -4  -8    1.14    0.97
  -6  -4   8    5.27    1.94
  -6  -4   8    4.22    1.16
  -6   4   8    3.43    1.41
  -6   4   8    2.59    1.25
   6   4  -8    2.72    1.09
   6   4  -8    2.22    0.77
  -6   4   8    2.24    0.91
   4  -4  -8   16.03    1.85
  -4  -4   8    7.30    2.18
   4  -4  -8   13.94    2.37
  -4   4   8   15.54    2.18
   4   4  -8   17.48    2.24
  -4   4   8   14.79    1.92
  -4   4   8   14.79    2.38
   4   4  -8   14.39    1.53
   2  -4  -8    0.01    1.14
  -2  -4   8    2.87    1.75
   2  -4  -8    2.59    0.97
  -2  -4   8   -0.07    0.46
  -2   4   8    2.96    1.05
   2   4  -8    2.22    1.00
   2   4  -8    2.79    0.73
  -2   4   8    2.48    1.09
  -2   4   8    4.05    1.69
   0  -4   8    0.08    0.41
   0  -4  -8   -0.45    0.66
   0  -4  -8   -2.25    0.84
   0  -4   8   -0.98    1.29
   0  -4  -8    0.41    0.84
   0   4  -8   -0.13    0.40
   0   4   8   -0.70    0.67
   0   4   8   -0.47    0.76
   0   4   8   -0.18    0.74
   0   4  -8    0.01    0.69
   2  -4   8    0.51    0.50
  -2  -4  -8   -0.35    0.71
  -2  -4  -8    1.52    1.30
  -2  -4  -8   -0.21    0.77
   2   4   8   -0.79    0.74
   2   4   8   -0.68    0.68
  -2   4  -8    0.36    0.70
   2   4   8   -0.08    0.79
  -2   4  -8   -0.35    0.42
  -4  -4  -8    5.32    1.03
  -4  -4  -8    7.55    1.63
   4  -4   8    4.65    1.28
  -4  -4  -8    5.90    1.95
  -4   4  -8    6.35    1.60
   4   4   8    5.49    1.64
   4   4   8    5.41    1.57
  -6  -4  -8   72.47    5.26
  -6  -4  -8   69.08    4.19
   6  -4   8   67.41    4.14
  -6  -4  -8   68.56    3.78
   6   4   8   67.02    4.75
  -6   4  -8   66.20    3.18
  -6   4  -8   73.13    4.43
   6   4   8   68.53    4.76
  -8  -4  -8    1.30    1.03
  -8  -4  -8    3.69    1.94
  -8  -4  -8    3.17    1.23
   8   4   8    3.56    1.50
   8   4   8    3.85    1.61
  -8   4  -8    3.24    1.49
  -8   4  -8    3.62    0.90
 -10  -4  -8   19.88    2.84
 -10  -4  -8   19.00    2.57
 -10  -4  -8   17.97    3.32
  10   4   8   19.15    2.98
 -10   4  -8   18.85    1.92
 -10   4  -8   18.97    3.01
 -12  -4  -8   24.04    2.99
 -12  -4  -8   15.44    3.25
 -12  -4  -8   11.26    2.42
 -12   4  -8   20.91    2.09
 -12   4  -8   17.83    3.16
  12   4   8   17.43    2.81
 -14  -4  -8    2.30    1.26
 -14  -4  -8    4.84    1.94
 -14  -4  -8    7.45    2.54
 -14   4  -8    4.69    1.16
  14   4   8    2.27    1.48
 -14   4  -8    2.02    2.14
 -14   4  -8    3.42    1.79
 -16  -4  -8    0.30    1.27
 -16  -4  -8    0.97    1.45
 -16  -4  -8   -0.77    0.95
  16   4   8   -0.06    1.00
 -16   4  -8   -2.85    1.71
 -18  -4  -8    1.63    1.21
 -18  -4  -8    2.31    1.96
 -18  -4  -8    1.00    1.54
 -18   4  -8    1.48    2.10
  18   4   8   -0.08    1.20
 -20  -4  -8   11.33    3.07
 -20  -4  -8   12.19    2.68
 -20  -4  -8    8.48    2.98
  20   4   8   13.29    2.95
 -20   4  -8    8.38    3.50
 -22  -4  -8    2.50    2.09
 -22  -4  -8    2.54    1.92
 -22  -4  -8    0.35    1.20
 -22   4  -8    0.44    2.62
  22   4   8   -1.89    1.25
 -24  -4  -8    4.74    2.06
 -24  -4  -8    2.31    2.12
 -24  -4  -8    1.99    1.62
  24   4   8    1.82    1.91
 -24   4  -8   -0.37    2.55
 -27  -5   8    3.62    2.32
 -27  -5   8   -0.36    1.90
  27   5  -8    1.14    1.53
 -27   5   8   -0.42    1.79
 -25  -5   8   -0.25    1.63
 -25  -5   8   -1.58    1.58
 -25   5   8   -0.58    1.63
  25   5  -8   -0.85    1.33
 -23  -5   8    3.95    2.51
 -23  -5   8    3.95    2.52
 -23  -5   8    2.61    2.20
 -23   5   8    3.00    1.98
  23   5  -8    2.52    1.64
 -21  -5   8    2.96    2.01
 -21  -5   8    2.75    2.13
 -21  -5   8    5.81    2.45
 -21   5   8    6.72    1.99
  21   5  -8   10.45    2.29
 -19  -5   8   -1.19    1.27
 -19  -5   8   -0.81    1.39
 -19  -5   8    2.10    1.63
 -19   5   8    0.99    1.34
  19   5  -8    1.39    1.32
 -17  -5   8    1.80    1.83
 -17  -5   8    3.83    2.12
 -17  -5   8    1.95    1.64
  17   5  -8    2.96    1.46
 -17   5   8    5.77    1.58
 -17   5   8    2.92    1.46
 -15  -5   8    0.32    1.34
 -15  -5   8   -0.34    1.30
 -15  -5   8   -1.06    1.24
  15   5  -8   -0.43    0.94
 -15   5   8    1.54    1.12
 -15   5   8    0.85    1.00
 -13  -5   8    5.32    2.35
 -13  -5   8    8.91    2.11
 -13  -5   8   11.76    2.83
 -13   5   8   10.77    2.06
  13   5  -8    8.37    1.73
 -13   5   8    6.09    1.73
 -11  -5   8    7.57    2.52
 -11  -5   8    6.53    1.77
 -11  -5   8    1.33    1.43
  11   5  -8    3.54    1.49
 -11   5   8    4.48    1.48
  11   5  -8    2.78    1.03
 -11   5   8    4.01    1.33
  -9  -5   8    4.94    2.05
  -9  -5   8    1.49    0.89
   9  -5  -8    1.31    1.09
   9   5  -8    1.01    0.84
  -9   5   8    3.89    1.13
   9   5  -8    1.99    1.33
  -9   5   8    4.41    1.56
  -7  -5   8   -0.19    1.14
   7  -5  -8   -0.16    1.00
  -7  -5   8    1.52    0.89
   7  -5  -8    0.90    0.59
   7   5  -8   -0.38    0.77
  -7   5   8    0.73    0.73
  -7   5   8    1.29    1.28
  -7   5   8   -1.17    1.54
   7   5  -8    0.21    0.69
  -5  -5   8    1.80    0.94
   5  -5  -8    1.24    0.62
   5  -5  -8    1.47    1.20
  -5  -5   8    1.12    1.64
  -5   5   8    2.52    0.98
   5   5  -8   -0.01    0.67
   5   5  -8    1.37    0.93
  -5   5   8    1.54    1.43
   3  -5  -8   21.70    3.28
  -3  -5   8   17.31    3.44
  -3  -5   8   23.83    1.85
   3  -5  -8   23.94    1.81
   3   5  -8   25.52    2.55
   3   5  -8   21.55    2.25
  -3   5   8   18.70    2.24
  -3   5   8   23.48    3.03
  -1  -5   8   45.93    2.44
   1  -5  -8   41.68    2.64
   1  -5  -8   37.26    4.42
  -1  -5   8   33.42    4.57
  -1   5   8   35.12    3.67
   1   5  -8   38.09    2.75
  -1   5   8   32.69    3.95
  -1   5   8   38.44    2.94
   1   5  -8   36.83    2.55
  -1  -5  -8   -0.13    0.71
  -1  -5  -8    0.24    1.19
  -1  -5  -8   -1.61    1.26
   1  -5   8    0.69    0.66
   1  -5   8   -0.55    1.58
  -1   5  -8    0.60    0.63
  -1   5  -8    0.40    0.78
   1   5   8    0.59    1.09
   1   5   8    1.08    0.97
   1   5   8    1.51    1.19
  -3  -5  -8    4.65    1.64
  -3  -5  -8    5.31    2.06
   3   5   8    3.37    1.42
  -3   5  -8    5.65    1.37
  -3   5  -8    5.59    1.21
   3   5   8    2.80    1.33
  -5  -5  -8    9.17    2.06
  -5  -5  -8   10.86    2.79
  -5   5  -8   11.41    1.93
   5   5   8   11.67    2.30
  -5   5  -8   10.23    1.55
   5   5   8   11.97    2.52
  -7  -5  -8   -1.51    0.76
  -7  -5  -8   -0.84    1.30
  -7   5  -8   -0.62    1.00
  -7   5  -8   -0.42    0.63
   7   5   8    0.07    1.15
  -9  -5  -8   40.54    5.21
  -9  -5  -8   47.51    4.58
  -9   5  -8   44.99    2.87
   9   5   8   42.83    4.81
  -9   5  -8   40.65    4.19
 -11  -5  -8   51.45    4.24
 -11  -5  -8   46.28    5.73
 -11   5  -8   57.80    4.02
  11   5   8   50.10    5.22
 -13  -5  -8   16.83    2.81
 -13  -5  -8   18.69    3.89
  13   5   8   18.88    3.34
 -15  -5  -8    8.05    2.82
 -15  -5  -8    9.48    2.32
  15   5   8   14.25    3.06
 -15   5  -8   14.15    3.42
 -17  -5  -8    5.14    1.98
 -17  -5  -8    8.60    3.11
 -17   5  -8    4.10    2.56
  17   5   8    3.29    1.82
 -19  -5  -8    8.31    3.10
 -19  -5  -8    5.60    2.34
  19   5   8    9.54    2.86
 -19   5  -8    5.45    3.32
 -21  -5  -8    1.57    2.04
 -21  -5  -8    1.48    1.65
 -21   5  -8    1.94    2.70
  21   5   8    0.03    1.42
 -24  -6   8    1.69    2.40
 -24  -6   8    2.05    2.01
  24   6  -8    2.62    1.77
 -24   6   8   -1.30    1.57
 -22  -6   8   -2.15    1.60
 -22  -6   8    1.32    2.32
 -22   6   8   -0.29    1.43
  22   6  -8    0.04    1.45
 -20  -6   8    5.66    2.58
 -20  -6   8    3.40    2.53
 -20   6   8    2.79    1.65
  20   6  -8    1.50    1.61
 -18  -6   8   16.75    4.05
 -18  -6   8   11.67    3.75
  18   6  -8   13.14    2.64
 -18   6   8   20.77    2.92
 -16  -6   8   11.45    3.49
 -16  -6   8   16.27    3.61
 -16   6   8   12.48    2.27
  16   6  -8    9.63    2.28
 -14  -6   8    0.26    1.60
 -14  -6   8   -1.01    1.45
 -14   6   8    1.21    1.15
  14   6  -8   -0.39    0.80
 -12  -6   8   -0.91    1.44
 -12   6   8   -0.23    0.81
  12   6  -8   -1.17    0.79
 -10  -6   8   12.10    3.45
 -10   6   8   13.10    1.72
  10   6  -8   14.36    2.31
   8  -6  -8    1.35    1.16
  -8  -6   8   -0.71    1.75
  -8   6   8   -0.65    0.61
   8   6  -8    1.82    1.07
   6  -6  -8    4.60    1.88
  -6  -6   8    5.38    2.45
   6   6  -8    3.22    1.24
   6   6  -8    4.68    1.37
  -6   6   8    4.84    1.12
  -4  -6   8    5.84    2.56
   4  -6  -8    8.52    2.35
  -4   6   8    6.88    2.14
  -4   6   8    9.35    1.46
   4   6  -8    7.82    1.59
   4   6  -8    9.33    1.58
   2  -6  -8    3.34    1.91
  -2  -6   8    2.90    2.17
  -2   6   8    5.12    1.33
   2   6  -8    2.56    1.01
  -2   6   8    1.27    1.43
   2   6  -8    2.86    1.04
   0  -6  -8   -2.00    1.05
   0  -6   8    0.49    1.86
   0   6  -8   -0.30    0.69
   0   6   8    1.38    1.38
   0   6   8    0.14    0.82
   0   6  -8   -0.42    0.67
  -2  -6  -8    4.55    1.81
  -2  -6  -8    1.95    1.80
  -2   6  -8    2.83    1.10
   2   6   8    3.73    1.64
  -2   6  -8    2.86    1.04
  -4  -6  -8   -1.46    1.18
  -4  -6  -8    0.55    1.53
  -4   6  -8    0.95    0.95
  -4   6  -8   -0.51    0.78
   4   6   8   -0.53    1.32
  -6  -6  -8   21.54    4.10
  -6  -6  -8   24.46    3.61
  -6   6  -8   17.73    2.32
   6   6   8   19.31    3.48
  -8  -6  -8    0.31    1.43
  -8  -6  -8   -1.23    1.48
  -8   6  -8   -0.44    0.94
   8   6   8    0.86    1.41
 -10  -6  -8   26.21    3.88
 -10  -6  -8   28.63    4.87
  10   6   8   24.64    4.09
 -12  -6  -8    2.83    1.71
 -12  -6  -8    8.06    2.82
  12   6   8    3.09    1.91
 -14  -6  -8    1.20    1.67
 -14  -6  -8    4.57    2.40
 -14   6  -8    4.25    2.73
  14   6   8    5.26    2.39
 -16  -6  -8   -0.10    1.46
 -16  -6  -8    0.10    1.89
  16   6   8   -1.60    1.26
 -18  -6  -8    4.38    2.71
 -18  -6  -8   -1.98    1.48
  18   6   8    0.34    1.67
 -19  -7   8    0.06    2.34
 -19  -7   8    1.17    1.95
  19   7  -8    3.09    1.71
 -19   7   8   -0.90    1.15
 -17  -7   8    0.42    2.11
 -17  -7   8    0.51    2.11
 -17   7   8    1.13    1.07
  17   7  -8   -1.87    1.12
 -15  -7   8    1.80    2.40
 -15   7   8    0.03    0.81
  15   7  -8    1.40    1.39
 -13  -7   8   -0.17    1.89
  13   7  -8    0.20    1.15
 -11  -7   8   -2.65    1.75
  11   7  -8   -0.03    1.04
  -9  -7   8   11.03    3.85
   9   7  -8   12.88    2.43
   7  -7  -8   12.00    2.85
  -7  -7   8    6.43    3.03
  -7   7   8   11.26    2.86
   7   7  -8   11.25    2.17
   5  -7  -8    5.06    2.23
  -5  -7   8   -1.14    2.12
  -5   7   8    2.04    1.81
   5   7  -8    1.92    1.23
  -3  -7   8    3.85    2.58
   3  -7  -8    1.68    1.76
   3   7  -8    8.17    1.84
  -3   7   8    4.54    2.08
   1  -7  -8   30.96    4.79
  -1   7   8   35.26    4.85
   1   7  -8   36.42    3.66
  -1  -7  -8   -1.12    1.31
  -1   7  -8    0.36    1.04
   1   7   8    2.87    1.64
  -3  -7  -8   -1.20    1.50
  -3  -7  -8    0.55    1.71
   3   7   8    0.87    1.55
  -3   7  -8    0.61    1.13
  -5  -7  -8   13.25    3.48
  -5  -7  -8   15.42    3.10
   5   7   8   20.20    3.70
  -5   7  -8   11.57    2.47
  -7  -7  -8    2.20    2.03
  -7  -7  -8   -0.04    1.61
   7   7   8    2.43    1.83
  -9  -7  -8    2.12    1.99
  -9  -7  -8   -0.08    1.92
   9   7   8    1.01    1.89
 -11  -7  -8   18.10    3.67
 -11  -7  -8   11.30    3.57
  11   7   8   11.95    3.26
  -6  -8   8   16.96    4.62
  -6   8   8   24.52    4.41
   6   8  -8   21.60    3.25
  -4  -8   8   -2.07    2.56
   4  -8  -8    3.48    2.22
  -4   8   8    1.76    2.10
   2  -8  -8    0.40    1.71
  -2   8   8   -0.81    1.52
   0  -8  -8   -1.12    1.87
   0   8   8   -0.45    1.53
 -34   0   9   -0.11    2.35
 -32   0   9   -2.76    1.35
  32   0  -9    1.99    1.67
 -30   0   9   -0.24    1.09
 -30   0   9   -1.49    1.75
  30   0  -9    0.20    1.43
  28   0  -9   -0.71    1.13
 -28   0   9    0.88    1.95
 -28   0   9   -1.08    0.94
 -26   0   9    0.44    0.96
  26   0  -9   -0.45    0.93
 -26   0   9    2.31    1.99
  24   0  -9    0.56    1.00
 -24   0   9    0.12    1.18
 -24   0   9    0.49    0.90
 -22   0   9   -0.89    1.06
  22   0  -9    1.20    1.01
 -22   0   9    1.20    0.80
 -20   0   9    0.14    1.08
  20   0  -9    0.02    0.83
 -20   0   9   -0.39    0.62
 -18   0   9   -0.75    1.09
 -18   0   9   -0.21    0.56
  18   0  -9   -0.02    0.70
  16   0  -9   -0.98    0.96
 -16   0   9    0.33    0.48
  16   0  -9   -0.63    0.73
  16   0  -9    1.55    0.84
 -16   0   9    0.14    0.99
 -16   0   9   -0.61    0.46
  14   0  -9    0.76    0.53
  14   0  -9   -0.70    0.91
 -14   0   9    1.66    1.13
 -14   0   9    0.81    0.60
  14   0  -9    1.48    1.19
 -12   0   9   -0.43    0.48
 -12   0   9    0.72    0.94
  12   0  -9    0.77    0.49
  12   0  -9   -0.21    0.83
  10   0  -9    2.38    1.14
 -10   0   9   -0.52    0.81
 -10   0   9    0.28    0.54
  10   0  -9   -0.01    0.41
   8   0  -9   -0.59    0.66
  -8   0   9   -0.80    0.72
  -8   0   9   -0.54    0.40
  -6   0   9   -0.54    0.55
   6   0  -9    0.16    0.80
  -6   0   9   -0.06    0.51
  -4   0   9    1.38    0.88
   4   0  -9    1.22    0.88
  -4   0   9    0.85    0.51
   2   0  -9    0.12    0.69
  -2   0   9   -0.31    0.48
   2   0  -9    0.19    0.42
  -2   0   9    0.39    0.88
   0   0  -9    0.95    0.94
   0   0  -9    0.31    0.49
   0   0   9   -0.07    0.39
   0   0   9   -0.58    0.77
   2   0   9    0.03    0.96
   2   0   9    0.01    0.40
  -2   0  -9    0.09    0.76
  -2   0  -9   -0.21    0.56
   4   0   9   -0.58    0.33
   4   0   9    0.10    0.98
  -4   0  -9   -1.25    0.70
  -4   0  -9   -0.16    0.43
   6   0   9    0.68    1.19
  -6   0  -9    0.08    0.71
   6   0   9    0.26    0.48
  -6   0  -9   -0.89    0.40
  -8   0  -9    0.82    1.00
  -8   0  -9   -0.15    0.44
   8   0   9   -0.84    0.38
   8   0   9    0.19    1.06
  10   0   9    0.58    1.09
 -10   0  -9   -0.12    0.99
 -10   0  -9   -1.36    1.81
  10   0   9   -0.72    0.45
 -10   0  -9    0.34    0.64
 -12   0  -9   -0.07    0.61
  12   0   9   -1.76    0.82
 -12   0  -9   -1.93    1.58
  12   0   9   -0.42    0.53
  14   0   9    0.73    1.45
 -14   0  -9   -0.18    0.72
 -14   0  -9    2.13    2.00
  14   0   9    0.34    0.66
  16   0   9    0.39    0.81
 -16   0  -9    0.90    2.16
  18   0   9   -1.84    0.55
 -18   0  -9    1.27    2.17
 -20   0  -9   -0.40    1.86
  20   0   9   -0.64    0.86
 -22   0  -9   -2.65    1.95
  22   0   9    0.08    1.08
 -24   0  -9   -1.00    2.22
  24   0   9    0.02    1.06
  26   0   9   -0.53    1.25
 -26   0  -9    1.14    2.79
 -28   0  -9   -3.25    2.38
  28   0   9   -0.20    1.42
 -35  -1   9   -1.20    2.66
  35   1  -9   -0.73    1.62
 -35   1   9   -1.68    2.19
 -33  -1   9   -3.98    1.67
 -33   1   9    0.29    2.25
  33   1  -9   -0.13    1.43
 -31  -1   9   13.48    2.72
 -31  -1   9   11.66    3.90
 -31   1   9   15.66    4.19
  31   1  -9   15.99    3.34
 -29  -1   9  104.51    5.92
 -29  -1   9   92.26    9.38
 -29   1   9   97.27    4.82
 -29   1   9   95.66    9.29
  29   1  -9   73.30    5.79
 -27  -1   9    1.88    1.27
 -27  -1   9    0.12    1.91
  27   1  -9    0.70    1.29
 -27   1   9    1.43    1.73
 -27   1   9    1.29    0.87
 -25  -1   9   46.80    6.02
 -25  -1   9   47.64    3.77
 -25   1   9   52.16    2.75
  25   1  -9   53.94    5.00
 -25   1   9   47.26    6.01
 -23  -1   9   17.07    3.54
 -23  -1   9   19.81    2.54
 -23   1   9   16.78    1.36
 -23   1   9   19.22    3.61
  23   1  -9   18.46    2.81
 -21  -1   9   13.52    2.11
 -21  -1   9   11.40    2.75
 -21   1   9   10.83    2.73
  21   1  -9    9.28    1.92
 -21   1   9   10.69    0.96
 -19  -1   9   82.57    4.43
 -19  -1   9   84.80    6.08
  19  -1  -9   82.17    5.71
  19   1  -9   84.26    4.20
  19   1  -9   79.90    4.73
 -19   1   9   78.37    5.78
  17  -1  -9   58.21    4.40
 -17  -1   9   45.09    4.74
 -17  -1   9   49.46    3.14
 -17  -1   9   46.53    3.08
 -17   1   9   45.52    4.76
  17   1  -9   53.62    5.25
  17   1  -9   50.40    3.03
  17   1  -9   44.61    3.18
  15  -1  -9    0.79    1.14
 -15  -1   9    2.56    0.81
 -15  -1   9    1.44    1.29
  15  -1  -9    1.20    1.23
 -15  -1   9    0.80    0.77
  15   1  -9    1.21    1.06
 -15   1   9    1.18    0.80
  15   1  -9    1.89    0.85
  15   1  -9    1.22    0.76
 -15   1   9    0.30    1.03
  13  -1  -9   16.07    2.45
 -13  -1   9   12.20    2.30
  13  -1  -9   16.20    2.56
 -13  -1   9   12.24    1.60
  13   1  -9   10.95    1.56
 -13   1   9   15.02    1.96
 -13   1   9   16.89    2.55
  13   1  -9   15.13    2.55
  13   1  -9   15.10    1.79
 -11  -1   9    1.23    0.90
 -11  -1   9    1.96    1.19
 -11  -1   9    0.60    0.53
  11  -1  -9    0.23    0.78
  11   1  -9    0.60    0.71
  11   1  -9    0.65    0.60
 -11   1   9    1.36    1.03
  11   1  -9    1.01    1.06
  -9  -1   9  348.26   12.62
   9  -1  -9  326.37   12.93
  -9  -1   9  350.24   11.60
  -9  -1   9  362.17   13.31
  -9   1   9  340.56   13.03
   9   1  -9  381.91   13.45
   9   1  -9  359.48   12.18
   9   1  -9  340.52   11.72
  -7  -1   9   74.51    3.15
  -7  -1   9   74.31    4.44
  -7  -1   9   79.12    4.09
   7  -1  -9   79.37    4.37
   7   1  -9   74.27    4.37
  -7   1   9   86.45    4.59
  -5  -1   9    4.48    1.06
  -5  -1   9    2.83    1.11
   5  -1  -9    4.16    1.21
  -5  -1   9    4.90    0.65
   5   1  -9    3.64    1.02
  -5   1   9    4.14    1.32
   5   1  -9    6.08    1.43
   3  -1  -9    7.77    1.54
  -3  -1   9    7.92    1.59
  -3  -1   9    8.26    0.64
  -3  -1   9    7.83    1.40
   3   1  -9    9.99    1.69
  -3   1   9    4.04    1.26
   3   1  -9    8.74    1.38
  -1  -1   9    7.87    1.43
   1  -1  -9    8.13    1.61
  -1  -1   9   10.06    1.77
  -1  -1   9    9.55    0.63
  -1   1   9   10.73    1.80
   1   1  -9   10.17    1.51
   1   1  -9    8.78    1.69
   1  -1   9   52.28    3.61
  -1  -1  -9   55.66    3.66
   1  -1   9   54.19    1.99
  -1   1  -9   60.77    3.77
   1   1   9   52.75    3.01
   1   1   9   53.56    3.67
  -1   1  -9   56.07    3.28
   3  -1   9   10.30    0.76
   3  -1   9   13.44    2.11
  -3  -1  -9    8.13    1.78
  -3   1  -9   12.92    2.15
   3   1   9   10.40    1.96
  -3   1  -9    9.93    0.89
  -3   1  -9    9.29    1.71
   3   1   9   12.56    1.63
  -5  -1  -9   33.48    2.50
   5  -1   9   40.74    3.95
   5  -1   9   40.04    1.89
  -5  -1  -9   37.72    3.79
  -5   1  -9   39.59    1.99
  -5   1  -9   42.71    3.34
   5   1   9   33.67    3.58
   5   1   9   36.12    2.51
  -7  -1  -9    8.86    2.32
   7  -1   9    5.85    0.91
  -7  -1  -9    7.68    1.90
  -7  -1  -9    6.78    1.37
   7  -1   9    5.73    1.64
   7   1   9   11.85    2.33
   7   1   9    5.77    1.20
  -7   1  -9    7.68    1.87
  -7   1  -9    7.55    1.02
  -9  -1  -9   51.40    4.20
  -9  -1  -9   60.22    4.83
  -9  -1  -9   52.60    3.37
   9  -1   9   50.68    2.70
   9  -1   9   55.14    4.33
  -9   1  -9   50.39    2.75
   9   1   9   51.97    3.21
  -9   1  -9   52.59    4.14
   9   1   9   49.30    4.95
  11  -1   9    3.91    0.95
  11  -1   9    3.54    1.66
 -11  -1  -9    3.00    1.04
 -11  -1  -9    3.00    1.91
 -11   1  -9    1.80    1.95
 -11   1  -9    2.91    0.87
  11   1   9    2.65    1.07
 -11   1  -9    1.11    1.31
  11   1   9    1.43    1.36
  13  -1   9    7.99    2.35
 -13  -1  -9    4.31    2.32
  13  -1   9    5.75    1.21
  13   1   9    4.89    2.04
 -13   1  -9    8.98    2.42
 -13   1  -9    5.75    1.23
 -13   1  -9   11.38    3.07
  13   1   9    7.30    1.54
  15  -1   9    2.92    1.13
 -15  -1  -9    4.37    2.22
  15   1   9    4.15    1.93
  15   1   9    2.83    1.19
 -15   1  -9    4.02    2.52
 -17  -1  -9   31.64    5.11
  17  -1   9   30.36    3.06
  17   1   9   33.18    3.49
 -17   1  -9   27.48    4.69
  19  -1   9    0.57    0.95
 -19  -1  -9    2.56    2.51
 -19   1  -9   -2.25    1.65
  19   1   9    1.42    1.28
 -21  -1  -9   -0.60    1.92
  21  -1   9    1.02    1.12
  21   1   9    1.26    1.39
 -21   1  -9   -0.80    2.30
  23  -1   9   -0.01    0.91
 -23  -1  -9    0.29    2.10
  23   1   9   -0.88    1.29
 -23   1  -9   -2.02    1.86
 -25  -1  -9   -1.14    2.05
  25  -1   9    1.56    1.39
 -25   1  -9   -0.92    2.18
  25   1   9   -0.21    1.40
 -27  -1  -9    2.68    3.00
  27  -1   9    4.74    2.03
 -27  -1  -9   11.19    4.07
 -27   1  -9    8.33    4.04
  27   1   9    7.62    2.55
 -34  -2   9    5.60    3.50
 -34  -2   9    4.34    2.09
 -34   2   9    0.96    2.91
  34   2  -9    0.54    1.57
 -32  -2   9   10.54    4.17
 -32  -2   9    7.65    2.41
 -32   2   9   11.32    3.66
  32   2  -9   11.07    2.85
 -30  -2   9   11.58    3.87
 -30  -2   9    9.81    2.50
  30   2  -9    9.14    2.62
 -30   2   9   19.51    4.49
 -28  -2   9    4.93    2.81
 -28  -2   9    5.26    2.05
 -28   2   9    7.31    3.06
  28   2  -9    2.73    1.53
 -26  -2   9    0.11    1.23
 -26  -2   9    0.04    1.72
  26   2  -9   -0.16    1.08
 -26   2   9   -0.67    1.50
 -24  -2   9   -2.01    1.07
 -24  -2   9    1.27    1.71
 -24   2   9   -0.13    1.48
  24   2  -9   -1.27    0.70
 -22  -2   9   22.14    3.87
 -22  -2   9   15.36    2.57
  22   2  -9   17.43    2.73
  22   2  -9    7.60    1.79
 -22   2   9   16.18    3.23
 -20  -2   9    0.76    1.28
  20  -2  -9    2.32    1.88
 -20  -2   9    1.36    1.19
 -20   2   9    0.84    1.22
  20   2  -9    4.11    1.33
  20   2  -9    2.42    1.51
 -18  -2   9    5.87    2.04
 -18  -2   9    8.70    1.92
  18  -2  -9    6.51    2.12
 -18   2   9    6.75    2.08
  18   2  -9    9.07    1.75
  18   2  -9    7.87    2.30
  18   2  -9    5.13    1.42
 -16  -2   9    6.72    1.99
 -16  -2   9    5.90    1.63
 -16  -2   9    6.80    1.41
  16  -2  -9   11.65    2.35
 -16  -2   9    6.01    1.87
 -16   2   9    7.92    2.06
  16   2  -9    6.29    1.87
  16   2  -9    7.77    1.71
  16   2  -9    7.50    1.44
  14  -2  -9    8.29    1.82
 -14  -2   9    9.41    1.77
  14  -2  -9   10.93    2.14
 -14  -2   9    9.96    1.51
 -14  -2   9   10.71    2.10
 -14  -2   9    9.25    2.08
  14   2  -9   11.32    2.30
  14   2  -9   10.31    1.87
  14   2  -9    8.83    1.47
 -14   2   9    8.51    1.97
  12  -2  -9    5.93    1.56
 -12  -2   9    4.24    1.53
 -12  -2   9    6.21    1.10
 -12  -2   9    6.62    1.65
  12  -2  -9    6.95    1.63
 -12   2   9    6.95    1.64
  12   2  -9    6.56    1.53
  12   2  -9    6.49    1.77
  12   2  -9    5.34    1.10
  10  -2  -9   39.55    3.06
 -10  -2   9   50.84    3.62
 -10  -2   9   39.20    2.30
  10  -2  -9   36.36    1.88
  10  -2  -9   36.10    2.85
 -10  -2   9   37.83    3.76
  10   2  -9   42.66    3.04
  10   2  -9   40.31    2.35
  10   2  -9   41.69    3.31
 -10   2   9   39.21    3.07
  -8  -2   9   22.79    2.76
   8  -2  -9   27.92    2.83
   8  -2  -9   25.87    1.70
  -8  -2   9   22.73    1.58
  -8  -2   9   23.48    2.78
   8   2  -9   19.95    2.65
  -8   2   9   21.88    2.64
   8   2  -9   23.44    1.59
   8   2  -9   23.65    2.62
   8   2  -9   25.32    2.70
  -6  -2   9   33.95    3.37
   6  -2  -9   33.39    2.69
  -6  -2   9   31.23    3.09
  -6  -2   9   35.16    1.78
   6  -2  -9   33.80    2.18
   6   2  -9   35.78    2.79
   6   2  -9   28.10    2.89
   6   2  -9   31.72    3.14
   6   2  -9   33.26    1.75
  -6   2   9   37.15    2.83
   4  -2  -9   -0.26    0.67
  -4  -2   9    1.13    0.37
  -4  -2   9   -0.38    0.65
  -4  -2   9   -0.64    0.79
   4  -2  -9   -0.01    0.69
   4   2  -9    0.08    0.72
   4   2  -9    0.72    0.30
   4   2  -9   -0.13    0.79
  -4   2   9    0.12    0.43
  -4   2   9    0.12    0.78
  -2  -2   9   38.99    3.03
   2  -2  -9   49.90    2.84
  -2  -2   9   44.17    3.33
   2  -2  -9   44.53    3.12
  -2   2   9   44.92    1.79
   2   2  -9   40.61    3.15
   2   2  -9   46.75    3.17
  -2   2   9   40.07    3.05
   0  -2   9   91.87    5.02
   0  -2   9  103.63    5.38
   0  -2  -9  109.99    5.32
   0   2  -9  104.28    5.37
   0   2   9   90.10    4.80
   0   2   9   97.17    5.19
   0   2  -9  106.23    5.23
  -2  -2  -9    0.16    0.78
  -2  -2  -9    0.41    0.35
  -2  -2  -9    0.09    1.21
   2  -2   9    0.47    0.77
  -2   2  -9    0.40    0.91
  -2   2  -9    0.41    0.91
   2   2   9   -0.67    0.74
   2   2   9    0.43    0.77
   4  -2   9   -0.30    0.81
  -4  -2  -9    1.83    1.42
  -4  -2  -9    1.06    0.95
  -4  -2  -9    2.00    0.58
   4   2   9    6.65    1.43
  -4   2  -9    3.48    0.44
   4   2   9    2.41    1.20
  -4   2  -9    2.77    1.23
  -4   2  -9    2.98    1.36
   6  -2   9   17.60    2.63
  -6  -2  -9   17.98    2.81
  -6  -2  -9   16.56    2.62
  -6  -2  -9   13.36    2.10
  -6   2  -9   20.13    2.84
   6   2   9   21.14    2.48
  -6   2  -9   14.24    2.56
  -6   2  -9   17.53    1.14
   6   2   9   18.02    2.79
  -8  -2  -9   -0.33    0.78
   8  -2   9   -1.63    0.72
  -8  -2  -9    0.30    1.50
  -8   2  -9   -0.24    0.90
   8   2   9    0.39    1.00
  -8   2  -9   -0.07    0.38
   8   2   9    0.83    0.86
  10  -2   9   39.68    2.39
 -10  -2  -9   48.40    5.15
  10  -2   9   42.50    4.49
  10   2   9   43.41    3.24
 -10   2  -9   46.19    4.61
 -10   2  -9   39.90    2.35
  10   2   9   46.75    4.94
 -12  -2  -9    8.61    2.45
  12  -2   9    6.24    1.83
  12  -2   9    7.07    1.28
  12   2   9    4.75    1.48
 -12   2  -9   10.67    1.43
  12   2   9    7.34    2.26
 -12   2  -9    8.11    2.25
  14  -2   9   13.47    1.83
 -14  -2  -9   17.41    3.58
 -14   2  -9   10.31    3.16
 -14   2  -9   10.92    1.64
  14   2   9   12.47    2.85
  14   2   9   18.41    2.59
 -14   2  -9   10.67    2.61
  16  -2   9   38.69    2.94
 -16  -2  -9   34.31    4.98
  16   2   9   27.25    3.20
 -16   2  -9   32.71    2.99
 -16   2  -9   36.15    5.49
 -18  -2  -9   62.20    5.87
  18  -2   9   66.23    4.17
 -18  -2  -9   53.52    6.51
 -18   2  -9   62.70    7.01
  18   2   9   63.36    4.61
 -20  -2  -9    2.48    2.13
 -20  -2  -9    1.13    2.34
  20  -2   9    3.12    1.33
  20   2   9    1.03    1.16
 -20   2  -9    0.26    2.60
  22  -2   9    2.09    1.28
 -22  -2  -9   -1.49    1.78
 -22  -2  -9    0.17    2.30
 -22   2  -9   -5.15    1.82
  22   2   9    1.09    1.29
 -24  -2  -9    4.82    2.68
 -24  -2  -9   -0.63    1.94
  24  -2   9    0.98    1.23
 -24   2  -9    0.20    2.35
  24   2   9   -1.17    1.39
 -26  -2  -9    1.32    2.77
 -26  -2  -9   -1.41    2.02
  26   2   9    1.04    1.77
 -26   2  -9    0.03    2.34
 -33  -3   9    2.46    2.41
 -33  -3   9    0.52    2.90
 -33   3   9    5.47    3.01
  33   3  -9    6.03    2.42
 -31  -3   9   12.75    3.89
 -31  -3   9    3.95    2.30
 -31  -3   9    3.42    2.26
 -31   3   9    5.93    2.88
  31   3  -9    1.58    1.51
 -29  -3   9   55.24    7.50
 -29  -3   9   42.60    5.86
 -29  -3   9   50.88    5.82
 -29   3   9   40.45    6.03
  29   3  -9   48.36    5.38
 -27  -3   9   13.98    3.81
 -27  -3   9    1.25    1.95
 -27  -3   9    5.95    2.32
  27   3  -9    3.86    1.70
 -27   3   9    2.89    2.11
 -25  -3   9    4.88    2.65
 -25  -3   9   10.57    2.97
 -25  -3   9    7.85    2.41
 -25   3   9    9.90    3.13
  25   3  -9   11.09    2.34
 -23  -3   9    3.84    1.92
 -23  -3   9    5.68    2.05
 -23  -3   9    4.59    2.46
  23  -3  -9    1.04    2.19
  23   3  -9    7.51    1.99
 -23   3   9    4.57    1.90
 -21  -3   9   -0.48    1.09
 -21  -3   9   -0.03    1.45
 -21  -3   9    1.24    1.27
  21  -3  -9    0.17    1.80
  21   3  -9    1.88    1.07
 -21   3   9    0.20    1.23
 -19  -3   9    1.75    1.68
 -19  -3   9    2.66    1.58
 -19  -3   9    2.85    1.65
  19  -3  -9    0.88    1.63
  19   3  -9    4.66    2.06
 -19   3   9    1.34    1.32
  19   3  -9    1.65    1.12
 -17  -3   9    7.40    2.08
  17  -3  -9    5.88    1.81
 -17  -3   9    3.82    1.56
 -17  -3   9    4.54    1.78
  17   3  -9    6.68    2.10
 -17   3   9    7.90    0.85
  17   3  -9    7.22    1.63
 -17   3   9    8.43    2.14
 -15  -3   9    3.27    1.44
 -15  -3   9    1.28    0.87
  15  -3  -9    3.01    1.31
 -15  -3   9    2.99    1.43
 -15  -3   9    1.66    1.39
 -15   3   9    3.55    1.37
  15   3  -9    1.10    0.83
  15   3  -9    3.29    1.70
 -15   3   9    2.67    0.79
 -13  -3   9   39.14    4.47
  13  -3  -9   47.85    3.65
 -13  -3   9   44.74    3.03
  13  -3  -9   49.07    3.28
 -13  -3   9   47.96    3.87
 -13  -3   9   53.53    4.21
  13   3  -9   51.33    3.99
 -13   3   9   49.40    2.48
  13   3  -9   49.35    3.86
  13   3  -9   51.79    3.11
 -13   3   9   51.34    3.84
 -11  -3   9   35.09    3.72
  11  -3  -9   32.87    2.47
 -11  -3   9   38.21    4.16
 -11  -3   9   34.02    2.47
  11  -3  -9   33.82    2.19
  11  -3  -9   37.38    3.04
  11   3  -9   32.33    3.61
  11   3  -9   46.14    4.29
  11   3  -9   38.52    2.45
 -11   3   9   37.72    3.06
   9  -3  -9   31.12    3.07
   9  -3  -9   30.42    2.19
  -9  -3   9   32.56    3.73
  -9  -3   9   32.17    2.20
  -9  -3   9   34.75    3.52
   9  -3  -9   26.43    2.13
   9   3  -9   30.71    3.32
   9   3  -9   37.49    2.19
   9   3  -9   31.17    3.41
   9   3  -9   34.51    3.64
  -9   3   9   31.13    3.16
  -7  -3   9   51.90    4.16
  -7  -3   9   49.94    3.54
  -7  -3   9   58.31    2.88
   7  -3  -9   52.70    2.80
   7  -3  -9   52.70    3.17
   7  -3  -9   55.99    3.48
   7   3  -9   52.39    2.60
  -7   3   9   53.30    3.25
   7   3  -9   50.21    3.84
   7   3  -9   56.62    3.79
   7   3  -9   53.75    3.90
  -7   3   9   51.63    3.50
  -5  -3   9    5.54    0.91
   5  -3  -9    4.92    1.33
   5  -3  -9    4.19    1.25
  -5  -3   9    5.87    1.77
  -5  -3   9    1.06    0.96
   5   3  -9    4.15    1.47
   5   3  -9    5.28    1.58
   5   3  -9    6.50    1.52
  -5   3   9    5.99    1.19
   5   3  -9    4.13    0.72
  -5   3   9    5.21    1.33
   3  -3  -9   48.98    3.39
  -3  -3   9   53.65    3.43
   3  -3  -9   52.91    2.94
   3  -3  -9   47.79    3.25
  -3  -3   9   48.49    4.02
  -3   3   9   52.25    2.81
  -3   3   9   44.85    3.23
   3   3  -9   48.10    3.80
   3   3  -9   50.76    3.36
   3   3  -9   52.15    2.17
   3   3  -9   52.61    3.84
   1  -3  -9   41.05    3.22
   1  -3  -9   38.84    2.68
   1  -3  -9   44.22    3.11
  -1  -3   9   34.50    3.90
  -1  -3   9   38.59    2.91
   1   3  -9   42.07    3.03
   1   3  -9   42.69    4.18
  -1   3   9   41.33    2.29
   1   3  -9   41.45    1.70
  -1   3   9   33.54    3.25
   1  -3   9    5.13    1.79
   1  -3   9    3.42    1.17
  -1  -3  -9    5.27    1.60
  -1  -3  -9    4.71    1.01
  -1  -3  -9    3.47    1.22
  -1  -3  -9    4.60    1.34
   1   3   9    1.17    1.05
  -1   3  -9    3.95    1.18
  -1   3  -9    6.50    1.80
  -1   3  -9    4.49    0.50
   1   3   9    3.91    1.30
  -3  -3  -9    7.55    1.22
   3  -3   9    7.21    1.64
  -3  -3  -9    9.06    1.78
  -3  -3  -9    9.99    2.07
  -3  -3  -9    9.06    1.87
  -3   3  -9    8.49    0.77
  -3   3  -9    7.31    1.91
   3   3   9   11.43    1.97
   3   3   9    8.80    1.86
  -3   3  -9    6.10    1.57
  -3   3  -9    9.10    0.67
  -5  -3  -9   17.10    2.42
   5  -3   9   13.26    2.16
  -5  -3  -9   18.35    2.87
  -5  -3  -9   17.79    1.88
   5   3   9   16.90    2.43
  -5   3  -9   16.34    1.06
   5   3   9   13.70    2.45
  -5   3  -9   18.92    2.61
   7  -3   9   14.90    2.47
  -7  -3  -9   15.00    2.56
  -7  -3  -9   13.81    1.75
  -7  -3  -9   19.81    2.98
  -7   3  -9   16.06    1.18
   7   3   9   15.48    2.70
   7   3   9   14.60    2.38
  -7   3  -9   12.94    2.35
  -9  -3  -9   14.91    2.88
  -9  -3  -9   14.84    2.62
   9  -3   9   14.81    2.63
  -9  -3  -9    9.85    1.64
  -9   3  -9   15.49    1.44
  -9   3  -9   15.98    2.68
   9   3   9   12.96    2.69
   9   3   9   17.76    2.57
  11  -3   9   11.79    2.52
 -11  -3  -9   10.58    1.81
 -11  -3  -9    9.40    2.49
 -11  -3  -9   15.53    2.87
  11   3   9    8.56    1.94
  11   3   9    9.36    2.35
 -11   3  -9   14.50    2.70
 -11   3  -9   12.24    1.42
 -13  -3  -9    0.14    1.54
 -13  -3  -9   -0.17    1.34
  13   3   9    0.65    1.08
 -13   3  -9    0.02    0.65
 -13   3  -9    0.15    1.35
  13   3   9    0.72    1.32
 -15  -3  -9   34.96    4.49
 -15  -3  -9   37.38    5.03
 -15   3  -9   37.87    4.84
 -15   3  -9   39.29    5.24
 -15   3  -9   38.05    2.70
  15   3   9   37.84    4.13
 -17  -3  -9    7.38    2.73
 -17  -3  -9    5.13    2.30
 -17   3  -9    4.71    2.38
 -17   3  -9    0.83    2.17
 -17   3  -9    5.48    1.67
  17   3   9    5.04    1.71
 -19  -3  -9    5.75    2.53
 -19  -3  -9    2.52    2.07
  19   3   9    8.76    2.23
 -19   3  -9    8.92    3.59
 -21  -3  -9    5.23    2.56
 -21  -3  -9    9.96    3.30
  21   3   9   10.73    2.56
 -21   3  -9   13.46    3.71
 -23  -3  -9   -3.59    1.66
 -23  -3  -9    0.80    2.10
  23   3   9    2.60    1.67
 -23   3  -9    2.80    2.60
 -25  -3  -9    2.98    2.41
 -25  -3  -9    4.15    2.50
  25   3   9    3.01    2.02
 -25   3  -9    2.91    2.96
 -30  -4   9    3.55    2.23
 -30  -4   9    1.09    2.45
 -30  -4   9    1.32    1.83
  30   4  -9   -0.70    1.36
 -30   4   9    0.44    1.76
 -28  -4   9    6.26    2.58
 -28  -4   9    1.15    1.84
 -28  -4   9    8.17    3.23
 -28   4   9    3.71    2.38
  28   4  -9    0.90    1.69
 -26  -4   9    2.94    1.76
 -26  -4   9   -0.22    2.11
 -26  -4   9    1.69    1.74
  26   4  -9    1.10    1.28
 -26   4   9    4.29    2.38
 -24  -4   9    1.08    2.10
 -24  -4   9    4.37    1.94
 -24  -4   9    7.45    2.64
  24   4  -9    3.00    1.54
 -24   4   9    1.12    1.59
 -22  -4   9    1.95    1.92
 -22  -4   9    1.37    1.74
 -22  -4   9   -0.14    1.40
 -22   4   9   -0.73    1.11
  22   4  -9    1.80    1.19
 -20  -4   9    1.59    1.66
 -20  -4   9    5.04    2.03
 -20  -4   9    1.42    1.61
 -20   4   9    4.79    1.01
 -20   4   9    1.00    1.32
  20   4  -9    3.10    1.40
 -18  -4   9    0.01    1.48
 -18  -4   9    0.61    1.33
 -18  -4   9    1.51    1.42
 -18   4   9    2.63    0.90
  18   4  -9   -0.77    0.81
 -18   4   9    0.53    1.16
 -16  -4   9    1.49    1.51
 -16  -4   9    1.57    1.52
 -16  -4   9    1.55    1.50
 -16   4   9   -1.29    0.91
 -16   4   9    2.81    1.03
  16   4  -9    0.62    0.82
  16   4  -9    2.60    1.71
 -14  -4   9   -0.75    1.12
 -14  -4   9    0.38    1.20
 -14  -4   9   -0.85    1.10
  14   4  -9    0.99    0.85
  14   4  -9   -1.34    1.17
 -14   4   9   -0.93    0.84
 -14   4   9   -0.19    0.92
 -12  -4   9   11.31    2.25
 -12  -4   9   13.33    2.78
 -12  -4   9   14.30    2.74
 -12  -4   9   13.38    2.14
 -12   4   9   14.52    2.33
  12   4  -9   15.30    2.70
  12   4  -9   13.81    1.85
 -12   4   9   17.99    2.09
 -10  -4   9   13.84    2.41
 -10  -4   9   14.79    2.88
 -10  -4   9   14.90    2.02
  10  -4  -9   14.84    2.08
  10  -4  -9   11.27    1.86
 -10   4   9   12.23    1.96
 -10   4   9   13.91    2.04
 -10   4   9   15.57    2.46
  10   4  -9   12.95    1.68
  10   4  -9   11.73    2.29
  -8  -4   9    2.01    1.08
  -8  -4   9    2.68    0.98
  -8  -4   9    0.47    1.08
   8  -4  -9    1.95    1.00
   8  -4  -9    1.79    0.97
  -8   4   9    2.49    1.26
   8   4  -9    3.91    0.93
  -8   4   9    0.45    1.16
  -8   4   9    1.80    0.94
   8   4  -9    1.39    1.02
  -6  -4   9    0.49    0.80
   6  -4  -9    0.03    0.92
   6  -4  -9    0.13    0.73
  -6  -4   9    0.18    1.31
  -6   4   9    0.89    1.28
  -6   4   9    0.33    0.78
   6   4  -9    0.87    0.61
  -6   4   9    0.26    0.95
   6   4  -9    0.57    0.79
   4  -4  -9   12.97    2.36
  -4  -4   9   12.24    2.62
  -4  -4   9   15.64    2.07
   4  -4  -9   16.32    2.07
   4   4  -9   18.13    2.31
  -4   4   9   16.48    2.23
  -4   4   9   15.65    2.13
   4   4  -9   13.93    1.45
   2  -4  -9    9.59    2.09
  -2  -4   9   15.34    2.03
  -2  -4   9    9.77    2.48
   2  -4  -9   14.94    2.06
  -2   4   9   14.55    2.12
   2   4  -9   12.21    1.95
  -2   4   9   13.74    1.89
   2   4  -9   16.57    1.49
   0  -4  -9   38.48    2.95
   0  -4  -9   43.70    4.35
   0  -4  -9   47.55    3.25
   0  -4   9   45.31    3.04
   0  -4   9   35.53    4.37
   0   4   9   42.10    3.25
[truncated: 346,541 more chars]
