# Supplementary material for: Ambiphilic boron in 1,4,2,5-diazadiborinine
Source: Nat Commun. 2016 Jun 9;7:11871. doi: 10.1038/ncomms11871 (PMC4906229; doi:10.1038/ncomms11871)
Supplement: Supplementary Data 5 — Crystallographic information for compound 5a [file ncomms11871-s6.cif]

data_global
_audit_creation_method                  'APEX3 v2015.5-2'

_publ_requested_journal                 ?

_publ_contact_author_name               ?
_publ_contact_author_address            
;
;
_publ_contact_author_email              ?
_publ_contact_author_fax                ?
_publ_contact_author_phone              ?

_publ_section_title                     
;
;
_publ_section_abstract                  
;
;
_publ_section_references                
;
;
_publ_section_comment                   
;
;

data_I
_chemical_name_systematic               ?
_chemical_name_common                   ?
_chemical_formula_moiety                ?
_chemical_formula_sum                   'C32 H32 B2 N4 Si'
_chemical_formula_iupac                 ?
_chemical_formula_weight                522.32

_chemical_melting_point                 ?

_space_group_crystal_system             monoclinic
_space_group_name_H-M_alt               'P 1 21/c 1'
_space_group_name_Hall                  '-P 2ybc'
loop_
    _space_group_symop_operation_xyz
    'x, y, z'
    '-x, y+1/2, -z+1/2'
    '-x, -y, -z'
    'x, -y-1/2, z-1/2'

_cell_length_a                          20.534(8)
_cell_length_b                          18.455(7)
_cell_length_c                          7.417(3)
_cell_angle_alpha                       90
_cell_angle_beta                        94.979(9)
_cell_angle_gamma                       90
_cell_volume                            2800.1(19)
_cell_formula_units_Z                   4
_cell_measurement_reflns_used           618
_cell_measurement_theta_min             2.9697
_cell_measurement_theta_max             18.6856
_cell_measurement_temperature           103.(2)

_exptl_crystal_description              plate
_exptl_crystal_colour                   colourless
_exptl_crystal_size_max                 0.340
_exptl_crystal_size_mid                 0.180
_exptl_crystal_size_min                 0.020
_exptl_crystal_density_diffrn           1.239
_exptl_crystal_density_meas             ?
_exptl_crystal_density_method           'not measured'
_exptl_crystal_F_000                    1104

_exptl_absorpt_coefficient_mu           0.113
_exptl_absorpt_correction_type          Multi-Scan
_exptl_absorpt_process_details          
;
SADABS-2014/5 - Bruker AXS area detector scaling and absorption correction
;
_exptl_absorpt_correction_T_min         0.77
_exptl_absorpt_correction_T_max         1.00

_exptl_special_details                  
;
; 

_diffrn_ambient_temperature             103.(2)

_diffrn_source                          'fine-focus sealed tube'
_diffrn_source_type                     'Bruker KappaCCD'

_diffrn_radiation_type                  MoK\a
_diffrn_radiation_wavelength            0.71073
_diffrn_radiation_monochromator         'graphite'
_diffrn_measurement_device_type         'CCD area detector'
_diffrn_measurement_method              'phi and omega scans'
_diffrn_detector_area_resol_mean        8.3333
_diffrn_reflns_number                   34178
_diffrn_reflns_av_R_equivalents         0.2111
_diffrn_reflns_av_unetI/netI            0.1766
_diffrn_reflns_theta_min                1.49
_diffrn_reflns_theta_max                25.82
_diffrn_reflns_theta_full               25.82
_diffrn_measured_fraction_theta_max     0.993
_diffrn_measured_fraction_theta_full    0.993
_diffrn_reflns_limit_h_min              -25
_diffrn_reflns_limit_h_max              25
_diffrn_reflns_limit_k_min              -22
_diffrn_reflns_limit_k_max              22
_diffrn_reflns_limit_l_min              -9
_diffrn_reflns_limit_l_max              9

_refine_special_details                 
;
;

_reflns_number_total                    5355
_reflns_number_gt                       2650
_reflns_threshold_expression            'I > 2\s(I)'

_refine_ls_structure_factor_coef        Fsqd
_refine_ls_matrix_type                  full
_refine_ls_R_factor_all                 0.1793
_refine_ls_R_factor_gt                  0.0752
_refine_ls_wR_factor_gt                 0.1387
_refine_ls_wR_factor_ref                0.1811
_refine_ls_goodness_of_fit_ref          0.989
_refine_ls_restrained_S_all             0.989
_refine_ls_number_reflns                5355
_refine_ls_number_parameters            362
_refine_ls_number_restraints            0
_refine_ls_number_constraints           ?
_refine_ls_hydrogen_treatment           mixed
_refine_ls_weighting_scheme             calc
_refine_ls_weighting_details            
    'w=1/[\s^2^(Fo^2^)+(0.0665P)^2^] where P=(Fo^2^+2Fc^2^)/3'

_atom_sites_solution_hydrogens          mixed
_atom_sites_solution_primary            ?
_atom_sites_solution_secondary          ?

_refine_ls_shift/su_max                 0.001
_refine_ls_shift/su_mean                0.000
_refine_diff_density_max                0.275
_refine_diff_density_min                -0.367
_refine_ls_extinction_method            none
_refine_ls_extinction_coef              ?

loop_
    _atom_type_symbol
    _atom_type_description
    _atom_type_scat_dispersion_real
    _atom_type_scat_dispersion_imag
    _atom_type_scat_source
    C C 0.0033 0.0016 'International Tables Vol C Tables 4.2.6.8 and 6.1.1.4'
    H H 0.0000 0.0000 'International Tables Vol C Tables 4.2.6.8 and 6.1.1.4'
    B B 0.0013 0.0007 'International Tables Vol C Tables 4.2.6.8 and 6.1.1.4'
    N N 0.0061 0.0033 'International Tables Vol C Tables 4.2.6.8 and 6.1.1.4'
    Si Si 0.0817 0.0704
     'International Tables Vol C Tables 4.2.6.8 and 6.1.1.4'

_computing_data_collection              'APEX3 (Bruker AXS Inc., 2015)'
_computing_cell_refinement              'SAINT V8.34A (Bruker AXS Inc., 2013)'
_computing_data_reduction               'SAINT V8.34A (Bruker AXS Inc., 2013)'
_computing_structure_solution           'XT, VERSION 2014/4'
_computing_structure_refinement         'SHELXL-2014/7 (Sheldrick, 2014)'
_computing_molecular_graphics           'XP (Bruker AXS Inc., 2015)'
_computing_publication_material         'APEX3 (Bruker AXS Inc., 2015)'

loop_
    _atom_site_type_symbol
    _atom_site_label
    _atom_site_fract_x
    _atom_site_fract_y
    _atom_site_fract_z
    _atom_site_U_iso_or_equiv
    _atom_site_adp_type
    _atom_site_calc_flag
    _atom_site_refinement_flags_adp
    _atom_site_refinement_flags_occupancy
    _atom_site_refinement_flags_posn
    _atom_site_occupancy
    _atom_site_disorder_assembly
    _atom_site_disorder_group
    B B1 0.3284(2) 0.3802(3) 0.4291(7) 0.0308(13) Uani d . . . 1 . .
    H H1B 0.3044(16) 0.3292(18) 0.330(5) 0.027(10) Uiso d . . . 1 . .
    B B2 0.2428(2) 0.5182(2) 0.5445(6) 0.0204(11) Uani d . . . 1 . .
    C C1 0.4038(2) 0.3649(2) 0.4998(6) 0.0282(10) Uani d . . . 1 . .
    C C2 0.4411(2) 0.4168(2) 0.5975(6) 0.0387(12) Uani d . . . 1 . .
    H H2 0.4221 0.4628 0.616 0.046 Uiso calc U . R 1 . .
    C C3 0.5044(2) 0.4044(3) 0.6687(6) 0.0441(13) Uani d . . . 1 . .
    H H3 0.5278 0.4413 0.7359 0.053 Uiso calc U . R 1 . .
    C C4 0.5336(2) 0.3388(2) 0.6426(6) 0.0371(12) Uani d . . . 1 . .
    H H4 0.5772 0.33 0.6916 0.044 Uiso calc U . R 1 . .
    C C5 0.4990(2) 0.2858(3) 0.5444(6) 0.0418(13) Uani d . . . 1 . .
    H H5 0.5187 0.2402 0.5252 0.05 Uiso calc U . R 1 . .
    C C6 0.4353(2) 0.2993(2) 0.4737(6) 0.0367(12) Uani d . . . 1 . .
    H H6 0.4124 0.2625 0.405 0.044 Uiso calc U . R 1 . .
    C C7 0.31774(18) 0.4535(2) 0.3245(5) 0.0248(10) Uani d . . . 1 . .
    C C8 0.3885(2) 0.4274(2) 0.0734(6) 0.0426(13) Uani d . . . 1 . .
    H H8A 0.3825 0.4382 -0.0564 0.064 Uiso calc U . R 1 . .
    H H8B 0.3783 0.3763 0.0935 0.064 Uiso calc U . R 1 . .
    H H8C 0.434 0.4371 0.1184 0.064 Uiso calc U . R 1 . .
    C C9 0.3264(2) 0.5422(2) 0.1211(6) 0.0329(11) Uani d . . . 1 . .
    H H9 0.3388 0.5684 0.0192 0.039 Uiso calc U . R 1 . .
    C C10 0.28788(19) 0.5653(2) 0.2439(5) 0.0257(10) Uani d . . . 1 . .
    H H10 0.2677 0.6116 0.2451 0.031 Uiso calc U . R 1 . .
    C C11 0.25360(18) 0.4428(2) 0.6516(5) 0.0208(9) Uani d . . . 1 . .
    C C12 0.1843(2) 0.4631(2) 0.9092(6) 0.0347(11) Uani d . . . 1 . .
    H H12A 0.1854 0.514 0.8717 0.052 Uiso calc U . R 1 . .
    H H12B 0.1988 0.4593 1.0383 0.052 Uiso calc U . R 1 . .
    H H12C 0.1395 0.4446 0.8882 0.052 Uiso calc U . R 1 . .
    C C13 0.2441(2) 0.3502(2) 0.8407(6) 0.0306(11) Uani d . . . 1 . .
    H H13 0.2318 0.3224 0.94 0.037 Uiso calc U . R 1 . .
    C C14 0.2805(2) 0.3272(2) 0.7136(6) 0.0361(12) Uani d . . . 1 . .
    H H14 0.2986 0.2801 0.7044 0.043 Uiso calc U . R 1 . .
    C C15 0.27144(18) 0.5885(2) 0.6573(5) 0.0198(9) Uani d . . . 1 . .
    C C16 0.33753(18) 0.6064(2) 0.6574(5) 0.0221(10) Uani d . . . 1 . .
    H H16 0.3643 0.578 0.5865 0.027 Uiso calc U . R 1 . .
    C C17 0.3660(2) 0.6639(2) 0.7566(5) 0.0288(10) Uani d . . . 1 . .
    H H17 0.4112 0.674 0.7535 0.035 Uiso calc U . R 1 . .
    C C18 0.3277(2) 0.7063(2) 0.8604(6) 0.0322(11) Uani d . . . 1 . .
    H H18 0.3466 0.7455 0.9297 0.039 Uiso calc U . R 1 . .
    C C19 0.2623(2) 0.6911(2) 0.8619(6) 0.0303(11) Uani d . . . 1 . .
    H H19 0.2357 0.7199 0.9324 0.036 Uiso calc U . R 1 . .
    C C20 0.2350(2) 0.6340(2) 0.7610(5) 0.0267(10) Uani d . . . 1 . .
    H H20 0.1894 0.6253 0.7621 0.032 Uiso calc U . R 1 . .
    C C21 0.11660(18) 0.5793(2) 0.2660(5) 0.0233(10) Uani d . . . 1 . .
    C C22 0.13552(19) 0.6528(2) 0.2624(5) 0.0250(10) Uani d . . . 1 . .
    H H22 0.163 0.6717 0.3608 0.03 Uiso calc U . R 1 . .
    C C23 0.11530(19) 0.6978(2) 0.1201(6) 0.0282(11) Uani d . . . 1 . .
    H H23 0.1292 0.7469 0.121 0.034 Uiso calc U . R 1 . .
    C C24 0.07499(19) 0.6717(2) -0.0234(6) 0.0300(11) Uani d . . . 1 . .
    H H24 0.0609 0.7027 -0.1213 0.036 Uiso calc U . R 1 . .
    C C25 0.05519(19) 0.6000(2) -0.0240(6) 0.0305(11) Uani d . . . 1 . .
    H H25 0.0277 0.5816 -0.123 0.037 Uiso calc U . R 1 . .
    C C26 0.07557(18) 0.5549(2) 0.1202(5) 0.0251(10) Uani d . . . 1 . .
    H H26 0.061 0.5061 0.1188 0.03 Uiso calc U . R 1 . .
    C C27 0.10849(18) 0.4285(2) 0.4366(5) 0.0214(9) Uani d . . . 1 . .
    C C28 0.14004(19) 0.3745(2) 0.3431(5) 0.0258(10) Uani d . . . 1 . .
    H H28 0.1801 0.3857 0.2941 0.031 Uiso calc U . R 1 . .
    C C29 0.11434(19) 0.3052(2) 0.3202(5) 0.0285(11) Uani d . . . 1 . .
    H H29 0.1362 0.2703 0.2532 0.034 Uiso calc U . R 1 . .
    C C30 0.05725(19) 0.2868(2) 0.3942(6) 0.0302(11) Uani d . . . 1 . .
    H H30 0.0399 0.2393 0.3795 0.036 Uiso calc U . R 1 . .
    C C31 0.0254(2) 0.3384(2) 0.4901(6) 0.0294(10) Uani d . . . 1 . .
    H H31 -0.0139 0.3261 0.5418 0.035 Uiso calc U . R 1 . .
    C C32 0.05054(18) 0.4079(2) 0.5110(5) 0.0267(10) Uani d . . . 1 . .
    H H32 0.0281 0.4425 0.5774 0.032 Uiso calc U . R 1 . .
    N N1 0.34480(15) 0.47332(19) 0.1701(4) 0.0281(9) Uani d . . . 1 . .
    N N2 0.28180(14) 0.51072(16) 0.3704(4) 0.0208(8) Uani d . . . 1 . .
    N N3 0.22722(16) 0.42093(18) 0.8052(4) 0.0290(9) Uani d . . . 1 . .
    N N4 0.28702(16) 0.38488(17) 0.5962(4) 0.0267(8) Uani d . . . 1 . .
    Si Si1 0.14294(5) 0.52205(6) 0.46990(15) 0.0220(3) Uani d . . . 1 . .
    H H1SI 0.1054(15) 0.5548(15) 0.609(4) 0.017(9) Uiso d . . . 1 . .

loop_
    _atom_site_aniso_label
    _atom_site_aniso_U_11
    _atom_site_aniso_U_22
    _atom_site_aniso_U_33
    _atom_site_aniso_U_12
    _atom_site_aniso_U_13
    _atom_site_aniso_U_23
    B1 0.036(3) 0.027(3) 0.030(3) 0.007(2) 0.004(3) -0.002(3)
    B2 0.023(3) 0.025(3) 0.014(2) -0.003(2) 0.008(2) -0.003(2)
    C1 0.028(2) 0.028(2) 0.028(3) 0.008(2) -0.003(2) -0.002(2)
    C2 0.030(3) 0.036(3) 0.048(3) 0.010(2) -0.006(2) -0.007(2)
    C3 0.030(3) 0.049(3) 0.051(3) 0.001(2) -0.006(2) -0.006(3)
    C4 0.022(3) 0.050(3) 0.040(3) 0.008(2) 0.003(2) 0.006(3)
    C5 0.034(3) 0.046(3) 0.045(3) 0.016(2) -0.002(2) 0.003(3)
    C6 0.038(3) 0.035(3) 0.036(3) 0.010(2) -0.001(2) -0.002(2)
    C7 0.019(2) 0.035(3) 0.019(2) 0.006(2) -0.0007(18) -0.007(2)
    C8 0.036(3) 0.057(3) 0.035(3) 0.009(2) 0.007(2) -0.007(3)
    C9 0.030(3) 0.043(3) 0.025(3) 0.002(2) -0.001(2) 0.007(2)
    C10 0.028(2) 0.033(3) 0.016(2) -0.001(2) 0.0039(19) 0.002(2)
    C11 0.018(2) 0.033(2) 0.011(2) -0.0060(19) -0.0015(17) 0.0023(19)
    C12 0.040(3) 0.037(3) 0.027(3) -0.001(2) 0.007(2) 0.005(2)
    C13 0.033(3) 0.026(3) 0.031(3) -0.003(2) -0.005(2) 0.012(2)
    C14 0.037(3) 0.033(3) 0.037(3) -0.002(2) -0.004(2) 0.002(2)
    C15 0.020(2) 0.027(2) 0.013(2) 0.0032(18) 0.0033(17) 0.0044(18)
    C16 0.024(2) 0.029(2) 0.013(2) -0.0011(19) 0.0005(18) 0.0009(19)
    C17 0.027(2) 0.036(3) 0.024(3) -0.005(2) 0.005(2) 0.004(2)
    C18 0.048(3) 0.022(2) 0.026(3) -0.006(2) -0.003(2) -0.003(2)
    C19 0.034(3) 0.031(3) 0.027(3) 0.003(2) 0.004(2) -0.004(2)
    C20 0.021(2) 0.031(3) 0.028(3) 0.002(2) 0.003(2) -0.002(2)
    C21 0.017(2) 0.028(2) 0.026(2) 0.0037(19) 0.0049(19) 0.002(2)
    C22 0.026(2) 0.029(3) 0.019(2) 0.000(2) 0.0010(19) -0.003(2)
    C23 0.029(2) 0.022(2) 0.035(3) 0.001(2) 0.010(2) 0.003(2)
    C24 0.027(3) 0.034(3) 0.030(3) 0.006(2) 0.006(2) 0.007(2)
    C25 0.024(2) 0.042(3) 0.025(3) 0.001(2) -0.003(2) 0.000(2)
    C26 0.023(2) 0.025(2) 0.028(3) -0.0024(19) 0.003(2) -0.001(2)
    C27 0.019(2) 0.030(2) 0.015(2) 0.0055(19) 0.0028(18) 0.0052(19)
    C28 0.021(2) 0.036(3) 0.020(2) -0.006(2) 0.0007(19) 0.005(2)
    C29 0.027(3) 0.029(3) 0.029(3) 0.001(2) 0.000(2) -0.002(2)
    C30 0.027(2) 0.026(2) 0.037(3) -0.002(2) -0.001(2) 0.006(2)
    C31 0.025(2) 0.029(3) 0.034(3) -0.004(2) 0.005(2) 0.005(2)
    C32 0.021(2) 0.028(2) 0.031(3) 0.0013(19) 0.0022(19) 0.002(2)
    N1 0.0256(19) 0.044(2) 0.016(2) 0.0089(18) 0.0063(16) -0.0080(18)
    N2 0.0200(18) 0.0248(19) 0.0172(19) -0.0016(15) -0.0008(15) 0.0004(16)
    N3 0.027(2) 0.035(2) 0.025(2) -0.0022(17) 0.0015(17) 0.0012(18)
    N4 0.030(2) 0.024(2) 0.025(2) -0.0023(17) -0.0038(16) 0.0052(17)
    Si1 0.0208(6) 0.0262(7) 0.0193(6) -0.0003(5) 0.0024(5) -0.0005(6)

_geom_special_details                   
;

All esds (except the esd in the dihedral angle between two l.s. planes)
are estimated using the full covariance matrix.  The cell esds are taken
into account individually in the estimation of esds in distances, angles
and torsion angles; correlations between esds in cell parameters are only
used when they are defined by crystal symmetry.  An approximate (isotropic)
treatment of cell esds is used for estimating esds involving l.s. planes.
;

loop_
    _geom_bond_atom_site_label_1
    _geom_bond_atom_site_label_2
    _geom_bond_site_symmetry_2
    _geom_bond_distance
    _geom_bond_publ_flag
    B1 N4 . 1.565(6) ?
    B1 C7 . 1.566(6) ?
    B1 C1 . 1.615(6) ?
    B2 N2 . 1.583(5) ?
    B2 C11 . 1.609(6) ?
    B2 C15 . 1.626(6) ?
    B2 Si1 . 2.077(5) ?
    C1 C2 . 1.390(6) ?
    C1 C6 . 1.394(5) ?
    C2 C3 . 1.380(6) ?
    C3 C4 . 1.371(6) ?
    C4 C5 . 1.379(6) ?
    C5 C6 . 1.389(6) ?
    C7 N2 . 1.349(4) ?
    C7 N1 . 1.366(5) ?
    C8 N1 . 1.466(5) ?
    C9 C10 . 1.328(5) ?
    C9 N1 . 1.366(5) ?
    C10 N2 . 1.390(5) ?
    C11 N4 . 1.353(5) ?
    C11 N3 . 1.364(5) ?
    C12 N3 . 1.449(5) ?
    C13 C14 . 1.322(5) ?
    C13 N3 . 1.370(5) ?
    C14 N4 . 1.390(5) ?
    C15 C16 . 1.396(5) ?
    C15 C20 . 1.399(5) ?
    C16 C17 . 1.391(5) ?
    C17 C18 . 1.389(5) ?
    C18 C19 . 1.374(5) ?
    C19 C20 . 1.382(5) ?
    C21 C26 . 1.386(5) ?
    C21 C22 . 1.412(5) ?
    C21 Si1 . 1.884(4) ?
    C22 C23 . 1.379(5) ?
    C23 C24 . 1.377(6) ?
    C24 C25 . 1.384(5) ?
    C25 C26 . 1.390(5) ?
    C27 C28 . 1.404(5) ?
    C27 C32 . 1.407(5) ?
    C27 Si1 . 1.875(4) ?
    C28 C29 . 1.388(5) ?
    C29 C30 . 1.379(5) ?
    C30 C31 . 1.386(5) ?
    C31 C32 . 1.386(5) ?

loop_
    _geom_angle_atom_site_label_1
    _geom_angle_atom_site_label_2
    _geom_angle_atom_site_label_3
    _geom_angle_site_symmetry_1
    _geom_angle_site_symmetry_3
    _geom_angle
    _geom_angle_publ_flag
    N4 B1 C7 . . 106.4(3) ?
    N4 B1 C1 . . 108.9(4) ?
    C7 B1 C1 . . 113.6(4) ?
    N2 B2 C11 . . 105.6(3) ?
    N2 B2 C15 . . 107.6(3) ?
    C11 B2 C15 . . 114.0(3) ?
    N2 B2 Si1 . . 110.1(3) ?
    C11 B2 Si1 . . 104.6(3) ?
    C15 B2 Si1 . . 114.5(3) ?
    C2 C1 C6 . . 115.5(4) ?
    C2 C1 B1 . . 121.2(4) ?
    C6 C1 B1 . . 123.4(4) ?
    C3 C2 C1 . . 122.9(4) ?
    C4 C3 C2 . . 120.1(4) ?
    C3 C4 C5 . . 119.3(4) ?
    C4 C5 C6 . . 119.8(4) ?
    C5 C6 C1 . . 122.5(4) ?
    N2 C7 N1 . . 105.9(3) ?
    N2 C7 B1 . . 127.4(4) ?
    N1 C7 B1 . . 126.7(4) ?
    C10 C9 N1 . . 106.5(4) ?
    C9 C10 N2 . . 108.9(4) ?
    N4 C11 N3 . . 105.6(3) ?
    N4 C11 B2 . . 125.8(3) ?
    N3 C11 B2 . . 128.4(4) ?
    C14 C13 N3 . . 108.6(4) ?
    C13 C14 N4 . . 107.0(4) ?
    C16 C15 C20 . . 115.1(4) ?
    C16 C15 B2 . . 119.8(3) ?
    C20 C15 B2 . . 125.1(3) ?
    C17 C16 C15 . . 123.0(4) ?
    C18 C17 C16 . . 119.4(4) ?
    C19 C18 C17 . . 119.4(4) ?
    C18 C19 C20 . . 120.1(4) ?
    C19 C20 C15 . . 123.0(4) ?
    C26 C21 C22 . . 116.5(4) ?
    C26 C21 Si1 . . 123.9(3) ?
    C22 C21 Si1 . . 119.6(3) ?
    C23 C22 C21 . . 121.9(4) ?
    C24 C23 C22 . . 120.0(4) ?
    C23 C24 C25 . . 119.6(4) ?
    C24 C25 C26 . . 120.0(4) ?
    C21 C26 C25 . . 121.9(4) ?
    C28 C27 C32 . . 116.4(4) ?
    C28 C27 Si1 . . 122.3(3) ?
    C32 C27 Si1 . . 121.3(3) ?
    C29 C28 C27 . . 121.8(4) ?
    C30 C29 C28 . . 120.4(4) ?
    C29 C30 C31 . . 119.4(4) ?
    C30 C31 C32 . . 120.3(4) ?
    C31 C32 C27 . . 121.7(4) ?
    C9 N1 C7 . . 110.4(3) ?
    C9 N1 C8 . . 125.0(4) ?
    C7 N1 C8 . . 124.5(4) ?
    C7 N2 C10 . . 108.3(3) ?
    C7 N2 B2 . . 127.0(3) ?
    C10 N2 B2 . . 124.6(3) ?
    C11 N3 C13 . . 109.3(3) ?
    C11 N3 C12 . . 126.2(3) ?
    C13 N3 C12 . . 124.4(4) ?
    C11 N4 C14 . . 109.6(3) ?
    C11 N4 B1 . . 127.5(3) ?
    C14 N4 B1 . . 122.8(3) ?
    C27 Si1 C21 . . 109.37(18) ?
    C27 Si1 B2 . . 110.86(17) ?
    C21 Si1 B2 . . 116.13(17) ?

_shelx_res_file                         
;


    rei356s.res created by SHELXL-2014/7

TITL rei356s in P2(1)/c
CELL 0.71073  20.53370  18.45540   7.41650  90.0000  94.9794  90.0000
ZERR    4.00   0.00780   0.00720   0.00300   0.0000   0.0085   0.0000
LATT 1
SYMM -X, 1/2+Y, 1/2-Z
SFAC C  H  B  N  Si
UNIT 128  128  8  16  4
omit 2 0 0
L.S. 10
ACTA
BOND
FMAP 2
PLAN 5
SIZE 0.02 0.18 0.34
TEMP -170
WGHT    0.066500
FVAR       0.13210
B1    3    0.328429    0.380163    0.429146    11.00000    0.03625    0.02664 =
         0.02955   -0.00150    0.00390    0.00691
H1B   2    0.304373    0.329236    0.330364    11.00000    0.02657
B2    3    0.242752    0.518235    0.544452    11.00000    0.02298    0.02512 =
         0.01418   -0.00264    0.00830   -0.00321
C1    1    0.403803    0.364894    0.499772    11.00000    0.02768    0.02773 =
         0.02842   -0.00243   -0.00255    0.00772
C2    1    0.441059    0.416790    0.597461    11.00000    0.03047    0.03645 =
         0.04773   -0.00683   -0.00559    0.01034
AFIX  43
H2    2    0.422081    0.462844    0.616012    11.00000   -1.20000
AFIX   0
C3    1    0.504400    0.404377    0.668702    11.00000    0.03009    0.04939 =
         0.05127   -0.00587   -0.00605    0.00086
AFIX  43
H3    2    0.527821    0.441297    0.735929    11.00000   -1.20000
AFIX   0
C4    1    0.533587    0.338835    0.642602    11.00000    0.02152    0.04980 =
         0.03985    0.00633    0.00269    0.00758
AFIX  43
H4    2    0.577158    0.330046    0.691627    11.00000   -1.20000
AFIX   0
C5    1    0.499025    0.285804    0.544433    11.00000    0.03360    0.04613 =
         0.04479    0.00279   -0.00232    0.01621
AFIX  43
H5    2    0.518721    0.240189    0.525249    11.00000   -1.20000
AFIX   0
C6    1    0.435306    0.299315    0.473685    11.00000    0.03767    0.03543 =
         0.03624   -0.00210   -0.00109    0.01011
AFIX  43
H6    2    0.412351    0.262476    0.404958    11.00000   -1.20000
AFIX   0
C7    1    0.317740    0.453502    0.324537    11.00000    0.01931    0.03527 =
         0.01931   -0.00701   -0.00072    0.00555
C8    1    0.388505    0.427430    0.073357    11.00000    0.03609    0.05747 =
         0.03500   -0.00729    0.00685    0.00867
AFIX 137
H8A   2    0.382469    0.438152   -0.056434    11.00000   -1.50000
H8B   2    0.378306    0.376345    0.093477    11.00000   -1.50000
H8C   2    0.433959    0.437112    0.118374    11.00000   -1.50000
AFIX   0
C9    1    0.326447    0.542204    0.121088    11.00000    0.03004    0.04302 =
         0.02502    0.00695   -0.00055    0.00154
AFIX  43
H9    2    0.338826    0.568409    0.019231    11.00000   -1.20000
AFIX   0
C10   1    0.287881    0.565322    0.243945    11.00000    0.02782    0.03312 =
         0.01646    0.00172    0.00385   -0.00053
AFIX  43
H10   2    0.267736    0.611639    0.245143    11.00000   -1.20000
AFIX   0
C11   1    0.253597    0.442791    0.651636    11.00000    0.01797    0.03297 =
         0.01103    0.00234   -0.00149   -0.00598
C12   1    0.184259    0.463126    0.909235    11.00000    0.04020    0.03742 =
         0.02710    0.00540    0.00672   -0.00125
AFIX 137
H12A  2    0.185359    0.513988    0.871651    11.00000   -1.50000
H12B  2    0.198834    0.459344    1.038259    11.00000   -1.50000
H12C  2    0.139518    0.444597    0.888179    11.00000   -1.50000
AFIX   0
C13   1    0.244119    0.350193    0.840675    11.00000    0.03304    0.02619 =
         0.03109    0.01245   -0.00546   -0.00277
AFIX  43
H13   2    0.231781    0.322371    0.939967    11.00000   -1.20000
AFIX   0
C14   1    0.280453    0.327151    0.713650    11.00000    0.03746    0.03303 =
         0.03660    0.00182   -0.00381   -0.00154
AFIX  43
H14   2    0.298621    0.280096    0.704383    11.00000   -1.20000
AFIX   0
C15   1    0.271445    0.588482    0.657301    11.00000    0.01978    0.02688 =
         0.01308    0.00441    0.00333    0.00324
C16   1    0.337529    0.606366    0.657377    11.00000    0.02374    0.02901 =
         0.01330    0.00086    0.00045   -0.00115
AFIX  43
H16   2    0.364256    0.577976    0.586452    11.00000   -1.20000
AFIX   0
C17   1    0.365994    0.663890    0.756650    11.00000    0.02715    0.03591 =
         0.02370    0.00378    0.00496   -0.00462
AFIX  43
H17   2    0.411237    0.674043    0.753496    11.00000   -1.20000
AFIX   0
C18   1    0.327700    0.706341    0.860396    11.00000    0.04816    0.02191 =
         0.02557   -0.00331   -0.00252   -0.00647
AFIX  43
H18   2    0.346582    0.745522    0.929660    11.00000   -1.20000
AFIX   0
C19   1    0.262261    0.691128    0.861885    11.00000    0.03362    0.03082 =
         0.02675   -0.00409    0.00426    0.00339
AFIX  43
H19   2    0.235692    0.719895    0.932393    11.00000   -1.20000
AFIX   0
C20   1    0.235007    0.634047    0.760998    11.00000    0.02149    0.03068 =
         0.02815   -0.00207    0.00309    0.00176
AFIX  43
H20   2    0.189444    0.625344    0.762097    11.00000   -1.20000
AFIX   0
C21   1    0.116598    0.579251    0.266021    11.00000    0.01661    0.02817 =
         0.02552    0.00189    0.00493    0.00372
C22   1    0.135524    0.652761    0.262357    11.00000    0.02637    0.02930 =
         0.01909   -0.00332    0.00097   -0.00001
AFIX  43
H22   2    0.163000    0.671727    0.360815    11.00000   -1.20000
AFIX   0
C23   1    0.115302    0.697824    0.120086    11.00000    0.02853    0.02202 =
         0.03524    0.00302    0.01046    0.00064
AFIX  43
H23   2    0.129181    0.746938    0.120995    11.00000   -1.20000
AFIX   0
C24   1    0.074987    0.671657   -0.023351    11.00000    0.02721    0.03366 =
         0.02974    0.00676    0.00580    0.00638
AFIX  43
H24   2    0.060853    0.702650   -0.121297    11.00000   -1.20000
AFIX   0
C25   1    0.055189    0.599992   -0.024015    11.00000    0.02369    0.04226 =
         0.02474    0.00023   -0.00311    0.00090
AFIX  43
H25   2    0.027663    0.581562   -0.123044    11.00000   -1.20000
AFIX   0
C26   1    0.075571    0.554943    0.120226    11.00000    0.02275    0.02478 =
         0.02790   -0.00143    0.00339   -0.00240
AFIX  43
H26   2    0.060962    0.506088    0.118837    11.00000   -1.20000
AFIX   0
C27   1    0.108492    0.428468    0.436624    11.00000    0.01942    0.03010 =
         0.01486    0.00519    0.00281    0.00555
C28   1    0.140042    0.374505    0.343067    11.00000    0.02063    0.03633 =
         0.02024    0.00492    0.00066   -0.00640
AFIX  43
H28   2    0.180080    0.385711    0.294081    11.00000   -1.20000
AFIX   0
C29   1    0.114342    0.305248    0.320197    11.00000    0.02741    0.02891 =
         0.02886   -0.00170    0.00021    0.00118
AFIX  43
H29   2    0.136195    0.270316    0.253208    11.00000   -1.20000
AFIX   0
C30   1    0.057248    0.286830    0.394166    11.00000    0.02674    0.02584 =
         0.03722    0.00594   -0.00138   -0.00236
AFIX  43
H30   2    0.039924    0.239258    0.379476    11.00000   -1.20000
AFIX   0
C31   1    0.025403    0.338392    0.490115    11.00000    0.02527    0.02919 =
         0.03407    0.00521    0.00494   -0.00380
AFIX  43
H31   2   -0.013859    0.326052    0.541813    11.00000   -1.20000
AFIX   0
C32   1    0.050543    0.407883    0.511049    11.00000    0.02135    0.02811 =
         0.03055    0.00191    0.00222    0.00127
AFIX  43
H32   2    0.028061    0.442497    0.577362    11.00000   -1.20000
AFIX   0
N1    4    0.344800    0.473323    0.170071    11.00000    0.02559    0.04353 =
         0.01584   -0.00796    0.00633    0.00892
N2    4    0.281799    0.510721    0.370443    11.00000    0.02002    0.02478 =
         0.01719    0.00038   -0.00076   -0.00161
N3    4    0.227221    0.420926    0.805197    11.00000    0.02690    0.03520 =
         0.02482    0.00116    0.00148   -0.00222
N4    4    0.287023    0.384884    0.596184    11.00000    0.03016    0.02414 =
         0.02487    0.00516   -0.00381   -0.00226
SI1   5    0.142938    0.522053    0.469900    11.00000    0.02078    0.02617 =
         0.01930   -0.00045    0.00238   -0.00026
H1SI  2    0.105351    0.554759    0.608600    11.00000    0.01706
HKLF 4

REM  rei356s in P2(1)/c
REM R1 =  0.0752 for    2650 Fo > 4sig(Fo)  and  0.1793 for all    5355 data
REM    362 parameters refined using      0 restraints

END

WGHT      0.0656      0.0000

REM Highest difference peak  0.275,  deepest hole -0.367,  1-sigma level  0.073
Q1    1   0.4288  0.4857  0.7814  11.00000  0.05    0.28
Q2    1   0.0959  0.2120  0.3304  11.00000  0.05    0.27
Q3    1   0.4039  0.3622 -0.1019  11.00000  0.05    0.27
Q4    1   0.1299  0.2485  0.1620  11.00000  0.05    0.26
Q5    1   0.2328  0.2951  1.1011  11.00000  0.05    0.26
;
_shelx_res_checksum                     53696

_shelx_hkl_file                         
;
   0   0   1   -0.25    0.49
   0   0  -1   -0.93    0.44
   0   0  -1    0.05    0.38
   0   0   1    0.18    0.62
   0   0  -2    4.72    1.66
   0   0  -2    5.82    1.56
   0   0   2    8.05    2.01
   0   0   2    7.38    1.62
   0   0  -3   -0.76    0.94
   0   0  -3    0.87    1.44
   0   0   3   -1.25    0.65
   0   0   3   -0.73    1.15
   0   0  -4    8.91    2.44
   0   0   4    9.59    1.76
   0   0   4    8.30    2.83
   0   0  -4    7.72    2.59
   0   0  -5    0.31    1.80
   0   0   5   -1.02    0.75
   0   0  -5   -0.54    1.63
   0   0  -5    1.01    1.92
   0   0   5   -1.05    2.02
   0   0  -6   16.83    4.26
   0   0  -6   14.73    4.93
   0   0   6   18.50    5.06
   0   0   6   15.52    2.38
   0   0  -7   -1.77    2.16
   0   0  -7    2.31    2.24
   0   0   7    2.40    2.63
   0   0   8    4.77    4.50
   0   0  -8    8.65    3.83
   0   0  -8   11.00    4.38
   0   0   9    3.03    4.77
   0   1   1  294.27   20.91
   0   1  -1  273.21   20.71
   0   1  -1  272.80   20.94
   0   1  -1  293.20   21.26
   0   1   1  277.58   21.07
   0  -1  -1  263.14   21.06
   0  -1  -1  283.19   20.87
   0  -1   1  260.26   21.17
   0   1   2    0.42    1.09
   0   1  -2    0.70    1.01
   0   1   2    1.68    1.20
   0   1  -2   -1.55    0.74
   0  -1   2    1.81    0.70
   0  -1   2    1.43    1.46
   0  -1  -2    1.46    1.22
   0  -1  -2    1.55    1.30
   0   1   3    3.24    1.53
   0   1  -3    2.18    1.35
   0   1   3    1.88    1.56
   0   1  -3    6.63    2.31
   0  -1   3    4.00    1.03
   0  -1  -3    5.24    1.94
   0  -1   3    6.08    2.12
   0  -1  -3    4.01    1.71
   0   1  -4    3.89    2.08
   0   1   4    3.81    1.95
   0   1   4    3.97    1.94
   0   1  -4    2.67    1.80
   0   1  -4    6.38    2.09
   0  -1   4    1.95    0.97
   0  -1  -4    3.14    1.95
   0  -1  -4    4.05    1.95
   0  -1   4    9.32    2.88
   0   1   5   18.27    2.78
   0   1  -5   16.88    3.62
   0   1  -5   16.94    3.89
   0   1  -5    8.16    3.53
   0   1   5   17.26    4.23
   0  -1   5   12.47    3.82
   0  -1   5   15.02    2.14
   0  -1  -5   12.06    3.20
   0  -1  -5   10.07    3.18
   0   1   6    3.80    2.93
   0   1   6   -0.38    1.09
   0   1  -6   -0.60    2.04
   0   1  -6    3.38    2.41
   0  -1  -6    0.65    2.91
   0  -1   6    4.28    1.13
   0  -1   6   -0.85    2.26
   0  -1  -6   -0.04    2.41
   0   1  -7   11.94    4.14
   0   1   7    1.28    2.97
   0   1  -7    7.50    3.33
   0  -1   7    0.64    3.10
   0  -1  -7    2.06    2.87
   0   1  -8    3.59    2.52
   0   1   8   -0.75    3.05
   0   1  -8    3.56    3.35
   0  -1  -8   -0.01    3.17
   0  -1  -8    3.68    2.79
   0  -1   8   -2.46    2.62
   0   1   9    9.15    4.96
   0  -1   9   -1.17    4.34
   0   2   0  208.56   15.79
   0   2   0  211.54   15.72
   0  -2   0  174.01   15.66
   0  -2   0  238.38   15.64
   0   2   1   20.70    2.17
   0   2  -1   17.92    2.04
   0   2  -1   16.86    1.95
   0   2  -1   16.29    2.51
   0   2  -1   16.84    1.97
   0   2   1   19.39    2.50
   0  -2  -1   21.36    2.57
   0  -2  -1   18.71    2.07
   0  -2   1   18.05    2.06
   0  -2   1   12.13    2.24
   0  -2   1   21.31    1.97
   0   2  -2    9.39    1.85
   0   2  -2   11.49    1.55
   0   2   2    8.28    1.69
   0   2   2    5.47    1.81
   0   2  -2   10.93    2.38
   0   2  -2    7.08    1.65
   0  -2  -2    6.68    1.54
   0  -2  -2   12.14    2.29
   0  -2   2    9.96    1.39
   0  -2   2   10.44    2.38
   0   2  -3    5.44    1.62
   0   2   3    2.63    1.48
   0   2  -3    3.84    2.08
   0   2  -3    8.46    2.09
   0   2   3    7.41    2.10
   0   2  -3    4.70    1.56
   0  -2  -3    4.85    1.72
   0  -2   3    1.72    1.50
   0  -2  -3    2.03    1.72
   0  -2   3    4.05    1.05
   0   2   4    3.90    1.87
   0   2  -4    0.21    1.47
   0   2   4    4.13    2.07
   0   2  -4    1.68    1.67
   0   2  -4    4.06    2.37
   0   2  -4    3.52    1.65
   0  -2  -4    1.14    1.83
   0  -2   4    3.98    2.33
   0  -2   4    3.12    0.92
   0  -2  -4    4.82    2.10
   0   2  -5   -1.89    1.79
   0   2   5    3.12    1.94
   0   2  -5    0.11    1.74
   0   2  -5    0.61    1.67
   0   2   5    1.18    1.95
   0   2  -5   -2.22    1.06
   0  -2  -5   -0.91    1.54
   0  -2   5    5.84    3.06
   0  -2   5   -0.01    0.74
   0  -2  -5    2.76    2.11
   0   2   6    1.05    1.43
   0   2  -6    0.61    1.88
   0   2  -6    3.26    2.23
   0   2   6   -1.80    1.73
   0  -2  -6   -2.57    1.96
   0  -2   6    1.40    0.77
   0  -2   6   -2.78    1.69
   0   2   7    5.59    3.77
   0   2  -7    9.92    3.72
   0   2  -7    8.77    3.51
   0  -2  -7   11.88    4.13
   0  -2   7   10.73    4.76
   0   2  -8    0.85    3.04
   0   2  -8    6.08    3.09
   0   2   8    3.36    3.70
   0  -2  -8   -1.59    3.00
   0  -2   8   -2.86    3.08
   0   2   9    7.63    4.92
   0  -2   9   -1.36    3.52
   0   3   0    0.13    0.65
   0   3   0   -0.24    0.64
   0   3   0   -0.65    0.42
   0   3   0    0.16    0.64
   0  -3   0    0.32    0.81
   0  -3   0   -0.92    0.48
   0  -3   0   -0.32    0.34
   0  -3   0    0.16    0.61
   0   3   1   14.30    2.34
   0   3  -1    8.02    1.95
   0   3  -1   14.92    1.61
   0   3   1   13.91    1.86
   0   3  -1   12.74    2.43
   0   3  -1   14.19    1.81
   0   3  -1   12.82    1.90
   0  -3   1   12.21    1.83
   0  -3   1   11.66    1.58
   0  -3  -1   15.50    1.82
   0  -3   1    9.35    2.27
   0  -3  -1   17.16    2.50
   0  -3   1   12.18    1.82
   0   3  -2    3.58    1.64
   0   3  -2    5.00    1.43
   0   3   2    5.40    1.79
   0   3  -2    6.27    1.28
   0   3  -2    5.90    1.38
   0   3   2    4.37    1.19
   0  -3   2    5.86    1.86
   0  -3  -2    6.30    1.52
   0  -3   2    6.56    1.55
   0  -3  -2    6.15    1.92
   0   3  -3   14.10    2.88
   0   3  -3   16.34    2.25
   0   3   3   19.26    2.88
   0   3  -3   15.14    3.46
   0   3   3   11.50    2.82
   0   3  -3   12.27    2.65
   0  -3  -3   16.28    3.25
   0  -3   3   16.64    3.56
   0  -3   3   15.63    2.07
   0   3  -4   19.37    4.20
   0   3  -4   13.79    2.71
   0   3   4   16.25    3.19
   0   3   4   13.83    3.11
   0   3  -4   12.26    2.99
   0   3  -4   11.16    2.68
   0  -3  -4    6.82    2.75
   0  -3   4    7.38    2.97
   0  -3   4   13.43    1.88
   0   3   5    0.92    1.74
   0   3  -5    0.11    2.43
   0   3  -5    1.30    1.62
   0   3  -5   -1.12    1.24
   0   3   5    2.23    1.85
   0   3  -5   -0.07    1.66
   0  -3  -5   -1.42    1.69
   0  -3   5    2.29    0.91
   0  -3   5   -0.81    1.85
   0   3  -6   -0.19    1.76
   0   3  -6   -0.10    1.83
   0   3   6   -1.41    2.07
   0   3   6    6.41    2.88
   0  -3  -6    2.67    2.56
   0  -3   6   -0.13    2.60
   0   3  -7    0.79    2.39
   0   3  -7    1.45    2.25
   0   3   7    5.74    3.12
   0  -3   7    3.13    3.41
   0  -3  -7   -0.63    2.60
   0   3  -8   -3.47    4.43
   0   3  -8   -0.35    2.14
   0   3   8   -0.33    2.79
   0  -3  -8    0.56    3.21
   0  -3   8   -1.68    2.98
   0   4   0  147.88   11.39
   0   4   0  154.58   11.85
   0   4   0  152.49   11.64
   0   4   0  150.16   11.63
   0  -4   0  138.41   11.58
   0  -4   0  145.56   11.79
   0  -4   0  146.22   11.64
   0  -4   0  145.26   11.38
   0   4   1  104.04    8.37
   0   4  -1  109.74    8.58
   0   4  -1  111.46    8.98
   0   4  -1  106.90    8.35
   0   4  -1  105.36    9.09
   0   4  -1  103.74    8.67
   0   4   1  101.63    8.92
   0  -4   1   97.46    9.05
   0  -4  -1   93.78    8.82
   0  -4   1  100.70    8.34
   0  -4  -1  106.67    8.37
   0  -4   1  107.12    8.13
   0   4  -2   65.66    5.51
   0   4   2   57.71    6.14
   0   4   2   62.94    5.21
   0   4  -2   58.76    5.51
   0   4  -2   65.61    6.54
   0   4  -2   68.93    5.62
   0  -4  -2   61.72    5.60
   0  -4   2   65.79    7.29
   0  -4   2   66.95    5.60
   0  -4   2   54.19    5.44
   0  -4  -2   65.32    6.26
   0   4  -3   -1.57    0.78
   0   4  -3    2.28    1.29
   0   4   3    0.51    1.05
   0   4  -3   -0.58    0.79
   0   4   3    0.70    1.59
   0   4  -3   -0.65    1.64
   0  -4   3    0.33    0.66
   0  -4  -3   -0.71    1.40
   0  -4   3    0.54    1.95
   0  -4  -3   -0.20    1.07
   0   4  -4   15.08    4.03
   0   4  -4   18.86    2.68
   0   4   4   21.98    4.34
   0   4  -4   12.44    3.01
   0   4   4   18.13    3.31
   0   4  -4   19.72    3.28
   0   4  -4   29.82    4.20
   0  -4   4   15.15    2.28
   0  -4   4   17.49    4.39
   0  -4  -4   12.93    3.01
   0  -4  -4   11.83    3.33
   0   4  -5    2.86    2.06
   0   4   5    2.05    1.89
   0   4  -5    0.34    1.64
   0   4  -5    1.26    1.76
   0   4   5    3.46    2.07
   0   4  -5    3.28    2.47
   0  -4  -5    0.78    2.40
   0  -4   5    1.47    2.11
   0  -4   5    1.73    0.92
   0   4  -6    1.16    1.80
   0   4  -6   -0.32    2.46
   0   4  -6   -0.22    2.01
   0   4   6   -0.77    1.92
   0   4   6   -2.52    1.39
   0  -4   6   -1.07    2.21
   0  -4  -6   -1.65    2.31
   0   4   7    3.56    2.94
   0   4  -7    5.03    2.79
   0   4  -7    5.37    3.14
   0  -4   7    9.36    4.23
   0  -4  -7   11.39    4.33
   0   4   8    0.94    2.87
   0   4  -8    1.36    2.87
   0  -4  -8    0.63    3.42
   0  -4   8   13.93    6.02
   0   5   0    1.41    1.28
   0   5   0   -0.77    0.89
   0   5   0    1.10    1.00
   0   5   0    0.41    0.78
   0  -5   0    0.80    0.85
   0  -5   0    0.39    0.85
   0  -5   0    1.10    1.23
   0  -5   0   -0.48    0.88
   0   5  -1    4.08    1.63
   0   5  -1    3.00    1.36
   0   5  -1    5.18    1.21
   0   5   1    5.23    1.28
   0   5  -1    4.79    1.79
   0   5  -1    3.62    1.40
   0   5   1    3.40    0.74
   0   5   1    5.06    1.79
   0  -5  -1    5.55    1.34
   0  -5   1    3.58    0.86
   0  -5   1    3.59    1.16
   0  -5  -1    2.84    1.65
   0  -5   1    1.71    1.24
   0  -5  -1    3.84    1.26
   0   5  -2   10.30    2.69
   0   5   2    8.21    1.86
   0   5  -2    7.47    1.46
   0   5  -2    6.79    2.07
   0   5  -2    8.13    1.83
   0   5   2   11.27    2.56
   0   5   2    8.15    1.11
   0   5  -2    5.37    1.54
   0  -5   2    6.97    2.54
   0  -5  -2    7.87    1.70
   0  -5   2    6.15    1.64
   0  -5   2    8.09    1.65
   0  -5   2    5.90    1.62
   0  -5  -2    7.73    2.37
   0   5  -3   79.72    9.27
   0   5   3   71.37    6.73
   0   5  -3   86.10    7.21
   0   5  -3   79.64    7.17
   0   5  -3   81.71    7.07
   0   5   3   82.36    8.04
   0  -5  -3   78.60    7.99
   0  -5   3   73.57    9.13
   0  -5   3   76.12    7.16
   0  -5  -3   77.77    7.22
   0   5  -4    1.10    1.45
   0   5   4   -1.46    1.24
   0   5  -4   -0.28    1.10
   0   5   4    1.96    1.39
   0   5  -4    3.47    2.46
   0   5  -4   -0.29    0.97
   0  -5   4   -1.29    0.69
   0  -5  -4   -3.03    1.30
   0  -5   4    0.90    2.25
   0  -5  -4    1.80    1.70
   0   5  -5   17.20    3.44
   0   5   5   14.16    3.94
   0   5   5   26.88    4.32
   0   5  -5   26.92    4.59
   0   5  -5   16.63    3.69
   0  -5  -5   14.14    4.39
   0  -5   5   15.13    4.70
   0  -5  -5   24.22    4.50
   0   5  -6    3.05    2.10
   0   5  -6    1.45    2.32
   0   5   6    2.31    2.21
   0   5  -6    1.00    2.02
   0  -5  -6    1.80    2.71
   0  -5   6    1.90    2.97
   0  -5  -6    4.43    2.80
   0   5   7    7.00    3.44
   0   5  -7    1.71    2.51
   0   5  -7    6.11    2.85
   0  -5  -7    6.62    4.24
   0  -5   7   -0.91    2.41
   0   5  -8    6.72    3.64
   0   5   8   19.90    5.15
   0  -5   8    6.25    4.63
   0  -5  -8   19.37    6.01
   0   6   0   -1.12    0.78
   0   6   0    1.11    1.07
   0   6   0    0.35    1.06
   0   6   0    1.53    0.90
   0   6   0    1.20    1.28
   0  -6   0    0.94    1.03
   0  -6   0   -0.97    0.62
   0  -6   0    1.14    1.27
   0  -6   0   -0.33    0.84
   0   6   1    6.43    2.01
   0   6  -1    4.52    1.57
   0   6   1    5.58    1.06
   0   6  -1    5.75    1.38
   0   6  -1    3.27    1.53
   0   6  -1   11.12    2.51
   0   6   1    5.45    1.42
   0   6  -1    8.14    2.06
   0  -6   1    6.22    1.81
   0  -6  -1    6.75    1.57
   0  -6  -1    4.83    1.45
   0  -6   1    5.04    2.01
   0  -6   1    7.91    1.59
   0  -6   1    5.24    1.06
   0  -6  -1    8.38    2.21
   0   6  -2    1.64    0.81
   0   6  -2    1.16    1.14
   0   6   2   -0.89    1.33
   0   6   2    1.01    1.11
   0   6  -2    1.91    1.22
   0   6   2    1.03    0.39
   0   6  -2    0.69    1.61
   0   6  -2    0.67    1.01
   0   6  -2   -0.57    1.30
   0  -6  -2    0.61    1.60
   0  -6   2    0.80    1.68
   0  -6   2    2.24    1.06
   0  -6  -2    3.24    1.24
   0  -6   2    0.64    1.07
   0   6  -3    2.59    1.23
   0   6   3    0.74    0.89
   0   6  -3    1.55    1.32
   0   6   3    1.00    1.81
   0   6  -3    2.46    1.24
   0   6  -3    0.01    1.98
   0  -6  -3    2.23    1.75
   0  -6   3    3.72    1.63
   0  -6  -3    0.08    1.10
   0  -6   3    1.18    2.13
   0   6  -4   16.64    4.36
   0   6  -4   14.49    3.15
   0   6  -4   13.10    2.62
   0   6   4   13.57    2.57
   0   6  -4   16.32    3.20
   0   6   4   13.59    3.60
   0  -6   4   14.08    4.08
   0  -6  -4   16.27    3.98
   0  -6  -4   15.54    3.21
   0   6  -5    5.07    2.13
   0   6   5    4.56    2.13
   0   6   5    6.51    2.93
   0   6  -5    6.61    2.04
   0   6  -5    5.25    2.48
   0   6  -5    2.43    2.13
   0  -6  -5    7.07    2.58
   0  -6   5    9.00    3.79
   0  -6  -5    7.32    3.07
   0   6  -6    4.20    2.27
   0   6  -6    6.57    2.71
   0   6   6   10.20    2.92
   0   6  -6    2.55    2.57
   0  -6  -6    1.26    2.41
   0  -6   6    3.61    3.58
   0  -6  -6   -3.45    2.22
   0   6  -7    4.44    2.70
   0   6  -7    2.17    2.80
   0   6   7   -0.58    2.08
   0  -6  -7   -2.05    2.36
   0  -6   7   -0.22    3.17
   0   6  -8    2.85    2.95
   0  -6   8    2.28    3.83
   0  -6  -8    9.85    4.97
   0   7   0    1.02    1.17
   0   7   0    0.76    1.04
   0   7   0   -0.07    0.86
   0   7   0    1.26    0.94
   0   7   0   -1.00    0.99
   0  -7   0   -0.03    0.60
   0  -7   0   -0.30    1.00
   0  -7   0   -1.04    0.89
   0  -7   0   -0.62    1.14
   0   7  -1   21.55    3.62
   0   7  -1   20.82    3.43
   0   7   1   22.41    3.10
   0   7  -1   20.60    3.42
   0   7  -1   21.56    2.85
   0   7   1   18.54    2.34
   0   7  -1   23.93    3.42
   0   7   1   22.03    3.75
   0  -7  -1   21.84    3.07
   0  -7   1   18.86    2.74
   0  -7  -1   20.59    2.92
   0  -7   1   18.42    3.50
   0  -7   1   22.27    3.29
   0  -7   1   24.64    3.69
   0  -7  -1   18.22    3.59
   0   7  -2    2.70    1.15
   0   7  -2    1.65    1.44
   0   7  -2    1.09    1.29
   0   7   2    2.65    1.91
   0   7   2    1.33    1.24
   0   7  -2    3.88    1.66
   0   7  -2    1.92    1.93
   0  -7   2    0.99    0.95
   0  -7  -2    2.59    1.33
   0  -7   2    4.60    1.54
   0  -7   2    3.72    2.27
   0  -7  -2    2.90    1.51
   0  -7  -2   -0.52    1.77
   0   7  -3    4.33    1.48
   0   7   3    1.61    0.77
   0   7  -3    0.53    1.39
   0   7   3    5.09    2.46
   0   7  -3    3.16    1.64
   0   7  -3    3.86    2.50
   0   7  -3    3.30    2.03
   0  -7   3    3.36    1.43
   0  -7  -3    3.11    2.11
   0  -7  -3    2.26    1.57
   0  -7   3    0.02    1.91
   0   7   4   11.90    2.12
   0   7  -4    5.09    2.79
   0   7  -4   12.34    2.76
   0   7  -4   10.02    2.77
   0   7   4   12.01    3.56
   0   7  -4    9.38    2.45
   0  -7  -4   11.90    3.70
   0  -7   4    7.77    3.18
   0  -7  -4    9.94    2.62
   0  -7   4   10.07    2.69
   0   7  -5    2.49    1.95
   0   7  -5    0.24    1.35
   0   7   5   -0.99    1.13
   0   7  -5   -0.10    1.62
   0  -7  -5   -0.21    2.28
   0  -7   5    1.61    2.48
   0  -7  -5    0.49    1.61
   0   7   6    0.58    1.71
   0   7  -6    3.35    2.30
   0   7  -6    3.65    2.22
   0   7  -6    0.13    2.33
   0  -7  -6   -2.47    2.39
   0  -7  -6   -0.12    2.44
   0  -7   6   -1.55    2.51
   0   7   7    0.42    2.02
   0   7  -7    1.09    2.60
   0   7  -7    1.07    2.29
   0  -7   7    2.70    3.14
   0  -7  -7    7.10    3.76
   0   7  -8   13.76    4.84
   0  -7   8   18.16    6.55
   0  -7  -8    7.52    4.95
   0   8   0  112.11    9.44
   0   8   0   99.87    8.71
   0   8   0   98.21    8.35
   0   8   0   96.27    9.09
   0   8   0   94.81    8.66
   0  -8   0  101.54    9.13
   0  -8   0  102.30    8.37
   0  -8   0   91.18    8.72
   0   8   1   16.32    3.34
   0   8   1   12.48    2.04
   0   8  -1   12.24    2.83
   0   8  -1   10.44    2.86
   0   8   1   20.38    2.89
   0   8  -1   17.44    3.25
   0   8  -1   16.75    3.07
   0   8  -1   11.30    2.17
   0  -8   1   13.83    2.39
   0  -8  -1   18.17    2.64
   0  -8  -1   17.25    2.80
   0  -8   1   15.89    3.32
   0  -8   1   20.77    3.25
   0  -8   1   10.20    2.77
   0  -8  -1   12.41    3.14
   0   8   2   13.62    2.58
   0   8  -2   15.03    3.44
   0   8  -2    9.13    2.77
   0   8  -2   11.79    2.58
   0   8   2   15.08    3.70
   0   8  -2   10.04    2.17
   0   8  -2   13.04    2.89
   0  -8  -2   13.27    3.53
   0  -8  -2   20.00    3.16
   0  -8   2   16.79    2.23
   0  -8  -2   16.08    2.69
   0  -8   2    9.28    3.04
   0  -8   2   18.38    2.94
   0   8  -3   45.73    5.87
   0   8  -3   48.50    5.68
   0   8  -3   46.40    5.57
   0   8  -3   44.15    6.60
   0   8  -3   37.26    6.53
   0   8   3   52.71    7.27
   0   8  -3   45.13    4.48
   0   8   3   51.59    5.93
   0  -8   3   44.89    5.62
   0  -8  -3   54.69    5.81
   0  -8   3   44.98    7.23
   0  -8  -3   42.06    6.63
   0   8   4    6.50    1.37
   0   8  -4    5.43    1.99
   0   8   4    3.76    2.64
   0   8  -4    5.64    2.21
   0   8  -4    5.54    2.10
   0   8  -4    2.05    2.08
   0  -8   4    4.64    2.06
   0  -8  -4    1.90    2.53
   0  -8   4    4.45    2.95
   0  -8  -4    3.47    2.17
   0   8   5    2.20    1.54
   0   8  -5    6.76    2.70
   0   8  -5    1.69    1.85
   0   8  -5    1.46    2.30
   0   8  -5    4.22    2.08
   0  -8  -5    2.96    2.96
   0  -8  -5    5.05    2.48
   0  -8   5    4.05    3.46
   0   8  -6   -0.02    1.70
   0   8  -6    0.05    2.31
   0   8  -6    6.74    2.75
   0   8  -6    0.59    1.58
   0   8  -6    3.75    2.24
   0  -8   6    2.52    3.30
   0  -8  -6   -1.71    1.87
   0  -8  -6   -0.23    2.55
   0   8  -7    0.20    2.66
   0   8  -7    0.25    2.31
   0   8  -7    1.57    2.70
   0  -8  -7   -2.88    3.10
   0  -8   7   -0.56    3.06
   0   8  -8   -2.46    2.51
   0   8  -8    4.72    3.27
   0  -8  -8    3.91    4.43
   0  -8   8    2.15    4.21
   0   9   0    5.59    2.06
   0   9   0    0.88    1.08
   0   9   0    0.10    1.23
   0   9   0    0.40    1.70
   0   9   0    0.67    1.13
   0  -9   0    1.48    1.29
   0  -9   0    0.76    1.17
   0  -9   0    2.23    1.81
   0   9  -1   57.52    7.02
   0   9  -1   50.51    6.91
   0   9  -1   56.38    5.51
   0   9  -1   71.25    7.50
   0   9   1   65.54    7.61
   0   9   1   61.09    5.81
   0   9   1   57.10    5.39
   0   9  -1   67.29    6.48
   0  -9  -1   54.20    7.22
   0  -9   1   52.11    6.89
   0  -9   1   51.52    6.94
   0  -9  -1   65.04    6.06
   0  -9   1   65.62    7.13
   0  -9  -1   68.52    5.86
   0  -9   1   57.34    5.53
   0   9  -2    0.19    1.40
   0   9  -2   -1.14    1.73
   0   9  -2    0.16    1.41
   0   9  -2   -0.47    1.36
   0   9  -2   -0.85    0.97
   0   9   2    0.46    1.76
   0   9   2   -0.41    1.07
   0  -9  -2    0.28    1.01
   0  -9   2    1.42    1.93
   0  -9  -2    2.44    1.51
   0  -9  -2    0.52    1.77
   0  -9   2    0.29    0.85
   0  -9   2    0.96    1.21
   0   9  -3   -0.61    1.50
   0   9  -3    1.19    2.02
   0   9  -3   -1.85    1.79
   0   9   3   -0.23    1.31
   0   9  -3   -0.43    1.48
   0   9  -3   -0.99    1.03
   0   9   3   -3.37    1.17
   0  -9  -3   -0.09    1.25
   0  -9  -3   -0.30    1.91
   0  -9   3    4.05    1.79
   0  -9   3   -0.64    1.96
   0   9  -4   -1.97    1.10
   0   9  -4    1.69    1.74
   0   9  -4    0.38    1.71
   0   9  -4    0.97    1.58
   0   9  -4    1.90    1.91
   0  -9  -4   -1.94    1.39
   0  -9   4    1.97    1.79
   0  -9   4   -1.53    2.03
   0  -9  -4   -1.98    1.91
   0   9  -5    4.99    2.65
   0   9  -5    3.32    2.22
   0   9  -5    1.31    1.88
   0   9  -5   10.98    3.35
   0  -9  -5    1.76    3.17
   0  -9  -5    4.30    2.79
   0  -9   5    6.34    3.96
   0   9  -6    8.77    3.97
   0   9  -6   11.27    3.48
   0   9  -6    7.08    3.26
   0  -9  -6    8.59    4.29
   0  -9   6    7.62    4.21
   0   9  -7   -1.77    2.67
   0   9  -7   -0.72    2.15
   0  -9  -7    0.39    3.72
   0  -9   7   -2.62    3.27
   0   9  -8    2.30    3.34
   0   9  -8    3.49    3.21
   0  -9  -8   -4.67    3.43
   0  -9   8    1.44    4.28
   0  10   0   15.31    3.29
   0  10   0   14.39    2.91
   0  10   0   13.49    2.61
   0  10   0   14.92    2.99
   0  10   0   14.98    3.37
   0 -10   0    6.62    2.30
   0 -10   0   11.47    2.45
   0 -10   0    6.18    2.59
   0  10   1   36.71    5.66
   0  10  -1   34.69    5.40
   0  10   1   39.83    4.27
   0  10  -1   28.99    4.92
   0  10  -1   35.77    5.35
   0  10   1   37.56    5.70
   0  10  -1   34.73    4.51
   0  10   1   34.56    4.73
   0  10  -1   30.82    5.22
   0 -10  -1   35.17    4.59
   0 -10   1   37.20    5.61
   0 -10  -1   34.99    5.65
   0 -10   1   43.33    5.78
   0 -10   1   37.77    4.63
   0 -10  -1   42.23    5.17
   0 -10   1   38.46    5.33
   0  10  -2   14.70    3.51
   0  10  -2   16.71    4.03
   0  10  -2   17.24    3.52
   0  10   2   23.67    4.63
   0  10   2   22.62    3.50
   0  10  -2   17.51    3.02
   0  10  -2   15.92    3.58
   0 -10   2   12.92    3.80
   0 -10  -2   16.14    4.06
   0 -10  -2   15.56    3.15
   0 -10   2   21.43    3.44
   0 -10  -2   18.34    3.18
   0 -10   2   20.69    2.58
   0  10  -3   45.42    6.06
   0  10  -3   40.02    6.99
   0  10   3   40.48    5.40
   0  10  -3   36.88    5.37
   0  10  -3   37.62    6.40
   0  10  -3   35.33    5.00
   0  10   3   47.67    7.16
   0 -10   3   31.81    4.93
   0 -10  -3   44.84    5.36
   0 -10  -3   50.87    6.04
   0 -10   3   39.34    4.57
   0 -10  -3   31.35    6.15
   0 -10   3   51.89    7.77
   0  10  -4    7.46    3.19
   0  10  -4    9.58    3.15
   0  10  -4    4.27    2.47
   0  10  -4    7.56    2.64
   0 -10   4    4.44    3.24
   0 -10  -4    5.14    3.32
   0 -10  -4    7.39    2.49
   0  10  -5   11.62    3.30
   0  10  -5    8.62    3.15
   0  10  -5   14.63    3.51
   0  10  -5   10.24    2.92
   0  10  -5    4.95    3.54
   0 -10  -5    4.49    3.62
   0 -10   5   12.73    4.34
   0 -10  -5    9.13    3.03
   0  10  -6    1.84    2.45
   0  10  -6    3.06    2.65
   0 -10  -6   -0.50    3.19
   0 -10   6    9.32    4.78
   0  10  -7    2.52    3.31
   0  10  -7    5.89    3.53
   0 -10   7    2.21    3.97
   0 -10  -7   -1.71    2.96
   0  10  -8   -7.03    2.25
   0  10  -8   -0.14    3.14
   0 -10   8    1.87    4.22
   0 -10  -8    3.28    4.96
   0  11   0    0.13    1.43
   0  11   0    0.57    2.07
   0  11   0   -0.35    1.33
   0  11   0    1.49    1.24
   0  11   0    1.82    1.93
   0 -11   0   -1.40    1.09
   0 -11   0    1.00    1.12
   0 -11   0    0.30    1.73
   0  11   1    2.38    2.08
   0  11  -1    3.83    2.24
   0  11  -1    3.63    2.14
   0  11   1    2.20    1.35
   0  11   1    1.68    2.15
   0  11  -1    2.10    1.93
   0  11  -1    3.19    1.57
   0  11   1    3.93    1.75
   0  11  -1   -1.14    1.68
   0 -11   1    2.12    1.46
   0 -11  -1    1.05    2.17
   0 -11   1    1.11    1.80
   0 -11   1    2.25    1.92
   0 -11   1    0.29    1.56
   0 -11  -1    2.51    1.30
   0 -11  -1    4.20    1.87
   0  11   2    4.40    2.15
   0  11   2   -1.70    1.20
   0  11  -2    1.30    2.24
   0  11   2    2.28    2.22
   0  11  -2    1.40    1.99
   0  11  -2   -0.19    1.84
   0  11  -2   -0.17    1.21
   0  11  -2    2.55    1.92
   0 -11   2    1.07    1.39
   0 -11   2   -1.07    1.85
   0 -11  -2    0.27    1.31
   0 -11  -2    2.83    2.33
   0 -11   2    1.74    1.00
   0 -11  -2    1.08    1.57
   0  11  -3    5.35    2.22
   0  11  -3    9.95    2.97
   0  11  -3    5.72    2.92
   0  11   3    7.63    2.47
   0  11  -3   11.72    3.13
   0 -11   3   15.36    4.42
   0 -11  -3    4.96    1.98
   0 -11   3   10.04    1.99
   0 -11  -3    6.66    3.35
   0 -11   3    9.18    2.48
   0  11  -4    1.03    2.17
   0  11  -4    6.05    3.31
   0  11  -4    4.82    2.36
   0  11  -4   -0.26    2.17
   0 -11   4   -0.10    2.29
   0 -11  -4    0.20    1.77
   0 -11  -4    2.75    3.31
   0  11  -5   -0.81    1.83
   0  11  -5    4.59    2.81
   0  11  -5    0.72    2.57
   0  11  -5    1.93    2.25
   0  11  -5    2.31    2.54
   0 -11  -5   -1.33    2.21
   0 -11  -5   -1.83    2.76
   0 -11   5    2.40    3.37
   0  11  -6   -2.13    1.75
   0  11  -6    1.97    3.15
   0 -11  -6    1.43    3.33
   0 -11   6   -4.16    2.54
   0  11  -7    0.54    2.57
   0  11  -7   -1.71    2.80
   0 -11  -7   -8.10    2.73
   0 -11   7   -1.41    3.35
   0  12   0   -0.64    1.56
   0  12   0    0.67    1.44
   0  12   0   -0.25    1.52
   0  12   0   -0.55    1.47
   0  12   0    0.93    1.12
   0 -12   0   -0.69    1.21
   0 -12   0   -0.50    1.69
   0 -12   0    1.14    1.45
   0  12   1   10.13    2.39
   0  12  -1   13.91    3.54
   0  12  -1   11.61    3.30
   0  12  -1   12.17    3.48
   0  12   1    8.17    2.91
   0  12  -1    4.30    2.04
   0  12  -1   17.45    3.74
   0  12   1   14.28    3.72
   0  12   1   17.86    3.31
   0 -12  -1   12.23    3.06
   0 -12  -1   18.76    3.24
   0 -12   1   10.42    3.28
   0 -12   1   11.28    3.15
   0 -12   1   11.87    2.70
   0 -12  -1   12.77    3.75
   0 -12   1   11.57    3.14
   0  12   2    4.43    2.17
   0  12  -2    4.78    1.98
   0  12  -2    1.91    2.51
   0  12  -2    4.82    2.50
   0  12  -2    3.79    2.33
   0  12  -2    3.16    2.50
   0 -12   2    0.69    2.17
   0 -12  -2    6.06    2.96
   0 -12   2    4.02    1.93
   0 -12  -2    3.62    1.96
   0 -12   2    3.59    1.20
   0  12  -3    7.51    3.01
   0  12  -3   10.69    3.53
   0  12   3   14.88    3.37
   0  12  -3    5.18    2.88
   0  12  -3    6.23    2.34
   0 -12   3    6.61    3.75
   0 -12  -3   12.76    4.25
   0 -12  -3    7.85    2.42
   0 -12   3    8.07    1.88
   0  12  -4   18.59    3.97
   0  12  -4   17.09    4.37
   0  12  -4   13.11    4.47
   0  12  -4   19.70    3.96
   0 -12   4   19.59    5.59
   0 -12  -4   15.13    3.37
   0 -12  -4   16.92    5.25
   0  12  -5   17.21    3.93
   0  12  -5    9.18    4.34
   0  12  -5    6.73    3.34
   0 -12  -5    6.84    2.99
   0 -12   5   14.20    5.08
   0 -12  -5   12.07    4.97
   0  12  -6    4.65    2.68
   0  12  -6   -0.08    2.34
   0 -12   6   -1.35    3.32
   0 -12  -6   -3.95    3.52
   0  12  -7   12.36    5.30
   0  12  -7    0.29    2.74
   0 -12  -7   -4.50    3.41
   0 -12   7    0.36    4.20
   0  13   0    0.01    1.42
   0  13   0   -4.13    1.42
   0  13   0   -0.60    1.71
   0  13   0   -0.81    1.37
   0  13   0    1.13    2.06
   0 -13   0    2.05    1.83
   0 -13   0   -0.95    1.25
   0 -13   0    0.13    1.84
   0  13  -1    0.19    1.78
   0  13  -1    5.56    2.54
   0  13   1   -0.22    1.32
   0  13   1    1.99    1.45
   0  13   1    3.78    2.66
   0  13  -1    0.79    2.21
   0  13  -1   -0.74    0.95
   0  13  -1   -0.57    1.73
   0 -13   1    0.68    1.72
   0 -13  -1    3.21    1.99
   0 -13  -1    4.10    2.81
   0 -13   1    0.92    1.44
   0 -13   1    2.54    1.87
   0  13  -2   21.67    4.70
   0  13  -2   26.18    4.17
   0  13  -2   29.53    5.70
   0  13   2   20.06    4.09
   0  13  -2   17.45    4.28
   0  13  -2   28.22    5.21
   0 -13   2   29.41    5.80
   0 -13   2   24.92    3.15
   0 -13  -2   23.82    4.25
   0 -13  -2   23.03    5.45
   0  13  -3   -0.53    1.61
   0  13  -3    0.69    2.01
   0  13   3    2.26    2.05
   0  13  -3    2.35    2.35
   0  13  -3   -1.17    2.05
   0 -13  -3   -0.83    2.42
   0 -13   3   -0.04    0.96
   0 -13   3   -0.41    2.65
   0 -13  -3    0.64    1.65
   0  13  -4    2.22    2.05
   0  13  -4    4.67    2.70
   0  13  -4   -0.83    2.38
   0  13  -4   -0.59    2.44
   0 -13   4    1.78    3.00
   0 -13  -4    4.85    3.86
   0 -13  -4    0.21    1.77
   0  13  -5    3.91    2.74
   0  13  -5    7.96    3.75
   0 -13  -5   -0.08    3.79
   0 -13   5    4.68    4.24
   0 -13  -5    4.41    2.85
   0  13  -6    3.23    3.30
   0  13  -6    9.52    3.72
   0 -13   6    2.23    3.65
   0 -13  -6   -3.00    3.66
   0  13  -7    3.69    3.21
   0  13  -7   -0.39    2.91
   0 -13  -7   -4.93    3.84
   0 -13   7    4.02    4.66
   0  14   0    0.19    1.61
   0  14   0    2.89    1.90
   0  14   0   -0.68    1.75
   0  14   0    0.46    1.60
   0 -14   0   -0.03    1.70
   0 -14   0    2.18    2.48
   0  14  -1   18.49    3.49
   0  14   1   11.73    2.59
   0  14  -1    7.23    2.74
   0  14  -1    5.74    3.26
   0  14  -1   14.18    4.01
   0  14  -1    9.15    3.44
   0  14   1    5.58    2.72
   0 -14  -1   17.95    4.66
   0 -14   1    9.92    3.47
   0 -14  -1    9.33    3.16
   0  14   2    0.60    1.86
   0  14  -2    2.85    2.37
   0  14  -2    1.89    2.76
   0  14  -2    5.35    2.27
   0  14  -2    1.51    2.25
   0  14  -2    5.53    4.27
   0 -14  -2    2.98    2.03
   0 -14   2    5.50    1.54
   0 -14  -2    4.84    3.34
   0 -14   2   -0.88    2.25
   0  14   3    1.48    2.04
   0  14  -3    2.53    1.75
   0  14  -3   -4.42    1.74
   0  14  -3    1.28    2.45
   0  14  -3   -0.99    1.78
   0 -14   3    1.25    1.10
   0 -14   3    2.72    2.99
   0 -14  -3   -4.28    2.23
   0 -14  -3    0.59    1.74
   0  14  -4   -0.45    2.98
   0  14  -4   -3.43    2.48
   0  14   4    3.49    2.55
   0  14  -4    1.93    2.63
   0  14  -4    0.49    1.84
   0 -14  -4   -0.31    2.03
   0 -14   4    5.38    3.59
   0 -14  -4   -2.05    2.58
   0  14  -5    0.97    3.09
   0  14  -5   -2.77    1.96
   0 -14   5   -1.98    2.88
   0 -14  -5    3.78    3.96
   0  14  -6   -0.57    2.58
   0  14  -6    6.19    4.06
   0 -14   6    9.05    5.30
   0 -14  -6    2.53    4.35
   0  14  -7    6.07    4.34
   0  14  -7    5.73    3.96
   0 -14   7    0.27    5.18
   0 -14  -7    5.04    5.57
   0  15   0   -0.07    1.73
   0  15   0   -3.26    1.87
   0  15   0   -0.38    1.87
   0 -15   0    0.42    2.58
   0  15   1    2.62    1.80
   0  15   1    2.31    2.00
   0  15  -1    2.07    1.91
   0  15  -1    0.04    2.04
   0  15  -1    2.71    2.79
   0  15  -1   -1.16    2.41
   0 -15   1    1.49    2.50
   0 -15  -1   -0.90    2.83
   0 -15  -1   -0.91    1.71
   0  15  -2    9.18    2.72
   0  15  -2    9.14    3.70
   0  15  -2   11.68    3.74
   0  15   2   11.90    3.48
   0 -15   2    5.05    1.59
   0 -15  -2    9.07    3.03
   0 -15  -2    3.90    3.51
   0  15  -3    5.91    3.17
   0  15  -3    3.94    2.32
   0  15   3    6.48    3.13
   0  15  -3   -0.97    2.20
   0 -15   3    3.00    1.29
   0 -15  -3    5.89    2.71
   0 -15   3    6.39    3.86
   0 -15  -3    4.52    3.88
   0  15   4    0.97    2.31
   0  15  -4    0.53    2.05
   0  15  -4   -1.83    3.39
   0  15  -4    0.57    2.58
   0 -15   4   10.00    4.86
   0 -15  -4    1.73    3.55
   0  15  -5    4.67    3.21
   0  15  -5   -1.69    1.83
   0 -15   5   -1.64    3.48
   0 -15  -5    1.45    3.72
   0  15  -6    1.25    2.72
   0  15  -6   -1.55    2.84
   0 -15  -6   -4.70    3.68
   0 -15   6    3.12    4.74
   0  16   0    3.43    2.53
   0  16   0    6.31    2.76
   0  16   0   11.28    3.30
   0 -16   0   13.05    4.29
   0  16   1   -3.35    1.58
   0  16  -1   -0.44    2.14
   0  16  -1   -2.57    1.47
   0  16  -1   -0.57    2.17
   0  16   1    2.68    1.94
   0 -16  -1    1.84    3.20
   0  16  -2    4.19    2.45
   0  16  -2    1.28    2.52
   0  16  -2    3.56    3.05
   0  16   2    6.39    2.98
   0 -16   2    2.28    1.30
   0 -16  -2    3.35    3.42
   0  16  -3    0.87    3.22
   0  16   3    0.67    2.35
   0  16  -3    0.06    2.25
   0  16  -3    0.56    2.00
   0 -16  -3    1.25    3.53
   0  16   4    9.73    3.64
   0  16  -4    4.04    2.72
   0  16  -4   10.19    4.13
   0 -16  -4    7.94    4.25
   0 -16   4    2.89    3.57
   0  16  -5    0.80    2.71
   0  16  -5   -0.22    2.80
   0 -16   5    9.31    4.73
   0 -16  -5   -1.96    3.85
   0  16  -6    0.78    3.54
   0  16  -6    5.54    3.76
   0 -16   6    1.40    4.50
   0 -16  -6    4.53    5.21
   0  17   0    2.34    2.43
   0  17   0    1.57    2.05
   0  17   0    2.40    2.71
   0 -17   0   -2.11    2.42
   0  17  -1   -3.07    2.58
   0  17  -1    4.63    2.52
   0  17   1    1.93    2.71
   0  17   1    1.39    2.00
   0  17  -1    5.52    3.20
   0 -17  -1   -3.46    2.59
   0  17  -2    3.83    2.83
   0  17   2   -0.29    2.16
   0  17  -2    2.76    2.50
   0 -17  -2    3.67    3.87
   0 -17   2    0.51    1.28
   0  17  -3    8.21    3.43
   0  17   3   24.66    5.02
   0  17  -3   27.86    6.24
   0 -17  -3   20.82    6.25
   0  17  -4   -0.37    2.66
   0  17   4    2.39    2.97
   0  17  -4    1.29    2.39
   0 -17  -4    1.08    3.83
   0  17  -5    6.17    4.47
   0  17  -5    2.32    3.13
   0 -17  -5    2.53    4.93
   0  18   0    5.42    3.10
   0  18   0    4.74    2.78
   0  18   0    4.78    4.48
   0 -18   0    8.77    4.41
   0  18   1   -1.03    2.28
   0  18  -1   -0.46    1.92
   0  18  -1    2.25    2.71
   0 -18  -1   -0.48    2.91
   0  18  -2    3.95    3.14
   0  18   2    0.35    2.69
   0  18  -2    2.50    2.56
   0 -18  -2   -3.65    3.03
   0  18  -3    0.18    3.10
   0  18  -3    1.46    2.06
   0  18   3   -3.34    2.25
   0 -18  -3    3.55    4.38
   0  18  -4   -0.25    2.13
   0  18   4    4.40    3.34
   0  18  -4    1.19    2.79
   0 -18  -4    1.80    3.95
   0  18  -5    1.82    2.93
   0  18  -5   -0.47    2.90
   0 -18  -5   -4.69    3.70
   0  19   0   -1.80    1.88
   0  19   0    2.31    3.00
   0 -19   0    0.93    3.41
   0  19  -1    4.90    2.85
   0  19  -1    1.86    2.87
   0  19   1   -3.83    2.25
   0 -19  -1   -0.59    3.31
   0  19  -2   10.33    3.64
   0  19  -2    7.00    3.74
   0  19   2    7.02    3.64
   0 -19  -2    1.55    4.00
   0  19   3    4.66    3.37
   0  19  -3   10.90    3.84
   0  19  -3    3.75    3.67
   0 -19  -3    4.13    4.62
   0  19  -4    0.64    2.84
   0  19  -4   -1.65    3.01
   0  19   4    0.45    2.87
   0 -19  -4   -4.82    3.67
   0  20   0   -0.32    2.62
   0  20   0    4.33    2.92
   0 -20   0    0.36    3.22
   0  20  -1    0.11    2.96
   0  20  -1    1.81    2.46
   0  20   1   -0.44    3.07
   0 -20  -1    2.39    3.78
   0  20  -2    4.73    3.66
   0  20   2   -0.27    3.01
   0  20  -2   -1.40    2.27
   0 -20  -2    4.44    4.84
   0  20  -3    2.29    3.27
   0  20  -3   -3.34    2.07
   0  20   3    5.45    3.59
   0 -20  -3    2.09    4.58
   0  20  -4   11.47    5.53
   0  20  -4   12.05    4.36
   0 -20  -4    8.18    6.04
   0  21   0    5.76    3.36
   0 -21   0    7.91    4.52
   0  21  -1    3.14    3.10
   0  21  -1    9.87    4.49
   0  21   1    6.24    4.07
   0 -21  -1    2.78    3.94
   0  21  -2   -0.94    3.03
   0  21  -2    1.03    2.81
   0  21   2   -1.09    3.53
   0 -21  -2   -2.13    3.80
   0  21   3   -1.20    3.48
   0  21  -3    3.18    3.84
   0  21  -3    1.09    3.13
   0 -21  -3   -1.74    3.51
   0  22   0   18.96    5.58
   0  22  -1    6.05    4.51
   0  22  -1    1.27    2.82
   0  22   1    2.32    3.63
   0 -22  -1   -2.67    3.45
   1   0  -9    4.97    3.14
   1   0  -8   -0.08    2.90
  -1   0   8   -2.29    2.94
   1   0  -8   -0.56    1.98
  -1   0   7    2.09    2.48
   1   0  -7   -3.17    2.28
   1   0  -7    2.22    2.26
  -1   0   6   17.48    1.96
   1   0  -6   11.39    4.11
   1   0  -6   17.61    4.21
  -1   0   6   10.56    4.05
  -1   0   6   13.25    1.80
   1   0  -5   -0.97    1.55
   1   0  -5    0.02    1.44
   1   0  -5    0.92    1.95
  -1   0   5    0.22    0.64
  -1   0   5   -1.83    1.39
   1   0  -4   26.11    4.67
   1   0  -4   26.51    4.14
  -1   0   4   22.47    2.64
  -1   0   4   25.95    4.68
   1   0  -4   26.49    4.52
  -1   0   3   -0.27    1.22
  -1   0   3   -0.32    0.57
   1   0  -3    1.52    1.27
   1   0  -3    0.65    1.28
   1   0  -3    0.00    1.34
   1   0  -2    0.62    1.17
   1   0  -2    3.76    1.51
  -1   0   2    0.94    1.34
   1   0  -2    2.23    1.44
   1   0  -1    0.35    0.66
  -1   0   1    0.42    0.66
   1   0  -1    0.33    0.53
   1   0  -1   -0.42    0.54
  -1   0   1    0.82    0.72
  -1   0  -1    0.48    0.43
   1   0   1    0.03    0.42
   1   0   1    1.17    0.75
   1   0   2  178.37   14.13
  -1   0  -2  181.04   14.09
   1   0   2  168.64   13.60
  -1   0  -2  170.29   13.63
  -1   0  -3    0.28    1.13
   1   0   3   -1.04    1.09
   1   0   3   -0.15    0.54
   1   0   3    0.86    1.07
  -1   0  -3   -0.53    1.06
  -1   0  -4   25.04    3.98
   1   0   4   31.74    4.99
  -1   0  -4   24.34    4.40
   1   0   5    0.09    0.93
   1   0   5    0.51    1.84
  -1   0  -5   -1.43    1.41
  -1   0  -5    2.57    2.13
  -1   0  -6   17.53    4.24
   1   0   6   16.87    2.86
   1   0   6   17.97    4.96
  -1   0  -7   -3.11    2.16
  -1   0  -7   -2.81    1.62
   1   0   7   -1.34    2.23
  -1   0  -8    4.76    3.38
  -1   0  -8    5.29    3.66
   1   0   8    0.58    3.26
   1   0   9   -3.31    3.50
   1   1  -9   10.82    3.70
  -1  -1   9    1.46    3.54
   1  -1  -9    0.67    3.23
   1   1  -8   12.59    4.75
   1   1  -8   27.13    5.98
  -1   1   8   20.63    6.30
   1  -1  -8   24.07    5.42
   1  -1  -8   19.40    5.65
  -1  -1   8   19.11    6.14
   1   1  -7    3.00    2.54
   1   1  -7    0.20    2.43
  -1   1   7   -3.21    2.49
  -1   1   7    2.98    1.03
   1  -1  -7    1.85    2.76
  -1  -1   7    1.99    2.99
   1   1  -6    3.24    2.20
  -1   1   6    3.24    2.82
  -1   1   6    0.48    0.98
   1   1  -6    0.56    1.98
   1  -1  -6    2.43    2.44
  -1  -1   6   -0.21    2.20
   1  -1  -6    0.50    2.70
   1   1  -5    2.70    1.80
   1   1  -5    0.68    1.65
  -1   1   5   -2.37    1.27
  -1   1   5   -0.59    0.82
   1   1  -5   -1.40    1.69
   1  -1  -5    3.57    2.19
  -1  -1   5    1.16    0.64
   1  -1  -5   -1.70    1.15
   1  -1  -5   -0.99    1.70
  -1  -1   5    0.21    2.06
  -1   1   4    6.39    2.27
   1   1  -4    5.44    2.10
   1   1  -4    6.70    2.29
   1   1  -4   10.51    3.07
   1  -1  -4    6.59    2.42
   1  -1  -4    4.91    2.26
  -1  -1   4    5.60    0.99
  -1  -1   4    8.55    2.89
   1   1  -3   15.78    3.31
   1   1  -3   19.59    3.04
  -1   1   3   20.07    3.21
  -1   1   3   20.83    3.44
   1   1  -3   13.34    2.89
   1  -1  -3   13.05    2.92
  -1  -1   3   16.12    1.58
  -1  -1   3   15.37    3.29
   1  -1  -3   16.76    3.00
  -1   1   2  263.45   20.61
  -1   1   2  256.87   20.47
   1   1  -2  256.37   20.55
   1   1  -2  279.55   20.88
   1  -1  -2  254.59   20.57
  -1  -1   2  275.46   20.95
   1  -1  -2  262.08   20.45
   1   1  -1    1.70    1.01
  -1   1   1    5.21    0.88
   1   1  -1    5.43    1.12
  -1   1   1    4.96    1.19
  -1   1   1    5.03    0.94
   1   1  -1    5.93    0.95
  -1  -1   1    5.06    1.13
   1  -1  -1    4.88    1.19
  -1  -1   1    3.83    1.18
   1  -1  -1    5.00    0.92
  -1  -1   0   -0.29    0.22
  -1   1  -1    0.32    0.44
  -1   1  -1   -0.01    0.55
  -1   1  -1    0.14    0.30
   1   1   1   -0.05    0.58
  -1   1  -1    0.38    0.79
   1  -1   1   -0.11    0.78
  -1  -1  -1    0.09    0.58
   1  -1   1    0.95    0.58
  -1   1  -2   36.42    4.58
   1   1   2   40.72    4.33
   1   1   2   42.34    4.56
  -1   1  -2   40.48    3.75
  -1   1  -2   36.64    4.26
  -1   1  -2   38.40    3.65
   1  -1   2   40.93    4.85
  -1  -1  -2   39.36    4.01
  -1  -1  -2   39.80    4.02
  -1   1  -3   30.10    4.53
   1   1   3   34.59    4.43
   1   1   3   21.09    3.61
  -1   1  -3   32.51    3.74
  -1  -1  -3   27.22    4.06
  -1  -1  -3   29.91    4.06
   1  -1   3   32.88    4.78
  -1   1  -4    0.76    1.53
   1   1   4    0.02    1.31
   1   1   4   -0.30    0.91
   1   1   4    0.32    1.35
  -1   1  -4   -0.70    1.05
  -1  -1  -4   -0.47    1.31
   1  -1   4    1.17    1.66
   1  -1   4   -0.74    0.66
  -1  -1  -4   -1.12    1.17
  -1   1  -5   20.82    4.18
  -1   1  -5   22.51    4.86
   1   1   5   26.43    4.92
  -1   1  -5   27.29    4.33
  -1  -1  -5   21.70    4.20
   1  -1   5   24.52    5.07
   1  -1   5   17.67    2.86
  -1   1  -6   15.22    3.80
   1   1   6   17.45    4.58
   1   1   6   14.43    2.79
  -1   1  -6   15.72    3.82
   1  -1   6   14.50    2.47
   1  -1   6   14.22    4.50
  -1  -1  -6   12.05    3.74
   1   1   7   -1.88    2.30
  -1   1  -7   -3.97    1.76
  -1   1  -7    1.58    2.38
   1  -1   7    1.08    3.13
  -1  -1  -7   -0.48    2.55
   1   1   8    6.92    4.30
  -1   1  -8   15.79    4.43
  -1   1  -8    3.88    3.10
  -1  -1  -8    8.34    3.32
  -1  -1  -8    3.54    3.55
   1  -1   8   11.09    4.91
  -1  -2   9    1.80    3.91
   1   2  -8    3.10    2.52
   1   2  -8    0.81    2.92
  -1   2   8   -0.22    2.83
  -1  -2   8   -1.43    3.29
   1  -2  -8   -0.20    3.25
   1   2  -7    1.70    2.26
  -1   2   7    2.10    1.43
  -1   2   7    2.50    2.81
   1   2  -7   -3.42    2.05
   1  -2  -7    0.30    2.71
  -1  -2   7    1.47    3.00
   1   2  -6   12.81    3.60
  -1   2   6    8.61    2.11
  -1   2   6    7.29    3.28
   1   2  -6   10.64    3.37
   1  -2  -6    6.72    3.46
   1  -2  -6    8.25    3.34
  -1  -2   6    9.90    4.03
   1   2  -5    8.03    3.36
  -1   2   5    4.51    2.47
   1   2  -5   10.48    2.90
  -1   2   5    4.67    2.22
   1   2  -5    8.31    3.04
   1   2  -5    7.61    2.66
  -1  -2   5   12.22    3.90
   1  -2  -5    9.37    3.01
   1  -2  -5   12.12    3.56
  -1   2   4   12.17    2.85
   1   2  -4    8.46    2.45
   1   2  -4    8.64    2.61
   1   2  -4    9.99    2.57
   1   2  -4   10.53    3.16
  -1   2   4    6.28    2.43
  -1  -2   4   10.51    3.05
   1  -2  -4    8.13    2.65
  -1  -2   4    7.98    1.03
   1  -2  -4   10.31    2.61
   1   2  -3   20.78    3.14
  -1   2   3   20.41    3.43
   1   2  -3   30.08    4.25
   1   2  -3   20.88    3.46
  -1   2   3   23.61    3.43
  -1  -2   3   16.59    1.66
  -1  -2   3   17.49    3.61
   1  -2  -3   14.42    3.15
   1  -2  -3   18.86    3.02
   1   2  -2  170.74   13.80
   1   2  -2  170.20   13.32
  -1   2   2  172.94   13.59
   1   2  -2  171.48   13.09
  -1   2   2  172.06   13.12
   1   2  -2  157.70   12.53
  -1  -2   2  145.26   13.62
   1  -2  -2  167.48   13.58
  -1  -2   2  157.85   13.32
   1  -2  -2  171.35   13.07
   1   2  -1   86.13    6.60
  -1   2   1   85.16    6.85
   1   2  -1   88.44    7.05
   1   2  -1   82.30    6.71
  -1   2   1   87.97    7.14
   1   2  -1   91.02    7.27
  -1  -2   1   79.50    6.74
   1  -2  -1   86.21    6.53
  -1  -2   1   69.78    7.03
   1  -2  -1   84.64    7.14
  -1  -2   1   79.62    6.60
   1  -2  -1   86.38    6.47
  -1   2   0    4.81    0.87
   1   2   0    4.36    0.90
  -1   2   0    2.62    0.69
  -1   2   0    3.70    0.90
   1  -2   0    1.20    0.69
  -1  -2   0    5.50    0.91
   1  -2   0    6.90    0.82
  -1  -2   0    4.93    0.65
   1  -2   0    2.81    0.74
   1   2   1   66.65    5.57
  -1   2  -1   63.15    5.80
  -1   2  -1   70.13    5.55
   1   2   1   68.79    5.70
  -1   2  -1   67.38    5.44
   1  -2   1   62.13    5.49
  -1  -2  -1   67.99    5.71
  -1  -2  -1   64.07    5.53
   1  -2   1   65.60    5.42
   1  -2   1   67.76    5.95
   1   2   2    0.85    0.91
  -1   2  -2    0.45    1.34
   1   2   2   -1.72    0.78
  -1   2  -2    0.36    0.95
  -1   2  -2   -0.24    0.77
  -1  -2  -2   -0.42    0.97
   1  -2   2    0.19    0.51
   1  -2   2    1.86    1.26
   1   2   3    7.54    2.12
  -1   2  -3    6.95    1.63
  -1   2  -3    1.87    1.54
  -1   2  -3    7.20    2.41
  -1   2  -3    5.72    1.51
   1   2   3    4.58    1.79
   1  -2   3   10.73    2.65
  -1  -2  -3    5.31    1.94
  -1   2  -4   56.56    6.67
   1   2   4   50.48    6.35
  -1   2  -4   55.18    5.31
  -1   2  -4   51.62    7.04
   1   2   4   61.56    7.00
   1  -2   4   65.18    7.86
   1  -2   4   41.29    4.64
  -1  -2  -4   51.05    6.46
  -1   2  -5   -0.28    1.38
   1   2   5    0.20    1.08
  -1   2  -5    0.28    1.58
   1   2   5   -0.43    1.42
  -1   2  -5   -1.70    1.17
  -1   2  -5   -0.04    1.77
   1   2   5   -0.25    1.40
   1  -2   5    1.49    2.08
  -1  -2  -5   -2.04    1.48
   1  -2   5    0.83    1.03
  -1   2  -6   10.44    3.30
   1   2   6    6.73    3.16
   1   2   6    1.55    1.42
  -1   2  -6    8.62    2.73
  -1  -2  -6    4.59    2.82
   1  -2   6    6.13    1.69
   1  -2   6    8.55    3.97
  -1   2  -7    5.63    3.05
   1   2   7   -1.35    2.00
  -1   2  -7    1.60    2.58
  -1  -2  -7    3.55    3.03
   1  -2   7    5.22    3.63
   1   2   8   -1.36    2.81
  -1   2  -8    2.38    2.70
   1  -2   8   -0.25    3.28
  -1  -2  -8    0.67    3.01
  -1   3   8    6.55    3.69
   1   3  -8    9.28    4.05
   1   3  -8    7.97    3.87
  -1  -3   8   14.27    5.45
   1  -3  -8   10.78    4.63
   1   3  -7   -0.22    2.22
  -1   3   7   -0.49    1.48
   1   3  -7   -1.06    2.24
  -1   3   7    1.17    2.73
   1  -3  -7   -0.44    2.70
  -1  -3   7    0.05    2.71
   1   3  -6    3.19    2.15
   1   3  -6    3.50    2.17
  -1   3   6   -3.13    1.93
  -1  -3   6    1.72    2.65
   1  -3  -6    0.05    2.60
   1  -3  -6    0.64    2.03
   1   3  -5    2.33    1.89
   1   3  -5    4.97    2.29
   1   3  -5    5.71    2.60
   1   3  -5    5.83    3.16
  -1   3   5    5.98    2.37
  -1   3   5    0.84    2.03
   1  -3  -5    7.94    3.19
   1  -3  -5    1.77    1.91
  -1  -3   5    5.93    3.07
   1   3  -4   32.96    4.74
   1   3  -4   42.45    6.15
   1   3  -4   37.00    5.30
   1   3  -4   30.67    4.69
  -1   3   4   35.33    5.49
  -1   3   4   32.50    4.86
   1  -3  -4   39.02    4.91
  -1  -3   4   37.25    6.04
   1  -3  -4   31.00    5.30
  -1   3   3   30.40    3.82
   1   3  -3   27.50    3.83
   1   3  -3   25.06    2.82
   1   3  -3   27.39    3.96
   1   3  -3   35.92    5.10
  -1   3   3   29.17    4.51
   1  -3  -3   25.97    4.33
  -1  -3   3   24.28    4.40
   1  -3  -3   26.92    3.56
   1   3  -2   42.33    3.69
  -1   3   2   47.96    5.30
   1   3  -2   41.42    4.10
   1   3  -2   43.79    3.99
  -1   3   2   41.65    3.83
   1   3  -2   41.91    5.26
  -1  -3   2   41.28    4.71
  -1  -3   2   41.71    3.95
   1  -3  -2   45.25    5.26
  -1  -3   2   38.18    5.22
   1  -3  -2   36.79    3.83
   1  -3  -2   43.82    3.80
   1   3  -1   11.59    2.23
   1   3  -1   12.93    1.69
  -1   3   1   11.94    1.57
  -1   3   1   14.57    2.49
   1   3  -1    7.90    2.15
   1   3  -1   14.05    1.71
  -1   3   1   11.94    1.99
  -1  -3   1   11.78    1.66
  -1  -3   1   12.34    2.18
   1  -3  -1   12.38    1.53
  -1  -3   1   11.96    2.40
   1  -3  -1   10.73    2.33
  -1  -3   1   13.47    1.74
  -1   3   0   23.45    2.49
  -1   3   0   28.37    3.14
  -1   3   0   28.01    2.42
   1   3   0   28.06    2.64
  -1   3   0   30.79    2.61
  -1   3   0   26.65    2.92
   1   3   0   25.90    2.97
   1   3   0   26.03    2.36
   1  -3   0   25.29    3.02
  -1  -3   0   25.30    2.62
  -1  -3   0   25.41    2.35
   1  -3   0   24.05    2.55
   1  -3   0   27.87    2.56
   1  -3   0   30.55    2.49
  -1  -3   0   28.16    3.08
   1  -3   0   26.17    2.92
  -1   3  -1  410.83   30.02
  -1   3  -1  396.52   30.23
  -1   3  -1  401.94   29.69
  -1   3  -1  395.06   29.86
  -1   3  -1  333.35   30.38
   1   3   1  390.58   30.38
   1   3   1  407.37   30.14
   1  -3   1  402.51   30.60
  -1  -3  -1  407.65   30.12
  -1  -3  -1  398.04   30.41
   1  -3   1  420.00   30.06
   1  -3   1  418.24   30.27
  -1   3  -2   11.42    2.81
  -1   3  -2   14.42    2.18
   1   3   2   15.57    2.16
  -1   3  -2   13.48    2.15
   1   3   2   16.83    2.87
  -1   3  -2   14.74    2.34
  -1  -3  -2   19.75    2.70
   1  -3   2   15.51    3.01
   1  -3   2   14.66    2.35
  -1  -3  -2   14.62    2.64
   1  -3   2   14.16    2.17
  -1   3  -3   21.80    3.59
  -1   3  -3   26.82    3.27
   1   3   3   19.57    3.62
  -1   3  -3   27.26    3.72
  -1   3  -3   35.76    4.98
   1   3   3   22.44    3.45
  -1   3  -3   26.79    3.32
   1  -3   3   23.41    4.24
  -1  -3  -3   22.55    3.81
  -1   3  -4   41.59    5.42
   1   3   4   37.79    5.12
  -1   3  -4   33.00    4.33
  -1   3  -4   32.61    5.68
  -1   3  -4   29.76    4.74
   1   3   4   36.20    5.21
  -1  -3  -4   28.57    4.91
   1  -3   4   32.50    5.64
   1  -3   4   41.11    4.17
   1   3   5    2.81    1.94
  -1   3  -5    0.81    2.33
   1   3   5    2.40    1.73
  -1   3  -5    1.84    1.61
  -1   3  -5    1.92    1.69
  -1   3  -5    1.05    1.62
   1  -3   5    2.87    1.15
  -1  -3  -5    2.93    2.31
   1  -3   5    0.96    2.26
  -1   3  -6    8.32    3.14
   1   3   6    2.22    1.82
   1   3   6    5.02    2.45
  -1   3  -6    3.42    2.23
   1   3   6    5.39    3.00
  -1  -3  -6    1.01    2.83
   1  -3   6    3.95    3.48
   1  -3   6    4.97    1.56
  -1   3  -7    2.96    2.68
  -1   3  -7    4.41    2.71
   1   3   7    8.81    3.89
   1  -3   7    6.53    3.67
  -1  -3  -7    2.62    3.21
   1   3   8    3.05    3.47
  -1   3  -8    3.93    3.36
   1  -3   8    1.73    4.00
  -1  -3  -8   -2.41    3.16
   1   4  -8    1.53    3.40
   1   4  -8    2.79    2.66
  -1  -4   8    8.18    4.91
   1  -4  -8   -1.94    2.97
   1   4  -7    5.53    2.73
   1   4  -7    5.51    2.94
  -1   4   7    0.56    2.53
   1  -4  -7    0.37    2.74
  -1  -4   7    3.97    3.66
   1   4  -6   -1.20    1.57
   1   4  -6   -0.30    1.71
  -1   4   6    1.37    2.13
   1  -4  -6    0.57    2.63
  -1  -4   6    1.07    2.48
  -1   4   5    6.32    2.55
   1   4  -5    4.68    2.29
  -1   4   5    6.54    2.58
   1   4  -5    6.60    2.57
   1   4  -5   -0.31    1.55
   1   4  -5    3.00    3.41
  -1  -4   5    2.15    2.46
   1  -4  -5    6.33    2.92
   1   4  -4   37.93    6.45
   1   4  -4   45.83    5.55
  -1   4   4   35.65    5.80
  -1   4   4   39.35    5.13
   1   4  -4   51.16    6.10
   1   4  -4   39.11    3.91
   1  -4  -4   39.48    6.16
   1  -4  -4   40.71    5.07
  -1  -4   4   43.55    6.84
  -1   4   3   -0.71    1.28
  -1   4   3    0.30    0.94
   1   4  -3   -1.88    0.87
   1   4  -3    3.64    1.48
   1   4  -3    0.11    1.69
   1   4  -3    0.52    0.73
   1  -4  -3    0.91    0.95
  -1  -4   3   -1.19    1.73
   1  -4  -3    0.80    1.16
   1  -4  -3    0.91    1.78
  -1   4   2   14.94    2.84
   1   4  -2    9.40    1.75
   1   4  -2    7.39    1.56
   1   4  -2   12.34    2.00
   1   4  -2   10.19    2.47
   1   4  -2   10.60    2.59
   1  -4  -2    8.55    2.36
  -1  -4   2   11.93    2.76
  -1  -4   2    7.26    1.76
   1  -4  -2    8.67    1.64
  -1  -4   2    7.81    1.68
   1   4  -1  135.08   11.24
  -1   4   1  132.25   11.10
   1   4  -1  137.68   10.43
   1   4  -1  119.92   10.89
  -1   4   1  147.66   11.10
  -1   4   1  138.42   10.39
  -1  -4   1  127.99   10.42
   1  -4  -1  142.36   11.23
  -1  -4   1  131.48   11.01
   1  -4  -1  139.41   10.61
  -1  -4   1  131.32   10.42
  -1  -4   1  121.42   11.16
   1  -4  -1  131.77   10.36
  -1   4   0    2.23    1.21
   1   4   0    4.32    1.33
   1   4   0    2.78    0.95
   1   4   0    2.85    1.17
   1   4   0    7.26    1.77
  -1   4   0    1.99    1.38
  -1   4   0    5.16    1.18
  -1   4   0    2.33    1.04
  -1   4   0    4.31    1.42
   1  -4   0    3.12    1.27
  -1  -4   0    3.38    1.01
  -1  -4   0    5.47    1.47
   1  -4   0    3.45    1.17
   1  -4   0    5.19    1.19
   1  -4   0    6.13    1.59
   1  -4   0    5.36    1.34
  -1  -4   0    2.88    1.56
   1   4   1   38.53    3.64
  -1   4  -1   40.21    3.52
   1   4   1   37.67    4.39
  -1   4  -1   38.87    3.46
  -1   4  -1   40.88    4.17
  -1   4  -1   38.27    4.50
   1  -4   1   38.81    4.16
  -1  -4  -1   36.09    3.51
   1  -4   1   39.83    3.49
   1  -4   1   36.11    3.43
  -1  -4  -1   37.35    4.37
   1  -4   1   40.70    4.56
   1  -4   1   29.02    2.91
   1   4   2    5.28    1.26
  -1   4  -2    5.19    1.54
  -1   4  -2    9.14    2.54
   1   4   2    5.68    1.88
  -1   4  -2    9.38    1.81
  -1   4  -2    7.18    1.47
  -1  -4  -2    7.42    2.11
   1  -4   2    8.44    2.43
  -1  -4  -2   11.80    2.12
   1  -4   2    7.58    1.73
   1  -4   2    3.11    1.39
   1   4   3   17.49    3.48
  -1   4  -3   16.76    2.92
  -1   4  -3   12.67    3.27
   1   4   3   18.19    2.78
  -1   4  -3   22.40    3.12
  -1   4  -3   12.96    2.45
  -1  -4  -3   15.86    2.99
   1  -4   3   11.99    3.21
  -1  -4  -3   16.93    3.41
   1  -4   3   12.92    2.29
   1  -4   3   14.27    2.75
  -1   4  -4   -1.36    1.87
  -1   4  -4    0.50    1.45
   1   4   4   -1.09    1.20
  -1   4  -4    0.90    1.07
  -1   4  -4    0.60    1.41
  -1   4  -4   -1.38    0.89
   1   4   4    1.63    1.44
  -1  -4  -4    0.76    1.91
  -1  -4  -4   -0.92    1.15
   1  -4   4   -0.04    0.68
   1  -4   4    2.60    2.31
  -1   4  -5    8.50    2.83
  -1   4  -5    7.22    2.69
  -1   4  -5    6.95    2.24
   1   4   5   10.13    3.11
   1   4   5   12.62    3.38
   1  -4   5    8.80    1.95
   1  -4   5    6.02    3.25
  -1  -4  -5    8.56    2.87
  -1  -4  -5    9.19    3.41
   1   4   6    7.52    3.18
  -1   4  -6    1.94    2.08
  -1   4  -6    4.25    2.64
  -1   4  -6    4.35    2.72
   1   4   6    5.87    2.96
   1  -4   6    7.40    3.74
  -1  -4  -6    1.71    2.58
   1  -4   6    3.57    1.42
  -1   4  -7    3.27    2.70
   1   4   7    0.21    2.48
  -1   4  -7    9.18    3.30
  -1  -4  -7    7.98    4.09
   1  -4   7    4.18    3.66
   1   4   8   -0.95    2.62
  -1   4  -8    1.34    3.09
  -1  -4  -8   -4.20    2.65
   1  -4   8    1.72    3.98
   1   5  -8   19.36    5.20
  -1  -5   8    6.88    5.39
   1  -5  -8   15.12    5.59
   1   5  -7   12.39    3.77
   1   5  -7    1.58    2.29
  -1   5   7    3.28    2.66
  -1  -5   7   -2.31    2.86
   1  -5  -7   -0.94    2.95
  -1   5   6    5.56    2.76
   1   5  -6    3.73    2.60
   1   5  -6    3.64    2.46
   1   5  -6    3.13    2.66
   1  -5  -6    3.50    2.50
  -1  -5   6    4.99    3.41
   1  -5  -6   -1.92    2.11
   1   5  -5   11.45    3.11
  -1   5   5   17.83    4.29
   1   5  -5    8.40    3.04
  -1   5   5   10.80    2.90
   1   5  -5   12.84    3.24
   1  -5  -5   16.33    4.31
  -1  -5   5    6.51    3.43
   1  -5  -5   19.83    3.83
   1   5  -4    3.11    1.33
  -1   5   4    6.86    2.68
   1   5  -4    3.42    2.43
  -1   5   4    4.20    1.73
   1   5  -4    5.25    2.05
   1   5  -4    6.92    2.30
  -1  -5   4    5.77    2.92
   1  -5  -4    7.37    2.21
   1  -5  -4    1.72    2.14
  -1   5   3   37.80    5.76
   1   5  -3   42.82    4.56
  -1   5   3   38.60    3.95
   1   5  -3   45.48    5.04
   1   5  -3   37.94    5.98
   1   5  -3   52.88    5.39
   1  -5  -3   41.38    5.95
  -1  -5   3   43.00    5.02
   1  -5  -3   39.99    4.77
  -1  -5   3   38.79    6.15
   1   5  -2    9.22    1.70
   1   5  -2    9.51    1.88
  -1   5   2   11.85    1.94
   1   5  -2   10.37    1.86
   1   5  -2    8.61    2.34
  -1   5   2    9.85    2.54
   1   5  -2   14.39    3.11
   1  -5  -2   10.60    1.80
  -1  -5   2   10.05    1.95
   1  -5  -2    8.31    2.49
  -1  -5   2    8.08    1.77
  -1  -5   2    3.70    1.89
  -1   5   1    7.82    1.96
  -1   5   1    9.19    1.57
   1   5  -1   10.13    2.04
   1   5  -1   11.39    2.29
   1   5  -1    5.50    2.03
   1   5  -1    8.93    1.53
  -1   5   1   11.13    2.29
  -1  -5   1   10.80    1.71
   1  -5  -1    7.94    1.50
   1  -5  -1   10.21    1.83
  -1  -5   1   10.08    2.39
  -1  -5   1    9.04    2.08
  -1  -5   1    8.83    1.51
   1  -5  -1    8.98    2.27
  -1   5   0   -1.32    0.83
   1   5   0   -0.15    0.78
   1   5   0    1.16    1.35
   1   5   0    0.11    1.02
  -1   5   0    0.91    0.95
  -1   5   0    0.50    0.97
   1   5   0    0.23    1.01
  -1   5   0   -0.48    1.03
  -1   5   0    1.80    1.29
  -1  -5   0    0.30    0.78
   1  -5   0    0.02    1.15
   1  -5   0    1.99    1.15
  -1  -5   0   -1.16    0.85
  -1  -5   0    0.58    1.32
   1  -5   0   -0.26    0.81
   1  -5   0   -0.22    0.86
  -1   5  -1   37.05    3.78
  -1   5  -1   37.51    4.74
  -1   5  -1   42.61    3.71
  -1   5  -1   36.46    4.45
   1   5   1   50.27    5.15
  -1   5  -1   37.49    4.60
   1   5   1   46.94    3.94
   1  -5   1   35.07    3.73
   1  -5   1   38.51    3.15
   1  -5   1   37.06    3.65
  -1  -5  -1   37.02    4.04
  -1  -5  -1   40.79    3.81
   1  -5   1   44.28    4.98
   1  -5   1   31.90    4.34
  -1  -5  -1   34.18    4.58
  -1   5  -2   76.76    6.49
   1   5   2   80.40    7.46
  -1   5  -2   71.35    7.47
  -1   5  -2   74.51    6.65
  -1   5  -2   76.72    6.94
  -1   5  -2   78.44    6.31
   1   5   2   74.39    6.81
   1  -5   2   66.82    8.18
  -1  -5  -2   73.61    7.34
  -1  -5  -2   76.90    6.80
   1  -5   2   80.52    6.97
   1  -5   2   77.63    6.69
  -1   5  -3   -0.68    1.74
   1   5   3   -0.56    0.95
  -1   5  -3    0.75    1.14
  -1   5  -3   -0.84    1.17
  -1   5  -3    0.13    1.08
   1   5   3   -0.54    1.36
  -1  -5  -3   -0.45    1.13
   1  -5   3    1.23    1.16
  -1  -5  -3   -1.16    1.47
   1  -5   3    0.66    1.24
   1  -5   3   -0.14    1.24
  -1   5  -4    3.58    2.58
   1   5   4    8.06    2.71
  -1   5  -4    3.94    1.88
   1   5   4    7.46    2.14
  -1   5  -4    3.70    1.90
  -1   5  -4    4.26    1.67
  -1  -5  -4    3.30    2.23
   1  -5   4    5.90    2.85
  -1  -5  -4    4.72    2.10
  -1   5  -5    4.58    1.82
  -1   5  -5    2.34    2.17
   1   5   5    7.29    2.88
   1   5   5    5.74    2.34
  -1   5  -5    0.59    1.24
  -1   5  -5    5.97    2.07
  -1  -5  -5    4.08    2.34
  -1  -5  -5    5.16    2.74
   1  -5   5    4.30    2.86
   1  -5   5    3.24    1.46
  -1   5  -6    0.13    2.20
   1   5   6   -1.17    1.87
  -1   5  -6    1.76    2.45
  -1   5  -6   -1.73    1.44
  -1  -5  -6    1.82    2.97
   1  -5   6   -0.58    1.04
   1  -5   6    0.44    2.33
   1   5   7    7.73    3.85
  -1   5  -7    9.66    3.07
  -1   5  -7    7.68    3.08
  -1  -5  -7   12.93    4.53
   1  -5   7    4.87    4.14
  -1   5  -8    1.91    2.93
   1   5   8   -0.89    3.22
   1  -5   8   -0.09    3.27
  -1  -5  -8   -0.84    3.61
   1   6  -8   19.56    4.95
  -1  -6   8   13.31    5.56
   1  -6  -8    4.70    5.13
   1   6  -7   -1.19    2.22
   1   6  -7    3.55    2.48
  -1  -6   7    5.01    4.31
   1  -6  -7    0.27    3.07
  -1   6   6    8.56    2.83
   1   6  -6    8.08    3.05
   1   6  -6    7.98    3.48
   1   6  -6   15.80    3.79
   1  -6  -6    8.90    3.11
  -1  -6   6   10.01    4.69
   1  -6  -6    4.55    3.46
  -1   6   5   -0.02    1.39
   1   6  -5   -0.12    1.77
  -1   6   5    2.25    2.12
   1   6  -5    1.36    1.20
   1   6  -5    2.19    1.82
  -1  -6   5   -1.03    1.86
   1  -6  -5   -0.14    1.62
   1  -6  -5    4.58    2.95
   1   6  -4    2.19    1.29
   1   6  -4   -1.63    1.06
   1   6  -4    0.62    1.42
  -1   6   4   -1.24    0.94
  -1   6   4   -0.57    1.54
   1   6  -4   -1.85    1.85
  -1  -6   4   -0.09    1.66
   1  -6  -4    2.21    1.52
   1  -6  -4    0.04    1.84
   1   6  -3  107.97    9.06
   1   6  -3   98.99    8.95
   1   6  -3   97.88    9.89
  -1   6   3  103.73   10.09
   1   6  -3  111.41   10.54
   1   6  -3  114.14    9.11
  -1  -6   3   99.48    9.02
  -1  -6   3  103.33   11.76
  -1  -6   3  106.82    9.22
   1  -6  -3   93.75    8.83
   1  -6  -3  113.62   10.23
   1   6  -2   21.86    2.61
   1   6  -2   18.92    3.80
   1   6  -2   15.78    2.55
   1   6  -2   14.92    2.65
   1   6  -2   21.01    3.71
  -1   6   2   21.75    3.88
  -1   6   2   18.98    2.68
  -1  -6   2   11.10    3.28
   1  -6  -2   22.66    3.93
   1  -6  -2   17.95    2.53
  -1  -6   2   20.05    2.87
  -1  -6   2   19.24    2.71
  -1   6   1   16.44    3.17
  -1   6   1   24.51    3.55
  -1   6   1   16.00    1.86
   1   6  -1   17.80    2.94
   1   6  -1   13.65    2.76
   1   6  -1   16.27    2.81
  -1   6   1   22.12    2.63
   1   6  -1   20.13    2.49
   1   6  -1   15.92    3.10
   1  -6  -1   22.87    3.56
  -1  -6   1   21.84    2.59
  -1  -6   1   20.26    3.21
  -1  -6   1   19.26    3.34
   1  -6  -1   24.91    2.91
   1  -6  -1   17.01    2.43
   1   6   0    6.26    1.67
   1   6   0    6.69    1.74
  -1   6   0    5.36    1.52
   1   6   0    4.81    1.25
   1   6   0    6.82    1.66
  -1   6   0    9.05    1.77
  -1   6   0    6.91    1.49
  -1   6   0    6.19    1.90
  -1   6   0    7.05    2.10
   1  -6   0    6.49    1.60
   1  -6   0    4.77    1.33
  -1  -6   0    7.18    1.81
   1  -6   0    5.75    1.63
   1  -6   0    6.12    1.87
  -1  -6   0    5.51    1.29
  -1  -6   0    5.47    1.76
  -1   6  -1   -0.64    0.98
  -1   6  -1   -0.27    0.96
  -1   6  -1   -0.73    1.11
  -1   6  -1    0.97    0.87
   1   6   1   -0.94    0.67
  -1   6  -1    0.36    1.11
   1   6   1    1.00    1.35
   1  -6   1    0.03    1.08
  -1  -6  -1   -0.03    0.86
   1  -6   1    0.49    0.41
  -1  -6  -1    0.34    1.33
   1  -6   1   -0.69    0.69
  -1  -6  -1    0.04    0.87
   1  -6   1    1.79    1.33
   1  -6   1   -0.31    1.18
  -1   6  -2  124.02    9.59
  -1   6  -2  121.25   10.04
  -1   6  -2  122.06   10.11
  -1   6  -2  124.86   11.27
   1   6   2  121.72   10.98
  -1   6  -2  122.26   10.52
   1   6   2  123.30   10.31
  -1  -6  -2  114.60   10.82
   1  -6   2  118.62   10.16
  -1  -6  -2  132.51   10.35
   1  -6   2  118.59   10.47
   1  -6   2  119.34   11.26
   1   6   3   52.83    6.71
  -1   6  -3   35.61    6.24
  -1   6  -3   41.23    4.41
  -1   6  -3   49.62    5.51
   1   6   3   41.67    4.27
  -1   6  -3   47.78    5.47
   1  -6   3   45.45    6.82
   1  -6   3   42.17    5.21
  -1  -6  -3   45.99    6.43
   1  -6   3   48.31    5.61
  -1  -6  -3   54.90    5.75
  -1   6  -4    1.17    1.48
  -1   6  -4   -0.11    1.27
   1   6   4    2.62    2.06
  -1   6  -4    0.64    1.30
  -1   6  -4    0.44    2.33
   1   6   4    0.58    1.11
   1  -6   4   -1.53    0.88
  -1  -6  -4   -1.34    1.70
  -1  -6  -4    1.81    1.75
   1  -6   4   -1.07    1.79
  -1   6  -5    4.77    1.96
   1   6   5    2.35    2.20
  -1   6  -5   -1.76    1.34
   1   6   5    1.95    1.75
  -1   6  -5    1.24    1.45
   1  -6   5    2.20    2.20
  -1  -6  -5    3.55    2.40
  -1  -6  -5    0.49    2.13
   1  -6   5    8.68    2.04
  -1   6  -6    4.30    2.01
   1   6   6    6.59    2.67
  -1   6  -6    2.21    1.80
  -1   6  -6    1.18    2.05
  -1  -6  -6    0.74    2.44
   1  -6   6    1.73    3.22
   1   6   7   14.98    4.26
  -1   6  -7   17.50    4.53
  -1   6  -7   17.57    3.83
   1  -6   7    9.89    5.08
  -1  -6  -7   15.37    4.93
  -1   6  -8    6.81    3.45
   1   6   8   -0.74    3.02
  -1  -6  -8    2.37    4.19
   1  -6   8    2.43    4.24
   1   7  -8   19.60    5.28
   1   7  -8   11.38    4.92
  -1  -7   8   17.14    6.36
   1  -7  -8    5.70    4.68
   1   7  -7    6.15    3.12
   1   7  -7   -0.82    2.68
   1   7  -7    5.45    2.92
   1  -7  -7   -1.91    3.04
  -1  -7   7    7.91    4.55
   1   7  -6   -1.05    2.03
   1   7  -6    0.34    1.77
   1   7  -6   -1.46    1.81
   1   7  -6   -0.41    1.63
  -1  -7   6   -0.22    2.67
   1  -7  -6    0.69    2.55
   1  -7  -6    0.31    2.70
   1   7  -5   23.71    3.73
   1   7  -5   40.21    6.48
   1   7  -5   28.77    4.78
   1   7  -5   30.89    5.20
  -1  -7   5   29.56    6.63
   1  -7  -5   40.03    5.40
   1  -7  -5   26.85    5.79
   1   7  -4    2.91    2.68
  -1   7   4    2.18    2.24
   1   7  -4    1.04    1.66
   1   7  -4    2.14    2.26
   1   7  -4    4.06    1.77
   1   7  -4    9.01    2.34
   1  -7  -4    3.33    2.49
   1  -7  -4    5.64    2.06
  -1  -7   4    8.23    3.29
  -1  -7   4    5.76    1.88
   1   7  -3    5.70    1.69
   1   7  -3    5.66    1.83
   1   7  -3    4.35    2.41
   1   7  -3    7.27    2.92
  -1   7   3    5.20    2.35
   1   7  -3    3.62    1.61
   1  -7  -3    2.37    1.39
  -1  -7   3    3.24    1.51
  -1  -7   3    5.14    1.93
   1  -7  -3    7.13    2.83
  -1  -7   3    4.98    2.68
   1   7  -2   24.75    4.28
  -1   7   2   32.31    4.90
   1   7  -2   22.40    3.51
  -1   7   2   29.51    3.52
   1   7  -2   28.52    3.53
   1   7  -2   34.07    5.06
   1   7  -2   26.99    4.01
   1  -7  -2   18.54    3.34
  -1  -7   2   27.26    4.76
  -1  -7   2   32.88    3.81
   1  -7  -2   28.61    4.74
   1  -7  -2   27.31    3.32
  -1  -7   2   22.08    3.14
   1   7  -1    1.14    1.36
  -1   7   1    2.63    1.63
  -1   7   1    1.26    1.09
  -1   7   1    1.74    1.13
   1   7  -1    0.44    0.86
   1   7  -1   -1.55    0.85
  -1   7   1    0.79    0.71
  -1   7   1    0.59    1.34
   1   7  -1    0.49    1.32
   1   7  -1    0.77    1.20
  -1  -7   1    0.39    1.22
   1  -7  -1    1.57    1.18
  -1  -7   1    2.16    1.11
  -1  -7   1    1.41    1.35
   1  -7  -1    1.61    1.19
   1  -7  -1    0.23    1.38
  -1   7   0   24.22    3.23
   1   7   0   19.62    2.80
  -1   7   0   22.63    3.57
  -1   7   0   19.43    3.05
   1   7   0   21.64    3.33
  -1   7   0   25.54    3.08
  -1   7   0   26.49    3.88
   1   7   0   19.22    3.38
   1   7   0   24.64    3.41
   1  -7   0   20.78    2.86
   1  -7   0   19.21    3.10
  -1  -7   0   20.67    3.52
   1  -7   0   23.97    3.63
   1  -7   0   16.16    2.84
  -1  -7   0   27.35    3.03
  -1  -7   0   26.07    3.58
  -1   7  -1    3.00    1.69
  -1   7  -1    0.75    0.93
   1   7   1    1.61    0.93
   1   7   1    5.30    1.58
   1   7   1    2.49    1.68
  -1   7  -1    4.37    2.01
  -1   7  -1    2.10    1.55
  -1   7  -1    3.31    1.69
   1  -7   1    1.21    1.48
  -1  -7  -1    4.52    1.62
   1  -7   1    4.01    1.27
   1  -7   1    1.83    1.41
  -1  -7  -1    0.60    1.63
  -1  -7  -1    0.62    1.08
   1   7   2   67.50    8.15
  -1   7  -2   73.34    8.24
   1   7   2   65.74    6.71
  -1   7  -2   73.50    7.08
  -1   7  -2   78.20    6.63
  -1   7  -2   73.57    6.63
  -1   7  -2   81.78    8.90
   1  -7   2   56.08    8.01
  -1  -7  -2   71.07    8.35
  -1  -7  -2   78.18    6.75
   1  -7   2   68.72    6.58
   1  -7   2   82.38    7.20
  -1   7  -3   13.32    2.88
  -1   7  -3   10.26    3.28
   1   7   3   15.01    3.50
  -1   7  -3   12.60    2.16
   1   7   3   10.79    1.85
  -1   7  -3   10.66    2.56
  -1   7  -3   12.35    2.39
  -1  -7  -3   14.17    3.60
   1  -7   3   11.27    2.61
  -1  -7  -3   14.40    2.78
   1  -7   3   16.36    2.86
   1  -7   3   15.25    3.89
  -1   7  -4    2.46    1.66
  -1   7  -4    2.82    2.49
  -1   7  -4    2.32    1.59
   1   7   4    2.33    1.37
   1   7   4    3.45    2.25
  -1   7  -4    3.32    1.97
   1  -7   4    2.24    1.41
   1  -7   4    2.02    1.75
   1  -7   4    0.39    2.30
  -1  -7  -4    3.51    1.91
  -1  -7  -4   -0.64    1.93
   1   7   5   11.57    2.70
  -1   7  -5   14.78    3.55
  -1   7  -5    9.89    3.01
  -1   7  -5    7.75    2.51
   1  -7   5    2.95    3.27
  -1  -7  -5   10.88    3.96
  -1  -7  -5    8.38    2.87
  -1   7  -6   18.32    3.46
  -1   7  -6   11.01    3.50
  -1   7  -6    7.36    3.02
   1   7   6   11.17    3.18
  -1   7  -6   13.15    3.22
   1  -7   6   17.89    5.34
  -1  -7  -6   13.72    4.76
   1   7   7   12.65    3.62
  -1   7  -7    4.40    2.82
  -1   7  -7    8.56    4.37
  -1  -7  -7   11.04    4.74
   1  -7   7    7.99    4.38
  -1   7  -8    3.65    3.46
  -1  -7  -8    5.10    4.74
   1  -7   8    8.22    4.77
   1   8  -8    3.99    3.28
   1   8  -8   -2.19    2.57
   1  -8  -8   -4.74    3.02
  -1  -8   8    4.82    4.50
   1   8  -7   -0.38    2.41
   1   8  -7    4.83    2.93
   1   8  -7    2.52    2.81
  -1  -8   7   -3.28    2.84
   1  -8  -7   -0.18    3.46
   1   8  -6    1.40    1.57
   1   8  -6    3.14    2.59
   1   8  -6   -5.16    1.30
   1   8  -6    0.73    2.02
   1   8  -6    1.80    2.80
  -1  -8   6    1.19    3.01
   1  -8  -6    0.91    2.23
   1  -8  -6   -2.46    3.06
   1   8  -5   -0.12    1.44
   1   8  -5   -1.09    1.58
   1   8  -5    0.36    1.81
   1   8  -5    1.73    1.48
   1  -8  -5   -0.59    2.52
  -1  -8   5    1.36    2.90
   1  -8  -5    3.52    2.16
   1   8  -4    0.42    1.47
   1   8  -4    0.55    1.40
  -1   8   4   -3.26    1.61
   1   8  -4   -2.31    1.09
   1   8  -4    4.24    2.50
  -1  -8   4   -0.45    1.33
   1  -8  -4   -2.88    1.56
   1  -8  -4    0.31    1.52
  -1  -8   4   -4.33    1.39
  -1   8   3   26.97    4.89
   1   8  -3   23.26    3.10
   1   8  -3   16.15    3.13
   1   8  -3   20.32    3.56
   1   8  -3   12.67    3.70
   1   8  -3   12.93    3.87
   1   8  -3   16.73    3.02
  -1  -8   3   20.64    3.32
   1  -8  -3   16.06    2.87
  -1  -8   3   22.41    3.32
   1  -8  -3   18.29    4.34
  -1  -8   3   18.54    4.47
  -1   8   2    4.51    1.61
   1   8  -2    1.61    1.58
  -1   8   2    6.74    2.37
   1   8  -2    3.42    1.67
   1   8  -2    4.69    2.20
  -1   8   2    1.36    1.87
   1   8  -2    3.44    1.49
   1   8  -2    5.66    2.38
   1  -8  -2    3.05    1.60
   1  -8  -2    6.47    1.60
  -1  -8   2    3.41    1.54
  -1  -8   2    3.91    2.31
  -1  -8   2    2.85    1.27
   1  -8  -2    5.74    2.58
   1   8  -1  103.20    9.78
  -1   8   1  107.99    9.19
  -1   8   1  124.33    8.87
   1   8  -1  116.14   10.14
  -1   8   1  102.61   10.08
   1   8  -1  109.24    9.89
   1   8  -1  109.80    9.77
   1   8  -1   97.65    8.99
  -1   8   1  104.69   10.11
  -1   8   1   90.80    9.13
  -1  -8   1   99.16    9.72
   1  -8  -1  119.06    9.40
   1  -8  -1  117.82   10.32
  -1  -8   1  108.40    9.10
  -1  -8   1  112.66   10.22
   1  -8  -1  122.60    9.38
  -1   8   0    2.36    1.28
  -1   8   0    3.37    1.50
  -1   8   0    5.90    2.07
   1   8   0    4.19    1.44
  -1   8   0    3.43    1.77
   1   8   0    4.08    2.04
   1   8   0    4.71    1.76
   1   8   0    4.39    1.72
  -1   8   0    5.26    1.72
   1  -8   0    4.35    1.46
  -1  -8   0    2.31    1.91
   1  -8   0    4.06    1.55
  -1  -8   0    2.99    1.57
  -1  -8   0    3.94    1.40
   1  -8   0    4.12    1.62
   1  -8   0    4.87    2.00
   1   8   1   11.17    2.12
   1   8   1   16.76    2.92
   1   8   1   12.76    3.24
  -1   8  -1   15.81    3.23
  -1   8  -1   10.39    2.72
  -1   8  -1   17.14    3.46
  -1   8  -1   14.88    2.40
  -1   8  -1   13.81    2.79
   1  -8   1   11.11    2.60
   1  -8   1   11.91    3.02
  -1  -8  -1   14.34    2.63
  -1  -8  -1   18.47    2.75
   1  -8   1   18.17    2.72
  -1  -8  -1   17.51    3.54
  -1   8  -2    2.59    2.17
   1   8   2    0.93    1.23
  -1   8  -2    0.17    1.18
  -1   8  -2   -0.38    1.22
  -1   8  -2    0.02    1.14
  -1   8  -2   -0.49    1.53
   1   8   2    1.13    1.77
   1  -8   2    1.31    1.88
   1  -8   2    0.34    0.64
  -1  -8  -2    0.04    1.17
   1  -8   2    0.30    1.12
  -1  -8  -2   -0.25    1.18
  -1  -8  -2    1.74    1.79
   1   8   3    4.09    2.46
  -1   8  -3    2.75    1.67
  -1   8  -3    1.95    1.96
  -1   8  -3    5.05    2.57
  -1   8  -3    4.02    1.77
  -1   8  -3    3.95    1.25
   1   8   3    3.10    1.01
   1   8   3    3.28    1.73
  -1   8  -3    5.28    2.15
   1  -8   3    2.72    1.66
  -1  -8  -3    1.13    2.08
   1  -8   3    2.21    2.41
   1  -8   3    5.92    1.96
  -1  -8  -3    3.34    1.72
  -1   8  -4    1.74    1.75
   1   8   4    4.83    1.52
  -1   8  -4    1.90    1.68
  -1   8  -4    3.30    1.98
  -1   8  -4    5.08    1.85
   1   8   4    2.29    2.27
   1  -8   4    3.43    2.83
   1  -8   4    3.45    2.09
  -1  -8  -4    2.50    1.88
  -1  -8  -4    3.00    2.77
  -1   8  -5   13.78    3.11
  -1   8  -5   10.14    2.97
  -1   8  -5    8.35    2.90
   1   8   5    9.25    2.44
   1  -8   5    9.56    4.19
  -1  -8  -5   11.06    4.22
  -1  -8  -5   14.97    3.82
  -1   8  -6    1.67    2.06
  -1   8  -6    1.03    2.55
  -1   8  -6   -1.06    1.71
  -1   8  -6   -1.19    1.74
   1   8   6   -0.83    1.62
  -1  -8  -6   -2.34    2.58
   1  -8   6    0.22    2.39
  -1   8  -7    3.02    2.99
   1   8   7    2.36    2.16
  -1  -8  -7   -3.04    3.46
   1  -8   7    0.29    3.57
  -1   8  -8   -4.26    2.56
   1  -8   8    5.50    4.34
  -1  -8  -8   -3.12    4.17
   1   9  -8   -0.60    3.07
   1   9  -8    4.13    4.27
   1  -9  -8    3.69    4.30
  -1  -9   8    3.12    4.28
   1   9  -7    1.66    2.99
   1   9  -7    0.45    2.34
   1   9  -7   -1.35    2.41
   1  -9  -7    1.79    3.87
  -1  -9   7   -0.97    3.78
   1   9  -6   -0.99    1.63
   1   9  -6    1.58    2.54
   1   9  -6   -0.06    2.43
   1   9  -6   -1.12    2.58
   1  -9  -6    0.18    2.62
   1  -9  -6    5.52    3.98
  -1  -9   6   -0.39    2.78
   1   9  -5    0.92    2.61
   1   9  -5    0.51    1.74
   1   9  -5    0.94    1.92
   1   9  -5   -3.61    1.23
   1  -9  -5   -3.30    2.14
  -1  -9   5    1.50    3.23
   1  -9  -5    1.53    2.04
   1   9  -4   53.36    5.82
   1   9  -4   44.55    6.05
   1   9  -4   38.53    6.70
   1   9  -4   44.62    5.89
  -1  -9   4   44.98    7.96
   1  -9  -4   56.06    6.13
   1  -9  -4   36.60    6.94
  -1  -9   4   42.04    5.95
  -1   9   3    4.71    2.34
   1   9  -3    6.65    2.45
   1   9  -3    2.17    2.58
   1   9  -3    4.10    1.63
  -1   9   3    4.22    1.85
   1   9  -3    6.38    2.09
   1   9  -3    1.13    2.04
  -1   9   3   10.23    3.31
   1  -9  -3    6.34    1.81
  -1  -9   3    6.12    2.97
   1  -9  -3    1.68    1.54
  -1  -9   3    5.22    2.01
  -1  -9   3    5.45    1.73
   1  -9  -3    2.23    2.03
   1   9  -2   33.60    5.78
   1   9  -2   37.20    5.25
   1   9  -2   43.28    4.84
  -1   9   2   34.84    5.63
  -1   9   2   41.54    4.87
  -1   9   2   49.27    6.70
   1   9  -2   42.57    6.03
   1   9  -2   41.31    5.53
   1  -9  -2   37.09    6.01
   1  -9  -2   37.83    4.98
   1  -9  -2   40.36    4.74
  -1  -9   2   36.02    4.26
  -1  -9   2   46.80    5.11
  -1  -9   2   37.30    6.14
  -1   9   1    0.30    1.62
  -1   9   1    1.39    1.02
   1   9  -1    3.21    1.30
   1   9  -1    1.36    1.61
  -1   9   1    3.49    1.47
   1   9  -1   -0.87    1.19
  -1   9   1    1.20    1.39
   1   9  -1    3.84    2.04
  -1   9   1    0.72    1.12
   1   9  -1    4.74    2.06
   1  -9  -1    3.35    1.33
   1  -9  -1    0.48    1.69
  -1  -9   1    1.15    1.58
   1  -9  -1    3.38    1.47
  -1  -9   1    3.70    1.95
  -1  -9   1    1.50    1.17
  -1   9   0    0.90    1.18
  -1   9   0   -1.59    1.23
  -1   9   0    0.83    1.26
   1   9   0    1.05    1.77
  -1   9   0    1.18    1.20
   1   9   0    0.03    1.30
   1   9   0   -0.50    1.24
   1   9   0    0.13    0.99
  -1   9   0   -1.43    1.19
  -1  -9   0   -1.32    1.47
   1  -9   0   -0.75    1.25
   1  -9   0   -2.56    0.96
  -1  -9   0   -0.79    0.92
   1  -9   0   -1.55    1.03
  -1  -9   0   -0.85    1.13
   1  -9   0   -0.77    1.02
  -1   9  -1    8.41    1.78
   1   9   1    5.12    1.86
   1   9   1    6.80    2.55
  -1   9  -1    6.07    2.22
  -1   9  -1    7.70    2.44
   1   9   1    3.24    1.35
  -1   9  -1    0.11    1.47
  -1   9  -1    5.11    2.13
   1  -9   1    3.49    1.93
  -1  -9  -1    4.77    1.85
  -1  -9  -1    8.27    2.66
  -1  -9  -1    4.23    1.58
   1  -9   1    3.87    1.85
   1  -9   1    4.66    1.65
  -1   9  -2    2.46    1.73
   1   9   2    0.77    0.71
  -1   9  -2    0.60    1.39
  -1   9  -2   -0.34    0.99
  -1   9  -2   -0.46    1.41
   1   9   2    0.38    1.46
   1   9   2   -0.97    1.22
  -1   9  -2   -1.81    1.12
  -1  -9  -2    0.07    1.17
   1  -9   2    2.27    1.35
   1  -9   2   -0.52    1.58
  -1  -9  -2   -0.03    1.90
  -1  -9  -2    0.32    1.09
   1  -9   2    0.05    0.61
  -1   9  -3    3.72    2.95
  -1   9  -3    7.92    2.19
   1   9   3    7.36    1.07
   1   9   3    4.56    1.98
   1   9   3    2.26    2.20
  -1   9  -3    3.26    1.91
  -1   9  -3    6.60    2.41
  -1   9  -3    7.15    2.84
   1  -9   3    3.72    1.82
  -1  -9  -3    4.91    2.02
  -1  -9  -3    5.80    2.96
   1  -9   3    3.12    2.62
  -1   9  -4   12.47    2.70
   1   9   4   10.89    1.91
  -1   9  -4   11.52    3.62
  -1   9  -4   11.98    3.30
  -1   9  -4    9.71    2.78
  -1   9  -4   10.79    2.39
  -1  -9  -4   20.54    3.76
  -1  -9  -4   15.12    4.36
   1  -9   4    7.42    3.64
  -1   9  -5    1.63    1.92
  -1   9  -5    0.55    1.83
  -1   9  -5    1.31    1.70
   1   9   5    0.23    1.25
  -1   9  -5    4.43    3.04
  -1   9  -5   -2.07    1.71
  -1  -9  -5    3.42    3.37
  -1  -9  -5   -1.27    2.04
   1  -9   5    2.96    3.39
  -1   9  -6    8.26    2.74
  -1   9  -6    7.40    3.25
  -1   9  -6    6.00    3.13
   1   9   6    7.49    2.38
  -1   9  -6    7.07    2.83
   1  -9   6    6.74    4.40
  -1  -9  -6    0.95    2.60
  -1   9  -7   -0.62    2.17
  -1   9  -7    6.97    3.70
  -1  -9  -7    0.56    3.92
   1  -9   7    8.53    4.71
  -1   9  -8    7.95    3.90
  -1   9  -8    0.77    2.80
   1  -9   8    0.23    4.06
  -1  -9  -8   -3.91    4.47
   1  10  -8   -0.02    3.54
   1  10  -8    1.79    3.30
  -1 -10   8    0.64    4.13
   1 -10  -8    1.34    4.42
   1  10  -7    3.56    3.45
   1  10  -7   14.77    5.12
  -1 -10   7   18.34    7.12
   1 -10  -7   22.10    6.57
   1  10  -6    0.82    2.05
   1  10  -6    3.74    3.15
   1  10  -6    4.59    3.66
   1 -10  -6   -2.14    2.70
   1 -10  -6   -1.67    2.90
  -1 -10   6   -2.57    2.66
   1  10  -5    2.46    2.38
   1  10  -5    3.49    2.11
   1  10  -5    6.91    2.61
   1  10  -5    7.32    3.72
   1  10  -5    4.50    2.65
   1 -10  -5    0.78    2.96
  -1 -10   5    5.32    3.27
   1 -10  -5    6.32    2.58
   1  10  -4    1.01    1.94
   1  10  -4   -0.99    2.06
   1  10  -4    1.68    1.64
   1  10  -4   -0.80    1.96
  -1 -10   4   -0.38    2.34
   1 -10  -4   -1.63    2.49
   1 -10  -4    1.60    1.74
   1  10  -3   25.49    4.37
   1  10  -3   34.53    5.07
   1  10  -3   28.98    5.65
  -1  10   3   29.74    5.32
  -1  10   3   22.10    4.99
  -1  10   3   24.39    4.00
   1  10  -3   28.31    5.43
   1  10  -3   26.30    4.04
  -1 -10   3   25.31    3.72
   1 -10  -3   19.58    5.01
  -1 -10   3   38.04    6.67
   1 -10  -3   29.31    4.60
  -1 -10   3   31.27    4.54
   1 -10  -3   25.56    3.88
  -1  10   2    2.45    2.10
   1  10  -2    0.81    1.86
  -1  10   2    1.56    1.42
   1  10  -2    0.71    1.19
   1  10  -2    0.68    1.77
   1  10  -2    3.67    1.85
   1  10  -2    0.88    2.00
  -1  10   2   -1.35    1.54
   1 -10  -2   -0.37    1.44
  -1 -10   2    0.76    0.91
   1 -10  -2   -1.29    1.11
  -1 -10   2    0.16    1.17
   1 -10  -2    2.02    1.35
  -1 -10   2    2.67    2.22
   1  10  -1    5.28    2.33
  -1  10   1   14.19    3.43
   1  10  -1    4.27    2.20
   1  10  -1    8.75    2.63
   1  10  -1    5.47    1.80
   1  10  -1    5.92    2.36
  -1  10   1    5.76    2.42
  -1  10   1    6.60    1.84
  -1  10   1    7.29    2.01
  -1  10   1    7.87    1.76
   1 -10  -1    8.85    2.46
   1 -10  -1    3.26    2.17
  -1 -10   1    2.62    2.00
  -1 -10   1    9.08    2.13
   1 -10  -1    9.96    2.20
  -1  10   0   -2.17    1.51
  -1  10   0    1.16    1.82
  -1  10   0    0.59    1.18
   1  10   0    0.66    1.15
   1  10   0    0.57    1.24
   1  10   0    1.06    1.68
  -1  10   0   -0.65    1.27
  -1  10   0   -0.21    1.08
   1  10   0    0.24    1.25
   1  10   0    0.32    1.17
   1 -10   0   -1.00    0.97
  -1 -10   0   -0.46    1.17
   1 -10   0   -0.47    1.48
   1 -10   0   -0.47    1.24
  -1 -10   0   -2.91    1.02
   1 -10   0    0.85    1.41
  -1 -10   0   -1.61    0.99
   1  10   1   11.14    2.62
   1  10   1   12.58    2.33
  -1  10  -1   10.59    2.34
  -1  10  -1    9.37    3.00
   1  10   1   10.42    3.09
  -1  10  -1   11.06    2.86
  -1  10  -1   11.08    3.05
  -1  10  -1    9.06    2.64
   1 -10   1    9.66    3.06
   1 -10   1    8.30    2.48
  -1 -10  -1   10.38    3.15
   1 -10   1   16.61    2.75
  -1 -10  -1   14.11    2.59
  -1 -10  -1    8.24    2.39
  -1  10  -2    2.18    1.46
   1  10   2    0.50    0.76
  -1  10  -2    1.97    1.73
  -1  10  -2   -0.37    1.43
  -1  10  -2    0.98    2.08
   1  10   2   -0.75    1.04
   1  10   2   -0.45    1.20
  -1  10  -2    0.39    1.45
  -1 -10  -2    2.37    2.38
   1 -10   2   -2.78    1.44
  -1 -10  -2    0.12    1.26
   1 -10   2   -1.01    0.94
   1 -10   2    0.21    0.68
  -1 -10  -2    1.52    1.39
   1  10   3    3.84    2.39
  -1  10  -3   -0.70    1.45
  -1  10  -3   -2.24    2.09
  -1  10  -3    1.87    1.54
  -1  10  -3   -1.08    1.63
  -1  10  -3    5.25    2.67
   1  10   3   -1.34    1.35
   1 -10   3    1.25    1.57
  -1 -10  -3    0.20    1.34
  -1 -10  -3    1.28    1.53
   1 -10   3    0.88    1.94
  -1 -10  -3   -1.02    1.51
  -1  10  -4    3.54    2.53
  -1  10  -4    2.23    1.86
  -1  10  -4    0.35    2.14
  -1  10  -4    2.01    2.02
  -1 -10  -4    1.95    1.99
   1 -10   4    5.76    3.29
  -1 -10  -4    0.29    2.77
  -1  10  -5    0.23    2.02
  -1  10  -5    0.47    2.09
  -1  10  -5   -1.87    1.32
  -1  10  -5    1.61    1.84
  -1  10  -5    1.07    2.10
   1 -10   5    2.71    2.97
  -1 -10  -5    0.77    2.42
  -1 -10  -5    4.12    3.45
  -1  10  -6    0.60    2.45
  -1  10  -6    2.74    3.22
  -1 -10  -6    0.99    3.26
   1 -10   6   -3.62    2.86
  -1  10  -7    5.63    3.98
  -1  10  -7    1.53    3.09
   1 -10   7   -1.40    3.25
  -1 -10  -7    2.58    4.36
  -1  10  -8   -0.20    3.21
  -1  10  -8   -1.96    2.79
   1 -10   8    4.49    4.95
  -1 -10  -8   -2.70    4.62
   1  11  -7    0.95    2.93
   1  11  -7   -3.06    2.10
  -1 -11   7    0.70    4.16
   1 -11  -7   -6.36    3.36
   1  11  -6   33.44    6.00
   1  11  -6   23.51    5.93
  -1 -11   6   26.56    7.14
   1 -11  -6   26.66    6.72
   1  11  -5   -2.17    2.17
   1  11  -5   -1.16    1.99
   1  11  -5    2.13    2.31
   1  11  -5   -2.91    2.16
  -1 -11   5    1.10    3.24
   1 -11  -5    0.81    2.92
   1 -11  -5   -0.75    1.79
   1  11  -4    5.01    2.39
   1  11  -4    0.65    2.50
   1  11  -4    2.83    2.23
   1 -11  -4    8.65    2.41
  -1 -11   4   17.73    5.23
   1 -11  -4    0.04    2.07
   1  11  -3    0.32    2.20
   1  11  -3    2.12    2.47
   1  11  -3    6.10    2.28
  -1  11   3    3.27    2.16
   1  11  -3    3.65    1.77
  -1 -11   3    2.91    1.62
   1 -11  -3    5.93    3.33
  -1 -11   3    4.91    2.01
  -1 -11   3    7.74    3.31
   1 -11  -3    5.96    2.09
  -1  11   2   10.31    2.65
  -1  11   2   17.36    4.24
  -1  11   2   21.47    4.57
   1  11  -2   11.84    2.61
   1  11  -2   14.25    3.73
   1  11  -2   17.25    3.57
   1  11  -2   13.93    3.37
   1  11  -2   12.67    3.56
   1 -11  -2   10.71    2.64
  -1 -11   2   14.27    2.31
  -1 -11   2   13.63    2.83
  -1 -11   2    6.85    3.14
   1 -11  -2    6.00    2.17
   1 -11  -2   14.05    3.93
  -1  11   1    2.94    1.54
  -1  11   1    6.11    1.94
   1  11  -1    7.61    2.68
  -1  11   1    6.22    1.70
   1  11  -1    5.58    2.42
   1  11  -1    4.87    1.78
  -1  11   1    3.76    2.22
   1  11  -1    1.50    1.73
  -1  11   1    8.11    2.97
   1  11  -1    7.81    2.66
  -1 -11   1    4.01    1.78
  -1 -11   1    4.36    2.17
   1 -11  -1    3.64    2.49
   1 -11  -1    2.95    1.48
   1 -11  -1    2.99    1.62
   1  11   0    8.28    2.79
  -1  11   0   11.65    3.51
   1  11   0   16.08    2.85
   1  11   0    9.77    2.67
   1  11   0   18.33    3.98
  -1  11   0   13.26    3.46
  -1  11   0   11.27    2.67
  -1  11   0   10.93    2.60
  -1  11   0   12.83    2.88
   1  11   0   12.51    2.84
   1 -11   0   12.31    2.99
   1 -11   0   11.63    2.86
   1 -11   0   13.78    3.50
  -1 -11   0   14.23    3.49
   1 -11   0   10.80    2.51
  -1 -11   0   12.28    3.09
  -1 -11   0    9.97    2.47
   1  11   1    7.89    2.34
  -1  11  -1    7.62    2.14
   1  11   1    9.92    2.08
  -1  11  -1    2.23    2.09
  -1  11  -1    8.05    2.89
   1  11   1    2.47    2.28
  -1  11  -1    5.11    2.37
  -1  11  -1    6.36    2.38
  -1 -11  -1    5.80    2.12
   1 -11   1    7.17    2.58
  -1 -11  -1    4.22    1.71
   1 -11   1    9.41    2.30
  -1 -11  -1    8.33    3.06
   1 -11   1    2.14    2.20
  -1  11  -2    5.49    2.13
  -1  11  -2    9.52    3.26
   1  11   2   12.11    1.86
  -1  11  -2   21.35    4.17
   1  11   2   12.79    3.49
   1  11   2   14.23    3.03
  -1  11  -2   11.61    3.83
  -1  11  -2   15.00    3.37
   1 -11   2   19.76    3.35
   1 -11   2   12.86    1.84
  -1 -11  -2   12.70    2.91
   1 -11   2   15.01    4.04
  -1 -11  -2   13.16    3.84
  -1 -11  -2   12.33    2.90
  -1  11  -3    1.11    2.06
  -1  11  -3    3.30    1.85
  -1  11  -3    4.90    2.34
  -1  11  -3    4.38    2.64
   1  11   3    5.49    2.35
   1 -11   3    9.00    3.62
  -1 -11  -3    4.78    3.04
  -1 -11  -3    6.47    2.39
  -1  11  -4    9.34    3.10
  -1  11  -4   12.94    3.83
  -1  11  -4   17.47    4.14
  -1  11  -4   11.00    2.95
  -1 -11  -4   17.27    5.20
   1 -11   4   29.17    6.56
  -1 -11  -4   20.37    3.84
  -1  11  -5   -2.96    2.21
  -1  11  -5   -0.59    1.90
  -1  11  -5    2.59    2.91
  -1  11  -5    1.09    2.24
  -1  11  -5    2.03    1.98
  -1 -11  -5    6.17    3.96
  -1 -11  -5    2.97    3.05
   1 -11   5   -0.34    2.54
  -1  11  -6    0.78    2.66
  -1  11  -6    2.71    3.17
   1 -11   6    2.26    3.32
  -1 -11  -6    2.27    3.82
  -1  11  -7    5.92    4.03
  -1  11  -7    0.58    2.82
   1 -11   7    4.62    4.30
  -1 -11  -7    1.50    4.00
   1  12  -7    6.41    3.80
   1  12  -7    2.25    3.22
   1 -12  -7    6.27    5.48
  -1 -12   7    6.16    5.23
   1  12  -6    7.46    4.16
   1  12  -6    2.98    2.81
   1 -12  -6    8.72    4.82
  -1 -12   6    2.28    3.27
   1  12  -5    9.44    4.02
   1  12  -5    5.18    2.66
   1  12  -5    4.53    3.32
   1 -12  -5    8.99    4.62
  -1 -12   5    8.57    4.54
   1 -12  -5    5.40    2.59
   1  12  -4   24.54    4.72
   1  12  -4   25.97    5.80
   1  12  -4   14.04    3.99
   1  12  -4   13.11    3.62
   1 -12  -4   19.64    3.62
  -1 -12   4   15.93    5.24
   1 -12  -4   31.98    6.60
  -1  12   3   21.14    3.66
   1  12  -3   10.48    2.77
   1  12  -3   12.53    3.95
   1  12  -3   20.44    4.12
   1  12  -3   14.57    3.83
  -1 -12   3    6.25    3.22
  -1 -12   3   13.51    2.61
   1 -12  -3   13.31    2.99
   1 -12  -3    3.93    3.31
   1  12  -2   16.02    3.03
   1  12  -2   12.89    3.60
   1  12  -2   14.98    3.85
  -1  12   2   20.02    3.46
   1  12  -2   13.04    3.75
   1  12  -2   12.85    3.58
  -1 -12   2    9.19    2.65
   1 -12  -2   12.71    3.91
   1 -12  -2   13.05    2.97
  -1 -12   2   18.04    4.51
  -1 -12   2   15.92    2.61
  -1  12   1    6.94    2.28
   1  12  -1   10.25    3.19
  -1  12   1    4.44    1.92
   1  12  -1    7.03    2.61
  -1  12   1    7.55    2.97
   1  12  -1    5.32    2.06
   1  12  -1    8.08    2.93
  -1  12   1    8.18    3.11
  -1  12   1    8.94    2.05
   1  12  -1    5.30    2.50
  -1 -12   1    3.64    2.33
   1 -12  -1    7.80    2.32
   1 -12  -1    8.84    3.23
   1 -12  -1    7.49    2.56
  -1 -12   1   10.64    2.45
  -1  12   0    4.04    2.50
   1  12   0    2.30    1.94
  -1  12   0    4.86    1.83
   1  12   0    1.16    1.74
   1  12   0    0.37    1.54
  -1  12   0    3.16    1.96
   1  12   0    1.93    1.59
   1  12   0    4.94    2.59
  -1  12   0    2.06    1.64
  -1  12   0   -1.12    1.58
   1 -12   0    2.72    1.72
  -1 -12   0    3.17    1.62
   1 -12   0    4.58    2.61
  -1 -12   0    0.27    1.65
  -1 -12   0    7.88    2.94
   1 -12   0    0.89    1.47
  -1  12  -1   12.34    3.16
   1  12   1   19.04    4.12
   1  12   1   11.64    2.39
  -1  12  -1    9.20    2.50
  -1  12  -1   16.09    3.96
  -1  12  -1   15.85    3.81
  -1  12  -1    5.80    2.70
   1  12   1    9.44    2.76
  -1 -12  -1   12.96    2.77
   1 -12   1    8.91    2.37
   1 -12   1    9.16    2.88
  -1 -12  -1   10.04    3.56
  -1 -12  -1    8.87    2.81
   1 -12   1    7.82    2.99
  -1  12  -2   16.18    3.91
   1  12   2    9.61    3.01
  -1  12  -2    6.52    3.24
  -1  12  -2   14.62    3.85
  -1  12  -2   16.50    3.16
  -1  12  -2   11.95    3.42
   1  12   2   13.81    2.05
   1 -12   2    9.95    2.84
  -1 -12  -2   10.19    3.47
   1 -12   2   13.90    1.95
   1 -12   2   25.07    5.35
  -1 -12  -2   14.05    3.16
  -1  12  -3   -1.21    1.65
  -1  12  -3    1.06    2.05
   1  12   3   -0.66    1.47
  -1  12  -3   -0.24    1.33
  -1  12  -3    1.57    2.25
  -1 -12  -3    7.45    2.53
   1 -12   3   -1.76    2.21
  -1 -12  -3    2.82    2.89
  -1  12  -4   21.52    4.70
  -1  12  -4   12.42    3.36
  -1  12  -4   19.50    4.03
  -1  12  -4   22.76    5.42
  -1 -12  -4   18.41    3.97
   1 -12   4   14.45    5.09
  -1 -12  -4   19.01    5.24
  -1  12  -5    0.64    2.11
  -1  12  -5   -2.33    1.79
  -1  12  -5   -2.59    2.10
  -1 -12  -5   -2.61    2.88
   1 -12   5    7.30    4.03
  -1  12  -6   -0.55    2.41
  -1  12  -6    5.82    3.62
   1 -12   6    6.11    4.25
  -1 -12  -6   -4.48    2.85
  -1  12  -7    2.34    2.98
  -1  12  -7    3.51    3.43
   1 -12   7   -1.35    3.42
   1  13  -7    6.22    3.67
   1  13  -7    1.48    3.54
  -1 -13   7    2.94    4.47
   1 -13  -7    3.28    4.83
   1  13  -6   11.63    3.90
   1  13  -6   11.48    4.80
  -1 -13   6   14.96    6.05
   1 -13  -6   12.74    5.53
   1  13  -5   -2.65    3.05
   1  13  -5    1.39    3.09
   1  13  -5    0.76    2.12
  -1 -13   5    3.63    3.80
   1 -13  -5   -1.12    3.53
   1 -13  -5    1.44    2.56
   1  13  -4   -2.76    2.43
   1  13  -4    3.27    2.84
   1  13  -4    8.79    2.81
   1  13  -4    6.93    3.34
   1 -13  -4    4.90    4.08
   1 -13  -4   10.37    2.77
   1  13  -3    2.85    2.81
   1  13  -3    3.48    2.99
   1  13  -3    4.18    2.64
   1  13  -3    4.02    2.10
  -1  13   3   -0.50    1.71
  -1 -13   3    3.71    3.09
  -1 -13   3    0.17    1.23
   1 -13  -3    1.18    1.75
   1 -13  -3    4.05    3.64
   1  13  -2   34.01    6.54
   1  13  -2   44.05    5.72
   1  13  -2   46.96    6.84
   1  13  -2   38.02    6.62
   1  13  -2   57.36    7.46
  -1  13   2   55.11    6.42
   1 -13  -2   45.31    6.06
  -1 -13   2   48.07    4.66
   1 -13  -2   35.36    7.07
  -1  13   1    8.53    3.65
   1  13  -1    0.36    2.20
   1  13  -1    8.02    3.16
   1  13  -1    4.80    2.28
   1  13  -1    2.51    1.77
  -1  13   1    3.81    1.90
  -1  13   1    5.64    1.79
  -1  13   1    2.45    1.91
   1  13  -1    2.51    2.47
   1 -13  -1    3.61    2.64
   1 -13  -1    6.03    2.46
  -1 -13   1    4.55    2.61
  -1 -13   1    5.68    2.02
  -1  13   0   30.20    4.71
   1  13   0   35.03    5.01
   1  13   0   20.38    4.78
  -1  13   0   22.67    4.73
  -1  13   0   24.18    4.07
   1  13   0   31.35    4.47
   1  13   0   27.50    4.69
   1  13   0   24.04    5.02
  -1  13   0   18.05    4.61
  -1  13   0   31.06    4.74
  -1 -13   0   15.29    4.32
   1 -13   0   16.99    4.05
   1 -13   0   21.32    4.74
  -1 -13   0   23.86    3.94
  -1 -13   0   23.71    4.44
  -1  13  -1    1.89    1.83
  -1  13  -1   -0.76    1.71
   1  13   1   -2.04    1.23
   1  13   1   -0.20    1.98
  -1  13  -1    1.86    2.21
   1  13   1   -1.39    1.22
  -1  13  -1    1.27    2.38
  -1  13  -1    0.64    1.88
   1 -13   1    1.91    2.20
  -1 -13  -1   -2.52    2.01
  -1 -13  -1   -1.03    1.41
   1 -13   1   -2.24    1.43
  -1 -13  -1    2.43    2.01
  -1  13  -2    4.84    1.97
  -1  13  -2    8.02    2.97
  -1  13  -2    8.97    3.09
  -1  13  -2    5.05    2.69
  -1  13  -2    9.55    3.95
   1  13   2    5.49    1.59
   1  13   2    8.55    2.68
  -1 -13  -2    8.98    2.77
   1 -13   2    6.84    1.42
   1 -13   2    9.45    3.72
  -1 -13  -2   13.17    4.01
  -1  13  -3    6.49    3.77
   1  13   3    4.10    2.46
  -1  13  -3    8.21    2.54
  -1  13  -3    9.89    3.28
  -1  13  -3    4.53    3.15
   1 -13   3    3.71    3.19
  -1 -13  -3    9.98    3.07
  -1  13  -4    4.11    2.36
  -1  13  -4    6.50    3.71
  -1  13  -4    8.32    3.59
  -1  13  -4    3.81    2.76
  -1 -13  -4    5.75    2.73
  -1 -13  -4   10.91    4.62
   1 -13   4   -0.52    3.10
  -1  13  -5   -0.90    1.87
  -1  13  -5    1.35    3.21
  -1 -13  -5    8.17    4.56
   1 -13   5   -1.03    3.24
  -1  13  -6    2.01    3.19
  -1  13  -6    2.58    2.74
  -1 -13  -6    3.20    4.26
   1 -13   6    0.65    3.68
  -1  13  -7    5.87    3.58
  -1  13  -7   18.10    5.87
   1 -13   7   22.57    7.87
  -1 -13  -7   18.67    6.57
   1  14  -7    0.42    3.76
   1  14  -7    4.01    3.77
   1 -14  -7   10.00    6.06
   1  14  -6   -0.22    2.77
   1  14  -6    0.46    2.43
  -1 -14   6   -1.32    3.12
   1 -14  -6    0.40    3.96
   1  14  -5    0.03    2.21
   1  14  -5    4.83    2.97
   1 -14  -5    4.01    4.14
  -1 -14   5   12.18    5.34
   1  14  -4   -1.72    2.39
   1  14  -4   -1.42    2.69
   1  14  -4   -0.68    1.64
   1  14  -4   -4.45    2.34
  -1 -14   4    3.56    3.55
   1 -14  -4    1.80    1.88
   1 -14  -4    1.92    3.28
   1  14  -3   51.95    7.42
   1  14  -3   45.33    6.90
   1  14  -3   32.08    6.80
  -1  14   3   39.55    6.10
   1  14  -3   36.50    5.60
   1 -14  -3   42.92    7.97
   1 -14  -3   49.88    6.27
  -1 -14   3   44.07    5.11
   1  14  -2   37.77    6.74
   1  14  -2   52.80    7.64
  -1  14   2   50.23    6.34
   1  14  -2   40.01    5.65
   1  14  -2   39.01    6.75
  -1 -14   2   39.38    4.82
   1 -14  -2   50.00    7.97
   1 -14  -2   40.29    5.85
   1  14  -1   71.99    9.51
  -1  14   1   70.77    6.79
   1  14  -1   69.84    7.98
  -1  14   1   61.80    8.01
   1  14  -1   66.52    8.79
   1  14  -1   69.12    9.00
  -1  14   1   73.72    8.30
   1 -14  -1   67.91    9.54
   1 -14  -1   79.64    8.82
   1  14   0   -2.14    1.54
  -1  14   0    2.62    2.70
  -1  14   0    1.11    1.68
   1  14   0    0.23    1.92
  -1  14   0   -0.32    1.67
  -1  14   0    0.61    1.56
   1  14   0   -0.03    1.68
   1  14   0    0.00    1.41
   1 -14   0   -0.77    1.83
  -1 -14   0   -3.72    1.36
  -1 -14   0    3.22    2.51
   1 -14   0    4.93    2.38
  -1  14  -1   44.76    7.47
   1  14   1   40.09    6.36
  -1  14  -1   56.08    7.79
  -1  14  -1   50.79    7.12
  -1  14  -1   46.29    6.22
   1  14   1   52.63    6.05
  -1  14  -1   54.48    7.59
  -1 -14  -1   53.67    8.21
  -1 -14  -1   43.88    6.73
   1 -14   1   52.82    7.34
   1 -14   1   58.70    7.83
  -1  14  -2    3.54    2.15
  -1  14  -2    2.39    3.43
  -1  14  -2    3.36    3.01
   1  14   2    2.83    1.39
  -1  14  -2    2.28    2.51
  -1  14  -2    2.71    2.43
   1  14   2    0.90    2.09
   1 -14   2    1.03    0.95
  -1 -14  -2    1.76    1.99
  -1 -14  -2    6.87    3.63
   1 -14   2    3.33    2.86
  -1  14  -3    0.49    2.39
   1  14   3    1.86    2.16
  -1  14  -3    0.30    2.92
  -1  14  -3    0.90    1.77
  -1  14  -3    1.60    2.80
   1 -14   3    5.75    3.57
  -1 -14  -3    4.31    2.37
  -1 -14  -3    2.34    3.35
  -1  14  -4   12.61    5.22
   1  14   4   16.14    4.15
  -1  14  -4   20.90    4.67
  -1  14  -4   18.29    5.39
  -1  14  -4   17.84    4.07
  -1 -14  -4   15.86    5.30
  -1 -14  -4   21.31    4.85
   1 -14   4   19.37    6.04
  -1  14  -5    4.09    3.44
  -1  14  -5    3.68    2.79
   1 -14   5    4.68    4.05
  -1 -14  -5   -0.45    3.59
  -1  14  -6   -1.23    2.81
  -1  14  -6    0.52    2.68
   1 -14   6    8.46    5.57
  -1 -14  -6    1.88    4.27
   1 -14   7   -0.38    4.81
  -1 -14  -7    2.67    5.14
   1  15  -6   -0.94    2.66
   1  15  -6    1.75    3.44
   1 -15  -6    2.12    4.85
   1  15  -5    1.44    2.76
   1  15  -5    1.28    3.09
   1 -15  -5    8.44    4.91
  -1 -15   5    3.10    3.42
   1  15  -4    6.34    2.79
  -1  15   4   -0.82    2.07
   1  15  -4    1.01    2.09
   1 -15  -4    0.43    3.39
   1 -15  -4    2.91    2.63
  -1  15   3   11.27    3.57
   1  15  -3    6.72    3.54
   1  15  -3   11.69    3.16
   1  15  -3   17.80    4.43
   1 -15  -3    7.44    4.09
   1 -15  -3    8.73    2.84
  -1 -15   3   10.94    2.43
   1  15  -2    5.43    3.12
   1  15  -2   -1.17    1.35
  -1  15   2    2.29    2.36
   1  15  -2   -0.52    1.57
   1 -15  -2    2.71    2.26
  -1 -15   2   -0.02    1.17
   1 -15  -2   -0.98    2.51
  -1  15   1    3.25    1.86
  -1  15   1    3.07    2.22
   1  15  -1    7.60    3.14
   1  15  -1   -0.61    2.39
   1  15  -1    1.67    1.74
   1  15  -1    5.47    3.14
   1 -15  -1    5.90    3.54
   1 -15  -1    0.85    1.98
  -1  15   0   28.49    4.71
  -1  15   0   12.24    3.52
   1  15   0   17.31    4.08
   1  15   0   13.89    3.38
   1  15   0   21.43    4.28
  -1  15   0   10.14    3.15
   1 -15   0   14.57    4.56
  -1 -15   0   15.69    4.49
   1 -15   0   16.15    3.98
  -1  15  -1   -0.07    2.30
   1  15   1   -3.04    1.50
  -1  15  -1   -0.21    2.07
   1  15   1   -1.79    1.66
  -1  15  -1    0.90    1.80
  -1  15  -1    2.32    2.34
  -1 -15  -1    5.12    3.31
   1 -15   1    1.21    2.53
  -1  15  -2    5.66    2.56
  -1  15  -2    2.24    3.69
   1  15   2    6.77    3.04
  -1  15  -2    7.96    3.50
   1  15   2    3.90    1.56
  -1  15  -2    9.79    3.44
   1 -15   2    4.59    3.46
  -1 -15  -2    4.00    3.70
   1 -15   2    3.44    1.19
  -1 -15  -2    3.35    2.96
   1  15   3    4.05    2.67
  -1  15  -3    4.25    2.35
  -1  15  -3   12.36    3.90
  -1  15  -3    1.65    2.74
  -1  15  -3    2.79    3.01
   1 -15   3    6.75    4.05
  -1 -15  -3    1.14    2.96
  -1  15  -4    2.08    5.23
  -1  15  -4    3.55    3.30
   1  15   4    0.52    2.56
  -1  15  -4    1.78    2.33
  -1 -15  -4    3.27    3.94
   1 -15   4   -0.91    3.18
  -1  15  -5   -4.83    2.06
  -1  15  -5   -1.16    2.26
  -1 -15  -5   -4.53    3.41
   1 -15   5    1.22    4.14
  -1  15  -6    2.54    3.20
  -1  15  -6    4.95    3.65
   1 -15   6   -4.65    3.44
  -1 -15  -6   -0.20    4.37
   1  16  -6    1.09    2.88
   1  16  -6   -3.05    2.82
   1 -16  -6    0.48    4.93
   1  16  -5    6.85    4.09
   1  16  -5    6.11    2.98
   1 -16  -5   -2.82    3.76
   1  16  -4    4.62    2.58
   1  16  -4    8.32    4.11
  -1  16   4    0.20    2.35
   1 -16  -4    1.92    3.87
   1  16  -3    0.74    3.07
  -1  16   3    2.15    2.42
   1  16  -3   -2.13    2.03
   1  16  -3   -0.99    1.74
  -1 -16   3    0.97    1.37
   1 -16  -3    1.69    2.28
   1 -16  -3    0.63    2.85
   1  16  -2    6.77    2.83
  -1  16   2   12.50    3.59
   1  16  -2    9.03    3.54
   1  16  -2    3.03    3.15
   1 -16  -2   10.48    4.63
   1 -16  -2    6.52    2.94
  -1 -16   2    8.39    2.17
   1  16  -1    9.53    4.66
   1  16  -1    3.86    2.83
   1  16  -1    9.41    3.87
   1  16  -1    6.28    2.76
  -1  16   1   15.19    3.88
   1 -16  -1   10.41    3.97
   1 -16  -1   12.56    4.33
   1  16   0    0.76    1.64
   1  16   0    0.04    2.23
  -1  16   0   -2.67    1.42
  -1  16   0   -0.74    1.62
  -1  16   0   -0.95    1.88
   1  16   0    3.95    2.41
  -1 -16   0   -2.63    2.39
   1 -16   0   -0.59    2.30
  -1  16  -1    5.16    2.44
  -1  16  -1    7.68    3.44
   1  16   1    9.68    2.76
  -1  16  -1   16.09    4.09
   1  16   1    5.55    2.85
  -1 -16  -1    5.41    3.69
   1 -16   1   11.77    3.83
   1  16   2    6.99    1.86
  -1  16  -2   11.58    3.17
   1  16   2   12.05    3.72
  -1  16  -2    9.95    3.84
  -1  16  -2    9.50    4.22
  -1 -16  -2    9.64    4.28
   1 -16   2   14.50    4.50
   1 -16   2    9.21    1.71
  -1  16  -3    2.16    2.84
  -1  16  -3    1.12    1.94
  -1  16  -3   13.65    4.36
   1  16   3   -2.77    2.31
  -1 -16  -3    1.43    3.06
   1 -16   3    1.30    3.12
   1  16   4   10.49    3.81
  -1  16  -4   16.15    4.08
  -1  16  -4   12.87    4.82
   1 -16   4   13.61    5.49
  -1 -16  -4   17.57    5.96
  -1  16  -5    0.57    2.32
  -1  16  -5   -1.50    3.09
  -1 -16  -5    2.24    4.09
   1 -16   5   -1.49    3.54
  -1  16  -6    4.92    4.21
  -1  16  -6    0.80    3.05
  -1 -16  -6   -1.22    4.92
   1 -16   6   -0.13    4.42
   1  17  -5    1.66    3.83
   1  17  -5   -1.64    2.36
   1 -17  -5   -6.47    3.25
  -1  17   4    4.58    3.03
   1  17  -4    0.17    2.80
   1  17  -4    6.23    2.93
   1 -17  -4   -1.92    3.85
   1  17  -3   -1.75    2.33
   1  17  -3   -0.70    1.83
  -1  17   3    1.16    2.30
   1 -17  -3   -1.38    3.56
   1  17  -2    0.57    2.45
  -1  17   2    0.18    2.39
   1  17  -2    0.89    1.98
   1  17  -2    0.31    4.82
  -1 -17   2   -0.08    1.24
   1 -17  -2   -2.89    2.82
   1  17  -1    1.08    2.15
   1  17  -1    3.00    2.67
   1  17  -1    4.22    4.05
  -1  17   1    0.21    2.33
   1 -17  -1    7.16    4.04
   1  17   0    8.10    2.95
   1  17   0    2.69    2.99
  -1  17   0    3.28    2.13
  -1  17   0    2.96    2.75
   1  17   0    7.02    3.42
  -1  17   0    1.26    2.58
  -1 -17   0    5.89    3.61
   1 -17   0    5.08    3.25
   1  17   1    2.77    2.72
   1  17   1    0.73    1.95
  -1  17  -1   -1.21    1.72
  -1  17  -1   -1.37    2.71
  -1  17  -1    3.91    2.96
   1 -17   1    3.03    3.07
  -1 -17  -1    1.54    3.01
   1  17   2   -1.52    2.37
  -1  17  -2    2.67    2.36
  -1  17  -2   -3.79    1.76
   1 -17   2    2.72    1.25
  -1 -17  -2    5.31    3.93
  -1  17  -3    0.10    2.89
  -1  17  -3    0.32    1.97
   1  17   3   -0.87    2.30
   1 -17   3    0.96    3.41
  -1 -17  -3    2.13    3.60
   1  17   4   -1.11    2.79
  -1  17  -4   -0.59    2.76
  -1  17  -4    2.98    2.60
  -1 -17  -4   -2.20    3.56
   1 -17   4    6.57    4.61
  -1  17  -5    9.54    4.52
  -1  17  -5   -2.72    2.51
   1 -17   5    0.09    4.41
  -1 -17  -5   -8.96    2.85
   1  18  -5    2.91    3.79
   1  18  -5    1.56    2.81
   1 -18  -5    5.13    5.65
  -1  18   4    4.94    3.04
   1  18  -4    2.07    3.26
   1  18  -4   -4.17    1.93
   1 -18  -4   -2.45    3.62
  -1  18   3    4.50    3.00
   1  18  -3   10.09    4.49
   1  18  -3    6.20    3.14
   1 -18  -3    4.21    4.50
   1  18  -2    5.74    3.11
   1  18  -2   14.39    4.58
  -1  18   2    8.92    3.57
   1 -18  -2    4.73    4.52
  -1 -18   2    4.52    2.38
   1  18  -1   -1.85    1.81
   1  18  -1   -1.53    2.01
  -1  18   1    1.95    3.12
   1 -18  -1    5.06    3.94
   1  18   0    3.52    2.45
   1  18   0    0.14    2.36
  -1  18   0    4.59    2.84
  -1  18   0    8.44    3.20
   1  18   0    2.41    2.78
   1 -18   0   -2.32    2.84
  -1 -18   0    1.71    2.80
  -1  18  -1    1.96    2.20
  -1  18  -1    0.15    2.37
   1  18   1    1.47    2.74
  -1 -18  -1    1.74    3.58
  -1  18  -2    1.50    2.33
  -1  18  -2   -1.30    1.96
   1  18   2   -3.23    2.50
  -1 -18  -2   -0.87    3.33
  -1  18  -3    0.64    2.35
  -1  18  -3   -0.93    2.53
   1  18   3   -0.97    2.44
  -1 -18  -3    0.47    3.60
  -1  18  -4   11.17    4.59
  -1  18  -4   -0.09    2.36
   1  18   4   -3.35    2.37
   1 -18   4   -2.23    3.45
  -1 -18  -4    0.30    4.16
  -1  18  -5    3.26    3.72
  -1  18  -5   -0.15    2.84
   1 -18   5    1.05    4.86
  -1 -18  -5    1.36    4.42
   1  19  -4    4.73    3.52
   1  19  -4   -4.54    2.93
   1 -19  -4    3.22    4.91
   1  19  -3    1.32    3.00
  -1  19   3    0.88    2.85
   1  19  -3    2.29    2.68
   1 -19  -3    0.18    4.26
   1  19  -2    0.28    2.20
  -1  19   2   -2.59    2.45
   1  19  -2    0.79    3.05
   1 -19  -2   -3.89    3.06
  -1  19   1    0.16    2.89
   1  19  -1    5.27    2.85
   1  19  -1    6.15    3.59
   1 -19  -1   -0.28    3.58
  -1  19   0   -0.26    2.05
  -1  19   0   -0.20    2.68
   1  19   0    3.27    2.57
   1  19   0    3.93    3.20
   1 -19   0   -1.45    2.70
  -1 -19   0    2.94    3.31
  -1  19  -1    1.24    2.90
   1  19   1    1.07    2.78
  -1  19  -1    9.44    3.40
  -1 -19  -1    3.97    3.98
  -1  19  -2    3.32    3.20
  -1  19  -2    3.89    2.71
   1  19   2   -0.99    2.77
  -1 -19  -2    0.89    3.96
  -1  19  -3    1.57    3.34
  -1  19  -3    2.35    2.53
   1  19   3    3.63    3.18
  -1 -19  -3   -0.56    3.55
  -1  19  -4    7.24    4.75
  -1  19  -4    8.05    4.03
   1  19   4    5.76    3.63
  -1 -19  -4    2.82    5.11
   1  20  -4    3.11    3.70
   1  20  -4   -3.06    2.41
   1 -20  -4    2.11    5.24
   1  20  -3    3.20    3.50
   1  20  -3   -2.25    2.40
  -1  20   3   -2.60    2.49
   1 -20  -3   -4.23    3.85
   1  20  -2    3.65    2.92
   1  20  -2   -0.69    2.88
  -1  20   2    3.12    3.33
   1 -20  -2   -4.42    3.24
  -1  20   1   -2.06    2.59
   1  20  -1   -4.07    2.22
   1  20  -1    2.20    2.60
   1 -20  -1    2.92    4.01
  -1  20   0    4.05    2.50
  -1  20   0   -3.09    2.40
   1  20   0    4.49    3.23
   1 -20   0    4.21    3.95
  -1 -20   0    0.20    2.91
  -1  20  -1    2.07    2.71
   1  20   1   -0.56    3.18
  -1  20  -1    2.69    2.90
  -1 -20  -1    0.54    3.73
  -1  20  -2   -2.54    2.18
  -1  20  -2    2.36    3.30
   1  20   2    0.40    3.44
  -1 -20  -2   -1.42    2.72
  -1  20  -3   10.53    4.54
  -1  20  -3   -4.58    2.14
   1  20   3   -0.98    2.87
  -1 -20  -3    0.46    4.31
  -1  20  -4   12.81    5.84
  -1  20  -4    0.56    3.07
   1  20   4    6.34    3.93
  -1 -20  -4   -2.58    4.90
   1  21  -3    0.83    3.04
   1  21  -3    3.39    4.01
   1 -21  -3   -7.48    2.98
  -1  21   2    0.34    3.28
   1  21  -2    6.28    3.66
   1  21  -2   -1.90    2.61
   1 -21  -2   -0.01    4.37
   1  21  -1   -0.94    3.12
   1  21  -1    5.85    3.33
  -1  21   1   -1.22    3.10
   1 -21  -1    0.86    4.10
  -1  21   0    6.27    3.34
  -1  21   0    8.05    3.63
   1  21   0   -1.05    2.98
   1 -21   0    5.13    4.24
  -1  21  -1    6.31    3.92
   1  21   1    2.01    3.53
  -1  21  -1    0.90    3.06
  -1 -21  -1    0.86    3.99
  -1  21  -2    1.14    3.07
   1  21   2   -4.43    2.65
  -1  21  -2    2.68    3.15
  -1 -21  -2    4.88    4.71
   1  21   3   12.69    4.71
  -1  21  -3   -3.48    2.58
  -1  21  -3    0.78    3.52
  -1 -21  -3   -1.34    4.32
  -1  22   1    0.45    3.67
   1  22  -1    2.27    3.58
   1  22  -1    4.36    3.40
   1 -22  -1   -6.26    3.00
   1  22   0   -0.34    3.75
  -1  22   0    2.34    3.12
   1 -22   0    1.79    3.55
  -1  22  -1    0.85    2.77
  -1  22  -1   -5.60    2.64
   1  22   1    3.39    3.41
  -1 -22  -1    3.63    4.32
   2   0  -9    9.27    3.91
   2   0  -8    0.11    2.02
   2   0  -8    1.32    3.15
  -2   0   8   12.66    4.59
   2   0  -7    3.48    3.15
  -2   0   7    3.49    3.22
   2   0  -6   24.33    5.09
  -2   0   6   29.64    6.26
   2   0  -6   31.65    5.96
   2   0  -5    0.88    1.70
   2   0  -5    0.63    1.88
  -2   0   5    4.58    2.42
   2   0  -5    0.59    1.73
   2   0  -4   16.41    3.46
   2   0  -4   15.91    3.49
  -2   0   4   15.98    1.69
  -2   0   4   16.43    3.76
  -2   0   4   16.61    1.63
   2   0  -4   15.63    3.35
   2   0  -3    1.58    1.54
  -2   0   3   -0.16    0.39
  -2   0   3   -1.21    0.99
   2   0  -3   -0.80    1.04
   2   0  -3   -1.20    1.19
   2   0  -2   47.17    4.76
   2   0  -2   45.39    5.11
  -2   0   2   43.70    5.02
   2   0  -2   57.19    5.69
  -2   0   2   46.01    3.68
  -2   0   1    0.60    0.46
   2   0  -1    0.39    0.50
   2   0  -1   -0.82    0.71
  -2   0   1   -0.32    0.73
   2   0  -1    0.20    0.38
  -2   0   0   73.98    5.97
   2   0   1    0.00    0.47
   2   0   1   -0.92    0.69
  -2   0  -1    0.52    0.49
  -2   0  -2  966.30   72.12
   2   0   2  939.39   72.41
   2   0   2  966.52   72.75
   2   0   2 1000.00   72.16
  -2   0  -3   -0.51    0.94
   2   0   3   -0.62    0.87
   2   0   3   -1.00    0.92
   2   0   3    0.91    1.39
   2   0   4   41.64    5.22
   2   0   4   43.19    5.13
  -2   0  -4   49.30    5.60
   2   0   4   48.61    6.56
   2   0   5   -0.67    1.63
  -2   0  -5    0.98    1.64
   2   0   5   -0.12    1.04
  -2   0  -6   29.42    4.95
  -2   0  -6   30.80    5.34
   2   0   6   16.44    4.95
  -2   0  -7   -0.68    1.94
   2   0   7    0.78    3.09
  -2   0  -7   -5.21    1.85
  -2   0  -8   -0.87    4.01
   2   0   8   10.20    5.19
  -2   0  -8    6.15    3.48
   2   1  -9    6.89    3.40
   2  -1  -9    4.26    3.26
   2   1  -8    0.53    3.39
   2   1  -8    1.37    2.57
  -2  -1   8    1.97    3.49
   2  -1  -8    9.12    4.15
  -2   1   7   -0.30    2.32
   2   1  -7    3.83    2.68
   2   1  -7    4.88    3.27
   2  -1  -7   -1.51    2.59
  -2  -1   7    5.95    3.81
   2   1  -6    2.14    2.01
  -2   1   6    3.09    2.87
   2   1  -6    0.67    1.99
  -2   1   6    1.01    0.78
   2  -1  -6   -2.98    1.80
   2  -1  -6    0.16    2.46
  -2  -1   6    0.82    2.44
   2   1  -5   -0.54    1.66
  -2   1   5    4.44    1.15
   2   1  -5    1.37    1.60
   2   1  -5    3.13    2.62
  -2   1   5    2.79    2.12
  -2   1   5    2.42    0.93
   2  -1  -5   -0.06    1.86
  -2  -1   5    0.06    1.86
   2  -1  -5    1.97    2.21
   2  -1  -5    6.73    2.89
   2   1  -4    5.29    2.54
   2   1  -4    9.87    2.67
  -2   1   4    9.30    2.61
   2   1  -4    8.33    2.79
  -2   1   4    9.61    1.56
  -2  -1   4    7.43    2.83
   2  -1  -4    8.21    2.72
   2  -1  -4   12.03    2.95
   2  -1  -4    5.51    2.23
   2   1  -3   -0.14    1.34
   2   1  -3    1.88    1.58
   2   1  -3    2.18    1.60
  -2   1   3    1.11    0.80
  -2   1   3   -0.10    1.31
   2  -1  -3    1.78    1.51
   2  -1  -3   -1.04    0.89
  -2  -1   3   -0.62    0.91
   2  -1  -3    0.31    1.42
   2   1  -2   77.14    7.17
  -2   1   2   81.78    6.29
  -2   1   2   73.56    7.00
   2   1  -2   79.51    7.02
   2  -1  -2   80.49    7.13
  -2  -1   2   73.68    7.16
   2  -1  -2   68.46    6.93
  -2  -1   2   82.24    7.10
   2  -1  -2   78.11    6.84
  -2   1   1   20.18    2.52
  -2   1   1   21.06    2.09
   2   1  -1   20.51    2.38
   2   1  -1   15.24    2.13
  -2   1   1   16.45    2.42
  -2  -1   1   17.86    2.22
  -2  -1   1   17.76    2.35
   2  -1  -1   17.08    1.98
   2  -1  -1   21.28    2.58
   2  -1  -1   15.54    2.36
  -2   1   0    8.70    1.24
   2  -1   0    8.55    0.83
   2  -1   0    8.28    0.91
   2  -1   0    1.70    0.68
  -2  -1   0    8.02    1.04
  -2   1  -1    6.23    1.22
  -2   1  -1    8.94    1.59
   2   1   1    5.20    1.24
  -2  -1  -1    6.25    1.46
   2  -1   1   10.41    1.85
   2  -1   1    7.58    1.56
  -2  -1  -1   10.02    1.44
   2  -1   1    7.43    1.40
  -2   1  -2   28.50    3.91
  -2   1  -2   22.48    3.22
  -2   1  -2   27.12    2.64
   2   1   2   30.67    3.67
   2   1   2   27.28    3.31
  -2   1  -2   30.80    3.52
   2  -1   2   31.27    4.08
  -2  -1  -2   30.01    3.38
   2  -1   2   25.86    3.34
  -2   1  -3   -0.45    1.10
  -2   1  -3    1.34    1.63
  -2   1  -3   -0.78    0.82
   2   1   3    1.58    1.34
   2   1   3    0.99    1.38
  -2  -1  -3    0.57    1.14
   2  -1   3   -1.17    0.80
   2  -1   3    0.10    1.37
   2   1   4   16.67    3.10
   2   1   4   23.20    4.14
   2   1   4   17.01    3.05
  -2   1  -4   16.77    3.89
  -2   1  -4   20.67    3.20
  -2   1  -4   14.11    3.20
   2  -1   4   15.38    2.70
   2  -1   4   20.76    4.27
  -2  -1  -4   16.70    3.23
   2   1   5   22.24    3.91
  -2   1  -5   20.52    4.00
   2   1   5   16.06    3.18
   2   1   5   16.86    4.27
  -2   1  -5   16.78    4.46
  -2  -1  -5   25.18    4.24
   2  -1   5   20.38    4.50
   2   1   6    5.29    3.52
  -2   1  -6    7.74    3.05
  -2   1  -6   13.93    3.46
   2   1   6    9.64    2.51
   2  -1   6    9.25    2.28
   2  -1   6    6.36    3.48
  -2  -1  -6   10.94    3.42
   2   1   7   -2.04    2.36
  -2   1  -7   -2.71    1.92
  -2   1  -7    0.25    2.14
   2  -1   7   -1.92    2.22
  -2  -1  -7   -0.84    2.65
  -2  -1  -7    2.85    2.02
  -2   1  -8    2.92    2.54
   2   1   8   -0.88    2.99
   2  -1   8    0.63    3.94
  -2  -1  -8    0.97    3.34
  -2  -1  -8    4.65    2.85
   2  -2  -9    1.41    4.37
   2   2  -8    7.60    3.74
   2   2  -8    2.45    2.45
   2  -2  -8    1.03    3.57
  -2  -2   8    5.58    4.20
  -2   2   7    4.77    1.22
  -2   2   7    4.66    3.20
   2   2  -7    2.43    2.87
   2   2  -7    4.87    2.40
  -2  -2   7    3.02    3.42
   2  -2  -7    1.38    2.87
   2   2  -6   12.06    3.55
   2   2  -6   12.25    3.66
  -2   2   6    9.75    2.05
  -2   2   6   10.08    2.06
  -2   2   6   14.51    4.09
   2  -2  -6   17.25    4.57
   2  -2  -6   15.60    4.27
  -2  -2   6   11.46    4.28
   2   2  -5    7.10    2.45
   2   2  -5    8.86    2.70
   2   2  -5    5.05    2.65
  -2   2   5    1.64    1.87
   2   2  -5    6.18    3.16
  -2   2   5    8.22    1.80
  -2  -2   5    2.44    2.59
   2  -2  -5    6.19    2.72
   2  -2  -5    4.58    2.65
   2  -2  -5    4.07    2.34
  -2   2   4   18.17    2.55
   2   2  -4   11.79    3.27
   2   2  -4   17.32    3.72
  -2   2   4   16.06    3.48
   2   2  -4   15.47    2.94
   2   2  -4   13.42    3.10
  -2   2   4   13.71    3.25
   2  -2  -4   16.58    3.41
  -2  -2   4   10.27    3.33
   2  -2  -4   22.97    4.30
   2  -2  -4   16.63    3.65
   2   2  -3    7.38    2.49
  -2   2   3    5.65    1.42
   2   2  -3    6.14    2.09
  -2   2   3    8.74    2.18
   2   2  -3    4.79    1.61
  -2   2   3    8.87    2.43
  -2  -2   3    7.36    2.35
   2  -2  -3    6.36    2.25
   2  -2  -3    4.29    1.63
   2   2  -2  160.17   13.37
  -2   2   2  167.46   13.29
   2   2  -2  162.67   12.58
   2   2  -2  146.93   11.98
   2   2  -2  167.10   13.01
  -2   2   2  172.98   12.63
  -2  -2   2  147.47   12.92
  -2  -2   2  179.12   13.59
   2  -2  -2  155.38   13.18
   2  -2  -2  156.95   12.66
   2   2  -1    2.83    1.23
   2   2  -1    3.70    1.13
  -2   2   1    4.29    1.51
   2   2  -1    0.71    1.22
   2   2  -1    4.97    0.88
  -2   2   1    3.21    1.19
  -2  -2   1    5.10    1.23
   2  -2  -1    4.36    1.53
   2  -2  -1    5.09    0.64
  -2  -2   1    4.54    0.89
   2  -2  -1    3.46    1.10
   2  -2  -1    2.80    1.17
  -2  -2   1    3.04    1.25
  -2   2   0  255.98   19.73
  -2   2   0  274.15   20.16
  -2   2   0  273.02   19.78
   2   2   0  242.58   19.92
  -2   2   0  258.71   19.95
   2  -2   0  268.67   19.73
  -2  -2   0  260.63   19.64
   2  -2   0  269.17   19.77
   2  -2   0  270.89   20.15
   2  -2   0  259.69   19.96
  -2  -2   0  267.44   19.97
   2   2   1   34.36    3.67
   2   2   1   32.89    3.27
  -2   2  -1   30.70    3.51
  -2   2  -1   32.99    3.05
  -2  -2  -1   34.24    3.31
   2  -2   1   24.19    3.34
  -2  -2  -1   31.83    3.53
   2  -2   1   36.83    3.94
   2  -2   1   32.77    3.37
  -2   2  -2   20.79    3.38
  -2   2  -2   17.38    2.71
   2   2   2   19.26    2.77
  -2   2  -2   19.20    1.96
  -2   2  -2   21.35    2.90
   2   2   2   24.58    3.14
   2  -2   2   20.54    2.82
  -2  -2  -2   22.28    3.05
   2  -2   2   20.44    3.42
   2  -2   2   24.85    3.04
  -2   2  -3    4.07    2.12
   2   2   3    9.27    2.18
  -2   2  -3    6.14    1.79
   2   2   3    8.36    2.22
  -2   2  -3    5.92    1.48
  -2   2  -3    4.09    1.57
   2  -2   3    8.74    2.65
   2  -2   3    7.08    1.70
  -2  -2  -3    6.47    2.01
  -2   2  -4   20.06    4.24
   2   2   4   22.68    4.02
  -2   2  -4   20.69    3.61
   2   2   4   16.19    3.32
  -2   2  -4   23.13    3.18
   2  -2   4   23.14    4.55
   2  -2   4   10.61    2.38
  -2  -2  -4   18.59    3.48
  -2   2  -5   13.98    3.44
   2   2   5    5.00    1.97
   2   2   5    6.38    2.14
  -2   2  -5    7.82    3.43
   2   2   5    6.95    2.70
  -2   2  -5    5.22    2.15
   2  -2   5   10.13    3.53
  -2  -2  -5   10.41    2.92
   2   2   6   -0.33    2.27
  -2   2  -6   -0.22    1.85
   2   2   6    3.48    2.02
   2   2   6    3.24    1.99
  -2   2  -6   -0.07    1.88
   2  -2   6    2.29    1.51
   2  -2   6   -3.09    1.75
  -2  -2  -6   -1.62    1.89
   2   2   7    5.77    3.41
  -2   2  -7   -0.57    2.20
  -2   2  -7    2.62    2.43
  -2  -2  -7   -1.25    2.60
   2  -2   7    8.40    4.30
   2   2   8    3.62    3.67
  -2   2  -8    2.44    2.51
   2  -2   8   -0.68    3.45
  -2  -2  -8    0.75    1.95
  -2  -2  -8    1.26    3.04
   2   3  -8    1.64    2.60
   2   3  -8    2.25    2.91
  -2  -3   8   -1.84    2.91
   2  -3  -8    1.15    3.02
   2   3  -7   40.18    6.75
  -2   3   7   45.64    4.94
   2   3  -7   29.68    6.23
  -2  -3   7   34.75    8.03
   2  -3  -7   55.71    8.79
   2   3  -6    1.51    1.98
  -2   3   6    1.45    2.17
   2   3  -6    1.26    1.98
  -2   3   6    1.73    1.52
   2  -3  -6    2.39    2.38
   2  -3  -6    0.75    2.71
  -2  -3   6   -1.47    2.30
   2   3  -5   43.41    6.06
   2   3  -5   39.53    6.98
   2   3  -5   40.47    5.92
  -2   3   5   45.97    5.13
  -2   3   5   39.85    6.08
  -2   3   5   38.38    6.26
   2   3  -5   50.56    6.92
  -2  -3   5   40.43    7.07
   2  -3  -5   42.05    6.80
   2  -3  -5   45.11    6.22
  -2   3   4    4.09    1.84
  -2   3   4    1.19    1.22
   2   3  -4    2.47    1.77
  -2   3   4    3.32    1.95
   2   3  -4    5.54    2.07
   2   3  -4    1.20    1.97
   2  -3  -4    2.71    1.97
  -2  -3   4    2.90    2.32
   2  -3  -4    4.33    1.99
  -2   3   3    8.47    2.59
   2   3  -3   12.37    2.31
   2   3  -3   10.37    2.52
  -2   3   3   10.91    2.05
   2   3  -3    7.91    1.18
   2   3  -3    4.45    2.35
  -2   3   3   13.33    2.30
  -2  -3   3    5.48    2.18
   2  -3  -3    6.87    2.38
   2  -3  -3   11.13    2.14
   2   3  -2  123.90    9.79
   2   3  -2  115.39    9.14
   2   3  -2   98.24   10.09
   2   3  -2  119.55   10.10
   2   3  -2  117.15    9.45
  -2   3   2  122.71    9.76
  -2   3   2  113.44   10.15
  -2  -3   2  114.96    9.42
  -2  -3   2  120.86    9.85
   2  -3  -2  141.09   10.56
  -2  -3   2  101.97   10.20
   2  -3  -2  119.87    9.37
   2   3  -1   28.39    2.58
  -2   3   1   26.86    3.51
  -2   3   1   22.62    2.06
  -2   3   1   30.38    3.31
   2   3  -1   23.27    2.20
   2   3  -1   21.14    3.19
   2   3  -1   28.46    3.30
  -2  -3   1   21.33    2.38
   2  -3  -1   22.56    2.03
  -2  -3   1   23.45    2.82
   2  -3  -1   19.83    2.86
  -2  -3   1   24.94    3.23
   2  -3  -1   20.27    3.25
   2  -3  -1   28.88    2.90
   2   3   0   53.54    4.96
  -2   3   0   51.75    5.06
  -2   3   0   57.61    4.94
  -2   3   0   63.75    4.71
   2   3   0   51.37    4.49
   2   3   0   62.22    4.96
  -2  -3   0   55.19    4.49
  -2  -3   0   54.63    4.89
  -2  -3   0   50.41    4.97
   2  -3   0   58.73    4.66
   2  -3   0   63.56    5.23
   2  -3   0   56.16    4.57
   2  -3   0   53.39    4.93
   2  -3   0   59.47    4.87
  -2   3  -1  713.68   50.68
  -2   3  -1  669.75   49.81
   2   3   1  659.21   50.28
  -2   3  -1  665.21   50.07
   2   3   1  685.59   50.46
  -2   3  -1  655.12   50.39
  -2  -3  -1  664.61   50.43
  -2  -3  -1  684.50   50.29
   2  -3   1  698.20   50.71
   2  -3   1  666.30   50.10
   2  -3   1  665.65   49.79
   2  -3   1  624.76   50.35
  -2   3  -2   79.15    7.27
  -2   3  -2   90.08    8.01
  -2   3  -2   78.75    7.16
   2   3   2   84.99    7.54
  -2  -3  -2   82.23    7.48
   2  -3   2   78.75    7.82
   2  -3   2   86.88    7.33
   2  -3   2   87.75    7.26
  -2  -3  -2   89.88    7.48
   2   3   3   24.85    3.67
  -2   3  -3   22.46    2.76
   2   3   3   19.73    3.53
  -2   3  -3   26.33    3.78
  -2   3  -3   24.39    3.39
  -2   3  -3   26.23    4.42
  -2  -3  -3   25.62    3.86
   2  -3   3   18.48    4.02
   2  -3   3   23.85    3.27
  -2  -3  -3   20.66    3.70
   2   3   4   19.66    3.71
  -2   3  -4   14.24    3.21
  -2   3  -4   17.30    2.68
   2   3   4   12.95    3.03
  -2   3  -4   22.80    4.42
   2  -3   4    9.53    2.24
  -2  -3  -4   19.78    3.61
   2  -3   4   18.26    4.06
   2   3   5   17.24    3.95
  -2   3  -5   21.02    4.25
   2   3   5   25.78    4.48
  -2   3  -5   19.64    4.93
  -2   3  -5   16.48    3.68
  -2   3  -5   22.25    3.49
   2  -3   5   18.66    4.65
  -2  -3  -5   16.76    4.01
  -2   3  -6    4.63    2.65
   2   3   6    1.93    1.87
   2   3   6   -0.90    1.50
  -2   3  -6    0.54    2.03
   2   3   6    4.14    2.84
   2  -3   6    0.38    2.63
  -2  -3  -6    0.87    2.84
   2  -3   6    2.65    1.60
  -2   3  -7   -2.44    1.78
  -2   3  -7    0.12    1.82
   2   3   7    3.34    2.74
   2  -3   7    0.47    2.84
  -2  -3  -7    0.02    2.83
  -2   3  -8    1.75    2.05
   2   3   8    1.83    3.41
  -2  -3  -8    2.54    3.33
   2  -3   8   -0.19    3.29
   2   4  -8    1.21    2.42
   2   4  -8   -0.22    2.66
   2  -4  -8    1.88    3.66
  -2  -4   8   -2.07    2.79
   2   4  -7    4.24    2.79
   2   4  -7    8.06    3.34
   2  -4  -7    3.38    3.29
  -2  -4   7    6.40    4.26
  -2   4   6   22.41    3.86
   2   4  -6   20.81    4.58
  -2   4   6   30.52    5.20
   2   4  -6   15.66    3.95
   2  -4  -6   15.93    4.79
   2  -4  -6   37.23    5.65
  -2  -4   6   23.96    5.97
  -2   4   5   -1.00    1.20
   2   4  -5    1.19    1.51
  -2   4   5    0.17    1.67
   2   4  -5    0.58    1.68
   2   4  -5   -2.23    1.98
   2   4  -5   -0.18    1.79
  -2   4   5    2.12    2.01
   2  -4  -5   -0.05    1.56
   2  -4  -5    2.04    2.41
  -2  -4   5   -1.22    2.00
   2   4  -4   13.92    1.79
  -2   4   4   11.49    3.32
  -2   4   4   13.21    2.69
   2   4  -4    6.56    2.60
   2   4  -4   15.90    4.08
  -2   4   4   19.29    3.07
   2   4  -4    6.86    2.33
   2  -4  -4   17.77    2.92
  -2  -4   4   20.68    4.47
   2  -4  -4   12.75    3.52
   2   4  -3    0.54    1.55
   2   4  -3    1.33    0.85
  -2   4   3    0.08    1.15
   2   4  -3    1.01    1.53
   2   4  -3    4.10    2.30
  -2   4   3    2.15    1.75
   2   4  -3    0.64    1.18
  -2  -4   3    3.37    2.31
  -2  -4   3    2.01    1.61
   2  -4  -3    2.70    1.32
   2  -4  -3    2.87    1.17
   2  -4  -3    1.35    1.85
   2   4  -2   18.20    2.57
  -2   4   2   12.22    2.64
   2   4  -2   11.53    2.58
   2   4  -2   11.95    1.98
   2   4  -2   13.83    1.93
  -2   4   2   12.28    2.38
   2   4  -2   10.41    2.74
  -2  -4   2   13.46    2.38
   2  -4  -2   18.23    2.07
  -2  -4   2   12.77    2.95
   2  -4  -2   17.17    3.24
  -2  -4   2    9.86    1.97
   2  -4  -2   13.56    1.64
   2   4  -1    1.31    0.70
   2   4  -1    0.54    1.42
  -2   4   1   -0.09    1.05
   2   4  -1    0.83    1.19
  -2   4   1    1.63    1.46
  -2   4   1    1.37    0.63
   2  -4  -1   -0.16    1.04
  -2  -4   1    1.89    1.01
  -2  -4   1   -0.25    1.13
   2  -4  -1    1.22    0.99
   2  -4  -1    1.54    0.64
  -2  -4   1    0.61    0.67
   2  -4  -1   -1.18    1.28
  -2   4   0    2.20    1.14
   2   4   0    3.03    0.92
  -2   4   0    0.68    1.00
   2   4   0    3.98    1.68
  -2   4   0    5.04    1.53
   2   4   0    2.04    1.06
  -2   4   0    4.57    1.24
  -2  -4   0    5.18    1.05
  -2  -4   0    5.17    1.52
   2  -4   0    5.25    1.29
   2  -4   0    2.10    1.05
   2  -4   0    2.68    1.47
   2  -4   0    4.71    1.51
  -2  -4   0    4.67    1.70
   2   4   1   10.57    2.24
  -2   4  -1    9.69    2.17
   2   4   1    9.93    1.97
  -2   4  -1   11.16    1.78
  -2   4  -1   10.31    1.63
  -2   4  -1    9.24    1.98
   2  -4   1    8.79    1.94
  -2  -4  -1    8.05    1.83
   2  -4   1    9.68    1.76
   2  -4   1   11.25    1.62
   2  -4   1    8.74    2.18
  -2  -4  -1    9.68    2.07
  -2   4  -2  127.42   10.67
  -2   4  -2  111.67    9.32
  -2   4  -2  119.77    9.17
  -2   4  -2  120.97    9.71
   2   4   2  112.63    9.89
  -2   4  -2  127.44    9.99
   2   4   2  122.53   10.22
  -2  -4  -2  126.15   10.25
   2  -4   2  113.60    9.70
   2  -4   2  112.24    9.85
  -2  -4  -2  120.78    9.93
   2  -4   2   95.52   10.23
  -2   4  -3    2.24    2.01
  -2   4  -3    1.09    1.08
  -2   4  -3    0.10    0.87
   2   4   3   -1.65    0.95
  -2   4  -3    0.51    1.08
   2   4   3    0.53    1.53
   2  -4   3   -0.88    0.95
   2  -4   3   -2.04    0.92
   2  -4   3   -0.27    1.65
  -2  -4  -3   -0.92    1.14
  -2  -4  -3    1.61    1.87
  -2   4  -4    5.96    1.61
  -2   4  -4    3.67    1.93
  -2   4  -4    6.06    2.08
  -2   4  -4    9.23    3.18
  -2   4  -4    4.63    1.99
   2   4   4    5.30    2.16
   2   4   4    2.55    2.11
   2  -4   4    5.62    1.79
   2  -4   4    7.12    2.73
  -2  -4  -4    6.83    2.49
  -2  -4  -4    7.56    2.48
  -2   4  -5    0.56    1.76
  -2   4  -5   -0.92    1.21
   2   4   5    1.52    1.81
  -2   4  -5    1.67    1.67
   2   4   5    1.16    1.89
  -2  -4  -5    2.34    2.42
   2  -4   5   -0.18    0.80
  -2  -4  -5    1.83    2.09
   2  -4   5   -1.92    1.76
  -2   4  -6    0.89    2.17
   2   4   6    5.21    2.55
  -2   4  -6    0.51    2.01
  -2   4  -6    1.94    1.78
   2   4   6   -0.47    2.18
   2  -4   6   -3.04    1.80
   2  -4   6    1.67    1.48
  -2  -4  -6   -0.93    1.93
   2   4   7    3.86    3.10
  -2   4  -7    0.82    2.07
  -2   4  -7    5.30    2.89
  -2  -4  -7    3.42    3.23
   2  -4   7   -1.33    2.45
   2   4   8    0.19    3.10
  -2   4  -8    1.68    2.66
  -2  -4  -8   -0.90    3.12
   2  -4   8   -0.89    3.38
   2   5  -8   15.75    4.94
   2   5  -8    8.38    3.81
   2   5  -8   10.11    4.83
   2  -5  -8   16.50    6.09
  -2  -5   8    6.97    5.40
   2   5  -7   -0.57    2.03
   2   5  -7   -0.99    2.16
  -2  -5   7   -2.28    2.96
   2  -5  -7   -1.14    2.80
   2   5  -6   35.75    5.86
   2   5  -6   23.24    5.03
   2  -5  -6   28.61    5.31
   2  -5  -6   29.78    6.43
  -2  -5   6   25.72    6.42
   2   5  -5   43.69    6.19
  -2   5   5   39.44    5.24
  -2   5   5   21.80    5.08
   2   5  -5   31.92    5.18
  -2  -5   5   43.65    7.44
   2  -5  -5   38.08    5.11
   2  -5  -5   32.08    6.09
   2  -5  -5   36.93    5.42
   2   5  -4    0.46    1.30
   2   5  -4    2.61    2.33
  -2   5   4   -1.56    1.08
   2   5  -4   -1.44    1.45
   2   5  -4   -1.35    0.64
  -2   5   4    1.79    1.84
   2   5  -4    2.09    1.55
   2  -5  -4   -3.42    1.34
  -2  -5   4   -2.33    1.58
   2  -5  -4    1.37    1.58
   2  -5  -4   -0.66    1.11
   2   5  -3    2.84    1.15
  -2   5   3    1.61    1.83
   2   5  -3    3.32    1.55
   2   5  -3    1.87    1.89
  -2   5   3    1.06    1.50
   2   5  -3    3.52    2.28
   2   5  -3    2.07    1.33
  -2  -5   3    3.81    2.33
  -2  -5   3    2.52    1.59
  -2  -5   3    3.84    1.64
   2  -5  -3    3.13    1.10
   2  -5  -3    4.69    2.42
   2  -5  -3    5.57    1.58
   2   5  -2   12.77    2.02
  -2   5   2   15.55    2.81
   2   5  -2   18.82    3.57
  -2   5   2   12.12    2.70
   2   5  -2    4.62    2.19
   2   5  -2   13.68    2.10
   2   5  -2   11.95    2.08
   2  -5  -2   13.82    1.86
  -2  -5   2   10.35    2.20
   2  -5  -2   11.83    2.80
   2  -5  -2   11.76    1.14
  -2  -5   2   11.47    2.99
  -2  -5   2   14.76    2.17
  -2   5   1   20.14    2.18
   2   5  -1   20.09    2.36
  -2   5   1   16.35    2.39
   2   5  -1   20.36    3.02
   2   5  -1   17.60    3.09
  -2   5   1   19.60    3.21
  -2   5   1   17.05    2.97
   2   5  -1   18.03    2.94
  -2  -5   1   23.94    2.63
   2  -5  -1   15.32    1.73
  -2  -5   1   20.31    3.06
  -2  -5   1   16.95    2.22
   2  -5  -1   23.07    2.75
   2  -5  -1   21.29    3.31
   2  -5  -1   20.97    2.29
   2   5   0    7.01    1.62
  -2   5   0    7.14    1.38
  -2   5   0    6.67    1.71
  -2   5   0    8.43    2.09
   2   5   0    4.41    1.14
   2   5   0    6.97    1.84
  -2   5   0    7.04    1.51
  -2   5   0    4.59    1.39
  -2  -5   0    6.07    1.83
   2  -5   0    7.72    1.49
   2  -5   0    5.22    1.45
  -2  -5   0    6.22    1.66
  -2  -5   0    5.03    1.16
   2  -5   0    8.38    2.05
   2  -5   0    5.81    1.69
  -2   5  -1   29.99    3.48
   2   5   1   32.19    3.81
  -2   5  -1   32.20    3.59
  -2   5  -1   31.64    4.16
  -2   5  -1   37.40    4.31
   2   5   1   30.75    4.14
   2  -5   1   33.17    3.60
  -2  -5  -1   26.08    3.92
   2  -5   1   27.99    3.94
  -2  -5  -1   35.24    3.91
   2  -5   1   31.82    3.48
   2  -5   1   30.44    4.25
   2   5   2    2.69    1.53
  -2   5  -2    2.50    1.29
   2   5   2    1.77    1.62
  -2   5  -2    2.43    1.84
  -2   5  -2    3.45    1.08
  -2   5  -2    3.78    1.53
  -2   5  -2    4.79    1.07
   2  -5   2    3.48    1.54
  -2  -5  -2   -0.19    1.31
   2  -5   2    4.13    1.33
  -2  -5  -2    2.45    1.38
   2  -5   2    3.08    1.98
  -2   5  -3    1.81    1.32
  -2   5  -3   -0.16    1.36
   2   5   3   -0.75    1.49
  -2   5  -3    0.00    1.05
   2   5   3    0.31    0.98
  -2   5  -3    0.49    0.97
   2  -5   3    0.43    1.21
  -2  -5  -3    0.18    1.58
   2  -5   3    0.52    1.36
   2  -5   3    1.33    1.59
  -2  -5  -3   -1.51    1.13
   2   5   4    4.62    2.35
  -2   5  -4    1.92    1.41
  -2   5  -4    1.71    1.18
   2   5   4    4.04    1.76
  -2   5  -4    3.52    1.79
  -2   5  -4    0.84    1.96
  -2   5  -4    1.68    1.57
  -2  -5  -4    2.84    2.40
  -2  -5  -4    3.66    2.00
   2  -5   4    1.83    1.39
   2  -5   4    2.67    2.05
  -2   5  -5   -0.11    1.36
  -2   5  -5   -1.54    1.05
  -2   5  -5    0.65    1.92
   2   5   5    2.57    2.35
   2   5   5    2.68    1.98
  -2   5  -5    2.06    1.88
  -2  -5  -5   -0.10    2.01
  -2  -5  -5    0.15    1.70
   2  -5   5    1.83    1.92
   2  -5   5    0.07    0.77
  -2   5  -6   -0.29    2.26
  -2   5  -6   -0.87    1.46
   2   5   6   -2.90    1.49
  -2   5  -6   -0.20    1.47
  -2  -5  -6   -0.06    2.14
   2  -5   6    1.98    2.52
   2  -5   6    0.44    1.37
  -2   5  -7    6.07    2.71
  -2   5  -7    2.26    2.81
   2   5   7    3.17    2.93
  -2  -5  -7   12.52    4.57
   2  -5   7    0.91    3.35
   2   5   8    1.63    3.32
  -2   5  -8   11.32    4.13
   2  -5   8    9.34    5.74
  -2  -5  -8   -0.91    3.67
   2   6  -8    9.81    3.88
   2   6  -8    4.63    3.75
  -2  -6   8    3.12    4.30
   2  -6  -8    4.55    4.19
   2   6  -7    0.82    2.43
   2   6  -7    7.16    3.38
   2   6  -7    7.79    4.07
   2  -6  -7    9.60    4.50
  -2  -6   7    8.18    4.84
   2   6  -6   -0.25    2.61
   2   6  -6    2.87    2.64
   2   6  -6    0.52    1.96
   2   6  -6    2.27    2.53
  -2  -6   6   -3.25    2.27
   2  -6  -6    6.74    3.39
   2   6  -5    1.03    1.97
   2   6  -5    4.08    2.24
  -2   6   5   -1.49    1.39
   2   6  -5    2.64    1.15
   2   6  -5    2.35    2.41
   2  -6  -5   -1.12    1.94
  -2  -6   5    0.48    1.95
   2  -6  -5    5.83    2.16
   2   6  -4    2.14    2.42
  -2   6   4   -0.14    1.83
   2   6  -4    1.27    1.08
  -2   6   4   -1.72    1.15
   2   6  -4    0.41    1.34
   2   6  -4    0.64    1.35
   2   6  -4    1.20    1.40
   2  -6  -4    2.83    1.51
   2  -6  -4    2.48    2.24
  -2  -6   4    0.10    2.20
   2   6  -3   12.56    2.53
  -2   6   3    9.87    2.76
   2   6  -3    5.31    2.45
   2   6  -3    8.98    1.97
   2   6  -3   12.28    2.35
   2   6  -3   11.33    3.10
  -2   6   3   12.78    3.42
   2  -6  -3   14.47    2.30
  -2  -6   3    8.04    3.16
  -2  -6   3   11.36    2.43
  -2  -6   3    8.46    2.39
   2  -6  -3   12.11    3.36
   2   6  -2    1.29    0.94
   2   6  -2    0.22    1.32
  -2   6   2    0.50    1.33
  -2   6   2    3.48    1.68
   2   6  -2    0.43    0.92
   2   6  -2    2.48    1.44
  -2   6   2    2.16    1.08
   2  -6  -2    1.50    0.82
  -2  -6   2   -0.20    1.42
   2  -6  -2    2.18    1.22
  -2  -6   2    2.57    1.20
  -2  -6   2    0.93    1.06
   2  -6  -2    2.41    1.61
   2   6  -1    0.74    0.71
  -2   6   1   -0.41    0.64
   2   6  -1    1.02    1.31
  -2   6   1    0.02    1.22
  -2   6   1   -0.16    0.76
   2   6  -1   -0.67    0.62
  -2   6   1    1.65    1.56
   2   6  -1    0.79    1.38
  -2  -6   1    0.50    0.75
   2  -6  -1    0.58    0.52
  -2  -6   1    0.64    1.17
   2  -6  -1    1.33    1.09
   2  -6  -1    0.80    0.83
   2  -6  -1   -0.03    1.30
  -2   6   0   24.05    3.45
  -2   6   0   21.54    3.59
   2   6   0   24.29    2.85
   2   6   0   31.29    3.90
   2   6   0   23.89    3.32
  -2   6   0   29.33    3.19
  -2   6   0   24.66    3.17
  -2   6   0   19.00    2.94
   2  -6   0   20.47    3.43
  -2  -6   0   24.99    3.45
   2  -6   0   24.42    3.19
  -2  -6   0   27.84    2.95
   2  -6   0   30.50    3.79
   2  -6   0   18.76    2.91
  -2  -6   0   19.22    3.38
   2  -6   0   26.78    3.04
  -2   6  -1   36.16    3.73
   2   6   1   27.97    4.18
   2   6   1   29.62    3.78
  -2   6  -1   25.20    4.01
  -2   6  -1   28.75    3.61
  -2   6  -1   28.29    4.08
  -2   6  -1   28.23    3.99
  -2  -6  -1   31.47    3.52
   2  -6   1   32.70    3.66
   2  -6   1   26.46    4.07
   2  -6   1   24.83    3.94
  -2  -6  -1   32.62    4.40
   2  -6   1   27.45    3.47
  -2  -6  -1   30.39    3.75
   2   6   2   37.44    4.53
  -2   6  -2   26.27    4.56
  -2   6  -2   30.98    2.77
   2   6   2   36.03    4.97
  -2   6  -2   32.50    3.89
  -2   6  -2   23.99    4.01
  -2   6  -2   31.27    3.56
  -2  -6  -2   37.70    4.39
  -2  -6  -2   29.58    4.65
   2  -6   2   26.35    4.11
   2  -6   2   26.01    3.77
   2  -6   2   44.09    5.70
  -2   6  -3    3.38    1.53
  -2   6  -3    1.17    2.11
  -2   6  -3    1.61    1.11
   2   6   3    1.28    1.14
   2   6   3   -2.25    1.12
  -2   6  -3    1.11    1.05
  -2   6  -3    2.17    1.41
   2  -6   3    0.60    1.84
  -2  -6  -3    2.55    1.79
   2  -6   3    0.42    1.18
   2  -6   3   -0.25    1.04
  -2  -6  -3    1.53    1.87
  -2   6  -4   -0.25    2.32
   2   6   4   -0.52    1.15
  -2   6  -4    3.47    1.66
  -2   6  -4    3.79    1.80
  -2   6  -4   -0.06    1.42
   2   6   4    2.72    2.08
  -2  -6  -4    0.88    1.81
  -2  -6  -4    2.33    2.33
   2  -6   4    1.88    1.37
   2  -6   4    1.45    1.74
  -2   6  -5   11.22    2.42
  -2   6  -5   14.42    3.32
  -2   6  -5    7.59    2.87
   2   6   5   13.21    3.14
   2   6   5    6.02    3.05
  -2   6  -5   11.39    2.86
   2  -6   5    8.51    3.84
  -2  -6  -5   12.10    3.56
  -2  -6  -5   10.49    3.59
   2  -6   5    4.76    1.92
  -2   6  -6    6.18    2.79
  -2   6  -6   11.11    2.75
   2   6   6    8.36    3.01
  -2   6  -6    8.19    3.32
   2  -6   6    5.61    2.14
   2  -6   6   15.35    5.20
  -2  -6  -6    6.81    3.77
   2   6   7    1.30    2.53
  -2   6  -7    7.30    3.52
  -2  -6  -7    0.52    3.44
   2  -6   7    7.29    4.46
   2   6   8    0.07    2.90
  -2   6  -8    4.51    3.62
  -2  -6  -8    9.41    4.96
   2  -6   8    4.91    4.59
   2   7  -8    4.51    3.85
   2   7  -8    2.69    3.09
   2  -7  -8    7.94    4.88
  -2  -7   8    8.69    5.51
   2   7  -7    5.71    3.27
   2   7  -7    5.53    3.23
   2   7  -7   -0.79    2.30
   2  -7  -7   -0.42    3.07
  -2  -7   7   -1.47    2.68
   2   7  -6   11.15    3.64
   2   7  -6   17.87    4.43
   2   7  -6   16.63    4.47
   2   7  -6   15.05    4.08
   2  -7  -6   17.48    4.09
  -2  -7   6   21.31    5.85
   2  -7  -6   11.01    4.41
   2   7  -5    4.35    2.75
   2   7  -5    9.78    2.87
   2   7  -5    5.89    1.88
   2   7  -5   14.98    3.53
  -2  -7   5    8.90    3.94
   2  -7  -5    8.06    3.64
   2  -7  -5    4.88    2.30
   2   7  -4   16.71    3.42
   2   7  -4   18.44    3.37
  -2   7   4   15.56    4.29
   2   7  -4   13.02    3.73
   2   7  -4   24.97    5.34
   2   7  -4   17.58    2.95
  -2   7   4   25.14    4.24
   2  -7  -4   23.25    3.48
   2  -7  -4   18.48    4.44
  -2  -7   4   20.50    4.82
   2   7  -3   -0.81    0.98
   2   7  -3    1.66    2.19
   2   7  -3    1.70    1.16
  -2   7   3   -1.61    1.31
   2   7  -3    3.58    1.60
  -2   7   3    1.99    1.99
   2   7  -3    1.26    1.92
   2  -7  -3   -0.67    1.98
  -2  -7   3    2.01    1.39
  -2  -7   3    0.77    2.12
  -2  -7   3    2.65    1.43
   2  -7  -3    2.19    1.26
   2   7  -2    5.12    2.27
   2   7  -2    2.57    1.37
  -2   7   2    1.70    1.12
   2   7  -2    1.95    1.14
  -2   7   2    6.11    2.40
   2   7  -2    2.12    1.87
  -2   7   2    7.46    2.39
  -2  -7   2    4.02    2.42
   2  -7  -2    2.86    1.14
  -2  -7   2    2.68    1.30
   2  -7  -2    2.60    2.11
  -2  -7   2    2.09    1.25
   2  -7  -2    3.77    1.59
   2   7  -1   10.67    1.87
  -2   7   1   11.01    1.92
  -2   7   1    9.29    2.46
  -2   7   1   11.52    2.19
   2   7  -1   10.03    2.39
  -2   7   1   13.03    2.95
   2   7  -1   12.18    2.71
   2   7  -1    9.83    2.44
   2  -7  -1   10.10    1.89
   2  -7  -1    9.75    1.55
   2  -7  -1    8.76    2.56
   2  -7  -1   13.09    2.25
  -2  -7   1   10.99    1.88
  -2  -7   1   12.44    2.68
   2   7   0   19.10    3.08
   2   7   0   18.91    2.71
   2   7   0   24.64    3.44
  -2   7   0   22.52    3.14
  -2   7   0   30.50    3.56
  -2   7   0   20.42    2.92
  -2   7   0   19.09    3.36
   2   7   0   17.59    3.25
  -2   7   0   13.57    3.10
  -2  -7   0   24.57    2.85
   2  -7   0   22.87    3.23
  -2  -7   0   17.73    3.38
   2  -7   0   23.12    3.51
  -2  -7   0   23.51    3.52
   2  -7   0   27.49    3.18
   2  -7   0   27.24    3.52
  -2   7  -1   67.10    7.40
  -2   7  -1   75.63    6.90
   2   7   1   64.64    6.23
  -2   7  -1   67.02    5.96
  -2   7  -1   64.32    6.53
   2   7   1   72.14    6.93
  -2   7  -1   64.98    6.27
   2  -7   1   69.35    6.05
   2  -7   1   64.90    7.38
  -2  -7  -1   79.13    6.46
  -2  -7  -1   67.28    6.69
   2  -7   1   60.86    6.15
   2  -7   1   64.36    7.41
  -2  -7  -1   62.54    5.93
   2   7   2   35.73    5.07
  -2   7  -2   32.17    5.01
  -2   7  -2   35.21    3.90
  -2   7  -2   21.12    3.49
   2   7   2   38.41    4.59
  -2   7  -2   21.24    3.96
   2  -7   2   33.35    5.17
   2  -7   2   42.04    5.18
   2  -7   2   29.19    4.01
  -2  -7  -2   25.41    4.55
  -2  -7  -2   27.69    4.02
   2   7   3   15.57    3.65
  -2   7  -3   18.69    3.41
   2   7   3   15.12    2.41
  -2   7  -3   16.36    2.56
  -2   7  -3   14.97    2.99
  -2   7  -3   19.45    4.43
  -2   7  -3   16.96    2.49
  -2  -7  -3   16.72    3.84
   2  -7   3   19.76    3.49
  -2  -7  -3   18.86    3.41
   2  -7   3   23.42    4.71
   2  -7   3   21.00    3.46
  -2   7  -4   -2.08    1.88
  -2   7  -4    2.44    1.49
  -2   7  -4    2.91    1.28
   2   7   4    2.33    1.42
  -2   7  -4   -1.20    1.26
  -2   7  -4    4.47    2.08
   2   7   4    3.86    2.57
  -2  -7  -4   -0.14    2.01
   2  -7   4   -0.19    1.26
   2  -7   4    1.83    1.62
  -2  -7  -4   -0.35    1.62
   2  -7   4    1.18    2.01
  -2   7  -5   17.80    3.60
  -2   7  -5   14.49    2.88
  -2   7  -5   17.89    3.98
   2   7   5   15.78    3.24
  -2   7  -5   23.15    3.97
  -2  -7  -5   15.88    4.54
   2  -7   5   14.40    4.81
   2  -7   5   16.37    3.29
  -2  -7  -5   19.75    4.52
   2   7   6   22.96    4.46
  -2   7  -6   17.91    3.43
  -2   7  -6   20.81    4.07
  -2   7  -6   22.42    4.86
  -2   7  -6   20.90    4.55
  -2  -7  -6   17.43    4.96
   2  -7   6   22.75    6.10
   2  -7   6   24.85    3.76
  -2   7  -7    9.21    4.01
   2   7   7   10.55    3.48
   2  -7   7   11.50    5.17
  -2  -7  -7   13.99    5.37
  -2   7  -8    9.32    4.10
   2  -7   8    4.57    4.73
  -2  -7  -8    3.22    4.68
   2   8  -8    9.34    4.77
   2   8  -8    5.05    3.49
   2  -8  -8    2.37    5.15
  -2  -8   8   10.03    5.14
   2   8  -7    2.44    3.30
   2   8  -7    1.63    2.79
   2   8  -7    0.85    2.49
   2  -8  -7    0.87    3.33
  -2  -8   7   -3.48    2.63
   2   8  -6    6.58    1.96
   2   8  -6    5.99    2.66
   2   8  -6   12.73    3.53
   2   8  -6    8.13    3.76
   2  -8  -6   10.03    3.10
  -2  -8   6    0.06    2.74
   2  -8  -6    7.08    4.02
   2   8  -5    6.86    2.95
   2   8  -5    1.67    1.67
   2   8  -5    9.01    3.19
   2   8  -5    5.93    2.55
   2  -8  -5    6.68    3.62
  -2  -8   5    1.28    2.45
   2  -8  -5    8.86    2.69
   2   8  -4    3.19    2.57
   2   8  -4    4.62    1.94
   2   8  -4    2.15    1.79
   2   8  -4    1.72    1.72
  -2   8   4    2.60    2.26
  -2   8   4    5.69    2.87
  -2  -8   4    2.80    2.88
   2  -8  -4    8.89    3.15
  -2  -8   4    4.86    1.99
   2  -8  -4    3.46    1.83
   2   8  -3    0.34    1.27
   2   8  -3   -0.62    1.04
  -2   8   3    0.78    1.87
  -2   8   3   -0.81    1.46
   2   8  -3    0.09    1.60
   2   8  -3    0.39    1.21
   2  -8  -3    0.04    0.94
   2  -8  -3    0.20    1.03
  -2  -8   3   -0.34    1.07
  -2  -8   3    1.50    1.28
  -2  -8   3    1.73    2.21
   2  -8  -3   -3.33    1.44
  -2   8   2   32.66    5.11
   2   8  -2   38.22    4.25
  -2   8   2   37.60    5.69
   2   8  -2   29.09    4.44
   2   8  -2   32.51    5.07
  -2   8   2   33.70    4.04
   2   8  -2   36.16    4.92
   2   8  -2   39.61    5.82
   2  -8  -2   39.59    4.66
   2  -8  -2   38.57    5.82
  -2  -8   2   29.85    5.41
  -2  -8   2   30.30    3.98
   2  -8  -2   34.87    4.02
  -2  -8   2   37.28    4.36
   2   8  -1   23.45    3.85
  -2   8   1   17.45    3.66
  -2   8   1   20.73    3.81
  -2   8   1   13.27    2.60
   2   8  -1   18.92    2.67
   2   8  -1   18.97    3.66
   2   8  -1   13.08    3.11
  -2   8   1   18.58    2.70
  -2  -8   1   18.70    3.46
   2  -8  -1   17.30    2.29
   2  -8  -1   16.46    3.57
   2  -8  -1   15.59    2.62
   2  -8  -1   19.53    2.92
  -2  -8   1   20.10    2.72
  -2   8   0   20.85    3.18
  -2   8   0   19.93    3.50
  -2   8   0   19.90    3.74
  -2   8   0   17.99    2.93
   2   8   0   18.56    3.11
  -2   8   0   17.30    2.79
   2   8   0   18.76    2.71
   2   8   0   19.82    3.60
   2   8   0   18.54    3.26
  -2  -8   0   13.35    3.15
   2  -8   0   16.99    2.69
  -2  -8   0   17.02    3.11
   2  -8   0   14.38    3.08
  -2  -8   0   18.75    2.62
   2  -8   0   18.78    3.03
   2  -8   0   17.40    2.94
  -2   8  -1   80.88    7.57
  -2   8  -1   75.68    6.88
  -2   8  -1   82.08    8.70
   2   8   1   74.70    7.15
  -2   8  -1   76.44    7.30
  -2   8  -1   72.05    7.53
   2   8   1   75.98    8.67
  -2  -8  -1   76.34    7.81
   2  -8   1   75.82    7.80
   2  -8   1   75.13    7.20
  -2  -8  -1   80.72    6.92
   2  -8   1   74.61    8.41
  -2  -8  -1   85.06    7.32
   2  -8   1   78.83    6.92
  -2   8  -2   15.91    2.75
  -2   8  -2   13.10    2.67
   2   8   2   15.89    3.00
  -2   8  -2   10.85    2.99
  -2   8  -2   23.19    4.19
   2   8   2   18.42    3.74
  -2   8  -2   16.22    3.37
   2  -8   2   15.13    3.59
  -2  -8  -2   16.68    3.61
   2  -8   2   12.61    2.65
  -2  -8  -2   15.18    2.89
   2  -8   2   16.86    3.36
  -2  -8  -2   16.15    2.92
   2   8   3   22.90    2.81
   2   8   3   24.51    3.95
  -2   8  -3   24.08    2.74
  -2   8  -3   12.40    3.76
  -2   8  -3   17.47    3.38
  -2   8  -3   22.34    3.23
  -2   8  -3   15.76    3.62
   2   8   3   18.75    4.21
   2  -8   3   29.32    4.15
  -2  -8  -3   27.79    4.19
   2  -8   3   22.09    5.02
  -2  -8  -3   20.68    4.37
   2  -8   3   26.88    4.16
  -2   8  -4    2.53    1.83
  -2   8  -4   -0.23    1.28
   2   8   4    1.21    1.95
  -2   8  -4    3.03    1.56
   2   8   4    3.58    1.49
  -2  -8  -4    3.93    2.25
   2  -8   4   -1.26    1.26
  -2  -8  -4    4.26    2.97
   2  -8   4    1.06    1.63
  -2   8  -5   -0.67    1.41
  -2   8  -5    1.12    1.78
  -2   8  -5    0.53    1.78
  -2   8  -5   -0.09    1.79
   2   8   5    0.51    1.49
  -2  -8  -5   -1.64    1.64
   2  -8   5   -0.07    1.42
  -2  -8  -5    0.20    2.55
   2  -8   5    4.57    3.21
  -2   8  -6   -0.13    2.12
  -2   8  -6    3.19    1.81
   2   8   6    2.13    2.03
  -2   8  -6    3.53    2.77
   2  -8   6   -0.83    2.50
  -2  -8  -6    1.70    3.29
  -2   8  -7   -3.64    2.06
   2   8   7   -1.54    1.96
  -2  -8  -7   -1.48    3.65
   2  -8   7   -1.84    1.90
  -2   8  -8    2.56    3.69
   2  -8   8   10.72    5.20
  -2  -8  -8    0.86    4.57
   2   9  -8    0.11    3.04
   2   9  -8    4.98    3.95
   2  -9  -8    7.87    5.82
   2   9  -7    2.44    2.60
   2   9  -7    4.52    3.03
   2   9  -7    2.09    2.93
   2  -9  -7    8.44    4.75
  -2  -9   7    1.19    3.37
   2   9  -6   -0.11    2.43
   2   9  -6    3.47    2.76
   2   9  -6    1.19    1.59
   2   9  -6   -0.06    2.31
  -2  -9   6   -2.00    1.66
   2  -9  -6    5.43    2.84
   2  -9  -6    5.85    4.29
   2   9  -5   13.52    3.50
   2   9  -5   14.24    3.27
   2   9  -5   14.81    3.71
   2   9  -5   19.41    4.92
  -2  -9   5   14.00    5.07
   2  -9  -5   18.86    5.38
   2  -9  -5   17.96    3.62
   2   9  -4   19.83    3.61
   2   9  -4   26.23    4.09
   2   9  -4   18.02    4.43
   2   9  -4   21.74    3.73
  -2  -9   4   18.29    3.63
  -2  -9   4   19.67    3.79
  -2  -9   4   20.17    5.23
   2  -9  -4   17.81    3.23
   2  -9  -4   21.88    5.19
  -2   9   3   11.56    2.47
   2   9  -3    9.92    3.33
   2   9  -3    8.25    2.48
   2   9  -3   16.07    3.33
  -2   9   3    7.58    2.96
   2   9  -3    6.54    3.16
   2   9  -3   12.48    2.50
  -2   9   3    5.44    2.74
   2  -9  -3   10.94    2.20
  -2  -9   3   10.78    3.50
  -2  -9   3    9.19    2.40
   2  -9  -3    7.37    2.36
  -2  -9   3   10.71    2.40
   2  -9  -3    8.49    3.46
   2   9  -2   -1.43    1.51
  -2   9   2    3.36    2.30
   2   9  -2    0.59    1.09
   2   9  -2   -1.02    1.12
   2   9  -2   -0.38    1.21
  -2   9   2    0.58    1.11
  -2   9   2    0.76    1.63
   2   9  -2   -1.07    1.48
  -2  -9   2    0.33    0.94
   2  -9  -2    0.45    1.09
  -2  -9   2   -1.38    1.05
   2  -9  -2   -0.45    1.14
   2  -9  -2    3.05    2.03
  -2  -9   2    3.90    1.58
   2   9  -1   19.10    2.91
   2   9  -1   26.97    4.22
  -2   9   1   22.29    3.13
   2   9  -1   16.88    3.63
   2   9  -1   21.11    3.94
  -2   9   1   27.05    4.57
  -2   9   1   19.98    3.28
  -2   9   1   24.51    4.42
  -2  -9   1   22.67    3.11
   2  -9  -1   20.38    3.12
   2  -9  -1   19.24    3.17
  -2  -9   1   21.07    3.93
   2  -9  -1   18.57    3.99
   2   9   0   34.69    4.24
  -2   9   0   36.67    4.65
  -2   9   0   38.75    4.50
   2   9   0   33.88    4.75
   2   9   0   36.94    4.82
  -2   9   0   34.61    4.50
  -2   9   0   30.48    4.86
  -2   9   0   37.26    5.44
   2   9   0   26.15    4.74
   2  -9   0   32.21    4.97
  -2  -9   0   31.84    5.11
   2  -9   0   41.29    4.94
   2  -9   0   34.55    4.28
  -2  -9   0   41.67    4.37
  -2  -9   0   36.60    5.04
   2  -9   0   34.69    4.62
  -2   9  -1    1.23    1.55
  -2   9  -1    2.16    1.28
   2   9   1    0.45    1.62
  -2   9  -1    1.14    1.65
  -2   9  -1    3.60    1.93
  -2   9  -1    3.08    1.89
   2   9   1    1.38    1.38
   2   9   1    1.38    1.28
  -2  -9  -1    0.18    1.77
  -2  -9  -1    1.87    1.28
   2  -9   1    1.14    1.45
  -2  -9  -1    0.12    1.24
   2  -9   1    0.17    1.09
   2  -9   1    2.41    1.74
  -2   9  -2   10.04    2.95
   2   9   2    3.61    1.77
  -2   9  -2    3.22    1.63
  -2   9  -2    3.93    1.83
  -2   9  -2    1.78    1.87
  -2   9  -2    2.88    2.47
   2   9   2    6.99    2.84
  -2  -9  -2    6.24    2.49
   2  -9   2    7.72    2.85
   2  -9   2    3.35    1.66
  -2  -9  -2    7.20    2.10
   2  -9   2    8.01    2.50
  -2  -9  -2    8.69    2.09
  -2   9  -3    4.81    2.49
   2   9   3   13.23    3.12
  -2   9  -3    9.44    2.99
  -2   9  -3    4.50    2.51
  -2   9  -3    4.70    1.89
   2   9   3    6.02    2.57
  -2   9  -3    9.75    2.35
   2  -9   3    7.22    2.59
   2  -9   3    7.69    3.17
  -2  -9  -3    9.65    3.35
   2  -9   3    6.12    2.29
  -2  -9  -3    6.07    2.31
  -2   9  -4    5.66    1.73
  -2   9  -4    5.37    2.69
   2   9   4    5.71    1.63
  -2   9  -4    2.01    1.83
  -2   9  -4    7.59    2.14
  -2  -9  -4    6.35    2.57
   2  -9   4    7.71    2.61
   2  -9   4    5.32    3.10
  -2  -9  -4   -2.51    2.13
  -2   9  -5    2.05    1.82
  -2   9  -5   -1.78    1.85
  -2   9  -5    0.40    1.52
  -2   9  -5    3.22    2.17
   2   9   5    1.81    1.56
   2  -9   5    1.87    3.20
  -2  -9  -5    4.83    2.94
  -2  -9  -5    3.35    3.17
  -2   9  -6   21.89    5.25
   2   9   6   20.43    3.82
  -2   9  -6   12.04    4.02
  -2   9  -6   20.92    3.58
   2  -9   6   18.76    6.34
  -2  -9  -6   11.75    4.79
  -2   9  -7    1.70    2.87
   2  -9   7   -1.70    3.04
  -2  -9  -7   -2.35    4.20
  -2   9  -8    1.20    2.92
  -2   9  -8   -3.07    2.32
   2  -9   8   10.99    5.48
  -2  -9  -8    1.00    4.63
   2  10  -8    2.69    3.33
   2  10  -8   -0.65    2.82
   2 -10  -8    2.57    4.59
   2  10  -7    6.79    3.88
   2  10  -7    7.54    4.08
   2  10  -7    4.18    3.04
  -2 -10   7    7.54    5.08
   2 -10  -7   -1.23    3.58
   2  10  -6    5.47    3.17
   2  10  -6   -1.48    1.51
   2  10  -6    0.57    2.49
  -2 -10   6   -0.97    3.15
   2 -10  -6    5.87    4.06
   2 -10  -6   -2.60    3.25
   2  10  -5    5.45    2.53
   2  10  -5   15.47    3.63
   2  10  -5    8.00    2.96
   2  10  -5    4.60    3.16
   2 -10  -5    6.67    3.91
  -2 -10   5    8.84    4.17
   2 -10  -5   12.93    3.15
   2  10  -4   22.40    4.27
   2  10  -4   13.54    3.35
   2  10  -4   14.17    3.14
  -2 -10   4   14.25    3.19
  -2 -10   4   10.51    4.09
   2 -10  -4   13.61    2.84
   2 -10  -4    6.27    3.62
  -2 -10   4   15.30    3.33
   2  10  -3   16.36    3.58
  -2  10   3    9.67    3.18
   2  10  -3   12.20    3.95
  -2  10   3    8.04    2.30
   2  10  -3   12.62    3.64
   2  10  -3    7.61    2.46
   2  10  -3   11.54    2.56
  -2  10   3   11.82    4.34
  -2 -10   3   12.68    2.73
   2 -10  -3   12.32    2.37
   2 -10  -3   11.58    3.81
  -2 -10   3   13.08    2.55
  -2 -10   3    5.44    3.24
   2  10  -2   -0.51    1.92
  -2  10   2    5.13    2.59
   2  10  -2    2.80    2.13
  -2  10   2    0.26    1.50
   2  10  -2    0.73    1.24
   2  10  -2    0.26    1.47
   2  10  -2    1.35    2.25
  -2  10   2    2.72    1.50
   2 -10  -2    2.00    1.63
   2 -10  -2    3.56    1.60
  -2 -10   2    3.91    1.60
  -2 -10   2    1.95    1.21
   2 -10  -2    4.59    2.61
   2  10  -1   90.98   10.08
  -2  10   1   94.85    8.31
  -2  10   1   94.69   10.49
   2  10  -1   96.78    9.00
   2  10  -1  104.41    9.18
   2  10  -1   87.10    7.95
  -2  10   1  105.08   10.72
  -2  10   1   89.23    8.05
   2  10  -1   88.98    8.81
   2 -10  -1   85.69    8.11
  -2 -10   1   89.32    7.95
   2 -10  -1   95.38    9.34
  -2 -10   1   88.41    9.97
   2 -10  -1   83.23    8.17
  -2  10   0    7.48    2.67
   2  10   0    4.58    2.29
  -2  10   0    3.30    1.70
   2  10   0    6.36    2.09
   2  10   0    6.96    2.09
  -2  10   0    4.44    1.89
   2  10   0    2.96    1.55
  -2  10   0    7.11    2.63
  -2  10   0    4.79    1.69
   2 -10   0    2.49    1.33
  -2 -10   0    5.14    2.16
  -2 -10   0    3.29    2.20
  -2 -10   0    5.80    1.69
   2 -10   0    1.72    1.94
   2 -10   0    3.90    1.78
   2 -10   0    5.81    2.04
  -2  10  -1   44.65    5.80
   2  10   1   32.24    4.30
   2  10   1   30.43    4.67
  -2  10  -1   39.98    5.38
  -2  10  -1   29.77    4.32
  -2  10  -1   35.04    5.22
   2  10   1   28.26    5.19
  -2  10  -1   33.09    5.40
  -2 -10  -1   40.26    4.69
  -2 -10  -1   40.74    5.23
   2 -10   1   39.61    4.69
  -2 -10  -1   41.69    5.95
   2 -10   1   36.93    5.56
   2 -10   1   31.94    4.79
   2  10   2    1.33    1.94
  -2  10  -2    0.32    1.67
   2  10   2    3.33    1.76
  -2  10  -2    0.39    1.72
  -2  10  -2   -0.21    1.84
  -2  10  -2   -1.38    1.33
  -2  10  -2   -0.50    0.81
   2 -10   2    1.31    1.98
  -2 -10  -2    0.94    1.59
   2 -10   2    0.18    1.26
  -2 -10  -2   -0.03    1.18
  -2 -10  -2    0.91    1.73
  -2  10  -3  128.31   11.27
   2  10   3  135.32   11.91
   2  10   3  119.18   12.73
  -2  10  -3  137.67   12.40
  -2  10  -3  139.81   14.81
  -2  10  -3  119.17   11.27
  -2  10  -3  124.47   12.51
  -2 -10  -3  149.67   11.85
  -2 -10  -3  124.24   11.48
  -2 -10  -3  123.21   12.70
   2 -10   3  173.19   14.24
   2 -10   3  117.32   11.40
  -2  10  -4    0.99    1.85
   2  10   4    1.25    0.93
  -2  10  -4   -0.32    1.49
  -2  10  -4    2.27    1.33
  -2  10  -4   -0.48    1.47
  -2  10  -4    0.40    2.22
  -2 -10  -4    1.77    2.13
   2 -10   4   -1.88    1.72
  -2 -10  -4   -0.33    2.51
  -2  10  -5    6.47    2.73
  -2  10  -5    4.76    2.26
  -2  10  -5    4.78    2.14
  -2  10  -5    4.30    2.70
   2  10   5    6.01    1.86
  -2  10  -5    4.42    3.07
  -2 -10  -5    2.93    3.09
   2 -10   5   14.05    4.95
  -2 -10  -5   -0.27    3.04
  -2  10  -6    2.86    2.13
  -2  10  -6    8.19    3.32
  -2  10  -6    6.02    3.36
   2  10   6    1.12    1.56
  -2 -10  -6    4.01    3.84
   2 -10   6    1.35    3.60
  -2  10  -7    4.87    3.54
  -2  10  -7   -0.02    2.69
   2 -10   7    4.75    5.06
  -2 -10  -7    5.32    4.91
   2 -10   8   -1.62    3.69
   2  11  -7    2.22    2.65
   2  11  -7   -0.49    2.81
   2 -11  -7   -3.25    3.25
  -2 -11   7    1.54    3.84
   2  11  -6    0.77    2.41
   2  11  -6    9.86    4.46
  -2 -11   6   12.04    4.87
   2 -11  -6    6.59    4.50
   2  11  -5   -0.99    1.90
   2  11  -5    0.24    1.79
   2  11  -5    1.03    2.77
   2  11  -5    1.25    2.94
  -2 -11   5    1.51    3.33
   2 -11  -5    3.13    2.20
   2 -11  -5    5.13    3.55
   2  11  -4   22.71    5.23
   2  11  -4   22.87    4.16
   2  11  -4   25.23    4.64
  -2 -11   4   20.88    3.86
  -2 -11   4   30.34    6.84
   2 -11  -4   22.33    5.58
   2 -11  -4   25.26    3.91
  -2  11   3    1.63    1.65
   2  11  -3    0.69    1.63
   2  11  -3    0.69    1.43
   2  11  -3    0.58    2.04
   2  11  -3   -2.76    1.58
   2 -11  -3   -0.51    2.23
  -2 -11   3    2.03    1.43
  -2 -11   3    2.07    2.59
  -2 -11   3   -0.19    1.14
   2 -11  -3    2.28    1.34
  -2  11   2    1.85    1.44
  -2  11   2    5.30    2.63
   2  11  -2    5.12    1.65
  -2  11   2    4.94    2.58
   2  11  -2    1.71    1.86
   2  11  -2    2.86    2.22
   2  11  -2   -1.13    1.74
   2  11  -2    4.65    2.46
   2 -11  -2    4.97    1.96
   2 -11  -2   -0.05    1.47
  -2 -11   2    1.60    1.24
  -2 -11   2    2.28    1.69
   2 -11  -2    5.17    2.82
   2  11  -1   15.06    2.81
  -2  11   1   18.19    3.21
  -2  11   1   17.09    3.06
   2  11  -1   17.25    3.80
  -2  11   1   17.42    4.00
   2  11  -1   13.90    3.39
   2  11  -1   15.56    3.70
  -2  11   1   17.79    4.09
   2  11  -1   20.87    4.14
  -2 -11   1   19.36    3.05
   2 -11  -1   16.43    3.01
   2 -11  -1   16.69    3.16
  -2 -11   1   12.37    3.35
   2 -11  -1   18.81    4.14
   2  11   0    6.99    2.32
  -2  11   0    8.60    2.39
   2  11   0   10.98    2.37
   2  11   0    8.77    3.12
  -2  11   0    4.13    1.79
  -2  11   0    8.62    2.98
  -2  11   0    9.99    3.24
   2  11   0    5.30    2.14
  -2  11   0    8.72    2.39
   2 -11   0   13.40    3.33
   2 -11   0   10.29    2.42
   2 -11   0    9.49    2.52
   2 -11   0    6.21    2.31
  -2 -11   0    7.84    2.05
  -2 -11   0   10.54    2.88
  -2 -11   0    3.98    2.34
  -2  11  -1    2.40    2.02
  -2  11  -1   -0.26    1.58
  -2  11  -1    6.40    2.06
  -2  11  -1    1.30    1.65
   2  11   1    1.31    2.14
   2  11   1    0.20    1.50
   2  11   1    3.62    1.66
  -2  11  -1    6.00    2.29
  -2 -11  -1    3.92    2.01
  -2 -11  -1    5.24    1.78
   2 -11   1    7.44    2.55
   2 -11   1    2.71    1.91
   2 -11   1    2.64    1.65
  -2 -11  -1    4.34    2.47
  -2  11  -2   85.25    9.53
   2  11   2   84.04    6.84
   2  11   2   76.20    8.51
  -2  11  -2   83.80    7.90
  -2  11  -2   72.72    9.10
  -2  11  -2   66.71    7.09
  -2  11  -2   79.31    9.78
   2  11   2   78.47    9.88
   2 -11   2   70.59    9.58
  -2 -11  -2   75.69    9.62
  -2 -11  -2   79.49    7.49
  -2 -11  -2   76.65    8.51
   2 -11   2   66.43    7.99
  -2  11  -3    0.73    1.56
  -2  11  -3   -2.49    1.54
   2  11   3    1.57    1.97
  -2  11  -3    1.72    1.93
  -2  11  -3    2.94    2.21
  -2 -11  -3   -1.48    2.14
  -2 -11  -3    4.27    2.06
   2 -11   3    2.99    2.89
  -2  11  -4    7.64    2.65
  -2  11  -4    3.89    2.89
  -2  11  -4    3.72    2.84
   2  11   4    8.86    1.32
  -2  11  -4    8.08    2.83
   2 -11   4   10.68    4.54
  -2 -11  -4    7.75    3.04
  -2 -11  -4    6.18    3.96
  -2  11  -5   -0.40    2.40
  -2  11  -5   -2.34    2.28
  -2  11  -5   -2.36    1.51
   2  11   5   -0.89    0.89
  -2  11  -5   -0.34    1.97
  -2  11  -5   -2.93    1.68
  -2 -11  -5   -4.67    2.22
   2 -11   5   -1.12    2.71
  -2  11  -6    0.84    2.02
  -2  11  -6    1.38    2.58
  -2 -11  -6    0.89    3.83
   2 -11   6    2.02    3.86
  -2  11  -7    5.94    4.16
  -2  11  -7    1.11    3.15
   2 -11   7    7.37    4.75
  -2 -11  -7   -4.11    3.90
   2  12  -7    3.75    3.16
   2  12  -7   -0.02    3.31
   2 -12  -7   -1.72    3.64
   2  12  -6    1.18    3.06
   2  12  -6    2.32    2.60
  -2 -12   6    7.71    4.76
   2 -12  -6   10.18    5.43
   2  12  -5   11.39    3.44
   2  12  -5   11.81    4.24
   2  12  -5   11.02    4.39
  -2 -12   5    6.35    4.42
   2 -12  -5   10.54    4.84
   2 -12  -5    7.67    2.68
   2  12  -4    1.28    2.72
   2  12  -4    3.25    2.34
   2  12  -4    1.04    1.89
   2 -12  -4    1.26    3.12
  -2 -12   4    3.55    3.46
  -2 -12   4    5.04    2.16
   2 -12  -4    4.98    2.00
   2  12  -3   12.45    2.91
   2  12  -3   14.50    3.86
   2  12  -3   10.36    3.13
   2  12  -3   10.07    3.43
  -2  12   3   10.70    2.76
   2 -12  -3   15.05    4.35
  -2 -12   3    7.56    2.24
   2 -12  -3   11.39    2.62
  -2 -12   3   13.65    3.19
   2  12  -2    2.27    2.16
   2  12  -2    1.90    1.51
   2  12  -2    3.55    2.48
  -2  12   2    2.60    1.72
   2  12  -2    4.66    2.65
   2  12  -2    3.12    2.14
   2 -12  -2    0.11    2.23
   2 -12  -2    2.24    1.73
  -2 -12   2    2.62    1.42
  -2 -12   2    4.75    2.02
   2  12  -1   20.01    3.36
   2  12  -1   13.47    3.60
   2  12  -1   22.68    4.41
   2  12  -1   13.67    3.49
  -2  12   1   29.63    5.41
  -2  12   1   16.44    3.23
  -2  12   1   15.34    3.96
   2  12  -1   14.87    3.90
  -2  12   1   12.40    3.12
   2 -12  -1   12.37    3.13
  -2 -12   1   19.97    4.24
   2 -12  -1   19.04    4.33
  -2 -12   1   20.72    3.45
   2 -12  -1   22.57    3.66
   2  12   0   10.41    2.96
  -2  12   0    4.60    2.60
  -2  12   0   11.61    3.48
   2  12   0   10.83    2.59
   2  12   0   11.77    2.85
  -2  12   0    6.82    2.33
  -2  12   0   14.57    2.79
  -2  12   0    6.69    2.35
   2  12   0    5.31    2.85
  -2 -12   0    8.83    2.81
   2 -12   0   10.28    2.72
   2 -12   0   14.50    3.63
  -2 -12   0    8.31    2.27
  -2 -12   0   10.72    3.33
   2 -12   0    5.68    2.07
   2 -12   0    8.50    2.49
  -2  12  -1   -0.14    1.65
  -2  12  -1   -2.13    1.72
   2  12   1    0.75    2.05
  -2  12  -1   -0.16    1.04
   2  12   1    0.63    1.44
  -2  12  -1   -0.93    1.52
  -2  12  -1    0.84    1.38
   2  12   1   -2.40    1.37
   2 -12   1   -0.76    1.22
  -2 -12  -1   -0.64    1.17
  -2 -12  -1    0.92    1.57
   2 -12   1   -0.46    1.50
   2 -12   1    0.60    1.75
  -2 -12  -1   -1.64    1.78
  -2  12  -2    1.14    2.25
  -2  12  -2    3.84    2.32
   2  12   2    7.88    2.57
  -2  12  -2    3.06    1.75
  -2  12  -2    4.22    2.40
   2  12   2    5.34    1.65
  -2  12  -2    4.14    2.67
  -2 -12  -2    6.60    2.34
  -2 -12  -2    5.81    2.74
   2 -12   2   12.72    3.75
  -2 -12  -2    7.41    2.90
   2  12   3   23.56    2.28
  -2  12  -3   27.31    4.54
  -2  12  -3   20.19    3.98
  -2  12  -3   33.10    5.70
  -2  12  -3   22.88    5.20
   2  12   3   31.78    5.06
   2 -12   3   13.00    4.45
  -2 -12  -3   22.98    4.35
  -2 -12  -3   23.63    5.49
  -2  12  -4    0.27    2.20
  -2  12  -4   -0.69    1.57
  -2  12  -4   -2.09    1.90
  -2  12  -4    9.80    3.41
  -2 -12  -4    1.55    2.21
   2 -12   4   -0.01    2.88
  -2 -12  -4    0.08    2.51
  -2  12  -5    5.01    2.75
  -2  12  -5    0.55    1.98
  -2 -12  -5    2.69    3.47
   2 -12   5    1.24    3.11
  -2  12  -6    0.50    2.33
  -2  12  -6    5.91    3.76
  -2 -12  -6    2.61    3.93
   2 -12   6    0.55    3.67
  -2  12  -7    0.32    3.06
  -2  12  -7    1.03    2.95
  -2 -12  -7    6.59    5.72
   2 -12   7    4.98    5.09
   2  13  -7   -4.59    2.59
   2  13  -7    3.10    3.30
   2 -13  -7    0.83    4.97
   2  13  -6    1.16    3.09
   2  13  -6   -0.14    2.85
   2 -13  -6    5.46    4.65
   2  13  -5    5.69    3.22
   2  13  -5   -1.76    1.90
   2  13  -5    1.81    3.99
   2 -13  -5    3.62    4.42
   2  13  -4   -0.17    2.60
   2  13  -4    0.44    1.87
   2  13  -4    1.03    2.58
   2  13  -4    1.45    2.25
  -2 -13   4    1.51    1.46
   2 -13  -4    1.07    1.76
   2 -13  -4   -1.03    2.97
   2  13  -3    1.14    1.91
   2  13  -3    7.95    3.48
   2  13  -3   -0.47    2.28
  -2  13   3    1.56    1.88
   2  13  -3    6.11    3.25
   2 -13  -3   -0.50    1.51
   2 -13  -3   -2.72    2.32
  -2 -13   3    4.63    1.86
   2  13  -2   17.72    4.65
  -2  13   2   22.13    3.82
   2  13  -2   14.98    3.28
   2  13  -2   22.59    4.80
   2  13  -2   15.78    4.11
   2  13  -2   20.98    4.87
  -2 -13   2   15.99    2.98
   2 -13  -2   16.29    4.75
   2 -13  -2   21.73    3.80
  -2 -13   2   19.10    3.53
  -2  13   1    0.81    2.05
   2  13  -1    1.07    1.41
  -2  13   1   -0.94    1.21
   2  13  -1    0.96    2.26
   2  13  -1    1.84    1.92
   2  13  -1    1.83    1.90
   2  13  -1    1.51    2.43
  -2  13   1   -0.68    1.60
  -2 -13   1    0.16    1.60
   2 -13  -1    1.60    2.51
  -2 -13   1    1.51    2.72
   2 -13  -1    2.61    1.86
  -2  13   0    7.54    2.62
  -2  13   0    2.41    2.33
   2  13   0   10.73    4.18
   2  13   0    9.10    3.17
  -2  13   0    6.29    2.24
   2  13   0   -0.20    1.30
   2  13   0   10.37    2.83
  -2  13   0    9.37    3.59
  -2  13   0    4.85    2.28
   2  13   0    5.10    2.57
  -2 -13   0    8.90    2.96
   2 -13   0    7.58    3.09
  -2 -13   0    8.00    3.11
  -2 -13   0    2.17    1.81
   2 -13   0    7.28    2.24
   2 -13   0    8.34    2.60
  -2  13  -1    6.95    2.67
  -2  13  -1    5.53    2.72
   2  13   1    6.95    2.08
  -2  13  -1    3.14    2.01
   2  13   1    4.65    2.63
  -2  13  -1    2.61    2.33
  -2  13  -1    4.87    2.54
  -2 -13  -1    7.73    2.72
   2 -13   1    5.72    2.47
  -2 -13  -1    4.66    2.09
   2 -13   1    6.39    2.84
  -2 -13  -1    2.25    2.78
   2  13   2   -0.78    1.76
  -2  13  -2   -1.61    2.41
  -2  13  -2    0.79    2.13
  -2  13  -2    0.68    1.51
  -2  13  -2   -0.81    1.96
   2  13   2    1.17    1.17
  -2  13  -2   -1.97    1.56
   2 -13   2   -2.93    1.75
  -2 -13  -2    0.92    2.16
  -2 -13  -2    2.48    1.83
  -2  13  -3   -1.21    1.26
  -2  13  -3    3.08    2.04
   2  13   3    0.19    0.39
  -2  13  -3    1.05    2.21
  -2  13  -3    0.31    2.04
   2  13   3   -0.16    2.15
  -2 -13  -3    0.75    3.27
   2 -13   3    1.52    3.10
  -2 -13  -3    3.55    2.23
   2  13   4    2.67    2.62
  -2  13  -4    0.10    2.30
  -2  13  -4    1.18    2.47
  -2  13  -4   -0.85    2.48
  -2  13  -4    4.52    2.40
   2 -13   4    2.43    3.32
  -2 -13  -4    0.20    2.82
  -2  13  -5   16.59    4.97
  -2  13  -5    8.55    3.43
  -2 -13  -5    9.98    4.67
   2 -13   5   15.05    5.88
  -2  13  -6    2.71    2.91
  -2  13  -6    0.49    2.29
   2 -13   6   -2.24    3.02
  -2 -13  -6    1.50    4.20
  -2  13  -7    0.95    2.89
  -2  13  -7    8.68    3.97
   2 -13   7    2.45    5.24
  -2 -13  -7    2.76    4.77
   2  14  -7    0.70    3.14
   2  14  -7    0.11    3.70
   2 -14  -7   -8.34    3.80
   2  14  -6    4.38    3.09
   2  14  -6   10.27    4.77
   2 -14  -6    4.81    4.96
   2  14  -5   -0.87    2.15
   2  14  -5    0.12    2.81
   2 -14  -5    3.72    4.08
   2  14  -4    1.89    2.52
   2  14  -4    2.71    2.05
   2  14  -4    3.86    4.58
   2 -14  -4    0.67    3.49
   2 -14  -4    3.04    2.11
  -2 -14   4    4.91    1.96
   2  14  -3    2.74    2.60
   2  14  -3    0.47    2.36
   2  14  -3   -0.72    1.47
  -2  14   3    1.10    1.91
   2 -14  -3    3.29    3.42
  -2 -14   3    0.95    1.43
   2 -14  -3    1.42    1.68
   2  14  -2    5.53    2.69
   2  14  -2    5.50    2.23
  -2  14   2    5.08    2.29
   2  14  -2   16.60    4.44
   2 -14  -2    3.33    2.88
  -2 -14   2   11.73    2.42
   2 -14  -2    7.13    2.50
   2  14  -1   -0.75    1.45
   2  14  -1    3.00    2.38
  -2  14   1   -1.04    1.27
   2  14  -1    2.13    2.18
   2  14  -1    0.34    2.02
  -2  14   1    2.54    1.60
   2 -14  -1   -0.08    1.62
   2 -14  -1   -1.15    2.10
  -2  14   0   -1.14    1.55
   2  14   0    1.60    1.72
   2  14   0    1.16    2.00
  -2  14   0    1.77    1.81
  -2  14   0   -3.28    2.02
   2  14   0   -0.17    2.08
  -2  14   0    2.71    2.05
   2  14   0    1.89    1.94
  -2 -14   0    0.67    2.36
   2 -14   0   -1.59    2.02
  -2  14  -1    1.40    2.80
   2  14   1    2.65    1.82
  -2  14  -1    0.89    2.01
  -2  14  -1    9.74    3.42
   2  14   1    2.30    2.04
  -2  14  -1    1.75    2.68
  -2  14  -1    2.06    1.82
   2 -14   1    1.81    2.50
  -2 -14  -1    1.63    2.33
   2 -14   1    0.58    2.07
  -2 -14  -1    0.40    2.24
  -2  14  -2    0.60    2.28
  -2  14  -2    0.80    2.17
   2  14   2    1.77    1.34
   2  14   2    2.74    2.37
  -2  14  -2   -0.29    1.84
  -2  14  -2   -1.05    1.42
  -2 -14  -2    4.65    3.30
   2 -14   2    1.25    2.46
  -2 -14  -2    4.99    2.48
   2  14   3   -1.77    1.98
  -2  14  -3    1.78    2.09
  -2  14  -3    5.50    3.24
  -2  14  -3    0.80    2.55
  -2  14  -3   -2.51    2.08
  -2 -14  -3   -0.43    2.95
   2 -14   3    1.18    2.67
  -2  14  -4   -2.19    2.32
  -2  14  -4   -0.46    2.46
  -2  14  -4    2.72    4.03
   2  14   4    0.22    2.10
  -2  14  -4    4.98    2.45
   2 -14   4   -0.62    3.36
  -2 -14  -4   -1.36    2.57
  -2  14  -5   -0.20    2.83
  -2  14  -5   -0.82    2.25
  -2 -14  -5   -5.47    2.74
   2 -14   5   -1.49    2.90
  -2  14  -6   -2.07    3.02
  -2  14  -6   -3.95    2.22
   2 -14   6   -1.36    2.31
  -2 -14  -6   -3.75    3.98
   2  15  -6   -0.80    2.45
   2  15  -6   -0.22    2.94
   2 -15  -6   -1.04    4.21
   2  15  -5   14.92    3.95
   2  15  -5    7.13    4.30
   2 -15  -5   15.03    6.04
   2  15  -4    0.54    2.22
   2  15  -4    7.96    3.81
  -2 -15   4    6.85    2.22
   2 -15  -4    1.38    3.03
   2  15  -3    4.40    2.74
   2  15  -3    0.89    1.86
  -2  15   3   -1.35    1.85
   2  15  -3    3.38    2.54
   2 -15  -3    1.67    1.94
  -2 -15   3   -0.35    1.26
   2 -15  -3    2.46    3.58
   2  15  -2    8.68    3.64
   2  15  -2    7.20    3.26
  -2  15   2    6.55    2.65
   2  15  -2    9.36    2.78
   2 -15  -2    4.15    2.34
  -2 -15   2    3.19    1.82
   2 -15  -2    0.71    3.19
  -2  15   1   -2.08    1.67
  -2  15   1    0.50    1.80
   2  15  -1   -2.78    1.32
   2  15  -1   -0.68    1.58
   2  15  -1   -0.53    1.76
   2  15  -1   -0.91    2.06
   2 -15  -1   -0.60    2.86
   2 -15  -1   -1.05    1.93
   2  15   0    3.45    2.07
  -2  15   0    3.58    2.62
  -2  15   0    5.86    2.38
  -2  15   0    4.05    2.36
   2  15   0   -0.80    2.00
   2  15   0    6.43    2.72
   2 -15   0    6.81    3.45
  -2 -15   0    4.53    3.29
  -2  15  -1    1.95    2.18
  -2  15  -1    5.66    2.98
  -2  15  -1    5.39    2.93
  -2  15  -1    1.98    1.75
   2  15   1    3.05    2.46
   2  15   1    4.35    2.27
  -2 -15  -1    0.51    2.59
   2 -15   1    2.37    2.49
   2 -15   1    0.84    2.49
   2  15   2    3.89    2.68
  -2  15  -2    3.49    2.10
  -2  15  -2    6.22    3.19
  -2  15  -2    4.59    2.97
  -2  15  -2    2.58    2.45
   2  15   2    0.65    1.41
   2 -15   2    3.60    2.83
  -2 -15  -2    0.61    2.71
  -2  15  -3    4.08    2.41
   2  15   3    2.51    2.61
  -2  15  -3    4.55    3.10
  -2  15  -3    6.32    3.45
  -2  15  -3    7.98    3.26
  -2 -15  -3    8.94    4.64
   2 -15   3    0.03    2.80
   2  15   4   16.31    4.55
  -2  15  -4    7.25    3.20
  -2  15  -4   11.42    4.55
   2 -15   4   12.45    5.44
  -2 -15  -4   12.33    4.79
  -2  15  -5   -3.22    1.61
  -2  15  -5   -2.52    2.56
   2 -15   5    5.14    4.33
  -2 -15  -5    0.40    3.75
  -2  15  -6   -1.00    2.74
  -2  15  -6   -0.59    3.05
  -2 -15  -6   -6.12    3.57
   2 -15   6    3.50    4.93
   2  16  -6   -0.23    3.42
   2  16  -6    2.49    3.43
   2 -16  -6   -0.78    4.41
   2  16  -5   11.71    4.67
   2  16  -5   12.29    4.02
   2 -16  -5    8.78    5.42
  -2  16   4   -1.22    1.99
   2  16  -4    4.08    3.68
   2  16  -4    2.25    2.51
   2 -16  -4    5.48    4.71
   2  16  -3    5.78    3.66
   2  16  -3   13.57    5.43
  -2  16   3   15.12    3.69
   2  16  -3   13.65    3.62
   2 -16  -3    8.34    4.48
   2 -16  -3   19.97    3.98
  -2 -16   3    8.84    2.50
   2  16  -2    0.79    2.32
   2  16  -2    4.76    2.45
   2  16  -2    3.14    3.02
  -2  16   2    2.27    2.33
  -2 -16   2    2.62    1.73
   2 -16  -2    2.54    2.19
   2 -16  -2    2.70    3.61
  -2  16   1    2.25    2.38
   2  16  -1    4.16    2.53
   2  16  -1    9.72    3.75
   2  16  -1    0.04    3.00
  -2  16   1    5.93    2.53
   2  16  -1    3.96    2.61
   2 -16  -1    3.36    2.53
   2 -16  -1    3.89    3.47
  -2  16   0    6.34    2.88
   2  16   0   11.09    3.55
  -2  16   0    8.77    3.04
  -2  16   0    7.18    2.85
   2  16   0    5.98    2.83
   2  16   0    4.43    2.30
   2 -16   0    2.60    2.89
  -2 -16   0    9.27    3.78
  -2  16  -1    0.62    2.19
   2  16   1   -3.24    1.52
  -2  16  -1    2.40    1.81
  -2  16  -1   -0.55    2.24
   2  16   1    0.85    1.85
   2 -16   1    1.78    2.58
   2 -16   1    1.39    2.54
  -2 -16  -1    0.44    3.05
  -2  16  -2    6.96    3.44
  -2  16  -2    1.93    2.80
   2  16   2    4.54    2.79
   2  16   2    9.84    2.21
  -2  16  -2    0.57    1.99
   2 -16   2    7.43    3.63
  -2 -16  -2   11.90    4.62
  -2  16  -3   10.95    3.55
  -2  16  -3   10.79    4.41
  -2  16  -3    2.38    2.97
   2  16   3    7.70    3.67
  -2 -16  -3    5.41    4.30
   2 -16   3    6.30    4.05
  -2  16  -4    1.28    3.09
  -2  16  -4    2.16    2.33
   2  16   4    3.80    3.39
   2 -16   4    3.32    3.76
  -2 -16  -4    0.63    2.59
  -2  16  -5    4.41    2.74
  -2  16  -5    1.87    3.73
  -2 -16  -5   -2.55    3.21
   2 -16   5    0.26    4.02
  -2  16  -6    0.50    3.26
  -2  16  -6   -2.70    2.36
  -2 -16  -6  -10.18    2.99
   2 -16   6   -4.41    3.52
   2  17  -5    6.00    4.26
   2  17  -5   -0.24    2.68
   2 -17  -5    7.29    5.30
   2  17  -4   -2.01    1.96
  -2  17   4    6.30    3.10
   2  17  -4   -0.85    2.78
   2 -17  -4   11.36    5.44
   2  17  -3    2.79    3.01
   2  17  -3    9.63    3.34
  -2  17   3   10.67    3.43
   2 -17  -3    9.43    4.79
  -2 -17   3    4.58    2.08
  -2  17   2   -0.19    1.98
   2  17  -2   -1.61    1.74
   2  17  -2    2.03    2.69
   2  17  -2    7.11    3.33
  -2 -17   2   -0.44    1.48
   2 -17  -2   -1.46    2.96
   2 -17  -2    1.84    3.64
   2  17  -1   10.60    3.21
  -2  17   1   11.68    3.25
   2  17  -1    1.25    2.66
   2 -17  -1    5.07    3.76
  -2  17   0    8.29    2.95
   2  17   0    6.74    3.15
   2  17   0   10.41    3.20
  -2  17   0    8.65    3.28
   2  17   0    8.42    3.36
   2 -17   0    3.04    3.57
  -2 -17   0   13.16    4.51
  -2  17  -1   16.19    4.63
  -2  17  -1   16.74    4.96
  -2  17  -1   12.48    3.63
   2  17   1   24.06    4.30
   2  17   1    9.70    3.61
  -2 -17  -1   12.96    4.77
   2 -17   1   23.62    5.52
  -2  17  -2   21.35    4.50
   2  17   2   19.89    5.07
  -2  17  -2   22.00    5.39
  -2 -17  -2   21.55    6.16
   2 -17   2   17.61    5.30
  -2  17  -3   -1.70    1.89
   2  17   3   -5.58    2.06
  -2  17  -3    4.95    3.44
   2 -17   3   -1.06    2.96
  -2 -17  -3    0.01    4.06
   2  17   4    0.43    3.22
  -2  17  -4    0.56    3.18
  -2  17  -4    1.23    2.59
   2 -17   4    1.33    3.35
  -2 -17  -4    3.10    3.73
  -2  17  -5   -1.82    2.69
  -2  17  -5   -0.39    3.25
  -2 -17  -5    0.02    4.19
   2 -17   5   -1.71    3.80
   2  18  -5   -0.60    3.07
   2  18  -5   -5.55    2.23
   2 -18  -5    5.04    4.58
   2  18  -4    8.56    4.53
   2  18  -4   -4.43    1.98
  -2  18   4   -1.09    2.39
   2 -18  -4   -3.41    3.55
   2  18  -3    7.56    4.10
   2  18  -3   10.68    3.68
  -2  18   3    6.79    3.15
   2 -18  -3    4.65    4.46
  -2  18   2    5.48    3.30
   2  18  -2    4.70    3.41
   2  18  -2    4.78    2.83
   2 -18  -2    4.96    3.82
  -2 -18   2    1.87    1.91
  -2  18   1    2.56    2.75
   2  18  -1    0.92    2.57
   2 -18  -1    2.53    3.28
   2  18   0    2.50    3.16
   2  18   0    3.71    2.73
  -2  18   0    0.72    2.13
  -2  18   0    0.78    2.20
   2  18   0    5.08    3.06
   2 -18   0   -2.66    2.32
  -2 -18   0   10.71    4.21
   2  18   1    2.69    2.66
  -2  18  -1    5.31    3.09
  -2  18  -1    1.78    2.13
   2 -18   1    1.37    2.78
  -2 -18  -1   -1.58    3.15
   2  18   2    3.43    3.10
  -2  18  -2    0.71    2.18
  -2  18  -2    1.95    2.84
  -2 -18  -2    4.69    3.74
  -2  18  -3    1.46    2.93
  -2  18  -3    3.48    2.41
   2  18   3    0.37    2.72
  -2 -18  -3    1.84    3.84
   2 -18   3    8.72    4.90
   2  18   4    0.44    2.79
  -2  18  -4   -0.80    2.69
  -2  18  -4   -0.41    2.25
   2 -18   4   -0.35    3.89
  -2 -18  -4    1.46    3.45
  -2  18  -5   -1.99    2.62
  -2  18  -5   -1.04    2.31
   2 -18   5    0.86    4.78
  -2 -18  -5    4.48    4.83
   2  19  -4   -0.33    2.80
   2  19  -4    1.81    3.73
   2 -19  -4   -6.17    2.83
   2  19  -3   17.24    5.32
  -2  19   3    3.66    3.06
   2  19  -3    2.55    3.09
   2 -19  -3    4.66    4.73
  -2  19   2   -2.09    2.53
   2  19  -2   -0.83    2.07
   2  19  -2   -0.82    2.69
   2 -19  -2   -1.74    3.20
  -2  19   1   -1.32    2.52
   2  19  -1   -4.19    2.20
   2  19  -1   -4.99    1.48
   2 -19  -1    0.54    3.84
   2  19   0   -1.81    2.29
  -2  19   0    0.34    2.55
  -2  19   0   -0.98    1.33
   2 -19   0    5.30    3.82
  -2  19  -1   -0.26    1.86
   2  19   1    0.33    2.82
  -2  19  -1   -1.47    2.53
   2 -19   1   -0.99    2.30
  -2 -19  -1   -0.85    3.26
  -2  19  -2   14.84    4.16
  -2  19  -2   13.68    4.61
   2  19   2   20.40    5.49
  -2 -19  -2    9.56    5.61
  -2  19  -3   -3.99    1.69
  -2  19  -3    1.88    3.49
   2  19   3    0.89    3.20
  -2 -19  -3    1.22    4.38
  -2  19  -4    6.02    3.95
   2  19   4   -2.03    3.17
  -2  19  -4   -0.57    2.68
  -2 -19  -4    4.06    4.77
   2 -19   4    6.06    5.31
   2  20  -4   10.19    4.87
   2  20  -4    9.14    4.09
   2 -20  -4   21.11    7.78
   2  20  -3    2.92    3.43
   2  20  -3    4.51    3.21
  -2  20   3   -1.89    4.15
   2 -20  -3   -1.73    3.92
   2  20  -2   10.53    4.17
  -2  20   2    9.37    4.15
   2  20  -2    7.29    3.33
   2 -20  -2    2.74    4.40
   2  20  -1    6.95    3.32
   2  20  -1    8.83    4.31
  -2  20   1   -1.88    2.96
   2 -20  -1    5.36    4.45
  -2  20   0   11.97    4.37
   2  20   0   -0.68    2.95
  -2  20   0    2.37    2.39
   2 -20   0    0.67    3.44
  -2  20  -1    8.10    3.38
   2  20   1    4.60    3.65
  -2  20  -1    2.63    3.19
  -2 -20  -1   -0.71    3.40
  -2  20  -2    1.66    2.77
  -2  20  -2    4.55    3.69
   2  20   2    4.98    3.69
  -2 -20  -2   -0.67    3.71
  -2  20  -3   -3.98    2.65
  -2  20  -3   -4.78    1.87
   2  20   3    3.50    3.64
  -2 -20  -3   -6.98    3.03
  -2  20  -4   -0.99    3.62
   2  20   4   -2.28    3.10
  -2 -20  -4    0.33    4.70
   2  21  -3   -2.53    2.31
   2  21  -3    0.78    3.59
   2 -21  -3   -1.41    4.48
  -2  21   2    1.62    3.30
   2  21  -2   -1.43    2.84
   2  21  -2   -0.19    2.95
   2 -21  -2   -4.96    3.17
  -2  21   1    1.32    3.48
   2  21  -1   -1.46    2.64
   2  21  -1    3.18    3.06
   2 -21  -1    6.01    4.81
   2  21   0   -0.59    2.98
  -2  21   0    0.83    2.39
  -2  21   0   -3.57    2.73
   2 -21   0   -1.64    3.17
  -2  21  -1   -0.35    3.00
   2  21   1   -1.91    3.06
  -2  21  -1   -1.57    2.30
  -2 -21  -1    0.72    3.65
  -2  21  -2    7.10    4.16
  -2  21  -2    3.46    3.16
   2  21   2    5.28    4.20
  -2 -21  -2    8.26    5.02
  -2  21  -3   -4.63    2.29
   2  21   3   -1.12    3.71
  -2  21  -3    2.00    3.46
  -2 -21  -3   -6.32    3.65
   2  22  -1    4.59    3.15
  -2  22   1   -3.36    2.62
   2  22  -1   -0.30    3.79
   2 -22  -1   -0.64    4.31
  -2  22   0   -4.04    2.91
   2  22   0    0.35    3.85
  -2  22   0   -2.40    2.15
   2 -22   0    0.89    3.50
   2  22   1   -0.23    3.64
  -2  22  -1   -1.99    2.69
  -2  22  -1   -1.82    3.05
  -2 -22  -1   -1.13    3.55
   3   0  -9    5.48    3.22
   3   0  -9   -5.96    4.05
   3   0  -8    0.57    2.03
   3   0  -8   -4.70    2.69
   3   0  -7   -1.37    2.41
   3   0  -6   24.83    5.11
   3   0  -6   25.24    5.81
  -3   0   6   20.03    5.32
  -3   0   5    3.07    2.17
   3   0  -5   -0.08    1.83
   3   0  -5   -2.38    1.62
   3   0  -5   -0.74    1.63
   3   0  -4   66.05    7.56
  -3   0   4   55.41    7.34
   3   0  -4   46.19    6.72
   3   0  -4   65.43    7.84
   3   0  -3    1.35    1.35
   3   0  -3    1.11    1.48
  -3   0   3   -0.15    0.27
   3   0  -3    0.12    1.36
  -3   0   2    0.15    0.51
   3   0  -2    0.31    1.31
   3   0  -2    4.17    1.46
   3   0  -2    1.31    0.58
  -3   0   2    3.26    1.59
   3   0  -2    1.65    1.48
  -3   0   1   -0.49    0.64
   3   0  -1   -0.54    0.95
   3   0  -1    0.53    0.67
  -3   0   1    0.89    1.08
  -3   0   1    0.93    0.72
   3   0  -1    0.85    0.63
   3   0   0   29.66    2.72
   3   0   0   30.42    3.30
  -3   0   0   28.26    3.27
  -3   0   0   31.54    2.73
   3   0   0   30.77    2.44
  -3   0  -1   -0.77    0.76
   3   0   1   -0.16    0.63
   3   0   1    1.71    1.25
   3   0   2    0.04    1.07
   3   0   2    2.96    0.97
  -3   0  -2    2.26    0.90
   3   0   2    1.68    1.35
   3   0   3    0.27    0.91
  -3   0  -3   -1.82    0.81
   3   0   3   -2.16    0.75
   3   0   3   -1.78    1.14
   3   0   4    3.13    1.46
   3   0   4    5.96    1.91
   3   0   4    3.54    2.24
  -3   0  -4    4.03    1.67
   3   0   5   -1.90    1.42
   3   0   5   -2.35    1.02
  -3   0  -5   -1.21    1.27
   3   0   6   39.50    7.06
  -3   0  -6   40.83    5.73
   3   0   6   28.90    4.66
  -3   0  -6   40.00    6.25
  -3   0  -7   -1.77    1.69
   3   0   7    2.06    2.98
  -3   0  -7    1.54    2.49
   3   0   8   20.24    6.35
  -3   0  -8   19.19    5.22
   3   1  -9    4.98    3.12
   3  -1  -9    2.03    2.66
   3  -1  -9    0.81    4.14
   3   1  -8    2.58    3.14
   3   1  -8    0.04    2.23
   3  -1  -8   -1.60    3.09
   3   1  -7   11.63    3.71
   3   1  -7    4.48    3.69
   3  -1  -7   10.88    3.85
   3   1  -6    0.12    2.23
   3  -1  -6    1.00    2.49
   3  -1  -6    1.70    2.27
  -3  -1   6   -0.40    2.18
   3   1  -5    1.36    2.04
   3   1  -5    9.43    3.34
  -3   1   5    2.69    2.18
  -3   1   5    8.29    1.15
   3   1  -5    2.99    2.53
  -3   1   5    3.84    0.98
  -3  -1   5    6.73    3.17
   3  -1  -5    2.43    2.25
   3  -1  -5    7.37    2.87
   3  -1  -5    4.84    2.70
  -3   1   4    0.09    1.56
   3   1  -4    0.61    1.57
  -3   1   4    1.53    0.76
   3   1  -4    1.85    1.66
   3   1  -4    0.71    1.70
   3  -1  -4   -0.05    1.69
   3  -1  -4    0.48    1.35
   3  -1  -4    0.64    1.52
  -3  -1   4   -0.10    1.66
   3   1  -3   24.23    4.13
  -3   1   3   27.12    2.81
   3   1  -3   19.74    3.76
   3   1  -3   31.70    4.55
   3  -1  -3   24.13    4.21
   3  -1  -3   29.92    4.12
  -3  -1   3   25.13    4.28
   3  -1  -3   28.93    4.47
   3   1  -2   22.05    1.91
  -3   1   2   22.00    3.44
   3   1  -2   26.93    3.66
   3   1  -2   27.06    3.64
  -3   1   2   20.78    2.44
   3   1  -2   25.41    3.15
   3  -1  -2   21.82    2.44
  -3  -1   2   25.09    3.51
   3  -1  -2   22.79    3.13
   3  -1  -2   24.86    3.67
   3  -1  -2   13.35    2.94
  -3   1   1  385.96   28.82
  -3   1   1  366.63   29.06
   3   1  -1  396.70   29.01
  -3   1   1  393.82   28.45
   3   1  -1  368.75   28.78
   3  -1  -1  362.07   29.17
   3  -1  -1  393.17   28.42
  -3  -1   1  402.79   28.85
   3  -1  -1  382.24   29.09
  -3  -1   1  362.08   28.96
   3  -1  -1  380.35   28.81
  -3   1   0    1.04    0.88
   3   1   0    1.75    0.75
  -3   1   0    2.23    0.72
  -3   1   0    2.12    0.58
   3  -1   0    0.01    0.79
  -3  -1   0    0.31    0.66
   3  -1   0    1.50    0.51
   3   1   1  101.41    7.85
  -3   1  -1   94.53    7.78
  -3   1  -1   99.03    8.25
  -3  -1  -1   93.64    7.80
   3  -1   1   96.43    7.79
   3  -1   1   98.64    8.24
  -3  -1  -1  100.17    8.16
  -3   1  -2   33.84    3.08
  -3   1  -2   43.27    4.44
  -3   1  -2   34.49    4.31
   3   1   2   34.98    3.57
  -3  -1  -2   36.63    3.56
   3  -1   2   38.34    4.72
   3  -1   2   41.49    4.49
   3  -1   2   36.08    3.12
   3   1   3    2.24    1.65
   3   1   3    5.41    1.75
  -3   1  -3    1.09    1.01
   3   1   3    2.95    1.65
  -3   1  -3    4.08    1.64
   3  -1   3    2.35    1.95
   3  -1   3    1.62    1.31
  -3  -1  -3    3.37    1.45
   3  -1   3    2.89    1.12
  -3   1  -4    2.02    1.24
  -3   1  -4    1.04    1.60
   3   1   4    3.08    2.07
   3   1   4    1.66    1.37
   3   1   4   -0.16    1.28
  -3  -1  -4    0.83    1.44
   3  -1   4    0.54    1.20
   3  -1   4    1.54    1.88
   3   1   5    8.62    3.01
  -3   1  -5    6.87    2.20
  -3   1  -5    4.41    2.48
   3   1   5    5.74    2.12
   3   1   5    9.56    2.41
   3  -1   5    8.36    3.33
  -3  -1  -5    4.70    2.15
   3  -1   5    7.45    2.25
  -3   1  -6    2.82    2.42
   3   1   6    2.23    1.78
   3   1   6   -0.99    2.01
  -3   1  -6    0.20    1.80
   3  -1   6   -2.06    1.04
  -3  -1  -6    1.77    2.44
   3  -1   6   -1.50    1.99
  -3   1  -7    0.41    2.42
  -3   1  -7    2.70    2.55
   3   1   7   -2.07    2.56
   3  -1   7    7.91    4.49
  -3  -1  -7    0.48    2.71
  -3  -1  -7    6.73    3.07
  -3   1  -8    3.10    2.43
   3   1   8    1.29    3.35
   3  -1   8    3.21    3.76
  -3  -1  -8    1.07    2.38
   3  -2  -9   -0.69    4.02
   3   2  -8   11.04    3.63
   3   2  -8    2.71    3.20
   3  -2  -8   -0.84    3.51
   3   2  -7    2.19    2.68
   3   2  -7   13.55    4.20
  -3  -2   7   11.36    4.95
   3  -2  -7   16.59    4.98
   3   2  -6   -0.20    2.46
   3   2  -6    1.44    1.95
  -3   2   6    0.19    0.91
   3  -2  -6   -1.55    1.77
  -3  -2   6   -0.54    2.31
   3  -2  -6   -0.20    2.34
   3   2  -5    5.99    2.65
   3   2  -5    4.97    2.11
   3   2  -5    5.10    2.37
  -3   2   5    8.71    1.72
   3   2  -5    3.67    2.87
   3  -2  -5    1.32    2.69
   3  -2  -5    5.38    2.75
   3  -2  -5    5.18    2.51
  -3  -2   5    5.44    3.13
   3   2  -4   34.51    5.54
   3   2  -4   29.72    4.87
  -3   2   4   29.92    3.56
   3   2  -4   35.06    5.30
   3   2  -4   29.83    4.34
   3  -2  -4   34.46    4.94
  -3  -2   4   31.54    5.59
   3  -2  -4   33.09    5.35
   3  -2  -4   32.01    5.31
   3   2  -3   52.91    6.14
  -3   2   3   52.97    6.31
   3   2  -3   54.34    6.50
  -3   2   3   40.61    4.33
   3   2  -3   48.89    5.27
   3  -2  -3   41.09    5.87
  -3  -2   3   54.42    6.26
  -3  -2   3   49.35    6.39
   3  -2  -3   50.76    6.33
   3  -2  -3   47.41    5.48
  -3   2   2   -1.18    0.96
   3   2  -2   -0.51    0.68
  -3   2   2    2.34    0.98
   3   2  -2    0.47    1.37
   3   2  -2    1.34    1.18
   3   2  -2    0.27    1.05
   3  -2  -2    1.99    1.38
   3  -2  -2    1.21    0.83
  -3  -2   2    1.43    1.17
   3  -2  -2    0.14    1.02
   3  -2  -2   -0.40    0.77
  -3   2   1  589.96   43.72
   3   2  -1  584.56   43.16
   3   2  -1  608.51   43.72
   3   2  -1  578.57   43.69
  -3   2   1  564.27   43.97
  -3   2   1  559.79   43.84
  -3  -2   1  609.15   43.74
  -3  -2   1  594.77   43.73
   3  -2  -1  557.00   43.83
   3  -2  -1  573.25   43.38
   3  -2  -1  593.39   43.72
  -3  -2   1  565.19   43.18
   3  -2  -1  585.13   44.02
  -3   2   0    4.37    1.37
  -3   2   0    4.69    0.90
   3   2   0    4.66    1.21
  -3   2   0    4.92    1.15
  -3   2   0    3.90    0.87
   3  -2   0    3.81    1.16
   3  -2   0    4.61    0.90
  -3  -2   0    3.84    1.07
   3  -2   0    3.45    1.11
   3  -2   0    3.22    0.83
  -3   2  -1    1.86    1.40
  -3   2  -1    3.71    1.17
   3   2   1    1.21    1.07
   3   2   1    2.90    1.28
  -3  -2  -1    1.81    1.29
  -3  -2  -1    5.03    1.47
   3  -2   1    2.93    1.40
   3  -2   1    1.47    1.06
   3   2   2   70.35    6.57
  -3   2  -2   72.50    5.71
  -3   2  -2   76.03    6.61
  -3   2  -2   80.11    6.86
  -3  -2  -2   77.04    6.65
   3  -2   2   81.11    7.33
   3  -2   2   70.37    6.51
  -3  -2  -2   79.55    6.95
   3  -2   2   79.81    6.83
  -3   2  -3    6.29    1.93
  -3   2  -3    4.14    1.18
  -3   2  -3    6.09    1.86
   3   2   3    4.82    1.83
   3   2   3    5.60    1.98
   3  -2   3    2.68    1.99
  -3  -2  -3    7.63    2.08
   3  -2   3    5.59    1.81
  -3   2  -4    8.48    2.42
   3   2   4    4.37    2.25
   3   2   4    7.30    2.31
  -3   2  -4    6.94    1.79
   3  -2   4    9.14    3.14
  -3  -2  -4   12.61    2.84
   3  -2   4    6.34    1.95
   3   2   5   10.30    2.74
   3   2   5    5.07    2.26
   3   2   5    5.09    2.53
  -3   2  -5    9.85    2.36
  -3   2  -5   10.78    2.85
   3  -2   5    7.75    2.18
   3  -2   5    5.66    3.08
  -3  -2  -5    6.90    2.65
   3   2   6   11.38    3.88
  -3   2  -6    7.38    3.10
  -3   2  -6    7.31    2.51
   3   2   6    4.65    2.34
   3   2   6    3.04    2.01
  -3  -2  -6    4.47    2.74
   3  -2   6   -0.02    1.04
   3  -2   6   11.18    4.08
  -3   2  -7    6.50    2.97
   3   2   7    0.78    3.10
  -3   2  -7   -0.53    2.03
  -3  -2  -7    0.54    2.43
   3  -2   7    0.42    3.32
   3   2   8    3.46    3.51
  -3   2  -8    3.45    3.22
  -3  -2  -8    2.40    2.70
   3  -2   8    5.97    4.15
  -3  -2  -8    1.18    3.40
   3   3  -8    2.57    3.02
   3   3  -8    2.29    3.35
   3  -3  -8    2.91    3.66
  -3   3   7    5.61    1.63
   3   3  -7    9.45    3.56
   3   3  -7    0.51    2.05
  -3  -3   7    5.53    3.91
   3  -3  -7    7.93    4.29
   3   3  -6    7.23    2.82
  -3   3   6    4.13    1.55
   3   3  -6    3.92    2.55
  -3  -3   6    7.84    3.82
   3  -3  -6    1.53    2.46
   3  -3  -6   -0.10    2.34
   3   3  -5   38.59    6.76
   3   3  -5   36.83    5.40
   3   3  -5   37.48    6.06
  -3   3   5   39.57    4.57
   3   3  -5   42.35    6.13
   3  -3  -5   36.28    5.80
   3  -3  -5   37.55    6.34
  -3  -3   5   28.30    6.08
  -3   3   4    2.77    1.40
  -3   3   4    3.12    2.03
   3   3  -4    3.83    1.86
   3   3  -4    2.92    2.02
   3   3  -4    5.68    2.42
   3  -3  -4    2.70    2.21
  -3  -3   4    2.67    2.01
   3  -3  -4   -0.46    1.25
   3  -3  -4    3.56    1.85
   3   3  -3   47.31    5.41
  -3   3   3   55.51    6.72
   3   3  -3   51.28    6.20
   3   3  -3   50.26    6.66
   3   3  -3   48.44    4.01
   3   3  -3   49.81    6.09
  -3   3   3   57.28    5.04
  -3  -3   3   54.98    6.98
   3  -3  -3   52.49    5.12
   3  -3  -3   46.07    6.33
   3  -3  -3   53.22    6.65
  -3  -3   3   46.80    6.12
   3   3  -2   45.25    5.83
   3   3  -2   50.00    4.41
  -3   3   2   48.73    5.95
   3   3  -2   49.87    4.85
   3   3  -2   42.07    5.37
  -3   3   2   49.97    4.79
   3  -3  -2   53.14    4.55
   3  -3  -2   55.74    6.24
   3  -3  -2   51.06    5.90
  -3  -3   2   46.25    5.42
   3   3  -1   48.01    3.93
  -3   3   1   47.02    5.35
  -3   3   1   48.96    4.67
   3   3  -1   52.27    4.70
   3  -3  -1   51.01    4.74
   3  -3  -1   44.72    4.23
   3  -3  -1   46.86    5.33
  -3  -3   1   48.61    4.66
   3  -3  -1   49.69    4.73
  -3  -3   1   48.53    4.49
  -3  -3   1   48.06    3.98
  -3   3   0    8.89    1.37
   3   3   0    5.36    1.40
   3   3   0    6.58    1.84
  -3   3   0    5.39    1.14
  -3   3   0    5.81    1.58
  -3   3   0    6.11    1.69
   3  -3   0    7.50    1.23
   3  -3   0    5.24    1.61
   3  -3   0    8.88    1.35
  -3  -3   0    7.05    1.68
   3  -3   0    7.59    1.79
  -3  -3   0    8.56    1.11
  -3   3  -1  241.81   18.29
  -3   3  -1  237.21   17.94
   3   3   1  246.91   18.64
   3   3   1  239.91   18.63
  -3   3  -1  230.69   18.69
   3  -3   1  239.00   18.90
   3  -3   1  233.96   17.90
  -3  -3  -1  237.29   18.63
   3  -3   1  238.56   18.31
   3  -3   1  241.83   18.77
  -3  -3  -1  236.53   18.56
  -3   3  -2    0.35    0.29
   3   3   2    0.20    1.16
  -3   3  -2    1.92    1.13
  -3   3  -2    1.45    1.28
  -3  -3  -2    1.92    1.23
   3  -3   2   -0.73    1.20
   3  -3   2    0.28    0.67
   3  -3   2    0.03    1.08
  -3  -3  -2    0.08    1.11
   3   3   3   29.05    4.03
  -3   3  -3   26.48    4.69
  -3   3  -3   24.11    3.84
  -3   3  -3   24.53    3.91
   3   3   3   38.24    4.84
  -3   3  -3   26.62    2.72
   3  -3   3   30.95    4.01
  -3  -3  -3   32.46    4.58
   3  -3   3   26.74    4.84
  -3  -3  -3   40.75    4.75
  -3   3  -4   34.34    5.66
  -3   3  -4   32.18    4.85
  -3   3  -4   31.94    4.52
   3   3   4   21.31    4.06
  -3   3  -4   29.35    3.42
   3   3   4   24.43    4.31
   3  -3   4   27.54    5.22
  -3  -3  -4   27.11    4.37
   3  -3   4   26.21    3.87
  -3   3  -5    3.80    1.79
   3   3   5    9.79    2.92
  -3   3  -5    4.73    2.52
   3   3   5    7.74    2.95
   3  -3   5   10.39    3.78
  -3  -3  -5    6.25    2.70
   3  -3   5    9.70    2.38
  -3   3  -6   -0.63    1.81
  -3   3  -6    0.91    1.88
   3   3   6    0.29    2.04
  -3   3  -6   -2.55    2.02
   3   3   6    0.38    1.75
   3   3   6    3.16    2.15
   3  -3   6    0.43    2.45
  -3  -3  -6   -3.41    1.85
   3  -3   6   -0.44    0.95
  -3   3  -7    4.97    2.53
  -3   3  -7    6.21    3.44
   3   3   7    7.61    4.08
  -3  -3  -7    6.90    3.56
   3  -3   7   10.88    4.66
  -3   3  -8    2.16    2.66
   3   3   8   -2.77    2.26
   3  -3   8    8.03    4.61
  -3  -3  -8   -5.06    2.97
   3   4  -8    1.60    3.05
   3   4  -8    0.62    2.28
   3   4  -8    2.08    2.95
   3  -4  -8   -1.35    3.55
   3   4  -7   14.20    4.20
  -3   4   7   10.54    2.74
   3   4  -7   14.03    4.26
   3  -4  -7    3.70    3.61
   3  -4  -7   12.61    4.71
  -3  -4   7   14.45    5.13
   3   4  -6    4.70    2.70
   3   4  -6    4.60    2.89
  -3   4   6    6.01    2.00
   3  -4  -6    2.59    2.33
   3  -4  -6    2.77    3.23
  -3  -4   6    8.69    4.00
  -3   4   5    2.67    1.63
   3   4  -5    4.02    2.38
   3   4  -5    5.12    2.19
   3   4  -5    2.47    2.31
   3   4  -5    2.58    2.89
  -3   4   5    4.93    2.59
   3  -4  -5    4.82    2.80
   3  -4  -5    0.52    1.62
  -3  -4   5    2.67    2.28
   3   4  -4   38.42    6.13
  -3   4   4   67.23    7.88
   3   4  -4   43.46    3.85
   3   4  -4   46.65    6.35
   3   4  -4   53.60    6.11
  -3   4   4   56.80    5.83
   3   4  -4   59.13    7.69
  -3  -4   4   42.51    7.03
   3  -4  -4   61.64    5.53
   3  -4  -4   46.35    6.98
   3  -4  -4   50.22    7.18
   3   4  -3   13.60    3.00
  -3   4   3   16.95    3.65
   3   4  -3   14.35    1.92
   3   4  -3   14.17    2.58
  -3   4   3   18.29    2.95
   3   4  -3   12.72    3.07
   3   4  -3   15.15    3.57
  -3  -4   3   17.24    3.35
   3  -4  -3   12.66    3.15
   3  -4  -3   20.45    2.72
  -3  -4   3   14.53    3.61
   3  -4  -3   20.48    3.80
   3   4  -2  111.88    9.60
   3   4  -2  102.17    9.82
   3   4  -2  104.85    8.68
   3   4  -2  109.53    9.12
  -3   4   2  103.25    9.28
  -3   4   2  112.37    9.85
   3  -4  -2  109.51    9.86
  -3  -4   2  107.99    8.73
   3  -4  -2  117.80    8.67
   3  -4  -2   92.66    9.31
   3  -4  -2  112.06    8.43
  -3  -4   2  101.89    9.14
  -3   4   1    0.24    1.17
   3   4  -1    1.48    1.05
  -3   4   1    0.78    0.44
   3   4  -1    1.00    0.61
  -3   4   1    1.09    0.98
  -3   4   1    2.41    1.24
   3  -4  -1    0.14    0.82
   3  -4  -1    1.17    1.05
  -3  -4   1   -0.64    1.05
  -3  -4   1    1.37    0.98
  -3  -4   1    0.80    0.64
   3  -4  -1    0.67    0.48
   3  -4  -1   -0.24    1.00
   3  -4  -1   -1.08    0.83
   3   4   0   21.47    2.76
  -3   4   0   16.13    2.50
   3   4   0   15.18    1.87
  -3   4   0   18.70    2.20
  -3   4   0   17.45    2.76
   3   4   0   17.73    2.78
   3  -4   0   19.92    2.32
   3  -4   0   11.43    2.43
   3  -4   0   15.61    1.93
   3  -4   0   12.87    2.42
  -3  -4   0   18.46    2.00
  -3  -4   0   11.78    2.20
   3   4   1    9.69    2.06
   3   4   1   11.99    2.26
  -3   4  -1   12.44    1.93
  -3   4  -1    6.34    1.94
  -3   4  -1    9.67    1.52
   3  -4   1   11.38    2.28
  -3  -4  -1   10.88    2.11
   3  -4   1   10.83    2.37
   3  -4   1    9.81    1.50
   3  -4   1   14.47    2.07
  -3  -4  -1   11.32    2.32
  -3   4  -2  231.11   17.37
  -3   4  -2  238.96   18.17
   3   4   2  235.57   18.58
  -3   4  -2  249.46   18.58
  -3   4  -2  204.78   18.76
   3   4   2  223.68   18.45
   3  -4   2  191.51   18.74
   3  -4   2  238.32   18.21
  -3  -4  -2  244.66   18.51
  -3  -4  -2  235.33   18.58
   3  -4   2  242.83   18.53
  -3   4  -3    0.46    1.71
  -3   4  -3    1.71    0.75
   3   4   3   -0.89    1.30
  -3   4  -3    0.06    1.13
   3   4   3    1.35    1.21
  -3   4  -3   -0.06    1.16
  -3  -4  -3   -0.07    1.46
  -3  -4  -3   -0.39    1.37
   3  -4   3    0.09    0.83
   3  -4   3   -0.64    1.48
   3  -4   3    0.11    1.22
   3   4   4   14.86    3.27
   3   4   4   16.57    3.61
  -3   4  -4   15.19    2.28
  -3   4  -4   14.53    4.11
  -3   4  -4   22.97    3.67
  -3   4  -4   13.80    3.25
  -3  -4  -4   16.38    3.61
  -3  -4  -4   16.16    3.63
   3  -4   4   15.57    4.18
   3  -4   4   16.62    3.07
   3   4   5    3.59    2.32
  -3   4  -5   -1.25    1.39
  -3   4  -5    0.46    1.29
   3   4   5   -0.47    1.84
  -3   4  -5    0.37    2.06
  -3  -4  -5    1.12    2.11
   3  -4   5    0.90    2.06
  -3  -4  -5    8.87    3.12
   3  -4   5    1.42    1.46
  -3   4  -6    6.86    3.24
  -3   4  -6    9.91    3.41
  -3   4  -6    8.24    2.49
   3   4   6    7.77    3.34
   3   4   6    8.57    3.14
   3  -4   6    0.63    1.13
   3  -4   6    5.89    3.59
  -3  -4  -6    4.01    3.03
   3   4   7   16.24    4.84
  -3   4  -7   19.72    3.87
  -3   4  -7   16.04    4.55
  -3  -4  -7   20.91    5.26
   3  -4   7   20.47    6.21
   3   4   8    0.70    3.10
  -3   4  -8   -0.99    2.73
   3  -4   8    3.16    4.17
  -3  -4  -8   -4.22    3.02
   3   5  -8    1.58    2.70
   3   5  -8    4.03    3.74
   3   5  -8    0.95    2.99
   3  -5  -8    5.48    3.69
   3   5  -7   10.13    3.69
   3   5  -7    8.88    3.88
   3   5  -7    9.73    3.74
  -3  -5   7   14.69    5.60
   3  -5  -7   10.73    4.83
   3   5  -6    0.86    2.25
   3   5  -6    2.62    2.19
   3   5  -6    3.75    2.66
  -3   5   6    0.72    1.81
   3  -5  -6    2.94    2.28
  -3  -5   6    5.41    3.35
   3  -5  -6    3.07    2.42
   3  -5  -6    2.76    2.83
   3   5  -5   19.18    3.86
  -3   5   5   14.73    3.21
   3   5  -5   13.35    3.69
   3   5  -5   21.71    4.41
  -3  -5   5   22.69    5.38
   3  -5  -5   17.80    3.57
   3  -5  -5   18.36    3.37
   3  -5  -5   24.29    5.31
  -3   5   4   -1.28    1.62
   3   5  -4   -0.31    0.69
  -3   5   4   -0.27    1.42
   3   5  -4    0.99    2.05
   3   5  -4   -0.88    1.51
   3   5  -4   -0.46    1.24
   3   5  -4    0.45    1.36
   3  -5  -4    1.75    1.20
   3  -5  -4   -0.89    1.81
   3  -5  -4   -1.56    0.98
  -3  -5   4    1.74    2.59
   3   5  -3   24.15    4.43
   3   5  -3   22.57    3.15
  -3   5   3   28.79    4.58
   3   5  -3   21.16    4.11
   3   5  -3   22.92    2.79
   3   5  -3   21.10    3.57
  -3   5   3   20.19    3.56
   3  -5  -3   20.63    4.18
   3  -5  -3   22.46    2.86
  -3  -5   3   21.77    3.64
  -3  -5   3   16.58    4.07
   3  -5  -3   16.44    2.50
  -3   5   2   -0.10    1.16
   3   5  -2    0.76    0.81
   3   5  -2    2.49    1.50
   3   5  -2    2.38    1.22
   3   5  -2    2.07    1.78
  -3   5   2    0.62    1.50
   3  -5  -2    1.32    1.66
   3  -5  -2    0.43    0.58
   3  -5  -2    0.72    0.77
  -3  -5   2    0.00    0.71
   3  -5  -2   -0.33    0.57
  -3  -5   2    1.69    1.14
  -3  -5   2    0.19    1.29
   3   5  -1   43.21    5.08
  -3   5   1   33.51    3.53
  -3   5   1   36.84    3.24
   3   5  -1   36.48    3.34
  -3   5   1   37.12    4.73
   3   5  -1   41.16    4.73
  -3   5   1   38.20    4.75
   3  -5  -1   40.42    3.70
  -3  -5   1   39.11    3.40
  -3  -5   1   39.05    3.77
  -3  -5   1   36.58    4.57
   3  -5  -1   37.42    4.88
   3  -5  -1   38.37    3.32
   3  -5  -1   33.42    4.58
  -3   5   0   18.18    3.22
   3   5   0   22.41    2.54
   3   5   0   22.19    3.17
  -3   5   0   24.89    2.90
  -3   5   0   25.38    2.84
   3   5   0   19.92    3.22
  -3   5   0   21.90    3.13
  -3  -5   0   23.99    2.54
   3  -5   0   20.70    2.93
  -3  -5   0   25.76    3.34
   3  -5   0   17.86    2.90
   3  -5   0   22.94    2.53
   3  -5   0   19.95    3.33
   3  -5   0   25.81    2.87
  -3   5  -1   45.15    3.90
   3   5   1   37.81    4.82
  -3   5  -1   39.17    3.77
  -3   5  -1   49.06    5.23
   3   5   1   40.24    4.61
  -3  -5  -1   43.64    4.74
   3  -5   1   35.05    4.84
   3  -5   1   35.65    3.68
  -3  -5  -1   37.86    4.84
   3  -5   1   36.97    4.80
   3  -5   1   40.33    4.30
  -3   5  -2   -1.11    1.32
  -3   5  -2   -0.84    1.22
   3   5   2   -0.35    1.11
  -3   5  -2    0.65    0.71
  -3   5  -2    1.16    1.16
   3   5   2    1.82    1.48
  -3   5  -2    0.63    0.64
   3  -5   2    1.75    0.97
   3  -5   2   -0.35    1.03
   3  -5   2    0.39    1.26
  -3  -5  -2    1.01    1.37
  -3  -5  -2   -0.63    1.30
  -3   5  -3    6.87    2.06
  -3   5  -3    1.82    1.20
  -3   5  -3    4.14    1.83
   3   5   3    4.89    2.16
  -3   5  -3    3.04    0.95
  -3   5  -3    9.45    2.94
   3  -5   3    4.64    1.83
   3  -5   3    1.71    1.27
  -3  -5  -3    2.50    1.90
  -3  -5  -3    0.62    1.51
   3  -5   3   -0.96    1.81
  -3   5  -4    0.48    1.33
   3   5   4    1.92    1.55
  -3   5  -4    0.13    1.13
   3   5   4    0.16    1.54
  -3   5  -4    2.16    2.07
  -3   5  -4   -1.11    1.31
  -3   5  -4   -0.40    0.80
   3  -5   4    1.00    2.27
  -3  -5  -4    0.24    1.42
   3  -5   4    0.41    1.42
  -3  -5  -4   -0.41    1.63
  -3   5  -5    1.99    1.82
   3   5   5    0.63    2.11
   3   5   5   -0.31    1.56
  -3   5  -5   -0.56    1.05
  -3   5  -5    0.94    1.76
  -3   5  -5    1.30    1.78
  -3  -5  -5    1.49    2.35
  -3  -5  -5    3.51    2.34
   3  -5   5    1.70    1.60
   3  -5   5    0.80    1.68
  -3   5  -6   21.17    4.51
   3   5   6   15.90    4.55
  -3   5  -6   12.40    2.76
   3   5   6    7.78    2.95
  -3   5  -6   11.46    3.64
   3  -5   6   11.28    4.43
  -3  -5  -6    7.91    3.47
   3   5   7   -1.38    1.98
  -3   5  -7   -0.34    2.36
   3  -5   7    2.57    3.56
  -3  -5  -7    0.11    3.25
  -3   5  -8    6.65    3.49
   3   5   8    6.10    3.73
   3  -5   8    4.54    4.36
  -3  -5  -8    5.96    4.44
   3   6  -8    1.95    2.65
   3   6  -8   -0.57    2.75
   3   6  -8    1.55    3.25
   3  -6  -8    1.75    3.77
   3   6  -7    1.99    2.49
   3   6  -7    0.56    2.16
   3   6  -7   -0.16    2.62
  -3  -6   7   -1.07    3.10
   3  -6  -7   -2.15    3.09
   3   6  -6   10.34    3.46
   3   6  -6   15.68    4.64
   3   6  -6   27.11    5.36
   3  -6  -6   22.69    4.32
  -3  -6   6   18.17    5.75
   3  -6  -6   17.31    4.94
   3   6  -5    7.57    3.32
   3   6  -5   10.75    1.72
   3   6  -5   10.31    3.28
  -3   6   5   27.34    4.18
   3   6  -5   10.73    3.02
  -3  -6   5   16.07    4.88
   3  -6  -5   18.41    4.69
   3  -6  -5   15.11    2.91
   3  -6  -5   15.14    3.13
   3   6  -4    2.98    1.68
  -3   6   4    2.28    2.31
   3   6  -4    5.05    2.16
  -3   6   4    4.43    1.96
   3   6  -4    3.13    1.30
   3   6  -4    4.28    2.30
   3   6  -4    2.84    2.18
  -3  -6   4    4.02    2.03
   3  -6  -4    4.73    1.47
  -3  -6   4    8.63    3.61
   3  -6  -4    6.37    1.82
   3  -6  -4    0.71    1.84
   3   6  -3    1.52    1.69
   3   6  -3    5.02    1.90
   3   6  -3    5.66    2.40
  -3   6   3    4.71    1.92
   3   6  -3    9.77    2.01
  -3   6   3   10.26    3.06
   3   6  -3    6.25    1.57
  -3  -6   3    7.23    2.11
  -3  -6   3    2.67    1.42
   3  -6  -3    3.80    1.36
   3  -6  -3    2.89    2.17
  -3  -6   3    3.48    2.49
   3  -6  -3    5.63    1.15
  -3   6   2    9.52    2.83
   3   6  -2    5.93    1.45
  -3   6   2    9.63    2.51
  -3   6   2    9.81    1.53
   3   6  -2    8.91    2.59
   3   6  -2    9.33    2.76
   3  -6  -2   10.46    1.47
   3  -6  -2    6.38    0.84
  -3  -6   2    8.68    1.98
  -3  -6   2    3.92    1.82
   3  -6  -2    4.63    2.12
  -3  -6   2    9.58    1.76
   3  -6  -2    7.03    1.83
  -3   6   1   24.98    2.82
  -3   6   1   23.39    3.87
  -3   6   1   26.98    4.12
   3   6  -1   28.56    3.05
   3   6  -1   25.99    4.06
   3   6  -1   24.45    3.80
  -3   6   1   25.42    3.33
   3   6  -1   27.85    3.98
  -3  -6   1   28.12    2.71
   3  -6  -1   24.11    3.88
   3  -6  -1   26.90    4.15
  -3  -6   1   29.62    4.16
   3  -6  -1   29.01    3.44
   3  -6  -1   27.63    2.70
   3  -6  -1   27.76    2.74
  -3   6   0    3.19    1.32
   3   6   0    2.27    1.39
   3   6   0    4.16    1.13
  -3   6   0    5.13    1.87
   3   6   0    6.19    1.72
  -3   6   0    4.80    1.26
  -3   6   0    4.61    1.70
  -3  -6   0    6.03    1.68
  -3  -6   0    5.77    1.86
   3  -6   0    4.89    1.74
   3  -6   0    4.16    1.21
   3  -6   0    6.32    2.02
  -3  -6   0    3.97    1.13
   3  -6   0    5.22    1.18
   3  -6   0    4.15    1.51
  -3   6  -1    3.26    1.75
   3   6   1    2.80    1.58
   3   6   1    2.53    1.40
  -3   6  -1    6.88    1.54
  -3   6  -1    1.84    1.33
  -3   6  -1    4.36    1.42
   3  -6   1    3.30    1.83
  -3  -6  -1    5.67    1.46
   3  -6   1    4.16    1.38
   3  -6   1    4.96    1.35
  -3  -6  -1    4.90    1.69
   3  -6   1    3.28    1.76
  -3  -6  -1    5.29    1.78
  -3   6  -2   29.98    4.77
  -3   6  -2   26.88    2.52
   3   6   2   32.77    4.83
   3   6   2   23.51    3.90
  -3   6  -2   29.62    3.83
  -3   6  -2   34.32    4.60
  -3   6  -2   28.75    3.29
   3  -6   2   27.27    3.81
   3  -6   2   26.13    4.14
  -3  -6  -2   36.32    4.94
   3  -6   2   30.01    4.82
  -3  -6  -2   37.55    4.49
  -3   6  -3   14.58    3.04
   3   6   3   21.17    3.97
  -3   6  -3   21.36    2.82
  -3   6  -3   18.77    2.34
  -3   6  -3   17.35    3.31
  -3   6  -3   23.17    4.57
   3  -6   3   23.83    3.67
  -3  -6  -3   14.81    3.29
  -3  -6  -3   16.73    3.69
   3  -6   3   15.29    3.10
   3  -6   3   19.03    4.21
   3   6   4    1.93    1.56
  -3   6  -4    3.18    1.14
  -3   6  -4    4.29    1.77
  -3   6  -4    1.19    2.38
  -3   6  -4   -0.15    1.61
   3   6   4    0.98    1.88
  -3   6  -4    0.48    1.61
  -3  -6  -4    3.20    2.17
  -3  -6  -4   -1.53    1.36
   3  -6   4    4.06    1.85
   3  -6   4    1.07    2.15
   3  -6   4    3.61    1.86
  -3   6  -5   11.93    3.14
   3   6   5   10.38    2.98
   3   6   5    9.44    3.48
  -3   6  -5   12.05    2.21
  -3   6  -5    9.95    3.17
  -3   6  -5    6.63    2.68
  -3  -6  -5   11.29    3.80
  -3  -6  -5   13.47    3.82
   3  -6   5   10.70    4.25
   3  -6   5   14.90    3.12
   3   6   6   13.27    3.64
  -3   6  -6    7.76    2.24
  -3   6  -6   10.17    3.28
  -3   6  -6   11.44    3.69
  -3  -6  -6    9.71    3.93
   3  -6   6    6.74    3.80
   3   6   7   15.78    4.43
  -3   6  -7   14.26    4.56
   3  -6   7   19.59    6.07
  -3  -6  -7   13.10    5.30
  -3   6  -8   -1.89    2.45
   3   6   8    4.89    3.41
  -3  -6  -8    1.61    4.22
   3  -6   8   -1.47    2.99
   3   7  -8    5.35    3.71
   3   7  -8    2.01    3.44
   3  -7  -8   -0.26    3.89
   3   7  -7    2.06    2.81
   3   7  -7    6.72    3.22
   3   7  -7    2.48    3.02
   3  -7  -7    1.67    3.32
  -3  -7   7    1.40    2.34
   3   7  -6    2.50    2.92
   3   7  -6   -0.99    1.91
   3  -7  -6   -1.16    1.81
   3  -7  -6    1.34    2.78
  -3  -7   6    6.29    3.71
   3   7  -5   20.44    4.92
   3   7  -5   17.67    2.72
   3   7  -5   16.74    3.70
   3   7  -5   24.75    4.64
   3  -7  -5   21.05    3.83
   3  -7  -5   24.10    5.45
  -3  -7   5   17.55    5.34
   3   7  -4    5.09    1.90
  -3   7   4    3.56    2.37
  -3   7   4    2.21    1.92
   3   7  -4    5.83    2.90
   3   7  -4    4.23    1.60
   3   7  -4    5.07    2.50
   3   7  -4    2.45    1.89
   3  -7  -4    5.28    1.76
  -3  -7   4    5.43    2.24
  -3  -7   4    2.88    2.18
   3  -7  -4    3.80    2.81
   3   7  -3   26.57    4.96
   3   7  -3   18.57    3.97
  -3   7   3   12.71    3.23
   3   7  -3   18.21    3.14
  -3   7   3   17.70    4.05
   3   7  -3   18.13    2.96
   3   7  -3   14.97    2.70
   3  -7  -3   18.48    2.55
  -3  -7   3   22.39    3.24
  -3  -7   3   16.13    3.10
   3  -7  -3   20.99    4.41
  -3  -7   3   15.05    3.94
   3   7  -2   -0.97    0.71
  -3   7   2    1.16    0.91
   3   7  -2   -0.33    1.55
  -3   7   2   -0.54    1.54
   3   7  -2   -0.76    1.42
  -3   7   2   -0.18    1.29
   3  -7  -2   -0.05    0.70
  -3  -7   2   -1.61    0.64
   3  -7  -2    0.57    1.26
  -3  -7   2   -1.37    0.80
  -3  -7   2   -0.16    1.45
   3  -7  -2   -0.59    1.49
  -3   7   1   52.66    6.29
   3   7  -1   48.19    4.29
  -3   7   1   49.98    6.12
   3   7  -1   48.42    6.06
  -3   7   1   48.89    5.21
   3   7  -1   49.61    5.85
  -3   7   1   39.17    4.16
   3   7  -1   59.05    6.25
   3  -7  -1   46.59    4.50
   3  -7  -1   44.27    4.23
  -3  -7   1   47.57    4.34
  -3  -7   1   47.60    5.83
   3  -7  -1   48.16    4.39
   3  -7  -1   52.40    6.26
  -3   7   0   36.61    4.38
  -3   7   0   40.54    5.03
  -3   7   0   39.24    4.39
   3   7   0   34.88    4.93
  -3   7   0   35.67    5.11
   3   7   0   44.66    5.00
   3   7   0   36.13    4.07
   3  -7   0   43.47    4.47
   3  -7   0   39.24    4.90
  -3  -7   0   39.21    4.85
   3  -7   0   36.03    4.52
   3  -7   0   31.68    4.86
  -3  -7   0   34.92    4.85
  -3  -7   0   36.54    3.58
  -3   7  -1    1.87    1.47
  -3   7  -1    1.08    1.24
   3   7   1   -1.14    1.34
  -3   7  -1    1.23    1.10
   3   7   1    0.14    1.20
  -3   7  -1    1.03    1.58
  -3   7  -1    2.54    1.71
   3  -7   1    1.02    1.44
  -3  -7  -1    1.50    1.35
  -3  -7  -1    3.98    1.97
   3  -7   1    0.79    1.19
  -3  -7  -1    1.52    1.16
   3  -7   1    0.50    1.10
   3  -7   1    2.11    1.72
  -3   7  -2    9.94    2.65
  -3   7  -2    8.85    2.16
   3   7   2   10.27    2.96
   3   7   2   12.61    2.73
  -3   7  -2    8.62    2.82
  -3   7  -2   11.99    2.05
   3  -7   2    5.68    2.33
  -3  -7  -2   10.55    2.52
  -3  -7  -2    9.99    2.87
   3  -7   2    5.43    2.16
   3  -7   2    9.37    2.23
  -3   7  -3    6.42    2.07
  -3   7  -3    5.78    2.17
  -3   7  -3    4.16    1.31
  -3   7  -3    3.71    1.31
  -3   7  -3    7.05    2.98
   3   7   3    6.64    2.68
   3  -7   3    6.95    2.16
  -3  -7  -3    2.82    1.89
   3  -7   3    6.30    2.17
   3  -7   3    7.73    3.16
  -3  -7  -3    2.94    2.26
  -3   7  -4   17.32    2.47
  -3   7  -4   16.81    3.44
  -3   7  -4   19.06    3.14
  -3   7  -4   16.94    3.59
   3   7   4   18.15    3.20
   3   7   4   12.05    3.62
  -3  -7  -4   19.60    3.94
   3  -7   4   20.57    5.60
   3  -7   4   17.12    3.62
   3  -7   4   11.09    4.04
  -3  -7  -4   18.63    4.37
   3   7   5    3.40    3.07
  -3   7  -5   -1.23    1.01
  -3   7  -5    4.14    2.27
  -3   7  -5   -0.81    1.22
   3   7   5    0.30    1.68
  -3   7  -5    0.71    1.23
  -3   7  -5    1.55    1.73
  -3  -7  -5   -2.60    1.99
   3  -7   5   -1.21    1.51
   3  -7   5    0.58    2.60
  -3  -7  -5   -0.45    1.86
   3   7   6    2.14    2.12
  -3   7  -6    8.17    2.88
  -3   7  -6    6.37    2.78
  -3   7  -6    4.76    2.59
  -3   7  -6    6.43    1.87
  -3  -7  -6    2.48    3.28
   3  -7   6    9.30    4.24
   3  -7   6    1.04    1.51
  -3   7  -7    4.84    3.12
   3   7   7    2.72    2.61
   3  -7   7    2.06    3.38
  -3  -7  -7    1.52    3.76
  -3   7  -8    4.58    3.74
   3  -7   8    2.83    4.17
  -3  -7  -8    0.06    4.29
   3   8  -8    0.52    2.93
   3   8  -8   -1.33    2.86
   3  -8  -8  -10.48    2.74
   3   8  -7    7.73    4.12
   3   8  -7    3.09    2.95
   3   8  -7    4.53    2.78
   3  -8  -7    2.65    4.12
   3   8  -6    4.62    3.00
   3   8  -6   -3.02    1.35
   3   8  -6   -0.59    0.95
  -3  -8   6    0.75    3.03
   3  -8  -6    3.44    2.48
   3  -8  -6    2.29    3.25
   3   8  -5    0.99    1.86
   3   8  -5    2.18    2.65
   3   8  -5    4.90    1.79
   3   8  -5    3.22    2.54
  -3  -8   5    4.74    3.63
   3  -8  -5    4.77    3.35
   3  -8  -5    1.29    1.75
   3   8  -4   24.99    4.35
   3   8  -4   23.38    3.64
  -3   8   4   27.56    4.90
   3   8  -4   27.71    5.42
   3   8  -4   18.22    3.71
   3  -8  -4   31.07    3.83
  -3  -8   4   26.11    4.00
  -3  -8   4   19.14    3.97
  -3  -8   4   30.03    6.20
   3  -8  -4   21.71    5.01
   3   8  -3   -0.86    1.07
   3   8  -3    1.36    2.13
  -3   8   3   -0.30    1.32
   3   8  -3    0.31    1.05
  -3   8   3    1.88    2.01
   3   8  -3   -1.94    1.40
  -3  -8   3    1.62    1.39
   3  -8  -3    0.02    0.92
   3  -8  -3   -0.71    1.83
  -3  -8   3   -0.22    1.06
   3  -8  -3    1.00    1.39
   3   8  -2    3.15    1.92
   3   8  -2   -1.95    1.21
   3   8  -2   -0.98    0.96
  -3   8   2    2.36    1.67
  -3   8   2    1.12    1.69
  -3   8   2   -1.47    0.69
   3   8  -2   -0.41    0.83
   3  -8  -2    2.98    2.12
   3  -8  -2    1.64    1.05
  -3  -8   2    1.45    1.12
  -3  -8   2    1.70    1.19
  -3  -8   2   -1.47    1.30
   3  -8  -2   -0.44    1.01
  -3   8   1   11.48    2.89
  -3   8   1   15.30    2.65
  -3   8   1   14.79    3.34
   3   8  -1   10.14    2.82
   3   8  -1   12.89    3.12
   3   8  -1   10.50    2.60
   3   8  -1   10.33    1.97
  -3   8   1   13.63    2.16
   3  -8  -1   10.69    1.87
   3  -8  -1    9.71    2.02
  -3  -8   1   12.77    2.92
   3  -8  -1   11.48    2.36
  -3  -8   1   11.37    2.03
   3  -8  -1   14.76    3.23
   3   8   0    2.34    1.62
   3   8   0    5.56    2.14
   3   8   0    0.40    1.29
  -3   8   0    2.69    1.82
   3   8   0    2.71    1.36
  -3   8   0    1.71    1.75
  -3   8   0    3.18    1.42
  -3   8   0    0.83    1.17
  -3  -8   0    2.91    1.77
   3  -8   0    3.41    1.53
   3  -8   0    1.49    1.28
  -3  -8   0    1.99    1.11
  -3  -8   0   -0.28    1.26
   3  -8   0    2.29    1.77
   3  -8   0    0.24    1.52
  -3   8  -1   10.97    2.67
   3   8   1    7.50    2.31
  -3   8  -1   10.56    2.52
  -3   8  -1   13.89    2.41
  -3   8  -1   16.11    3.14
   3   8   1    7.53    2.57
  -3   8  -1    9.11    2.65
  -3  -8  -1   14.78    2.75
   3  -8   1   11.19    2.31
  -3  -8  -1   11.70    2.99
   3  -8   1   10.45    2.51
   3  -8   1   10.33    2.81
   3  -8   1   15.83    3.33
  -3  -8  -1   15.11    2.52
   3   8   2   10.38    3.14
   3   8   2   11.02    2.63
  -3   8  -2    8.23    2.17
  -3   8  -2   11.07    2.27
  -3   8  -2    7.62    2.77
  -3   8  -2   11.06    2.91
  -3  -8  -2   10.66    2.62
   3  -8   2    7.54    2.84
   3  -8   2   14.07    2.63
   3  -8   2   10.59    2.86
  -3  -8  -2   11.70    3.21
  -3   8  -3    5.99    1.75
  -3   8  -3    4.16    1.86
  -3   8  -3    8.86    1.44
  -3   8  -3    6.43    2.59
  -3   8  -3    5.25    2.25
   3   8   3    4.20    2.41
   3   8   3    7.09    2.40
  -3  -8  -3    5.80    3.02
   3  -8   3    6.41    2.46
   3  -8   3    5.22    2.07
   3  -8   3    6.60    3.04
  -3  -8  -3    9.94    2.78
  -3   8  -4   -2.14    1.33
  -3   8  -4   -1.75    1.10
   3   8   4    0.95    2.06
   3   8   4   -0.91    1.14
  -3   8  -4   -1.04    1.54
  -3   8  -4    2.02    1.29
   3  -8   4   -0.78    1.39
  -3  -8  -4   -2.71    1.60
   3  -8   4   -0.91    1.78
  -3  -8  -4   -1.68    1.89
  -3   8  -5   22.53    4.05
  -3   8  -5   22.14    4.70
   3   8   5   25.96    4.24
  -3   8  -5   27.76    3.46
  -3   8  -5   19.32    4.23
  -3   8  -5   24.40    3.45
  -3  -8  -5   25.15    5.46
   3  -8   5   23.03    4.34
   3  -8   5   31.90    6.84
   3   8   6    1.56    2.00
  -3   8  -6    2.44    1.54
  -3   8  -6    4.72    2.71
  -3   8  -6   -0.27    2.20
   3  -8   6    2.92    3.54
  -3  -8  -6    7.89    4.18
   3  -8   6    7.63    2.55
  -3   8  -7    5.53    3.41
   3   8   7   -0.64    2.09
   3  -8   7    4.50    4.39
  -3  -8  -7    1.68    4.14
  -3   8  -8   -0.10    3.24
  -3  -8  -8    2.44    4.71
   3  -8   8   -0.40    4.25
   3   9  -8    3.26    3.59
   3   9  -8    5.80    3.66
   3  -9  -8    1.79    4.39
   3   9  -7   -2.86    2.00
   3   9  -7    1.98    2.88
   3   9  -7    1.90    2.68
   3  -9  -7   -3.06    2.91
   3   9  -6    3.15    2.50
   3   9  -6    2.86    2.62
   3   9  -6    5.63    1.92
  -3  -9   6    6.27    4.20
   3  -9  -6    5.11    2.80
   3  -9  -6   -4.45    2.67
   3   9  -5   36.91    5.50
   3   9  -5   29.63    4.46
   3   9  -5   31.33    6.44
   3   9  -5   42.81    5.78
   3  -9  -5   28.59    4.51
  -3  -9   5   27.68    6.96
   3  -9  -5   31.32    6.96
   3   9  -4   23.15    4.03
   3   9  -4   24.50    5.20
   3   9  -4   21.29    3.65
   3   9  -4   19.36    3.59
   3  -9  -4   24.28    3.40
  -3  -9   4   17.65    5.24
   3  -9  -4   22.92    5.18
  -3  -9   4   16.32    3.69
  -3  -9   4   18.89    3.66
  -3   9   3    0.29    1.69
   3   9  -3    2.18    1.48
  -3   9   3    1.52    2.03
   3   9  -3    4.92    2.00
   3   9  -3    3.70    2.15
   3   9  -3    3.64    2.29
   3  -9  -3    3.75    1.35
   3  -9  -3    2.55    2.39
  -3  -9   3    2.77    1.59
  -3  -9   3    3.20    1.69
   3  -9  -3    4.37    1.94
   3   9  -2    6.35    2.58
  -3   9   2    5.48    1.52
   3   9  -2    0.95    1.41
   3   9  -2    3.73    2.05
  -3   9   2    3.66    2.26
   3   9  -2    5.87    2.82
   3   9  -2    3.07    1.36
  -3   9   2    7.96    2.82
  -3  -9   2    4.10    2.14
  -3  -9   2    5.92    1.76
  -3  -9   2    6.67    1.83
   3  -9  -2    2.85    1.30
   3  -9  -2    8.14    3.02
   3  -9  -2    5.00    1.81
  -3   9   1    2.78    2.09
  -3   9   1    3.17    2.05
  -3   9   1    0.83    1.26
   3   9  -1    1.40    1.83
  -3   9   1    2.28    1.21
   3   9  -1    2.05    1.78
   3   9  -1    3.23    1.30
   3   9  -1    0.19    1.56
   3  -9  -1    1.65    1.43
  -3  -9   1    1.18    1.32
  -3  -9   1    0.65    0.91
   3  -9  -1    0.82    0.95
   3  -9  -1    0.75    1.06
   3  -9  -1    0.42    1.42
   3   9   0    8.50    1.92
   3   9   0   10.88    2.64
   3   9   0   10.05    2.90
   3   9   0    7.74    2.34
  -3   9   0    5.86    2.33
  -3   9   0    8.41    2.15
  -3   9   0   10.13    2.93
  -3   9   0    9.52    2.19
   3  -9   0   11.08    2.48
   3  -9   0    3.34    2.08
   3  -9   0   11.77    2.34
  -3  -9   0   14.23    3.16
  -3  -9   0   10.42    2.55
  -3  -9   0    9.66    1.97
  -3   9  -1    4.13    1.79
   3   9   1    5.61    2.55
  -3   9  -1    4.59    1.95
   3   9   1    4.49    1.95
  -3   9  -1    2.36    1.33
  -3   9  -1    4.14    2.06
  -3   9  -1    3.83    2.15
  -3  -9  -1    5.02    2.07
   3  -9   1    3.26    1.90
  -3  -9  -1    4.68    1.91
   3  -9   1   -1.46    1.28
   3  -9   1    2.90    2.02
  -3  -9  -1    6.07    1.87
   3  -9   1    4.16    1.46
   3  -9   1    5.08    0.63
  -3   9  -2   18.70    3.94
  -3   9  -2   17.57    3.03
  -3   9  -2    7.59    2.78
  -3   9  -2   14.75    2.90
   3   9   2   13.67    3.14
   3   9   2   13.40    3.72
  -3   9  -2   12.65    3.22
   3  -9   2   18.16    3.70
  -3  -9  -2   22.20    3.51
  -3  -9  -2   12.27    2.59
  -3  -9  -2    5.94    2.86
   3  -9   2   14.98    2.92
   3  -9   2   14.02    3.50
   3   9   3    3.62    2.20
  -3   9  -3    9.81    2.49
   3   9   3    7.61    2.97
  -3   9  -3    6.43    2.01
  -3   9  -3    7.42    2.82
  -3   9  -3    5.63    2.54
   3  -9   3    8.80    2.77
   3  -9   3    6.17    2.21
   3  -9   3    8.22    3.24
  -3  -9  -3    4.02    2.89
  -3  -9  -3    7.55    2.61
  -3   9  -4    1.08    1.35
  -3   9  -4   -1.78    1.47
  -3   9  -4   -0.06    1.52
   3   9   4   -0.04    1.17
  -3   9  -4   -1.47    0.93
   3  -9   4    0.36    1.89
  -3  -9  -4    0.20    2.25
   3  -9   4    0.75    1.97
  -3  -9  -4   -1.76    1.51
  -3   9  -5   -0.27    1.53
  -3   9  -5    0.64    2.05
   3   9   5    1.98    1.66
  -3   9  -5   -0.18    2.15
  -3   9  -5    3.93    1.75
   3  -9   5    3.46    2.04
  -3  -9  -5   -1.26    2.22
   3  -9   5    5.62    3.72
   3   9   6    7.36    2.61
  -3   9  -6    7.14    3.28
  -3   9  -6    5.36    2.64
  -3  -9  -6   12.76    4.63
   3  -9   6    5.82    4.21
  -3   9  -7    3.70    3.19
  -3  -9  -7    4.12    4.39
   3  -9   7    0.35    3.18
  -3   9  -8    2.59    3.48
  -3  -9  -8   -1.07    4.42
   3  -9   8    1.90    3.90
   3  10  -8    7.30    4.61
   3  10  -8   -1.63    3.20
   3 -10  -8    0.20    4.84
   3  10  -7   11.45    4.08
   3  10  -7    8.60    3.70
   3  10  -7    7.42    4.19
   3 -10  -7   13.80    6.05
   3  10  -6    3.74    3.63
   3  10  -6    2.36    4.64
   3  10  -6    6.76    2.84
   3 -10  -6    4.48    3.93
   3  10  -5    3.63    2.96
   3  10  -5    1.42    1.89
   3  10  -5   -2.36    1.80
   3  10  -5    4.47    2.11
   3 -10  -5    1.62    3.11
   3 -10  -5    5.13    2.22
  -3 -10   5    1.55    2.71
   3  10  -4    8.43    2.66
   3  10  -4   14.21    4.07
   3  10  -4    7.74    2.48
  -3 -10   4    5.07    2.13
  -3 -10   4   12.10    2.84
   3 -10  -4   12.12    4.31
   3 -10  -4    7.29    2.05
   3  10  -3   -0.68    1.37
  -3  10   3    1.09    1.26
  -3  10   3    4.18    2.72
   3  10  -3   -0.77    2.01
   3  10  -3   -0.32    1.83
   3  10  -3    3.79    2.51
   3  10  -3    0.95    1.51
  -3 -10   3    0.77    1.37
   3 -10  -3   -1.18    1.85
   3 -10  -3    1.49    1.27
  -3 -10   3    0.39    1.21
   3  10  -2    1.62    2.43
  -3  10   2    1.49    1.16
   3  10  -2    2.97    2.18
  -3  10   2   -0.99    0.94
   3  10  -2    1.21    1.19
  -3  10   2    3.63    2.31
   3  10  -2   -0.89    1.59
   3  10  -2    1.29    1.46
   3 -10  -2    1.40    1.25
  -3 -10   2   -0.25    1.82
   3 -10  -2    1.88    2.09
  -3 -10   2    2.30    1.48
   3 -10  -2    2.29    1.45
  -3 -10   2   -0.11    1.01
  -3  10   1   13.29    3.46
   3  10  -1   12.60    3.08
  -3  10   1   16.61    2.66
   3  10  -1   13.32    3.36
   3  10  -1    7.47    2.06
   3  10  -1   15.76    3.61
  -3  10   1   10.97    3.14
  -3  10   1    8.85    2.31
  -3 -10   1    9.76    3.04
   3 -10  -1   10.36    2.12
   3 -10  -1   11.87    2.49
  -3 -10   1   10.93    2.24
   3 -10  -1   14.67    2.63
   3 -10  -1   16.12    3.60
   3  10   0    1.12    1.63
   3  10   0   -0.30    1.35
   3  10   0   -0.05    1.04
  -3  10   0   -1.28    1.22
   3  10   0   -0.02    1.07
  -3  10   0   -1.63    0.96
  -3  10   0   -1.20    0.91
  -3  10   0   -0.24    1.69
   3 -10   0   -1.09    1.16
   3 -10   0    0.04    0.95
   3 -10   0   -0.27    1.56
  -3 -10   0    1.37    1.62
  -3 -10   0   -0.34    1.05
  -3 -10   0   -2.09    1.30
   3  10   1    3.37    2.29
  -3  10  -1   -0.27    1.04
  -3  10  -1   -0.57    1.57
   3  10   1    1.26    1.40
  -3  10  -1   -1.81    1.12
  -3  10  -1    0.35    1.39
  -3  10  -1    1.81    1.92
  -3 -10  -1   -0.48    1.91
  -3 -10  -1    1.65    1.50
   3 -10   1    0.90    1.60
  -3 -10  -1    2.95    1.51
   3 -10   1    1.02    1.35
   3 -10   1    2.56    1.83
   3 -10   1   -1.84    1.36
  -3  10  -2    0.94    1.47
  -3  10  -2   -0.25    1.74
   3  10   2   -0.32    1.36
  -3  10  -2   -0.03    1.68
  -3  10  -2    0.68    1.59
  -3  10  -2   -1.41    1.39
   3  10   2    0.29    2.16
   3 -10   2    3.24    1.99
  -3 -10  -2    0.87    1.55
   3 -10   2    0.17    1.65
   3 -10   2   -0.70    1.16
  -3 -10  -2   -0.14    1.38
  -3 -10  -2    3.59    2.51
  -3  10  -3   17.51    3.26
  -3  10  -3   17.01    4.18
  -3  10  -3    9.19    2.75
   3  10   3   18.35    5.08
   3  10   3   24.38    4.27
  -3  10  -3   16.10    4.01
  -3 -10  -3   18.00    4.41
   3 -10   3   19.05    4.74
  -3 -10  -3   16.40    3.46
   3 -10   3   13.86    3.65
  -3  10  -4    3.90    2.44
  -3  10  -4    0.05    1.09
   3  10   4    2.30    1.45
  -3  10  -4    0.08    1.67
  -3  10  -4    4.37    2.70
  -3  10  -4    1.71    1.69
  -3 -10  -4    2.00    2.20
  -3 -10  -4    1.45    2.79
   3 -10   4    3.99    2.71
   3 -10   4    5.28    2.61
  -3  10  -5   11.53    3.31
   3  10   5   12.89    2.67
  -3  10  -5   18.77    4.27
  -3  10  -5   15.07    3.03
  -3  10  -5   10.44    2.59
   3 -10   5   17.65    3.72
  -3 -10  -5   13.42    4.58
   3 -10   5   20.91    5.92
   3  10   6    2.64    1.96
  -3  10  -6    4.97    2.91
  -3 -10  -6   -0.28    3.30
   3 -10   6    8.48    3.95
  -3  10  -7    6.03    4.01
   3 -10   7    0.51    3.61
  -3 -10  -7    1.76    3.91
   3  11  -7    2.90    3.83
   3  11  -7    3.01    2.79
   3 -11  -7    4.14    4.43
   3  11  -6   19.90    4.79
   3  11  -6   27.78    6.72
   3 -11  -6   37.72    7.93
   3  11  -5   -0.22    1.74
   3  11  -5    2.92    3.19
   3  11  -5    2.60    2.26
   3 -11  -5   -0.28    1.54
   3 -11  -5    0.15    3.29
   3  11  -4    5.76    2.39
   3  11  -4    8.27    3.32
   3  11  -4   10.76    3.04
   3  11  -4    8.48    3.68
   3 -11  -4    4.82    3.54
   3 -11  -4   11.69    2.49
  -3 -11   4    9.34    2.79
   3  11  -3    2.80    1.67
   3  11  -3   -0.43    1.07
  -3  11   3   -0.13    1.25
   3  11  -3   -1.05    1.97
   3  11  -3   -1.00    2.00
  -3 -11   3    1.43    1.46
  -3 -11   3    1.11    1.45
   3 -11  -3    2.86    2.86
   3 -11  -3    0.06    1.22
   3  11  -2   41.55    6.15
  -3  11   2   51.06    7.56
  -3  11   2   44.50    6.96
   3  11  -2   53.88    7.53
   3  11  -2   34.95    6.24
  -3  11   2   54.37    5.68
   3  11  -2   55.09    5.81
   3  11  -2   41.29    6.46
  -3 -11   2   42.20    6.65
  -3 -11   2   45.47    5.40
   3 -11  -2   49.10    5.54
   3 -11  -2   43.61    5.80
  -3 -11   2   51.45    5.73
   3 -11  -2   48.94    7.47
   3  11  -1   -0.26    1.79
   3  11  -1   -0.46    1.13
  -3  11   1    0.48    0.96
   3  11  -1    0.84    1.75
   3  11  -1   -0.54    1.51
  -3  11   1   -1.35    1.80
  -3  11   1   -0.03    1.11
  -3  11   1   -0.05    1.24
   3 -11  -1    0.43    1.23
  -3 -11   1    1.35    1.89
   3 -11  -1    0.77    1.13
   3 -11  -1   -0.07    0.95
  -3 -11   1    1.49    1.32
   3 -11  -1   -1.65    1.64
   3  11   0   18.14    4.33
  -3  11   0   28.95    5.06
  -3  11   0   32.01    5.31
   3  11   0   27.12    4.44
  -3  11   0   21.50    3.82
   3  11   0   35.69    5.05
   3  11   0   26.97    3.91
  -3  11   0   27.72    4.26
  -3 -11   0   32.02    5.26
   3 -11   0   29.68    4.44
   3 -11   0   27.64    4.85
  -3 -11   0   34.40    4.10
   3 -11   0   24.55    3.91
  -3 -11   0   22.92    4.44
  -3  11  -1    0.20    1.60
   3  11   1    0.61    1.93
   3  11   1    2.65    1.78
  -3  11  -1   -1.55    1.51
  -3  11  -1   -0.16    0.95
   3  11   1    0.21    1.28
  -3  11  -1    0.21    1.53
  -3  11  -1    0.75    1.48
  -3 -11  -1   -1.48    1.19
   3 -11   1    1.18    1.66
  -3 -11  -1   -0.55    1.34
  -3 -11  -1   -1.91    1.10
   3 -11   1   -0.81    1.32
   3 -11   1   -0.90    1.13
  -3  11  -2    9.75    2.80
  -3  11  -2    7.70    3.02
  -3  11  -2   13.88    3.77
  -3  11  -2   12.96    2.72
   3  11   2    7.99    2.61
  -3  11  -2    8.21    2.99
   3  11   2    4.59    2.68
   3 -11   2   11.31    3.50
  -3 -11  -2   10.26    2.59
   3 -11   2   13.16    3.46
  -3 -11  -2   10.09    2.66
  -3 -11  -2    7.19    3.39
   3 -11   2   10.26    2.56
  -3  11  -3    7.91    2.55
   3  11   3    5.10    2.40
  -3  11  -3    3.78    2.61
  -3  11  -3    5.89    2.27
  -3  11  -3    5.77    2.87
  -3 -11  -3    4.46    2.32
   3 -11   3   12.01    4.09
  -3 -11  -3   12.66    3.95
   3 -11   3    7.46    2.85
  -3  11  -4   13.01    3.05
  -3  11  -4   13.24    4.27
  -3  11  -4   17.81    4.47
   3  11   4   14.12    2.41
  -3  11  -4   15.53    3.56
   3 -11   4   18.79    4.06
  -3 -11  -4   13.69    3.78
   3 -11   4    9.27    4.66
  -3 -11  -4   20.32    5.35
  -3  11  -5   -1.34    1.35
  -3  11  -5    1.39    2.24
  -3  11  -5    3.53    3.27
   3  11   5   -0.19    1.16
  -3  11  -5   -2.22    1.74
  -3  11  -5   -0.56    1.55
  -3 -11  -5   -0.74    2.61
   3 -11   5   -6.11    1.62
  -3  11  -6    1.37    2.56
  -3  11  -6    2.84    2.86
  -3 -11  -6    4.93    4.05
   3 -11   6    2.16    3.86
  -3  11  -7    3.50    3.07
  -3  11  -7    1.68    3.35
   3 -11   7   16.72    6.32
  -3 -11  -7    4.04    4.51
   3  12  -7    2.97    2.95
   3  12  -7    0.80    3.84
   3 -12  -7    3.89    5.05
   3  12  -6   -0.31    2.16
   3  12  -6   -1.84    1.77
   3 -12  -6   -3.41    3.00
   3  12  -5    2.96    2.52
   3  12  -5   -3.07    1.68
   3 -12  -5   -7.70    1.96
   3 -12  -5   -1.75    1.57
   3  12  -4   13.85    4.12
   3  12  -4   13.54    3.41
   3  12  -4   12.68    4.13
   3  12  -4    5.84    2.55
   3 -12  -4   16.45    5.29
  -3 -12   4    9.72    2.89
   3 -12  -4   13.56    2.73
   3  12  -3    8.07    3.50
   3  12  -3    4.28    1.95
  -3  12   3    5.37    2.04
   3  12  -3    7.34    3.13
   3  12  -3    2.11    2.13
   3 -12  -3    1.41    1.55
  -3 -12   3    4.79    1.97
   3 -12  -3   -0.49    2.73
  -3 -12   3    5.86    2.25
   3  12  -2    8.36    2.20
  -3  12   2   12.95    2.64
   3  12  -2    6.72    3.16
   3  12  -2    9.16    3.24
   3  12  -2    4.99    2.58
   3  12  -2    4.36    2.63
  -3 -12   2    5.23    1.93
   3 -12  -2    8.69    3.55
  -3 -12   2    4.64    2.04
   3 -12  -2    8.13    2.24
   3  12  -1    1.74    1.64
   3  12  -1    1.30    2.38
  -3  12   1    6.37    2.02
  -3  12   1    1.73    1.87
  -3  12   1    0.48    2.18
   3  12  -1    3.34    1.68
  -3  12   1    0.37    1.38
   3  12  -1   -0.43    1.57
  -3 -12   1    3.39    2.20
   3 -12  -1    4.08    2.72
  -3 -12   1    3.04    1.67
   3 -12  -1    0.29    1.18
   3 -12  -1    1.93    1.40
  -3  12   0   -0.27    1.34
   3  12   0   -0.38    2.05
   3  12   0    1.80    1.85
  -3  12   0   -0.33    1.91
   3  12   0    2.78    1.58
  -3  12   0   -2.04    1.56
   3  12   0    1.00    1.38
  -3  12   0    0.63    1.50
   3 -12   0    0.26    1.55
  -3 -12   0    3.02    2.13
  -3 -12   0   -0.62    1.53
   3 -12   0    0.68    1.78
  -3 -12   0   -0.01    1.45
   3 -12   0   -1.07    0.85
   3  12   1    3.56    2.05
  -3  12  -1    2.71    1.68
  -3  12  -1    3.84    2.11
  -3  12  -1    4.15    2.54
  -3  12  -1    6.66    2.72
   3  12   1   -1.36    1.56
   3  12   1   -0.56    1.58
  -3  12  -1    2.54    2.32
   3 -12   1   -0.66    1.82
   3 -12   1    3.58    1.98
   3 -12   1    5.24    2.54
  -3 -12  -1   -0.78    1.94
  -3 -12  -1    2.66    1.93
  -3 -12  -1    3.65    1.72
   3  12   2    1.95    1.42
  -3  12  -2    0.17    1.81
  -3  12  -2   -1.03    1.25
  -3  12  -2    3.85    2.75
  -3  12  -2    0.87    1.90
   3  12   2    2.47    1.98
  -3  12  -2   -0.86    1.65
  -3 -12  -2    1.43    1.85
  -3 -12  -2    1.78    1.78
  -3 -12  -2    4.38    2.55
   3 -12   2    1.05    2.18
  -3  12  -3    3.83    2.17
  -3  12  -3    4.92    2.79
  -3  12  -3    2.13    2.25
  -3  12  -3    2.79    2.26
   3  12   3    1.87    2.41
  -3 -12  -3    3.00    2.48
   3 -12   3   -0.55    2.16
  -3 -12  -3    5.97    3.29
  -3  12  -4    3.34    3.17
  -3  12  -4    3.22    2.27
  -3  12  -4    3.06    1.93
  -3  12  -4    1.67    2.55
   3  12   4    3.38    1.19
   3 -12   4    3.14    3.77
  -3 -12  -4    3.14    3.64
  -3  12  -5    0.65    2.68
   3  12   5    1.63    1.12
  -3  12  -5    1.78    2.22
   3 -12   5    1.12    3.39
  -3 -12  -5   -1.82    2.91
  -3  12  -6   -1.45    2.40
  -3  12  -6    0.37    2.70
   3 -12   6   -2.31    2.79
  -3 -12  -6   -1.46    3.58
  -3  12  -7    0.14    3.30
  -3  12  -7    3.02    3.53
   3 -12   7    5.37    4.88
  -3 -12  -7    0.38    4.60
   3  13  -7   -1.76    2.07
   3  13  -7    3.13    4.07
   3 -13  -7   -2.74    3.95
   3  13  -6   -0.69    2.29
   3  13  -6    0.14    3.10
   3 -13  -6    2.38    4.11
   3  13  -5   -1.98    2.25
   3  13  -5    0.07    2.13
   3 -13  -5    0.75    3.41
   3  13  -4   18.11    3.85
   3  13  -4   27.95    4.90
   3  13  -4   21.09    5.50
   3 -13  -4   20.15    5.85
  -3 -13   4   19.91    3.90
   3 -13  -4   17.05    3.39
   3  13  -3    7.49    2.44
  -3  13   3    5.93    2.43
   3  13  -3    4.35    2.43
   3  13  -3    5.20    3.53
   3  13  -3    6.82    3.16
   3 -13  -3    4.27    3.64
  -3 -13   3   12.12    2.92
   3 -13  -3    9.05    2.56
  -3  13   2    1.99    1.64
   3  13  -2    2.84    1.71
   3  13  -2    4.81    2.70
   3  13  -2    1.61    2.81
   3  13  -2    1.57    1.96
   3  13  -2    0.14    2.33
   3 -13  -2    0.23    2.50
  -3 -13   2   12.21    3.04
   3 -13  -2    1.16    1.59
  -3 -13   2    0.42    1.39
   3  13  -1    1.56    1.49
  -3  13   1   -0.58    1.32
   3  13  -1    2.66    2.14
   3  13  -1   -0.37    1.48
  -3  13   1    0.92    1.42
   3  13  -1   -0.57    2.21
   3  13  -1    0.28    1.75
  -3 -13   1    0.95    1.69
   3 -13  -1    1.42    2.09
   3 -13  -1    1.43    1.55
   3  13   0   11.68    2.71
   3  13   0    9.18    3.07
  -3  13   0   12.95    3.77
  -3  13   0   11.01    3.53
  -3  13   0   11.32    2.84
   3  13   0    8.28    2.75
  -3  13   0    9.89    2.65
  -3 -13   0   10.08    2.50
  -3 -13   0    8.41    2.93
   3 -13   0    7.50    2.63
  -3 -13   0    6.66    3.10
   3 -13   0   13.57    3.65
  -3  13  -1    0.14    1.47
  -3  13  -1   -0.98    1.82
   3  13   1   -0.55    1.63
  -3  13  -1   -0.55    1.60
  -3  13  -1    0.92    1.79
   3  13   1    3.10    1.75
  -3  13  -1    2.29    2.29
  -3 -13  -1   -0.89    1.62
  -3 -13  -1    2.25    1.75
   3 -13   1   -1.69    1.68
  -3 -13  -1   -1.99    1.89
   3 -13   1    1.26    2.03
  -3  13  -2    2.80    2.72
   3  13   2    5.55    1.90
   3  13   2   10.11    3.36
  -3  13  -2    3.89    2.52
  -3  13  -2    4.13    2.20
  -3  13  -2    2.35    2.32
  -3  13  -2    6.14    3.11
  -3 -13  -2    7.56    3.61
  -3 -13  -2    6.99    2.43
   3 -13   2    7.07    3.33
   3  13   3    1.13    2.19
  -3  13  -3    3.58    2.18
  -3  13  -3    4.63    2.99
   3  13   3    3.40    1.40
  -3  13  -3    0.59    2.55
  -3  13  -3    3.34    2.32
  -3 -13  -3    6.83    3.51
   3 -13   3    0.61    2.72
  -3 -13  -3   -2.25    2.58
   3  13   4   35.08    6.00
  -3  13  -4   30.41    5.06
  -3  13  -4   30.45    6.22
  -3  13  -4   16.40    4.99
  -3  13  -4   27.06    4.43
   3  13   4   21.80    2.09
   3 -13   4   29.28    6.87
  -3 -13  -4   37.92    7.26
  -3  13  -5    9.49    4.19
  -3  13  -5    1.48    2.46
   3 -13   5    1.26    3.66
  -3 -13  -5    5.25    4.31
  -3  13  -6    1.99    2.94
  -3  13  -6    1.81    2.80
  -3 -13  -6   -5.35    3.51
   3 -13   6   -0.50    4.11
  -3  13  -7   12.43    4.41
  -3  13  -7    9.98    4.61
   3 -13   7    4.09    4.39
  -3 -13  -7   18.21    6.76
   3  14  -7    4.30    3.96
   3  14  -7    0.10    3.30
   3 -14  -7    5.56    5.07
   3  14  -6    0.78    3.32
   3  14  -6    6.42    3.38
   3 -14  -6   -4.58    2.98
   3  14  -5    1.19    2.30
   3  14  -5    4.74    3.78
   3 -14  -5    3.00    3.70
   3  14  -4   -0.41    1.76
   3  14  -4    1.01    2.53
  -3 -14   4   -0.22    1.52
   3 -14  -4    0.57    3.33
   3 -14  -4   -1.31    1.64
   3  14  -3    4.50    2.80
   3  14  -3    2.67    1.78
   3  14  -3    4.03    3.25
   3 -14  -3   -2.58    2.86
   3 -14  -3    6.66    2.44
  -3 -14   3    0.93    1.61
   3  14  -2   13.15    3.83
   3  14  -2    8.39    3.14
   3  14  -2    5.13    2.21
  -3  14   2   11.09    2.81
  -3 -14   2    3.90    1.98
   3 -14  -2    8.60    2.56
   3 -14  -2   15.84    4.72
  -3  14   1   28.24    4.73
   3  14  -1   25.18    5.18
   3  14  -1   26.71    4.28
  -3  14   1   29.54    4.42
   3  14  -1   27.53    5.40
   3  14  -1   19.37    4.87
   3 -14  -1   26.48    5.66
  -3 -14   1   21.79    4.56
   3 -14  -1   22.48    4.20
  -3  14   0    5.94    3.40
   3  14   0    4.79    2.46
   3  14   0    3.80    2.36
  -3  14   0    1.24    1.44
   3  14   0    2.41    1.74
  -3  14   0    3.79    2.09
   3 -14   0    1.75    2.47
   3 -14   0    5.62    2.50
  -3 -14   0    1.93    2.55
  -3  14  -1    9.67    3.53
  -3  14  -1    9.18    3.32
   3  14   1    6.75    2.39
  -3  14  -1    4.34    2.69
   3  14   1    4.17    2.66
  -3  14  -1    2.13    1.81
  -3  14  -1    4.26    2.97
  -3 -14  -1   -1.36    2.44
   3 -14   1    6.94    2.93
   3 -14   1    4.92    2.87
  -3  14  -2    0.46    2.25
   3  14   2   -0.48    1.37
  -3  14  -2    2.00    2.27
  -3  14  -2    0.35    1.59
   3  14   2    0.76    2.14
  -3  14  -2   -0.51    2.01
   3 -14   2    0.95    2.47
  -3 -14  -2   -3.29    2.33
  -3  14  -3   -0.98    2.09
   3  14   3    1.24    1.09
   3  14   3   -1.27    2.24
  -3  14  -3    3.77    2.93
  -3  14  -3    0.87    2.41
  -3  14  -3   -3.25    1.12
   3 -14   3   -3.60    2.23
  -3 -14  -3   -3.81    2.30
  -3  14  -4   -3.00    2.14
  -3  14  -4   -1.10    2.42
  -3  14  -4    1.92    2.15
   3  14   4    1.48    2.35
   3 -14   4   -2.48    2.56
  -3 -14  -4    2.26    3.65
  -3  14  -5    5.11    3.42
  -3  14  -5    0.32    2.59
   3 -14   5   -4.49    2.95
  -3 -14  -5   -0.08    3.61
  -3  14  -6    1.82    2.98
  -3  14  -6   -4.53    1.73
   3 -14   6   -1.87    3.63
  -3 -14  -6   -3.68    3.73
   3  15  -6    2.74    3.81
   3  15  -6    2.74    2.87
   3 -15  -6   -5.64    2.94
   3  15  -5    8.84    4.34
   3  15  -5    2.18    2.71
   3 -15  -5   -1.52    3.37
   3  15  -4   -1.41    2.54
   3  15  -4   -3.67    1.46
  -3 -15   4    0.50    1.69
   3 -15  -4   -6.70    2.88
   3  15  -3   -0.61    1.75
   3  15  -3    0.95    2.24
  -3  15   3    2.48    2.15
   3  15  -3   -6.11    1.54
   3 -15  -3    3.04    3.47
   3 -15  -3    1.13    1.85
  -3 -15   3    1.03    1.60
  -3  15   2   11.67    3.11
   3  15  -2    6.39    3.15
   3  15  -2    9.72    3.36
   3  15  -2   11.18    3.01
  -3 -15   2    9.26    2.51
   3 -15  -2    9.23    2.78
   3 -15  -2   13.37    4.73
   3  15  -1    1.88    2.64
  -3  15   1    0.62    1.91
  -3  15   1    2.42    2.16
   3  15  -1    3.02    2.72
   3  15  -1    2.74    2.05
   3  15  -1    4.24    2.79
   3 -15  -1    3.66    2.31
   3 -15  -1    3.72    3.25
   3  15   0    8.53    3.05
  -3  15   0    3.37    1.91
   3  15   0    8.12    2.99
   3  15   0    6.59    2.49
  -3  15   0    8.65    3.21
   3 -15   0   10.08    3.82
   3 -15   0    9.34    3.00
  -3 -15   0    6.03    3.48
   3  15   1   -1.98    2.10
   3  15   1    4.76    2.33
  -3  15  -1    7.86    3.32
  -3  15  -1    7.72    2.84
  -3  15  -1    2.20    3.35
   3 -15   1    6.78    3.42
  -3 -15  -1    8.05    3.77
   3 -15   1    0.84    2.79
   3  15   2    6.76    2.15
   3  15   2    0.62    2.41
  -3  15  -2    4.53    2.90
  -3  15  -2    0.58    2.46
  -3  15  -2    1.92    2.16
  -3  15  -2   -0.66    2.37
   3 -15   2    1.92    2.83
  -3 -15  -2    5.42    3.52
  -3  15  -3   -1.46    2.35
   3  15   3    3.57    1.21
  -3  15  -3    6.73    3.79
  -3  15  -3    3.24    2.70
  -3  15  -3    1.69    2.16
   3  15   3    2.93    2.81
   3 -15   3    4.71    3.97
  -3 -15  -3    3.89    3.61
   3  15   4   24.84    5.62
  -3  15  -4   18.53    5.45
  -3  15  -4   11.49    3.45
   3 -15   4   13.48    5.40
  -3 -15  -4   12.51    5.32
  -3  15  -5    4.24    3.64
  -3  15  -5   -1.11    1.93
  -3 -15  -5    0.58    3.83
   3 -15   5    0.91    3.70
  -3  15  -6    2.80    3.64
  -3  15  -6   -1.47    2.93
  -3 -15  -6    1.29    4.86
   3 -15   6    8.47    5.53
   3  16  -6    2.55    3.41
   3  16  -6   14.68    5.56
   3 -16  -6    5.69    5.72
   3  16  -5   -0.37    2.64
   3  16  -5   -0.70    2.08
   3 -16  -5    3.24    4.49
   3  16  -4    6.01    3.56
   3  16  -4    1.43    2.10
   3 -16  -4   -3.08    2.33
  -3 -16   4    4.47    2.27
   3  16  -3   -1.65    2.16
  -3  16   3    1.04    2.12
   3  16  -3    0.47    2.00
   3 -16  -3    2.05    2.25
  -3 -16   3    5.33    1.95
   3 -16  -3   -1.42    3.27
   3  16  -2    1.82    2.08
   3  16  -2    6.59    3.18
   3  16  -2   10.07    3.53
  -3  16   2    4.61    2.49
  -3 -16   2    1.61    1.79
   3 -16  -2    3.73    3.95
   3 -16  -2   10.05    2.73
   3  16  -1    9.61    3.00
   3  16  -1   11.90    3.99
  -3  16   1    4.03    2.58
   3  16  -1    5.16    3.15
   3  16  -1   18.48    4.77
  -3  16   1    2.98    2.30
   3 -16  -1    4.83    3.48
   3  16   0    4.76    2.96
  -3  16   0    6.42    2.75
   3  16   0    2.67    2.05
  -3  16   0   -0.19    1.72
   3  16   0    1.31    2.46
   3 -16   0    3.09    3.24
  -3 -16   0    1.58    2.75
  -3  16  -1   -0.75    2.37
  -3  16  -1    5.01    3.08
   3  16   1    4.15    2.17
  -3  16  -1    2.57    2.25
   3  16   1   -0.80    1.93
  -3 -16  -1    0.13    2.77
   3 -16   1   -2.12    2.36
   3 -16   1    3.16    3.13
  -3  16  -2    0.75    2.41
  -3  16  -2   -0.52    2.76
   3  16   2    1.17    1.56
   3  16   2    0.76    2.50
  -3  16  -2    2.46    2.20
   3 -16   2    2.95    3.17
  -3 -16  -2    2.31    3.24
  -3  16  -3   14.60    5.07
  -3  16  -3   10.67    3.30
   3  16   3    5.92    3.45
  -3  16  -3    9.63    3.80
  -3  16  -3    8.27    3.73
  -3 -16  -3   15.21    5.52
   3 -16   3   12.23    4.85
   3  16   4    1.99    3.05
  -3  16  -4   -2.54    2.83
  -3  16  -4    3.28    2.91
  -3 -16  -4   -2.28    3.44
   3 -16   4    4.43    3.84
  -3  16  -5    3.18    3.09
  -3  16  -5    0.71    2.86
   3 -16   5   -0.90    3.41
  -3 -16  -5    5.20    4.57
  -3  16  -6    1.22    3.15
  -3  16  -6    5.46    3.68
   3 -16   6    1.18    4.16
  -3 -16  -6   -0.70    4.39
   3  17  -5    2.67    2.74
   3  17  -5   -4.52    2.44
   3 -17  -5   -2.24    4.23
   3  17  -4    5.19    3.96
   3  17  -4    0.10    2.26
   3 -17  -4    8.47    5.48
   3  17  -3    2.23    2.32
  -3  17   3    1.44    2.29
   3  17  -3    3.01    3.02
   3 -17  -3   -3.06    3.38
  -3 -17   3    0.68    1.82
   3  17  -2    7.72    3.50
  -3  17   2   12.26    3.55
   3  17  -2    4.68    2.66
   3  17  -2   14.14    4.80
   3 -17  -2   10.46    3.28
   3 -17  -2   11.84    5.03
  -3 -17   2    3.55    2.03
   3  17  -1   23.29    4.56
  -3  17   1   19.03    4.36
  -3  17   1   18.02    4.07
   3  17  -1   24.26    5.40
   3 -17  -1   11.17    4.72
   3  17   0   31.89    5.52
   3  17   0   22.19    4.42
  -3  17   0   17.63    4.36
   3  17   0   14.53    4.22
  -3  17   0   20.01    4.71
   3 -17   0   23.69    5.79
   3  17   1    1.57    2.10
  -3  17  -1    1.93    2.17
  -3  17  -1    1.42    2.18
   3  17   1    0.30    2.57
   3 -17   1    1.25    0.99
  -3 -17  -1   -0.94    2.59
   3 -17   1    5.47    3.23
   3 -17   1    1.37    3.07
   3  17   2    1.32    2.71
  -3  17  -2    4.94    2.73
  -3  17  -2    5.54    3.30
   3 -17   2    3.59    3.54
  -3 -17  -2    9.41    4.09
  -3  17  -3    1.92    2.50
  -3  17  -3    1.92    3.07
   3  17   3   -3.56    2.10
   3 -17   3    4.26    3.79
  -3 -17  -3   -3.17    2.82
   3  17   4    2.56    3.50
  -3  17  -4    1.71    2.42
  -3  17  -4    0.79    2.97
  -3 -17  -4   -0.20    4.17
   3 -17   4    7.92    5.10
  -3  17  -5   -3.78    2.84
  -3  17  -5   -1.74    2.73
   3 -17   5   -3.30    3.41
  -3 -17  -5   -4.12    3.49
   3  18  -5    9.97    4.92
   3  18  -5    0.30    2.75
   3 -18  -5    2.80    4.71
   3  18  -4    9.20    4.40
   3  18  -4   -1.49    2.25
   3 -18  -4    1.28    4.61
   3  18  -3   -2.81    1.76
   3  18  -3    0.16    2.64
  -3  18   3    0.00    2.57
   3 -18  -3    0.66    3.70
  -3  18   2    2.19    2.60
   3  18  -2   -0.24    2.70
   3  18  -2   -0.04    2.24
  -3 -18   2    1.67    1.72
   3 -18  -2    0.00    3.39
   3  18  -1   22.75    4.76
   3  18  -1   24.25    5.55
  -3  18   1   24.00    4.92
   3 -18  -1   19.09    5.90
  -3  18   0   17.25    4.42
   3  18   0   22.02    5.17
   3  18   0   28.73    5.84
  -3  18   0   20.86    4.80
   3 -18   0   25.45    6.00
   3  18   1    0.88    2.66
  -3  18  -1    3.86    2.84
  -3  18  -1    5.03    2.67
  -3 -18  -1    1.40    3.44
   3 -18   1    2.06    2.89
  -3  18  -2    4.46    2.57
   3  18   2    5.35    3.41
  -3  18  -2    1.44    2.90
   3 -18   2    2.48    3.63
  -3 -18  -2    3.30    3.82
   3  18   3    1.97    3.57
  -3  18  -3   -1.54    1.94
  -3  18  -3    0.68    2.95
   3 -18   3    3.37    4.29
  -3 -18  -3   -2.51    3.40
   3  18   4    4.78    3.55
  -3  18  -4    2.40    2.57
  -3  18  -4    0.92    3.05
  -3 -18  -4   -1.62    3.81
   3 -18   4   -0.66    3.76
  -3  18  -5   -1.14    3.66
  -3  18  -5    3.51    3.43
  -3 -18  -5    6.21    5.82
   3 -18   5    4.86    5.49
   3  19  -4    3.62    3.87
   3  19  -4    1.40    2.66
   3 -19  -4   -6.67    3.70
  -3  19   3    1.92    2.64
   3  19  -3   -3.47    2.17
   3  19  -3   -0.06    2.58
   3 -19  -3   -0.49    3.98
   3  19  -2    2.69    3.45
  -3  19   2   -3.05    2.36
   3  19  -2   -0.12    2.34
   3 -19  -2    1.74    3.87
  -3  19   1   12.73    4.16
   3  19  -1    8.24    3.85
   3  19  -1    7.64    3.47
   3 -19  -1   10.04    4.70
  -3  19   0    2.63    2.52
   3  19   0    0.73    2.66
  -3  19   0   -0.43    2.51
   3 -19   0   -3.50    2.28
   3  19   1    2.68    3.76
  -3  19  -1   -0.14    2.64
  -3  19  -1    0.33    1.88
  -3 -19  -1    8.49    4.76
   3 -19   1    0.21    2.80
   3  19   2   -3.19    2.44
  -3  19  -2    0.12    2.05
  -3  19  -2    4.04    3.37
   3 -19   2    0.12    2.83
  -3 -19  -2   -0.48    3.73
  -3  19  -3    4.84    3.18
   3  19   3    4.79    3.85
  -3  19  -3    2.18    3.50
   3 -19   3   -0.68    3.12
  -3 -19  -3    2.25    4.06
  -3  19  -4    7.44    4.29
  -3  19  -4    5.18    3.44
   3  19   4   13.85    4.79
  -3 -19  -4    4.20    5.21
   3 -19   4   13.10    6.46
   3  20  -4   -1.74    2.99
   3  20  -4    7.59    4.64
   3 -20  -4   -3.18    4.19
   3  20  -3    2.44    3.01
   3  20  -3   -0.28    2.40
   3 -20  -3    0.43    4.34
  -3  20   2    4.01    3.32
   3  20  -2   14.25    4.86
   3  20  -2   10.21    3.51
   3 -20  -2   -2.87    3.85
   3  20  -1   -0.23    2.23
  -3  20   1    0.59    3.04
   3  20  -1   -2.56    2.48
   3 -20  -1    2.00    4.29
   3  20   0    2.55    3.53
  -3  20   0    2.49    2.81
  -3  20   0    1.80    3.36
   3 -20   0   -2.45    2.59
   3  20   1   -2.29    2.50
  -3  20  -1   -1.27    2.40
  -3  20  -1    5.40    3.65
   3 -20   1    1.77    3.21
  -3 -20  -1   -3.57    2.38
   3  20   2    7.79    4.11
  -3  20  -2    7.32    3.79
  -3  20  -2    0.40    2.48
  -3 -20  -2   -3.72    3.02
  -3  20  -3    0.34    2.54
  -3  20  -3   -2.43    3.06
   3  20   3    1.92    3.69
  -3 -20  -3   -6.30    3.31
   3  21  -3    7.49    4.60
   3  21  -3   -0.90    2.89
   3 -21  -3    1.07    4.71
  -3  21   2   -1.22    2.89
   3  21  -2   -0.31    2.58
   3  21  -2    0.19    3.17
   3 -21  -2   -3.89    3.62
  -3  21   1    3.20    3.75
   3  21  -1    1.83    3.62
   3  21  -1    4.26    3.19
   3 -21  -1    3.06    4.23
  -3  21   0    6.66    3.39
  -3  21   0    0.85    3.31
   3  21   0    1.92    3.97
   3 -21   0   -0.96    3.63
   3  21   1    0.41    3.73
  -3  21  -1    0.51    2.65
  -3  21  -1    7.00    3.73
  -3 -21  -1    0.86    3.44
  -3  21  -2    3.82    3.32
   3  21   2   -2.46    3.03
  -3  21  -2    0.38    2.78
  -3 -21  -2    1.47    4.34
  -3  22   1   -6.89    3.20
   3  22  -1    2.80    3.48
   3  22  -1    0.26    2.42
   3 -22  -1   -0.35    4.05
   3  22   0   -0.63    3.84
  -3  22   0    1.49    2.48
  -3  22   0    4.84    3.88
   3 -22   0    4.42    3.52
  -3  22  -1    4.05    3.76
   3  22   1   -5.53    2.95
  -3  22  -1    1.43    3.13
   4   0  -9    4.34    3.33
   4   0  -9   -2.73    3.82
   4   0  -8    0.09    2.15
   4   0  -8   -2.59    2.47
   4   0  -7   -2.03    2.28
   4   0  -6    4.70    3.05
   4   0  -6    4.87    3.16
   4   0  -5    1.49    2.43
   4   0  -5   -0.77    1.83
   4   0  -5    0.34    1.83
   4   0  -4   49.33    6.92
   4   0  -4   57.97    7.25
   4   0  -4   56.05    7.40
   4   0  -3    0.64    1.60
   4   0  -3   -1.07    1.27
  -4   0   3   -1.51    1.13
   4   0  -3   -1.11    1.27
  -4   0   3    0.62    0.46
   4   0  -2    1.26    1.49
   4   0  -2    1.30    0.74
  -4   0   2    1.64    1.32
   4   0  -2    1.48    1.02
  -4   0   2    1.63    0.78
   4   0  -1   -0.19    0.63
   4   0  -1   -0.05    0.94
  -4   0   1   -1.04    0.89
   4   0  -1   -1.28    1.06
  -4   0   1   -0.55    1.07
  -4   0   1   -0.61    0.72
  -4   0   0    3.87    0.69
   4   0   0    3.69    0.68
  -4   0   0    4.54    1.59
   4   0   0    2.39    1.01
  -4   0   0    3.87    1.13
   4   0   0    3.44    1.40
  -4   0  -1   -0.82    1.24
  -4   0  -1   -1.80    0.78
   4   0   1   -0.76    0.95
   4   0   1    0.40    0.93
   4   0   2   58.15    4.79
  -4   0  -2   49.68    5.07
  -4   0  -2   55.42    4.72
   4   0   2   59.58    6.28
  -4   0  -3    0.02    0.97
   4   0   3    0.53    1.36
   4   0   3   -0.07    0.80
   4   0   3   -1.27    1.11
   4   0   4    2.91    2.12
   4   0   4    0.10    1.05
  -4   0  -4    0.51    1.15
   4   0   4    0.59    1.16
   4   0   5    1.82    1.75
  -4   0  -5   -0.72    1.28
   4   0   5   -2.69    1.43
  -4   0  -5   -0.05    1.45
  -4   0  -6   -1.03    1.43
  -4   0  -6    3.12    2.27
   4   0   6    2.67    2.69
   4   0   6    1.08    1.91
  -4   0  -7   -0.94    2.43
  -4   0  -7    1.19    2.26
   4   0   7   -0.98    2.34
  -4   0  -8    0.85    1.85
   4   0   8    0.46    3.37
   4   1  -9    7.07    5.38
   4   1  -9    4.20    3.43
   4  -1  -9   10.30    5.42
   4   1  -8    3.39    2.73
   4   1  -8    9.79    4.30
   4  -1  -8    3.69    3.95
   4   1  -7   20.44    5.34
   4   1  -7   19.35    4.66
   4  -1  -7   12.47    4.56
   4   1  -6   -1.23    2.03
   4  -1  -6   -0.86    2.26
   4  -1  -6    3.53    2.61
   4   1  -5    6.22    2.89
   4   1  -5    4.27    2.53
   4   1  -5    6.88    2.87
   4  -1  -5    4.03    2.35
   4  -1  -5    4.75    2.50
   4  -1  -5    5.21    2.70
   4   1  -4    0.43    1.51
   4   1  -4   -1.16    1.64
  -4   1   4   -0.57    0.55
   4   1  -4    2.36    1.78
   4  -1  -4   -0.34    1.33
   4  -1  -4   -0.54    1.21
   4  -1  -4    3.02    1.79
   4   1  -3   33.95    4.35
  -4   1   3   30.57    3.01
   4   1  -3   28.08    4.57
   4   1  -3   32.31    4.91
   4  -1  -3   25.50    4.54
   4  -1  -3   37.00    5.24
  -4  -1   3   34.65    4.99
  -4   1   2  122.60   11.09
   4   1  -2  153.46   11.24
   4   1  -2  125.28   10.10
  -4   1   2  138.23   10.37
   4   1  -2  131.79   10.66
   4  -1  -2  116.65   11.10
   4  -1  -2  126.32   10.32
   4  -1  -2  136.88   11.24
   4  -1  -2  127.09   10.27
  -4  -1   2  129.38   11.03
   4   1  -1   38.49    3.75
   4   1  -1   40.67    3.62
  -4   1   1   42.83    4.54
  -4   1   1   38.90    4.10
  -4   1   1   40.08    3.26
   4   1  -1   40.28    3.93
   4  -1  -1   37.55    3.30
   4  -1  -1   38.52    4.11
  -4  -1   1   35.35    3.58
  -4  -1   1   39.00    4.34
   4  -1  -1   44.43    4.54
   4  -1  -1   37.33    3.21
  -4   1   0   26.13    2.67
   4   1   0   23.11    2.72
  -4   1   0   19.84    2.93
  -4   1   0   21.11    2.48
  -4   1   0   22.22    2.02
   4  -1   0   23.60    3.10
   4  -1   0   24.66    2.04
  -4  -1   0   18.28    1.81
  -4  -1   0   20.96    2.60
   4   1   1  114.75    8.74
  -4   1  -1  107.70    8.62
  -4   1  -1  114.42    9.33
   4  -1   1  105.68    8.63
   4  -1   1   98.03    9.13
  -4  -1  -1  103.54    8.94
  -4   1  -2   25.29    3.62
  -4   1  -2   23.57    3.12
   4   1   2   24.65    3.58
   4   1   2   21.45    2.77
   4  -1   2   20.53    3.44
   4  -1   2   21.99    3.39
  -4  -1  -2   20.92    2.72
   4  -1   2   21.71    2.10
   4   1   3   13.20    2.98
   4   1   3   16.27    3.09
  -4   1  -3   21.30    3.45
   4   1   3   18.37    2.74
  -4   1  -3   15.44    2.10
   4  -1   3   13.85    3.20
   4  -1   3   16.93    3.18
  -4  -1  -3   12.06    2.37
   4  -1   3   15.42    2.11
   4   1   4   -0.55    1.46
   4   1   4   -0.76    1.26
  -4   1  -4    0.45    1.10
  -4   1  -4   -1.50    1.18
   4   1   4    0.08    1.12
   4  -1   4    3.38    2.26
  -4  -1  -4   -0.65    1.21
   4  -1   4    1.56    1.52
   4   1   5   35.33    4.80
  -4   1  -5   32.36    5.38
   4   1   5   32.38    5.03
  -4   1  -5   34.49    4.48
   4   1   5   27.51    5.40
   4  -1   5   23.54    4.31
  -4  -1  -5   32.19    4.72
   4  -1   5   32.33    6.05
  -4   1  -6    9.99    2.72
   4   1   6    8.55    3.86
   4   1   6   12.39    3.21
  -4   1  -6    5.35    2.60
  -4  -1  -6    7.90    2.96
   4  -1   6   11.90    2.97
   4  -1   6   12.08    4.35
  -4   1  -7    1.31    2.32
  -4   1  -7   -0.98    1.97
   4   1   7    3.99    3.31
  -4  -1  -7    4.93    2.81
  -4  -1  -7    8.35    3.39
   4  -1   7    4.61    3.74
   4   1   8   -1.17    2.92
  -4   1  -8    4.45    2.95
  -4  -1  -8   -0.36    2.28
   4  -1   8    2.61    3.96
   4   2  -8    2.09    3.61
   4   2  -8    5.81    2.78
   4  -2  -8    1.50    3.42
   4   2  -7    7.29    3.25
   4   2  -7    9.63    3.89
   4  -2  -7    5.28    3.51
  -4   2   6    2.77    0.80
   4   2  -6   -0.36    2.24
   4   2  -6    2.52    2.10
  -4   2   6    1.68    0.76
   4  -2  -6    2.44    2.69
   4  -2  -6    3.79    3.09
   4   2  -5    9.85    3.58
  -4   2   5    7.21    1.51
   4   2  -5    4.52    2.15
   4   2  -5    5.94    2.71
   4   2  -5    7.66    2.86
   4  -2  -5    1.50    2.16
   4  -2  -5    5.39    2.68
   4   2  -4    6.48    2.24
   4   2  -4    4.41    2.45
   4   2  -4    6.05    2.66
  -4   2   4    5.84    1.49
   4   2  -4    4.82    2.34
   4  -2  -4    2.31    2.17
   4  -2  -4    3.85    2.37
   4  -2  -4    8.45    2.45
   4   2  -3    9.07    2.34
   4   2  -3   12.05    2.90
   4   2  -3   12.29    3.02
  -4   2   3    7.55    1.62
   4  -2  -3    3.05    1.83
   4  -2  -3   14.29    3.15
   4  -2  -3    8.79    2.15
  -4  -2   3    4.47    2.06
   4   2  -2    3.52    1.72
   4   2  -2    3.30    1.04
  -4   2   2    6.91    2.08
  -4   2   2    5.01    1.31
   4   2  -2    4.88    1.64
  -4   2   2    3.04    1.67
   4   2  -2    4.69    1.58
   4  -2  -2    3.80    1.67
  -4  -2   2    0.49    0.97
   4  -2  -2    6.66    1.47
   4  -2  -2    1.94    1.66
  -4   2   1   12.70    2.59
  -4   2   1   10.88    1.02
  -4   2   1    9.04    1.95
   4   2  -1   12.33    1.21
  -4   2   1   11.24    2.19
   4   2  -1   10.59    1.93
   4   2  -1   10.71    1.97
   4  -2  -1   19.26    2.74
  -4  -2   1   13.99    2.28
   4  -2  -1   12.66    1.68
   4  -2  -1    9.95    1.04
   4  -2  -1    9.15    2.20
  -4  -2   1   12.33    2.05
   4  -2  -1    5.57    1.71
  -4   2   0   14.34    2.51
   4   2   0   14.25    2.11
  -4   2   0   13.29    1.72
  -4   2   0   16.47    2.06
   4  -2   0   13.12    2.33
   4  -2   0    8.97    1.92
  -4  -2   0   12.44    2.03
   4  -2   0   16.66    1.98
   4  -2   0   15.92    1.80
  -4   2  -1  601.38   42.34
  -4   2  -1  626.80   43.04
   4   2   1  519.71   42.64
   4   2   1  599.11   42.56
   4  -2   1  548.40   42.88
  -4  -2  -1  512.05   42.58
   4  -2   1  554.15   42.31
   4  -2   1  549.97   41.92
  -4  -2  -1  574.34   42.51
   4   2   2  198.58   15.55
  -4   2  -2  197.72   15.54
  -4   2  -2  187.40   15.93
   4  -2   2  207.19   15.99
  -4  -2  -2  202.11   15.97
   4  -2   2  209.79   16.38
  -4  -2  -2  186.08   15.44
   4  -2   2  183.72   15.46
  -4   2  -3   11.11    2.41
  -4   2  -3    7.70    2.28
   4   2   3   10.45    2.61
   4   2   3    6.81    2.16
  -4   2  -3   10.19    1.42
   4  -2   3    9.80    2.45
   4  -2   3   19.81    3.81
  -4  -2  -3   15.30    2.77
   4   2   4   12.80    2.86
   4   2   4    9.35    2.68
  -4   2  -4   11.70    2.82
   4   2   4    9.60    2.87
  -4   2  -4   10.73    1.91
   4  -2   4   11.45    2.67
  -4  -2  -4    9.05    2.58
   4  -2   4    6.63    3.00
   4   2   5   15.30    3.24
  -4   2  -5   13.96    3.52
   4   2   5    8.42    2.58
   4   2   5    6.34    2.89
  -4   2  -5    5.90    1.96
   4  -2   5    5.49    3.08
  -4  -2  -5    8.83    2.88
   4  -2   5   10.60    2.76
   4   2   6   -1.03    2.05
   4   2   6   -0.60    1.80
  -4   2  -6   -2.75    1.42
   4   2   6    2.50    1.96
  -4   2  -6   -1.23    1.69
   4  -2   6   -0.60    1.54
  -4  -2  -6    0.32    1.95
   4  -2   6    0.46    2.51
  -4   2  -7    3.81    2.81
  -4   2  -7    0.22    2.07
   4   2   7    5.15    3.33
  -4  -2  -7    2.76    2.93
   4  -2   7    7.90    4.20
  -4   2  -8   -0.35    2.35
   4   2   8    2.42    3.29
   4  -2   8    5.00    4.16
  -4  -2  -8    2.75    2.80
   4   3  -8   -1.35    2.59
   4   3  -8    3.01    3.62
   4   3  -8    0.26    2.29
   4  -3  -8   -2.30    3.36
   4   3  -7    0.13    2.36
   4   3  -7   -1.01    1.83
   4   3  -7    0.40    2.28
   4  -3  -7    0.59    2.97
   4   3  -6   20.45    4.65
   4   3  -6   21.32    5.04
   4   3  -6   12.86    3.62
  -4   3   6   15.59    2.60
   4  -3  -6   15.12    4.76
   4  -3  -6   18.34    4.60
  -4   3   5   10.03    2.07
   4   3  -5    8.15    2.93
   4   3  -5    4.70    2.52
   4   3  -5    3.26    2.35
   4   3  -5    7.56    3.11
   4   3  -5    7.24    2.43
   4  -3  -5    2.97    2.34
   4  -3  -5    5.94    2.54
   4   3  -4    3.05    1.69
   4   3  -4    2.28    2.21
   4   3  -4    6.21    2.48
  -4   3   4    4.90    1.45
   4   3  -4    6.38    2.56
  -4   3   4    6.47    2.56
   4  -3  -4    4.30    1.85
   4  -3  -4    2.69    2.29
   4  -3  -4    4.48    2.26
   4   3  -3  134.98   10.80
  -4   3   3  137.85   10.88
   4   3  -3  106.97   11.62
   4   3  -3  131.76   11.50
  -4   3   3  136.20   11.99
   4   3  -3  134.84   11.51
   4  -3  -3  146.70   11.25
  -4  -3   3  113.30   11.33
   4  -3  -3  132.04   11.93
   4  -3  -3  126.40   11.66
  -4   3   2    4.53    1.48
  -4   3   2    8.77    2.35
   4   3  -2    7.51    1.94
   4   3  -2    8.41    1.42
   4   3  -2    2.79    1.58
   4   3  -2    5.79    1.80
   4  -3  -2    8.64    2.29
   4  -3  -2    2.91    1.62
  -4  -3   2    8.05    2.01
  -4  -3   2    3.79    1.54
   4  -3  -2    6.79    1.65
   4   3  -1  171.40   12.69
  -4   3   1  153.22   13.46
   4   3  -1  176.66   13.49
  -4   3   1  159.56   13.54
  -4   3   1  190.59   13.97
  -4   3   1  154.99   13.01
  -4  -3   1  165.08   12.72
  -4  -3   1  167.29   13.48
   4  -3  -1  179.34   13.87
   4  -3  -1  176.22   13.07
  -4  -3   1  160.21   13.40
   4  -3  -1  171.13   13.58
   4  -3  -1  172.02   13.60
  -4   3   0   46.14    4.43
  -4   3   0   54.95    5.22
  -4   3   0   51.46    4.46
  -4   3   0   49.39    4.86
   4   3   0   55.95    4.93
  -4  -3   0   50.93    4.82
   4  -3   0   62.55    4.56
   4  -3   0   49.81    4.78
  -4  -3   0   48.81    4.16
   4  -3   0   55.51    5.74
   4  -3   0   55.25    4.48
   4   3   1  129.99   10.36
  -4   3  -1  112.69   10.47
  -4   3  -1  120.76    9.92
   4   3   1  132.24   10.46
   4  -3   1  121.43    9.64
   4  -3   1  139.09   10.76
   4  -3   1  120.47    9.96
  -4  -3  -1  132.87   10.41
  -4  -3  -1  122.83   10.32
  -4   3  -2   15.07    2.90
  -4   3  -2   17.01    2.59
   4   3   2   17.11    2.79
  -4  -3  -2   14.68    2.66
   4  -3   2   17.05    2.64
   4  -3   2   19.30    3.40
   4  -3   2   14.60    2.95
  -4  -3  -2   19.44    3.18
  -4   3  -3   29.53    2.47
  -4   3  -3   28.75    4.11
  -4   3  -3   38.61    4.85
   4   3   3   32.31    4.40
  -4  -3  -3   34.00    4.85
  -4  -3  -3   27.37    4.11
   4  -3   3   35.24    5.44
   4  -3   3   28.47    4.24
   4   3   4   13.30    3.04
  -4   3  -4   16.74    3.52
  -4   3  -4   11.09    2.71
   4   3   4    9.82    2.75
  -4   3  -4    9.79    1.65
   4  -3   4    7.68    2.40
   4  -3   4    6.39    3.01
  -4  -3  -4   18.45    3.88
  -4  -3  -4   10.08    2.79
  -4   3  -5   23.14    4.45
   4   3   5   12.26    3.35
   4   3   5   19.06    4.02
   4   3   5   17.34    4.19
  -4   3  -5   18.56    2.70
   4  -3   5   17.45    3.45
  -4  -3  -5   26.60    6.11
  -4  -3  -5   10.93    3.18
   4  -3   5   15.66    4.51
  -4   3  -6    8.43    3.23
   4   3   6    7.81    2.73
  -4   3  -6   -0.30    1.62
   4   3   6    0.18    2.33
   4   3   6    2.66    2.50
  -4  -3  -6    0.59    2.46
   4  -3   6    1.37    1.77
   4  -3   6   12.57    4.56
   4   3   7    3.06    2.90
   4   3   7    3.80    3.02
  -4   3  -7   -0.09    2.89
  -4   3  -7   -2.26    1.22
   4  -3   7    8.53    4.21
  -4  -3  -7    0.85    2.78
   4   3   8    0.68    2.86
  -4   3  -8    2.05    2.50
  -4  -3  -8   -3.54    5.73
   4  -3   8    2.82    3.53
  -4  -3  -8   -0.33    1.91
   4   4  -8    0.61    2.78
   4   4  -8   -0.15    2.92
   4   4  -8    0.07    2.34
   4  -4  -8    4.53    4.12
  -4   4   7   -0.79    1.36
   4   4  -7    2.96    2.84
   4   4  -7   -0.29    2.35
   4   4  -7    0.88    2.35
   4  -4  -7    1.30    2.70
   4  -4  -7    3.41    3.55
  -4   4   6   -0.02    1.31
   4   4  -6   -0.15    2.07
   4   4  -6   -1.41    1.81
   4   4  -6   -1.29    1.92
   4  -4  -6    0.20    2.66
   4  -4  -6   -1.27    1.79
   4   4  -5    7.47    2.99
  -4   4   5   11.96    3.62
  -4   4   5    7.27    2.03
   4   4  -5   14.17    3.66
   4   4  -5    6.78    2.57
   4  -4  -5    5.66    3.13
   4  -4  -5    8.22    2.72
  -4   4   4   23.66    3.53
   4   4  -4   22.60    4.45
   4   4  -4   26.54    3.84
  -4   4   4   21.82    4.52
   4   4  -4   26.63    4.98
   4   4  -4   26.78    4.49
   4  -4  -4   20.83    4.69
   4  -4  -4   20.15    3.52
  -4  -4   4   25.93    4.63
   4  -4  -4   18.68    4.40
   4   4  -3   13.92    2.86
   4   4  -3    9.08    2.01
  -4   4   3   10.61    2.40
   4   4  -3    7.92    2.82
  -4   4   3   17.12    3.60
   4   4  -3   12.12    2.99
   4  -4  -3    4.96    2.56
   4  -4  -3    8.26    2.01
   4  -4  -3   11.13    2.81
  -4  -4   3    8.29    2.55
   4   4  -2    4.87    1.96
   4   4  -2    9.52    2.64
   4   4  -2    6.81    1.39
   4   4  -2    6.74    1.82
  -4   4   2    6.09    2.15
  -4   4   2    9.49    2.14
  -4  -4   2    7.49    1.92
   4  -4  -2    9.42    2.16
   4  -4  -2    6.16    2.32
   4  -4  -2    9.34    1.05
   4  -4  -2   11.35    2.61
  -4  -4   2   11.69    2.49
  -4  -4   2    8.64    1.52
   4   4  -1    0.26    0.50
   4   4  -1    0.75    1.14
  -4   4   1    0.04    1.20
  -4   4   1    0.90    0.35
  -4   4   1    0.09    0.81
  -4   4   1   -0.71    0.66
  -4  -4   1    1.99    0.67
  -4  -4   1    0.67    1.06
   4  -4  -1    2.09    0.98
  -4  -4   1    1.54    1.25
   4  -4  -1    3.54    1.69
   4  -4  -1   -0.34    1.20
   4  -4  -1    1.31    1.18
  -4   4   0   23.38    2.69
   4   4   0   24.15    3.21
  -4   4   0   28.85    2.95
   4   4   0   18.95    3.21
  -4   4   0   28.16    3.37
  -4   4   0   21.69    3.42
   4  -4   0   23.32    2.58
  -4  -4   0   24.98    3.25
   4  -4   0   17.49    3.15
   4  -4   0   29.40    2.94
  -4  -4   0   24.41    2.23
   4  -4   0   20.22    3.06
  -4   4  -1   28.07    2.90
   4   4   1   39.28    4.29
   4   4   1   30.64    4.04
  -4   4  -1   31.51    4.21
  -4   4  -1   36.42    3.69
  -4  -4  -1   38.67    4.37
   4  -4   1   24.10    3.93
  -4  -4  -1   35.98    4.12
   4  -4   1   34.12    3.68
   4  -4   1   38.82    4.48
   4  -4   1   26.03    2.84
  -4   4  -2   17.06    2.67
  -4   4  -2   12.26    2.61
   4   4   2   14.97    2.77
   4   4   2   11.28    2.56
  -4  -4  -2   18.47    3.19
   4  -4   2   18.51    3.48
   4  -4   2   11.10    2.27
   4  -4   2   14.82    2.87
  -4  -4  -2   10.74    2.50
   4   4   3   55.81    6.58
  -4   4  -3   56.32    6.17
  -4   4  -3   57.63    6.46
   4  -4   3   39.88    5.72
   4  -4   3   51.92    6.16
   4  -4   3   54.48    7.39
  -4  -4  -3   66.95    7.17
  -4  -4  -3   48.09    6.15
   4   4   4   26.22    4.46
  -4   4  -4   28.15    4.37
   4   4   4   20.11    3.82
  -4   4  -4   21.14    2.43
  -4   4  -4   26.41    4.29
  -4  -4  -4   24.09    4.45
  -4  -4  -4   20.71    4.04
   4  -4   4   24.02    3.96
   4  -4   4   17.17    4.49
  -4   4  -5    5.54    2.26
  -4   4  -5    1.25    1.18
   4   4   5    0.96    1.77
   4   4   5    3.83    2.36
  -4  -4  -5    4.33    2.98
   4  -4   5    2.05    1.77
   4  -4   5    2.18    2.10
  -4  -4  -5    2.87    2.30
  -4   4  -6   19.70    4.73
  -4   4  -6   25.68    3.44
   4   4   6   11.08    3.88
   4   4   6   21.52    4.61
   4   4   6   29.39    5.23
  -4   4  -6   27.48    5.36
  -4  -4  -6   23.49    4.94
   4  -4   6   16.40    5.34
   4  -4   6   20.76    3.88
   4   4   7    5.62    3.41
  -4   4  -7    5.21    2.46
  -4  -4  -7    7.80    3.82
   4  -4   7    5.14    3.82
  -4   4  -8    5.80    3.50
   4   4   8   -1.94    3.14
  -4  -4  -8    0.42    3.54
   4  -4   8    3.49    3.76
   4   5  -8    5.46    3.69
   4   5  -8    0.37    3.13
   4   5  -8    6.64    3.09
   4  -5  -8    5.75    4.79
   4   5  -7    5.20    2.70
   4   5  -7   -1.15    2.24
   4   5  -7    7.54    3.66
   4  -5  -7   -0.97    2.90
  -4   5   6   46.77    5.68
   4   5  -6   39.37    6.94
   4   5  -6   42.90    6.32
   4   5  -6   31.10    6.30
   4  -5  -6   43.43    6.21
   4  -5  -6   35.17    7.22
   4   5  -5   12.78    3.21
  -4   5   5   13.62    2.84
   4   5  -5   10.66    3.49
   4   5  -5    9.01    3.15
   4  -5  -5   10.52    4.02
   4  -5  -5   16.96    3.29
   4   5  -4    5.29    1.14
  -4   5   4    3.42    2.29
  -4   5   4    8.40    2.31
   4   5  -4    9.13    2.93
   4   5  -4    6.16    2.06
   4   5  -4    3.15    2.16
   4   5  -4    3.63    2.09
  -4  -5   4    6.55    2.50
   4  -5  -4    7.83    2.06
   4  -5  -4    2.11    2.23
   4  -5  -4    4.42    2.74
   4  -5  -4    8.20    1.98
  -4   5   3   23.38    4.68
   4   5  -3   23.90    3.01
   4   5  -3   25.90    4.62
   4   5  -3   25.56    4.01
  -4   5   3   34.30    4.43
   4   5  -3   31.43    5.16
   4   5  -3   28.52    3.62
  -4  -5   3   23.32    4.07
   4  -5  -3   25.22    4.82
   4  -5  -3   31.33    2.91
   4  -5  -3   25.15    4.54
   4  -5  -3   31.12    3.53
   4   5  -2   14.74    1.99
  -4   5   2   13.01    2.69
   4   5  -2   11.99    3.01
   4   5  -2   12.83    2.83
  -4   5   2   15.10    3.20
   4   5  -2   20.30    2.85
   4  -5  -2    8.15    2.00
  -4  -5   2   16.16    2.74
   4  -5  -2    9.24    2.69
  -4  -5   2    9.42    2.67
   4  -5  -2   12.44    1.40
   4  -5  -2   15.93    2.99
  -4  -5   2   14.53    2.10
   4  -5  -2    6.65    2.20
  -4   5   1   -0.09    1.15
   4   5  -1    0.03    1.11
  -4   5   1   -0.96    1.06
  -4   5   1    0.01    0.84
   4   5  -1    0.84    0.60
  -4   5   1    0.92    0.53
  -4  -5   1    1.81    1.45
   4  -5  -1    0.91    1.20
   4  -5  -1    1.33    0.91
   4  -5  -1    0.46    1.25
  -4  -5   1    0.75    0.65
  -4  -5   1   -0.06    0.88
   4  -5  -1   -0.64    1.11
   4   5   0   53.11    5.16
  -4   5   0   57.75    4.81
  -4   5   0   52.58    6.04
   4   5   0   52.11    5.39
  -4   5   0   50.82    5.11
   4  -5   0   54.81    4.58
   4  -5   0   52.06    4.72
  -4  -5   0   52.87    4.48
   4  -5   0   48.81    5.13
  -4  -5   0   59.64    5.29
   4  -5   0   47.30    5.88
  -4   5  -1    9.89    1.01
   4   5   1   14.04    2.66
   4   5   1   11.15    2.22
  -4   5  -1    9.64    1.75
  -4   5  -1   10.14    2.39
  -4   5  -1   10.17    1.89
   4  -5   1   10.68    2.56
  -4  -5  -1   10.49    2.53
   4  -5   1   11.38    2.06
  -4  -5  -1   11.32    2.30
   4  -5   1    9.33    1.71
   4  -5   1   13.29    2.72
   4   5   2    9.59    2.35
  -4   5  -2    7.43    1.23
  -4   5  -2    9.61    1.98
   4   5   2    6.29    2.14
  -4   5  -2    9.15    2.47
   4  -5   2    8.26    1.97
   4  -5   2    4.77    2.52
  -4  -5  -2    6.74    2.29
  -4  -5  -2    8.05    2.28
   4  -5   2    9.03    2.41
   4   5   3    3.37    1.81
  -4   5  -3    1.12    0.46
  -4   5  -3   -0.02    1.12
  -4   5  -3    0.40    0.39
  -4   5  -3    1.99    1.52
   4  -5   3    1.64    1.58
  -4  -5  -3    3.87    2.07
  -4  -5  -3    1.19    1.72
   4  -5   3    0.79    1.13
   4  -5   3    0.92    1.55
  -4   5  -4   11.13    1.53
   4   5   4   11.50    2.79
  -4   5  -4   13.71    3.04
  -4   5  -4   16.49    3.40
   4   5   4   19.10    3.94
  -4  -5  -4   12.56    3.36
  -4  -5  -4    8.20    2.97
   4  -5   4   15.28    4.10
   4  -5   4   14.09    3.04
  -4   5  -5    9.44    3.03
   4   5   5   19.69    3.92
  -4   5  -5   10.97    2.01
  -4   5  -5   20.91    3.92
   4   5   5   16.06    3.92
  -4   5  -5   13.31    3.59
   4  -5   5   20.17    3.56
   4  -5   5   12.01    4.02
  -4  -5  -5   18.01    4.15
  -4   5  -6    7.01    2.79
  -4   5  -6    1.43    1.34
   4   5   6    0.47    2.22
  -4   5  -6    4.54    2.66
   4   5   6    6.66    3.03
   4  -5   6    3.11    2.07
  -4  -5  -6    5.54    3.48
   4  -5   6    0.18    2.97
  -4   5  -7    3.63    2.70
   4   5   7    1.22    2.36
   4  -5   7    5.07    3.73
  -4  -5  -7    3.14    3.61
   4   5   8    4.46    3.69
  -4   5  -8    8.11    4.25
   4  -5   8   12.12    5.69
  -4  -5  -8    3.93    3.99
   4   6  -8    1.35    2.72
   4   6  -8    0.06    3.09
   4   6  -8    5.53    3.79
   4  -6  -8    0.37    3.17
   4   6  -7    8.48    3.86
   4   6  -7    6.07    2.92
   4   6  -7    3.80    3.07
   4  -6  -7   -1.17    3.19
   4   6  -6    3.34    2.89
   4   6  -6   -2.46    1.94
   4   6  -6    0.59    1.84
   4  -6  -6    0.83    2.04
   4  -6  -6    6.03    2.52
   4  -6  -6   -1.55    2.31
   4   6  -5    1.85    0.64
   4   6  -5    2.17    1.91
   4   6  -5    4.36    2.27
   4   6  -5    4.18    2.51
  -4   6   5    2.59    1.98
   4  -6  -5    0.85    2.64
   4  -6  -5    0.46    1.36
   4  -6  -5    3.45    1.76
   4   6  -4    0.86    0.97
   4   6  -4    2.98    2.38
   4   6  -4    0.71    1.78
   4   6  -4    1.55    1.43
   4   6  -4    0.31    1.87
  -4   6   4    0.36    1.53
  -4   6   4    3.61    2.23
   4  -6  -4    0.97    1.24
   4  -6  -4   -0.05    1.74
   4  -6  -4    0.01    1.97
  -4  -6   4    0.71    1.61
   4  -6  -4    2.25    1.33
   4   6  -3   -1.07    1.20
   4   6  -3    2.72    1.93
  -4   6   3    0.10    1.55
   4   6  -3   -0.35    0.97
   4   6  -3    0.04    0.85
   4   6  -3   -0.59    1.44
  -4   6   3   -0.74    1.29
  -4  -6   3   -0.51    1.00
  -4  -6   3    0.26    1.14
   4  -6  -3    0.67    0.69
   4  -6  -3    0.45    1.70
   4  -6  -3    0.18    2.20
   4  -6  -3   -0.58    0.72
   4   6  -2   12.66    3.04
  -4   6   2   19.97    3.82
  -4   6   2   12.52    2.91
   4   6  -2   13.58    2.10
   4   6  -2   12.39    3.17
   4  -6  -2   12.11    2.88
   4  -6  -2   11.85    3.18
   4  -6  -2   12.84    1.64
  -4  -6   2   14.16    2.66
  -4  -6   2   13.46    2.16
  -4  -6   2   14.93    3.19
   4  -6  -2   16.88    2.64
   4   6  -1   20.60    2.56
  -4   6   1   27.18    3.26
  -4   6   1   22.34    2.28
  -4   6   1   23.00    3.84
  -4   6   1   23.24    3.80
   4   6  -1   20.35    3.40
   4  -6  -1   21.52    3.28
   4  -6  -1   23.58    3.81
  -4  -6   1   28.73    2.83
   4  -6  -1   20.42    3.72
  -4  -6   1   18.71    3.37
   4  -6  -1   27.33    3.26
  -4   6   0    3.72    1.43
  -4   6   0    8.17    1.58
   4   6   0    3.70    1.55
   4   6   0    5.81    2.05
  -4   6   0    4.00    1.63
  -4   6   0    3.60    1.89
   4  -6   0    4.26    1.73
  -4  -6   0    8.88    1.43
   4  -6   0    5.82    1.31
   4  -6   0    4.37    1.61
  -4  -6   0    6.43    1.85
   4  -6   0    4.70    1.78
   4  -6   0    6.01    1.45
  -4   6  -1   36.26    4.31
  -4   6  -1   37.71    4.38
   4   6   1   32.21    4.87
  -4   6  -1   41.91    5.37
   4   6   1   44.14    5.02
   4  -6   1   29.42    4.80
  -4  -6  -1   38.31    5.17
   4  -6   1   42.44    4.60
   4  -6   1   45.43    4.08
  -4  -6  -1   42.57    4.96
   4  -6   1   44.90    5.46
  -4   6  -2    2.38    1.44
  -4   6  -2    5.04    2.23
  -4   6  -2    4.62    1.22
   4   6   2    0.69    1.71
  -4   6  -2    4.77    0.89
   4   6   2    3.24    1.75
  -4  -6  -2    8.33    2.15
   4  -6   2    7.89    2.67
   4  -6   2    5.35    1.58
  -4  -6  -2    3.10    2.00
   4  -6   2    6.39    2.17
  -4   6  -3  112.88   10.07
  -4   6  -3  111.79    9.52
  -4   6  -3  102.11    8.83
  -4   6  -3  100.66   11.75
  -4   6  -3  111.33    8.41
   4   6   3  104.92   10.18
   4  -6   3  111.19    9.94
  -4  -6  -3  108.23    9.90
   4  -6   3  106.57   10.89
  -4  -6  -3  110.59   10.22
   4  -6   3   91.58    9.36
  -4   6  -4   31.71    4.69
  -4   6  -4   21.40    5.09
   4   6   4   27.28    4.89
  -4   6  -4   26.88    3.78
   4   6   4   24.22    3.97
  -4   6  -4   20.35    2.32
  -4   6  -4   22.92    2.27
  -4   6  -4   22.49    4.23
  -4  -6  -4   22.38    4.56
   4  -6   4   29.09    4.28
  -4  -6  -4   21.37    4.24
   4  -6   4   25.04    4.21
   4  -6   4   14.04    4.44
  -4   6  -5    6.30    2.25
   4   6   5    0.08    1.80
  -4   6  -5    2.09    1.94
  -4   6  -5   -0.86    1.09
   4   6   5   -0.99    1.92
  -4   6  -5    0.08    0.85
  -4  -6  -5   -1.37    1.95
   4  -6   5   -2.19    1.76
   4  -6   5    0.45    1.66
   4   6   6    8.07    3.25
  -4   6  -6    9.54    3.40
  -4   6  -6    3.36    2.94
  -4   6  -6   10.15    2.02
   4  -6   6    4.80    2.38
   4  -6   6    4.63    3.58
  -4  -6  -6   14.56    4.42
  -4   6  -7    1.84    2.44
   4   6   7   -1.73    2.17
  -4  -6  -7    2.32    3.36
   4  -6   7   -0.10    3.08
   4   6   8    0.60    3.09
  -4   6  -8    0.84    3.29
   4  -6   8   -1.47    3.06
  -4  -6  -8   -1.79    3.71
   4   7  -8   -0.34    3.11
   4   7  -8   -0.06    2.40
   4   7  -8    2.16    3.33
   4  -7  -8   -4.11    3.26
   4   7  -7   10.33    4.51
   4   7  -7   11.04    3.90
   4   7  -7   12.81    4.01
   4  -7  -7    8.16    4.88
   4   7  -6   63.61    9.28
   4   7  -6   49.25    7.42
   4  -7  -6   63.23    7.58
   4  -7  -6   59.01    9.74
   4   7  -5    2.08    2.12
   4   7  -5    0.70    1.61
   4   7  -5    1.26    2.18
   4   7  -5    0.66    0.97
   4  -7  -5   -2.75    2.10
   4  -7  -5    1.15    1.77
   4  -7  -5    2.70    1.64
   4   7  -4   25.52    3.64
   4   7  -4   26.65    5.70
  -4   7   4   28.30    4.85
   4   7  -4   27.96    4.24
   4   7  -4   28.42    4.74
  -4   7   4   30.30    5.85
   4   7  -4   31.02    5.61
  -4  -7   4   29.52    4.95
   4  -7  -4   25.50    5.44
   4  -7  -4   28.07    3.69
   4  -7  -4   31.36    3.37
   4  -7  -4   37.75    6.11
   4   7  -3    0.88    1.44
  -4   7   3    3.75    2.21
   4   7  -3    0.73    1.11
  -4   7   3   -0.36    1.42
   4   7  -3    0.17    1.63
   4   7  -3    3.07    2.28
   4   7  -3    2.61    1.26
   4  -7  -3    0.99    2.15
   4  -7  -3    2.83    1.02
   4  -7  -3    1.73    1.33
   4  -7  -3    1.40    0.70
  -4  -7   3   -0.51    1.23
  -4  -7   3    4.45    1.53
  -4   7   2   15.99    3.67
   4   7  -2   16.99    3.86
  -4   7   2   18.87    3.72
   4   7  -2   17.66    2.50
  -4   7   2   19.67    2.25
   4   7  -2   18.52    3.67
   4  -7  -2   20.82    4.16
  -4  -7   2   16.93    3.52
  -4  -7   2   18.82    3.09
   4  -7  -2   16.02    2.15
  -4  -7   2   18.12    2.62
   4  -7  -2   17.04    2.88
   4   7  -1    1.30    0.95
  -4   7   1    2.85    1.03
   4   7  -1    0.67    1.07
  -4   7   1    0.45    1.54
   4   7  -1    3.60    2.01
  -4   7   1    0.33    1.04
  -4   7   1    2.28    1.73
   4   7  -1    1.39    1.50
   4  -7  -1    3.91    1.89
  -4  -7   1    3.46    1.14
  -4  -7   1    0.67    1.52
   4  -7  -1    3.36    1.55
   4  -7  -1    2.22    1.27
   4  -7  -1    2.92    1.20
   4  -7  -1    2.30    1.79
   4   7   0   -0.86    1.32
  -4   7   0   -0.15    0.91
  -4   7   0    1.14    1.26
  -4   7   0    1.78    1.50
   4   7   0   -0.59    0.73
  -4   7   0    2.66    1.51
   4   7   0    0.86    1.37
  -4  -7   0    2.22    1.48
   4  -7   0    1.04    1.21
   4  -7   0   -2.54    0.92
   4  -7   0   -0.52    0.86
  -4  -7   0    0.25    0.86
   4  -7   0    0.60    1.35
   4  -7   0   -0.10    0.83
  -4   7  -1   47.23    4.45
   4   7   1   41.02    5.76
  -4   7  -1   45.35    5.96
   4   7   1   43.76    5.44
  -4   7  -1   43.10    4.99
  -4  -7  -1   43.59    4.36
   4  -7   1   44.58    4.55
  -4  -7  -1   50.27    5.63
  -4  -7  -1   37.36    5.66
   4  -7   1   38.82    4.83
   4  -7   1   52.82    6.22
   4  -7   1   56.11    6.40
  -4   7  -2   20.09    2.64
   4   7   2   22.42    3.97
  -4   7  -2   14.96    2.80
  -4   7  -2   18.90    3.67
   4   7   2   13.79    3.18
   4  -7   2   14.29    2.83
   4  -7   2   20.86    4.30
   4  -7   2   13.39    3.20
  -4  -7  -2   16.99    3.67
  -4  -7  -2   20.68    3.53
  -4   7  -3    0.01    0.77
  -4   7  -3    0.22    0.86
   4   7   3    2.19    1.87
  -4   7  -3   -0.23    1.52
  -4   7  -3    2.16    1.56
   4   7   3    1.93    1.72
  -4   7  -3    0.10    2.36
   4  -7   3   -0.48    1.76
  -4  -7  -3    1.98    1.77
  -4  -7  -3    1.80    2.01
   4  -7   3    1.78    1.44
   4  -7   3    2.12    1.71
  -4   7  -4   -0.04    1.49
   4   7   4    2.15    2.13
  -4   7  -4    1.36    0.94
   4   7   4    2.50    1.53
  -4   7  -4   -1.28    1.21
  -4   7  -4    1.36    1.34
   4  -7   4    1.73    1.78
   4  -7   4   -2.90    1.68
  -4  -7  -4    1.35    1.82
  -4  -7  -4    2.69    2.48
  -4   7  -5    3.68    1.11
  -4   7  -5    2.28    1.95
   4   7   5    3.51    2.04
  -4   7  -5    1.07    0.98
  -4   7  -5    2.37    2.18
  -4   7  -5    1.17    2.09
   4   7   5    1.52    2.50
   4  -7   5    5.94    2.58
  -4  -7  -5    1.79    2.61
   4  -7   5    6.12    3.53
  -4   7  -6   -2.94    1.95
   4   7   6    1.99    2.13
  -4   7  -6    1.51    2.23
  -4   7  -6   -0.51    1.03
   4  -7   6    1.57    2.19
  -4  -7  -6    0.80    3.04
   4  -7   6    0.39    1.98
   4   7   7    0.16    2.48
  -4   7  -7   -1.61    1.51
   4  -7   7    6.01    4.16
  -4  -7  -7    2.22    3.41
  -4   7  -8    9.91    4.24
  -4  -7  -8   10.92    5.12
   4  -7   8   11.04    5.69
   4   8  -8    5.16    3.38
   4   8  -8    6.78    4.13
   4  -8  -8   -4.08    4.04
   4   8  -7    5.81    3.61
   4   8  -7    3.33    3.08
   4   8  -7    6.13    3.82
   4  -8  -7    6.91    4.28
   4   8  -6    6.77    3.59
   4   8  -6   13.10    3.69
   4  -8  -6   13.61    3.37
   4  -8  -6   18.46    5.59
   4   8  -5   29.06    4.68
   4   8  -5   24.79    3.62
   4   8  -5   28.44    5.92
   4   8  -5   23.49    4.71
   4  -8  -5   33.02    4.44
   4  -8  -5   26.76    6.18
  -4   8   4    2.10    2.13
   4   8  -4    1.32    1.59
   4   8  -4   -0.09    1.35
   4   8  -4    4.63    2.63
   4   8  -4    0.97    1.28
   4  -8  -4    0.21    1.14
  -4  -8   4    1.50    1.75
  -4  -8   4    1.01    1.29
   4  -8  -4    2.33    2.44
  -4   8   3   15.19    3.87
   4   8  -3    8.62    2.10
   4   8  -3   11.14    2.19
   4   8  -3    6.53    2.57
   4   8  -3    2.73    2.55
  -4   8   3   12.32    3.36
   4  -8  -3    5.65    1.96
  -4  -8   3    8.83    2.15
   4  -8  -3   10.45    1.75
  -4  -8   3    9.77    2.54
   4  -8  -3   13.71    3.89
  -4   8   2   -1.31    0.96
   4   8  -2    1.60    1.95
  -4   8   2    1.43    0.90
   4   8  -2    0.70    1.61
  -4   8   2   -2.06    1.04
   4   8  -2    1.24    1.09
  -4  -8   2   -0.37    1.16
  -4  -8   2    0.75    1.03
   4  -8  -2    1.84    0.52
   4  -8  -2   -0.72    1.28
   4  -8  -2   -0.01    0.86
  -4  -8   2    2.16    1.35
   4  -8  -2    1.40    0.87
   4   8  -1    4.65    2.11
  -4   8   1    7.60    2.67
  -4   8   1    8.07    2.62
   4   8  -1    5.47    1.46
  -4   8   1    5.52    1.82
   4   8  -1    3.23    1.87
  -4   8   1    4.96    1.36
   4   8  -1    4.94    2.28
   4  -8  -1    2.18    1.20
   4  -8  -1    2.14    1.53
  -4  -8   1    7.45    1.66
   4  -8  -1    4.28    1.40
  -4  -8   1    7.86    2.33
   4  -8  -1    6.05    2.13
  -4   8   0   -0.46    1.47
  -4   8   0    0.49    1.18
   4   8   0   -0.84    0.82
  -4   8   0    2.53    1.58
   4   8   0   -0.77    1.56
   4   8   0    0.72    0.89
  -4   8   0   -0.90    0.96
   4  -8   0    2.41    1.84
   4  -8   0    1.61    1.24
  -4  -8   0    0.87    1.39
   4  -8   0   -0.03    1.19
   4  -8   0    0.73    0.82
   4  -8   0   -0.13    1.39
  -4  -8   0   -0.18    0.75
  -4   8  -1    4.72    2.02
  -4   8  -1    8.08    2.15
   4   8   1    5.12    2.38
   4   8   1    5.28    2.11
  -4   8  -1    7.90    1.98
  -4   8  -1    4.34    2.21
   4  -8   1    6.26    1.89
  -4  -8  -1    5.53    1.85
   4  -8   1    6.48    2.49
  -4  -8  -1    3.39    1.59
   4  -8   1    7.14    1.80
  -4  -8  -1    5.31    2.44
   4  -8   1    7.20    2.61
   4   8   2    2.03    1.64
  -4   8  -2    2.19    2.14
   4   8   2   -0.69    1.08
  -4   8  -2    2.71    1.99
  -4   8  -2    3.28    1.53
  -4   8  -2    4.01    1.61
  -4  -8  -2    2.79    2.21
   4  -8   2    0.56    1.37
  -4  -8  -2    1.70    1.62
   4  -8   2   -1.97    1.42
   4  -8   2    3.84    2.10
  -4   8  -3   11.20    2.08
  -4   8  -3    6.72    2.95
   4   8   3   14.55    3.35
  -4   8  -3   10.78    3.16
   4   8   3   14.93    3.76
  -4   8  -3   10.92    2.72
  -4   8  -3   10.87    1.62
  -4  -8  -3    9.53    3.16
  -4  -8  -3   13.07    3.28
   4  -8   3   13.82    3.01
   4  -8   3   18.30    3.73
   4  -8   3    6.08    3.08
  -4   8  -4    1.57    2.04
   4   8   4   -0.84    1.28
  -4   8  -4    1.32    1.04
   4   8   4    1.43    2.07
  -4   8  -4    2.57    1.72
  -4  -8  -4   -2.18    1.81
   4  -8   4    2.04    2.04
   4  -8   4    0.55    2.33
  -4  -8  -4   -1.69    1.80
  -4   8  -5   15.30    2.18
  -4   8  -5   16.15    3.94
  -4   8  -5   16.04    2.18
   4   8   5   10.13    3.10
  -4   8  -5   20.12    4.26
  -4   8  -5   23.03    3.73
   4  -8   5   14.08    4.74
  -4  -8  -5   17.83    4.78
   4  -8   5   10.69    3.38
  -4   8  -6   19.63    4.30
  -4   8  -6   17.21    4.37
   4   8   6   14.46    3.64
  -4  -8  -6   21.31    5.73
   4  -8   6   10.65    4.87
   4  -8   6   13.75    4.26
  -4   8  -7    1.11    2.94
   4   8   7    1.21    2.63
  -4  -8  -7    5.32    4.33
   4  -8   7    4.05    3.55
  -4   8  -8    0.34    3.05
  -4  -8  -8   -3.92    3.86
   4  -8   8    5.19    4.38
   4   9  -8    5.89    3.74
   4   9  -8   12.27    5.59
   4  -9  -8    1.91    4.73
   4   9  -7    1.38    2.44
   4   9  -7   -1.67    2.64
   4   9  -7   33.87    6.69
   4  -9  -7    0.16    3.32
   4   9  -6    7.63    3.76
   4   9  -6    2.62    2.60
   4   9  -6    4.89    1.60
   4  -9  -6   14.96    5.38
   4   9  -5    6.15    2.92
   4   9  -5    8.23    3.05
   4   9  -5    3.03    1.80
   4   9  -5    3.93    2.12
   4  -9  -5    2.52    1.87
   4  -9  -5    6.95    3.69
   4   9  -4   10.80    3.51
   4   9  -4   10.64    2.60
   4   9  -4    9.81    2.52
   4   9  -4   13.94    3.33
  -4  -9   4   18.08    3.32
   4  -9  -4   11.08    4.05
  -4  -9   4    7.59    2.79
   4  -9  -4   15.36    2.43
  -4   9   3   -0.28    1.64
   4   9  -3   -1.60    1.96
   4   9  -3   -0.52    1.56
   4   9  -3    0.64    1.37
  -4   9   3    4.05    2.10
   4   9  -3   -1.30    0.89
  -4  -9   3   -0.57    1.09
   4  -9  -3   -0.23    0.73
   4  -9  -3   -0.48    1.02
   4  -9  -3   -0.56    1.82
  -4  -9   3    1.00    1.23
   4   9  -2    4.84    2.53
  -4   9   2    6.63    1.60
   4   9  -2   10.47    3.27
  -4   9   2    9.04    2.98
   4   9  -2    6.20    1.82
   4   9  -2    5.81    2.61
  -4   9   2    7.45    2.83
  -4  -9   2    6.56    1.86
   4  -9  -2    6.16    2.02
  -4  -9   2    6.62    2.00
  -4  -9   2   11.87    3.20
   4  -9  -2    7.94    1.67
   4  -9  -2    5.63    2.76
  -4   9   1    0.49    0.99
   4   9  -1    2.59    1.16
   4   9  -1    3.09    2.19
  -4   9   1    1.28    1.82
   4   9  -1    0.54    1.17
   4   9  -1    2.30    2.07
  -4   9   1    3.29    1.54
  -4   9   1    5.17    2.38
  -4  -9   1   -0.73    0.76
  -4  -9   1    3.45    1.76
   4  -9  -1    0.73    1.08
   4  -9  -1    1.62    1.33
   4  -9  -1    2.28    1.99
   4   9   0   49.36    6.06
  -4   9   0   46.74    5.49
  -4   9   0   50.69    6.40
  -4   9   0   39.95    6.15
   4   9   0   50.56    6.55
  -4   9   0   43.97    5.31
   4   9   0   41.76    4.94
   4  -9   0   49.57    4.47
  -4  -9   0   55.89    6.52
   4  -9   0   42.88    6.37
   4  -9   0   42.62    5.58
   4  -9   0   50.37    6.18
   4  -9   0   38.37    5.07
  -4  -9   0   52.54    4.63
   4   9   1   16.24    3.65
  -4   9  -1   23.75    3.35
  -4   9  -1   17.01    3.34
   4   9   1   18.59    3.50
  -4   9  -1   16.08    3.11
  -4   9  -1   13.63    3.35
  -4  -9  -1   17.17    2.82
   4  -9   1   11.42    3.28
   4  -9   1   18.05    2.95
   4  -9   1   15.83    3.10
  -4  -9  -1   12.23    2.93
  -4  -9  -1   11.24    3.31
   4  -9   1   12.30    3.30
  -4   9  -2   15.24    3.56
  -4   9  -2   15.86    3.00
  -4   9  -2   13.09    3.73
  -4   9  -2   17.71    3.04
   4   9   2   18.99    3.67
  -4   9  -2   22.36    4.26
   4   9   2   15.00    3.74
   4  -9   2   15.63    4.01
  -4  -9  -2    8.89    3.30
  -4  -9  -2   22.15    3.79
   4  -9   2   22.30    3.52
  -4  -9  -2   17.50    3.17
   4  -9   2   16.36    3.71
   4   9   3    4.81    2.39
  -4   9  -3    3.07    2.84
  -4   9  -3    8.17    1.95
  -4   9  -3    8.47    2.97
  -4   9  -3    1.42    1.34
   4   9   3    7.35    3.01
   4  -9   3    5.12    3.11
  -4  -9  -3    3.58    2.69
  -4  -9  -3    2.82    2.38
   4  -9   3    7.95    2.80
   4  -9   3    3.10    1.77
  -4   9  -4    2.71    2.11
  -4   9  -4    1.78    1.89
   4   9   4    2.04    1.51
  -4   9  -4    2.77    1.27
  -4   9  -4   -1.02    1.04
  -4  -9  -4    0.43    2.48
  -4  -9  -4   -1.98    2.00
   4  -9   4    2.11    2.34
   4  -9   4   -1.71    1.57
   4   9   5    0.59    1.76
  -4   9  -5    2.08    1.33
  -4   9  -5    0.56    1.64
  -4   9  -5   -1.94    1.20
  -4   9  -5    2.02    1.09
  -4   9  -5   -1.77    2.02
   4  -9   5    3.10    2.29
   4  -9   5    1.74    2.99
  -4  -9  -5    1.29    2.86
  -4   9  -6   -2.07    2.02
   4   9   6    1.55    2.09
   4  -9   6    5.50    4.06
  -4  -9  -6    0.61    3.45
  -4   9  -7    0.53    2.39
   4  -9   7    3.35    4.21
  -4  -9  -7   10.37    5.53
  -4  -9  -8   -3.55    4.13
   4  -9   8   10.62    5.83
   4  10  -8    1.04    3.23
   4  10  -8   -1.39    2.99
   4 -10  -8    1.57    4.79
   4  10  -7   -0.93    2.69
   4  10  -7    0.64    2.48
   4 -10  -7   -2.27    3.76
   4  10  -6    3.78    3.31
   4  10  -6    1.74    2.53
   4 -10  -6   -2.67    2.60
   4  10  -5    1.96    2.76
   4  10  -5    0.69    1.98
   4  10  -5    1.42    1.80
   4  10  -5    5.20    3.72
   4 -10  -5    5.08    2.10
   4 -10  -5    1.54    2.38
   4  10  -4   -0.48    1.24
   4  10  -4   -2.29    1.88
   4  10  -4   -0.28    1.43
  -4 -10   4   -0.56    1.40
   4 -10  -4   -1.63    1.88
   4 -10  -4   -0.62    1.11
  -4 -10   4   -1.73    1.46
   4  10  -3   -1.09    1.26
   4  10  -3    5.18    2.85
   4  10  -3    2.16    1.60
   4  10  -3    1.95    2.47
   4  10  -3   -0.05    2.26
  -4 -10   3    2.78    1.67
  -4 -10   3    3.45    1.76
   4 -10  -3    6.09    3.08
   4 -10  -3    3.15    1.29
   4  10  -2    1.38    1.21
   4  10  -2    4.53    2.56
  -4  10   2    7.34    2.78
  -4  10   2    5.35    2.41
   4  10  -2    5.08    2.71
  -4  10   2    6.76    1.66
   4  10  -2   11.09    3.23
  -4 -10   2    3.52    1.50
  -4 -10   2    5.61    2.54
   4 -10  -2    3.19    2.74
   4 -10  -2    4.80    1.54
   4 -10  -2    6.64    2.15
  -4 -10   2    2.99    1.58
  -4  10   1    0.17    1.01
   4  10  -1   -0.03    0.98
  -4  10   1    0.79    1.47
   4  10  -1   -0.43    1.63
  -4  10   1   -0.05    1.82
  -4  10   1    0.85    1.04
   4  10  -1    3.23    2.29
   4  10  -1   -0.48    1.60
   4 -10  -1    0.30    1.11
   4 -10  -1   -1.56    1.52
  -4 -10   1    0.68    1.52
  -4 -10   1    0.96    1.21
   4 -10  -1    0.77    1.13
   4  10   0    2.95    1.43
  -4  10   0    0.34    1.76
  -4  10   0    1.20    1.37
  -4  10   0    1.24    1.32
   4  10   0    4.44    2.10
   4  10   0    2.08    1.69
  -4  10   0   -0.07    1.58
   4  10   0    1.50    1.53
   4 -10   0    0.86    1.88
   4 -10   0    1.54    1.71
   4 -10   0    3.60    1.40
   4 -10   0    3.35    1.25
  -4 -10   0    0.31    1.42
  -4 -10   0    0.60    1.13
  -4 -10   0    2.03    1.86
   4 -10   0    2.77    1.69
   4  10   1    1.73    1.78
  -4  10  -1    1.41    1.18
  -4  10  -1    3.85    1.94
   4  10   1    1.28    2.01
  -4  10  -1    3.91    2.01
  -4  10  -1    1.47    1.96
  -4 -10  -1    3.45    2.31
   4 -10   1    3.44    2.11
   4 -10   1    2.97    1.54
  -4 -10  -1    5.08    1.71
   4 -10   1    2.70    2.10
  -4 -10  -1    2.85    1.94
   4 -10   1    1.74    1.76
  -4  10  -2   16.06    3.75
  -4  10  -2   13.92    3.66
  -4  10  -2   16.01    3.15
   4  10   2   17.95    3.61
  -4  10  -2   15.23    4.00
  -4  10  -2   11.62    2.86
   4  10   2   17.15    4.11
  -4 -10  -2   14.56    3.03
  -4 -10  -2   19.78    4.41
   4 -10   2   19.07    3.40
   4 -10   2   16.69    3.96
  -4 -10  -2   15.38    3.46
   4 -10   2   16.01    4.13
  -4  10  -3    0.10    1.48
   4  10   3    1.28    1.97
  -4  10  -3   -0.12    1.32
  -4  10  -3    1.44    2.01
   4 -10   3    0.55    2.11
   4 -10   3    0.57    1.85
  -4 -10  -3    3.87    2.58
  -4 -10  -3    1.11    1.95
   4  10   4    2.20    1.53
  -4  10  -4    3.03    2.02
  -4  10  -4    1.93    2.50
  -4  10  -4    0.26    0.93
  -4  10  -4   -0.29    1.31
  -4 -10  -4    0.53    2.17
  -4 -10  -4    0.38    2.57
   4 -10   4    2.34    2.20
   4 -10   4    1.54    2.29
  -4  10  -5   66.31    5.90
  -4  10  -5   57.85    8.07
  -4  10  -5   64.72    6.30
  -4  10  -5   52.36    8.34
   4  10   5   68.21    6.71
  -4 -10  -5   60.99    9.59
   4 -10   5   48.51    9.81
   4 -10   5   66.66    8.45
  -4  10  -6   17.01    4.45
   4  10   6   12.85    3.34
   4 -10   6   27.97    7.24
  -4 -10  -6   20.30    5.93
  -4  10  -7    5.71    3.77
   4 -10   7    8.87    5.26
  -4 -10  -7   -4.60    3.16
   4  11  -7    0.47    2.91
   4  11  -7    1.66    3.17
   4 -11  -7   -2.04    3.86
   4  11  -6   -0.09    2.12
   4  11  -6    0.62    2.92
   4 -11  -6    1.23    3.65
   4  11  -5    0.68    2.03
   4  11  -5    4.33    2.42
   4  11  -5    1.99    3.02
   4 -11  -5   -1.66    3.12
   4 -11  -5    0.79    1.44
  -4 -11   5    1.04    2.10
   4  11  -4   16.57    3.51
   4  11  -4   19.51    5.15
   4  11  -4   19.45    4.77
   4  11  -4   24.20    4.19
   4 -11  -4   24.72    5.98
  -4 -11   4   17.77    3.63
   4 -11  -4   18.41    2.98
  -4 -11   4   15.17    3.76
   4  11  -3   -1.49    1.93
   4  11  -3    2.79    2.59
   4  11  -3    0.79    1.37
   4  11  -3    2.48    1.83
  -4  11   3    3.16    1.52
  -4 -11   3    4.16    1.78
  -4 -11   3    2.41    1.81
   4 -11  -3    6.53    3.44
   4 -11  -3    2.24    1.39
  -4  11   2    2.20    1.45
   4  11  -2    4.57    2.20
   4  11  -2    2.48    2.54
  -4  11   2    4.44    2.60
   4  11  -2    4.40    2.47
   4  11  -2    2.67    1.54
  -4  11   2    7.58    2.83
  -4 -11   2    2.53    1.51
  -4 -11   2    1.24    1.44
   4 -11  -2    2.02    1.43
   4 -11  -2    4.06    2.96
   4 -11  -2    1.60    1.73
  -4 -11   2    5.41    2.51
   4  11  -1   23.05    4.61
   4  11  -1   21.66    3.18
  -4  11   1   25.62    5.07
   4  11  -1   17.68    3.93
  -4  11   1   14.69    3.15
   4  11  -1   22.30    4.53
  -4  11   1   19.40    4.38
  -4  11   1   16.54    2.87
  -4 -11   1   17.50    2.96
   4 -11  -1   19.48    3.06
   4 -11  -1   20.95    4.43
  -4 -11   1   19.63    4.12
   4 -11  -1   15.57    3.10
   4  11   0    1.01    1.40
   4  11   0    0.37    1.86
   4  11   0   -0.81    0.91
  -4  11   0    2.48    1.63
  -4  11   0    1.05    1.37
   4  11   0   -0.26    1.53
  -4  11   0    0.28    1.82
  -4  11   0    5.16    2.80
  -4 -11   0    2.02    1.36
  -4 -11   0    1.48    1.54
   4 -11   0    1.99    1.67
   4 -11   0    2.82    1.67
   4 -11   0    4.65    2.31
  -4 -11   0   -0.74    1.31
  -4  11  -1    4.56    2.22
   4  11   1    3.38    2.40
  -4  11  -1    1.58    1.95
  -4  11  -1    1.56    1.41
   4  11   1    4.72    2.27
  -4  11  -1    2.17    1.73
   4 -11   1    6.78    2.53
   4 -11   1    0.52    1.58
   4 -11   1   -1.64    1.25
   4 -11   1    0.43    1.11
  -4 -11  -1    1.15    1.76
  -4 -11  -1   -0.25    1.90
  -4 -11  -1    0.17    1.27
  -4  11  -2    5.73    2.32
  -4  11  -2    9.16    3.13
  -4  11  -2   13.18    3.60
   4  11   2   13.19    3.25
  -4  11  -2    4.45    2.87
  -4  11  -2    6.02    2.12
   4 -11   2   10.55    3.32
   4 -11   2   10.00    3.24
  -4 -11  -2    4.28    1.95
   4 -11   2    8.19    2.49
  -4 -11  -2   11.54    3.02
  -4 -11  -2    7.04    3.37
   4  11   3    4.87    2.50
  -4  11  -3    1.25    1.88
  -4  11  -3   -0.41    1.49
  -4  11  -3    4.73    2.81
  -4  11  -3    3.85    2.14
   4 -11   3    3.15    2.84
  -4 -11  -3    0.22    2.47
   4 -11   3    0.82    1.91
   4  11   4    3.46    1.62
  -4  11  -4    3.86    2.01
  -4  11  -4    3.53    2.76
  -4  11  -4   -1.57    2.30
  -4  11  -4    0.56    1.88
   4 -11   4   -0.68    2.73
  -4 -11  -4    3.78    3.51
   4 -11   4    3.35    2.38
  -4  11  -5    1.83    2.47
   4  11   5    3.73    1.88
  -4 -11  -5   -3.93    2.62
   4 -11   5    2.49    2.53
   4 -11   5    1.38    3.46
  -4  11  -6    9.82    3.63
  -4 -11  -6   12.21    5.28
   4 -11   6   10.28    5.39
  -4  11  -7    2.57    2.95
  -4  11  -7    2.16    3.31
   4 -11   7    0.71    3.44
  -4 -11  -7   -2.06    3.41
   4  12  -7    4.86    3.00
   4  12  -7    0.86    3.36
   4 -12  -7   11.94    5.63
   4  12  -6   15.95    4.14
   4  12  -6   19.34    5.71
   4 -12  -6   24.39    6.66
   4  12  -5   13.46    4.78
   4  12  -5   11.71    3.55
  -4 -12   5   12.51    3.64
   4 -12  -5   11.86    5.06
   4  12  -4   29.51    4.65
   4  12  -4   36.92    5.56
   4  12  -4   30.85    6.52
  -4 -12   4   31.90    5.19
   4 -12  -4   29.25    4.14
   4 -12  -4   41.07    7.57
   4  12  -3   62.53    9.19
   4  12  -3   63.32    8.26
   4  12  -3   67.31    6.69
   4  12  -3   82.17    9.71
  -4  12   3   74.03    6.65
  -4 -12   3   55.01    7.31
   4 -12  -3   83.01    6.77
   4 -12  -3   54.83    9.22
  -4 -12   3   64.13    7.57
   4  12  -2   -1.92    1.56
   4  12  -2    0.37    1.23
  -4  12   2    0.03    1.28
   4  12  -2   -1.46    1.66
   4  12  -2    0.82    2.30
   4  12  -2   -1.92    1.81
  -4 -12   2    0.29    1.43
   4 -12  -2   -0.29    1.12
   4 -12  -2    1.27    2.45
  -4 -12   2    1.44    1.47
  -4  12   1    7.48    3.10
  -4  12   1    3.85    1.81
  -4  12   1    1.39    1.32
  -4  12   1    3.79    2.52
   4  12  -1    0.12    1.26
   4  12  -1    2.10    2.01
   4  12  -1    2.85    2.73
   4  12  -1    1.52    1.98
   4 -12  -1    4.83    1.72
  -4 -12   1    2.56    1.45
   4 -12  -1    1.51    2.21
  -4 -12   1    4.44    2.28
   4  12   0   11.54    3.56
   4  12   0   10.69    3.16
  -4  12   0   11.45    2.79
   4  12   0   13.91    3.46
  -4  12   0    9.24    2.83
  -4  12   0   10.79    3.39
  -4  12   0    5.95    2.75
   4  12   0   13.14    2.68
   4 -12   0   13.89    3.45
   4 -12   0   10.74    2.95
   4 -12   0   11.39    3.46
  -4 -12   0   13.60    2.68
  -4 -12   0   11.26    3.25
  -4  12  -1    0.48    1.95
   4  12   1    5.57    2.43
  -4  12  -1    2.91    2.10
  -4  12  -1    1.25    1.10
  -4  12  -1    4.09    2.35
   4  12   1    0.76    1.78
  -4 -12  -1    0.56    1.43
   4 -12   1    3.56    2.34
  -4 -12  -1    0.84    2.21
   4 -12   1    3.13    2.23
  -4 -12  -1    1.09    1.82
  -4  12  -2    5.48    2.82
  -4  12  -2    3.43    2.87
   4  12   2    2.73    2.01
  -4  12  -2    5.68    2.47
  -4  12  -2   -0.71    1.36
  -4  12  -2    2.07    2.03
  -4 -12  -2    2.19    1.75
   4 -12   2    2.80    2.50
   4 -12   2    7.89    3.11
  -4 -12  -2    0.77    1.67
  -4 -12  -2    4.49    2.84
   4  12   3   -1.03    1.76
  -4  12  -3    3.91    2.76
  -4  12  -3   -1.24    1.68
  -4  12  -3   -1.88    1.31
  -4  12  -3    0.40    2.21
   4 -12   3   -1.27    2.47
   4 -12   3    1.11    2.26
  -4 -12  -3    1.02    3.13
  -4 -12  -3   -0.75    2.47
  -4  12  -4   -0.44    2.17
  -4  12  -4   -1.87    1.64
   4  12   4    0.58    1.28
  -4  12  -4   -0.02    1.47
  -4  12  -4    1.67    2.48
  -4 -12  -4   -2.58    2.24
   4 -12   4    2.55    3.07
   4 -12   4    3.47    2.57
   4  12   5    0.75    1.36
  -4  12  -5    3.66    3.04
  -4  12  -5    1.95    2.37
  -4 -12  -5   -1.03    3.00
   4 -12   5    3.10    3.63
  -4  12  -6    7.25    3.82
  -4  12  -6   10.95    3.98
  -4 -12  -6    5.31    4.67
   4 -12   6   20.47    6.69
  -4  12  -7    8.61    4.28
  -4  12  -7   10.90    4.80
  -4 -12  -7   -0.13    3.89
   4 -12   7    8.09    5.08
   4  13  -7    5.66    3.82
   4  13  -7    1.32    2.89
   4 -13  -7    3.54    4.95
   4  13  -6   16.74    4.60
   4  13  -6    5.29    4.28
   4 -13  -6    9.43    5.12
   4  13  -5    1.30    2.32
   4  13  -5   -0.60    1.95
   4 -13  -5   -3.00    2.82
  -4 -13   5    2.49    2.08
   4  13  -4    8.80    2.99
   4  13  -4    9.38    3.86
   4  13  -4   10.09    3.24
   4 -13  -4    7.68    4.38
   4 -13  -4   13.81    2.74
  -4 -13   4   12.57    3.09
   4  13  -3    0.74    2.42
   4  13  -3   -1.14    1.16
  -4  13   3    0.94    1.53
   4  13  -3    2.50    2.16
  -4 -13   3    1.44    1.70
   4 -13  -3   -1.54    2.60
  -4 -13   3    0.43    1.96
   4 -13  -3    0.30    1.55
   4  13  -2   15.12    3.94
   4  13  -2   11.16    3.55
   4  13  -2    8.42    4.33
  -4  13   2   14.45    2.84
   4  13  -2    6.81    2.36
  -4 -13   2   11.07    2.72
   4 -13  -2   15.71    4.62
   4 -13  -2   16.66    3.01
  -4 -13   2   12.16    2.76
  -4  13   1    0.57    1.11
   4  13  -1    2.17    2.46
   4  13  -1   -0.29    1.18
   4  13  -1    2.93    2.03
  -4  13   1    2.64    1.77
   4 -13  -1   -1.34    2.03
   4 -13  -1    0.87    1.36
  -4 -13   1    1.87    1.71
  -4  13   0   10.90    3.52
  -4  13   0    4.40    2.71
   4  13   0    4.00    2.43
   4  13   0    7.07    2.24
  -4  13   0    5.56    2.18
   4  13   0    2.24    2.39
  -4  13   0    5.56    2.21
   4 -13   0    3.56    2.47
   4 -13   0    2.73    2.01
  -4 -13   0    5.30    2.04
  -4  13  -1   -1.30    1.82
  -4  13  -1    0.37    1.44
   4  13   1    2.39    2.08
   4  13   1    1.26    1.87
  -4  13  -1    1.55    2.17
  -4  13  -1    3.09    2.17
   4 -13   1    2.04    0.52
  -4 -13  -1    4.19    1.93
  -4 -13  -1    1.55    1.95
   4 -13   1   -0.46    1.95
  -4 -13  -1    4.08    2.52
   4 -13   1    0.98    1.83
  -4  13  -2    2.03    1.51
  -4  13  -2    2.51    3.10
   4  13   2    2.06    2.13
  -4  13  -2    1.26    1.99
   4  13   2    1.77    1.74
  -4  13  -2    1.35    2.18
  -4  13  -2    4.96    3.03
  -4 -13  -2    3.22    2.90
   4 -13   2    2.69    2.61
   4  13   3    0.62    2.46
  -4  13  -3    4.72    2.95
  -4  13  -3    2.64    2.14
  -4  13  -3    6.50    3.29
  -4  13  -3    1.44    2.05
   4 -13   3    2.07    2.55
  -4 -13  -3    6.59    3.89
  -4  13  -4   -2.91    1.69
   4  13   4    1.87    1.21
  -4  13  -4    2.83    2.96
   4  13   4    2.05    2.58
  -4  13  -4    3.32    2.89
  -4  13  -4    2.31    2.30
   4 -13   4    8.76    4.29
  -4 -13  -4   -1.86    2.71
  -4  13  -5   -1.63    1.91
  -4  13  -5    1.37    2.81
  -4 -13  -5   -0.92    3.15
   4 -13   5    2.36    3.47
  -4  13  -6    9.00    4.52
  -4  13  -6    4.06    3.14
   4 -13   6    2.71    3.99
  -4 -13  -6    3.90    4.49
  -4  13  -7    2.26    3.14
  -4  13  -7    3.39    3.49
  -4 -13  -7    3.64    4.53
   4 -13   7    5.05    4.71
   4  14  -7    4.45    4.38
   4  14  -7    1.97    3.29
   4 -14  -7   14.29    6.91
   4  14  -6   14.75    5.17
   4  14  -6   12.10    4.08
   4 -14  -6   12.91    5.99
   4  14  -5   42.04    6.22
   4  14  -5   28.25    6.70
   4 -14  -5   48.56    9.35
  -4 -14   5   32.55    5.53
   4  14  -4    3.49    2.67
   4  14  -4    0.52    1.94
   4 -14  -4    0.07    2.79
  -4 -14   4    1.95    2.00
   4  14  -3   37.09    5.18
   4  14  -3   30.17    6.40
   4  14  -3   26.63    5.47
  -4  14   3   39.50    5.19
   4 -14  -3   58.65    9.03
   4 -14  -3   40.59    5.12
  -4 -14   3   28.23    4.78
   4  14  -2   14.49    3.27
   4  14  -2   14.08    4.28
   4  14  -2   12.32    3.84
  -4  14   2   18.71    3.45
   4 -14  -2   11.10    4.64
   4 -14  -2   13.61    2.97
  -4 -14   2   12.21    2.84
   4  14  -1   -0.87    1.88
   4  14  -1    0.05    1.34
  -4  14   1   -0.11    1.69
   4  14  -1   -0.86    2.19
  -4  14   1   -0.70    1.54
  -4 -14   1    2.00    1.82
   4 -14  -1   -1.55    2.10
  -4  14   0    5.43    2.35
   4  14   0    2.17    2.41
  -4  14   0    0.34    3.03
   4  14   0   -0.54    1.33
  -4  14   0    5.85    2.27
   4  14   0    0.51    1.86
   4 -14   0    0.24    2.52
  -4 -14   0    3.10    2.21
   4 -14   0    2.18    2.08
   4  14   1    3.68    2.04
   4  14   1   -0.38    2.15
  -4  14  -1   15.87    3.96
  -4  14  -1    1.52    2.23
  -4  14  -1   -0.54    1.91
  -4  14  -1   -0.81    1.52
   4 -14   1   -1.55    1.72
  -4 -14  -1    1.04    2.61
   4 -14   1    0.44    0.53
   4 -14   1   -1.14    1.59
   4  14   2    9.25    2.66
  -4  14  -2    6.93    2.86
  -4  14  -2    8.47    3.45
  -4  14  -2    4.09    2.26
   4  14   2   10.85    3.62
  -4  14  -2   10.89    3.80
   4 -14   2    6.67    3.49
  -4 -14  -2    7.69    3.80
  -4  14  -3   25.87    4.48
  -4  14  -3   15.98    4.73
   4  14   3    3.87    2.96
   4  14   3   17.73    2.88
  -4  14  -3    8.44    3.14
  -4  14  -3   15.91    4.64
   4 -14   3   15.61    5.24
  -4 -14  -3   10.09    3.89
   4  14   4    0.68    2.41
  -4  14  -4    5.60    2.86
   4  14   4    0.72    1.38
  -4  14  -4    1.26    2.34
   4 -14   4   -1.40    2.35
  -4 -14  -4    1.22    3.48
  -4  14  -5    5.16    3.10
  -4  14  -5    4.58    3.18
  -4 -14  -5   -4.69    3.13
   4 -14   5   -0.46    2.05
  -4  14  -6    0.26    3.28
  -4  14  -6   -4.89    2.32
  -4 -14  -6   -5.28    4.03
   4 -14   6   -1.04    3.53
   4  15  -6   13.56    4.64
   4  15  -6    8.16    4.23
   4 -15  -6    1.73    4.44
   4  15  -5    4.96    3.56
   4  15  -5   11.41    3.63
   4 -15  -5   16.49    5.78
   4  15  -4   -2.14    2.19
   4  15  -4    1.58    2.22
   4 -15  -4   -0.20    3.53
  -4 -15   4    0.29    2.02
   4  15  -3    7.83    3.50
   4  15  -3    4.79    2.96
   4  15  -3    5.65    2.45
  -4  15   3    2.83    2.21
  -4 -15   3    3.70    2.06
   4 -15  -3   -0.26    3.71
   4 -15  -3    3.15    1.91
  -4  15   2   40.22    5.53
   4  15  -2   42.58    5.63
   4  15  -2   42.52    7.04
   4  15  -2   39.12    6.99
   4 -15  -2   38.19    5.40
   4 -15  -2   50.25    8.22
  -4 -15   2   30.20    4.94
   4  15  -1    4.77    3.04
  -4  15   1    9.96    2.86
  -4  15   1    9.82    2.86
   4  15  -1    3.69    2.24
   4  15  -1    4.53    2.98
   4  15  -1    3.86    2.33
   4 -15  -1   -1.89    2.59
   4  15   0    1.72    2.40
   4  15   0    4.27    2.57
  -4  15   0   -0.18    1.84
  -4  15   0   -1.65    1.43
   4 -15   0    1.91    2.16
   4 -15   0    3.41    3.19
   4  15   1    0.37    2.04
  -4  15  -1    0.64    1.89
   4  15   1    1.39    2.43
  -4  15  -1    2.15    3.12
  -4  15  -1    2.64    1.89
   4 -15   1    0.84    0.61
  -4 -15  -1   -0.81    2.42
   4 -15   1    1.80    2.56
   4 -15   1    2.31    2.59
   4 -15   1    2.41    0.61
   4  15   2   13.52    3.79
  -4  15  -2    4.75    3.19
  -4  15  -2    1.89    2.15
   4  15   2    8.74    2.66
  -4  15  -2    4.01    2.93
  -4  15  -2    6.69    3.22
  -4 -15  -2    4.42    3.52
   4 -15   2    8.07    3.65
  -4  15  -3    1.42    1.82
   4  15   3    3.76    2.85
  -4  15  -3   -1.60    2.47
  -4  15  -3    3.12    2.57
  -4  15  -3    0.70    2.93
   4  15   3    3.35    3.07
  -4 -15  -3    2.19    3.46
   4 -15   3    2.64    3.51
   4  15   4    2.01    2.80
  -4  15  -4    3.24    2.60
  -4  15  -4    6.67    3.93
  -4 -15  -4    8.53    4.84
   4 -15   4   13.26    5.05
  -4  15  -5    4.56    3.14
  -4  15  -5    1.43    2.19
  -4 -15  -5   -3.21    3.37
   4 -15   5    6.04    4.41
  -4  15  -6    2.41    3.33
  -4  15  -6    2.11    3.81
   4 -15   6    5.64    5.12
  -4 -15  -6   -1.40    4.09
   4  16  -6   -0.47    3.20
   4  16  -6   12.40    4.06
   4 -16  -6    2.05    4.84
   4  16  -5    7.23    3.18
   4  16  -5    5.96    4.00
   4 -16  -5    0.40    4.35
   4  16  -4   -1.97    2.54
   4  16  -4   -2.07    1.88
   4 -16  -4   -2.63    3.48
  -4 -16   4    3.26    2.29
   4  16  -3    1.25    2.18
  -4  16   3   -0.20    1.88
   4  16  -3    0.28    1.85
  -4 -16   3    1.66    1.78
   4 -16  -3    0.38    2.78
   4  16  -2    5.72    2.45
   4  16  -2    3.22    2.80
  -4  16   2    1.33    1.97
   4  16  -2    4.06    3.20
  -4 -16   2    2.40    1.83
   4 -16  -2   12.83    4.77
   4 -16  -2    7.36    2.59
   4  16  -1   -2.23    1.48
   4  16  -1    3.36    3.15
  -4  16   1   -0.74    1.55
   4  16  -1   -1.21    2.03
  -4  16   1   -2.10    1.92
   4 -16  -1    1.96    3.21
   4  16   0    0.01    2.47
  -4  16   0    0.83    1.94
   4  16   0    2.71    2.47
  -4  16   0    0.11    1.97
   4 -16   0   -0.37    2.50
   4 -16   0   -0.11    1.82
  -4  16  -1   17.09    4.47
   4  16   1   11.71    3.93
  -4  16  -1   11.62    3.44
   4  16   1    9.29    3.11
  -4 -16  -1   18.24    5.13
   4 -16   1    9.28    3.87
   4 -16   1   12.34    1.32
   4 -16   1   11.94    1.38
   4 -16   1   17.71    4.71
  -4  16  -2   -1.81    1.77
   4  16   2    1.93    2.87
  -4  16  -2    3.42    2.95
   4  16   2    5.52    2.23
   4 -16   2   -3.41    2.52
  -4 -16  -2    4.85    3.62
  -4  16  -3   -2.52    2.20
   4  16   3    4.56    3.20
  -4  16  -3    0.60    2.07
  -4 -16  -3   -5.23    2.67
   4 -16   3    0.16    2.68
  -4  16  -4   -1.06    2.14
  -4  16  -4    1.06    2.92
   4  16   4    3.07    3.28
  -4 -16  -4    3.79    4.48
   4 -16   4    4.28    4.22
  -4  16  -5    2.48    3.08
  -4  16  -5    6.29    4.27
  -4 -16  -5   -0.81    3.79
   4 -16   5    0.12    3.90
  -4  16  -6    4.13    3.75
  -4  16  -6    0.28    3.03
   4 -16   6    1.56    4.23
  -4 -16  -6    0.96    4.60
   4  17  -5   -1.89    3.26
   4  17  -5   -2.20    2.28
   4 -17  -5   -0.02    4.48
   4  17  -4    0.89    3.14
   4  17  -4    0.36    2.21
   4 -17  -4   -0.88    3.68
   4  17  -3   -3.28    1.39
  -4  17   3   -0.69    1.97
   4  17  -3    2.30    2.19
   4 -17  -3    1.23    4.07
  -4 -17   3    0.92    1.91
   4  17  -2    6.11    3.68
   4  17  -2    4.94    2.61
   4  17  -2    3.83    3.59
  -4  17   2   -2.06    1.82
   4 -17  -2    2.03    3.59
  -4 -17   2    0.96    1.87
  -4  17   1   -0.52    1.89
   4  17  -1    4.23    2.36
   4  17  -1   -0.21    2.11
  -4  17   1   -2.88    1.28
   4 -17  -1   -0.32    2.56
   4  17   0    0.99    2.69
   4  17   0    4.00    2.82
  -4  17   0    1.45    2.13
  -4  17   0    2.41    2.19
   4 -17   0    0.63    2.35
   4 -17   0   -3.35    2.23
   4  17   1    3.11    3.00
  -4  17  -1    2.73    2.53
   4  17   1    1.39    2.24
  -4  17  -1   -0.84    1.71
   4 -17   1    2.41    2.95
  -4 -17  -1   -1.01    2.52
   4 -17   1   -0.95    2.40
   4  17   2    0.45    2.77
  -4  17  -2    7.36    3.51
  -4  17  -2   -0.83    1.97
  -4 -17  -2    2.74    3.55
   4 -17   2    1.39    2.85
   4  17   3    3.20    3.06
  -4  17  -3    0.42    2.92
  -4  17  -3    1.42    2.17
   4 -17   3    1.10    3.50
  -4 -17  -3    1.99    4.04
   4  17   4   -1.59    2.78
  -4  17  -4    5.08    3.30
  -4  17  -4    1.65    3.07
  -4 -17  -4    1.01    4.08
   4 -17   4    1.75    4.13
  -4  17  -5    3.33    4.34
  -4  17  -5   -1.00    2.54
   4 -17   5    0.32    4.24
  -4 -17  -5   10.39    5.62
   4  18  -5   -1.25    2.50
   4  18  -5    6.51    4.53
   4 -18  -5    0.36    4.30
   4  18  -4   -0.26    3.03
   4  18  -4    1.54    2.67
   4 -18  -4    4.11    4.72
   4  18  -3    1.60    2.54
  -4  18   3    3.82    2.69
   4  18  -3    0.14    2.31
  -4 -18   3    6.07    4.23
   4 -18  -3   -0.71    3.53
   4  18  -2    6.82    3.88
  -4  18   2    0.20    2.18
   4  18  -2    8.50    3.24
  -4 -18   2    4.72    2.34
   4 -18  -2    6.52    4.89
   4  18  -1   -1.20    2.24
   4  18  -1    4.94    2.73
  -4  18   1    3.52    2.81
  -4  18   1   10.38    3.16
   4 -18  -1    3.86    3.86
  -4  18   0   11.63    3.79
   4  18   0   12.61    5.16
   4  18   0   10.49    4.34
  -4  18   0   13.98    3.70
   4 -18   0    4.34    4.06
  -4  18  -1    0.23    2.57
  -4  18  -1    0.54    2.30
   4  18   1   -0.15    2.57
  -4 -18  -1   -2.44    2.58
   4 -18   1   -0.34    2.64
   4 -18   1   -0.08    2.77
  -4  18  -2    1.93    3.09
  -4  18  -2    1.16    2.40
   4  18   2    1.10    2.93
   4 -18   2    3.86    3.71
  -4 -18  -2   -1.29    3.15
   4  18   3    1.10    3.13
  -4  18  -3    4.32    3.59
  -4  18  -3   -0.75    1.98
  -4 -18  -3   -3.88    3.18
   4 -18   3    2.31    3.81
  -4  18  -4    2.73    3.06
  -4  18  -4    3.07    3.86
   4  18   4    4.37    3.49
   4 -18   4    5.22    5.01
  -4 -18  -4    4.90    4.89
  -4  18  -5    0.69    3.62
  -4  18  -5   -1.75    2.60
  -4 -18  -5   -3.22    3.97
   4 -18   5    0.66    4.87
   4  19  -4   -0.53    2.95
   4  19  -4    2.16    3.12
   4 -19  -4   -3.68    3.94
   4  19  -3    2.79    3.55
   4  19  -3    7.44    3.12
   4 -19  -3    0.47    4.20
   4  19  -2   -0.55    2.57
  -4  19   2    0.24    2.46
   4  19  -2    5.67    3.82
   4 -19  -2    0.19    3.18
  -4 -19   2    1.85    1.98
   4  19  -1   10.49    4.25
   4  19  -1   18.80    4.33
  -4  19   1   12.08    3.88
   4 -19  -1   17.99    5.80
   4  19   0    2.20    3.45
  -4  19   0    3.18    2.56
  -4  19   0   -0.26    2.61
   4 -19   0    4.88    4.11
  -4  19  -1    5.64    2.68
  -4  19  -1    5.97    3.30
   4  19   1   -1.12    2.68
  -4 -19  -1   10.43    4.66
   4 -19   1    7.10    3.97
  -4  19  -2    0.68    3.11
   4  19   2    5.17    3.77
  -4  19  -2    4.41    3.23
  -4 -19  -2    0.47    3.11
   4 -19   2    2.83    3.71
   4  19   3    6.46    3.73
  -4  19  -3   -1.71    2.44
  -4  19  -3    2.21    3.60
   4 -19   3    2.26    4.11
  -4 -19  -3    1.14    3.18
  -4  19  -4    2.46    2.86
  -4  19  -4   11.20    4.86
   4  19   4   10.36    4.71
  -4 -19  -4    2.98    5.19
   4 -19   4    5.34    4.77
   4  20  -4   -0.56    3.11
   4 -20  -4   -4.73    4.50
   4  20  -3    3.77    3.71
   4  20  -3   -1.79    2.21
   4 -20  -3   -8.66    2.95
   4  20  -2    1.66    3.39
   4  20  -2    3.73    2.92
  -4  20   2    1.89    3.13
   4 -20  -2    8.51    5.25
  -4  20   1   -2.22    2.48
   4  20  -1    1.05    2.59
   4  20  -1   -1.57    2.69
   4 -20  -1    2.34    4.30
  -4  20   0    2.59    2.64
   4  20   0   -1.11    3.26
  -4  20   0    2.51    3.22
   4 -20   0   -2.39    2.92
  -4  20  -1   10.79    3.68
   4  20   1    8.90    4.23
  -4  20  -1   18.06    5.36
   4 -20   1    9.67    4.38
  -4  20  -2   -1.45    2.33
   4  20   2    6.35    4.05
  -4  20  -2    5.69    3.82
  -4 -20  -2    4.17    4.13
   4 -20   2    1.03    3.52
  -4  20  -3    1.00    2.96
   4  20   3    1.37    3.47
  -4  20  -3   -0.18    3.48
   4 -20   3    2.14    4.08
  -4 -20  -3   -2.66    4.14
   4  21  -3    2.06    3.71
   4 -21  -3   -3.40    4.16
   4  21  -2   -3.77    2.16
   4  21  -2    0.41    3.05
   4 -21  -2   -0.37    4.01
   4  21  -1    2.31    3.30
   4  21  -1   -0.32    2.16
  -4  21   1    8.09    4.01
   4 -21  -1    1.28    4.27
  -4  21   0    7.37    3.44
   4  21   0   -1.26    3.60
  -4  21   0   -3.71    2.39
   4 -21   0   -3.94    3.02
  -4  21  -1    5.66    3.67
  -4  21  -1   -4.32    1.82
   4  21   1    1.05    3.30
   4 -21   1   -0.44    3.00
  -4  21  -2    4.91    3.54
  -4  21  -2    3.75    3.07
   4  21   2    6.22    4.42
  -4 -21  -2    4.50    4.46
   4  22  -1    1.22    3.42
   4 -22  -1   -8.10    3.06
  -4  22   0    7.71    3.93
   4  22   0    5.31    4.60
  -4  22   0   13.27    4.80
   4 -22   0    7.59    5.11
   4  22   1   -4.86    3.18
  -4  22  -1    5.77    3.61
   5   0  -8    0.71    3.28
   5   0  -8    7.49    3.02
   5   0  -7    1.64    2.96
   5   0  -6    0.08    2.62
   5   0  -5   -0.63    1.81
   5   0  -5    2.76    2.29
   5   0  -5   -1.62    1.65
   5   0  -4   98.70   10.34
   5   0  -4  120.39   10.70
   5   0  -4  103.93   10.35
   5   0  -3   -1.20    1.37
   5   0  -3   -0.29    0.67
   5   0  -3   -0.92    0.93
  -5   0   3    0.71    1.19
   5   0  -3    0.12    1.61
   5   0  -3   -1.81    1.41
  -5   0   3   -0.19    0.56
  -5   0   2   50.85    6.01
  -5   0   2   49.61    4.63
   5   0  -2   51.26    4.64
   5   0  -2   58.11    5.51
   5   0  -2   51.37    4.65
  -5   0   1    0.74    1.15
  -5   0   1    0.89    0.79
   5   0  -1    0.73    1.14
   5   0  -1   -0.96    0.37
   5   0  -1    1.05    0.80
   5   0  -1    1.24    1.25
  -5   0   1    1.29    1.07
   5   0   0  528.07   42.32
   5   0   0  561.68   41.88
   5   0   0  573.36   42.82
  -5   0   0  591.26   42.91
  -5   0   0  582.12   41.86
  -5   0   0  549.65   42.30
   5   0   1    0.76    1.17
  -5   0  -1   -0.38    0.70
  -5   0  -1    2.86    1.39
  -5   0  -2   47.11    4.65
   5   0   2   46.36    4.22
   5   0   2   53.22    5.94
   5   0   3   -0.57    1.30
  -5   0  -3   -0.42    0.92
  -5   0  -3   -1.03    0.87
   5   0   3   -0.19    1.34
   5   0   3   -0.11    0.88
   5   0   4    7.85    2.88
   5   0   4    7.76    2.57
  -5   0  -4    8.63    2.01
  -5   0  -4    3.06    1.89
   5   0   5   -1.27    1.39
   5   0   5    1.92    1.32
  -5   0  -5   -2.34    1.31
  -5   0  -5   -1.38    1.61
   5   0   5   -1.66    1.79
  -5   0  -6   16.60    3.63
   5   0   6   19.07    5.00
   5   0   6   20.88    4.26
  -5   0  -6   12.82    3.98
  -5   0  -7   -2.38    2.00
  -5   0  -7   -0.97    1.66
   5   0   7    3.17    3.24
   5   0   8   -0.14    3.16
  -5   0  -8    0.66    2.06
   5   1  -8    7.61    3.58
   5   1  -8    3.06    2.89
   5   1  -8    0.84    2.74
   5  -1  -8    3.17    3.33
   5   1  -7   42.62    7.26
   5   1  -7   45.36    8.02
   5  -1  -7   64.10    9.38
   5   1  -6    4.52    2.80
   5  -1  -6    1.57    2.36
   5  -1  -6    4.74    2.95
   5   1  -5    3.07    1.97
   5   1  -5   11.68    3.41
   5   1  -5    6.05    2.84
   5   1  -5   11.25    3.58
   5  -1  -5   13.42    3.67
   5  -1  -5    8.54    3.31
   5   1  -4    2.25    1.76
  -5   1   4    3.17    0.92
   5   1  -4    3.71    2.19
   5   1  -4    7.69    2.95
   5   1  -4    2.85    2.09
   5  -1  -4    5.51    2.24
   5  -1  -4    3.74    2.23
   5  -1  -4    5.24    2.45
   5   1  -3  120.41    9.04
   5   1  -3  130.44   10.92
   5   1  -3  123.81   10.73
  -5   1   3  100.25   10.51
  -5   1   3  118.46    9.34
   5   1  -3   98.97    9.81
   5  -1  -3  114.73   10.79
   5  -1  -3  120.67    9.45
   5  -1  -3  117.08   10.42
   5  -1  -3  124.28   10.84
  -5  -1   3   94.86   10.31
   5  -1  -3  121.06    9.72
  -5   1   2    1.58    1.35
   5   1  -2    0.72    1.01
  -5   1   2    0.73    0.92
   5   1  -2    1.11    0.88
   5   1  -2   -0.75    0.66
   5  -1  -2   -0.32    1.28
   5  -1  -2    0.42    1.33
  -5  -1   2    0.98    1.01
  -5  -1   2   -0.46    1.05
   5  -1  -2    0.01    0.63
  -5   1   1   20.98    2.23
   5   1  -1   26.11    3.29
   5   1  -1   29.28    3.33
   5   1  -1   16.80    2.46
  -5   1   1   22.57    2.99
  -5   1   1   22.78    3.11
   5  -1  -1   21.03    2.08
  -5  -1   1   16.96    2.91
   5  -1  -1   30.19    3.41
  -5  -1   1   24.17    2.84
   5  -1  -1   18.65    2.96
   5  -1  -1   20.93    2.03
   5   1   0   48.29    5.54
   5   1   0   53.71    4.80
  -5   1   0   61.45    4.85
  -5   1   0   51.61    5.63
  -5   1   0   55.38    4.28
  -5   1   0   52.05    4.60
  -5  -1   0   46.09    4.06
  -5  -1   0   54.85    4.76
   5  -1   0   52.99    4.28
   5  -1   0   43.34    5.44
  -5   1  -1  387.14   31.20
   5   1   1  381.52   31.16
   5   1   1  401.11   30.55
  -5   1  -1  426.11   30.45
   5  -1   1  396.14   30.43
   5  -1   1  397.39   31.20
  -5  -1  -1  423.32   30.96
  -5   1  -2    0.62    0.88
   5   1   2    0.45    1.27
  -5   1  -2   -1.52    1.05
   5   1   2    1.17    1.00
   5  -1   2    0.04    0.52
  -5  -1  -2   -1.35    0.62
   5  -1   2   -0.29    1.22
  -5  -1  -2    1.54    1.48
  -5   1  -3    5.72    2.10
   5   1   3   10.02    2.78
   5   1   3    7.81    1.91
   5   1   3    9.51    2.57
  -5   1  -3    7.24    1.39
   5  -1   3    9.75    2.72
   5  -1   3   13.41    3.21
  -5  -1  -3   10.86    2.09
   5  -1   3    9.57    1.55
   5   1   4    0.63    1.16
  -5   1  -4   -0.27    1.40
   5   1   4    1.32    1.70
   5   1   4    0.47    1.45
  -5   1  -4   -1.54    0.86
   5  -1   4   -0.08    0.73
   5  -1   4    0.69    1.29
  -5  -1  -4   -1.61    1.07
   5  -1   4    3.74    2.33
  -5   1  -5    4.39    1.84
  -5   1  -5    2.25    1.93
   5   1   5   14.10    2.86
   5   1   5    3.96    2.30
   5   1   5    5.15    2.90
   5  -1   5    8.60    2.76
  -5  -1  -5    7.84    2.47
   5  -1   5    3.11    2.52
   5   1   6    4.91    3.15
  -5   1  -6    3.90    2.38
   5   1   6    3.40    2.47
  -5   1  -6    3.16    2.19
  -5  -1  -6    4.44    2.52
  -5  -1  -6    7.47    3.04
   5  -1   6    6.32    3.43
   5  -1   6    3.46    2.08
   5   1   7    2.00    2.93
  -5   1  -7    7.83    3.24
  -5   1  -7    7.20    2.99
  -5  -1  -7   12.03    4.02
   5  -1   7   15.91    5.16
  -5  -1  -7    5.45    3.12
  -5   1  -8    2.45    2.98
   5   1   8   -0.65    3.10
   5  -1   8   -0.47    3.92
  -5  -1  -8    0.21    2.41
   5   2  -8    3.07    2.50
   5   2  -8    4.01    3.52
   5   2  -8    0.29    3.21
   5  -2  -8    0.26    3.32
   5   2  -7    2.51    2.73
   5   2  -7   10.84    4.38
   5   2  -7   12.59    3.68
   5  -2  -7    3.29    3.61
   5   2  -6    3.00    2.65
   5   2  -6    2.86    2.52
   5   2  -6   -1.27    1.62
   5  -2  -6   -2.03    2.10
   5  -2  -6    1.14    2.58
   5   2  -5   27.11    4.92
   5   2  -5   22.20    5.01
   5   2  -5   25.67    5.05
  -5   2   5   25.54    2.98
   5   2  -5   26.43    5.32
   5   2  -5   22.48    4.09
   5  -2  -5   28.57    4.92
   5  -2  -5   29.11    5.58
   5   2  -4   40.33    6.01
   5   2  -4   37.30    5.96
   5   2  -4   36.98    5.37
  -5   2   4   38.86    4.19
   5  -2  -4   34.69    5.41
   5  -2  -4   43.88    6.46
   5  -2  -4   33.79    6.01
  -5  -2   4   40.51    6.26
   5   2  -3   18.10    3.29
   5   2  -3   16.03    3.66
   5   2  -3   18.55    2.00
  -5   2   3   20.40    2.73
   5   2  -3   22.12    3.83
  -5  -2   3   15.25    3.43
   5  -2  -3   19.21    3.93
   5  -2  -3   17.71    2.60
   5  -2  -3   14.70    3.66
   5  -2  -3   18.00    3.22
   5   2  -2   87.84    6.88
   5   2  -2   79.45    7.18
  -5   2   2   79.60    7.08
   5   2  -2   86.41    7.51
   5   2  -2   75.93    6.58
  -5   2   2   76.28    7.58
   5  -2  -2   81.72    7.71
   5  -2  -2   77.24    7.02
   5  -2  -2   83.01    7.86
  -5  -2   2   81.43    7.49
  -5  -2   2   84.89    7.28
   5  -2  -2   81.60    6.43
  -5   2   1  212.19   18.06
   5   2  -1  230.60   17.12
  -5   2   1  235.63   18.20
   5   2  -1  246.72   18.17
  -5   2   1  214.72   17.49
   5   2  -1  232.97   17.92
  -5   2   1  228.76   17.26
  -5  -2   1  238.54   17.97
   5  -2  -1  240.01   17.52
  -5  -2   1  217.67   18.09
   5  -2  -1  233.25   18.15
   5  -2  -1  229.19   17.31
   5  -2  -1  236.33   18.47
   5  -2  -1  235.90   18.21
   5   2   0    1.87    1.24
  -5   2   0   -0.27    1.11
  -5   2   0    1.38    0.88
  -5   2   0    3.59    1.15
   5  -2   0    0.84    0.73
   5  -2   0    1.51    1.43
  -5  -2   0    0.68    1.13
   5  -2   0    0.25    1.05
   5   2   1   11.28    2.05
   5   2   1    8.97    2.06
  -5   2  -1   11.96    1.85
  -5   2  -1    9.12    2.38
   5  -2   1   10.20    2.41
  -5  -2  -1    7.09    1.96
   5  -2   1   15.75    2.09
   5   2   2   24.90    3.34
  -5   2  -2   25.79    4.01
  -5   2  -2   23.59    3.37
  -5  -2  -2   28.58    3.98
   5  -2   2   25.38    3.39
  -5  -2  -2   21.89    3.16
   5  -2   2   23.04    3.80
   5   2   3  102.98    9.01
  -5   2  -3  114.10    9.79
  -5   2  -3  103.53    9.19
   5  -2   3  104.14   10.02
  -5  -2  -3  107.75    8.99
   5  -2   3   97.43    9.36
  -5  -2  -3   86.79    9.30
   5   2   4   39.65    6.08
   5   2   4   41.84    5.41
   5   2   4   53.71    6.71
  -5   2  -4   42.94    4.04
  -5   2  -4   46.29    6.13
  -5  -2  -4   47.52    5.68
   5  -2   4   45.89    5.93
   5  -2   4   51.52    7.38
   5   2   5    0.76    2.13
   5   2   5    4.26    2.01
   5   2   5    3.61    2.25
  -5   2  -5   -0.18    1.66
  -5   2  -5    3.86    1.59
   5  -2   5    4.69    2.33
   5  -2   5    2.61    2.74
  -5  -2  -5   10.72    2.89
   5   2   6    3.16    2.95
   5   2   6   10.17    3.21
  -5   2  -6    3.80    2.36
  -5   2  -6    6.37    2.20
   5   2   6    5.69    2.40
   5  -2   6    6.34    3.58
  -5  -2  -6    9.72    3.28
   5  -2   6    1.58    2.23
  -5   2  -7    3.79    3.22
   5   2   7    9.52    4.28
   5  -2   7   12.11    4.69
  -5  -2  -7   11.15    3.60
  -5  -2  -7   14.03    3.88
   5   2   8    8.08    4.56
  -5   2  -8   15.03    4.86
  -5  -2  -8    6.54    3.53
   5  -2   8   15.49    6.05
   5   3  -8   -3.10    2.29
   5   3  -8    3.13    2.89
   5   3  -8    0.19    3.15
   5  -3  -8   -3.63    3.05
   5   3  -7    3.14    2.84
   5   3  -7    5.29    3.54
   5   3  -7    1.87    2.04
   5  -3  -7    2.02    3.33
   5   3  -6    2.58    2.72
   5   3  -6    3.34    2.23
   5   3  -6    1.12    2.23
  -5   3   6    0.28    1.19
   5  -3  -6   -1.36    2.35
   5  -3  -6    2.60    2.78
   5   3  -5    0.77    1.72
   5   3  -5   -0.30    1.84
   5   3  -5    3.36    2.26
   5   3  -5    4.11    2.73
   5   3  -5    3.38    2.21
  -5   3   5    0.84    1.25
   5  -3  -5    2.04    2.35
   5  -3  -5   -1.20    1.45
   5   3  -4    1.78    2.31
   5   3  -4    0.63    1.30
   5   3  -4    0.13    1.53
  -5   3   4    0.46    1.08
   5   3  -4   -0.26    1.56
   5  -3  -4    2.49    2.12
  -5  -3   4    3.30    2.06
   5  -3  -4   -0.40    1.49
   5  -3  -4   -0.64    1.27
   5   3  -3   10.75    2.90
   5   3  -3    4.41    2.02
  -5   3   3    2.53    2.01
  -5   3   3    3.73    1.55
   5   3  -3    7.41    2.39
   5   3  -3    4.72    1.45
   5   3  -3    4.65    1.10
   5  -3  -3    4.78    2.33
  -5  -3   3    6.26    2.37
   5  -3  -3    1.47    1.64
   5  -3  -3    4.94    1.84
  -5   3   2   10.37    2.23
   5   3  -2   12.42    2.42
  -5   3   2    9.23    2.41
   5   3  -2   11.37    1.67
  -5   3   2   12.73    2.82
   5   3  -2   13.57    2.62
  -5  -3   2   11.55    2.50
   5  -3  -2   11.87    1.13
   5  -3  -2    8.78    2.56
   5  -3  -2    9.96    2.60
   5  -3  -2   12.98    2.46
  -5  -3   2   13.82    2.56
  -5   3   1   57.75    5.60
  -5   3   1   62.29    5.40
  -5   3   1   54.51    4.74
   5   3  -1   55.13    4.27
   5   3  -1   53.58    5.07
  -5   3   1   54.39    5.39
  -5   3   1   52.45    4.24
   5  -3  -1   54.30    5.37
  -5  -3   1   64.51    5.42
   5  -3  -1   45.45    5.84
   5  -3  -1   55.20    4.73
  -5  -3   1   57.18    5.23
  -5  -3   1   53.21    4.31
   5  -3  -1   62.70    5.39
  -5   3   0    4.03    1.49
  -5   3   0   -0.43    0.72
  -5   3   0    2.24    0.90
   5   3   0    2.32    1.08
   5  -3   0    4.55    1.70
   5  -3   0    0.50    1.11
  -5  -3   0    3.64    1.36
   5  -3   0    3.64    1.08
   5  -3   0    2.88    0.96
   5   3   1    7.30    1.82
  -5   3  -1    4.92    1.88
   5   3   1    7.43    1.98
  -5   3  -1    9.36    1.67
   5  -3   1    7.43    1.27
   5  -3   1    9.10    2.38
   5  -3   1    7.93    1.61
  -5  -3  -1    8.77    2.04
  -5   3  -2   12.22    2.24
  -5   3  -2   11.23    2.65
   5   3   2    7.21    2.09
   5  -3   2   10.29    2.08
   5  -3   2    8.56    2.52
  -5  -3  -2    9.89    2.49
   5  -3   2   11.50    2.68
  -5  -3  -2   17.03    2.72
   5   3   3   52.90    6.10
  -5   3  -3   59.30    6.90
  -5   3  -3   55.75    6.33
  -5  -3  -3   57.17    6.88
   5  -3   3   45.43    6.87
   5  -3   3   53.10    6.45
  -5  -3  -3   51.15    5.97
  -5   3  -4   16.92    1.74
   5   3   4   15.36    3.27
  -5   3  -4   17.02    3.90
  -5   3  -4   14.34    3.28
   5   3   4   13.51    3.29
   5  -3   4   13.60    3.11
   5  -3   4   12.44    3.88
  -5  -3  -4   26.18    4.67
   5   3   5    5.34    2.69
   5   3   5    5.68    2.65
   5   3   5    5.30    2.43
  -5   3  -5    3.64    2.23
   5  -3   5    4.07    2.84
  -5  -3  -5    3.53    2.36
   5  -3   5    0.17    1.69
   5   3   6    3.51    2.21
  -5   3  -6   -0.07    1.37
   5   3   6   -0.68    2.16
   5   3   6    2.01    2.41
  -5   3  -6    4.09    2.83
   5  -3   6   -1.47    2.15
  -5  -3  -6    1.43    2.53
   5  -3   6   -0.98    1.74
   5   3   7   40.29    7.58
  -5   3  -7   33.39    6.38
   5  -3   7   34.73    7.53
  -5  -3  -7   31.21    6.16
   5   3   8    1.78    3.68
  -5   3  -8    8.38    3.96
  -5  -3  -8    0.54    2.41
   5  -3   8    3.10    4.19
   5   4  -8    2.95    2.41
   5   4  -8    2.92    3.65
   5   4  -8   -1.17    2.76
   5  -4  -8    2.38    4.43
   5   4  -7   -2.80    1.63
   5   4  -7    4.25    2.97
   5   4  -7    3.69    3.10
   5  -4  -7    1.99    4.68
   5  -4  -7    2.31    3.37
   5   4  -6    3.37    2.62
  -5   4   6    4.02    1.80
   5   4  -6   -0.29    2.22
   5   4  -6    1.13    1.93
   5  -4  -6    6.79    3.53
   5  -4  -6    5.67    2.95
   5   4  -5    0.45    1.45
  -5   4   5    3.89    1.78
   5   4  -5    3.85    2.40
   5   4  -5    6.48    2.73
   5  -4  -5    1.30    2.44
   5  -4  -5    1.02    1.88
  -5   4   4   -0.37    1.07
  -5   4   4    3.53    2.12
   5   4  -4    0.04    1.12
   5   4  -4    0.94    1.63
   5   4  -4    0.48    1.44
   5   4  -4    1.73    1.74
   5  -4  -4    1.82    1.49
  -5  -4   4    0.79    1.44
   5  -4  -4   -1.60    1.51
   5  -4  -4    5.30    2.77
   5   4  -3    3.67    1.29
  -5   4   3    3.48    1.59
   5   4  -3    4.94    2.42
   5   4  -3    2.60    1.75
  -5   4   3    3.12    2.16
   5   4  -3    3.95    1.97
   5  -4  -3    4.91    1.71
   5  -4  -3    2.72    2.14
   5  -4  -3    3.96    2.25
  -5  -4   3    3.71    1.81
  -5   4   2    2.45    1.45
   5   4  -2    6.79    1.95
  -5   4   2    5.58    2.26
   5   4  -2    4.07    1.72
   5   4  -2    5.31    1.10
   5  -4  -2    7.25    1.99
   5  -4  -2    2.63    1.57
   5  -4  -2    4.79    1.41
  -5  -4   2    5.98    1.93
  -5  -4   2    7.17    2.13
   5  -4  -2    6.22    2.35
  -5   4   1   28.65    3.57
   5   4  -1   26.49    3.53
  -5   4   1   16.94    3.30
   5   4  -1   18.38    1.97
  -5   4   1   21.53    1.92
  -5   4   1   25.31    2.92
  -5   4   1   26.56    3.68
   5  -4  -1   25.01    2.84
   5  -4  -1   27.80    3.74
   5  -4  -1   27.85    3.59
  -5  -4   1   29.06    3.64
  -5  -4   1   24.92    2.09
  -5  -4   1   20.49    3.16
   5  -4  -1   21.04    3.52
   5   4   0    4.50    1.63
  -5   4   0    5.52    1.31
  -5   4   0    8.15    1.80
  -5   4   0    5.50    1.86
  -5   4   0    6.49    1.36
   5  -4   0    2.63    1.33
   5  -4   0    7.99    1.47
   5  -4   0    6.37    2.02
   5  -4   0    8.82    1.43
  -5  -4   0    7.42    1.13
  -5  -4   0   11.27    2.17
  -5   4  -1   12.05    2.54
  -5   4  -1   11.47    1.67
   5   4   1    9.16    2.21
   5   4   1   12.01    2.43
  -5   4  -1    7.81    1.74
   5  -4   1    8.22    1.72
   5  -4   1    9.20    1.58
  -5  -4  -1   11.35    2.36
   5  -4   1   11.04    2.59
  -5   4  -2   -0.88    1.20
   5   4   2    0.06    1.37
  -5   4  -2    0.40    0.83
   5   4   2    0.40    1.41
   5  -4   2    4.14    2.03
   5  -4   2   -0.86    1.22
  -5  -4  -2   -0.15    1.28
  -5  -4  -2    0.33    1.39
   5  -4   2   -0.30    1.00
   5   4   3    0.49    1.55
  -5   4  -3    1.91    1.47
  -5   4  -3    1.26    1.57
   5  -4   3    2.71    1.69
   5  -4   3    2.62    1.89
  -5  -4  -3    2.86    1.87
   5  -4   3    0.53    1.30
  -5  -4  -3    3.29    1.80
   5   4   4   12.14    3.05
   5   4   4   16.79    3.44
  -5   4  -4   12.85    3.04
  -5   4  -4   10.06    3.15
   5  -4   4   15.52    4.39
  -5  -4  -4    7.29    2.63
   5  -4   4   11.68    2.89
  -5  -4  -4   15.23    3.44
  -5   4  -5   -0.64    0.68
  -5   4  -5    3.03    2.15
   5   4   5   -1.71    1.68
   5   4   5   -0.51    1.70
   5  -4   5    2.05    1.76
  -5  -4  -5   -1.15    1.77
   5  -4   5   -0.76    1.62
   5   4   6   22.21    5.06
   5   4   6   28.57    5.35
  -5   4  -6   13.37    4.34
   5   4   6   20.43    4.66
  -5   4  -6   30.60    3.28
   5  -4   6   41.40    8.00
  -5  -4  -6   23.36    5.16
   5  -4   6   25.20    4.57
  -5   4  -7    8.86    3.51
   5   4   7    8.18    4.04
   5  -4   7    0.39    2.87
  -5  -4  -7    0.67    3.20
  -5   4  -8   12.16    4.74
   5   4   8   32.31    7.32
   5  -4   8   14.73    6.27
   5   5  -8    0.69    3.04
   5   5  -8    0.26    2.26
   5   5  -8    2.12    3.49
   5  -5  -8    3.56    3.97
   5   5  -7    3.91    3.26
   5   5  -7   10.38    3.98
   5   5  -7    2.06    2.56
   5  -5  -7   13.50    5.23
   5   5  -6    1.25    2.39
  -5   5   6    7.34    2.30
   5   5  -6    1.96    2.65
   5  -5  -6    4.97    3.50
   5  -5  -6    3.22    2.35
   5   5  -5    3.30    2.20
   5   5  -5   -0.76    1.83
   5   5  -5    1.81    2.03
  -5   5   5    0.68    1.56
   5  -5  -5    1.86    2.35
   5  -5  -5    1.77    1.73
  -5   5   4    2.22    1.60
   5   5  -4    1.87    2.36
   5   5  -4    2.20    1.94
   5   5  -4    1.18    0.69
   5   5  -4    4.97    2.27
   5   5  -4    5.05    1.80
  -5   5   4    5.38    2.91
   5  -5  -4    1.88    1.24
   5  -5  -4    6.54    2.56
   5  -5  -4    5.10    1.71
  -5  -5   4    0.25    1.44
   5  -5  -4    5.26    2.66
   5   5  -3   24.82    3.88
  -5   5   3   22.92    3.75
   5   5  -3   28.55    4.96
   5   5  -3   19.09    2.90
  -5   5   3   32.14    5.13
   5   5  -3   22.81    4.08
   5  -5  -3   23.29    2.25
   5  -5  -3   20.41    3.07
  -5  -5   3   12.13    3.15
   5  -5  -3   20.91    4.27
   5  -5  -3   24.78    4.71
   5   5  -2    2.17    1.99
  -5   5   2    3.92    2.00
   5   5  -2    0.26    0.69
   5   5  -2    0.99    1.27
  -5   5   2    1.61    1.51
  -5  -5   2    0.15    0.78
  -5  -5   2    0.34    1.41
   5  -5  -2    1.91    1.56
  -5  -5   2    0.98    1.11
   5  -5  -2    2.75    2.04
   5  -5  -2   -0.10    1.37
   5  -5  -2    0.95    1.09
   5   5  -1    3.04    0.77
  -5   5   1    3.46    1.70
   5   5  -1    3.11    1.51
  -5   5   1    1.20    0.57
  -5   5   1    1.03    1.08
  -5   5   1    4.47    1.34
   5  -5  -1    2.27    1.49
   5  -5  -1    2.07    1.49
  -5  -5   1    2.69    1.37
   5  -5  -1    3.39    1.19
  -5  -5   1    2.85    1.34
  -5  -5   1    3.07    0.79
   5  -5  -1    2.58    1.53
   5   5   0    5.37    1.82
  -5   5   0    2.31    1.57
  -5   5   0    3.59    1.15
  -5   5   0    1.69    1.16
  -5   5   0    2.41    1.05
   5   5   0    2.46    1.43
  -5  -5   0    2.94    0.91
   5  -5   0    2.73    1.41
  -5  -5   0    4.88    1.68
   5  -5   0    6.61    1.32
   5  -5   0    4.30    1.16
   5  -5   0    1.55    1.46
   5   5   1   58.46    5.90
  -5   5  -1   67.78    7.09
  -5   5  -1   61.88    5.37
  -5   5  -1   57.87    5.41
   5   5   1   55.84    6.54
  -5   5  -1   58.61    4.85
   5  -5   1   74.15    6.60
   5  -5   1   57.21    5.27
  -5  -5  -1   56.57    5.97
   5  -5   1   67.12    5.59
   5  -5   1   65.59    6.39
  -5  -5  -1   55.68    5.74
  -5   5  -2   61.65    5.56
   5   5   2   61.03    6.85
  -5   5  -2   52.17    4.55
   5   5   2   63.68    6.94
  -5   5  -2   55.41    6.85
   5  -5   2   63.56    7.10
   5  -5   2   53.06    7.06
  -5  -5  -2   68.72    7.00
  -5  -5  -2   57.27    6.69
   5  -5   2   57.29    5.55
  -5   5  -3    0.67    1.76
  -5   5  -3   -0.61    1.29
   5   5   3    2.33    1.79
   5  -5   3    3.04    1.37
  -5  -5  -3   -1.04    1.46
   5  -5   3    1.79    1.84
  -5  -5  -3    2.84    2.00
   5  -5   3    2.52    2.19
  -5   5  -4    0.54    1.50
  -5   5  -4    0.68    1.56
   5   5   4    0.93    1.59
   5   5   4   -0.02    1.73
  -5  -5  -4    0.09    2.02
   5  -5   4    0.12    1.72
  -5  -5  -4   -2.35    1.38
   5  -5   4   -1.73    0.87
   5   5   5    8.28    3.03
  -5   5  -5    2.66    1.94
   5   5   5    5.76    2.84
  -5   5  -5    0.66    2.18
   5  -5   5    4.16    2.66
   5  -5   5    0.07    1.50
  -5  -5  -5    5.33    2.75
   5   5   6   -1.84    1.89
  -5   5  -6    0.14    0.69
  -5   5  -6   -1.90    2.15
  -5   5  -6    2.57    2.33
   5   5   6    5.17    3.01
   5  -5   6   -4.34    2.10
  -5  -5  -6   -0.95    2.26
   5  -5   6    3.80    2.36
  -5   5  -7    8.18    3.58
   5   5   7    9.43    3.98
  -5  -5  -7   10.46    4.17
   5  -5   7    6.44    4.02
  -5   5  -8    1.85    2.46
   5   5   8    2.05    3.39
  -5  -5  -8   -3.97    4.39
   5  -5   8    1.88    4.49
   5   6  -8    0.20    2.38
   5   6  -8    6.75    3.90
   5   6  -8   -0.12    3.17
   5  -6  -8   -4.73    3.31
   5   6  -7    0.37    2.10
   5   6  -7    2.24    2.96
   5   6  -7   -0.48    2.35
   5  -6  -7    1.79    3.59
   5   6  -6   14.49    4.28
   5   6  -6    9.20    3.09
   5  -6  -6   20.94    5.67
   5  -6  -6   12.93    3.34
   5  -6  -6   11.08    3.13
   5   6  -5   -1.04    1.76
   5   6  -5    2.17    1.83
   5   6  -5    0.59    2.23
  -5   6   5    4.03    2.08
   5  -6  -5    3.64    2.79
   5  -6  -5    1.08    1.54
   5  -6  -5    4.87    1.83
   5   6  -4   19.01    3.09
   5   6  -4   13.73    2.19
   5   6  -4   11.21    3.48
   5   6  -4   12.61    3.76
   5   6  -4   21.05    4.00
  -5   6   4   14.24    3.28
  -5   6   4   14.17    3.93
   5  -6  -4   19.75    2.92
  -5  -6   4   17.19    3.75
   5  -6  -4   12.67    2.24
   5  -6  -4   14.64    3.84
   5  -6  -4   14.21    4.14
   5   6  -3    3.65    2.41
  -5   6   3    3.40    2.27
   5   6  -3    2.63    1.38
   5   6  -3    2.81    1.67
  -5   6   3    0.86    1.49
   5   6  -3    3.92    2.08
   5  -6  -3    1.44    1.26
   5  -6  -3    0.02    1.78
   5  -6  -3   -0.22    1.66
   5  -6  -3    0.94    0.69
  -5  -6   3   -0.18    1.33
   5  -6  -3    2.78    1.11
   5   6  -2   22.22    4.34
  -5   6   2   25.02    4.47
   5   6  -2   21.48    2.65
   5   6  -2   21.38    3.95
  -5   6   2   28.62    4.21
   5  -6  -2   14.68    3.43
  -5  -6   2   19.44    3.43
  -5  -6   2   25.53    2.90
   5  -6  -2   26.88    3.43
  -5  -6   2   20.59    3.86
   5  -6  -2   15.91    3.45
   5  -6  -2   23.98    4.39
   5   6  -1   14.55    2.91
  -5   6   1   15.23    1.90
  -5   6   1   20.29    3.54
   5   6  -1   15.56    2.00
  -5   6   1   15.41    3.26
  -5   6   1   14.88    2.49
   5  -6  -1   16.19    2.89
  -5  -6   1   16.36    2.03
  -5  -6   1   13.58    2.88
   5  -6  -1   10.14    2.74
   5  -6  -1   17.54    3.42
   5  -6  -1   16.18    2.53
  -5   6   0    9.91    1.94
   5   6   0    8.85    2.19
   5   6   0    8.72    2.64
  -5   6   0    5.78    2.00
  -5   6   0   10.22    2.66
   5  -6   0    8.33    2.46
  -5  -6   0    9.66    2.37
  -5  -6   0   11.13    1.62
   5  -6   0    8.81    1.86
   5  -6   0    8.24    1.53
   5  -6   0    7.32    2.11
  -5   6  -1   45.03    4.04
  -5   6  -1   60.57    5.02
   5   6   1   50.01    6.14
   5   6   1   46.80    5.81
  -5   6  -1   53.54    4.92
  -5   6  -1   63.29    6.80
  -5  -6  -1   53.62    6.00
   5  -6   1   48.31    4.85
   5  -6   1   47.47    6.13
  -5  -6  -1   59.45    6.55
   5  -6   1   51.56    4.85
   5  -6   1   64.09    6.86
  -5   6  -2   11.21    2.38
   5   6   2   17.48    3.31
   5   6   2   16.33    3.31
  -5   6  -2   18.21    3.59
  -5   6  -2   11.93    1.82
  -5  -6  -2    8.54    2.84
  -5  -6  -2   13.49    3.06
   5  -6   2   10.50    3.25
   5  -6   2   14.36    3.37
   5  -6   2   16.67    2.82
  -5   6  -3    4.49    2.29
   5   6   3    3.11    2.05
  -5   6  -3    4.04    1.94
  -5  -6  -3    4.52    2.08
   5  -6   3    0.26    2.00
   5  -6   3    2.66    1.86
  -5  -6  -3    4.86    2.30
   5  -6   3    2.55    1.63
  -5   6  -4   -0.10    1.44
   5   6   4    1.39    1.72
   5   6   4    1.20    1.96
  -5   6  -4   -1.39    1.70
  -5  -6  -4    0.24    1.86
   5  -6   4    1.95    2.39
  -5  -6  -4   -1.24    1.73
   5  -6   4    0.12    1.82
   5   6   5    4.80    2.37
  -5   6  -5   -2.29    1.74
  -5   6  -5   -0.19    1.80
   5   6   5    0.10    1.84
  -5   6  -5    2.19    1.87
  -5  -6  -5   -0.98    2.23
   5  -6   5   -0.50    1.72
   5  -6   5   -1.19    1.88
  -5   6  -6   28.53    5.12
  -5   6  -6   22.34    4.89
   5   6   6   18.91    4.51
   5  -6   6   35.34    7.63
   5  -6   6   18.97    4.30
  -5  -6  -6   22.62    5.64
  -5   6  -7    4.33    3.09
   5   6   7   -3.17    1.86
   5  -6   7   -0.01    2.92
  -5  -6  -7    1.83    3.50
   5   6   8    0.18    2.97
  -5   6  -8    1.72    3.54
  -5  -6  -8   -0.08    4.12
   5  -6   8    3.95    4.45
   5   7  -8    2.83    3.78
   5   7  -8    0.39    2.55
   5   7  -8    6.47    3.81
   5  -7  -8   -1.80    3.27
   5   7  -7    0.98    2.30
   5   7  -7    4.01    3.29
   5   7  -7    2.72    2.85
   5  -7  -7    3.33    3.82
   5   7  -6    2.42    2.83
   5   7  -6   -0.55    1.67
   5  -7  -6    2.27    3.22
   5  -7  -6   -2.27    1.64
   5  -7  -6   -2.87    1.43
   5   7  -5   42.00    5.60
   5   7  -5   37.84    6.10
   5   7  -5   38.37    3.73
   5   7  -5   35.55    6.56
  -5  -7   5   37.31    6.40
   5  -7  -5   37.13    4.80
   5  -7  -5   39.03    4.78
   5  -7  -5   43.67    7.79
   5   7  -4   36.78    4.41
  -5   7   4   53.91    8.47
   5   7  -4   42.54    5.82
   5   7  -4   34.76    6.13
  -5   7   4   29.43    5.24
   5   7  -4   33.19    4.68
   5  -7  -4   39.24    6.98
  -5  -7   4   39.24    5.90
   5  -7  -4   62.86    7.63
   5  -7  -4   42.58    4.10
   5  -7  -4   38.33    3.86
   5   7  -3   10.68    2.67
   5   7  -3    8.02    2.90
  -5   7   3   11.73    2.95
   5   7  -3   10.89    2.13
   5   7  -3    5.78    2.77
  -5   7   3   18.01    4.13
  -5  -7   3   10.78    2.23
   5  -7  -3   11.88    3.66
   5  -7  -3    8.02    2.92
   5  -7  -3   11.43    1.54
   5  -7  -3    9.53    1.66
  -5  -7   3    5.15    2.18
   5  -7  -3   11.96    2.59
   5   7  -2    1.36    0.97
   5   7  -2    1.37    1.62
   5   7  -2    2.43    2.03
  -5   7   2    1.55    1.97
  -5   7   2    0.46    0.59
  -5   7   2    1.59    1.69
  -5  -7   2    0.66    1.45
   5  -7  -2    1.37    0.64
  -5  -7   2    3.30    2.03
   5  -7  -2    1.00    1.60
   5  -7  -2    4.96    2.06
   5  -7  -2    1.86    1.55
  -5  -7   2    1.35    0.91
   5  -7  -2    1.40    1.25
  -5   7   1    5.52    2.38
   5   7  -1    5.04    1.31
   5   7  -1    6.02    2.51
  -5   7   1    5.77    1.31
  -5   7   1    6.13    1.74
  -5   7   1    8.97    2.65
   5   7  -1    7.49    2.28
   5  -7  -1    9.12    2.18
   5  -7  -1    8.06    1.88
  -5  -7   1    8.54    2.41
  -5  -7   1    9.35    1.60
   5  -7  -1    2.84    1.72
   5  -7  -1    6.62    2.52
  -5   7   0    2.43    1.26
  -5   7   0    2.52    1.36
   5   7   0   -1.34    1.50
  -5   7   0    4.01    1.83
  -5   7   0    3.95    2.09
   5   7   0    8.30    2.15
  -5  -7   0    2.39    1.39
   5  -7   0    4.58    1.29
   5  -7   0    2.26    1.66
   5  -7   0    4.48    1.41
   5  -7   0    2.86    1.67
  -5  -7   0    3.55    1.18
   5  -7   0    2.78    1.91
  -5   7  -1    6.06    1.65
   5   7   1    6.98    2.28
  -5   7  -1    5.45    1.72
  -5   7  -1    3.30    1.77
   5   7   1    5.33    2.13
  -5  -7  -1    6.09    2.46
  -5  -7  -1    3.37    1.35
  -5  -7  -1    9.48    2.42
   5  -7   1    2.75    1.94
   5  -7   1    3.87    1.51
   5  -7   1    3.43    1.92
   5  -7   1    2.22    1.46
  -5   7  -2    9.31    1.78
   5   7   2   10.57    2.81
  -5   7  -2    8.43    2.10
  -5   7  -2    7.09    2.58
   5   7   2    8.00    2.55
  -5  -7  -2   10.97    2.54
  -5  -7  -2    9.32    2.88
   5  -7   2    6.27    2.02
   5  -7   2    5.98    1.53
   5  -7   2    9.37    2.76
   5  -7   2    5.64    2.52
  -5   7  -3    6.03    1.40
  -5   7  -3    2.89    1.80
   5   7   3    4.27    2.13
   5   7   3    4.68    2.35
  -5   7  -3    4.12    1.02
  -5   7  -3    8.90    2.81
  -5  -7  -3    6.74    2.61
   5  -7   3    4.26    2.02
   5  -7   3    4.01    2.62
  -5  -7  -3    3.73    2.18
   5  -7   3    5.58    2.08
   5   7   4   10.43    2.90
   5   7   4   11.06    3.63
  -5   7  -4   18.98    4.20
  -5   7  -4   10.44    2.92
  -5   7  -4    8.73    2.15
   5  -7   4    7.67    3.55
   5  -7   4    8.65    2.79
  -5  -7  -4   15.84    3.72
  -5  -7  -4   11.36    3.46
  -5   7  -5    1.94    1.83
   5   7   5   -1.41    2.18
  -5   7  -5    1.53    2.26
   5   7   5    1.54    1.92
  -5   7  -5    3.45    2.34
  -5  -7  -5    1.23    2.73
   5  -7   5   -1.62    1.60
   5  -7   5   -1.61    1.37
   5   7   6    4.35    2.69
  -5   7  -6    3.56    2.57
  -5   7  -6    3.57    2.81
   5  -7   6   -0.71    2.02
  -5  -7  -6   -1.82    2.62
   5  -7   6   -1.08    2.78
  -5   7  -7    0.29    2.87
   5   7   7    4.41    2.97
   5  -7   7    7.61    4.49
  -5  -7  -7    2.77    3.85
  -5   7  -8    0.67    3.17
   5  -7   8    2.33    4.56
  -5  -7  -8   -0.92    4.04
   5   8  -8    9.02    3.92
   5   8  -8    6.36    4.33
   5   8  -8   15.59    5.63
   5  -8  -8    8.66    4.90
   5   8  -7    0.64    2.27
   5   8  -7    0.62    2.89
   5   8  -7    0.50    2.95
   5  -8  -7    3.12    3.50
   5   8  -6    2.87    2.62
   5   8  -6    7.20    3.73
   5  -8  -6    6.51    4.22
   5  -8  -6    8.74    2.73
   5   8  -5    3.61    1.49
   5   8  -5    9.12    3.29
   5   8  -5    2.65    2.32
   5   8  -5    5.99    3.28
   5  -8  -5    4.30    1.76
   5  -8  -5    4.63    3.69
  -5  -8   5   -0.21    1.87
   5   8  -4   35.41    5.22
   5   8  -4   22.17    4.99
   5   8  -4   34.21    4.17
   5   8  -4   23.86    3.88
  -5   8   4   30.14    5.80
  -5  -8   4   21.69    4.39
   5  -8  -4   32.61    6.35
   5  -8  -4   28.95    3.40
   5  -8  -4   28.52    2.85
  -5   8   3   -0.29    1.65
  -5   8   3    1.43    1.72
   5   8  -3    1.72    1.83
   5   8  -3   -0.07    1.58
   5   8  -3    0.82    1.06
   5  -8  -3    2.35    2.01
  -5  -8   3    0.74    1.41
  -5  -8   3   -0.94    0.82
   5  -8  -3    0.37    0.70
   5  -8  -3   -1.50    1.03
   5  -8  -3    1.41    2.04
   5  -8  -3    0.31    0.52
   5   8  -2   10.85    2.00
  -5   8   2    8.15    1.46
   5   8  -2   15.15    3.68
  -5   8   2    8.29    2.83
  -5   8   2    9.23    3.11
   5   8  -2   10.30    2.96
  -5  -8   2   11.17    2.57
   5  -8  -2   10.90    2.41
   5  -8  -2   10.61    3.31
  -5  -8   2   10.16    2.87
  -5  -8   2   11.79    2.10
   5  -8  -2   12.62    3.09
   5  -8  -2   11.40    1.67
  -5   8   1   -0.03    1.52
  -5   8   1   -1.68    1.21
  -5   8   1    1.86    1.27
  -5   8   1    0.12    0.81
   5   8  -1   -0.11    1.74
   5   8  -1    1.63    0.92
   5   8  -1    1.16    1.24
   5  -8  -1    1.41    1.66
   5  -8  -1   -0.86    1.35
  -5  -8   1    3.47    1.65
  -5  -8   1   -0.68    0.86
   5  -8  -1    0.67    1.09
   5  -8  -1    0.09    1.01
   5  -8  -1   -0.18    1.14
   5   8   0   28.75    4.33
  -5   8   0   29.13    3.87
  -5   8   0   28.55    3.79
   5   8   0   20.96    4.31
  -5   8   0   22.13    4.44
  -5   8   0   28.28    4.33
  -5  -8   0   31.16    3.42
  -5  -8   0   22.61    4.00
   5  -8   0   29.45    4.39
   5  -8   0   25.70    4.02
   5  -8   0   27.50    3.23
   5  -8   0   31.29    3.81
   5  -8   0   22.07    4.30
   5   8   1    4.61    2.42
   5   8   1    2.96    1.78
  -5   8  -1    4.65    1.77
  -5   8  -1    5.08    2.33
  -5   8  -1    5.66    1.59
   5  -8   1    0.28    1.75
   5  -8   1    5.37    1.99
  -5  -8  -1    5.38    1.69
  -5  -8  -1   11.40    2.60
   5  -8   1    6.53    2.43
   5  -8   1    4.82    1.70
  -5  -8  -1    6.64    2.66
  -5   8  -2    9.15    2.90
  -5   8  -2   10.07    2.09
   5   8   2    5.74    2.51
   5   8   2    7.70    2.34
  -5   8  -2    8.84    2.15
  -5  -8  -2    8.71    2.45
   5  -8   2    5.51    1.93
   5  -8   2    9.93    2.85
   5  -8   2   10.91    3.26
   5  -8   2   11.49    2.04
  -5  -8  -2    8.21    3.02
   5   8   3    3.57    2.50
   5   8   3    3.16    2.07
  -5   8  -3    3.43    0.91
  -5   8  -3    2.17    2.24
  -5   8  -3    0.49    1.38
  -5   8  -3    2.53    1.12
  -5  -8  -3    5.76    2.38
   5  -8   3    3.67    1.97
   5  -8   3    0.14    2.01
   5  -8   3    4.67    1.92
  -5  -8  -3    2.93    2.33
   5   8   4    5.28    2.88
  -5   8  -4    2.26    2.19
  -5   8  -4    5.75    1.69
  -5   8  -4    6.16    2.59
  -5   8  -4    4.69    0.87
   5  -8   4   -0.99    2.48
  -5  -8  -4    5.75    3.20
   5  -8   4    5.74    2.45
  -5  -8  -4    5.30    2.85
   5   8   5   14.92    3.55
  -5   8  -5   10.71    2.82
  -5   8  -5   16.81    3.89
  -5   8  -5   12.70    3.80
  -5  -8  -5   11.51    4.25
   5  -8   5   12.26    3.53
   5  -8   5    9.64    4.21
  -5   8  -6    1.00    2.39
   5   8   6    0.97    2.21
   5  -8   6    6.44    3.98
  -5  -8  -6   -1.17    2.93
   5  -8   6   -1.77    3.21
  -5   8  -7   -2.19    2.32
   5   8   7    1.29    2.59
  -5  -8  -7   -4.09    2.90
   5  -8   7    3.00    4.12
  -5   8  -8    3.99    3.75
  -5  -8  -8    4.88    4.99
   5  -8   8   -0.79    2.97
   5   9  -8    0.49    3.55
   5   9  -8    4.17    2.95
   5  -9  -8    2.97    4.86
   5   9  -7   -2.24    2.05
   5   9  -7   -3.20    2.42
   5  -9  -7    1.71    4.01
   5   9  -6    0.94    2.09
   5   9  -6    2.06    1.05
   5   9  -6    1.97    2.86
   5  -9  -6    0.47    2.96
   5   9  -5   24.20    4.92
   5   9  -5   18.32    3.42
   5   9  -5   16.37    4.72
   5   9  -5   28.59    4.51
  -5  -9   5   17.96    4.39
   5  -9  -5   26.25    3.53
   5  -9  -5   22.56    5.74
   5   9  -4   21.73    5.00
   5   9  -4   17.89    3.23
   5   9  -4   24.66    3.74
  -5  -9   4   17.57    3.43
   5  -9  -4   28.06    5.88
   5  -9  -4   17.74    2.59
  -5  -9   4   22.02    4.21
  -5   9   3    0.26    1.68
   5   9  -3    1.82    2.10
   5   9  -3    0.67    1.64
   5   9  -3   -1.76    0.84
  -5   9   3    0.04    1.73
   5  -9  -3   -1.32    1.12
   5  -9  -3   -1.00    1.25
   5  -9  -3   -1.89    1.45
   5  -9  -3   -0.72    0.70
  -5  -9   3    1.48    1.30
  -5  -9   3    0.21    1.22
   5   9  -2   34.79    5.49
   5   9  -2   26.61    5.33
  -5   9   2   32.12    5.45
   5   9  -2   28.37    3.54
   5   9  -2   22.02    4.51
  -5   9   2   31.00    3.32
  -5   9   2   27.14    5.20
  -5  -9   2   28.23    4.87
   5  -9  -2   35.65    5.69
  -5  -9   2   31.52    3.79
  -5  -9   2   31.52    4.35
   5  -9  -2   28.12    2.88
   5  -9  -2   27.80    4.67
   5  -9  -2   26.14    4.10
   5  -9  -2   27.70    3.23
   5   9  -1   28.59    3.53
  -5   9   1   31.37    4.14
   5   9  -1   29.10    4.68
  -5   9   1   26.49    4.92
  -5   9   1   29.75    3.56
   5   9  -1   20.75    4.36
   5   9  -1   34.05    5.23
  -5   9   1   35.82    5.38
   5  -9  -1   28.50    4.12
   5  -9  -1   29.73    3.82
  -5  -9   1   27.11    3.44
   5  -9  -1   21.34    4.58
   5  -9  -1   30.86    4.09
  -5  -9   1   32.07    5.06
   5  -9  -1   31.43    5.05
  -5   9   0    8.40    2.64
  -5   9   0    9.53    2.28
   5   9   0    4.79    2.08
  -5   9   0    4.27    2.40
  -5   9   0    7.37    1.91
   5  -9   0    1.66    1.60
   5  -9   0    7.70    2.71
   5  -9   0    7.90    1.66
   5  -9   0    4.44    1.61
  -5  -9   0    5.93    2.33
  -5  -9   0    9.44    1.78
   5  -9   0    2.24    2.02
  -5   9  -1    3.98    1.47
  -5   9  -1    2.85    1.76
   5   9   1    2.63    1.76
   5   9   1    1.49    2.06
  -5   9  -1    2.78    1.83
  -5   9  -1    4.07    1.98
   5  -9   1    2.13    1.56
   5  -9   1    1.92    1.37
   5  -9   1    3.21    2.19
  -5  -9  -1    4.57    1.90
  -5  -9  -1    3.01    1.41
  -5  -9  -1   -0.78    1.52
   5  -9   1    2.25    1.87
  -5   9  -2    6.54    2.52
   5   9   2    0.42    1.54
  -5   9  -2    1.39    1.54
  -5   9  -2    3.68    1.60
   5   9   2   -1.12    1.82
   5  -9   2    2.00    1.83
   5  -9   2    0.90    1.30
  -5  -9  -2    1.99    2.25
  -5  -9  -2    0.72    1.44
   5  -9   2    0.03    1.29
  -5  -9  -2   -1.28    1.03
   5  -9   2   -1.18    1.15
   5   9   3    1.33    1.88
  -5   9  -3   -0.05    1.78
   5   9   3    2.15    2.11
  -5   9  -3    2.19    1.30
  -5   9  -3    1.82    1.64
   5  -9   3    0.89    1.91
  -5  -9  -3    0.80    1.92
   5  -9   3    3.22    2.49
  -5  -9  -3    2.87    2.50
  -5   9  -4   -0.24    1.63
  -5   9  -4    1.50    1.16
  -5   9  -4    0.40    0.91
  -5   9  -4    0.00    1.95
  -5  -9  -4   -1.42    2.21
   5  -9   4    2.23    2.50
   5  -9   4   -0.03    1.78
  -5   9  -5    7.28    2.21
  -5   9  -5    4.51    2.81
   5   9   5    2.35    2.04
  -5   9  -5    3.50    2.79
  -5  -9  -5   -0.68    2.73
   5  -9   5    1.44    2.60
   5  -9   5    6.84    2.99
   5   9   6   -1.25    1.81
  -5   9  -6    0.04    2.28
   5  -9   6    3.79    3.62
  -5  -9  -6    4.63    3.99
  -5   9  -7   -1.33    2.58
  -5  -9  -7   -2.48    3.66
   5  -9   7    1.53    3.69
   5  10  -8   -1.42    2.54
   5  10  -8    2.53    3.93
   5 -10  -8    3.11    5.13
   5  10  -7    7.55    4.40
   5  10  -7    5.74    3.64
   5 -10  -7    4.95    4.59
   5  10  -6    1.98    2.19
   5  10  -6   -0.81    2.60
   5 -10  -6   -1.13    2.84
   5  10  -5    2.21    2.75
   5  10  -5    2.91    2.88
   5  10  -5    3.19    2.09
   5  10  -5    6.85    2.55
   5 -10  -5   11.93    4.41
   5 -10  -5    5.67    1.86
  -5 -10   5    8.60    3.18
   5  10  -4    4.32    2.70
   5  10  -4    5.03    1.89
   5  10  -4    4.87    2.16
  -5 -10   4    2.37    1.85
   5 -10  -4    4.67    1.42
   5 -10  -4    5.88    3.47
  -5 -10   4    2.96    2.06
   5  10  -3    8.96    2.32
   5  10  -3    9.41    2.62
   5  10  -3   16.66    4.06
   5 -10  -3   11.50    3.65
  -5 -10   3   10.48    2.76
   5 -10  -3   10.85    1.95
   5 -10  -3    9.17    3.69
  -5 -10   3    9.49    2.33
   5  10  -2   10.18    2.97
  -5  10   2    6.02    2.68
   5  10  -2    7.02    1.87
  -5  10   2    2.73    2.53
   5  10  -2    4.02    2.52
  -5  10   2    8.85    1.77
   5  10  -2    5.80    2.77
   5 -10  -2    5.38    1.49
  -5 -10   2   10.97    2.54
   5 -10  -2    6.93    1.26
   5 -10  -2    6.53    2.87
   5 -10  -2    6.20    2.34
  -5 -10   2    7.70    2.82
   5 -10  -2    2.38    1.74
  -5 -10   2    7.18    1.88
   5  10  -1    0.69    1.61
  -5  10   1    1.39    1.96
  -5  10   1    1.68    1.50
  -5  10   1   -0.02    1.67
   5  10  -1    1.30    1.56
   5  10  -1    1.25    1.75
   5  10  -1    1.04    1.12
  -5  10   1   -1.56    0.75
  -5 -10   1    0.33    1.40
   5 -10  -1   -1.57    0.96
   5 -10  -1   -0.07    1.08
   5 -10  -1    0.64    1.24
   5 -10  -1    0.05    1.77
  -5 -10   1   -0.70    0.86
   5 -10  -1    1.54    1.81
  -5  10   0   35.12    5.31
  -5  10   0   30.32    4.35
  -5  10   0   33.03    5.68
  -5  10   0   32.45    4.43
   5  10   0   35.13    5.11
   5  10   0   30.39    5.29
   5 -10   0   25.08    5.02
  -5 -10   0   26.42    4.69
   5 -10   0   32.62    4.81
   5 -10   0   26.31    4.03
   5 -10   0   34.84    3.85
   5 -10   0   27.04    4.70
  -5 -10   0   36.12    4.10
  -5  10  -1    2.31    1.65
  -5  10  -1    3.22    1.83
   5  10   1   -0.07    1.83
  -5  10  -1    6.51    2.41
  -5  10  -1   -0.74    0.84
   5  10   1    6.16    2.25
  -5 -10  -1    3.88    1.62
   5 -10   1    3.83    2.21
   5 -10   1    6.68    2.69
  -5 -10  -1    5.35    2.31
   5 -10   1    0.35    1.37
  -5 -10  -1   -0.04    1.88
   5 -10   1    0.68    1.63
   5  10   2   -0.74    1.39
  -5  10  -2   -0.79    1.20
  -5  10  -2    1.49    2.03
  -5  10  -2   -0.16    1.33
  -5  10  -2   -0.78    1.51
   5  10   2    1.64    2.18
  -5 -10  -2    0.65    2.18
   5 -10   2   -1.37    1.59
   5 -10   2   -0.67    1.36
   5 -10   2    0.24    1.84
  -5 -10  -2   -1.09    1.07
   5 -10   2    0.41    1.24
  -5 -10  -2    2.55    1.95
   5  10   3    8.67    2.91
  -5  10  -3    3.29    1.98
  -5  10  -3    7.62    2.14
  -5  10  -3   10.66    3.70
  -5 -10  -3    7.48    3.46
   5 -10   3    6.11    2.63
   5 -10   3   10.39    4.00
  -5 -10  -3    6.86    2.92
  -5  10  -4    2.96    1.41
  -5  10  -4    2.38    2.05
  -5  10  -4    1.42    0.86
  -5  10  -4    4.31    2.93
  -5 -10  -4   -0.19    2.57
   5 -10   4    3.63    3.01
   5 -10   4   -1.09    1.98
  -5  10  -5    0.46    2.28
  -5  10  -5    3.49    1.78
   5  10   5    2.73    2.26
  -5  10  -5   11.92    4.00
  -5  10  -5    4.23    0.87
  -5  10  -5    4.44    0.89
  -5 -10  -5    2.99    3.20
   5 -10   5   -0.27    2.31
   5 -10   5    2.74    3.37
   5  10   6    1.98    2.12
  -5  10  -6   -1.64    2.37
  -5 -10  -6    1.89    3.68
   5 -10   6   -0.08    2.35
  -5  10  -7    0.46    3.08
   5 -10   7    0.94    3.66
  -5 -10  -7   -1.44    3.90
   5  11  -7   -2.21    2.07
   5  11  -7    0.61    2.98
   5 -11  -7   -1.19    4.07
   5  11  -6    4.25    2.58
   5  11  -6   -1.92    2.56
   5 -11  -6   -1.51    3.40
   5  11  -5   -0.98    1.74
   5  11  -5    1.41    2.70
   5  11  -5    0.39    1.71
   5 -11  -5   -0.65    3.41
   5 -11  -5    0.51    1.40
  -5 -11   5   -0.62    1.98
   5  11  -4    8.59    2.87
   5  11  -4   11.06    4.23
   5  11  -4   14.47    3.10
  -5 -11   4   12.09    3.46
   5 -11  -4   13.08    4.62
   5 -11  -4   11.14    2.22
  -5 -11   4   17.56    3.29
   5  11  -3   21.93    4.70
   5  11  -3   13.99    3.30
   5  11  -3   18.93    4.54
   5  11  -3   14.20    2.85
   5 -11  -3   18.55    2.68
  -5 -11   3   14.01    3.29
   5 -11  -3   13.64    4.13
   5 -11  -3   22.09    5.20
  -5 -11   3   16.06    3.04
   5  11  -2   48.67    7.37
   5  11  -2   62.03    5.75
  -5  11   2   61.17    5.48
  -5  11   2   62.87    8.49
   5  11  -2   59.33    8.15
   5  11  -2   53.33    8.05
  -5 -11   2   52.13    6.52
   5 -11  -2   54.57    8.23
  -5 -11   2   55.76    6.24
   5 -11  -2   57.37    5.49
   5 -11  -2   58.64    5.00
   5 -11  -2   66.81    7.84
   5  11  -1    3.16    2.32
  -5  11   1    1.97    1.47
  -5  11   1   -0.16    2.07
   5  11  -1    2.58    1.80
   5  11  -1    1.02    1.87
  -5  11   1    2.72    1.44
   5  11  -1    2.32    1.23
  -5  11   1    3.90    2.29
   5 -11  -1   -0.83    1.00
   5 -11  -1    4.25    1.84
   5 -11  -1    1.25    1.58
  -5 -11   1    1.92    1.33
   5 -11  -1    2.22    2.39
  -5 -11   1    2.04    1.77
  -5  11   0    0.39    0.92
   5  11   0    3.81    2.02
   5  11   0    2.92    1.96
   5  11   0   -0.10    1.84
  -5  11   0    2.33    2.17
  -5  11   0    0.19    1.53
  -5  11   0    1.81    1.56
   5 -11   0    0.85    1.33
  -5 -11   0    1.09    1.37
   5 -11   0    5.83    2.23
   5 -11   0    2.08    1.18
  -5 -11   0   -1.51    1.38
   5 -11   0    2.87    2.15
   5 -11   0    2.57    2.19
  -5  11  -1    0.11    1.65
  -5  11  -1   -1.00    1.71
  -5  11  -1   -1.77    0.85
   5  11   1    1.05    1.35
   5  11   1   -2.49    1.67
  -5  11  -1    2.99    1.82
   5 -11   1    1.83    1.84
   5 -11   1    0.82    1.80
   5 -11   1    1.77    1.43
  -5 -11  -1   -0.72    1.13
  -5 -11  -1    1.18    1.50
   5 -11   1    1.60    2.03
  -5 -11  -1    1.18    2.11
  -5  11  -2   18.61    3.45
  -5  11  -2   13.53    3.68
   5  11   2   12.50    3.43
  -5  11  -2    9.67    2.64
  -5  11  -2    7.70    3.07
   5 -11   2   13.61    3.94
  -5 -11  -2   13.39    3.30
   5 -11   2   11.33    3.61
  -5 -11  -2   10.60    3.81
  -5 -11  -2   14.22    2.95
   5 -11   2    9.88    2.60
  -5  11  -3    2.85    2.05
  -5  11  -3    0.14    1.55
  -5  11  -3    3.84    2.74
   5  11   3   -0.84    1.68
  -5  11  -3   -0.08    2.10
   5 -11   3    1.06    2.26
  -5 -11  -3   -0.62    1.88
   5 -11   3   -0.58    2.23
  -5 -11  -3    1.51    2.80
  -5  11  -4   15.83    4.51
  -5  11  -4    6.37    2.44
  -5  11  -4    8.84    2.22
  -5 -11  -4    9.26    3.76
   5 -11   4   18.45    4.42
   5 -11   4    5.46    3.93
   5  11   5    3.48    2.23
  -5  11  -5   -0.09    2.22
   5 -11   5    4.92    4.02
   5 -11   5   11.29    3.79
  -5 -11  -5    7.55    4.03
  -5  11  -6    4.66    3.20
  -5 -11  -6   -0.26    3.50
   5 -11   6   -0.62    2.33
  -5  11  -7    9.84    4.32
   5 -11   7    4.39    4.67
  -5 -11  -7   -1.62    3.98
   5  12  -7    4.67    4.14
   5  12  -7    2.05    2.68
   5 -12  -7    6.68    5.51
   5  12  -6    0.50    2.36
   5  12  -6    2.10    2.48
   5 -12  -6   -0.30    3.42
   5  12  -5    2.58    2.24
   5  12  -5    6.19    3.70
  -5 -12   5    2.88    2.34
   5 -12  -5    3.94    3.79
   5  12  -4    0.23    1.71
   5  12  -4    3.89    2.02
   5  12  -4    3.95    3.04
  -5 -12   4    6.29    2.50
   5 -12  -4    5.12    3.98
   5  12  -3   16.36    4.43
   5  12  -3   14.98    3.49
  -5  12   3   16.20    2.78
   5  12  -3   14.10    2.97
   5 -12  -3   14.21    4.42
  -5 -12   3   16.40    3.46
  -5 -12   3   18.07    3.28
   5 -12  -3   13.69    2.52
   5 -12  -3   27.80    5.17
   5  12  -2   -1.41    1.85
  -5  12   2   -0.54    1.18
   5  12  -2    1.71    1.43
   5  12  -2    4.57    2.79
   5  12  -2    3.41    3.27
   5 -12  -2    2.16    2.36
  -5 -12   2    0.54    1.58
  -5 -12   2   -0.45    1.43
   5 -12  -2   -1.47    1.49
   5  12  -1   13.94    3.89
  -5  12   1    5.39    1.91
  -5  12   1    3.73    3.07
   5  12  -1    6.92    3.22
  -5  12   1    7.19    2.30
   5  12  -1   11.13    2.47
   5  12  -1    8.11    2.87
  -5  12   1    8.31    3.07
   5 -12  -1    7.50    2.15
  -5 -12   1    4.97    1.90
   5 -12  -1   11.04    3.65
   5 -12  -1    8.39    2.45
   5  12   0    5.29    2.54
  -5  12   0    2.02    1.37
   5  12   0    0.30    1.66
  -5  12   0    4.91    2.92
  -5  12   0    1.48    1.83
  -5  12   0    2.26    2.27
  -5 -12   0    0.35    1.24
   5 -12   0    2.71    2.29
  -5 -12   0    2.12    1.89
   5 -12   0    2.93    2.02
   5 -12   0    2.77    1.33
   5  12   1   24.81    4.69
  -5  12  -1   33.51    5.27
  -5  12  -1   29.69    5.74
  -5  12  -1   20.00    3.89
  -5  12  -1   26.03    4.81
   5 -12   1   23.12    4.70
   5 -12   1   31.16    5.62
  -5 -12  -1   30.90    5.16
  -5 -12  -1   19.69    4.87
  -5 -12  -1   26.99    4.03
   5 -12   1   30.18    4.87
  -5  12  -2   -0.80    2.01
  -5  12  -2    3.83    2.29
   5  12   2    3.48    2.39
  -5  12  -2    1.89    1.61
  -5  12  -2    2.28    2.19
  -5 -12  -2    3.27    2.44
   5 -12   2    3.19    2.03
   5 -12   2    8.55    3.23
  -5 -12  -2    1.17    2.70
  -5 -12  -2    4.37    1.97
   5 -12   2    2.36    2.31
  -5  12  -3   -2.55    1.54
  -5  12  -3    0.40    1.65
  -5  12  -3   -0.12    2.29
  -5  12  -3    3.84    2.59
   5  12   3    0.39    2.12
   5 -12   3    0.78    2.03
   5 -12   3   -1.42    2.09
  -5 -12  -3    1.85    2.96
  -5  12  -4    9.99    3.80
  -5  12  -4    6.22    3.49
  -5  12  -4   11.30    3.14
  -5  12  -4    9.87    2.65
   5 -12   4    8.85    4.41
   5 -12   4    4.37    2.73
  -5 -12  -4    7.66    4.15
  -5  12  -5    1.50    2.95
  -5  12  -5    9.24    3.48
   5  12   5   14.95    3.04
   5 -12   5    8.84    3.50
  -5 -12  -5   12.08    4.86
   5 -12   5   10.19    5.23
  -5  12  -6   -3.39    1.85
  -5  12  -6    3.58    3.44
   5 -12   6    2.19    3.20
  -5 -12  -6   -0.79    3.50
  -5  12  -7   15.72    4.74
  -5  12  -7    4.18    3.32
   5 -12   7   -1.21    4.07
  -5 -12  -7   -4.27    3.66
   5  13  -7    1.32    2.84
   5  13  -7   -1.75    2.96
   5 -13  -7    2.57    4.57
   5  13  -6   -1.95    2.25
   5  13  -6   -2.95    2.53
   5 -13  -6   -1.61    3.38
   5  13  -5    2.25    2.95
   5  13  -5    2.19    2.40
  -5 -13   5    4.41    2.51
   5 -13  -5   -0.93    3.63
   5  13  -4   16.18    5.08
   5  13  -4   10.05    3.60
   5  13  -4   24.12    4.04
  -5 -13   4   12.82    3.53
   5 -13  -4   17.81    5.40
   5 -13  -4   19.47    3.07
  -5  13   3    2.08    1.51
   5  13  -3   -0.07    1.46
   5  13  -3    0.90    1.81
   5  13  -3    1.07    2.55
   5 -13  -3    3.51    3.13
   5 -13  -3    0.74    1.34
  -5 -13   3    0.00    1.49
  -5 -13   3    2.83    1.85
   5 -13  -3   -2.41    2.19
   5  13  -2    8.81    3.26
   5  13  -2   12.23    2.67
  -5  13   2   14.55    2.76
  -5 -13   2    3.26    1.98
   5 -13  -2    5.46    2.63
  -5 -13   2    7.08    2.49
   5 -13  -2   13.10    4.27
  -5  13   1   -0.26    1.38
  -5  13   1   -0.18    1.33
   5  13  -1    1.15    2.25
   5  13  -1    3.85    2.08
   5  13  -1    0.66    1.40
  -5 -13   1    0.71    1.60
   5 -13  -1    0.50    1.47
   5 -13  -1   -0.49    1.21
   5 -13  -1    1.55    2.56
   5  13   0    4.29    2.60
  -5  13   0    1.35    2.20
  -5  13   0    3.43    2.21
   5  13   0    2.46    1.86
  -5  13   0    0.77    1.33
   5 -13   0    2.30    1.35
  -5 -13   0    1.30    1.65
   5 -13   0    1.88    2.10
   5 -13   0    2.01    2.33
  -5  13  -1   -0.84    1.02
  -5  13  -1    2.50    2.48
   5  13   1    0.95    1.93
  -5  13  -1    2.32    2.17
  -5  13  -1   -0.05    1.80
   5  13   1   -0.37    1.91
   5 -13   1   -0.78    1.95
  -5 -13  -1    2.95    2.73
   5 -13   1    2.14    1.91
  -5 -13  -1    0.81    1.58
  -5  13  -2    7.76    2.91
  -5  13  -2    6.94    2.50
  -5  13  -2    3.93    2.65
  -5  13  -2    9.47    3.88
   5  13   2    4.83    2.64
   5 -13   2    5.87    2.40
   5 -13   2    4.82    3.08
  -5 -13  -2    2.76    3.23
   5 -13   2    5.68    2.89
  -5  13  -3    1.96    2.76
  -5  13  -3    0.79    2.13
  -5  13  -3    5.05    3.01
   5  13   3    0.66    2.21
  -5  13  -3    5.88    2.76
   5 -13   3    6.41    3.76
  -5 -13  -3    5.07    3.49
   5 -13   3    8.33    3.59
  -5  13  -4   14.56    4.91
  -5  13  -4   14.80    4.50
  -5  13  -4   16.06    3.74
   5  13   4   17.51    4.76
  -5 -13  -4    9.82    4.51
   5 -13   4   17.13    4.50
   5 -13   4   15.97    5.53
  -5  13  -5    3.12    2.82
  -5  13  -5    1.93    2.48
   5 -13   5   -0.93    2.34
  -5 -13  -5   -1.32    3.67
   5 -13   5    2.40    3.67
  -5  13  -6    7.15    3.51
  -5  13  -6    2.82    3.59
  -5 -13  -6    0.17    3.91
   5 -13   6    4.63    3.76
   5 -13   7   -4.84    4.06
   5  14  -6    0.67    2.61
   5  14  -6   -2.27    2.95
   5 -14  -6   -2.63    3.46
   5  14  -5    4.09    2.43
   5  14  -5    0.02    2.98
   5 -14  -5    6.65    4.26
  -5 -14   5    6.70    2.95
   5  14  -4   -2.91    1.68
   5  14  -4    2.06    2.91
   5 -14  -4    1.21    3.50
  -5 -14   4    2.61    2.13
   5  14  -3   11.89    3.38
  -5  14   3    6.88    2.36
   5  14  -3    9.96    3.80
   5  14  -3    5.47    2.45
   5 -14  -3    9.72    4.55
   5 -14  -3   11.42    2.53
  -5 -14   3    5.56    2.43
   5  14  -2    1.97    2.39
   5  14  -2    3.29    2.00
  -5  14   2    0.37    1.63
   5  14  -2    3.49    2.71
  -5 -14   2   -1.12    1.51
  -5 -14   2   -0.12    1.60
   5 -14  -2   -2.39    1.71
   5 -14  -2    0.79    2.99
   5  14  -1   15.05    4.23
   5  14  -1   20.95    5.03
  -5  14   1   16.58    3.32
  -5  14   1   14.51    3.36
   5  14  -1   16.72    3.39
   5 -14  -1   18.58    3.66
  -5 -14   1   17.39    3.35
   5 -14  -1   18.25    4.76
   5 -14  -1   17.76    3.40
  -5  14   0    1.12    1.40
  -5  14   0   -1.72    2.05
   5  14   0    0.93    2.25
   5  14   0   -0.19    2.12
  -5  14   0    0.64    1.71
   5 -14   0    0.46    1.80
   5 -14   0    2.23    1.37
   5 -14   0   -0.07    2.43
  -5 -14   0   -0.53    1.56
  -5  14  -1    1.36    2.34
  -5  14  -1   -0.38    1.57
   5  14   1    3.22    2.47
  -5  14  -1    1.00    2.17
   5  14   1    3.36    2.67
  -5  14  -1    1.59    2.54
   5 -14   1    0.95    2.38
  -5 -14  -1    6.04    3.33
   5 -14   1    0.78    2.43
  -5  14  -2   -0.53    2.70
   5  14   2    1.13    2.28
  -5  14  -2    2.32    2.52
  -5  14  -2    3.23    2.05
  -5  14  -2    0.83    2.09
   5  14   2   -0.16    1.96
   5 -14   2    0.59    2.10
  -5 -14  -2   -2.55    2.27
   5 -14   2    0.77    2.22
  -5  14  -3   17.62    3.98
  -5  14  -3   13.79    4.58
   5  14   3   11.26    4.12
  -5  14  -3   27.16    4.61
  -5  14  -3   21.04    5.10
  -5 -14  -3   12.29    4.99
   5 -14   3   17.75    5.65
   5  14   4   -1.28    2.32
  -5  14  -4    1.21    2.05
  -5  14  -4   -0.80    2.39
  -5 -14  -4    1.99    3.41
   5 -14   4    3.13    3.71
  -5  14  -5    1.72    3.07
  -5  14  -5    9.79    4.35
   5 -14   5    3.25    3.70
  -5 -14  -5    0.85    3.67
  -5  14  -6   10.36    4.16
  -5  14  -6    5.63    4.19
   5 -14   6    7.66    5.51
  -5 -14  -6    4.75    4.82
   5  15  -6    3.76    3.62
   5  15  -6   -4.16    1.67
   5 -15  -6    4.40    4.78
   5  15  -5    1.63    3.75
   5  15  -5    3.63    2.72
   5 -15  -5    7.69    5.18
  -5 -15   5    3.36    2.53
   5  15  -4   -4.73    1.57
   5  15  -4   -1.23    2.70
   5 -15  -4   -1.17    2.37
  -5 -15   4    3.21    2.14
  -5  15   3    4.77    2.30
   5  15  -3    3.83    2.24
   5  15  -3    2.95    2.97
   5  15  -3    6.34    3.56
  -5 -15   3    5.09    2.13
   5 -15  -3    2.87    1.87
   5 -15  -3   -0.40    3.02
  -5  15   2   14.82    3.23
   5  15  -2    7.27    3.16
   5  15  -2    8.31    2.74
   5  15  -2   15.15    4.17
  -5 -15   2    7.98    2.73
   5 -15  -2   14.29    4.92
   5 -15  -2    8.92    3.23
   5  15  -1    0.97    1.97
  -5  15   1   -1.83    1.36
   5  15  -1    2.43    2.98
   5  15  -1    1.30    2.40
  -5  15   1    3.62    2.14
   5 -15  -1    0.02    1.60
   5 -15  -1    0.85    1.77
   5 -15  -1    1.24    2.76
   5  15   0   23.96    5.02
  -5  15   0   29.34    4.92
  -5  15   0   23.94    4.67
   5  15   0   22.34    5.10
   5 -15   0   24.44    3.68
   5 -15   0   36.92    5.81
   5 -15   0   31.15    6.21
  -5  15  -1   -1.13    2.48
  -5  15  -1    0.86    1.95
   5  15   1    0.33    2.28
   5  15   1    0.98    2.08
  -5  15  -1    1.65    2.30
   5 -15   1   -2.18    1.75
  -5 -15  -1   -0.16    2.75
   5 -15   1    0.62    2.46
  -5  15  -2    0.80    1.84
  -5  15  -2    5.12    3.42
   5  15   2   -1.51    1.87
   5  15   2   -0.73    2.17
  -5  15  -2   -0.59    2.25
  -5  15  -2    0.23    2.24
  -5 -15  -2   -4.13    1.93
   5 -15   2   -0.73    1.86
   5 -15   2    6.42    3.70
   5  15   3   -2.56    2.17
  -5  15  -3   -2.46    2.35
  -5  15  -3   -5.06    2.50
  -5  15  -3   -0.96    2.54
  -5  15  -3   -1.25    1.67
  -5 -15  -3   -0.07    3.09
   5 -15   3    2.35    3.22
   5  15   4    9.55    4.20
  -5  15  -4   12.87    4.95
  -5  15  -4    6.65    2.97
  -5 -15  -4    9.54    4.86
   5 -15   4    9.02    5.09
  -5  15  -5    4.34    3.62
  -5  15  -5    6.95    2.86
   5 -15   5    3.33    4.18
  -5 -15  -5    3.84    4.32
  -5  15  -6   -2.54    2.63
  -5  15  -6    1.27    3.45
  -5 -15  -6   -1.59    4.12
   5 -15   6   -0.16    4.08
   5  16  -6   -1.40    3.52
   5  16  -6   -1.84    2.93
   5 -16  -6    1.03    4.32
   5  16  -5    2.36    2.73
   5  16  -5   -1.16    3.40
   5 -16  -5   12.87    5.65
   5  16  -4   -3.04    1.86
   5  16  -4   -2.32    2.60
  -5 -16   4    1.52    2.07
   5 -16  -4    5.58    4.90
   5  16  -3    7.85    4.00
   5  16  -3    4.25    2.40
  -5  16   3    5.80    2.65
  -5 -16   3   12.83    3.07
   5 -16  -3    7.01    4.19
   5  16  -2    0.50    1.81
   5  16  -2    8.25    3.59
  -5  16   2    2.70    2.12
   5  16  -2    0.89    2.84
   5 -16  -2    3.62    2.79
   5 -16  -2    1.72    3.21
  -5 -16   2    0.07    1.82
  -5  16   1    1.37    1.49
   5  16  -1    0.95    2.01
  -5  16   1   -2.47    1.58
   5  16  -1   -1.41    2.57
   5  16  -1   -1.46    1.46
   5 -16  -1    2.40    1.94
   5 -16  -1    5.07    3.70
   5  16   0    1.86    2.79
   5  16   0    6.38    3.30
  -5  16   0   -0.16    1.66
  -5  16   0    0.04    2.05
   5 -16   0    0.13    2.48
   5 -16   0    3.81    1.76
   5 -16   0    1.01    2.33
   5  16   1    2.25    2.72
   5  16   1   -1.85    1.96
  -5  16  -1   -2.23    1.65
  -5  16  -1    1.85    2.29
   5 -16   1    0.76    2.63
   5 -16   1    2.18    2.62
  -5 -16  -1    5.38    3.33
  -5  16  -2    2.40    2.94
   5  16   2    3.86    3.06
   5  16   2    2.70    2.54
  -5  16  -2    2.94    2.92
  -5 -16  -2    1.05    3.00
   5 -16   2    1.49    3.26
  -5  16  -3    5.46    3.60
   5  16   3    5.64    3.55
  -5  16  -3    2.33    2.36
  -5 -16  -3   15.86    5.50
   5 -16   3    7.29    4.31
  -5  16  -4    1.84    2.62
  -5  16  -4    9.53    4.35
   5  16   4    5.61    3.63
   5 -16   4    3.06    3.77
  -5 -16  -4    6.30    4.19
  -5  16  -5   -0.64    2.63
  -5  16  -5    0.72    3.22
   5 -16   5    3.84    4.77
  -5 -16  -5    3.11    4.72
   5  17  -5   -0.31    3.22
   5  17  -5    1.69    2.51
   5 -17  -5   -3.68    3.85
   5  17  -4    0.82    2.22
   5  17  -4   -0.09    2.90
  -5 -17   4    0.09    1.95
   5 -17  -4    1.26    3.38
   5  17  -3    3.08    3.55
  -5  17   3   -3.76    1.72
   5  17  -3   -4.42    1.75
   5 -17  -3   -1.99    3.21
  -5 -17   3    1.48    1.78
  -5  17   2    1.69    2.30
   5  17  -2   -1.25    2.43
   5 -17  -2    3.31    2.55
   5 -17  -2    4.51    3.80
  -5 -17   2    0.09    2.06
   5  17  -1    1.65    2.87
  -5  17   1    1.16    2.39
   5  17  -1    6.67    2.88
  -5  17   1    2.97    2.38
   5 -17  -1    8.64    4.27
   5 -17  -1    3.55    2.95
  -5  17   0    3.73    2.74
   5  17   0    1.06    2.75
   5  17   0    4.97    3.20
  -5  17   0    3.78    2.59
   5 -17   0   -1.33    1.98
   5 -17   0    1.63    3.12
  -5  17  -1    2.66    2.35
   5  17   1    2.33    2.85
  -5  17  -1   -0.02    2.26
   5  17   1    4.55    3.14
   5 -17   1    0.45    2.71
  -5 -17  -1    1.55    3.15
   5 -17   1    5.12    3.23
  -5  17  -2    8.46    3.55
  -5  17  -2    5.85    2.96
   5  17   2    2.99    3.24
  -5 -17  -2    9.34    3.95
   5 -17   2   12.71    4.66
  -5  17  -3    0.09    1.95
  -5  17  -3    4.04    3.39
   5  17   3   -1.20    2.87
   5 -17   3   -0.04    3.25
  -5 -17  -3   -2.14    3.39
  -5  17  -4    2.94    3.59
   5  17   4    3.35    3.99
  -5  17  -4    7.96    3.42
  -5 -17  -4    3.58    4.63
   5 -17   4    9.43    5.33
  -5  17  -5    3.84    4.11
  -5  17  -5    3.73    3.25
  -5 -17  -5    2.38    4.83
   5 -17   5    0.29    4.00
   5  18  -5   -2.59    2.58
   5  18  -5    1.96    3.77
   5 -18  -5   -4.21    4.66
   5  18  -4    1.80    3.23
   5  18  -4    1.99    2.64
   5 -18  -4   -2.04    3.98
   5  18  -3   -0.23    2.39
   5  18  -3   -3.23    2.68
  -5 -18   3    0.93    1.89
   5 -18  -3    5.54    4.73
  -5  18   2   -1.01    2.09
   5  18  -2    1.84    2.55
   5  18  -2    2.01    2.97
  -5 -18   2   -0.89    1.68
   5 -18  -2   -4.08    3.08
   5  18  -1    4.75    3.72
   5  18  -1    4.39    2.47
  -5  18   1    4.55    2.71
  -5  18   1    1.06    2.05
   5 -18  -1   -2.29    2.62
  -5  18   0    7.38    3.05
  -5  18   0    1.88    2.45
   5  18   0    3.68    2.81
   5 -18   0    0.02    2.36
   5 -18   0    0.52    3.14
  -5  18  -1    5.02    3.30
   5  18   1   -1.11    2.57
  -5  18  -1    1.24    2.29
   5 -18   1    0.14    2.54
   5 -18   1    3.29    3.03
  -5  18  -2   -2.32    1.19
  -5  18  -2    1.15    2.75
   5  18   2   -0.22    2.89
   5 -18   2    3.00    3.42
  -5 -18  -2   -5.29    2.43
  -5  18  -3    2.37    3.00
  -5  18  -3    0.12    2.11
   5  18   3   -2.09    2.70
   5 -18   3   -1.68    3.08
  -5 -18  -3   -3.89    3.21
   5  18   4    8.56    4.41
  -5  18  -4    6.44    3.53
  -5  18  -4    8.35    4.62
   5 -18   4    1.53    4.83
  -5 -18  -4   -0.58    3.79
   5 -18   5   -2.08    4.29
   5  19  -4   -2.62    2.63
   5  19  -4   -3.39    2.50
   5 -19  -4   -5.66    3.34
   5  19  -3    4.38    3.33
   5  19  -3    0.75    3.18
   5 -19  -3    3.48    4.19
   5  19  -2    0.86    2.60
   5  19  -2   -2.10    2.54
  -5  19   2    0.39    2.50
  -5 -19   2   -0.90    1.92
   5 -19  -2    3.10    3.74
  -5  19   1   10.22    3.63
  -5  19   1   10.90    3.82
   5  19  -1    3.86    3.65
   5  19  -1    6.73    2.87
   5 -19  -1    3.39    4.26
   5  19   0   -0.26    2.79
  -5  19   0   -3.58    1.97
  -5  19   0    0.18    2.43
   5 -19   0   -0.81    3.61
  -5  19  -1   14.53    4.19
  -5  19  -1   17.49    4.72
   5  19   1    9.98    4.51
   5 -19   1   20.82    5.68
   5 -19   1   12.42    4.64
  -5  19  -2    2.33    3.25
   5  19   2    3.45    3.74
  -5  19  -2    5.12    3.18
   5 -19   2    2.22    3.64
  -5 -19  -2    5.63    4.15
  -5  19  -3    4.40    3.87
   5  19   3    4.90    4.13
  -5  19  -3   -4.48    1.84
   5 -19   3   -1.86    3.10
  -5 -19  -3   -1.26    3.93
  -5  19  -4   -1.01    2.41
   5  19   4    2.40    3.56
  -5  19  -4    5.48    4.42
   5 -19   4    6.84    5.31
  -5 -19  -4    3.09    4.55
   5  20  -3   -1.57    3.20
   5  20  -3    1.23    2.48
   5 -20  -3   -2.28    4.60
   5  20  -2    2.47    2.43
   5  20  -2   -3.86    2.83
   5 -20  -2   -0.72    3.95
   5  20  -1    3.73    3.43
   5  20  -1   -1.88    1.90
  -5  20   1    2.86    3.08
   5 -20  -1    2.63    4.01
  -5  20   0    1.97    2.68
  -5  20   0   -1.25    2.47
   5  20   0   -4.50    2.70
   5 -20   0   -2.55    2.98
   5  20   1   -4.72    3.18
  -5  20  -1   -0.29    2.15
  -5  20  -1    0.04    3.01
   5 -20   1    5.81    3.85
  -5  20  -2    4.72    2.92
  -5  20  -2    6.95    4.15
   5  20   2    2.67    3.43
   5 -20   2    6.27    4.24
  -5 -20  -2    4.64    3.78
  -5  20  -3    0.54    3.77
  -5  20  -3   -2.03    2.18
   5  20   3   -3.30    2.80
  -5 -20  -3    1.13    3.90
   5 -20   3    3.57    4.60
   5  21  -2   -2.12    2.01
   5  21  -2    0.97    3.38
   5 -21  -2   -1.15    4.47
  -5  21   1    1.05    3.13
   5  21  -1    5.01    3.90
   5 -21  -1   -2.41    3.47
  -5  21   0    6.25    3.36
   5  21   0    3.44    4.06
  -5  21   0    2.49    3.51
   5 -21   0    3.00    4.34
   5  21   1    2.24    3.71
  -5  21  -1    1.31    2.66
  -5  21  -1    1.36    3.36
   5 -21   1    5.04    3.96
  -5  21  -2    7.10    3.56
   5  21   2    5.94    4.44
  -5  21  -2   -5.99    2.31
  -5 -21  -2   -4.01    3.14
   5 -21   2   -0.88    3.34
  -5  22   0    3.44    3.92
   5  22   0    1.53    4.20
   5 -22   0    0.22    3.94
   6   0  -8    8.59    4.62
   6   0  -8    6.61    3.24
   6   0  -8   14.03    4.56
   6   0  -7    3.06    2.40
   6   0  -7    1.11    2.92
   6   0  -6   17.67    3.90
   6   0  -6   10.04    3.99
   6   0  -5   -0.35    2.00
   6   0  -5   -0.12    1.68
   6   0  -5   -1.81    1.32
   6   0  -4   -1.09    1.46
   6   0  -4   -1.47    1.79
   6   0  -4   -1.31    1.75
   6   0  -4    2.52    1.62
  -6   0   3   -0.50    1.51
  -6   0   3   -1.19    0.68
   6   0  -3   -1.01    0.68
   6   0  -3   -1.27    1.29
   6   0  -3    0.29    1.12
   6   0  -3   -0.82    1.41
   6   0  -3   -0.51    1.64
  -6   0   2    1.55    1.10
  -6   0   2    1.15    0.98
   6   0  -2    3.19    1.24
  -6   0   2    0.37    1.37
   6   0  -2    3.11    1.04
   6   0  -2    2.30    1.35
  -6   0   1    0.89    1.10
   6   0  -1   -0.52    0.68
   6   0  -1   -1.89    0.79
   6   0  -1    0.90    0.43
  -6   0   1   -1.89    0.81
  -6   0   1    1.01    0.76
   6   0  -1    0.52    1.05
   6   0   0   33.87    4.33
   6   0   0   29.70    2.74
  -6   0   0   31.25    2.71
   6   0   0   30.18    3.65
  -6   0   0   38.83    4.61
  -6   0   0   37.97    3.83
  -6   0  -1    2.31    1.46
   6   0   1   -0.75    0.78
  -6   0  -1   -2.24    1.03
  -6   0  -1    0.07    0.76
   6   0   2   10.76    1.74
   6   0   2    8.12    2.48
  -6   0  -2    7.93    1.97
  -6   0  -3    1.08    0.98
  -6   0  -3   -0.31    1.26
   6   0   3   -0.58    0.79
   6   0   3   -0.63    1.28
   6   0   4    0.13    1.01
  -6   0  -4    1.44    1.19
   6   0   4    0.56    1.97
  -6   0  -4    0.38    1.41
   6   0   4   -0.03    1.48
   6   0   5   -0.38    2.19
  -6   0  -5   -0.94    1.29
  -6   0  -5    0.73    1.76
   6   0   5    1.80    1.31
   6   0   5    0.01    1.79
   6   0   6    3.55    2.64
   6   0   6   -0.71    2.05
  -6   0  -6   -0.95    1.71
  -6   0  -6    2.37    2.54
  -6   0  -7    7.03    2.29
   6   0   7    0.01    2.68
  -6   0  -7   -1.30    2.34
   6   0   8   19.79    6.19
  -6   0  -8   17.27    5.14
   6   1  -8    3.89    2.77
   6   1  -8    1.13    3.27
   6   1  -8   -0.46    2.28
   6  -1  -8    6.19    4.13
   6  -1  -8    0.60    2.38
   6   1  -7    0.22    1.90
   6   1  -7    1.17    2.26
   6   1  -7    3.50    3.31
   6  -1  -7   10.01    4.34
   6  -1  -7    7.95    3.04
   6   1  -6    1.75    2.49
   6   1  -6    2.74    2.31
   6  -1  -6   -0.33    2.14
   6  -1  -6    3.73    2.47
   6   1  -5   56.46    7.13
[truncated: 636,861 more chars]
