# Supplementary material for: Ambiphilic boron in 1,4,2,5-diazadiborinine
Source: Nat Commun. 2016 Jun 9;7:11871. doi: 10.1038/ncomms11871 (PMC4906229; doi:10.1038/ncomms11871)
Supplement: Supplementary Data 6 — Crystallographic information for compound 6 [file ncomms11871-s7.cif]

data_global
_audit_creation_method                  'APEX3 v2015.5-2'

_publ_requested_journal                 ?

_publ_contact_author_name               ?
_publ_contact_author_address            
;
;
_publ_contact_author_email              ?
_publ_contact_author_fax                ?
_publ_contact_author_phone              ?

_publ_section_title                     
;
;
_publ_section_abstract                  
;
;
_publ_section_references                
;
;
_publ_section_comment                   
;
;

data_I
_chemical_name_systematic               ?
_chemical_name_common                   ?
_chemical_formula_moiety                ?
_chemical_formula_sum                   'C35 H32 B2 F2 N4 P'
_chemical_formula_iupac                 ?
_chemical_formula_weight                599.23

_chemical_melting_point                 ?

_space_group_crystal_system             triclinic
_space_group_name_H-M_alt               'P -1'
_space_group_name_Hall                  '-P 1'
loop_
    _space_group_symop_operation_xyz
    'x, y, z'
    '-x, -y, -z'

_cell_length_a                          8.1150(8)
_cell_length_b                          13.1620(13)
_cell_length_c                          16.2320(16)
_cell_angle_alpha                       106.603(3)
_cell_angle_beta                        102.639(3)
_cell_angle_gamma                       104.799(3)
_cell_volume                            1524.6(3)
_cell_formula_units_Z                   2
_cell_measurement_reflns_used           2642
_cell_measurement_theta_min             2.5627
_cell_measurement_theta_max             21.8827
_cell_measurement_temperature           103.(2)

_exptl_crystal_description              block
_exptl_crystal_colour                   colourless
_exptl_crystal_size_max                 0.400
_exptl_crystal_size_mid                 0.320
_exptl_crystal_size_min                 0.280
_exptl_crystal_density_diffrn           1.305
_exptl_crystal_density_meas             ?
_exptl_crystal_density_method           'not measured'
_exptl_crystal_F_000                    626

_exptl_absorpt_coefficient_mu           0.135
_exptl_absorpt_correction_type          Multi-Scan
_exptl_absorpt_process_details          
;
SADABS-2014/5 - Bruker AXS area detector scaling and absorption correction
;
_exptl_absorpt_correction_T_min         0.84
_exptl_absorpt_correction_T_max         0.96

_exptl_special_details                  
;
; 

_diffrn_ambient_temperature             103.(2)

_diffrn_source                          'fine-focus sealed tube'
_diffrn_source_type                     'Bruker KappaCCD'

_diffrn_radiation_type                  MoK\a
_diffrn_radiation_wavelength            0.71073
_diffrn_radiation_monochromator         'graphite'
_diffrn_measurement_device_type         'CCD area detector'
_diffrn_measurement_method              'phi and omega scans'
_diffrn_detector_area_resol_mean        8.3333
_diffrn_reflns_number                   43901
_diffrn_reflns_av_R_equivalents         0.1015
_diffrn_reflns_av_unetI/netI            0.1120
_diffrn_reflns_theta_min                1.72
_diffrn_reflns_theta_max                32.05
_diffrn_reflns_theta_full               32.05
_diffrn_measured_fraction_theta_max     0.995
_diffrn_measured_fraction_theta_full    0.995
_diffrn_reflns_limit_h_min              -12
_diffrn_reflns_limit_h_max              11
_diffrn_reflns_limit_k_min              -19
_diffrn_reflns_limit_k_max              19
_diffrn_reflns_limit_l_min              -24
_diffrn_reflns_limit_l_max              24

_refine_special_details                 
;
;

_reflns_number_total                    10572
_reflns_number_gt                       5984
_reflns_threshold_expression            'I > 2\s(I)'

_refine_ls_structure_factor_coef        Fsqd
_refine_ls_matrix_type                  full
_refine_ls_R_factor_all                 0.1264
_refine_ls_R_factor_gt                  0.0635
_refine_ls_wR_factor_gt                 0.1222
_refine_ls_wR_factor_ref                0.1462
_refine_ls_goodness_of_fit_ref          1.037
_refine_ls_restrained_S_all             1.037
_refine_ls_number_reflns                10572
_refine_ls_number_parameters            403
_refine_ls_number_restraints            0
_refine_ls_number_constraints           ?
_refine_ls_hydrogen_treatment           mixed
_refine_ls_weighting_scheme             calc
_refine_ls_weighting_details            
    'w=1/[\s^2^(Fo^2^)+(0.0477P)^2^] where P=(Fo^2^+2Fc^2^)/3'

_atom_sites_solution_hydrogens          mixed
_atom_sites_solution_primary            ?
_atom_sites_solution_secondary          ?

_refine_ls_shift/su_max                 0.000
_refine_ls_shift/su_mean                0.000
_refine_diff_density_max                0.416
_refine_diff_density_min                -0.391
_refine_ls_extinction_method            none
_refine_ls_extinction_coef              ?

loop_
    _atom_type_symbol
    _atom_type_description
    _atom_type_scat_dispersion_real
    _atom_type_scat_dispersion_imag
    _atom_type_scat_source
    C C 0.0033 0.0016 'International Tables Vol C Tables 4.2.6.8 and 6.1.1.4'
    H H 0.0000 0.0000 'International Tables Vol C Tables 4.2.6.8 and 6.1.1.4'
    B B 0.0013 0.0007 'International Tables Vol C Tables 4.2.6.8 and 6.1.1.4'
    N N 0.0061 0.0033 'International Tables Vol C Tables 4.2.6.8 and 6.1.1.4'
    F F 0.0171 0.0103 'International Tables Vol C Tables 4.2.6.8 and 6.1.1.4'
    P P 0.1023 0.0942 'International Tables Vol C Tables 4.2.6.8 and 6.1.1.4'

_computing_data_collection              'APEX3 (Bruker AXS Inc., 2015)'
_computing_cell_refinement              'SAINT V8.34A (Bruker AXS Inc., 2013)'
_computing_data_reduction               'SAINT V8.34A (Bruker AXS Inc., 2013)'
_computing_structure_solution           'XT, VERSION 2014/4'
_computing_structure_refinement         'SHELXL-2014/7 (Sheldrick, 2014)'
_computing_molecular_graphics           'XP (Bruker AXS Inc., 2015)'
_computing_publication_material         'APEX3 (Bruker AXS Inc., 2015)'

loop_
    _atom_site_type_symbol
    _atom_site_label
    _atom_site_fract_x
    _atom_site_fract_y
    _atom_site_fract_z
    _atom_site_U_iso_or_equiv
    _atom_site_adp_type
    _atom_site_calc_flag
    _atom_site_refinement_flags_adp
    _atom_site_refinement_flags_occupancy
    _atom_site_refinement_flags_posn
    _atom_site_occupancy
    _atom_site_disorder_assembly
    _atom_site_disorder_group
    B B1 0.0103(3) 0.41655(17) 0.28680(14) 0.0167(4) Uani d . . . 1 . .
    H H1B 0.036(2) 0.3550(16) 0.3206(13) 0.024(5) Uiso d . . . 1 . .
    B B2 0.2750(3) 0.67798(17) 0.38484(14) 0.0165(4) Uani d . . . 1 . .
    C C1 -0.2880(3) 0.24833(16) 0.18440(14) 0.0257(4) Uani d . . . 1 . .
    H H1 -0.272 0.217 0.2303 0.031 Uiso calc U . R 1 . .
    C C2 -0.4373(3) 0.19085(17) 0.10648(15) 0.0312(5) Uani d . . . 1 . .
    H H2 -0.5212 0.1216 0.1001 0.037 Uiso calc U . R 1 . .
    C C3 -0.4629(3) 0.23474(17) 0.03870(14) 0.0273(5) Uani d . . . 1 . .
    H H3 -0.5635 0.1954 -0.0146 0.033 Uiso calc U . R 1 . .
    C C4 -0.3416(2) 0.33596(17) 0.04899(13) 0.0251(4) Uani d . . . 1 . .
    H H4 -0.3589 0.367 0.003 0.03 Uiso calc U . R 1 . .
    C C5 -0.1936(2) 0.39254(16) 0.12707(12) 0.0204(4) Uani d . . . 1 . .
    H H5 -0.1114 0.4622 0.1332 0.025 Uiso calc U . R 1 . .
    C C6 -0.1615(2) 0.35054(15) 0.19680(12) 0.0179(4) Uani d . . . 1 . .
    C C7 -0.1643(3) 0.49596(18) 0.39003(13) 0.0261(4) Uani d . . . 1 . .
    H H7 -0.2587 0.4265 0.3725 0.031 Uiso calc U . R 1 . .
    C C8 -0.1452(3) 0.59438(18) 0.45225(14) 0.0271(5) Uani d . . . 1 . .
    H H8 -0.223 0.6072 0.4871 0.033 Uiso calc U . R 1 . .
    C C9 0.0790(3) 0.78902(17) 0.52124(14) 0.0306(5) Uani d . . . 1 . .
    H H9A 0.1704 0.7947 0.5747 0.046 Uiso calc U . R 1 . .
    H H9B -0.0186 0.8101 0.5395 0.046 Uiso calc U . R 1 . .
    H H9C 0.1332 0.8399 0.4932 0.046 Uiso calc U . R 1 . .
    C C10 0.0844(2) 0.62297(15) 0.39696(12) 0.0169(4) Uani d . . . 1 . .
    C C11 0.1933(2) 0.47450(14) 0.26992(11) 0.0145(3) Uani d . . . 1 . .
    C C12 0.1955(3) 0.30186(15) 0.15462(13) 0.0231(4) Uani d . . . 1 . .
    H H12A 0.1018 0.2613 0.1742 0.035 Uiso calc U . R 1 . .
    H H12B 0.2901 0.268 0.1566 0.035 Uiso calc U . R 1 . .
    H H12C 0.1433 0.2969 0.0926 0.035 Uiso calc U . R 1 . .
    C C13 0.4382(2) 0.49245(16) 0.22527(12) 0.0194(4) Uani d . . . 1 . .
    H H13 0.521 0.4754 0.195 0.023 Uiso calc U . R 1 . .
    C C14 0.4594(2) 0.59219(16) 0.28697(12) 0.0195(4) Uani d . . . 1 . .
    H H14 0.5613 0.6587 0.3083 0.023 Uiso calc U . R 1 . .
    C C15 0.4297(2) 0.72462(15) 0.48214(12) 0.0162(4) Uani d . . . 1 . .
    C C16 0.5223(2) 0.83850(16) 0.53678(13) 0.0220(4) Uani d . . . 1 . .
    H H16 0.4956 0.8948 0.516 0.026 Uiso calc U . R 1 . .
    C C17 0.6513(3) 0.87170(16) 0.62002(13) 0.0246(4) Uani d . . . 1 . .
    H H17 0.7144 0.9496 0.654 0.03 Uiso calc U . R 1 . .
    C C18 0.6885(3) 0.79169(16) 0.65372(13) 0.0239(4) Uani d . . . 1 . .
    H H18 0.777 0.8141 0.7106 0.029 Uiso calc U . R 1 . .
    C C19 0.5944(2) 0.67814(16) 0.60300(13) 0.0204(4) Uani d . . . 1 . .
    H H19 0.6159 0.6224 0.6261 0.024 Uiso calc U . R 1 . .
    C C20 0.4690(2) 0.64598(15) 0.51860(12) 0.0170(4) Uani d . . . 1 . .
    H H20 0.4079 0.5679 0.4845 0.02 Uiso calc U . R 1 . .
    C C21 0.0823(2) 0.72669(15) 0.22709(12) 0.0178(4) Uani d . . . 1 . .
    C C22 -0.0971(3) 0.71511(16) 0.22134(13) 0.0238(4) Uani d . . . 1 . .
    H H22 -0.1248 0.7446 0.2752 0.029 Uiso calc U . R 1 . .
    C C23 -0.2352(3) 0.66207(18) 0.13958(14) 0.0275(5) Uani d . . . 1 . .
    H H23 -0.3562 0.6534 0.1371 0.033 Uiso calc U . R 1 . .
    C C24 -0.1912(3) 0.62249(16) 0.06246(13) 0.0233(4) Uani d . . . 1 . .
    C C25 -0.0183(3) 0.63073(15) 0.06331(13) 0.0215(4) Uani d . . . 1 . .
    H H25 0.0077 0.6025 0.0087 0.026 Uiso calc U . R 1 . .
    C C26 0.1172(2) 0.68151(15) 0.14620(13) 0.0194(4) Uani d . . . 1 . .
    H H26 0.2367 0.6857 0.1481 0.023 Uiso calc U . R 1 . .
    C C27 0.4548(2) 0.86262(15) 0.31046(12) 0.0201(4) Uani d . . . 1 . .
    C C28 0.4401(3) 0.90774(16) 0.24147(13) 0.0250(4) Uani d . . . 1 . .
    H H28 0.3242 0.8994 0.206 0.03 Uiso calc U . R 1 . .
    C C29 0.5900(3) 0.96414(16) 0.22357(14) 0.0287(5) Uani d . . . 1 . .
    H H29 0.5773 0.9931 0.1761 0.034 Uiso calc U . R 1 . .
    C C30 0.7576(3) 0.97704(16) 0.27620(14) 0.0280(5) Uani d . . . 1 . .
    C C31 0.7806(3) 0.93603(16) 0.34488(14) 0.0261(4) Uani d . . . 1 . .
    H H31 0.8976 0.9465 0.3805 0.031 Uiso calc U . R 1 . .
    C C32 0.6292(3) 0.87872(15) 0.36140(13) 0.0233(4) Uani d . . . 1 . .
    H H32 0.6445 0.8496 0.4087 0.028 Uiso calc U . R 1 . .
    C C33 0.1061(3) 0.93514(18) 0.01422(16) 0.0364(5) Uani d . . . 1 . .
    H H33 0.179 0.8909 0.0239 0.044 Uiso calc U . R 1 . .
    C C34 0.0006(3) 0.95778(19) 0.06932(16) 0.0380(6) Uani d . . . 1 . .
    H H34 0.0007 0.9289 0.1167 0.046 Uiso calc U . R 1 . .
    C C35 -0.1045(3) 1.02282(19) 0.05465(16) 0.0380(6) Uani d . . . 1 . .
    H H35 -0.1763 1.0387 0.0924 0.046 Uiso calc U . R 1 . .
    F F1 -0.32484(15) 0.57072(10) -0.01873(8) 0.0338(3) Uani d . . . 1 . .
    F F2 0.90459(16) 1.03295(11) 0.25951(9) 0.0434(4) Uani d . . . 1 . .
    N N1 -0.02187(19) 0.51398(12) 0.35603(10) 0.0176(3) Uani d . . . 1 . .
    N N2 0.0077(2) 0.67309(13) 0.45618(11) 0.0218(3) Uani d . . . 1 . .
    N N3 0.30700(19) 0.58144(12) 0.31421(10) 0.0152(3) Uani d . . . 1 . .
    N N4 0.27198(19) 0.41992(12) 0.21479(10) 0.0165(3) Uani d . . . 1 . .
    P P1 0.25270(7) 0.80359(4) 0.33902(3) 0.01870(12) Uani d . . . 1 . .

loop_
    _atom_site_aniso_label
    _atom_site_aniso_U_11
    _atom_site_aniso_U_22
    _atom_site_aniso_U_33
    _atom_site_aniso_U_12
    _atom_site_aniso_U_13
    _atom_site_aniso_U_23
    B1 0.0141(9) 0.0184(10) 0.0185(11) 0.0047(8) 0.0051(8) 0.0089(9)
    B2 0.0191(10) 0.0174(10) 0.0137(10) 0.0075(8) 0.0052(8) 0.0057(8)
    C1 0.0211(10) 0.0223(10) 0.0293(11) 0.0029(8) 0.0014(8) 0.0120(9)
    C2 0.0234(11) 0.0195(10) 0.0385(13) 0.0004(8) 0.0003(9) 0.0067(9)
    C3 0.0176(9) 0.0291(11) 0.0256(11) 0.0083(8) 0.0002(8) 0.0008(9)
    C4 0.0212(10) 0.0339(11) 0.0193(10) 0.0092(9) 0.0051(8) 0.0096(9)
    C5 0.0167(9) 0.0234(10) 0.0207(10) 0.0059(8) 0.0060(8) 0.0080(8)
    C6 0.0177(9) 0.0170(9) 0.0192(10) 0.0077(7) 0.0063(7) 0.0049(7)
    C7 0.0176(9) 0.0347(11) 0.0221(11) 0.0043(8) 0.0076(8) 0.0078(9)
    C8 0.0185(9) 0.0390(12) 0.0231(11) 0.0083(9) 0.0115(8) 0.0076(9)
    C9 0.0368(12) 0.0291(11) 0.0260(11) 0.0153(10) 0.0152(10) 0.0027(9)
    C10 0.0169(9) 0.0218(9) 0.0132(9) 0.0097(7) 0.0037(7) 0.0059(7)
    C11 0.0161(8) 0.0166(8) 0.0114(8) 0.0072(7) 0.0025(7) 0.0057(7)
    C12 0.0303(11) 0.0185(9) 0.0190(10) 0.0088(8) 0.0086(8) 0.0035(8)
    C13 0.0158(9) 0.0264(10) 0.0185(10) 0.0082(8) 0.0072(8) 0.0096(8)
    C14 0.0152(9) 0.0241(10) 0.0185(10) 0.0052(8) 0.0064(7) 0.0073(8)
    C15 0.0169(9) 0.0188(9) 0.0149(9) 0.0062(7) 0.0080(7) 0.0063(7)
    C16 0.0259(10) 0.0204(9) 0.0187(10) 0.0089(8) 0.0024(8) 0.0081(8)
    C17 0.0282(11) 0.0200(10) 0.0180(10) 0.0049(8) 0.0020(8) 0.0027(8)
    C18 0.0228(10) 0.0296(11) 0.0161(10) 0.0072(8) 0.0024(8) 0.0080(8)
    C19 0.0193(9) 0.0251(10) 0.0219(10) 0.0098(8) 0.0071(8) 0.0133(8)
    C20 0.0157(8) 0.0165(9) 0.0188(9) 0.0051(7) 0.0063(7) 0.0064(7)
    C21 0.0204(9) 0.0188(9) 0.0186(9) 0.0093(7) 0.0067(8) 0.0101(8)
    C22 0.0272(10) 0.0314(11) 0.0199(10) 0.0166(9) 0.0106(8) 0.0113(9)
    C23 0.0193(10) 0.0397(12) 0.0279(11) 0.0129(9) 0.0074(9) 0.0162(10)
    C24 0.0226(10) 0.0288(11) 0.0164(10) 0.0077(8) 0.0001(8) 0.0108(8)
    C25 0.0283(10) 0.0238(10) 0.0169(10) 0.0104(8) 0.0101(8) 0.0102(8)
    C26 0.0171(9) 0.0191(9) 0.0235(10) 0.0065(7) 0.0073(8) 0.0088(8)
    C27 0.0244(10) 0.0168(9) 0.0181(10) 0.0057(8) 0.0069(8) 0.0060(8)
    C28 0.0266(10) 0.0232(10) 0.0221(11) 0.0057(8) 0.0051(9) 0.0084(8)
    C29 0.0360(12) 0.0244(10) 0.0219(11) 0.0025(9) 0.0088(9) 0.0102(9)
    C30 0.0278(11) 0.0205(10) 0.0274(11) -0.0026(8) 0.0124(9) 0.0037(9)
    C31 0.0258(10) 0.0192(10) 0.0259(11) 0.0034(8) 0.0045(9) 0.0040(8)
    C32 0.0254(10) 0.0187(9) 0.0221(10) 0.0045(8) 0.0050(8) 0.0064(8)
    C33 0.0303(12) 0.0266(11) 0.0392(14) 0.0032(9) 0.0085(11) 0.0009(10)
    C34 0.0367(13) 0.0328(12) 0.0346(13) 0.0006(10) 0.0112(11) 0.0079(11)
    C35 0.0344(13) 0.0340(12) 0.0340(13) 0.0020(10) 0.0152(11) 0.0006(11)
    F1 0.0282(6) 0.0465(8) 0.0205(6) 0.0092(6) -0.0009(5) 0.0131(6)
    F2 0.0330(7) 0.0469(8) 0.0403(8) -0.0056(6) 0.0146(6) 0.0163(7)
    N1 0.0138(7) 0.0236(8) 0.0155(8) 0.0063(6) 0.0053(6) 0.0070(7)
    N2 0.0228(8) 0.0258(9) 0.0177(8) 0.0109(7) 0.0090(7) 0.0049(7)
    N3 0.0147(7) 0.0168(7) 0.0147(8) 0.0056(6) 0.0051(6) 0.0060(6)
    N4 0.0185(8) 0.0169(7) 0.0146(8) 0.0070(6) 0.0056(6) 0.0052(6)
    P1 0.0217(3) 0.0178(2) 0.0172(3) 0.0078(2) 0.0057(2) 0.0065(2)

_geom_special_details                   
;

All esds (except the esd in the dihedral angle between two l.s. planes)
are estimated using the full covariance matrix.  The cell esds are taken
into account individually in the estimation of esds in distances, angles
and torsion angles; correlations between esds in cell parameters are only
used when they are defined by crystal symmetry.  An approximate (isotropic)
treatment of cell esds is used for estimating esds involving l.s. planes.
;

loop_
    _geom_bond_atom_site_label_1
    _geom_bond_atom_site_label_2
    _geom_bond_site_symmetry_2
    _geom_bond_distance
    _geom_bond_publ_flag
    B1 N1 . 1.566(3) ?
    B1 C11 . 1.607(3) ?
    B1 C6 . 1.612(3) ?
    B2 N3 . 1.569(2) ?
    B2 C10 . 1.612(3) ?
    B2 C15 . 1.622(3) ?
    B2 P1 . 2.029(2) ?
    C1 C6 . 1.398(2) ?
    C1 C2 . 1.398(3) ?
    C2 C3 . 1.383(3) ?
    C3 C4 . 1.380(3) ?
    C4 C5 . 1.393(2) ?
    C5 C6 . 1.399(2) ?
    C7 C8 . 1.343(3) ?
    C7 N1 . 1.382(2) ?
    C8 N2 . 1.374(2) ?
    C9 N2 . 1.463(2) ?
    C10 N1 . 1.347(2) ?
    C10 N2 . 1.363(2) ?
    C11 N3 . 1.348(2) ?
    C11 N4 . 1.357(2) ?
    C12 N4 . 1.459(2) ?
    C13 C14 . 1.347(3) ?
    C13 N4 . 1.381(2) ?
    C14 N3 . 1.389(2) ?
    C15 C20 . 1.400(2) ?
    C15 C16 . 1.404(2) ?
    C16 C17 . 1.387(3) ?
    C17 C18 . 1.385(3) ?
    C18 C19 . 1.390(3) ?
    C19 C20 . 1.389(2) ?
    C21 C26 . 1.400(3) ?
    C21 C22 . 1.404(2) ?
    C21 P1 . 1.8361(18) ?
    C22 C23 . 1.387(3) ?
    C23 C24 . 1.372(3) ?
    C24 F1 . 1.364(2) ?
    C24 C25 . 1.376(3) ?
    C25 C26 . 1.389(2) ?
    C27 C32 . 1.402(3) ?
    C27 C28 . 1.407(3) ?
    C27 P1 . 1.8430(19) ?
    C28 C29 . 1.390(3) ?
    C29 C30 . 1.378(3) ?
    C30 F2 . 1.358(2) ?
    C30 C31 . 1.369(3) ?
    C31 C32 . 1.392(3) ?
    C33 C35 2_575 1.381(3) ?
    C33 C34 . 1.390(3) ?
    C34 C35 . 1.385(3) ?
    C35 C33 2_575 1.381(3) ?

loop_
    _geom_angle_atom_site_label_1
    _geom_angle_atom_site_label_2
    _geom_angle_atom_site_label_3
    _geom_angle_site_symmetry_1
    _geom_angle_site_symmetry_3
    _geom_angle
    _geom_angle_publ_flag
    N1 B1 C11 . . 105.65(14) ?
    N1 B1 C6 . . 111.37(15) ?
    C11 B1 C6 . . 114.90(15) ?
    N3 B2 C10 . . 106.68(14) ?
    N3 B2 C15 . . 110.69(15) ?
    C10 B2 C15 . . 108.46(14) ?
    N3 B2 P1 . . 112.04(12) ?
    C10 B2 P1 . . 106.59(12) ?
    C15 B2 P1 . . 112.09(12) ?
    C6 C1 C2 . . 121.97(19) ?
    C3 C2 C1 . . 120.00(18) ?
    C4 C3 C2 . . 119.61(18) ?
    C3 C4 C5 . . 119.81(19) ?
    C4 C5 C6 . . 122.44(17) ?
    C1 C6 C5 . . 116.16(17) ?
    C1 C6 B1 . . 121.78(17) ?
    C5 C6 B1 . . 122.06(16) ?
    C8 C7 N1 . . 107.68(17) ?
    C7 C8 N2 . . 107.29(17) ?
    N1 C10 N2 . . 106.48(15) ?
    N1 C10 B2 . . 125.82(15) ?
    N2 C10 B2 . . 127.41(16) ?
    N3 C11 N4 . . 107.10(15) ?
    N3 C11 B1 . . 127.16(15) ?
    N4 C11 B1 . . 125.35(15) ?
    C14 C13 N4 . . 106.30(16) ?
    C13 C14 N3 . . 108.52(16) ?
    C20 C15 C16 . . 115.96(16) ?
    C20 C15 B2 . . 118.17(15) ?
    C16 C15 B2 . . 125.75(16) ?
    C17 C16 C15 . . 122.32(17) ?
    C18 C17 C16 . . 120.22(18) ?
    C17 C18 C19 . . 119.03(18) ?
    C20 C19 C18 . . 120.14(17) ?
    C19 C20 C15 . . 122.26(17) ?
    C26 C21 C22 . . 117.07(17) ?
    C26 C21 P1 . . 125.31(14) ?
    C22 C21 P1 . . 117.58(14) ?
    C23 C22 C21 . . 122.16(18) ?
    C24 C23 C22 . . 117.84(18) ?
    F1 C24 C23 . . 118.78(17) ?
    F1 C24 C25 . . 118.23(17) ?
    C23 C24 C25 . . 122.98(18) ?
    C24 C25 C26 . . 118.19(18) ?
    C25 C26 C21 . . 121.71(17) ?
    C32 C27 C28 . . 116.54(17) ?
    C32 C27 P1 . . 123.44(14) ?
    C28 C27 P1 . . 119.51(14) ?
    C29 C28 C27 . . 122.02(19) ?
    C30 C29 C28 . . 118.48(19) ?
    F2 C30 C31 . . 119.04(19) ?
    F2 C30 C29 . . 118.73(19) ?
    C31 C30 C29 . . 122.23(19) ?
    C30 C31 C32 . . 118.64(19) ?
    C31 C32 C27 . . 122.08(18) ?
    C35 C33 C34 2_575 . 119.8(2) ?
    C35 C34 C33 . . 119.5(2) ?
    C33 C35 C34 2_575 . 120.7(2) ?
    C10 N1 C7 . . 109.18(15) ?
    C10 N1 B1 . . 127.90(15) ?
    C7 N1 B1 . . 122.74(15) ?
    C10 N2 C8 . . 109.37(16) ?
    C10 N2 C9 . . 127.39(16) ?
    C8 N2 C9 . . 123.02(17) ?
    C11 N3 C14 . . 108.29(14) ?
    C11 N3 B2 . . 126.37(14) ?
    C14 N3 B2 . . 125.34(15) ?
    C11 N4 C13 . . 109.78(15) ?
    C11 N4 C12 . . 125.55(15) ?
    C13 N4 C12 . . 124.66(15) ?
    C21 P1 C27 . . 102.50(8) ?
    C21 P1 B2 . . 102.59(8) ?
    C27 P1 B2 . . 110.48(9) ?

_shelx_res_file                         
;


    rei381s.res created by SHELXL-2014/7

TITL rei381s in P-1
CELL 0.71073   8.11500  13.16200  16.23200 106.6028 102.6387 104.7992
ZERR    2.00   0.00080   0.00130   0.00160   0.0028   0.0028   0.0029
LATT 1
SFAC C  H  B  N  F  P
UNIT 70  64  4  8  4  2
L.S. 10
ACTA
BOND
FMAP 2
PLAN 5
SIZE 0.28 0.32 0.40
TEMP -170
WGHT    0.047700
FVAR       0.24187
B1    3    0.010312    0.416553    0.286804    11.00000    0.01411    0.01845 =
         0.01848    0.00887    0.00512    0.00471
H1B   2    0.036250    0.355025    0.320604    11.00000    0.02415
B2    3    0.275039    0.677978    0.384845    11.00000    0.01911    0.01744 =
         0.01368    0.00567    0.00522    0.00750
C1    1   -0.287997    0.248333    0.184399    11.00000    0.02114    0.02231 =
         0.02931    0.01200    0.00145    0.00286
AFIX  43
H1    2   -0.272040    0.216984    0.230285    11.00000   -1.20000
AFIX   0
C2    1   -0.437310    0.190851    0.106482    11.00000    0.02343    0.01955 =
         0.03855    0.00666    0.00031    0.00036
AFIX  43
H2    2   -0.521186    0.121632    0.100105    11.00000   -1.20000
AFIX   0
C3    1   -0.462921    0.234737    0.038697    11.00000    0.01756    0.02908 =
         0.02564    0.00085    0.00019    0.00833
AFIX  43
H3    2   -0.563484    0.195416   -0.014647    11.00000   -1.20000
AFIX   0
C4    1   -0.341582    0.335956    0.048989    11.00000    0.02118    0.03388 =
         0.01934    0.00958    0.00508    0.00915
AFIX  43
H4    2   -0.358890    0.366989    0.002963    11.00000   -1.20000
AFIX   0
C5    1   -0.193594    0.392537    0.127066    11.00000    0.01667    0.02343 =
         0.02070    0.00805    0.00600    0.00589
AFIX  43
H5    2   -0.111420    0.462229    0.133178    11.00000   -1.20000
AFIX   0
C6    1   -0.161505    0.350535    0.196803    11.00000    0.01767    0.01700 =
         0.01923    0.00494    0.00627    0.00772
C7    1   -0.164314    0.495963    0.390025    11.00000    0.01758    0.03474 =
         0.02212    0.00779    0.00756    0.00431
AFIX  43
H7    2   -0.258717    0.426471    0.372524    11.00000   -1.20000
AFIX   0
C8    1   -0.145219    0.594379    0.452247    11.00000    0.01846    0.03904 =
         0.02307    0.00762    0.01153    0.00832
AFIX  43
H8    2   -0.222992    0.607194    0.487080    11.00000   -1.20000
AFIX   0
C9    1    0.079047    0.789019    0.521240    11.00000    0.03684    0.02913 =
         0.02604    0.00269    0.01516    0.01533
AFIX 137
H9A   2    0.170390    0.794716    0.574672    11.00000   -1.50000
H9B   2   -0.018584    0.810126    0.539462    11.00000   -1.50000
H9C   2    0.133171    0.839896    0.493179    11.00000   -1.50000
AFIX   0
C10   1    0.084395    0.622965    0.396959    11.00000    0.01689    0.02181 =
         0.01324    0.00593    0.00373    0.00972
C11   1    0.193299    0.474500    0.269916    11.00000    0.01615    0.01657 =
         0.01137    0.00572    0.00255    0.00720
C12   1    0.195544    0.301862    0.154616    11.00000    0.03030    0.01846 =
         0.01896    0.00353    0.00857    0.00876
AFIX 137
H12A  2    0.101833    0.261320    0.174242    11.00000   -1.50000
H12B  2    0.290136    0.268039    0.156634    11.00000   -1.50000
H12C  2    0.143320    0.296925    0.092553    11.00000   -1.50000
AFIX   0
C13   1    0.438186    0.492454    0.225268    11.00000    0.01581    0.02643 =
         0.01849    0.00956    0.00724    0.00821
AFIX  43
H13   2    0.521022    0.475386    0.194990    11.00000   -1.20000
AFIX   0
C14   1    0.459360    0.592189    0.286970    11.00000    0.01516    0.02410 =
         0.01848    0.00726    0.00644    0.00521
AFIX  43
H14   2    0.561341    0.658703    0.308282    11.00000   -1.20000
AFIX   0
C15   1    0.429671    0.724621    0.482142    11.00000    0.01688    0.01875 =
         0.01489    0.00630    0.00799    0.00617
C16   1    0.522306    0.838497    0.536781    11.00000    0.02589    0.02037 =
         0.01871    0.00806    0.00245    0.00892
AFIX  43
H16   2    0.495643    0.894789    0.515990    11.00000   -1.20000
AFIX   0
C17   1    0.651337    0.871697    0.620021    11.00000    0.02818    0.01997 =
         0.01798    0.00269    0.00199    0.00488
AFIX  43
H17   2    0.714446    0.949573    0.654048    11.00000   -1.20000
AFIX   0
C18   1    0.688513    0.791693    0.653717    11.00000    0.02276    0.02956 =
         0.01610    0.00799    0.00242    0.00724
AFIX  43
H18   2    0.777025    0.814071    0.710646    11.00000   -1.20000
AFIX   0
C19   1    0.594386    0.678140    0.603003    11.00000    0.01934    0.02506 =
         0.02194    0.01331    0.00715    0.00981
AFIX  43
H19   2    0.615857    0.622440    0.626120    11.00000   -1.20000
AFIX   0
C20   1    0.469016    0.645978    0.518604    11.00000    0.01574    0.01654 =
         0.01880    0.00635    0.00633    0.00506
AFIX  43
H20   2    0.407877    0.567934    0.484453    11.00000   -1.20000
AFIX   0
C21   1    0.082340    0.726695    0.227092    11.00000    0.02040    0.01876 =
         0.01860    0.01012    0.00666    0.00934
C22   1   -0.097080    0.715115    0.221335    11.00000    0.02716    0.03138 =
         0.01989    0.01133    0.01060    0.01655
AFIX  43
H22   2   -0.124839    0.744574    0.275195    11.00000   -1.20000
AFIX   0
C23   1   -0.235168    0.662066    0.139577    11.00000    0.01926    0.03974 =
         0.02789    0.01620    0.00744    0.01286
AFIX  43
H23   2   -0.356240    0.653415    0.137052    11.00000   -1.20000
AFIX   0
C24   1   -0.191190    0.622488    0.062463    11.00000    0.02259    0.02883 =
         0.01639    0.01078    0.00014    0.00772
C25   1   -0.018279    0.630726    0.063309    11.00000    0.02826    0.02384 =
         0.01686    0.01017    0.01007    0.01042
AFIX  43
H25   2    0.007708    0.602452    0.008684    11.00000   -1.20000
AFIX   0
C26   1    0.117222    0.681506    0.146203    11.00000    0.01709    0.01907 =
         0.02347    0.00879    0.00735    0.00647
AFIX  43
H26   2    0.236665    0.685681    0.148058    11.00000   -1.20000
AFIX   0
C27   1    0.454825    0.862620    0.310455    11.00000    0.02440    0.01677 =
         0.01814    0.00597    0.00693    0.00566
C28   1    0.440148    0.907738    0.241466    11.00000    0.02662    0.02323 =
         0.02210    0.00840    0.00514    0.00571
AFIX  43
H28   2    0.324216    0.899396    0.206014    11.00000   -1.20000
AFIX   0
C29   1    0.590038    0.964143    0.223574    11.00000    0.03599    0.02444 =
         0.02188    0.01021    0.00883    0.00250
AFIX  43
H29   2    0.577260    0.993145    0.176140    11.00000   -1.20000
AFIX   0
C30   1    0.757565    0.977035    0.276197    11.00000    0.02783    0.02052 =
         0.02742    0.00368    0.01245   -0.00259
C31   1    0.780638    0.936033    0.344881    11.00000    0.02581    0.01917 =
         0.02593    0.00402    0.00451    0.00343
AFIX  43
H31   2    0.897612    0.946474    0.380546    11.00000   -1.20000
AFIX   0
C32   1    0.629190    0.878719    0.361401    11.00000    0.02539    0.01866 =
         0.02207    0.00637    0.00504    0.00449
AFIX  43
H32   2    0.644465    0.849591    0.408695    11.00000   -1.20000
AFIX   0
C33   1    0.106065    0.935139    0.014222    11.00000    0.03033    0.02662 =
         0.03915    0.00094    0.00848    0.00317
AFIX  43
H33   2    0.178990    0.890865    0.023935    11.00000   -1.20000
AFIX   0
C34   1    0.000642    0.957781    0.069316    11.00000    0.03670    0.03280 =
         0.03458    0.00787    0.01116    0.00055
AFIX  43
H34   2    0.000725    0.928858    0.116657    11.00000   -1.20000
AFIX   0
C35   1   -0.104494    1.022824    0.054650    11.00000    0.03437    0.03399 =
         0.03397    0.00059    0.01517    0.00198
AFIX  43
H35   2   -0.176263    1.038683    0.092358    11.00000   -1.20000
AFIX   0
F1    5   -0.324835    0.570724   -0.018732    11.00000    0.02821    0.04653 =
         0.02053    0.01309   -0.00094    0.00916
F2    5    0.904588    1.032947    0.259513    11.00000    0.03303    0.04688 =
         0.04031    0.01632    0.01455   -0.00558
N1    4   -0.021872    0.513981    0.356026    11.00000    0.01378    0.02364 =
         0.01553    0.00700    0.00532    0.00628
N2    4    0.007658    0.673088    0.456182    11.00000    0.02277    0.02577 =
         0.01770    0.00486    0.00900    0.01094
N3    4    0.307001    0.581441    0.314208    11.00000    0.01473    0.01678 =
         0.01469    0.00596    0.00507    0.00561
N4    4    0.271981    0.419925    0.214791    11.00000    0.01848    0.01688 =
         0.01456    0.00516    0.00559    0.00697
P1    6    0.252697    0.803586    0.339015    11.00000    0.02170    0.01782 =
         0.01715    0.00647    0.00574    0.00779
HKLF 4

REM  rei381s in P-1
REM R1 =  0.0635 for    5984 Fo > 4sig(Fo)  and  0.1264 for all   10572 data
REM    403 parameters refined using      0 restraints

END

WGHT      0.0477      0.0000

REM Highest difference peak  0.416,  deepest hole -0.391,  1-sigma level  0.072
Q1    1   0.1839  0.6580  0.3882  11.00000  0.05    0.42
Q2    1   0.3671  0.8084  0.3199  11.00000  0.05    0.39
Q3    1  -0.0880  0.3734  0.2420  11.00000  0.05    0.38
Q4    1   0.3978  0.5918  0.3081  11.00000  0.05    0.37
Q5    1  -0.0129  0.8054  0.3301  11.00000  0.05    0.35
;
_shelx_res_checksum                     42752

_shelx_hkl_file                         
;
  -1   0   0   14.21    1.10
  -1   0   0   15.13    1.03
  -1   0   0   16.18    0.99
  -1   0   0   15.17    1.08
  -1   0   0   14.65    0.98
  -1   0   0   14.08    0.96
   1   0   0   12.76    0.92
   1   0   0   14.12    1.01
   1   0   0   13.35    0.96
   1   0   0   14.93    0.99
   1   0   0   14.91    1.09
  -2   0   0    1.28    0.42
  -2   0   0    1.17    0.41
  -2   0   0    0.75    0.38
  -2   0   0    1.33    0.55
  -2   0   0    1.48    0.57
  -2   0   0    1.20    0.43
  -2   0   0    1.66    0.62
   2   0   0    1.56    0.46
   2   0   0    1.41    0.43
   2   0   0    0.56    0.34
   2   0   0    0.74    0.41
  -3   0   0    5.24    0.95
  -3   0   0    5.24    0.96
  -3   0   0    2.76    0.92
  -3   0   0    4.44    0.88
  -3   0   0    4.20    0.89
   3   0   0    3.08    0.79
   3   0   0    3.75    1.08
   3   0   0    4.63    0.89
   3   0   0    4.21    0.99
  -4   0   0   26.30    3.14
  -4   0   0   29.08    2.36
  -4   0   0   26.45    1.96
  -4   0   0   26.19    2.75
   4   0   0   27.72    3.21
   4   0   0   31.16    3.00
   4   0   0   34.25    3.36
  -5   0   0    0.64    0.78
  -5   0   0    4.77    1.51
  -5   0   0    2.67    0.74
   5   0   0    1.40    0.84
   5   0   0    3.30    1.25
   5   0   0    0.66    0.69
  -6   0   0    2.04    1.58
  -6   0   0    4.15    1.39
  -6   0   0    4.76    1.06
   6   0   0    8.42    2.31
   6   0   0    5.35    1.61
   6   0   0    3.09    1.49
  -7   0   0   15.90    3.18
  -7   0   0   10.95    2.36
  -7   0   0   12.31    1.66
   7   0   0   13.55    2.65
   7   0   0    6.35    2.03
   7   0   0    8.84    2.52
  -8   0   0    1.29    1.31
  -8   0   0    2.18    1.74
   8   0   0    0.19    1.53
   8   0   0    1.68    1.34
   8   0   0    1.07    1.32
  -9   0   0   12.79    3.38
  -9   0   0   15.64    3.37
   9   0   0   13.23    3.57
   9   0   0   26.84    4.40
   9   0   0   15.55    3.74
 -10   0   0    1.61    2.23
  10   0   0   -1.24    1.65
  10   0   0   -1.15    1.64
 -11   0   0   14.87    4.23
 -11   0   0   15.31    4.38
  11   0   0    7.59    3.49
  11  -1   0    0.49    1.68
 -11   1   0    1.73    2.43
  10  -1   0   -1.90    1.23
  10  -1   0   -0.46    1.64
 -10   1   0    1.53    2.19
 -10   1   0    2.38    2.05
   9  -1   0   -0.34    1.04
   9  -1   0   -0.72    1.13
   9  -1   0    0.72    1.14
  -9   1   0    0.49    1.23
  -9   1   0    1.67    1.83
   8  -1   0   10.35    2.75
   8  -1   0   17.36    3.11
   8  -1   0   12.15    2.97
  -8   1   0   16.50    3.53
  -8   1   0   15.21    2.97
   7  -1   0    1.35    1.45
   7  -1   0    4.33    1.66
   7  -1   0    4.23    1.64
  -7   1   0    1.84    1.22
  -7   1   0    6.15    1.38
  -7   1   0    3.15    1.60
   6  -1   0    1.31    1.16
   6  -1   0    1.78    1.20
   6  -1   0    0.63    0.78
  -6   1   0    0.90    0.73
  -6   1   0   -0.57    0.76
  -6   1   0    0.50    0.78
   5  -1   0  114.40    7.08
   5  -1   0  125.69    7.47
   5  -1   0  115.37    7.60
  -5   1   0  116.68    7.17
  -5   1   0  120.08    7.69
  -5   1   0  122.84    6.62
   4  -1   0   10.06    1.88
   4  -1   0    7.86    1.55
   4  -1   0   10.96    1.65
  -4   1   0    8.84    1.29
  -4   1   0   11.23    1.71
   3  -1   0   45.31    3.30
   3  -1   0   43.88    3.04
   3  -1   0   50.16    3.19
   3  -1   0   43.97    3.37
   3  -1   0   46.85    3.08
  -3   1   0   45.81    3.08
  -3   1   0   47.08    3.14
  -3   1   0   51.34    3.21
  -3   1   0   45.99    3.13
  -3   1   0   43.29    2.97
   2  -1   0    4.99    0.84
   2  -1   0    5.25    0.88
   2  -1   0    5.96    1.01
   2  -1   0    5.28    0.92
   2  -1   0    5.94    0.86
   2  -1   0    6.54    0.92
  -2   1   0    6.54    0.92
  -2   1   0    8.26    1.13
  -2   1   0    6.62    0.93
  -2   1   0    9.39    1.23
  -2   1   0    6.17    0.96
  -2   1   0    6.13    0.87
   1  -1   0  162.15    7.83
   1  -1   0  160.89    7.76
   1  -1   0  165.50    7.87
   1  -1   0  163.21    7.95
   1  -1   0  159.42    7.80
  -1   1   0  166.86    7.84
  -1   1   0  161.59    7.92
  -1   1   0  168.90    7.77
  -1   1   0  163.55    7.86
  -1   1   0  163.41    7.81
  -1   1   0  170.78    7.97
   0  -1   0  154.63    7.92
   0  -1   0  189.40    7.99
   0   1   0  169.68    8.02
  -1  -1   0    0.52    0.15
  -1  -1   0    0.71    0.29
  -1  -1   0    0.56    0.24
  -1  -1   0    0.70    0.12
  -1  -1   0    0.43    0.34
  -1  -1   0    0.29    0.22
  -1  -1   0    0.59    0.28
   1   1   0    0.18    0.21
   1   1   0    0.11    0.31
   1   1   0    0.24    0.23
   1   1   0    0.94    0.30
   1   1   0    0.26    0.13
   1   1   0    0.35    0.20
  -2  -1   0   49.99    2.99
  -2  -1   0   48.05    2.75
  -2  -1   0   43.92    3.02
  -2  -1   0   43.59    3.06
  -2  -1   0   45.90    2.78
  -2  -1   0   47.24    2.60
   2   1   0   42.55    3.01
   2   1   0   46.94    2.62
   2   1   0   50.51    2.83
   2   1   0   47.38    2.89
   2   1   0   39.90    2.87
   2   1   0   49.21    3.19
  -3  -1   0    6.71    1.40
  -3  -1   0   12.51    1.45
  -3  -1   0    9.06    1.15
  -3  -1   0   10.97    1.42
   3   1   0    8.74    1.61
   3   1   0    8.40    1.30
   3   1   0    7.41    1.07
   3   1   0    9.42    1.50
   3   1   0    7.71    1.27
  -4  -1   0   10.38    1.99
  -4  -1   0   14.93    1.96
  -4  -1   0   10.82    1.13
  -4  -1   0   11.13    1.53
   4   1   0    9.20    1.79
   4   1   0   15.07    2.05
   4   1   0   10.74    1.99
  -5  -1   0   19.14    1.47
  -5  -1   0   17.91    2.47
  -5  -1   0   14.85    2.71
   5   1   0   20.63    3.08
   5   1   0   22.08    2.79
   5   1   0   17.15    2.73
  -6  -1   0  178.28   10.07
  -6  -1   0  161.04   10.68
   6   1   0  168.69   10.17
   6   1   0  157.93   10.41
   6   1   0  192.61   11.20
  -7  -1   0   13.39    2.67
  -7  -1   0   16.88    3.45
   7   1   0   16.15    3.03
   7   1   0   13.88    3.05
   7   1   0    9.63    2.79
  -8  -1   0    4.53    1.84
  -8  -1   0    7.67    2.42
   8   1   0    4.70    1.95
   8   1   0    8.63    2.74
   8   1   0    1.15    1.57
  -9  -1   0    2.75    1.94
  -9  -1   0    2.59    1.88
   9   1   0    0.41    1.81
   9   1   0    1.56    1.80
 -10  -1   0   10.65    3.70
 -10  -1   0    6.14    2.96
  10   1   0    7.68    2.76
  10   1   0    2.04    2.37
  11  -2   0   -1.80    1.86
 -11   2   0    2.03    2.46
  10  -2   0   -1.54    1.71
  10  -2   0   -0.12    1.49
  10  -2   0    2.22    1.90
 -10   2   0   -0.85    1.42
 -10   2   0    0.04    1.91
   9  -2   0    1.54    1.71
   9  -2   0   -0.40    1.21
   9  -2   0   -2.08    1.05
  -9   2   0    0.05    0.90
  -9   2   0   -0.03    1.71
   8  -2   0   14.34    3.08
   8  -2   0   10.87    2.65
   8  -2   0    6.42    2.22
  -8   2   0    7.17    2.67
  -8   2   0    7.74    1.76
  -8   2   0   11.92    2.68
   7  -2   0    8.89    2.39
   7  -2   0    7.34    2.18
   7  -2   0    7.59    2.01
  -7   2   0    7.26    2.20
  -7   2   0   10.70    1.88
  -7   2   0    9.91    2.19
   6  -2   0   17.40    2.63
   6  -2   0   18.12    2.81
   6  -2   0   19.02    3.17
  -6   2   0   14.74    2.75
  -6   2   0   12.75    2.29
  -6   2   0   14.36    2.08
   5  -2   0    3.33    1.38
   5  -2   0    0.87    0.78
   5  -2   0    0.88    0.94
   5  -2   0    0.85    0.83
  -5   2   0    2.63    1.04
  -5   2   0    1.23    0.64
   4  -2   0    0.86    0.64
   4  -2   0    0.21    0.40
   4  -2   0    0.36    0.54
   4  -2   0    0.71    0.59
  -4   2   0   -0.27    0.32
  -4   2   0    0.15    0.40
   3  -2   0    5.47    1.14
   3  -2   0    4.79    0.98
   3  -2   0    4.86    0.99
   3  -2   0    3.77    1.05
   3  -2   0    5.60    1.00
  -3   2   0    4.45    0.94
  -3   2   0    4.93    0.96
  -3   2   0    6.01    1.32
  -3   2   0    5.02    0.98
  -3   2   0    4.23    0.99
   2  -2   0   23.74    1.84
   2  -2   0   29.28    2.10
   2  -2   0   29.64    1.84
   2  -2   0   22.62    1.85
  -2   2   0   28.13    1.94
  -2   2   0   24.29    1.95
  -2   2   0   28.29    2.08
  -2   2   0   26.80    1.77
  -2   2   0   26.04    1.70
  -2   2   0   25.43    1.86
  -2   2   0   24.42    1.86
  -2   2   0   27.91    1.85
   1  -2   0   31.43    2.00
   1  -2   0   31.57    1.80
   1  -2   0   33.26    1.89
   1  -2   0   32.58    1.97
  -1   2   0   32.89    1.76
  -1   2   0   31.33    1.85
  -1   2   0   37.14    2.08
  -1   2   0   31.34    1.97
  -1   2   0   28.18    1.96
   0  -2   0    0.93    0.28
   0  -2   0    0.69    0.28
   0  -2   0    0.21    0.19
   0  -2   0    0.90    0.27
   0   2   0    0.57    0.31
   0   2   0    0.81    0.31
   0   2   0    0.41    0.20
   0   2   0    0.41    0.22
  -1  -2   0  119.22    5.78
  -1  -2   0  115.62    5.68
  -1  -2   0  107.18    5.75
  -1  -2   0  105.76    5.92
  -1  -2   0  113.24    5.31
  -1  -2   0  108.72    5.68
   1   2   0  113.97    5.65
   1   2   0  110.23    5.29
   1   2   0  107.02    5.68
   1   2   0  115.16    5.99
   1   2   0  115.62    5.78
  -2  -2   0   66.54    4.02
  -2  -2   0   57.71    3.98
  -2  -2   0   62.87    3.67
  -2  -2   0   70.12    3.77
  -2  -2   0   63.45    3.91
  -2  -2   0   64.01    3.04
   2   2   0   62.59    3.30
   2   2   0   65.02    4.19
   2   2   0   62.34    3.91
   2   2   0   70.18    3.73
   2   2   0   61.30    3.97
   2   2   0   61.38    3.69
  -3  -2   0    2.06    0.30
  -3  -2   0    1.66    0.68
  -3  -2   0    1.94    0.82
  -3  -2   0    1.63    0.48
   3   2   0    2.59    0.86
   3   2   0    1.65    0.72
   3   2   0    1.48    0.46
   3   2   0    2.56    0.97
   3   2   0    1.82    0.65
  -4  -2   0   17.17    1.02
  -4  -2   0   17.49    1.75
  -4  -2   0   15.62    1.01
  -4  -2   0   11.77    2.27
  -4  -2   0   16.98    2.14
   4   2   0   16.13    2.42
   4   2   0   13.62    2.10
   4   2   0   12.95    2.30
  -5  -2   0   46.82    2.45
  -5  -2   0   49.21    3.81
  -5  -2   0   48.22    5.07
  -5  -2   0   47.33    2.44
   5   2   0   41.95    4.66
   5   2   0   47.02    4.54
   5   2   0   40.22    4.69
  -6  -2   0   10.61    2.21
  -6  -2   0    8.35    2.47
   6   2   0    8.39    2.27
   6   2   0   14.40    2.65
   6   2   0   15.48    2.92
  -7  -2   0    4.17    1.87
  -7  -2   0    5.11    1.76
   7   2   0    4.77    1.78
   7   2   0    3.05    1.75
   7   2   0    3.45    1.83
  -8  -2   0    4.40    2.05
  -8  -2   0    0.25    1.39
   8   2   0    5.11    2.03
   8   2   0    2.95    1.85
  -9  -2   0    0.26    1.20
  -9  -2   0    1.82    2.19
   9   2   0    0.79    1.57
   9   2   0    0.81    1.47
 -10  -2   0    0.32    2.53
 -10  -2   0    5.46    2.92
  10   2   0    7.59    2.93
  11  -3   0    0.62    1.87
  11  -3   0    0.61    1.68
 -11   3   0    4.19    2.29
 -11   3   0   -1.30    2.07
  10  -3   0   12.89    3.60
  10  -3   0   11.07    2.97
  10  -3   0   15.44    3.80
 -10   3   0   13.64    3.27
 -10   3   0   18.24    4.22
   9  -3   0   13.25    3.45
   9  -3   0   12.56    3.18
   9  -3   0   20.87    3.71
  -9   3   0   11.31    3.25
  -9   3   0   20.21    3.72
   8  -3   0    7.18    2.29
   8  -3   0   11.29    2.75
   8  -3   0   13.20    2.74
  -8   3   0   11.03    2.16
  -8   3   0   14.08    2.97
  -8   3   0    3.25    1.75
   7  -3   0    6.17    1.86
   7  -3   0    5.56    1.60
   7  -3   0    5.75    1.94
  -7   3   0    1.98    1.29
  -7   3   0    3.03    1.21
   6  -3   0    0.43    0.84
   6  -3   0    2.89    1.29
   6  -3   0    0.82    0.78
   6  -3   0    0.43    1.13
  -6   3   0    1.19    0.86
  -6   3   0    1.40    1.03
   5  -3   0   13.57    2.09
   5  -3   0   11.93    1.99
   5  -3   0   13.59    2.32
  -5   3   0   15.69    2.39
  -5   3   0   15.37    2.10
   4  -3   0   13.11    1.96
   4  -3   0   12.55    1.90
   4  -3   0   16.58    2.05
   4  -3   0   15.97    2.37
   4  -3   0   13.61    1.89
  -4   3   0   12.28    1.79
   3  -3   0   61.47    3.94
   3  -3   0   61.22    3.96
   3  -3   0   59.56    3.72
   3  -3   0   66.88    4.27
  -3   3   0   65.40    3.74
  -3   3   0   59.09    3.91
  -3   3   0   64.33    3.92
  -3   3   0   58.36    3.58
  -3   3   0   67.89    3.93
   2  -3   0   36.37    2.60
   2  -3   0   36.92    2.36
   2  -3   0   37.32    2.54
   2  -3   0   36.27    2.21
   2  -3   0   36.57    2.34
  -2   3   0   38.94    2.71
  -2   3   0   35.75    2.30
  -2   3   0   36.26    2.56
  -2   3   0   39.85    2.65
  -2   3   0   37.71    2.55
  -2   3   0   39.69    2.26
  -2   3   0   38.50    2.37
   1  -3   0  751.08   34.66
   1  -3   0  747.44   34.56
   1  -3   0  747.18   34.28
   1  -3   0  732.76   34.69
  -1   3   0  748.40   34.53
  -1   3   0  764.20   34.70
  -1   3   0  771.47   34.67
  -1   3   0  711.85   34.70
  -1   3   0  765.88   34.30
   0  -3   0  156.22    7.49
   0  -3   0  164.10    7.66
   0  -3   0  149.31    7.54
   0  -3   0  154.71    7.52
   0  -3   0  151.89    7.75
   0   3   0  155.98    7.79
   0   3   0  155.95    7.71
   0   3   0  145.70    7.58
   0   3   0  141.87    7.48
   0   3   0  155.54    7.51
  -1  -3   0   34.20    2.27
  -1  -3   0   31.27    2.31
  -1  -3   0   32.26    2.45
  -1  -3   0   35.68    1.96
  -1  -3   0   30.97    2.20
  -1  -3   0   33.14    2.26
   1   3   0   33.49    2.26
   1   3   0   32.83    2.26
   1   3   0   34.92    1.92
   1   3   0   33.85    2.23
   1   3   0   37.18    2.58
  -2  -3   0   50.34    2.46
  -2  -3   0   50.86    3.15
  -2  -3   0   47.28    3.51
   2   3   0   44.75    3.22
   2   3   0   47.13    2.45
   2   3   0   47.02    2.55
   2   3   0   53.45    3.13
   2   3   0   47.38    3.15
  -3  -3   0   22.02    2.33
  -3  -3   0   17.48    2.54
   3   3   0   22.15    2.63
   3   3   0   27.54    3.00
   3   3   0   22.27    1.51
   3   3   0   21.14    2.50
   3   3   0   27.03    2.14
  -4  -3   0   21.57    3.02
  -4  -3   0   21.26    2.51
   4   3   0   15.78    2.49
   4   3   0   20.94    2.68
   4   3   0   19.45    2.87
  -5  -3   0    4.39    1.31
  -5  -3   0    2.00    1.26
   5   3   0    3.15    1.48
   5   3   0    3.49    1.39
   5   3   0    2.25    1.24
  -6  -3   0    8.94    1.97
  -6  -3   0    6.10    2.01
   6   3   0   11.13    2.66
   6   3   0    6.54    2.00
  -7  -3   0    1.37    1.30
  -7  -3   0    0.33    1.54
   7   3   0    1.18    1.24
   7   3   0   -0.61    1.40
  -8  -3   0    1.82    1.43
  -8  -3   0    3.25    1.99
  -8  -3   0   -0.61    0.90
   8   3   0    0.28    1.01
   8   3   0    3.73    1.96
  -9  -3   0    1.25    1.44
  -9  -3   0   -2.35    1.76
   9   3   0    4.59    2.28
   9   3   0    2.94    1.96
 -10  -3   0    8.23    3.36
 -10  -3   0    4.64    3.43
  10   3   0    3.63    2.58
  11  -4   0    1.75    2.69
  11  -4   0   -0.79    1.73
 -11   4   0    9.83    3.71
 -11   4   0    1.97    2.01
  10  -4   0   -1.05    1.37
  10  -4   0   -0.05    1.72
 -10   4   0    1.91    1.95
 -10   4   0    0.87    1.64
   9  -4   0    0.99    1.59
   9  -4   0   -0.09    1.33
  -9   4   0   -0.74    1.19
  -9   4   0    0.79    1.12
  -9   4   0    1.64    1.26
  -9   4   0   -0.78    0.72
   8  -4   0   -0.02    1.26
   8  -4   0    2.18    1.45
  -8   4   0   -1.03    0.71
  -8   4   0    0.35    0.88
  -8   4   0    1.94    1.16
   7  -4   0    8.37    2.54
   7  -4   0    2.28    1.29
   7  -4   0    4.45    1.81
  -7   4   0    2.76    1.49
  -7   4   0    4.29    1.17
  -7   4   0    4.80    1.43
   6  -4   0    8.31    2.06
   6  -4   0    4.64    1.82
   6  -4   0    4.26    1.47
  -6   4   0    5.11    1.25
  -6   4   0    4.33    1.54
  -6   4   0    4.10    1.32
   5  -4   0   23.23    2.97
   5  -4   0   17.80    2.65
   5  -4   0   20.11    3.13
   5  -4   0   22.57    2.67
  -5   4   0   19.73    2.62
  -5   4   0   20.77    2.22
   4  -4   0   70.25    4.31
   4  -4   0   72.53    4.65
   4  -4   0   64.50    4.80
   4  -4   0   72.65    4.58
  -4   4   0   59.98    4.41
  -4   4   0   64.52    4.04
   3  -4   0   60.50    3.73
   3  -4   0   62.68    4.18
   3  -4   0   63.35    4.33
   3  -4   0   67.94    4.06
  -3   4   0   68.18    4.30
  -3   4   0   67.09    3.78
  -3   4   0   70.71    3.91
  -3   4   0   64.03    4.48
  -3   4   0   61.46    3.92
   2  -4   0   10.00    1.41
   2  -4   0   11.78    1.40
   2  -4   0    9.87    1.17
   2  -4   0   10.30    1.47
  -2   4   0   11.64    1.56
  -2   4   0   11.00    1.55
  -2   4   0    8.03    1.42
  -2   4   0    9.81    1.23
  -2   4   0   11.23    1.49
  -2   4   0   10.36    1.04
  -2   4   0   11.90    1.16
   1  -4   0   78.45    4.66
   1  -4   0   87.24    4.59
   1  -4   0   85.29    4.24
   1  -4   0   84.58    4.64
  -1   4   0   78.28    4.66
  -1   4   0   85.85    4.74
  -1   4   0   83.19    4.54
  -1   4   0   79.41    4.21
  -1   4   0   81.66    4.58
   0  -4   0   12.53    1.31
   0  -4   0   11.94    1.42
   0  -4   0    8.73    1.15
   0  -4   0   12.45    1.57
   0  -4   0   12.19    1.36
   0   4   0   12.09    1.34
   0   4   0   11.12    1.27
   0   4   0   12.49    1.60
   0   4   0   13.77    1.51
   0   4   0   11.56    1.47
  -1  -4   0   36.69    2.61
  -1  -4   0   38.61    2.33
  -1  -4   0   36.39    2.66
  -1  -4   0   37.34    2.86
  -1  -4   0   40.52    2.66
   1   4   0   39.53    2.65
   1   4   0   38.87    2.62
   1   4   0   41.37    2.31
   1   4   0   33.24    2.56
  -2  -4   0   11.67    1.56
  -2  -4   0   11.24    1.87
  -2  -4   0   12.21    1.85
   2   4   0   10.53    1.52
   2   4   0    9.22    1.51
   2   4   0   12.72    1.73
   2   4   0   10.04    0.80
   2   4   0    9.94    0.81
  -3  -4   0   26.44    2.66
  -3  -4   0   17.97    2.79
   3   4   0   18.70    2.57
   3   4   0   23.90    1.44
   3   4   0   22.58    2.57
  -4  -4   0   27.80    3.59
  -4  -4   0   24.52    2.79
   4   4   0   20.88    2.93
   4   4   0   26.65    3.39
  -5  -4   0   42.48    5.10
  -5  -4   0   41.20    4.13
   5   4   0   45.55    5.07
   5   4   0   47.91    4.87
  -6  -4   0   57.92    4.69
  -6  -4   0   60.22    6.57
   6   4   0   54.90    5.75
   6   4   0   47.09    5.78
  -7  -4   0   10.77    2.94
  -7  -4   0   16.39    3.63
  -7  -4   0   17.47    3.14
   7   4   0   24.00    3.85
   7   4   0   15.03    3.33
  -8  -4   0    0.47    1.70
  -8  -4   0    0.06    1.84
   8   4   0    1.24    1.81
   8   4   0   -0.42    0.92
  -9  -4   0   -0.97    1.83
  -9  -4   0    1.69    2.23
   9   4   0   -0.02    1.71
   9   4   0    1.13    1.54
 -10  -4   0   -0.34    2.00
  11  -5   0    0.56    2.24
  11  -5   0    2.10    2.18
 -11   5   0    0.68    1.44
 -11   5   0   -1.96    1.59
  10  -5   0   -1.36    1.58
  10  -5   0    0.51    1.88
 -10   5   0    0.52    1.90
 -10   5   0    0.75    1.94
   9  -5   0   -0.58    1.13
   9  -5   0   -1.07    1.35
  -9   5   0   -0.97    1.17
  -9   5   0   -1.17    0.91
  -9   5   0   -0.86    0.98
   8  -5   0    2.86    1.50
   8  -5   0    4.45    1.94
   8  -5   0    3.59    1.98
  -8   5   0    0.03    0.97
  -8   5   0    3.34    1.24
  -8   5   0    2.49    1.43
   7  -5   0    7.35    2.12
   7  -5   0    2.20    1.16
   7  -5   0    4.73    1.84
  -7   5   0    3.77    1.51
  -7   5   0    4.62    1.69
  -7   5   0    5.56    1.39
   6  -5   0    2.03    1.18
   6  -5   0    0.28    0.88
   6  -5   0    3.57    1.30
  -6   5   0    2.36    1.08
  -6   5   0    1.33    0.75
   5  -5   0   46.83    4.84
   5  -5   0   41.11    4.28
   5  -5   0   40.09    4.15
   5  -5   0   46.72    3.43
  -5   5   0   39.18    4.05
  -5   5   0   43.56    3.15
   4  -5   0   28.41    2.96
   4  -5   0   25.83    3.20
   4  -5   0   27.00    2.60
   4  -5   0   25.96    3.02
  -4   5   0   32.88    2.41
  -4   5   0   27.23    2.22
  -4   5   0   34.02    3.36
   3  -5   0   11.14    1.55
   3  -5   0   10.49    1.66
   3  -5   0   10.40    1.77
  -3   5   0    8.66    1.60
  -3   5   0   12.77    1.59
  -3   5   0   13.11    1.41
  -3   5   0   15.32    1.58
   2  -5   0   54.44    3.68
   2  -5   0   62.20    3.96
   2  -5   0   59.58    3.32
   2  -5   0   55.59    3.22
  -2   5   0   59.75    3.24
  -2   5   0   49.68    3.42
  -2   5   0   58.18    3.86
   1  -5   0    7.19    1.33
   1  -5   0    9.55    1.09
   1  -5   0   13.04    1.58
  -1   5   0   11.04    1.42
  -1   5   0    8.72    1.07
  -1   5   0   13.53    1.59
  -1   5   0    9.98    1.43
   0  -5   0   43.70    3.19
   0  -5   0   42.18    2.82
   0  -5   0   43.10    2.81
   0   5   0   45.67    3.11
   0   5   0   45.96    2.88
   0   5   0   40.09    2.91
   0   5   0   46.24    2.89
  -1  -5   0    2.97    0.92
  -1  -5   0    4.62    0.99
  -1  -5   0    2.28    0.81
   1   5   0    3.15    0.88
   1   5   0    2.53    0.83
   1   5   0    3.21    0.70
   1   5   0    2.76    0.73
  -2  -5   0   33.93    3.36
  -2  -5   0   35.92    2.71
  -2  -5   0   26.56    3.18
   2   5   0   31.64    3.15
   2   5   0   30.99    1.92
   2   5   0   29.98    2.51
   2   5   0   27.23    2.90
  -3  -5   0   32.17    3.70
  -3  -5   0   35.08    3.92
  -3  -5   0   33.57    3.30
   3   5   0   30.32    1.69
   3   5   0   31.17    3.23
   3   5   0   30.26    3.41
  -4  -5   0   42.41    4.65
  -4  -5   0   40.76    3.36
  -4  -5   0   31.79    4.30
   4   5   0   38.88    4.14
   4   5   0   39.82    4.42
  -5  -5   0   10.58    2.56
  -5  -5   0   11.04    2.70
  -5  -5   0   13.62    2.30
   5   5   0   11.29    2.36
   5   5   0   16.19    3.01
  -6  -5   0    1.12    1.17
  -6  -5   0    3.23    1.72
  -6  -5   0    2.77    1.61
   6   5   0    3.08    1.79
   6   5   0    2.27    1.44
  -7  -5   0    0.20    1.13
  -7  -5   0    2.15    1.62
   7   5   0   -1.34    0.95
   7   5   0    0.50    1.55
  -8  -5   0   -0.60    1.90
  -8  -5   0   -0.14    1.37
   8   5   0   -1.24    0.88
   8   5   0    0.26    1.36
  -9  -5   0    2.60    2.48
  -9  -5   0    0.15    1.21
   9   5   0    1.02    2.13
   9   5   0    5.17    2.29
  11  -6   0   -1.18    1.54
  11  -6   0   -0.27    1.18
 -11   6   0    1.02    1.57
 -11   6   0    0.44    1.99
  10  -6   0   -0.11    1.17
  10  -6   0    2.48    1.84
 -10   6   0    0.99    1.46
 -10   6   0    2.61    2.20
 -10   6   0    2.17    2.02
   9  -6   0    0.44    1.65
   9  -6   0   -0.96    1.07
   9  -6   0   -0.65    0.82
  -9   6   0    0.05    1.27
  -9   6   0    2.08    1.25
  -9   6   0    1.68    1.46
   8  -6   0   49.60    5.37
   8  -6   0   42.92    5.49
   8  -6   0   35.98    5.43
  -8   6   0   40.54    4.06
  -8   6   0   38.83    4.63
  -8   6   0   41.65    5.42
   7  -6   0    0.47    1.31
   7  -6   0    2.94    1.31
   7  -6   0    1.94    1.75
  -7   6   0    1.58    1.05
  -7   6   0    2.11    0.98
  -7   6   0    1.92    1.27
   6  -6   0    1.93    0.96
   6  -6   0    1.07    0.79
   6  -6   0    0.61    0.74
   6  -6   0    0.23    1.15
  -6   6   0    0.38    0.57
  -6   6   0   -0.05    0.74
   5  -6   0   28.44    3.20
   5  -6   0   24.20    3.38
   5  -6   0   23.07    3.14
  -5   6   0   23.00    3.14
  -5   6   0   26.11    2.69
   4  -6   0   -0.17    0.38
   4  -6   0    0.19    0.83
   4  -6   0    1.00    0.72
  -4   6   0    1.87    0.66
  -4   6   0    1.74    0.68
  -4   6   0    0.14    0.50
   3  -6   0   41.23    3.32
   3  -6   0   42.61    3.49
   3  -6   0   44.82    3.01
  -3   6   0   50.55    2.92
  -3   6   0   41.06    2.67
  -3   6   0   43.01    3.06
  -3   6   0   42.91    3.47
   2  -6   0    0.56    0.54
   2  -6   0    1.17    0.46
   2  -6   0    0.93    0.62
  -2   6   0    1.08    0.59
  -2   6   0    1.15    0.46
  -2   6   0    1.68    0.68
   1  -6   0   39.12    2.45
   1  -6   0   43.53    3.13
   1  -6   0   33.23    2.71
  -1   6   0   37.63    2.46
  -1   6   0   37.72    2.88
  -1   6   0   35.70    2.72
   0  -6   0   19.27    2.07
   0  -6   0   18.07    1.94
   0  -6   0   23.97    2.72
   0   6   0   15.51    1.88
   0   6   0   23.03    2.41
   0   6   0   18.80    1.86
  -1  -6   0   77.76    4.85
  -1  -6   0   74.42    5.15
   1   6   0   81.42    4.41
   1   6   0   68.09    4.75
   1   6   0   77.77    4.72
  -2  -6   0   28.28    3.50
  -2  -6   0   29.51    3.05
  -2  -6   0   25.59    3.06
   2   6   0   33.42    3.26
   2   6   0   29.08    1.97
   2   6   0   28.12    3.09
  -3  -6   0    0.70    0.74
  -3  -6   0   -0.44    0.83
  -3  -6   0   -0.03    1.01
   3   6   0    0.73    0.93
   3   6   0    0.20    0.65
  -4  -6   0    9.86    2.43
  -4  -6   0    8.87    1.85
  -4  -6   0    7.43    2.20
   4   6   0    8.45    2.12
   4   6   0    6.93    1.80
  -5  -6   0   14.34    3.08
  -5  -6   0   11.97    3.01
  -5  -6   0   10.68    2.22
   5   6   0   10.60    2.37
   5   6   0   10.58    2.63
  -6  -6   0    0.84    1.18
  -6  -6   0    1.04    1.39
  -6  -6   0    1.51    1.26
   6   6   0    2.00    1.73
   6   6   0    0.95    1.37
  -7  -6   0    0.33    1.47
  -7  -6   0    4.19    2.21
   7   6   0    2.75    1.85
   7   6   0    2.86    1.85
  -8  -6   0    0.84    1.78
  -8  -6   0    4.03    2.49
   8   6   0   -0.31    1.15
   8   6   0   -1.00    1.26
  -9  -6   0   -2.14    0.95
  -9  -6   0   -1.34    1.52
   9   6   0    0.52    1.56
   9   6   0   -0.06    1.96
  11  -7   0    2.92    2.49
  11  -7   0   -2.11    1.75
 -11   7   0   -0.41    2.07
 -11   7   0   -0.41    1.81
  10  -7   0    5.52    2.70
  10  -7   0    0.02    1.70
 -10   7   0    1.53    1.54
 -10   7   0    5.34    2.00
   9  -7   0   11.63    2.81
   9  -7   0   16.90    4.08
   9  -7   0    9.32    2.76
  -9   7   0   10.24    2.90
  -9   7   0   12.94    2.89
  -9   7   0   15.07    2.53
   8  -7   0    5.05    1.99
   8  -7   0    3.00    1.63
   8  -7   0    3.46    2.05
  -8   7   0    3.02    1.24
  -8   7   0    7.52    2.15
  -8   7   0    0.30    1.39
   7  -7   0    7.55    1.95
   7  -7   0    6.26    2.21
   7  -7   0   13.49    2.79
  -7   7   0   16.82    2.35
  -7   7   0   16.36    2.85
   6  -7   0    2.10    1.40
   6  -7   0    3.23    1.52
   6  -7   0    4.47    1.53
  -6   7   0    4.54    1.50
  -6   7   0    3.64    1.20
   5  -7   0    0.73    0.80
   5  -7   0   -0.56    0.74
   5  -7   0    0.36    0.59
  -5   7   0    0.85    0.70
  -5   7   0    0.08    0.69
   4  -7   0  104.14    6.94
   4  -7   0  112.30    6.53
   4  -7   0  107.33    7.20
  -4   7   0  109.58    7.12
  -4   7   0  112.81    6.04
  -4   7   0  119.34    6.59
   3  -7   0   17.02    2.51
   3  -7   0   16.21    1.86
   3  -7   0   16.67    2.34
  -3   7   0   17.72    1.79
  -3   7   0   15.15    2.00
  -3   7   0   17.60    2.47
  -3   7   0   15.90    1.58
   2  -7   0   33.40    2.14
   2  -7   0   25.66    2.92
   2  -7   0   21.64    2.84
  -2   7   0   26.13    2.73
  -2   7   0   32.28    3.29
  -2   7   0   31.97    2.13
   1  -7   0   30.20    2.22
   1  -7   0   29.70    3.25
   1  -7   0   30.52    3.04
  -1   7   0   31.31    3.08
  -1   7   0   33.91    2.33
  -1   7   0   28.37    2.92
   0  -7   0   14.14    1.82
   0  -7   0   13.94    2.25
   0  -7   0   10.22    1.56
   0   7   0   11.18    1.52
   0   7   0   17.19    2.01
   0   7   0   13.68    1.98
  -1  -7   0    9.31    1.92
  -1  -7   0    6.90    1.44
   1   7   0    7.70    1.52
   1   7   0    5.39    1.20
   1   7   0    5.15    1.05
  -2  -7   0   10.59    2.30
  -2  -7   0   14.76    2.38
   2   7   0   11.94    2.13
   2   7   0   13.56    2.20
   2   7   0   15.64    1.62
  -3  -7   0    6.49    1.94
  -3  -7   0    5.84    1.80
  -3  -7   0    3.29    1.29
   3   7   0    5.43    0.74
   3   7   0    3.58    1.53
   3   7   0    6.79    1.68
  -4  -7   0    1.02    1.31
  -4  -7   0    1.57    1.50
  -4  -7   0    0.49    0.93
   4   7   0    1.60    1.07
   4   7   0    0.11    1.08
  -5  -7   0   17.32    3.67
  -5  -7   0   21.01    3.77
  -5  -7   0   20.82    3.11
   5   7   0   18.94    3.50
   5   7   0   20.25    3.35
  -6  -7   0    1.16    1.78
  -6  -7   0   -1.67    0.85
   6   7   0   -1.28    0.93
   6   7   0    0.65    1.48
  -7  -7   0    7.67    2.64
  -7  -7   0    3.45    2.16
   7   7   0    6.04    2.44
   7   7   0   12.83    3.49
  -8  -7   0    0.02    2.25
  -8  -7   0   -0.84    1.86
   8   7   0    1.72    2.32
   8   7   0    0.64    1.78
  11  -8   0    6.29    3.03
 -11   8   0    0.73    1.65
  10  -8   0    3.17    2.30
  10  -8   0   -1.48    1.63
 -10   8   0    5.95    2.56
 -10   8   0    8.18    2.49
   9  -8   0    7.95    2.81
   9  -8   0   11.93    3.53
  -9   8   0    7.01    1.89
  -9   8   0    7.09    2.40
  -9   8   0    9.26    3.07
   8  -8   0   10.09    2.63
   8  -8   0    6.96    2.70
  -8   8   0    6.54    2.20
  -8   8   0    8.52    2.44
  -8   8   0    8.38    1.88
   7  -8   0    9.86    2.54
   7  -8   0    6.33    1.94
   7  -8   0   12.97    3.00
  -7   8   0   10.96    2.03
  -7   8   0   11.93    2.64
   6  -8   0    2.98    1.50
   6  -8   0    1.04    1.03
   6  -8   0    0.87    1.32
  -6   8   0    2.07    1.06
  -6   8   0    1.93    1.43
   5  -8   0    4.73    1.55
   5  -8   0    7.15    1.65
   5  -8   0    3.99    1.50
  -5   8   0    2.97    1.39
  -5   8   0    3.62    1.21
   4  -8   0   13.12    2.30
   4  -8   0   17.64    2.94
   4  -8   0   14.86    2.10
  -4   8   0   19.48    1.90
  -4   8   0   17.68    2.85
  -4   8   0   17.75    2.31
   3  -8   0   24.86    3.12
   3  -8   0   28.79    2.26
   3  -8   0   28.67    3.48
  -3   8   0   28.11    1.98
  -3   8   0   23.77    3.17
  -3   8   0   28.67    2.13
  -3   8   0   28.57    3.03
   2  -8   0   36.13    3.80
   2  -8   0   36.34    2.37
   2  -8   0   30.65    3.39
  -2   8   0   26.46    3.28
  -2   8   0   36.04    3.36
  -2   8   0   29.37    2.26
   1  -8   0    5.15    1.49
   1  -8   0    7.10    1.22
   1  -8   0    5.67    1.32
  -1   8   0    7.00    1.27
  -1   8   0    9.03    1.67
  -1   8   0    2.70    1.06
   0  -8   0   10.10    1.69
   0  -8   0   13.48    2.33
   0  -8   0   14.26    1.90
   0   8   0    7.93    1.67
   0   8   0   13.60    1.90
   0   8   0    9.76    1.54
  -1  -8   0    9.77    2.05
  -1  -8   0    9.62    1.80
  -1  -8   0   10.23    1.73
   1   8   0   10.77    1.63
   1   8   0    8.23    1.63
   1   8   0   10.90    2.05
  -2  -8   0   29.45    3.66
  -2  -8   0   38.58    4.58
   2   8   0   31.59    3.78
   2   8   0   32.88    2.46
   2   8   0   35.63    3.80
   2   8   0   34.76    2.37
  -3  -8   0    0.60    0.99
  -3  -8   0    0.06    0.88
   3   8   0   -0.35    0.29
   3   8   0   -0.62    0.83
   3   8   0   -0.46    0.51
  -4  -8   0    2.47    1.62
  -4  -8   0    1.39    1.80
   4   8   0    1.49    1.40
   4   8   0    4.71    1.61
  -5  -8   0    0.81    1.25
  -5  -8   0    1.83    1.72
  -5  -8   0    1.57    1.19
   5   8   0   -0.98    0.90
   5   8   0   -1.00    1.08
  -6  -8   0   17.24    3.78
  -6  -8   0   13.20    3.29
   6   8   0    3.32    1.74
   6   8   0    8.67    2.77
  -7  -8   0    0.33    1.67
  -7  -8   0   -0.77    1.40
   7   8   0    1.80    1.37
   7   8   0    0.13    1.32
  -8  -8   0    5.42    3.13
  -8  -8   0    7.98    3.01
   8   8   0    9.15    3.16
   8   8   0    2.01    2.65
  11  -9   0    3.44    2.55
  11  -9   0   -0.31    1.81
 -11   9   0    2.82    2.23
 -11   9   0    3.14    2.52
  10  -9   0   -0.21    1.17
  10  -9   0   -1.11    1.57
 -10   9   0    0.53    1.19
 -10   9   0   -0.21    1.27
   9  -9   0    2.62    1.86
   9  -9   0    2.09    1.63
  -9   9   0    1.60    1.31
  -9   9   0    2.90    2.14
  -9   9   0    1.13    1.52
   8  -9   0    7.95    2.79
   8  -9   0    8.49    2.33
  -8   9   0    8.25    2.36
  -8   9   0    9.15    1.97
   7  -9   0    3.38    1.53
   7  -9   0    0.94    1.08
   7  -9   0    1.72    1.38
  -7   9   0    2.08    1.47
  -7   9   0    5.26    1.50
   6  -9   0   22.06    3.78
   6  -9   0   16.75    2.70
   6  -9   0   13.09    2.88
  -6   9   0   13.76    2.84
  -6   9   0   12.44    2.23
   5  -9   0    5.16    1.78
   5  -9   0    3.00    1.23
   5  -9   0    4.09    1.64
  -5   9   0    5.00    1.66
  -5   9   0    5.22    1.38
   4  -9   0    0.80    0.86
   4  -9   0    1.71    0.82
   4  -9   0   -0.24    0.54
  -4   9   0    0.24    0.70
  -4   9   0    2.97    1.09
  -4   9   0    1.17    0.60
   3  -9   0    7.34    1.31
   3  -9   0    8.20    1.88
   3  -9   0    8.38    2.06
  -3   9   0    9.52    1.85
  -3   9   0    8.41    1.30
  -3   9   0    9.17    1.96
   2  -9   0   34.85    3.80
   2  -9   0   39.18    4.21
   2  -9   0   39.36    2.76
  -2   9   0   37.62    3.82
  -2   9   0   40.44    4.18
  -2   9   0   45.90    2.94
   1  -9   0    3.33    0.94
   1  -9   0    4.51    1.34
   1  -9   0    3.90    1.52
  -1   9   0    3.93    0.96
  -1   9   0    1.75    0.89
  -1   9   0    4.43    1.29
   0  -9   0    0.88    0.87
   0  -9   0    0.42    0.86
   0  -9   0    1.15    0.74
   0   9   0    3.28    1.06
   0   9   0    1.61    1.09
   0   9   0    1.35    0.72
  -1  -9   0   38.04    3.86
  -1  -9   0   42.42    3.84
  -1  -9   0   32.60    4.33
   1   9   0   38.43    3.77
   1   9   0   39.27    3.02
   1   9   0   33.05    3.95
  -2  -9   0    0.07    0.84
  -2  -9   0   -1.38    0.92
   2   9   0    0.16    0.84
   2   9   0   -0.56    0.74
   2   9   0    0.35    0.63
  -3  -9   0   30.04    4.62
  -3  -9   0   30.54    4.17
   3   9   0   36.76    4.35
   3   9   0   32.28    4.16
  -4  -9   0    4.46    2.03
  -4  -9   0    1.49    1.39
   4   9   0    0.90    1.10
  -5  -9   0   12.51    3.40
  -5  -9   0   19.48    4.01
   5   9   0   12.87    2.93
   5   9   0   15.82    3.51
  -6  -9   0    1.82    1.57
  -6  -9   0    0.52    1.28
   6   9   0   -0.88    1.59
   6   9   0    2.02    1.70
  -7  -9   0   -1.44    1.18
  -7  -9   0    0.36    1.33
   7   9   0   -0.09    1.68
   7   9   0   -1.33    1.75
  11 -10   0    6.54    3.23
  11 -10   0    8.29    3.97
 -11  10   0   11.15    3.90
 -11  10   0    8.07    2.73
  10 -10   0    2.76    2.00
  10 -10   0   -0.43    1.93
 -10  10   0    2.51    1.82
 -10  10   0    0.64    1.29
   9 -10   0    0.05    1.32
   9 -10   0   -1.61    1.36
  -9  10   0    0.56    1.90
  -9  10   0   -1.48    1.34
  -9  10   0    1.02    1.35
   8 -10   0    0.99    1.43
   8 -10   0    1.08    1.44
   8 -10   0    0.96    1.39
  -8  10   0    4.82    2.10
  -8  10   0    0.99    1.16
   7 -10   0    4.37    2.16
   7 -10   0    0.69    1.14
   7 -10   0    3.47    1.92
  -7  10   0    2.99    1.31
  -7  10   0    1.41    1.61
   6 -10   0    5.03    1.63
   6 -10   0    6.03    2.13
   6 -10   0    2.43    1.53
  -6  10   0    3.99    1.42
  -6  10   0    5.30    1.88
   5 -10   0    1.86    1.18
   5 -10   0   -0.82    0.87
   5 -10   0    1.99    1.04
  -5  10   0    0.50    0.84
  -5  10   0    0.11    0.78
   4 -10   0    4.32    1.12
   4 -10   0    2.92    1.50
   4 -10   0    1.29    1.00
  -4  10   0    2.59    1.25
  -4  10   0    2.02    1.15
  -4  10   0    1.68    0.71
   3 -10   0    0.47    0.56
   3 -10   0   -0.75    0.44
   3 -10   0    1.10    1.06
   3 -10   0    0.20    0.54
  -3  10   0    0.07    0.99
  -3  10   0    0.30    0.73
   2 -10   0   61.31    5.87
   2 -10   0   61.75    4.70
   2 -10   0   58.79    3.86
  -2  10   0   62.71    4.72
  -2  10   0   69.37    5.06
   1 -10   0    3.95    1.55
   1 -10   0    3.30    1.24
   1 -10   0    5.46    1.26
  -1  10   0    7.56    1.67
  -1  10   0    4.92    1.47
  -1  10   0    5.03    1.10
   0 -10   0   12.48    2.63
   0 -10   0   14.25    2.20
   0 -10   0   15.11    2.39
   0  10   0   17.58    2.28
   0  10   0   16.86    2.75
   0  10   0   16.13    2.45
  -1 -10   0   -0.87    0.62
  -1 -10   0    1.35    1.09
  -1 -10   0   -0.24    0.68
   1  10   0    0.03    0.64
   1  10   0    1.30    1.04
   1  10   0   -0.28    0.59
  -2 -10   0   -1.10    0.72
  -2 -10   0    0.87    1.12
  -2 -10   0   -0.11    0.79
   2  10   0    0.20    0.77
   2  10   0    0.59    0.76
   2  10   0    0.98    0.95
  -3 -10   0   -0.72    1.21
  -3 -10   0    0.49    1.04
   3  10   0    0.20    1.09
   3  10   0    1.23    1.28
  -4 -10   0    0.45    1.48
  -4 -10   0    1.53    1.54
   4  10   0    3.72    1.77
  -5 -10   0   -0.58    1.41
  -5 -10   0    1.50    1.89
   5  10   0    0.56    1.37
   5  10   0    0.26    1.01
  -6 -10   0    8.06    3.37
  -6 -10   0    6.24    2.80
   6  10   0    4.38    2.55
   6  10   0    0.79    1.66
  -7 -10   0    5.40    3.41
  -7 -10   0    4.59    2.84
   7  10   0    8.32    3.35
   7  10   0   19.52    4.43
  11 -11   0    3.88    2.52
  11 -11   0    6.23    2.88
 -11  11   0    1.98    2.57
 -11  11   0   10.83    3.25
  10 -11   0   -0.92    1.58
  10 -11   0   -1.20    1.38
 -10  11   0   -0.14    1.32
 -10  11   0   -1.09    1.56
   9 -11   0    2.21    2.04
   9 -11   0    2.40    1.99
  -9  11   0    1.64    1.46
  -9  11   0    2.04    1.73
   8 -11   0    1.69    1.89
   8 -11   0   -0.03    1.51
   8 -11   0   -1.79    1.05
  -8  11   0    0.76    1.15
  -8  11   0    1.63    1.62
   7 -11   0    4.29    2.04
   7 -11   0    1.56    1.32
   7 -11   0    2.01    1.45
  -7  11   0    1.01    1.63
   6 -11   0    8.04    2.01
   6 -11   0    9.22    2.40
   6 -11   0    8.70    2.64
  -6  11   0    5.79    2.07
  -6  11   0   10.41    2.18
   5 -11   0   16.45    3.41
   5 -11   0   19.76    3.42
   5 -11   0   22.04    2.81
  -5  11   0   16.32    3.14
  -5  11   0   18.46    2.86
   4 -11   0   -0.21    0.61
   4 -11   0   -0.36    0.56
   4 -11   0   -0.95    0.79
  -4  11   0   -0.95    0.72
  -4  11   0   -0.15    1.10
   3 -11   0    0.34    0.60
   3 -11   0    0.22    0.96
   3 -11   0   -0.72    0.83
   3 -11   0    0.61    0.70
  -3  11   0    1.37    0.90
  -3  11   0   -0.06    0.83
   2 -11   0    4.57    1.08
   2 -11   0    1.27    1.43
   2 -11   0    1.05    1.11
  -2  11   0    1.98    1.37
  -2  11   0    3.37    1.30
  -2  11   0    4.39    0.97
   1 -11   0   -0.21    0.74
   1 -11   0   -1.22    1.06
   1 -11   0   -0.60    0.64
  -1  11   0   -0.30    0.89
  -1  11   0   -0.99    0.59
  -1  11   0    0.50    0.60
   0 -11   0   16.38    3.20
   0 -11   0   19.78    2.68
   0 -11   0   22.31    3.03
   0  11   0   18.23    2.47
   0  11   0   17.00    2.63
   0  11   0   21.26    3.27
  -1 -11   0   -0.17    0.88
  -1 -11   0    1.40    1.19
  -1 -11   0    0.10    0.93
   1  11   0    0.15    0.71
   1  11   0    0.28    0.89
   1  11   0    0.41    1.13
  -2 -11   0    1.20    1.53
  -2 -11   0    0.72    1.14
  -2 -11   0    0.70    1.10
   2  11   0   -0.13    1.21
   2  11   0    1.78    1.33
   2  11   0    0.84    0.85
  -3 -11   0    6.37    2.13
  -3 -11   0    6.86    2.36
   3  11   0    4.17    1.78
   3  11   0    5.32    2.10
  -4 -11   0    0.31    1.59
  -4 -11   0    1.86    1.44
   4  11   0    1.12    1.68
  -5 -11   0    4.35    2.43
  -5 -11   0    8.93    3.07
   5  11   0    2.25    2.20
   5  11   0    4.25    2.04
  -6 -11   0    1.61    2.59
  -6 -11   0    6.95    2.94
   6  11   0    4.70    2.36
   6  11   0    4.25    2.44
  11 -12   0    0.40    2.02
  11 -12   0    3.59    3.18
 -11  12   0    2.20    1.91
 -11  12   0    0.17    2.43
  10 -12   0    0.53    1.92
  10 -12   0   -0.78    2.13
 -10  12   0   -0.16    1.56
 -10  12   0    1.31    1.93
   9 -12   0   -1.35    1.79
   9 -12   0   -0.39    1.61
  -9  12   0    0.51    1.92
  -9  12   0    1.09    1.56
   8 -12   0    0.00    1.23
   8 -12   0   -0.06    1.21
   8 -12   0    1.65    1.43
  -8  12   0   -0.09    1.08
  -8  12   0    1.29    1.89
   7 -12   0   20.81    3.96
   7 -12   0   13.85    3.63
   7 -12   0   23.99    3.52
  -7  12   0   12.83    3.17
  -7  12   0   22.08    3.32
   6 -12   0    2.66    1.56
   6 -12   0    1.55    1.77
   6 -12   0    2.02    1.31
  -6  12   0    1.94    1.49
  -6  12   0    1.29    1.42
   5 -12   0    7.96    1.82
   5 -12   0    8.91    2.49
   5 -12   0    6.13    2.42
  -5  12   0    5.33    1.85
  -5  12   0   10.40    2.69
   4 -12   0   15.95    3.22
   4 -12   0   22.96    3.58
   4 -12   0   18.04    2.41
  -4  12   0   24.76    3.91
  -4  12   0   17.31    2.96
   3 -12   0    0.84    0.73
   3 -12   0   -0.21    0.67
   3 -12   0    1.90    1.25
   3 -12   0   -0.02    0.62
  -3  12   0    0.91    1.11
  -3  12   0    0.11    0.52
  -3  12   0    0.38    1.00
   2 -12   0   -0.66    1.00
   2 -12   0    0.51    0.79
   2 -12   0   -0.75    0.86
  -2  12   0   -0.12    0.70
  -2  12   0    0.25    0.90
  -2  12   0   -0.07    0.66
   1 -12   0   17.34    3.27
   1 -12   0   15.82    2.70
   1 -12   0   19.69    2.56
  -1  12   0   14.87    2.98
  -1  12   0   18.90    2.46
  -1  12   0   18.62    2.94
   0 -12   0   -0.34    0.82
   0 -12   0   -0.25    0.71
   0 -12   0    0.89    1.16
   0  12   0   -1.14    0.93
   0  12   0   -0.37    0.68
   0  12   0   -0.67    0.83
  -1 -12   0   -1.36    0.72
  -1 -12   0   -1.29    0.84
  -1 -12   0   -0.37    1.05
   1  12   0   -1.43    0.81
   1  12   0    0.10    0.82
   1  12   0    0.73    1.12
  -2 -12   0   -0.03    1.22
  -2 -12   0    0.96    1.29
  -2 -12   0    0.27    1.30
   2  12   0    4.85    1.81
   2  12   0    1.14    1.30
  -3 -12   0   -0.44    1.70
  -3 -12   0    1.91    1.70
   3  12   0    1.03    1.16
   3  12   0    0.55    1.35
  -4 -12   0    1.10    1.77
  -4 -12   0   -0.64    1.83
   4  12   0   -0.25    1.17
   4  12   0   -0.46    1.39
  -5 -12   0   -2.01    2.03
  -5 -12   0    0.23    1.71
   5  12   0    0.95    1.26
   5  12   0    0.17    1.20
  10 -13   0    4.15    3.22
 -10  13   0    3.59    2.17
 -10  13   0    2.60    2.60
   9 -13   0    0.85    2.24
  -9  13   0    0.53    1.30
   8 -13   0    2.88    1.96
   8 -13   0   -0.54    1.06
   8 -13   0    2.22    2.21
  -8  13   0    1.82    1.94
  -8  13   0   -0.08    1.05
   7 -13   0   14.37    3.52
   7 -13   0   14.82    2.96
   7 -13   0   15.48    3.38
  -7  13   0   18.34    3.21
   6 -13   0    9.42    2.73
   6 -13   0    6.94    2.72
   6 -13   0   10.40    2.24
  -6  13   0    8.40    2.69
  -6  13   0    4.58    1.89
   5 -13   0   15.27    2.32
   5 -13   0    9.42    2.60
   5 -13   0   14.87    3.43
  -5  13   0   19.63    3.13
  -5  13   0    5.49    2.05
   4 -13   0   13.03    2.93
   4 -13   0   11.98    2.87
  -4  13   0    8.84    2.53
  -4  13   0   10.80    2.40
   3 -13   0    6.32    2.27
   3 -13   0    5.57    1.90
  -3  13   0    5.20    1.83
  -3  13   0    7.89    2.08
   2 -13   0    5.98    1.97
   2 -13   0    8.74    2.48
   2 -13   0    4.19    1.27
  -2  13   0    3.68    1.72
  -2  13   0   10.33    2.35
   1 -13   0   -0.69    1.39
   1 -13   0   -0.17    0.76
  -1  13   0   -0.76    0.71
  -1  13   0   -2.17    0.97
  -1  13   0    1.09    0.96
   0 -13   0   30.46    4.84
   0 -13   0   34.62    4.24
   0 -13   0   35.40    4.11
   0  13   0   29.20    4.40
   0  13   0   35.90    3.98
   0  13   0   42.71    4.63
  -1 -13   0    5.97    1.82
  -1 -13   0    2.62    2.03
  -1 -13   0    6.96    2.01
   1  13   0    5.40    1.83
   1  13   0    2.95    1.67
   1  13   0    4.43    1.54
  -2 -13   0    1.27    1.42
  -2 -13   0    0.60    1.71
   2  13   0   -0.18    1.39
   2  13   0   -1.21    1.23
  -3 -13   0   10.76    3.00
  -3 -13   0    7.04    2.78
   3  13   0   15.24    3.43
   3  13   0   14.58    3.38
  -4 -13   0   -0.33    1.42
  -4 -13   0   -2.07    1.47
   4  13   0   -0.45    1.40
   4  13   0    2.17    2.02
  -5 -13   0    1.31    2.29
  -5 -13   0    3.69    2.55
   5  13   0    4.79    2.67
   5  13   0    1.21    2.37
  10 -14   0    2.76    2.91
 -10  14   0    5.58    2.77
 -10  14   0    4.78    2.57
   9 -14   0    2.51    2.49
  -9  14   0    4.76    2.88
   8 -14   0    7.53    2.64
   8 -14   0    2.04    1.72
  -8  14   0    1.73    1.64
  -8  14   0    1.24    1.78
   7 -14   0   -0.97    1.43
   7 -14   0    0.81    1.31
  -7  14   0    1.68    1.56
  -7  14   0   -1.09    0.93
   6 -14   0   -2.87    1.21
   6 -14   0   -1.15    0.81
  -6  14   0    1.37    1.66
  -6  14   0    1.12    1.45
   5 -14   0   -1.50    1.37
   5 -14   0    0.51    1.59
  -5  14   0    0.50    1.20
  -5  14   0   -1.56    0.95
   4 -14   0   -0.46    0.92
   4 -14   0    0.54    1.50
  -4  14   0   -0.01    1.49
  -4  14   0    0.14    0.97
   3 -14   0    3.60    1.81
   3 -14   0    8.30    2.31
  -3  14   0    5.35    2.07
  -3  14   0    2.89    1.47
   2 -14   0   -1.39    1.33
   2 -14   0    1.37    1.45
  -2  14   0    0.85    0.93
  -2  14   0    0.45    1.52
   1 -14   0    0.94    1.15
   1 -14   0    0.11    1.54
  -1  14   0    2.39    1.43
  -1  14   0    2.05    1.51
   0 -14   0    1.12    1.19
   0 -14   0   -0.70    1.54
   0  14   0    0.17    1.04
   0  14   0    0.78    1.16
  -1 -14   0    3.04    1.67
  -1 -14   0    3.03    2.31
   1  14   0    3.96    2.35
  -2 -14   0    1.51    1.57
  -2 -14   0   -1.22    1.65
   2  14   0    1.58    2.06
   2  14   0   -0.49    1.37
  -3 -14   0    1.87    2.45
  -3 -14   0    1.14    1.76
   3  14   0    3.72    2.30
   3  14   0    2.27    1.71
  -4 -14   0   -0.64    2.20
  -4 -14   0    1.40    3.27
   4  14   0   -2.71    1.56
   4  14   0    4.30    2.53
   9 -15   0    3.67    2.56
   9 -15   0    0.66    2.77
  -9  15   0    3.10    2.71
   8 -15   0    4.67    2.42
   8 -15   0    8.24    3.54
  -8  15   0    0.15    1.72
  -8  15   0    4.95    2.50
   7 -15   0    6.34    2.48
   7 -15   0    4.65    2.32
  -7  15   0    4.21    2.46
  -7  15   0    8.52    2.57
   6 -15   0    6.79    2.87
   6 -15   0    6.12    2.77
  -6  15   0    7.10    2.65
  -6  15   0   11.95    2.70
   5 -15   0    2.11    1.75
   5 -15   0    9.59    2.92
  -5  15   0    2.08    1.91
  -5  15   0    6.28    2.45
   4 -15   0    7.16    2.77
   4 -15   0    7.21    2.44
  -4  15   0    6.91    2.34
  -4  15   0    7.69    2.36
   3 -15   0    2.98    1.75
   3 -15   0    4.77    2.15
  -3  15   0    5.33    2.26
  -3  15   0    5.53    2.22
   2 -15   0    2.70    1.80
   2 -15   0    1.90    1.73
  -2  15   0    2.30    1.75
  -2  15   0    5.06    2.08
   1 -15   0    1.63    1.46
   1 -15   0    2.60    1.73
  -1  15   0    1.48    1.57
  -1  15   0   -0.57    0.87
   0 -15   0    5.54    2.90
   0  15   0    4.44    2.32
   0  15   0    3.99    2.04
  -1 -15   0    1.18    1.97
   1  15   0   -0.22    1.82
  -2 -15   0   10.36    3.44
   2  15   0   17.90    4.11
  -3 -15   0    3.63    2.97
   3  15   0    8.68    3.23
   9 -16   0    2.24    2.64
   9 -16   0    1.63    1.80
  -9  16   0    0.33    2.37
   8 -16   0   -1.14    1.14
   8 -16   0    2.23    2.56
  -8  16   0    2.43    2.12
  -8  16   0    1.19    1.89
   7 -16   0    3.43    2.24
   7 -16   0    1.82    2.32
  -7  16   0    6.15    2.74
  -7  16   0    0.05    1.64
   6 -16   0    3.46    1.97
   6 -16   0   -0.46    1.20
  -6  16   0   -1.31    1.05
  -6  16   0   -0.82    1.61
   5 -16   0    1.89    1.72
   5 -16   0    4.99    2.22
  -5  16   0    5.67    2.58
  -5  16   0    1.10    1.97
   4 -16   0    1.25    1.82
   4 -16   0   -0.38    1.48
  -4  16   0   -2.08    1.13
  -4  16   0    0.78    1.69
   3 -16   0    4.21    2.21
   3 -16   0    5.15    2.64
  -3  16   0    3.81    1.98
  -3  16   0    2.35    1.66
   2 -16   0   15.25    3.32
  -2  16   0    7.11    2.44
  -2  16   0   10.29    2.93
   1 -16   0   10.35    3.36
  -1  16   0    7.47    2.53
  -1  16   0    5.10    2.31
   0 -16   0    3.83    2.71
   0  16   0   -1.59    1.04
  -1 -16   0    5.53    2.64
   1  16   0    5.38    2.82
  -2 -16   0   -0.56    2.18
   2  16   0    1.18    1.82
   8 -17   0    0.50    1.59
   8 -17   0   -0.15    2.21
  -8  17   0   -1.41    2.11
  -8  17   0   -0.77    1.87
   7 -17   0    4.35    2.55
   7 -17   0    3.46    2.19
  -7  17   0    1.72    2.33
  -7  17   0    1.77    1.68
   6 -17   0   27.34    5.49
   6 -17   0   44.20    6.26
  -6  17   0   37.42    5.86
  -6  17   0   41.00    5.65
   5 -17   0   -2.42    1.62
   5 -17   0    0.61    1.41
  -5  17   0    1.65    1.96
  -5  17   0    1.22    1.62
   4 -17   0    0.34    1.73
   4 -17   0    1.64    2.07
  -4  17   0    1.59    1.78
  -4  17   0   -0.03    1.57
   3 -17   0   -1.66    0.94
   3 -17   0   -1.17    1.51
  -3  17   0   -1.02    1.49
  -3  17   0   -0.98    1.12
  -2  17   0   -2.30    1.27
  -2  17   0    0.63    1.55
   1 -17   0   -0.97    2.17
  -1  17   0    1.01    1.58
   0 -17   0   -2.64    1.87
   0  17   0    1.51    1.65
  -1 -17   0    0.74    2.21
   1  17   0    5.68    2.97
   7 -18   0   21.73    5.03
   7 -18   0   15.30    4.31
  -7  18   0   14.15    3.81
  -7  18   0   19.59    4.30
   6 -18   0    0.34    1.32
   6 -18   0    4.67    2.43
  -6  18   0   -2.25    1.77
  -6  18   0   -1.67    1.46
   5 -18   0    1.25    2.28
   5 -18   0   -0.25    1.55
  -5  18   0    0.18    2.08
  -5  18   0   -1.18    0.96
   4 -18   0   -1.35    1.21
   4 -18   0   -0.10    2.14
  -4  18   0    0.00    1.39
  -4  18   0   -1.80    1.21
   3 -18   0   -0.86    1.81
  -3  18   0    1.55    2.29
  -3  18   0   -1.11    1.89
   2 -18   0    7.43    3.07
  -2  18   0   13.10    3.67
  -2  18   0    6.45    2.63
   1 -18   0    3.28    3.10
  -1  18   0    0.16    1.62
  -4  19  -1    0.07    1.77
  -4  19  -1    1.55    2.24
  -1  18  -1    6.40    3.02
   1 -18   1    1.18    2.04
  -2  18  -1    5.44    2.68
  -2  18  -1    0.53    1.97
   2 -18   1    5.24    2.69
  -3  18  -1   -1.99    0.97
  -3  18  -1    7.35    2.69
   3 -18   1   -0.85    2.17
  -4  18  -1    2.13    2.16
  -4  18  -1    1.36    1.76
   4 -18   1   -2.67    2.40
   4 -18   1    1.45    2.37
  -5  18  -1    2.45    2.25
  -5  18  -1    0.17    1.90
   5 -18   1   -0.86    1.76
   5 -18   1   -2.23    1.59
  -6  18  -1   -1.36    1.11
  -6  18  -1    1.71    2.10
   6 -18   1    0.96    2.12
   6 -18   1   -1.14    1.22
  -7  18  -1    1.48    2.19
  -7  18  -1   -1.91    1.68
   7 -18   1   -0.32    1.37
   7 -18   1   -1.42    1.32
   1  17  -1    1.78    1.99
  -1 -17   1   -0.35    2.44
   0  17  -1   -0.01    2.13
   0 -17   1    2.05    1.97
  -1  17  -1    4.17    2.52
  -1  17  -1   -0.66    1.48
   1 -17   1    0.89    1.71
  -2  17  -1    1.30    1.70
  -2  17  -1    0.78    1.83
  -3  17  -1   -1.53    1.16
  -3  17  -1   -1.71    0.85
   3 -17   1   -0.41    1.72
   3 -17   1    0.37    1.60
  -4  17  -1   -1.24    1.30
  -4  17  -1    0.58    1.96
   4 -17   1    0.20    1.87
   4 -17   1   -0.55    1.36
  -5  17  -1   -0.19    1.12
  -5  17  -1    0.54    1.77
   5 -17   1    3.28    2.17
   5 -17   1    3.15    2.21
  -6  17  -1    5.07    2.38
  -6  17  -1    5.28    2.57
   6 -17   1    9.01    3.30
   6 -17   1    8.96    2.76
  -7  17  -1    0.27    2.01
  -7  17  -1   -0.84    1.80
   7 -17   1   -0.22    1.50
  -8  17  -1    1.52    2.22
  -8  17  -1   -0.74    2.09
   8 -17   1    6.89    3.12
   8 -17   1   -2.02    1.89
   2  16  -1    9.59    3.41
  -2 -16   1    9.86    3.83
   1  16  -1   -0.30    1.27
  -1 -16   1   -1.50    1.25
   0  16  -1    6.98    2.95
   0 -16   1   10.78    3.30
  -1  16  -1    4.59    2.10
  -1  16  -1    4.17    2.62
   1 -16   1    3.70    2.47
  -2  16  -1    4.29    2.25
  -2  16  -1    5.63    2.26
   2 -16   1    3.85    2.13
  -3  16  -1   -2.30    1.09
  -3  16  -1    1.30    1.84
   3 -16   1   -0.25    1.30
   3 -16   1   -0.26    1.30
  -4  16  -1    8.35    2.43
  -4  16  -1    7.02    2.57
   4 -16   1    2.46    1.79
   4 -16   1    4.25    2.14
  -5  16  -1    1.97    2.08
  -5  16  -1    3.76    2.30
   5 -16   1    3.48    2.34
   5 -16   1   -0.84    1.77
  -6  16  -1   12.83    3.12
  -6  16  -1    5.48    2.34
   6 -16   1    8.02    3.02
   6 -16   1    7.99    2.91
  -7  16  -1    5.48    2.32
  -7  16  -1    3.65    2.00
   7 -16   1    3.86    2.19
   7 -16   1    9.63    3.38
  -8  16  -1    4.30    2.23
  -8  16  -1    3.13    2.21
   8 -16   1    4.48    2.84
   8 -16   1    7.97    3.20
  -9  16  -1    0.19    2.34
   9 -16   1    3.09    2.82
   3  15  -1    9.98    3.03
  -3 -15   1   10.04    3.59
   2  15  -1   -1.04    1.62
  -2 -15   1    0.59    2.34
   1  15  -1    2.89    1.78
  -1 -15   1    7.24    2.76
   0  15  -1    2.71    1.71
   0  15  -1    4.36    1.92
   0 -15   1    1.58    1.69
  -1  15  -1    0.58    1.56
  -1  15  -1   -0.84    0.96
   1 -15   1   -1.44    0.98
   1 -15   1    0.14    1.60
  -2  15  -1    4.06    2.03
  -2  15  -1    4.97    2.05
   2 -15   1    4.54    1.90
  -3  15  -1   -0.18    1.30
  -3  15  -1    1.83    1.58
   3 -15   1    0.00    1.19
   3 -15   1   -1.31    1.33
  -4  15  -1    9.78    2.70
  -4  15  -1   10.69    2.88
   4 -15   1    9.12    2.89
   4 -15   1    8.29    2.71
  -5  15  -1    3.63    1.99
  -5  15  -1    1.76    1.70
   5 -15   1    6.35    2.41
   5 -15   1    7.43    2.98
  -6  15  -1    3.25    1.45
  -6  15  -1    0.87    1.38
   6 -15   1    0.20    1.52
   6 -15   1    0.73    1.41
  -7  15  -1   -0.86    1.19
  -7  15  -1    0.09    1.16
   7 -15   1   -1.23    1.98
   7 -15   1    0.91    1.84
  -8  15  -1    0.14    1.46
  -8  15  -1   -0.08    1.32
   8 -15   1   -0.46    1.94
   8 -15   1   -1.21    1.58
  -9  15  -1    6.92    2.85
   9 -15   1    7.06    3.29
   4  14  -1   -1.43    1.10
   4  14  -1    4.62    2.67
  -4 -14   1    1.30    2.29
  -4 -14   1    1.23    1.88
   3  14  -1    2.88    1.93
   3  14  -1   -0.22    1.86
  -3 -14   1   -1.01    1.90
  -3 -14   1   -0.58    1.53
   2  14  -1   18.39    4.56
   2  14  -1   16.56    3.63
  -2 -14   1   17.20    4.00
  -2 -14   1   15.51    3.31
   1  14  -1    3.92    1.93
  -1 -14   1    4.55    1.87
  -1 -14   1    2.18    1.60
   0  14  -1    0.32    1.10
   0  14  -1    2.04    1.40
   0 -14   1    1.16    1.25
   0 -14   1   -0.87    1.25
   0 -14   1   -0.52    1.07
  -1  14  -1    2.32    1.59
  -1  14  -1    0.03    1.29
   1 -14   1   -0.06    0.98
   1 -14   1   -0.32    0.98
   1 -14   1   -0.21    0.96
  -2  14  -1    1.67    1.29
  -2  14  -1    3.02    1.63
   2 -14   1    2.45    1.34
   2 -14   1    1.21    1.37
   2 -14   1    1.94    1.65
  -3  14  -1    3.22    1.97
   3 -14   1    3.18    1.91
   3 -14   1    9.91    2.48
  -4  14  -1    3.29    1.78
  -4  14  -1    1.52    1.39
   4 -14   1    1.14    1.33
   4 -14   1    3.92    1.66
  -5  14  -1   22.48    3.60
  -5  14  -1   25.17    4.40
   5 -14   1   16.72    3.71
   5 -14   1   20.46    3.75
  -6  14  -1    4.86    1.95
  -6  14  -1    3.76    1.88
   6 -14   1    1.65    2.23
   6 -14   1    5.23    2.34
  -7  14  -1   -1.62    1.27
  -7  14  -1   -0.18    1.03
   7 -14   1   -0.22    1.52
   7 -14   1   -1.03    0.92
  -8  14  -1   13.59    3.01
  -8  14  -1    8.74    3.10
   8 -14   1    9.47    3.23
   8 -14   1   15.20    4.22
  -9  14  -1   -0.46    1.30
   9 -14   1    4.01    2.74
 -10  14  -1    1.03    1.65
 -10  14  -1   -0.50    2.25
  10 -14   1    0.93    1.78
   5  13  -1   -0.33    1.68
   5  13  -1   -0.66    1.21
  -5 -13   1   -1.23    2.28
  -5 -13   1    0.69    1.96
   4  13  -1    5.56    2.66
   4  13  -1    1.74    2.08
  -4 -13   1    4.59    2.26
  -4 -13   1    4.52    2.28
   3  13  -1   10.83    2.89
   3  13  -1    9.91    2.71
  -3 -13   1   10.75    2.94
  -3 -13   1    9.53    3.21
   2  13  -1    0.30    1.18
   2  13  -1   -1.43    1.07
  -2 -13   1    0.93    1.35
  -2 -13   1    0.69    1.34
   1  13  -1    1.16    1.53
   1  13  -1    1.95    1.35
   1  13  -1    4.29    1.57
  -1 -13   1    1.50    1.41
  -1 -13   1    0.13    1.82
  -1 -13   1   -1.20    0.86
   0  13  -1    6.91    2.14
   0  13  -1    5.57    1.59
   0  13  -1    7.81    2.12
   0 -13   1    9.20    2.10
   0 -13   1   11.50    2.39
   0 -13   1   13.27    3.19
  -1  13  -1   -0.37    1.07
  -1  13  -1   -0.51    0.89
  -1  13  -1   -1.07    1.16
   1 -13   1   -0.32    0.82
   1 -13   1   -2.43    0.95
   1 -13   1    2.02    1.19
  -2  13  -1   14.45    2.74
  -2  13  -1   10.57    2.32
   2 -13   1   10.83    1.92
   2 -13   1   10.06    2.35
   2 -13   1    4.67    1.91
  -3  13  -1   59.96    6.27
  -3  13  -1   65.02    6.12
   3 -13   1   67.30    6.36
   3 -13   1   55.35    6.45
   3 -13   1   65.40    4.40
   3 -13   1   61.18    4.29
  -4  13  -1    9.17    2.49
  -4  13  -1   17.94    3.01
   4 -13   1   15.03    3.27
   4 -13   1   17.04    2.43
   4 -13   1   22.64    3.70
  -5  13  -1   12.02    3.05
  -5  13  -1    9.65    2.39
   5 -13   1   11.16    2.63
   5 -13   1    3.35    2.12
   5 -13   1    8.41    2.03
  -6  13  -1    1.52    1.38
  -6  13  -1    5.43    2.26
   6 -13   1    3.72    1.59
   6 -13   1    8.10    2.52
   6 -13   1    3.63    2.03
  -7  13  -1    2.47    1.74
  -7  13  -1    7.26    2.21
   7 -13   1    3.21    2.02
   7 -13   1    7.23    2.67
   7 -13   1    2.94    1.89
  -8  13  -1    0.73    1.39
  -8  13  -1    2.24    2.16
   8 -13   1    0.29    1.28
   8 -13   1   -0.48    1.27
   8 -13   1    1.99    2.14
  -9  13  -1    0.54    1.70
   9 -13   1   -0.62    1.36
   9 -13   1   -0.58    1.55
 -10  13  -1   -0.19    2.16
 -10  13  -1   -0.66    1.30
  10 -13   1   -1.05    1.68
  10 -13   1    1.58    2.39
   6  12  -1   -2.76    1.50
   6  12  -1    3.33    2.79
  -6 -12   1    2.37    2.77
  -6 -12   1    2.02    2.41
   5  12  -1   14.16    3.61
   5  12  -1    6.44    2.66
  -5 -12   1    7.08    2.91
  -5 -12   1    7.88    3.26
   4  12  -1    6.70    2.73
   4  12  -1    6.49    2.54
  -4 -12   1    6.00    2.83
  -4 -12   1    2.51    2.06
   3  12  -1   14.77    3.09
   3  12  -1   17.76    3.48
  -3 -12   1    7.05    2.50
  -3 -12   1    8.93    2.66
   2  12  -1    1.51    1.23
   2  12  -1    0.35    0.94
  -2 -12   1   -1.83    1.19
  -2 -12   1   -0.75    1.00
   1  12  -1   11.78    2.18
   1  12  -1   16.76    3.03
   1  12  -1   10.83    2.19
  -1 -12   1    8.70    2.52
  -1 -12   1   13.60    2.46
  -1 -12   1   16.23    2.86
   0  12  -1    3.90    1.38
   0  12  -1    2.50    1.20
   0  12  -1    1.53    1.12
   0 -12   1    2.98    1.70
   0 -12   1    2.78    1.39
   0 -12   1    4.68    1.49
  -1  12  -1    3.93    1.47
  -1  12  -1    2.69    1.07
  -1  12  -1    1.64    1.42
   1 -12   1    3.20    1.44
   1 -12   1    1.89    1.31
   1 -12   1    3.65    1.33
  -2  12  -1    0.00    0.82
  -2  12  -1    0.16    0.80
  -2  12  -1    0.37    0.55
   2 -12   1    1.52    0.90
   2 -12   1    1.84    1.54
   2 -12   1    0.73    0.96
  -3  12  -1    2.30    1.42
  -3  12  -1    3.37    1.44
   3 -12   1    0.90    1.27
   3 -12   1    5.80    1.80
   3 -12   1    6.95    1.38
   3 -12   1    2.66    1.01
  -4  12  -1   14.08    3.01
  -4  12  -1   13.66    2.61
   4 -12   1   14.86    2.26
   4 -12   1   19.60    3.52
   4 -12   1   11.37    2.60
  -5  12  -1    8.76    2.62
  -5  12  -1    8.14    2.09
   5 -12   1   10.39    2.64
   5 -12   1   11.92    2.26
   5 -12   1    7.57    2.40
  -6  12  -1   -0.46    0.63
  -6  12  -1   -0.16    1.25
   6 -12   1   -1.14    0.73
   6 -12   1    0.00    1.18
   6 -12   1    0.82    1.19
  -7  12  -1    0.95    1.73
  -7  12  -1   -0.64    0.99
   7 -12   1    0.34    1.24
   7 -12   1    1.97    1.64
   7 -12   1   -0.71    1.32
  -8  12  -1    1.01    1.31
  -8  12  -1    1.03    1.37
   8 -12   1    1.72    1.73
   8 -12   1    2.86    2.46
  -9  12  -1    9.01    3.03
  -9  12  -1    4.66    2.10
   9 -12   1    6.98    2.96
   9 -12   1   12.06    3.18
 -10  12  -1    1.37    1.73
 -10  12  -1   -1.31    1.97
  10 -12   1   -0.95    1.76
  10 -12   1    0.59    1.95
 -11  12  -1    2.33    2.20
 -11  12  -1    1.60    2.41
  11 -12   1    0.80    2.67
  11 -12   1    4.64    2.95
   6  11  -1    7.43    2.88
   6  11  -1   14.24    3.61
  -6 -11   1   10.09    3.55
  -6 -11   1   20.29    4.39
   5  11  -1   -0.62    1.42
   5  11  -1    0.99    1.44
  -5 -11   1   -0.59    0.99
  -5 -11   1    0.37    1.15
   4  11  -1    0.71    1.53
   4  11  -1    2.79    1.58
  -4 -11   1    1.00    1.51
  -4 -11   1    2.15    1.71
   3  11  -1    0.29    1.14
   3  11  -1    0.37    1.26
  -3 -11   1    1.20    1.79
   2  11  -1   -0.08    0.76
   2  11  -1    0.39    1.15
   2  11  -1    0.75    1.04
  -2 -11   1   -0.44    0.78
  -2 -11   1    1.25    1.15
  -2 -11   1    0.29    0.95
   1  11  -1    0.42    0.83
   1  11  -1    0.28    0.91
   1  11  -1   -0.31    0.80
  -1 -11   1    1.22    1.41
  -1 -11   1    0.27    0.84
  -1 -11   1   -0.50    0.78
   0  11  -1    0.36    0.76
   0  11  -1    2.15    0.97
   0  11  -1    2.15    1.27
   0 -11   1    0.62    0.92
   0 -11   1    1.16    1.07
   0 -11   1   -0.68    0.75
  -1  11  -1    9.00    2.08
  -1  11  -1    8.48    1.80
  -1  11  -1    5.59    1.20
   1 -11   1   10.31    1.83
   1 -11   1    6.69    1.71
   1 -11   1   10.17    2.43
  -2  11  -1    0.58    1.03
  -2  11  -1    1.41    0.63
  -2  11  -1    0.11    0.59
   2 -11   1   -1.04    1.05
   2 -11   1    0.40    0.91
   2 -11   1    0.59    0.68
  -3  11  -1    0.82    0.35
  -3  11  -1   -0.95    0.54
  -3  11  -1   -0.89    0.48
   3 -11   1    0.45    0.72
   3 -11   1    0.27    0.64
   3 -11   1   -0.08    0.56
   3 -11   1    0.19    0.86
  -4  11  -1   20.09    2.95
  -4  11  -1   18.42    3.17
   4 -11   1   23.30    2.79
   4 -11   1   27.63    3.76
  -5  11  -1   14.48    3.05
  -5  11  -1   20.21    2.85
   5 -11   1   14.29    2.42
   5 -11   1   10.38    2.75
   5 -11   1   19.58    3.41
  -6  11  -1    1.76    1.68
  -6  11  -1    1.39    1.07
   6 -11   1    2.13    1.48
   6 -11   1    3.23    1.52
   6 -11   1    1.15    1.42
  -7  11  -1    0.04    0.80
  -7  11  -1    1.06    1.11
   7 -11   1   -0.62    0.98
   7 -11   1   -1.23    1.10
   7 -11   1   -0.67    1.37
  -8  11  -1   12.83    2.41
  -8  11  -1    9.47    2.94
   8 -11   1   11.97    2.82
   8 -11   1    8.91    2.99
  -9  11  -1   -0.78    1.01
  -9  11  -1   -0.73    1.47
   9 -11   1    0.73    1.68
   9 -11   1   -0.57    1.70
 -10  11  -1   -1.69    1.79
 -10  11  -1    3.81    2.11
  10 -11   1    0.87    1.96
  10 -11   1   -0.98    2.23
 -11  11  -1    0.66    2.09
 -11  11  -1    0.76    1.63
  11 -11   1    0.87    2.44
  11 -11   1    0.94    2.27
   7  10  -1    7.37    3.01
   7  10  -1   11.48    3.60
  -7 -10   1    7.00    3.03
  -7 -10   1    5.34    3.10
   6  10  -1    3.76    2.30
   6  10  -1    2.74    2.09
  -6 -10   1    1.39    1.84
  -6 -10   1    4.56    2.40
   5  10  -1   -0.67    1.33
   5  10  -1    0.29    1.32
  -5 -10   1    0.40    1.41
  -5 -10   1    2.78    2.11
   4  10  -1    0.01    0.83
   4  10  -1    2.19    1.43
  -4 -10   1    0.47    0.98
  -4 -10   1   -0.85    1.53
   3  10  -1   -1.17    0.92
   3  10  -1    0.13    0.89
  -3 -10   1   -0.11    0.98
  -3 -10   1    0.23    0.88
  -3 -10   1    0.81    1.32
   2  10  -1    1.89    1.17
   2  10  -1    3.05    1.34
   2  10  -1    3.26    1.05
  -2 -10   1    0.58    0.82
  -2 -10   1   -0.13    0.94
  -2 -10   1    2.30    1.34
   1  10  -1   53.89    3.81
   1  10  -1   37.07    4.39
   1  10  -1   44.88    4.35
  -1 -10   1   52.36    3.81
  -1 -10   1   50.48    4.79
  -1 -10   1   36.49    4.76
   0  10  -1    2.79    1.04
   0  10  -1    2.68    1.16
   0  10  -1    2.72    1.28
   0 -10   1    4.30    1.35
   0 -10   1    4.15    1.29
   0 -10   1    2.91    1.36
  -1  10  -1   24.27    3.24
  -1  10  -1   25.98    3.33
  -1  10  -1   31.58    2.34
   1 -10   1   31.20    3.08
   1 -10   1   30.35    3.35
   1 -10   1   30.22    3.91
  -2  10  -1   33.51    3.60
  -2  10  -1   29.62    2.00
  -2  10  -1   27.32    3.52
   2 -10   1   31.69    3.52
   2 -10   1   27.86    2.80
   2 -10   1   27.86    3.82
  -3  10  -1   -0.01    0.71
  -3  10  -1    0.14    0.86
  -3  10  -1    0.63    0.36
   3 -10   1    0.54    0.99
   3 -10   1    0.91    0.70
   3 -10   1    1.59    0.92
   3 -10   1   -0.67    0.47
  -4  10  -1    4.12    1.56
  -4  10  -1    1.51    0.89
  -4  10  -1    2.45    0.52
   4 -10   1    2.82    1.03
   4 -10   1    0.78    1.19
   4 -10   1    0.84    0.83
  -5  10  -1    9.65    1.92
  -5  10  -1   11.83    2.67
   5 -10   1   11.28    2.45
   5 -10   1    7.80    2.29
   5 -10   1    8.07    1.87
  -6  10  -1   -1.02    0.66
  -6  10  -1    0.72    0.74
   6 -10   1    0.02    0.78
   6 -10   1    0.45    1.08
   6 -10   1    0.10    1.01
  -7  10  -1    0.15    0.78
  -7  10  -1    0.05    1.28
   7 -10   1    0.93    1.20
   7 -10   1    0.36    1.15
   7 -10   1   -0.15    1.17
  -8  10  -1   -0.16    1.02
  -8  10  -1    1.21    1.19
   8 -10   1    2.14    1.55
   8 -10   1    1.50    2.02
  -9  10  -1    1.43    1.62
  -9  10  -1    1.61    1.60
   9 -10   1    2.16    1.81
   9 -10   1   -0.07    1.44
 -10  10  -1    7.17    2.91
 -10  10  -1    1.47    1.85
  10 -10   1    3.67    2.42
  10 -10   1    1.91    1.80
 -11  10  -1    6.59    3.08
 -11  10  -1   13.98    3.43
  11 -10   1    9.85    3.94
  11 -10   1    6.43    2.81
   8   9  -1   -0.22    1.86
   8   9  -1    0.54    1.49
  -8  -9   1    1.43    1.87
  -8  -9   1   -0.37    2.01
   7   9  -1   -1.37    1.83
   7   9  -1    1.79    2.20
  -7  -9   1    2.28    2.49
  -7  -9   1    1.85    1.94
   6   9  -1   -0.17    1.53
   6   9  -1    1.90    1.69
  -6  -9   1   -1.01    0.95
  -6  -9   1   -1.09    1.49
   5   9  -1   14.10    3.19
   5   9  -1   14.48    3.24
  -5  -9   1   15.61    3.81
  -5  -9   1   17.67    3.64
   4   9  -1    0.64    1.28
   4   9  -1    4.71    1.80
  -4  -9   1    1.94    1.80
  -4  -9   1    4.47    1.98
   3   9  -1   47.66    3.12
   3   9  -1   45.98    5.13
   3   9  -1   42.55    4.84
  -3  -9   1   63.37    5.92
  -3  -9   1   44.09    5.36
   2   9  -1   19.79    2.23
   2   9  -1   16.75    2.63
   2   9  -1   19.52    2.99
  -2  -9   1   17.91    2.90
  -2  -9   1   16.95    2.27
  -2  -9   1   10.37    2.64
   1   9  -1    4.80    1.39
   1   9  -1    4.60    1.46
   1   9  -1    5.88    1.33
  -1  -9   1    3.07    1.58
  -1  -9   1    6.23    1.61
  -1  -9   1    6.33    1.45
   0   9  -1    9.91    1.82
   0   9  -1   15.31    2.35
   0   9  -1   10.40    1.58
   0  -9   1    8.96    1.99
   0  -9   1    9.48    1.69
   0  -9   1    7.86    1.58
  -1   9  -1   61.86    4.41
  -1   9  -1   59.14    4.39
  -1   9  -1   58.34    3.56
   1  -9   1   59.74    3.96
   1  -9   1   55.45    4.13
   1  -9   1   62.54    4.74
  -2   9  -1   17.90    2.62
  -2   9  -1   10.86    1.99
  -2   9  -1   18.61    1.31
   2  -9   1   16.94    1.98
   2  -9   1   17.92    2.79
   2  -9   1   12.28    2.14
  -3   9  -1   -0.16    0.48
  -3   9  -1    0.43    0.31
  -3   9  -1    0.32    0.53
   3  -9   1    0.51    0.92
   3  -9   1    0.54    0.58
   3  -9   1    1.75    0.83
   3  -9   1    0.09    0.80
  -4   9  -1   25.44    1.75
  -4   9  -1   21.62    3.17
  -4   9  -1   26.78    2.97
   4  -9   1   27.15    3.46
   4  -9   1   26.55    2.92
   4  -9   1   27.27    3.74
  -5   9  -1   33.46    3.40
  -5   9  -1   31.70    2.30
  -5   9  -1   29.77    3.93
   5  -9   1   29.44    3.91
   5  -9   1   24.54    3.92
   5  -9   1   33.24    3.64
  -6   9  -1    1.67    1.09
  -6   9  -1    0.71    0.85
   6  -9   1   -0.54    1.00
   6  -9   1    0.20    0.98
   6  -9   1    0.25    1.10
  -7   9  -1    1.59    1.03
  -7   9  -1   -0.10    0.75
   7  -9   1   -0.49    1.23
   7  -9   1   -1.10    0.90
   7  -9   1    2.79    1.46
  -8   9  -1    1.71    1.65
  -8   9  -1    2.42    1.47
  -8   9  -1    1.35    1.16
   8  -9   1    4.70    2.14
   8  -9   1    1.21    1.57
  -9   9  -1    1.75    1.54
  -9   9  -1   -0.73    0.76
   9  -9   1   -0.48    1.80
   9  -9   1    0.73    1.36
 -10   9  -1   10.28    2.90
 -10   9  -1   14.05    3.97
  10  -9   1   13.84    4.09
  10  -9   1   13.29    3.74
 -11   9  -1    6.59    2.64
 -11   9  -1    1.46    2.31
  11  -9   1    6.42    3.03
   8   8  -1    2.06    2.22
   8   8  -1    0.15    1.87
  -8  -8   1    0.79    2.01
  -8  -8   1   -0.18    2.31
   7   8  -1   -0.34    1.13
   7   8  -1   -0.42    1.48
  -7  -8   1   -0.86    1.44
  -7  -8   1    0.52    1.86
   6   8  -1    2.23    1.83
   6   8  -1    2.39    1.77
  -6  -8   1    2.54    1.87
  -6  -8   1    4.80    2.08
   5   8  -1    6.58    1.94
   5   8  -1    3.42    2.00
  -5  -8   1    1.19    1.39
  -5  -8   1    3.40    1.62
   4   8  -1   18.26    3.26
   4   8  -1   22.61    3.57
  -4  -8   1   17.50    3.42
  -4  -8   1   20.19    3.54
   3   8  -1   18.76    2.90
   3   8  -1   18.57    2.90
   3   8  -1   20.18    1.61
   3   8  -1   18.79    1.88
  -3  -8   1   19.72    3.42
  -3  -8   1   21.28    3.28
   2   8  -1   -0.14    0.44
   2   8  -1   -0.81    0.71
   2   8  -1   -0.85    0.59
  -2  -8   1    0.15    0.47
  -2  -8   1   -0.80    0.57
   1   8  -1    6.25    1.28
   1   8  -1    7.44    1.62
   1   8  -1    9.42    1.65
  -1  -8   1    8.85    1.93
  -1  -8   1    6.32    1.23
  -1  -8   1    8.09    1.65
   0   8  -1    3.08    0.97
   0   8  -1    2.63    0.80
   0   8  -1    2.92    1.02
   0  -8   1    3.10    1.30
   0  -8   1    2.06    0.85
   0  -8   1    3.29    0.96
  -1   8  -1  119.55    7.34
  -1   8  -1  137.64    6.62
  -1   8  -1  123.57    7.41
   1  -8   1  126.05    6.98
   1  -8   1  125.59    7.26
   1  -8   1  130.12    7.78
  -2   8  -1   50.91    3.34
  -2   8  -1   51.72    3.97
  -2   8  -1   49.50    3.65
   2  -8   1   46.61    3.21
   2  -8   1   51.61    3.75
  -3   8  -1    6.83    1.64
  -3   8  -1    9.37    1.59
  -3   8  -1   10.78    1.03
   3  -8   1    8.18    1.86
   3  -8   1    9.98    1.55
   3  -8   1   11.58    1.93
  -4   8  -1  152.56    7.96
  -4   8  -1  143.65    8.64
  -4   8  -1  130.47    7.01
   4  -8   1  139.23    7.95
   4  -8   1  143.54    8.85
   4  -8   1  133.84    8.42
  -5   8  -1    6.43    1.40
  -5   8  -1    4.54    1.54
   5  -8   1    6.07    1.77
   5  -8   1    7.21    1.66
   5  -8   1    4.89    1.72
  -6   8  -1   17.72    2.28
  -6   8  -1   10.24    2.43
   6  -8   1   14.22    2.88
   6  -8   1   10.89    2.35
   6  -8   1    9.21    2.50
  -7   8  -1    3.96    1.30
  -7   8  -1    2.69    1.55
   7  -8   1    0.94    1.60
   7  -8   1    9.51    2.42
  -8   8  -1   71.87    4.99
  -8   8  -1   62.60    7.39
  -8   8  -1   62.65    6.58
   8  -8   1   72.51    7.44
   8  -8   1   73.89    5.66
   8  -8   1   65.33    7.73
  -9   8  -1    0.56    1.60
  -9   8  -1    0.28    1.15
   9  -8   1    0.89    1.50
   9  -8   1    2.83    1.79
   9  -8   1   -0.52    1.05
 -10   8  -1    1.16    1.56
 -10   8  -1    1.13    1.59
  10  -8   1    0.02    1.76
  10  -8   1    0.27    1.86
  10  -8   1    1.66    1.87
 -11   8  -1    0.67    2.38
 -11   8  -1    0.38    1.77
  11  -8   1    0.98    2.09
   9   7  -1   -0.92    1.75
   9   7  -1   -0.11    1.75
  -9  -7   1    0.99    1.53
  -9  -7   1   -1.44    1.50
   8   7  -1    7.05    2.53
   8   7  -1    9.98    3.63
  -8  -7   1    8.31    3.14
  -8  -7   1   12.98    4.15
   7   7  -1    0.07    1.77
   7   7  -1    0.18    1.08
  -7  -7   1   -0.23    1.60
  -7  -7   1    0.86    1.75
   6   7  -1   -1.15    0.73
   6   7  -1    1.13    1.13
  -6  -7   1    1.49    1.90
  -6  -7   1    0.95    1.65
   5   7  -1   11.44    2.77
   5   7  -1    7.06    2.16
  -5  -7   1    9.86    2.01
  -5  -7   1    6.70    2.37
  -5  -7   1   10.76    2.71
   4   7  -1   24.68    3.53
   4   7  -1   21.32    3.28
  -4  -7   1   21.33    2.76
  -4  -7   1   16.10    3.23
  -4  -7   1   17.39    3.17
   3   7  -1    3.04    0.71
   3   7  -1    2.63    1.12
   3   7  -1    3.32    1.36
   3   7  -1    3.05    0.70
  -3  -7   1    4.06    1.65
  -3  -7   1    0.94    0.96
   2   7  -1    6.95    1.12
   2   7  -1    8.96    1.85
   2   7  -1    6.71    1.48
  -2  -7   1    6.28    1.61
  -2  -7   1    4.52    1.40
   1   7  -1   10.84    1.70
   1   7  -1   15.49    1.81
   1   7  -1   13.04    2.01
  -1  -7   1   12.57    1.64
  -1  -7   1   14.65    2.05
  -1  -7   1   10.53    2.02
   0   7  -1    0.62    0.55
   0   7  -1    2.00    0.67
   0   7  -1    1.37    0.73
   0  -7   1    0.02    0.40
   0  -7   1    2.26    0.96
   0  -7   1    1.11    0.66
  -1   7  -1    0.97    0.42
  -1   7  -1    0.80    0.60
  -1   7  -1    0.85    0.72
  -1   7  -1    1.29    0.62
   1  -7   1    1.21    0.71
   1  -7   1    0.54    0.63
   1  -7   1    0.82    0.57
  -2   7  -1    2.60    0.72
  -2   7  -1    0.02    0.38
  -2   7  -1    1.60    0.83
   2  -7   1    2.13    0.86
   2  -7   1    0.77    0.48
   2  -7   1    0.61    0.60
  -3   7  -1   78.20    5.19
  -3   7  -1   76.77    3.92
  -3   7  -1   79.57    4.68
  -3   7  -1   75.39    4.52
   3  -7   1   65.56    4.84
   3  -7   1   74.46    4.58
   3  -7   1   68.75    5.12
  -4   7  -1   23.02    3.10
  -4   7  -1   25.95    1.91
  -4   7  -1   27.06    2.70
   4  -7   1   30.78    3.41
   4  -7   1   21.65    2.65
   4  -7   1   23.78    3.23
  -5   7  -1    5.58    1.21
  -5   7  -1    7.19    1.84
   5  -7   1    4.77    1.67
   5  -7   1    5.75    1.50
   5  -7   1    3.83    1.41
  -6   7  -1    0.33    0.88
  -6   7  -1    0.08    0.60
   6  -7   1   -0.83    0.68
   6  -7   1    1.41    1.16
   6  -7   1    0.10    0.70
   6  -7   1    0.75    0.76
  -7   7  -1   63.45    4.37
  -7   7  -1   59.71    6.52
  -7   7  -1   67.44    5.31
   7  -7   1   61.37    6.29
   7  -7   1   62.26    4.90
   7  -7   1   55.76    6.67
  -8   7  -1   23.28    4.11
  -8   7  -1   17.76    2.49
  -8   7  -1   17.70    3.17
   8  -7   1   14.42    2.84
   8  -7   1   13.21    3.16
   8  -7   1   15.80    3.65
  -9   7  -1    0.13    1.19
  -9   7  -1    0.58    1.37
   9  -7   1    0.54    1.31
   9  -7   1    4.06    1.78
   9  -7   1    0.43    1.39
 -10   7  -1    0.98    1.73
 -10   7  -1   -0.40    1.30
  10  -7   1   -0.03    1.73
  10  -7   1    0.45    1.71
 -11   7  -1   -1.36    1.21
 -11   7  -1    5.16    2.72
  11  -7   1   -0.57    1.76
  11  -7   1    2.17    2.50
   9   6  -1   -1.24    1.68
   9   6  -1    2.44    1.94
  -9  -6   1   -0.48    2.27
  -9  -6   1    0.30    2.12
   8   6  -1    4.84    2.31
   8   6  -1    1.94    2.26
  -8  -6   1   -0.57    1.13
  -8  -6   1    2.34    2.19
   7   6  -1    0.52    1.69
   7   6  -1   -0.63    1.11
  -7  -6   1    1.54    1.55
  -7  -6   1    1.38    1.94
   6   6  -1    4.41    1.74
   6   6  -1    1.31    1.33
  -6  -6   1    0.12    1.09
  -6  -6   1    2.90    1.54
  -6  -6   1    1.50    1.39
   5   6  -1   14.87    2.91
   5   6  -1   19.84    3.35
  -5  -6   1   17.75    2.56
  -5  -6   1   20.25    3.60
  -5  -6   1   17.10    3.32
   4   6  -1  121.76    7.80
   4   6  -1  118.29    7.86
   4   6  -1  118.91    5.99
  -4  -6   1  121.65    7.10
  -4  -6   1  118.80    8.05
  -4  -6   1  112.98    8.10
   3   6  -1   12.42    2.04
   3   6  -1   11.04    1.16
   3   6  -1    6.99    1.68
   3   6  -1    9.87    1.16
  -3  -6   1   10.09    1.70
  -3  -6   1    7.57    1.81
  -3  -6   1    8.60    2.03
   2   6  -1   18.01    2.02
   2   6  -1   11.83    1.34
   2   6  -1    7.54    1.52
   2   6  -1   12.83    1.98
  -2  -6   1    8.28    1.79
  -2  -6   1    9.89    1.96
  -2  -6   1   11.85    1.46
   1   6  -1    3.28    0.94
   1   6  -1    3.08    0.86
   1   6  -1    3.40    0.96
   1   6  -1    1.90    0.62
  -1  -6   1    2.60    0.90
  -1  -6   1    1.62    0.86
  -1  -6   1    2.57    0.77
   0   6  -1   34.41    2.79
   0   6  -1   39.14    2.75
   0   6  -1   38.57    2.69
   0   6  -1   34.40    2.74
   0   6  -1   38.46    2.46
   0  -6   1   37.53    2.67
   0  -6   1   39.37    3.60
   0  -6   1   38.18    2.59
  -1   6  -1   15.57    1.93
  -1   6  -1   10.45    1.53
  -1   6  -1   15.44    1.67
  -1   6  -1   12.64    1.66
   1  -6   1   15.94    1.81
   1  -6   1   13.71    1.54
   1  -6   1   14.71    2.00
  -2   6  -1   17.91    1.88
  -2   6  -1   13.95    1.01
  -2   6  -1   15.02    2.05
  -2   6  -1   16.41    1.69
   2  -6   1   16.47    2.24
   2  -6   1   15.51    1.94
   2  -6   1   14.51    1.59
  -3   6  -1    1.64    0.79
  -3   6  -1    1.90    0.62
  -3   6  -1    1.99    0.69
  -3   6  -1    1.65    0.48
   3  -6   1    1.59    0.69
   3  -6   1    1.41    0.89
   3  -6   1    2.15    0.91
  -4   6  -1   36.87    2.59
  -4   6  -1   31.84    2.30
  -4   6  -1   28.96    3.39
   4  -6   1   33.85    3.30
   4  -6   1   28.21    3.48
   4  -6   1   30.24    3.41
  -5   6  -1    5.77    1.45
  -5   6  -1    4.16    1.05
   5  -6   1    6.14    1.49
   5  -6   1    5.92    1.26
   5  -6   1    1.66    1.02
   5  -6   1    2.69    1.22
  -6   6  -1    1.29    0.89
  -6   6  -1    1.80    0.85
   6  -6   1    3.26    1.47
   6  -6   1    1.19    0.90
   6  -6   1    0.08    0.94
  -7   6  -1   -0.16    0.64
  -7   6  -1   -0.55    0.57
  -7   6  -1   -0.50    0.75
   7  -6   1    0.16    0.81
   7  -6   1   -1.07    0.62
   7  -6   1   -0.75    0.94
  -8   6  -1    6.19    1.94
  -8   6  -1    8.76    1.74
  -8   6  -1    3.50    1.60
   8  -6   1    5.19    2.14
   8  -6   1    3.45    2.00
   8  -6   1    8.63    2.29
  -9   6  -1   11.98    3.14
  -9   6  -1   14.33    2.94
   9  -6   1   14.94    3.20
   9  -6   1   16.03    3.63
   9  -6   1   11.77    3.46
 -10   6  -1    1.84    1.93
 -10   6  -1   -1.81    1.51
  10  -6   1    0.52    1.69
  10  -6   1    0.79    1.30
 -11   6  -1   -0.91    1.72
 -11   6  -1    3.91    2.71
  11  -6   1    3.14    2.02
  11  -6   1    0.28    2.17
   9   5  -1   12.59    3.58
   9   5  -1    4.09    2.21
  -9  -5   1   14.12    4.00
  -9  -5   1    2.95    2.75
   8   5  -1   -0.59    1.32
   8   5  -1    1.45    1.54
  -8  -5   1    0.29    1.77
  -8  -5   1    0.13    1.72
   7   5  -1   -0.12    1.52
   7   5  -1    0.95    1.02
  -7  -5   1   -0.20    1.04
  -7  -5   1    0.96    1.29
   6   5  -1   -0.26    0.58
   6   5  -1    0.58    0.99
  -6  -5   1   -1.28    0.65
  -6  -5   1   -0.73    0.88
  -6  -5   1   -0.60    1.04
   5   5  -1   31.29    4.22
   5   5  -1   28.38    3.94
  -5  -5   1   38.60    4.80
  -5  -5   1   36.98    4.67
  -5  -5   1   42.30    3.36
   4   5  -1   34.56    2.20
   4   5  -1   34.07    3.96
   4   5  -1   30.24    3.60
  -4  -5   1   29.82    3.10
  -4  -5   1   27.88    3.81
  -4  -5   1   29.42    3.86
   3   5  -1   20.29    1.56
   3   5  -1   21.17    2.60
   3   5  -1   23.88    2.39
   3   5  -1   21.53    2.78
  -3  -5   1   21.91    1.46
  -3  -5   1   14.87    2.59
  -3  -5   1   20.27    2.26
  -3  -5   1   17.22    2.66
   2   5  -1   50.20    3.61
   2   5  -1   52.80    3.31
   2   5  -1   49.60    2.96
   2   5  -1   45.81    3.54
  -2  -5   1   54.88    3.42
  -2  -5   1   55.59    3.92
  -2  -5   1   51.43    3.03
  -2  -5   1   53.14    3.96
   1   5  -1    2.17    0.59
   1   5  -1    2.68    0.81
   1   5  -1    1.67    0.65
   1   5  -1    2.85    0.77
  -1  -5   1    1.86    0.61
  -1  -5   1    1.95    0.79
  -1  -5   1    1.20    0.63
   0   5  -1   32.62    2.25
   0   5  -1   31.10    2.20
   0   5  -1   30.93    1.96
   0   5  -1   27.65    2.20
   0  -5   1   28.86    2.77
   0  -5   1   31.27    2.19
   0  -5   1   28.04    2.02
   0  -5   1   26.71    2.17
  -1   5  -1    4.83    0.91
  -1   5  -1    6.88    1.08
  -1   5  -1    5.53    0.88
  -1   5  -1    5.29    1.03
   1  -5   1    4.43    0.79
   1  -5   1    6.50    1.24
   1  -5   1    5.46    1.07
   1  -5   1    5.84    1.01
   1  -5   1    6.71    1.37
  -2   5  -1   22.47    1.70
  -2   5  -1   21.10    1.31
  -2   5  -1   22.67    1.76
  -2   5  -1   25.62    2.53
   2  -5   1   19.44    1.91
   2  -5   1   22.47    1.72
   2  -5   1   22.07    2.43
   2  -5   1   21.02    2.04
   2  -5   1   24.55    2.39
  -3   5  -1  158.30    8.83
  -3   5  -1  169.14    8.03
  -3   5  -1  160.01    8.27
  -3   5  -1  168.15    8.46
   3  -5   1  165.79    8.60
   3  -5   1  150.87    8.72
   3  -5   1  157.32    9.02
   3  -5   1  158.58    8.37
  -4   5  -1   10.15    1.39
  -4   5  -1   10.63    1.40
  -4   5  -1   11.46    1.90
   4  -5   1   11.30    1.55
   4  -5   1    9.14    1.76
   4  -5   1    8.06    1.60
   4  -5   1   12.56    2.14
  -5   5  -1    9.94    1.46
  -5   5  -1    6.53    1.48
   5  -5   1    9.27    1.94
   5  -5   1    7.22    1.87
   5  -5   1    6.64    1.41
  -6   5  -1   13.30    2.22
  -6   5  -1   11.77    1.69
  -6   5  -1    9.55    2.38
   6  -5   1   13.63    2.79
   6  -5   1   11.51    2.13
   6  -5   1   10.64    2.33
  -7   5  -1   18.60    3.31
  -7   5  -1   15.99    2.66
  -7   5  -1   17.68    2.18
   7  -5   1   19.92    3.74
   7  -5   1   19.29    3.07
   7  -5   1   11.84    2.78
  -8   5  -1    2.80    1.15
  -8   5  -1    2.44    1.29
  -8   5  -1    0.99    1.18
   8  -5   1    0.74    1.53
   8  -5   1    2.46    1.40
   8  -5   1    3.96    2.10
  -9   5  -1   16.58    2.85
  -9   5  -1   20.01    3.85
  -9   5  -1   12.70    3.29
   9  -5   1    9.98    3.05
   9  -5   1   17.96    3.58
 -10   5  -1    9.79    3.37
 -10   5  -1    4.70    2.19
  10  -5   1   10.92    3.21
  10  -5   1    8.60    3.27
 -11   5  -1   -0.27    1.38
 -11   5  -1    2.31    2.13
  11  -5   1    0.01    2.17
  11  -5   1   -1.70    1.64
  10   4  -1    0.25    2.10
  10   4  -1    0.62    2.10
 -10  -4   1    0.29    2.00
 -10  -4   1    2.91    2.80
   9   4  -1    0.85    1.45
   9   4  -1    2.96    2.16
  -9  -4   1    2.80    2.65
  -9  -4   1   -1.09    1.65
   8   4  -1   -1.77    1.22
   8   4  -1    0.83    1.42
  -8  -4   1   -0.17    1.09
  -8  -4   1   -0.08    2.09
   7   4  -1    6.93    2.58
   7   4  -1   12.77    2.98
  -7  -4   1   14.61    2.72
  -7  -4   1    9.42    2.77
  -7  -4   1   11.62    2.88
   6   4  -1    8.34    2.16
   6   4  -1    4.81    1.83
  -6  -4   1    3.01    1.58
  -6  -4   1    6.67    1.71
  -6  -4   1    7.14    2.38
   5   4  -1   65.10    5.42
   5   4  -1   70.71    5.73
   5   4  -1   74.47    4.32
  -5  -4   1   72.56    5.88
  -5  -4   1   80.77    5.11
  -5  -4   1   74.87    6.88
   4   4  -1   -0.19    0.37
   4   4  -1    0.80    0.74
   4   4  -1   -0.03    0.38
  -4  -4   1    0.01    0.60
  -4  -4   1    1.36    0.94
  -4  -4   1    0.88    0.95
  -4  -4   1    0.30    0.17
   3   4  -1   44.38    3.49
   3   4  -1   45.30    3.47
   3   4  -1   43.71    2.98
   3   4  -1   41.18    2.67
  -3  -4   1   44.08    4.28
  -3  -4   1   48.97    3.11
  -3  -4   1   45.75    2.44
  -3  -4   1   38.80    4.08
   2   4  -1   38.31    2.84
   2   4  -1   40.19    2.57
   2   4  -1   38.91    2.89
   2   4  -1   38.09    2.28
  -2  -4   1   41.18    2.32
  -2  -4   1   43.00    3.20
  -2  -4   1   36.77    2.56
  -2  -4   1   36.85    3.02
   1   4  -1   10.26    1.40
   1   4  -1   12.74    1.25
   1   4  -1    8.32    1.18
   1   4  -1    9.35    1.18
  -1  -4   1   10.59    1.53
  -1  -4   1   10.83    1.43
  -1  -4   1   10.24    1.15
   0   4  -1   33.11    2.08
   0   4  -1   29.59    2.09
   0   4  -1   29.35    2.02
   0   4  -1   32.99    2.28
   0   4  -1   30.09    1.79
   0  -4   1   29.12    2.05
   0  -4   1   23.69    1.87
   0  -4   1   26.64    2.49
   0  -4   1   26.83    1.99
   0  -4   1   30.28    1.89
  -1   4  -1  168.95    8.67
  -1   4  -1  160.99    8.41
  -1   4  -1  176.10    8.73
  -1   4  -1  172.58    8.54
  -1   4  -1  178.14    8.39
   1  -4   1  159.38    8.67
   1  -4   1  172.92    8.75
   1  -4   1  171.47    8.54
   1  -4   1  164.33    8.33
   1  -4   1  179.24    8.50
  -2   4  -1    6.76    1.15
  -2   4  -1    6.81    1.16
  -2   4  -1    8.22    1.31
  -2   4  -1    6.93    0.73
  -2   4  -1    8.25    1.07
  -2   4  -1    5.06    0.83
   2  -4   1    7.24    1.17
   2  -4   1    6.80    1.02
   2  -4   1    6.39    1.18
   2  -4   1    6.78    1.24
   2  -4   1    8.40    1.06
  -3   4  -1    9.74    1.51
  -3   4  -1    9.98    1.42
  -3   4  -1   11.30    1.28
  -3   4  -1   10.72    1.22
   3  -4   1   10.17    1.70
   3  -4   1    9.42    1.49
   3  -4   1    9.58    1.24
   3  -4   1   10.84    1.65
  -4   4  -1   14.86    1.63
  -4   4  -1   19.26    2.28
   4  -4   1   15.73    2.40
   4  -4   1   17.54    2.29
   4  -4   1   13.75    2.11
   4  -4   1   13.14    1.81
  -5   4  -1    0.33    0.48
  -5   4  -1   -0.14    0.38
  -5   4  -1   -0.59    0.38
   5  -4   1    0.73    0.67
   5  -4   1   -0.25    0.82
   5  -4   1    0.15    0.51
  -6   4  -1   17.42    2.11
  -6   4  -1   23.25    2.75
  -6   4  -1   18.18    2.98
   6  -4   1   15.38    3.01
   6  -4   1   19.76    2.84
   6  -4   1   18.77    3.06
  -7   4  -1    4.27    1.42
  -7   4  -1    4.24    1.69
  -7   4  -1    3.48    1.05
   7  -4   1    5.25    1.90
   7  -4   1    4.56    1.80
   7  -4   1    3.30    1.82
  -8   4  -1   17.29    2.66
  -8   4  -1   10.04    2.58
  -8   4  -1   10.81    1.93
  -8   4  -1   11.43    2.81
   8  -4   1    5.10    2.33
   8  -4   1   13.24    2.79
  -9   4  -1    0.51    1.44
  -9   4  -1    0.72    1.37
  -9   4  -1    0.95    1.13
   9  -4   1   -0.08    1.70
   9  -4   1    0.48    1.60
 -10   4  -1    2.26    2.35
 -10   4  -1    7.38    2.76
  10  -4   1    4.70    2.60
  10  -4   1    3.52    2.46
 -11   4  -1    4.29    2.45
 -11   4  -1    4.27    2.76
  11  -4   1    1.78    2.45
  11  -4   1    2.55    2.52
  10   3  -1    1.24    2.33
  10   3  -1    2.89    2.08
 -10  -3   1   -0.85    1.82
 -10  -3   1   -0.19    2.46
   9   3  -1   -1.75    0.90
   9   3  -1    0.12    1.48
  -9  -3   1   -0.31    1.15
  -9  -3   1   -2.32    1.70
   8   3  -1   38.25    5.25
   8   3  -1   31.38    5.15
  -8  -3   1   26.52    4.66
  -8  -3   1   35.16    5.38
   7   3  -1   21.52    3.60
   7   3  -1   18.02    3.53
  -7  -3   1   19.14    3.63
  -7  -3   1   20.96    3.17
  -7  -3   1   23.29    4.04
   6   3  -1   14.24    2.69
   6   3  -1    7.04    2.16
  -6  -3   1   11.39    2.11
  -6  -3   1    9.01    2.28
   5   3  -1   24.65    3.29
   5   3  -1   23.97    3.33
   5   3  -1   25.68    2.42
  -5  -3   1   21.88    2.66
  -5  -3   1   21.51    1.36
  -5  -3   1   22.98    1.37
  -5  -3   1   20.20    3.22
   4   3  -1    2.18    0.94
   4   3  -1    3.03    0.76
   4   3  -1    1.18    0.85
   4   3  -1    0.52    0.73
  -4  -3   1    2.75    1.37
  -4  -3   1    1.40    0.71
  -4  -3   1    1.77    0.38
   3   3  -1    9.81    1.34
   3   3  -1    8.01    1.45
   3   3  -1    7.43    1.05
   3   3  -1    6.18    1.32
  -3  -3   1    9.47    0.87
  -3  -3   1    7.41    1.57
  -3  -3   1    7.91    1.19
   2   3  -1    0.01    0.27
   2   3  -1    0.43    0.23
   2   3  -1    0.45    0.29
   2   3  -1    0.64    0.41
   2   3  -1   -0.07    0.32
  -2  -3   1    0.41    0.47
  -2  -3   1    0.05    0.29
  -2  -3   1    0.17    0.19
  -2  -3   1   -0.04    0.33
   1   3  -1  123.96    6.48
   1   3  -1  129.30    6.23
   1   3  -1  121.62    6.54
   1   3  -1  132.55    6.31
   1   3  -1  129.92    6.79
  -1  -3   1  119.36    6.67
  -1  -3   1  130.46    6.58
  -1  -3   1  121.20    6.27
  -1  -3   1  121.62    6.61
  -1  -3   1  127.90    6.23
  -1  -3   1  132.92    6.50
   0   3  -1  109.01    5.46
   0   3  -1  105.73    5.29
   0   3  -1  115.03    5.51
   0   3  -1  101.18    5.46
   0   3  -1  105.61    5.21
   0   3  -1  114.27    5.67
   0  -3   1  109.52    5.49
   0  -3   1  103.79    5.43
   0  -3   1  106.29    5.29
   0  -3   1   98.25    5.56
   0  -3   1  113.20    5.52
  -1   3  -1 1000.00   44.42
  -1   3  -1  955.88   43.87
  -1   3  -1  945.95   44.22
  -1   3  -1  977.83   44.26
  -1   3  -1  992.01   44.55
  -1   3  -1  942.73   44.49
   1  -3   1  949.65   44.56
   1  -3   1  963.41   44.26
   1  -3   1  958.93   44.24
   1  -3   1  978.89   44.56
   1  -3   1  960.13   44.39
  -2   3  -1  336.89   16.07
  -2   3  -1  361.94   16.33
  -2   3  -1  344.90   15.98
  -2   3  -1  344.86   15.58
  -2   3  -1  346.81   15.93
  -2   3  -1  329.96   15.62
  -2   3  -1  310.92   15.99
   2  -3   1  347.31   16.01
   2  -3   1  318.66   16.20
   2  -3   1  312.54   16.04
   2  -3   1  334.45   15.68
   2  -3   1  326.10   15.61
   2  -3   1  313.15   16.00
  -3   3  -1   47.20    3.01
  -3   3  -1   43.50    3.07
  -3   3  -1   45.84    2.74
  -3   3  -1   50.42    2.96
   3  -3   1   44.46    2.95
   3  -3   1   49.43    3.29
   3  -3   1   46.29    3.48
   3  -3   1   43.74    3.20
  -4   3  -1    7.55    1.54
  -4   3  -1    5.24    1.12
   4  -3   1    6.62    1.48
   4  -3   1    4.29    1.03
   4  -3   1    6.21    1.59
   4  -3   1    6.65    1.28
  -5   3  -1    7.79    1.68
  -5   3  -1    6.58    1.29
   5  -3   1    5.65    1.70
   5  -3   1    6.71    1.67
   5  -3   1    9.51    1.62
   5  -3   1    4.92    1.33
  -6   3  -1    7.08    1.91
  -6   3  -1    8.38    1.63
   6  -3   1    7.36    1.96
   6  -3   1    6.49    2.05
   6  -3   1    6.50    1.67
   6  -3   1   11.97    2.61
  -7   3  -1    1.20    1.10
  -7   3  -1    2.00    1.09
  -7   3  -1    3.46    1.69
   7  -3   1    3.25    1.31
   7  -3   1    1.58    1.43
   7  -3   1    1.68    1.19
  -8   3  -1    2.61    1.21
  -8   3  -1    4.01    1.90
  -8   3  -1    2.99    1.95
   8  -3   1    1.07    1.22
   8  -3   1    3.67    1.54
   8  -3   1    0.67    1.28
  -9   3  -1    1.12    1.55
  -9   3  -1   -0.08    1.00
   9  -3   1    1.29    1.37
   9  -3   1    0.33    1.30
   9  -3   1    1.29    1.66
 -10   3  -1   -1.22    1.48
 -10   3  -1   -0.40    1.68
  10  -3   1    1.14    2.10
  10  -3   1   -1.43    1.42
 -11   3  -1    2.50    2.53
 -11   3  -1    0.67    1.92
  11  -3   1    0.97    1.92
  11  -3   1   -0.86    1.94
  10   2  -1    2.30    2.04
  10   2  -1    3.11    1.92
 -10  -2   1   -1.07    2.22
 -10  -2   1   -0.44    1.34
   9   2  -1    0.82    1.69
   9   2  -1    2.52    2.08
  -9  -2   1    0.61    1.15
  -9  -2   1    0.93    1.85
   8   2  -1    5.34    1.81
   8   2  -1    2.05    1.50
  -8  -2   1    6.95    2.11
  -8  -2   1    3.33    1.99
   7   2  -1   31.08    4.39
   7   2  -1   28.13    4.36
  -7  -2   1   34.99    4.85
  -7  -2   1   35.15    4.23
   6   2  -1   15.61    2.91
   6   2  -1   13.77    2.66
  -6  -2   1   19.57    2.76
  -6  -2   1   19.78    1.51
  -6  -2   1   17.86    3.31
   5   2  -1   37.58    4.51
   5   2  -1   36.01    4.20
   5   2  -1   42.39    3.14
   5   2  -1   43.72    4.33
  -5  -2   1   47.21    2.68
  -5  -2   1   41.90    4.53
  -5  -2   1   42.45    3.35
   4   2  -1    6.66    1.17
   4   2  -1    5.54    1.33
   4   2  -1    4.10    1.23
   4   2  -1    4.99    1.45
  -4  -2   1    4.87    1.39
  -4  -2   1    5.19    0.76
  -4  -2   1    5.04    1.04
  -4  -2   1    6.58    1.22
   3   2  -1   50.83    3.10
   3   2  -1   53.07    3.56
   3   2  -1   49.61    3.07
   3   2  -1   50.35    3.57
   3   2  -1   52.37    3.75
  -3  -2   1   46.26    3.57
  -3  -2   1   52.31    2.74
  -3  -2   1   44.27    3.05
   2   2  -1   22.23    1.49
   2   2  -1   20.33    1.49
   2   2  -1   18.75    1.95
   2   2  -1   21.59    2.30
   2   2  -1   22.00    2.12
  -2  -2   1   21.36    1.33
  -2  -2   1   23.27    2.05
  -2  -2   1   22.85    2.23
  -2  -2   1   21.78    2.21
  -2  -2   1   20.77    1.48
  -2  -2   1   25.13    2.21
   1   2  -1   30.71    2.08
   1   2  -1   31.80    1.99
   1   2  -1   31.28    1.99
   1   2  -1   29.11    1.70
   1   2  -1   31.38    1.75
  -1  -2   1   31.36    1.73
  -1  -2   1   32.28    2.00
  -1  -2   1   30.22    1.74
  -1  -2   1   29.34    2.04
  -1  -2   1   32.74    2.10
  -1  -2   1   32.35    1.99
   0   2  -1    1.54    0.35
   0   2  -1    2.93    0.34
   0   2  -1    3.36    0.54
   0   2  -1    1.90    0.39
   0   2  -1    2.57    0.43
   0   2  -1    2.02    0.31
   0  -2   1    4.29    0.55
   0  -2   1    2.11    0.41
   0  -2   1    2.67    0.50
   0  -2   1    2.66    0.46
   0  -2   1    2.35    0.33
   0  -2   1    2.74    0.32
  -1   2  -1   30.14    1.95
  -1   2  -1   33.44    1.76
  -1   2  -1   34.14    1.66
  -1   2  -1   32.81    2.05
  -1   2  -1   28.92    1.93
  -1   2  -1   31.24    1.90
   1  -2   1   29.58    1.93
   1  -2   1   32.75    2.01
   1  -2   1   31.70    2.04
   1  -2   1   32.81    1.93
   1  -2   1   33.14    1.78
   1  -2   1   33.28    1.68
  -2   2  -1  427.42   20.61
  -2   2  -1  454.70   21.03
  -2   2  -1  447.08   20.77
  -2   2  -1  441.72   20.28
  -2   2  -1  458.92   20.48
  -2   2  -1  453.76   20.76
  -2   2  -1  418.83   20.46
   2  -2   1  426.51   20.64
   2  -2   1  427.78   20.99
   2  -2   1  432.21   20.77
   2  -2   1  435.58   20.50
  -3   2  -1   41.52    2.69
  -3   2  -1   40.82    2.68
  -3   2  -1   41.94    3.00
  -3   2  -1   40.32    2.93
  -3   2  -1   39.36    2.68
   3  -2   1   40.94    3.20
   3  -2   1   38.85    2.73
   3  -2   1   38.95    2.97
   3  -2   1   40.32    2.69
  -4   2  -1    8.87    1.61
  -4   2  -1    7.49    1.52
  -4   2  -1    8.63    1.28
   4  -2   1    8.24    1.35
   4  -2   1    6.40    1.54
   4  -2   1    6.96    1.50
   4  -2   1    9.37    1.59
  -5   2  -1   69.05    4.26
  -5   2  -1   64.63    4.81
   5  -2   1   63.98    4.74
   5  -2   1   68.44    5.11
   5  -2   1   66.73    4.56
   5  -2   1   69.67    5.43
  -6   2  -1    2.99    0.94
  -6   2  -1    1.62    1.51
  -6   2  -1    3.41    1.34
   6  -2   1    2.12    1.12
   6  -2   1    4.94    1.64
   6  -2   1    2.25    0.96
  -7   2  -1   43.17    3.33
  -7   2  -1   35.85    4.45
  -7   2  -1   29.89    4.60
   7  -2   1   37.35    4.67
   7  -2   1   42.31    4.47
   7  -2   1   47.49    5.49
  -8   2  -1    4.14    2.20
  -8   2  -1    5.66    1.49
  -8   2  -1    3.84    1.89
   8  -2   1    4.23    1.68
   8  -2   1    3.70    1.76
   8  -2   1    3.34    1.93
  -9   2  -1    3.79    2.49
  -9   2  -1   14.11    3.24
   9  -2   1    9.20    2.48
   9  -2   1   10.71    3.03
   9  -2   1    5.93    2.47
 -10   2  -1    1.60    1.78
 -10   2  -1    2.26    2.33
  10  -2   1    9.74    3.49
  10  -2   1    9.12    2.94
 -11   2  -1   11.45    4.17
  11  -2   1   14.37    4.42
  11   1  -1    1.56    1.96
 -11  -1   1   -1.72    2.06
 -11  -1   1    0.69    1.93
  10   1  -1   10.14    3.38
  10   1  -1    3.23    1.95
 -10  -1   1    0.19    1.46
 -10  -1   1    0.42    2.47
   9   1  -1    0.45    1.37
   9   1  -1   -0.16    0.93
  -9  -1   1   -1.77    1.42
  -9  -1   1   -0.09    1.21
   8   1  -1    3.19    1.85
   8   1  -1    2.39    1.67
  -8  -1   1    3.58    1.71
  -8  -1   1    2.21    1.77
   7   1  -1   52.52    5.64
   7   1  -1   51.57    6.04
   7   1  -1   55.63    6.34
  -7  -1   1   41.65    5.51
  -7  -1   1   62.34    3.63
  -7  -1   1   49.07    5.12
   6   1  -1   17.89    3.32
   6   1  -1   20.43    3.29
   6   1  -1   25.05    3.42
  -6  -1   1   24.24    3.73
  -6  -1   1   25.76    2.03
  -6  -1   1   25.84    3.20
   5   1  -1   34.31    3.87
   5   1  -1   22.32    3.36
   5   1  -1   30.46    3.41
   5   1  -1   32.83    3.10
  -5  -1   1   30.69    3.80
  -5  -1   1   33.13    3.23
   4   1  -1   33.16    2.59
   4   1  -1   36.08    3.82
   4   1  -1   37.42    3.58
   4   1  -1   37.25    2.99
  -4  -1   1   36.57    3.67
  -4  -1   1   32.01    2.58
  -4  -1   1   31.64    2.55
   3   1  -1    0.64    0.63
   3   1  -1   -0.02    0.24
   3   1  -1   -0.41    0.32
   3   1  -1    0.00    0.39
  -3  -1   1    0.09    0.26
  -3  -1   1    0.22    0.33
  -3  -1   1    0.37    0.54
  -3  -1   1    0.05    0.35
   2   1  -1   36.09    2.24
   2   1  -1   35.30    2.40
   2   1  -1   30.75    2.34
   2   1  -1   38.81    2.57
   2   1  -1   30.99    2.43
  -2  -1   1   33.72    2.10
  -2  -1   1   35.64    2.20
  -2  -1   1   33.88    2.11
  -2  -1   1   36.06    2.47
  -2  -1   1   40.31    2.58
  -2  -1   1   39.56    2.49
  -2  -1   1   40.07    2.46
   1   1  -1   36.77    2.04
   1   1  -1   33.71    2.12
   1   1  -1   35.59    2.13
   1   1  -1   37.08    2.16
   1   1  -1   35.77    1.83
  -1  -1   1   36.46    1.83
  -1  -1   1   36.28    2.13
  -1  -1   1   34.24    2.16
  -1  -1   1   40.95    2.19
  -1  -1   1   40.62    2.19
  -1  -1   1   34.51    1.92
   0   1  -1   40.49    2.13
   0   1  -1   42.81    2.11
   0  -1   1   41.40    2.08
   0  -1   1   40.79    2.13
  -1   1  -1  233.46   11.44
  -1   1  -1  247.41   11.81
  -1   1  -1  251.49   11.57
  -1   1  -1  261.83   11.95
  -1   1  -1  259.68   11.66
  -1   1  -1  247.48   11.87
  -1   1  -1  253.41   11.69
   1  -1   1  254.97   11.71
   1  -1   1  249.18   11.93
   1  -1   1  253.90   11.66
   1  -1   1  241.18   11.81
   1  -1   1  246.23   11.55
  -2   1  -1  132.36    7.09
  -2   1  -1  133.26    6.58
  -2   1  -1  136.57    6.57
  -2   1  -1  137.73    6.74
  -2   1  -1  127.92    6.87
  -2   1  -1  135.52    6.78
  -2   1  -1  129.76    6.92
   2  -1   1  124.49    6.90
   2  -1   1  135.66    6.76
   2  -1   1  128.16    6.59
   2  -1   1  132.34    7.11
  -3   1  -1   10.96    1.42
  -3   1  -1    7.36    0.99
  -3   1  -1    8.68    1.36
  -3   1  -1    9.08    1.22
   3  -1   1    9.25    1.52
   3  -1   1    6.32    1.14
   3  -1   1    7.85    1.16
   3  -1   1    9.41    1.62
  -4   1  -1    0.27    0.52
  -4   1  -1    0.33    0.67
  -4   1  -1    0.04    0.38
   4  -1   1    0.68    0.68
   4  -1   1    0.22    0.38
   4  -1   1   -0.17    0.39
  -5   1  -1   97.10    5.17
  -5   1  -1   91.63    5.95
  -5   1  -1   87.66    6.36
   5  -1   1   92.98    5.73
   5  -1   1   77.17    6.06
   5  -1   1   82.20    5.84
  -6   1  -1   13.66    1.79
  -6   1  -1    8.56    2.07
  -6   1  -1   12.99    2.72
   6  -1   1   12.80    2.76
   6  -1   1   13.87    2.32
   6  -1   1   16.75    2.79
  -7   1  -1    1.35    1.21
  -7   1  -1    0.87    1.57
  -7   1  -1    1.28    0.80
   7  -1   1    1.75    1.04
   7  -1   1    3.44    1.75
   7  -1   1    0.67    0.97
  -8   1  -1    6.02    2.19
  -8   1  -1   10.39    2.88
   8  -1   1    3.64    1.72
   8  -1   1    3.12    2.03
   8  -1   1    6.28    2.00
  -9   1  -1   19.81    4.15
  -9   1  -1   17.72    3.78
   9  -1   1   22.08    3.94
   9  -1   1   16.31    3.91
   9  -1   1   21.70    4.34
 -10   1  -1    2.97    2.12
 -10   1  -1    3.27    2.57
  10  -1   1    3.72    2.71
  10  -1   1    1.47    1.76
 -11   1  -1    0.85    2.53
  11  -1   1   -1.57    1.27
  11   0  -1   -1.68    1.85
 -11   0   1    1.81    2.27
 -11   0   1   -0.45    2.32
  10   0  -1   -0.78    1.55
  10   0  -1    5.39    2.51
 -10   0   1    0.39    1.43
 -10   0   1   -1.98    1.85
   9   0  -1    4.75    2.38
   9   0  -1    5.01    2.11
  -9   0   1    7.84    2.28
  -9   0   1    6.67    2.39
   8   0  -1    3.29    2.05
   8   0  -1    3.78    1.87
   8   0  -1    2.10    1.42
  -8   0   1    3.82    1.67
  -8   0   1    5.94    2.33
   7   0  -1    0.95    1.02
   7   0  -1    0.46    0.91
   7   0  -1    0.21    1.03
  -7   0   1   -0.79    0.93
  -7   0   1    1.95    1.22
  -7   0   1    0.30    0.70
   6   0  -1    3.92    1.52
   6   0  -1    3.23    1.23
   6   0  -1    4.56    1.65
  -6   0   1    2.46    1.28
  -6   0   1    3.54    1.45
  -6   0   1    3.59    0.95
   5   0  -1   25.19    3.01
   5   0  -1   23.32    2.66
   5   0  -1   15.89    2.54
   5   0  -1   32.65    3.73
  -5   0   1   20.86    2.99
  -5   0   1   18.22    2.45
   4   0  -1    2.88    0.99
   4   0  -1    7.06    1.31
   4   0  -1    5.35    1.31
   4   0  -1    4.36    1.05
  -4   0   1    2.92    0.93
  -4   0   1    2.30    0.77
  -4   0   1    4.74    1.25
   3   0  -1   19.12    1.98
   3   0  -1   15.33    1.88
   3   0  -1   13.96    1.72
   3   0  -1   14.22    1.97
  -3   0   1   11.96    1.51
  -3   0   1   14.11    1.88
  -3   0   1   15.57    1.66
  -3   0   1   16.59    1.82
  -3   0   1   15.87    1.78
   2   0  -1  274.66   13.48
   2   0  -1  277.41   13.35
   2   0  -1  282.14   13.17
   2   0  -1  266.43   13.34
   2   0  -1  258.42   13.34
  -2   0   1  284.93   13.42
  -2   0   1  271.69   13.38
  -2   0   1  271.81   13.31
  -2   0   1  291.04   13.39
  -2   0   1  284.19   13.49
  -2   0   1  276.70   13.51
  -2   0   1  280.80   13.18
   1   0  -1  111.76    5.33
   1   0  -1  107.43    5.35
   1   0  -1  103.45    5.32
   1   0  -1  109.99    5.35
   1   0  -1  103.54    5.33
   1   0  -1  109.62    5.21
  -1   0   1  110.27    5.35
  -1   0   1  107.83    5.34
  -1   0   1  108.14    5.33
  -1   0   1  107.68    5.20
  -1   0   1  109.97    5.36
  -1   0   1  105.68    5.31
  -1   0  -1    4.44    0.67
  -1   0  -1    3.24    0.62
  -1   0  -1    3.12    0.57
  -1   0  -1    4.35    0.35
  -1   0  -1    2.53    0.55
  -1   0  -1    4.18    0.42
   1   0   1    8.12    0.88
   1   0   1    3.87    0.62
   1   0   1    4.13    0.63
   1   0   1    2.99    0.42
   1   0   1    4.17    0.41
   1   0   1    3.61    0.40
  -2   0  -1   46.47    2.99
  -2   0  -1   45.12    2.59
  -2   0  -1   43.40    3.06
  -2   0  -1   39.08    2.76
  -2   0  -1   48.08    2.87
  -2   0  -1   40.54    2.97
  -2   0  -1   49.46    2.68
  -2   0  -1   45.71    2.49
  -2   0  -1   41.91    2.35
   2   0   1   48.98    2.91
   2   0   1   42.26    2.62
   2   0   1   50.39    3.05
   2   0   1   45.54    2.84
  -3   0  -1    8.63    1.61
  -3   0  -1    8.93    1.11
  -3   0  -1   11.01    1.04
  -3   0  -1   11.58    1.39
  -3   0  -1    9.07    1.25
  -3   0  -1   11.46    1.58
   3   0   1    7.44    1.35
   3   0   1    8.40    1.24
   3   0   1    8.34    1.41
   3   0   1    9.73    1.63
  -4   0  -1   23.27    1.73
  -4   0  -1   26.34    2.04
  -4   0  -1   27.05    2.19
  -4   0  -1   29.24    3.00
  -4   0  -1   24.01    3.12
   4   0   1   25.56    2.65
   4   0   1   25.37    2.91
   4   0   1   27.09    3.23
  -5   0  -1   29.66    3.44
  -5   0  -1   28.50    2.05
  -5   0  -1   33.30    3.98
   5   0   1   30.40    3.69
   5   0   1   27.91    3.13
   5   0   1   27.23    3.60
  -6   0  -1   37.60    4.91
  -6   0  -1   42.33    4.47
  -6   0  -1   42.49    2.73
   6   0   1   43.47    5.08
   6   0   1   36.25    4.47
   6   0   1   33.36    3.90
  -7   0  -1    2.44    1.28
  -7   0  -1    1.27    1.20
  -7   0  -1    3.70    1.62
   7   0   1    3.24    1.73
   7   0   1    2.80    1.33
   7   0   1    0.39    1.33
  -8   0  -1    1.74    1.70
  -8   0  -1    2.34    1.52
   8   0   1    2.47    1.97
   8   0   1    2.19    1.43
   8   0   1    4.14    1.86
  -9   0  -1    4.11    2.18
  -9   0  -1    0.81    1.74
   9   0   1    3.80    2.54
   9   0   1    1.84    1.52
   9   0   1    3.41    1.73
 -10   0  -1    9.08    3.60
  10   0   1    1.22    2.12
  11  -1  -1    0.62    1.48
 -11   1   1   -0.64    2.21
 -11   1   1   -1.04    1.80
  10  -1  -1    0.48    1.84
  10  -1  -1   -0.33    1.55
 -10   1   1    2.99    2.09
 -10   1   1    1.01    2.02
   9  -1  -1    8.19    2.85
   9  -1  -1   10.14    2.83
   9  -1  -1    9.92    2.96
  -9   1   1    6.63    2.72
  -9   1   1   10.54    2.71
   8  -1  -1   24.88    4.34
   8  -1  -1   20.76    3.77
   8  -1  -1   30.23    4.25
  -8   1   1   30.90    4.78
  -8   1   1   23.79    3.68
  -8   1   1   30.24    3.19
   7  -1  -1   15.79    2.79
   7  -1  -1   12.15    2.76
   7  -1  -1   16.05    2.93
  -7   1   1   12.51    2.43
  -7   1   1   11.99    1.94
  -7   1   1   10.40    2.50
   6  -1  -1   18.75    2.90
   6  -1  -1   18.22    2.77
   6  -1  -1   16.41    2.97
  -6   1   1   15.43    2.75
  -6   1   1   16.34    2.19
  -6   1   1   17.12    2.58
   5  -1  -1    0.62    0.84
   5  -1  -1    1.89    0.86
   5  -1  -1    2.42    1.05
   5  -1  -1    0.69    0.77
  -5   1   1    1.25    0.87
  -5   1   1    1.43    0.77
   4  -1  -1   -0.13    0.53
   4  -1  -1   -0.04    0.50
   4  -1  -1    0.55    0.55
   4  -1  -1    0.67    0.61
   4  -1  -1    0.70    0.66
  -4   1   1    0.92    0.58
   3  -1  -1  136.09    7.42
   3  -1  -1  135.17    7.56
   3  -1  -1  131.08    7.39
   3  -1  -1  134.78    7.68
   3  -1  -1  137.79    7.51
   3  -1  -1  135.25    7.28
  -3   1   1  135.44    7.39
  -3   1   1  156.02    7.63
  -3   1   1  131.67    7.27
  -3   1   1  149.20    7.50
  -3   1   1  148.60    8.13
  -3   1   1  135.74    7.95
   2  -1  -1  467.74   22.31
   2  -1  -1  484.03   22.44
   2  -1  -1  468.59   22.36
   2  -1  -1  477.81   22.43
   2  -1  -1  473.98   22.53
   2  -1  -1  459.54   22.50
  -2   1   1  482.30   22.33
  -2   1   1  476.71   22.49
  -2   1   1  485.44   22.37
  -2   1   1  474.95   22.40
  -2   1   1  476.69   22.41
  -2   1   1  488.58   22.54
   1  -1  -1   26.98    1.61
   1  -1  -1   26.55    1.64
   1  -1  -1   26.64    1.74
   1  -1  -1   26.91    1.53
  -1   1   1   25.18    1.57
  -1   1   1   26.90    1.66
  -1   1   1   27.38    1.74
  -1   1   1   26.89    1.65
  -1   1   1   26.71    1.52
   0  -1  -1   80.20    4.19
   0  -1  -1   79.15    4.11
   0  -1  -1   84.11    3.91
   0  -1  -1   85.66    4.07
   0  -1  -1   80.20    3.99
   0   1   1   88.20    4.15
   0   1   1   83.65    4.00
   0   1   1   78.18    4.18
   0   1   1   85.38    4.06
   0   1   1   81.85    3.91
  -1  -1  -1  391.94   19.03
  -1  -1  -1  419.20   18.83
  -1  -1  -1  403.63   19.20
  -1  -1  -1  415.73   19.08
   1   1   1  405.82   19.05
   1   1   1  411.57   19.25
   1   1   1  427.53   19.07
   1   1   1  381.05   18.80
   1   1   1  399.95   19.05
  -2  -1  -1   53.32    2.88
  -2  -1  -1   53.77    3.09
  -2  -1  -1   51.61    3.56
  -2  -1  -1   54.07    2.58
  -2  -1  -1   57.08    3.40
  -2  -1  -1   60.46    3.61
   2   1   1   55.60    3.36
   2   1   1   56.68    3.47
   2   1   1   54.81    3.54
   2   1   1   56.46    3.69
   2   1   1   55.43    3.25
  -3  -1  -1   14.04    1.51
  -3  -1  -1   10.67    1.85
  -3  -1  -1   12.04    0.78
  -3  -1  -1   12.02    1.68
  -3  -1  -1   14.33    1.37
   3   1   1   12.16    1.69
   3   1   1    7.73    1.53
   3   1   1    9.45    1.60
   3   1   1   12.71    1.59
  -4  -1  -1    2.24    0.93
  -4  -1  -1    2.72    1.09
  -4  -1  -1    3.04    0.48
  -4  -1  -1    2.00    0.70
   4   1   1    1.71    0.72
   4   1   1    2.12    0.95
   4   1   1    1.52    0.83
  -5  -1  -1   14.50    1.10
  -5  -1  -1   15.19    2.84
  -5  -1  -1   12.56    1.78
  -5  -1  -1   11.30    2.12
   5   1   1   19.39    2.57
   5   1   1   13.82    2.46
   5   1   1   15.94    2.87
  -6  -1  -1   56.46    2.92
  -6  -1  -1   48.89    5.06
  -6  -1  -1   46.16    5.57
   6   1   1   46.73    5.53
   6   1   1   50.53    5.02
   6   1   1   49.71    5.45
  -7  -1  -1    4.68    2.15
  -7  -1  -1    0.70    1.21
   7   1   1    2.53    1.43
   7   1   1    3.35    1.60
   7   1   1    3.33    1.85
  -8  -1  -1    2.92    1.70
  -8  -1  -1    3.79    1.83
   8   1   1    0.15    1.24
   8   1   1    0.27    1.19
   8   1   1    1.88    1.58
  -9  -1  -1    0.31    1.69
  -9  -1  -1    1.75    2.22
   9   1   1    1.55    1.79
   9   1   1    3.25    2.06
 -10  -1  -1   -1.77    2.11
  10   1   1    0.95    2.08
  11  -2  -1   -1.57    1.74
 -11   2   1   -1.48    2.05
  10  -2  -1    0.44    1.69
  10  -2  -1   -1.38    1.04
  10  -2  -1   -0.92    1.48
 -10   2   1   -1.72    1.20
 -10   2   1    1.99    2.13
   9  -2  -1    2.75    2.16
   9  -2  -1    3.61    1.88
   9  -2  -1    3.13    1.71
  -9   2   1    1.95    1.76
  -9   2   1    2.81    2.09
   8  -2  -1   14.72    3.32
   8  -2  -1   11.29    2.72
   8  -2  -1   15.01    3.06
  -8   2   1   13.65    3.06
  -8   2   1   18.57    3.35
  -8   2   1   19.87    2.77
   7  -2  -1    8.92    2.43
   7  -2  -1    7.02    1.99
   7  -2  -1   10.88    2.45
  -7   2   1    7.19    2.15
  -7   2   1    7.30    1.66
  -7   2   1   11.07    2.36
   6  -2  -1   21.43    2.95
   6  -2  -1   19.51    2.90
   6  -2  -1   17.75    2.92
  -6   2   1   13.18    2.36
  -6   2   1   15.43    2.20
   5  -2  -1    1.54    1.11
   5  -2  -1    2.38    1.00
   5  -2  -1    2.47    1.01
   5  -2  -1    1.34    0.81
   5  -2  -1    1.25    1.01
  -5   2   1    0.55    0.54
   4  -2  -1    0.38    0.50
   4  -2  -1    0.85    0.62
   4  -2  -1   -0.01    0.49
   4  -2  -1    0.03    0.55
   4  -2  -1    0.00    0.55
   4  -2  -1    0.15    0.38
   3  -2  -1    2.81    0.84
   3  -2  -1    2.56    0.78
   3  -2  -1    3.03    0.92
   3  -2  -1    2.10    0.70
   3  -2  -1    1.82    0.68
   3  -2  -1    3.40    0.83
  -3   2   1    3.88    1.11
  -3   2   1    2.30    0.83
  -3   2   1    2.51    0.79
  -3   2   1    2.17    0.75
  -3   2   1    2.73    0.74
  -3   2   1    2.74    0.74
   2  -2  -1   20.87    2.14
   2  -2  -1   25.02    1.75
   2  -2  -1   25.81    1.93
   2  -2  -1   24.64    1.87
   2  -2  -1   25.44    1.79
  -2   2   1   24.36    2.01
  -2   2   1   27.50    1.92
  -2   2   1   25.95    1.92
  -2   2   1   24.52    1.73
  -2   2   1   25.38    1.76
  -2   2   1   25.83    1.88
  -2   2   1   25.35    1.76
   1  -2  -1  417.50   19.29
   1  -2  -1  412.26   19.43
   1  -2  -1  408.48   18.92
   1  -2  -1  398.93   19.32
   1  -2  -1  420.55   19.24
  -1   2   1  422.42   18.91
  -1   2   1  414.33   19.43
  -1   2   1  417.66   19.34
  -1   2   1  416.96   19.26
  -1   2   1  412.36   19.21
  -1   2   1  398.66   18.80
   0  -2  -1  123.94    6.14
   0  -2  -1  124.57    5.90
   0  -2  -1  116.66    6.22
   0  -2  -1  122.71    6.30
   0   2   1  125.84    6.27
   0   2   1  125.94    6.02
   0   2   1  124.06    6.13
   0   2   1  126.13    6.32
  -1  -2  -1  121.43    5.93
  -1  -2  -1  117.89    6.10
  -1  -2  -1  101.35    6.14
  -1  -2  -1  120.55    6.05
   1   2   1  121.41    6.10
   1   2   1  112.82    5.46
   1   2   1  120.10    6.30
   1   2   1  119.13    6.06
   1   2   1  114.50    6.00
   1   2   1  112.60    5.89
  -2  -2  -1    1.98    0.56
  -2  -2  -1    1.40    0.60
  -2  -2  -1    1.33    0.59
  -2  -2  -1    0.68    0.56
   2   2   1    1.46    0.59
   2   2   1    0.90    0.45
   2   2   1    1.06    0.56
   2   2   1    0.19    0.44
  -3  -2  -1   13.35    1.04
  -3  -2  -1   15.29    1.95
  -3  -2  -1   14.59    2.18
   3   2   1   13.57    1.95
   3   2   1   16.13    1.91
   3   2   1   13.13    2.01
  -4  -2  -1   36.21    4.11
  -4  -2  -1   45.89    2.64
  -4  -2  -1   37.83    3.75
   4   2   1   39.71    3.28
   4   2   1   35.55    3.88
   4   2   1   47.79    4.49
  -5  -2  -1   36.87    4.59
  -5  -2  -1   44.66    2.93
  -5  -2  -1   47.85    3.88
   5   2   1   34.95    4.41
   5   2   1   47.62    4.84
   5   2   1   45.91    4.38
  -6  -2  -1    2.53    1.33
  -6  -2  -1   -0.80    1.22
   6   2   1    1.42    1.22
   6   2   1    2.44    1.46
   6   2   1   -0.17    1.23
  -7  -2  -1    0.01    1.10
  -7  -2  -1    0.70    1.28
   7   2   1   -0.69    1.11
   7   2   1    1.38    1.37
   7   2   1    0.34    0.83
  -8  -2  -1    0.15    1.22
  -8  -2  -1   -0.27    1.42
   8   2   1    1.45    1.50
   8   2   1   -0.57    1.25
  -9  -2  -1   -2.30    1.73
   9   2   1   -0.97    1.46
   9   2   1    1.91    1.64
 -10  -2  -1   -1.39    2.11
 -10  -2  -1    4.24    2.59
  10   2   1    1.49    1.80
  11  -3  -1    6.54    2.95
 -11   3   1    4.77    2.67
 -11   3   1    2.24    2.76
  10  -3  -1    1.99    1.88
  10  -3  -1    0.24    1.68
  10  -3  -1    2.19    1.94
 -10   3   1    3.05    2.19
 -10   3   1    4.72    2.28
   9  -3  -1    0.28    1.13
   9  -3  -1    3.64    2.10
   9  -3  -1    0.88    1.48
  -9   3   1   -0.47    1.00
  -9   3   1   -0.10    1.27
  -9   3   1    1.36    1.25
   8  -3  -1    1.68    1.33
   8  -3  -1   -0.91    0.89
   8  -3  -1    0.34    0.93
  -8   3   1   -0.52    1.32
  -8   3   1    0.12    0.78
  -8   3   1    0.71    1.16
   7  -3  -1   11.32    2.43
   7  -3  -1   15.05    2.69
   7  -3  -1   11.96    2.77
  -7   3   1   11.96    2.14
  -7   3   1   16.65    2.86
   6  -3  -1    5.09    1.67
   6  -3  -1    7.72    1.89
   6  -3  -1    7.57    1.68
   6  -3  -1    7.53    1.94
  -6   3   1    8.56    2.02
  -6   3   1    7.46    1.66
   5  -3  -1    1.02    0.74
   5  -3  -1    1.82    0.86
   5  -3  -1    0.94    1.03
   5  -3  -1    0.31    0.54
   5  -3  -1    1.02    0.82
  -5   3   1   -0.42    0.51
   4  -3  -1   35.20    2.90
   4  -3  -1   38.16    3.58
   4  -3  -1   42.18    3.16
   4  -3  -1   40.07    3.18
   4  -3  -1   42.99    3.38
   4  -3  -1   42.60    3.99
   3  -3  -1    8.71    1.28
   3  -3  -1   13.67    1.72
   3  -3  -1   12.76    1.83
   3  -3  -1   12.26    1.75
   3  -3  -1   11.33    1.50
  -3   3   1   12.04    1.51
  -3   3   1    9.79    1.46
  -3   3   1    8.57    1.25
  -3   3   1   10.83    1.42
   2  -3  -1  131.39    6.91
   2  -3  -1  137.94    7.14
   2  -3  -1  149.50    7.54
   2  -3  -1  128.53    7.22
   2  -3  -1  136.93    7.30
  -2   3   1  141.95    7.49
  -2   3   1  137.34    6.95
  -2   3   1  145.68    7.32
  -2   3   1  135.35    7.09
  -2   3   1  142.30    6.91
  -2   3   1  142.96    7.33
   1  -3  -1  321.38   15.59
   1  -3  -1  330.19   15.54
   1  -3  -1  320.85   15.53
   1  -3  -1  327.31   14.97
  -1   3   1  325.75   15.50
  -1   3   1  340.26   15.62
  -1   3   1  320.37   15.64
  -1   3   1  320.79   15.53
  -1   3   1  325.21   14.97
   0  -3  -1  310.62   14.64
   0  -3  -1  305.83   15.13
   0  -3  -1  327.29   15.02
   0  -3  -1  317.22   14.78
   0   3   1  314.25   14.80
   0   3   1  309.01   14.95
   0   3   1  313.33   15.17
   0   3   1  323.46   15.21
   0   3   1  305.92   14.86
  -1  -3  -1  118.05    6.48
  -1  -3  -1  114.56    6.63
  -1  -3  -1  130.76    6.39
  -1  -3  -1  120.89    6.33
   1   3   1  118.14    5.84
   1   3   1  125.93    6.49
   1   3   1  117.49    6.71
   1   3   1  113.23    6.28
   1   3   1  127.72    6.45
   1   3   1  119.37    5.70
  -2  -3  -1   14.81    2.06
  -2  -3  -1   13.45    1.74
   2   3   1   14.53    1.83
   2   3   1   12.98    1.72
   2   3   1   12.11    1.54
   2   3   1   10.61    1.65
  -3  -3  -1    2.18    0.83
  -3  -3  -1    4.47    1.26
   3   3   1    3.41    0.94
   3   3   1    4.06    1.16
   3   3   1    0.76    0.62
   3   3   1    2.08    0.85
  -4  -3  -1   13.29    2.44
  -4  -3  -1   16.79    2.36
   4   3   1   12.77    2.31
   4   3   1   10.93    2.19
   4   3   1   18.61    2.49
  -5  -3  -1    9.66    2.51
  -5  -3  -1   15.94    2.48
   5   3   1    8.19    1.97
   5   3   1    7.90    1.99
   5   3   1   11.73    2.40
  -6  -3  -1   20.13    3.60
  -6  -3  -1   15.84    2.78
   6   3   1   13.34    2.69
   6   3   1   17.25    3.35
   6   3   1   14.56    2.93
  -7  -3  -1   21.58    3.40
  -7  -3  -1   20.94    4.17
   7   3   1    9.34    2.73
   7   3   1   25.46    3.95
  -8  -3  -1    2.29    1.82
  -8  -3  -1    5.89    2.82
   8   3   1    1.91    1.55
   8   3   1    5.00    2.19
  -9  -3  -1    4.16    2.43
  -9  -3  -1    3.91    2.74
   9   3   1    3.03    1.82
   9   3   1    6.93    2.67
 -10  -3  -1   -0.43    1.53
 -10  -3  -1    0.28    2.52
  10   3   1    2.86    2.39
  11  -4  -1    2.39    2.05
  11  -4  -1    1.52    2.16
 -11   4   1    6.46    2.72
 -11   4   1    4.57    2.76
  10  -4  -1    1.84    1.77
  10  -4  -1    0.78    1.89
 -10   4   1    0.69    1.67
 -10   4   1    2.91    2.12
   9  -4  -1    0.82    1.49
   9  -4  -1    4.53    2.28
  -9   4   1    5.32    1.77
  -9   4   1    4.16    1.94
  -9   4   1    2.97    1.38
  -9   4   1    2.33    1.85
   8  -4  -1    4.70    1.88
   8  -4  -1    6.80    2.24
  -8   4   1    3.20    1.69
  -8   4   1    4.97    1.66
  -8   4   1    3.02    1.24
   7  -4  -1   10.54    2.66
   7  -4  -1   21.05    3.37
   7  -4  -1   10.73    2.31
  -7   4   1   18.02    3.04
  -7   4   1   12.61    2.09
  -7   4   1   15.36    2.60
   6  -4  -1    9.98    2.40
   6  -4  -1    7.74    1.84
   6  -4  -1   10.94    2.37
   6  -4  -1   10.97    2.09
  -6   4   1    7.81    1.60
  -6   4   1   10.28    2.09
   5  -4  -1   24.84    2.88
   5  -4  -1   21.07    3.12
   5  -4  -1   26.37    3.11
   5  -4  -1   29.81    3.33
  -5   4   1   18.97    2.62
  -5   4   1   18.66    2.29
   4  -4  -1  106.07    6.18
   4  -4  -1  107.07    6.53
   4  -4  -1  105.83    6.35
   4  -4  -1  111.67    6.81
  -4   4   1  107.82    6.54
  -4   4   1  111.36    6.16
   3  -4  -1   24.86    2.76
   3  -4  -1   35.30    2.35
   3  -4  -1   25.28    2.71
  -3   4   1   31.36    2.22
  -3   4   1   27.89    2.12
  -3   4   1   27.98    2.19
   2  -4  -1   99.32    5.14
   2  -4  -1  106.09    5.61
   2  -4  -1   98.85    5.70
   2  -4  -1  103.51    5.72
  -2   4   1   96.71    5.54
  -2   4   1   96.54    5.46
  -2   4   1  101.07    4.98
  -2   4   1  101.86    5.73
  -2   4   1  100.51    5.92
   1  -4  -1  237.05   11.24
   1  -4  -1  204.53   11.16
   1  -4  -1  222.79   11.25
   1  -4  -1  229.11   10.60
  -1   4   1  234.42   11.31
  -1   4   1  225.28   11.29
  -1   4   1  215.51   11.11
  -1   4   1  221.17   11.29
  -1   4   1  236.75   10.64
   0  -4  -1  101.74    5.30
   0  -4  -1  104.58    5.17
   0  -4  -1  101.18    5.73
   0  -4  -1  103.75    5.90
   0   4   1  104.42    5.84
   0   4   1  100.82    5.32
   0   4   1   92.89    5.34
   0   4   1  108.92    5.80
   0   4   1   94.63    5.47
  -1  -4  -1    9.01    1.44
  -1  -4  -1   11.28    1.44
  -1  -4  -1   11.79    1.81
  -1  -4  -1    9.32    1.46
   1   4   1   15.75    1.83
   1   4   1   13.20    1.62
   1   4   1   12.08    1.15
   1   4   1   11.79    1.53
   1   4   1   10.67    0.87
  -2  -4  -1   31.96    2.57
  -2  -4  -1   38.66    3.64
   2   4   1   29.80    2.78
   2   4   1   27.61    1.58
   2   4   1   26.64    2.82
  -3  -4  -1    6.90    1.51
  -3  -4  -1    7.66    1.78
   3   4   1   10.63    1.88
   3   4   1    9.70    1.64
  -4  -4  -1   34.86    4.38
  -4  -4  -1   39.38    3.93
   4   4   1   46.98    3.74
   4   4   1   42.82    4.52
  -5  -4  -1    1.54    1.08
  -5  -4  -1    0.11    1.36
   5   4   1    0.86    1.01
   5   4   1    0.50    1.04
  -6  -4  -1   10.92    2.32
  -6  -4  -1   13.67    3.30
   6   4   1    7.37    2.20
   6   4   1    9.19    2.51
  -7  -4  -1    4.83    2.08
  -7  -4  -1    3.02    2.00
   7   4   1    8.60    2.46
   7   4   1    5.47    2.16
  -8  -4  -1    1.06    2.30
  -8  -4  -1   -1.84    1.10
   8   4   1    0.91    1.48
   8   4   1    1.82    1.67
  -9  -4  -1    1.80    2.50
  -9  -4  -1   -0.26    1.42
   9   4   1    2.38    2.18
   9   4   1    0.05    1.74
  11  -5  -1    4.09    2.98
  11  -5  -1    6.06    2.57
 -11   5   1    9.51    3.27
 -11   5   1    7.98    3.00
  10  -5  -1    4.32    2.06
  10  -5  -1    0.29    1.68
 -10   5   1   -0.46    1.13
 -10   5   1    3.65    1.88
 -10   5   1   -0.09    1.51
   9  -5  -1    3.86    1.99
   9  -5  -1    6.86    2.46
  -9   5   1    7.96    2.53
  -9   5   1    5.28    1.82
  -9   5   1    8.50    1.93
   8  -5  -1    1.21    1.26
   8  -5  -1   -0.50    0.87
   8  -5  -1    0.76    1.51
  -8   5   1   -0.43    0.60
  -8   5   1   -0.21    0.76
  -8   5   1    0.41    1.02
   7  -5  -1    0.11    0.85
   7  -5  -1    1.08    1.00
   7  -5  -1   -0.07    0.82
  -7   5   1   -0.12    0.79
  -7   5   1    0.41    0.87
   6  -5  -1   20.32    2.78
   6  -5  -1   14.02    2.97
   6  -5  -1   19.90    2.96
   6  -5  -1   14.03    2.50
  -6   5   1   20.03    2.95
  -6   5   1   25.47    2.79
   5  -5  -1   30.66    3.45
   5  -5  -1   27.18    3.54
   5  -5  -1   25.46    3.08
   5  -5  -1   26.22    2.89
  -5   5   1   23.98    3.09
  -5   5   1   26.14    2.72
   4  -5  -1   53.85    3.67
   4  -5  -1   46.50    3.80
   4  -5  -1   55.51    4.14
  -4   5   1   49.09    3.89
  -4   5   1   50.19    3.51
   3  -5  -1    8.60    1.62
   3  -5  -1    9.96    1.65
   3  -5  -1    8.74    1.25
  -3   5   1    8.71    1.39
  -3   5   1   10.17    1.19
  -3   5   1   10.43    1.81
  -3   5   1   10.86    1.34
   2  -5  -1   19.83    2.28
   2  -5  -1   15.97    1.34
   2  -5  -1   23.98    2.47
  -2   5   1   20.32    1.32
  -2   5   1   19.43    2.02
  -2   5   1   22.15    2.47
   1  -5  -1   18.13    2.01
   1  -5  -1   17.45    1.24
   1  -5  -1   15.70    1.92
  -1   5   1   16.15    1.24
  -1   5   1   12.92    1.76
  -1   5   1   16.87    1.95
  -1   5   1   18.46    1.94
   0  -5  -1   -0.31    0.22
   0  -5  -1    0.42    0.49
   0  -5  -1   -0.25    0.23
   0   5   1    0.40    0.40
   0   5   1   -0.19    0.31
   0   5   1    0.00    0.33
  -1  -5  -1   31.00    3.05
  -1  -5  -1   30.62    2.83
  -1  -5  -1   25.69    2.50
  -1  -5  -1   24.42    2.91
   1   5   1   27.83    1.84
   1   5   1   31.44    2.40
   1   5   1   28.51    1.95
   1   5   1   27.24    2.74
  -2  -5  -1  171.51    8.93
  -2  -5  -1  162.84    9.01
  -2  -5  -1  154.07    9.21
   2   5   1  157.44    8.66
   2   5   1  153.62    7.61
   2   5   1  152.22    8.73
  -3  -5  -1   38.42    3.81
  -3  -5  -1   38.47    4.35
   3   5   1   32.80    3.71
   3   5   1   41.69    3.79
  -4  -5  -1   43.38    4.51
  -4  -5  -1   48.45    5.52
   4   5   1   49.94    5.14
   4   5   1   53.47    4.25
  -5  -5  -1   55.01    6.40
  -5  -5  -1   67.15    5.12
   5   5   1   53.86    5.94
   5   5   1   67.43    5.28
  -6  -5  -1    6.56    2.38
  -6  -5  -1    5.00    2.19
  -6  -5  -1    9.11    2.19
   6   5   1    8.30    2.41
   6   5   1    2.95    1.31
  -7  -5  -1   -0.71    0.76
  -7  -5  -1    4.12    2.23
  -7  -5  -1   -0.10    1.18
   7   5   1    0.90    1.32
   7   5   1   -0.70    1.14
  -8  -5  -1    7.94    3.33
  -8  -5  -1   12.22    3.52
   8   5   1    8.36    2.94
   8   5   1   15.12    3.56
  -9  -5  -1   -0.62    2.58
  -9  -5  -1   -1.19    1.80
   9   5   1    2.92    2.25
   9   5   1    0.67    1.75
  11  -6  -1   -0.54    1.99
  11  -6  -1    4.76    2.52
 -11   6   1    0.66    2.08
 -11   6   1    3.94    2.29
  10  -6  -1    9.59    2.86
  10  -6  -1   15.92    3.85
 -10   6   1   11.56    3.23
 -10   6   1   10.19    2.95
 -10   6   1   13.08    2.88
   9  -6  -1    4.42    1.94
   9  -6  -1    3.82    2.14
   9  -6  -1    2.78    1.74
  -9   6   1    1.59    1.12
  -9   6   1    0.64    1.22
  -9   6   1    1.06    0.98
   8  -6  -1    0.83    1.24
   8  -6  -1   -0.72    0.92
   8  -6  -1    0.67    1.16
  -8   6   1   -0.04    0.84
  -8   6   1   -1.23    0.62
  -8   6   1   -0.97    0.62
   7  -6  -1   31.74    4.57
   7  -6  -1   26.05    3.78
   7  -6  -1   25.38    3.54
   7  -6  -1   27.47    3.90
  -7   6   1   25.02    3.61
  -7   6   1   27.10    3.17
   6  -6  -1    0.55    1.05
   6  -6  -1   -0.70    0.46
   6  -6  -1    0.07    0.85
  -6   6   1    1.58    0.87
  -6   6   1    0.13    0.66
   5  -6  -1   52.53    4.89
   5  -6  -1   48.33    4.94
   5  -6  -1   44.72    4.21
  -5   6   1   34.56    4.10
  -5   6   1   49.12    3.52
   4  -6  -1    0.25    0.70
   4  -6  -1    0.21    0.59
   4  -6  -1    0.33    0.60
  -4   6   1   -0.44    0.56
  -4   6   1   -0.30    0.79
  -4   6   1    0.14    0.51
  -4   6   1    0.83    0.68
   3  -6  -1   16.21    2.40
   3  -6  -1   17.97    1.91
   3  -6  -1   15.61    2.31
  -3   6   1   20.33    2.69
  -3   6   1   18.65    2.22
  -3   6   1   24.23    2.10
  -3   6   1   24.72    1.63
   2  -6  -1   54.53    3.74
   2  -6  -1   52.57    2.94
   2  -6  -1   49.69    2.85
   2  -6  -1   53.10    3.74
  -2   6   1   43.73    3.60
  -2   6   1   49.43    3.47
  -2   6   1   54.73    2.89
   1  -6  -1   11.46    1.79
   1  -6  -1   11.60    1.71
   1  -6  -1    9.60    1.12
  -1   6   1   10.12    1.19
  -1   6   1    9.95    1.58
  -1   6   1    9.77    1.51
   0  -6  -1   25.94    2.94
   0  -6  -1   20.85    2.39
   0  -6  -1   23.70    1.89
   0  -6  -1   27.97    2.11
   0   6   1   27.27    2.17
   0   6   1   27.00    2.12
   0   6   1   24.05    2.57
  -1  -6  -1    1.05    0.71
  -1  -6  -1    0.90    0.67
  -1  -6  -1    0.27    0.49
   1   6   1   -0.48    0.29
   1   6   1    0.35    0.38
   1   6   1    0.46    0.40
   1   6   1    0.72    0.66
  -2  -6  -1   57.44    4.29
  -2  -6  -1   59.71    4.36
  -2  -6  -1   50.84    5.10
   2   6   1   58.71    2.90
   2   6   1   55.63    3.20
   2   6   1   59.68    4.28
   2   6   1   53.52    4.05
  -3  -6  -1   -0.15    0.71
  -3  -6  -1    1.03    0.94
  -3  -6  -1    0.26    0.86
   3   6   1    0.84    0.92
   3   6   1    0.23    0.84
  -4  -6  -1    3.00    1.40
  -4  -6  -1    0.93    1.19
  -4  -6  -1    2.11    1.32
   4   6   1    0.58    1.13
   4   6   1    4.31    1.45
  -5  -6  -1    6.61    2.20
  -5  -6  -1    5.89    2.08
  -5  -6  -1   10.16    2.28
   5   6   1    7.10    2.11
   5   6   1    6.64    2.01
  -6  -6  -1   12.58    3.09
  -6  -6  -1   29.16    4.73
  -6  -6  -1   11.54    2.63
   6   6   1   19.44    3.46
   6   6   1   13.53    3.36
  -7  -6  -1    0.97    1.57
  -7  -6  -1    2.63    2.16
   7   6   1    5.01    2.19
   7   6   1    2.74    2.08
  -8  -6  -1    4.53    2.56
  -8  -6  -1    1.41    2.29
   8   6   1    1.70    2.04
   8   6   1   -1.59    1.51
  -9  -6  -1   -0.98    2.15
  -9  -6  -1   -1.10    2.01
   9   6   1    1.30    2.14
  11  -7  -1    0.02    2.07
 -11   7   1    3.51    2.36
 -11   7   1    4.16    2.37
  10  -7  -1    2.82    2.05
  10  -7  -1   -0.43    1.32
 -10   7   1    6.86    2.28
 -10   7   1    4.08    2.25
   9  -7  -1   -1.36    1.26
   9  -7  -1    0.25    1.30
  -9   7   1    1.11    1.22
  -9   7   1    0.02    1.24
  -9   7   1    1.14    1.26
   8  -7  -1   32.73    5.17
   8  -7  -1   31.93    4.58
  -8   7   1   38.85    4.04
  -8   7   1   40.49    4.98
   7  -7  -1   23.95    4.11
   7  -7  -1   17.68    3.15
   7  -7  -1   14.10    2.88
  -7   7   1   16.41    3.09
  -7   7   1   17.95    2.62
   6  -7  -1    4.89    1.50
   6  -7  -1    1.18    1.00
   6  -7  -1    5.65    1.75
  -6   7   1    2.45    1.47
  -6   7   1    4.63    1.33
   5  -7  -1    2.54    1.17
   5  -7  -1    4.78    1.33
   5  -7  -1    3.48    1.54
  -5   7   1    2.57    0.99
  -5   7   1    6.36    1.79
   4  -7  -1   46.82    4.80
   4  -7  -1   43.95    4.45
   4  -7  -1   50.22    3.50
  -4   7   1   51.85    3.22
  -4   7   1   47.53    3.60
  -4   7   1   51.61    4.93
  -4   7   1   49.94    3.32
   3  -7  -1   -0.17    0.37
   3  -7  -1    0.45    0.62
   3  -7  -1   -0.46    0.52
  -3   7   1    0.21    0.51
  -3   7   1    0.90    0.43
  -3   7   1    0.24    0.64
   2  -7  -1   75.88    4.11
   2  -7  -1   70.90    4.99
   2  -7  -1   76.81    5.16
   2  -7  -1   78.23    4.15
  -2   7   1   69.39    5.03
  -2   7   1   84.18    4.21
  -2   7   1   74.42    4.88
   1  -7  -1   74.53    4.17
   1  -7  -1   76.09    4.84
   1  -7  -1   72.92    4.97
  -1   7   1   74.73    4.80
  -1   7   1   69.27    4.72
   0  -7  -1   -0.52    0.38
   0  -7  -1   -0.61    0.39
   0  -7  -1   -0.23    0.40
   0  -7  -1    0.01    0.47
   0   7   1    0.07    0.52
   0   7   1    0.31    0.58
   0   7   1   -0.21    0.40
  -1  -7  -1    1.77    0.98
  -1  -7  -1    1.51    0.86
   1   7   1    1.25    0.72
   1   7   1    1.59    0.62
   1   7   1    1.65    0.79
   1   7   1    1.20    0.60
  -2  -7  -1   45.33    4.51
  -2  -7  -1   41.04    4.78
   2   7   1   47.19    4.40
   2   7   1   50.96    2.96
   2   7   1   47.10    2.59
   2   7   1   43.35    4.32
  -3  -7  -1   42.66    5.05
  -3  -7  -1   39.45    4.24
  -3  -7  -1   35.34    4.31
   3   7   1   42.31    4.31
   3   7   1   36.76    4.26
  -4  -7  -1   35.75    4.67
  -4  -7  -1   43.88    4.60
  -4  -7  -1   42.93    5.23
   4   7   1   29.95    3.99
   4   7   1   31.55    4.25
   4   7   1   36.65    4.22
  -5  -7  -1   -1.44    1.16
  -5  -7  -1    1.07    1.19
  -5  -7  -1   -1.29    1.14
   5   7   1    0.88    1.35
   5   7   1    0.61    1.19
  -6  -7  -1    3.60    2.04
  -6  -7  -1    2.47    1.94
   6   7   1    3.08    1.72
   6   7   1    7.33    2.66
  -7  -7  -1    6.30    2.79
  -7  -7  -1    1.59    1.76
   7   7   1    5.08    2.57
   7   7   1    2.28    2.03
  -8  -7  -1    0.49    2.30
  -8  -7  -1    2.76    2.15
   8   7   1    4.48    2.39
   8   7   1    6.00    3.04
  11  -8  -1    3.45    2.41
 -11   8   1    0.51    2.18
 -11   8   1    1.14    1.88
  10  -8  -1    7.36    2.68
  10  -8  -1    6.12    2.56
 -10   8   1   13.66    3.03
 -10   8   1   11.69    3.44
   9  -8  -1   38.80    5.93
   9  -8  -1   21.55    4.13
  -9   8   1   23.10    4.31
  -9   8   1   27.86    3.60
  -9   8   1   32.87    4.62
   8  -8  -1   28.81    4.35
   8  -8  -1   27.62    4.10
   8  -8  -1   21.47    4.16
  -8   8   1   27.65    4.18
  -8   8   1   32.71    3.70
   7  -8  -1   10.75    2.58
   7  -8  -1   17.15    2.96
   7  -8  -1   16.87    3.39
  -7   8   1   12.04    2.24
  -7   8   1   12.87    2.82
   6  -8  -1    0.19    0.82
   6  -8  -1   -0.63    0.46
   6  -8  -1   -0.19    0.62
  -6   8   1   -0.33    0.99
  -6   8   1    0.18    0.80
   5  -8  -1    1.12    0.81
   5  -8  -1    4.42    1.60
   5  -8  -1    2.22    1.10
  -5   8   1    2.21    1.12
  -5   8   1    2.42    1.28
   4  -8  -1    0.88    0.68
   4  -8  -1    1.11    1.07
   4  -8  -1   -0.04    0.64
  -4   8   1    0.75    0.59
  -4   8   1   -0.07    0.45
  -4   8   1    0.53    0.55
  -4   8   1   -0.38    0.36
   3  -8  -1   14.90    2.54
   3  -8  -1   18.64    2.91
   3  -8  -1   20.93    2.06
  -3   8   1   23.87    2.79
  -3   8   1   23.22    1.68
  -3   8   1   27.55    3.36
   2  -8  -1   32.95    3.48
   2  -8  -1   28.61    2.01
   2  -8  -1   24.82    3.19
  -2   8   1   27.65    2.06
  -2   8   1   35.41    3.68
  -2   8   1   37.08    3.51
   1  -8  -1   55.29    4.18
   1  -8  -1   58.63    3.66
   1  -8  -1   59.70    4.53
  -1   8   1   67.92    4.46
  -1   8   1   58.40    4.31
   0  -8  -1    4.09    1.17
   0  -8  -1    1.80    0.75
   0  -8  -1    1.11    0.90
   0  -8  -1   -0.57    0.43
   0   8   1   -0.51    0.60
   0   8   1    1.47    0.73
   0   8   1    1.77    0.88
  -1  -8  -1   17.43    2.44
  -1  -8  -1   17.53    2.90
   1   8   1   18.46    2.50
   1   8   1   11.64    2.20
   1   8   1   17.00    1.95
   1   8   1   15.08    1.92
  -2  -8  -1    4.20    1.79
  -2  -8  -1    8.96    1.92
   2   8   1    4.97    1.63
   2   8   1    7.71    1.76
   2   8   1    6.87    1.13
   2   8   1    7.15    0.89
  -3  -8  -1   35.28    4.85
  -3  -8  -1   38.61    4.69
   3   8   1   38.88    4.58
   3   8   1   43.90    4.66
  -4  -8  -1    5.38    2.14
  -4  -8  -1    6.80    1.96
  -4  -8  -1    4.61    1.97
   4   8   1   11.95    2.46
   4   8   1   11.85    2.72
  -5  -8  -1    4.53    2.26
  -5  -8  -1    3.78    1.96
  -5  -8  -1    1.96    1.56
   5   8   1    3.34    1.44
   5   8   1    1.08    1.29
  -6  -8  -1   -1.38    1.37
  -6  -8  -1    1.56    1.78
   6   8   1   -0.16    1.26
   6   8   1   -0.29    1.07
  -7  -8  -1   -1.13    1.04
  -7  -8  -1   -0.28    1.60
   7   8   1    0.82    1.44
   7   8   1    1.69    1.46
  -8  -8  -1    1.73    2.15
  -8  -8  -1   -1.64    2.23
   8   8   1    1.21    2.05
   8   8   1    2.49    2.20
  11  -9  -1    1.77    3.02
  11  -9  -1   -1.21    1.89
 -11   9   1    2.01    1.88
 -11   9   1    0.27    1.80
  10  -9  -1   -0.06    1.71
  10  -9  -1    2.64    2.33
 -10   9   1    0.75    1.79
 -10   9   1   -0.10    1.55
   9  -9  -1    0.88    1.94
   9  -9  -1    0.08    1.46
  -9   9   1    0.56    1.39
  -9   9   1   -0.08    1.19
   8  -9  -1    3.25    1.82
   8  -9  -1    1.03    1.39
   8  -9  -1    1.34    1.27
  -8   9   1    0.82    1.02
  -8   9   1   -0.52    0.72
   7  -9  -1    0.23    1.14
   7  -9  -1   -0.43    0.93
   7  -9  -1   -0.99    0.91
  -7   9   1   -0.18    0.80
  -7   9   1    0.07    0.91
   6  -9  -1    3.35    1.62
   6  -9  -1    2.23    1.23
   6  -9  -1    2.40    1.46
  -6   9   1    2.95    1.65
  -6   9   1    2.34    1.02
   5  -9  -1   -0.02    0.69
   5  -9  -1   -0.40    0.67
   5  -9  -1    0.06    0.70
  -5   9   1    0.62    0.71
  -5   9   1    1.17    0.96
   4  -9  -1   11.51    1.73
   4  -9  -1   10.60    2.24
   4  -9  -1    8.58    2.13
  -4   9   1    9.49    2.11
  -4   9   1   12.23    1.50
  -4   9   1   11.88    2.08
  -4   9   1   13.11    1.72
   3  -9  -1    5.73    1.76
   3  -9  -1    8.48    1.25
   3  -9  -1    6.36    1.64
  -3   9   1    8.85    1.17
  -3   9   1    7.93    1.76
  -3   9   1    5.35    1.61
   2  -9  -1   26.53    3.29
   2  -9  -1   25.27    3.35
   2  -9  -1   27.78    2.04
  -2   9   1   31.95    2.22
  -2   9   1   24.22    3.07
  -2   9   1   22.33    3.02
   1  -9  -1   18.34    2.01
   1  -9  -1   11.24    2.28
   1  -9  -1   14.67    2.38
  -1   9   1   13.90    2.24
  -1   9   1   12.23    2.16
   0  -9  -1   10.76    1.79
   0  -9  -1    5.92    1.81
   0  -9  -1   11.77    2.10
   0   9   1   13.71    2.06
   0   9   1   11.36    1.85
   0   9   1    8.57    1.94
  -1  -9  -1    0.01    0.68
  -1  -9  -1   -0.17    0.68
  -1  -9  -1    1.64    1.15
   1   9   1    3.35    1.18
   1   9   1    0.88    0.77
   1   9   1    1.24    0.81
   1   9   1    0.63    0.74
  -2  -9  -1   -0.98    0.75
  -2  -9  -1    0.19    1.00
   2   9   1    1.43    1.07
   2   9   1    1.50    1.13
   2   9   1   -0.16    0.58
  -3  -9  -1   -0.55    0.70
  -3  -9  -1    4.60    1.82
   3   9   1    2.79    1.47
   3   9   1    0.90    1.11
  -4  -9  -1    3.03    1.97
  -4  -9  -1    7.37    2.35
   4   9   1    1.86    1.49
   4   9   1    3.21    1.51
  -5  -9  -1    6.70    2.37
  -5  -9  -1    2.86    1.77
   5   9   1    5.75    2.11
   5   9   1    5.07    2.38
  -6  -9  -1    0.55    1.58
  -6  -9  -1   -0.79    1.18
   6   9   1   -2.09    1.58
   6   9   1    0.03    1.34
  -7  -9  -1    1.89    2.43
  -7  -9  -1    2.49    2.64
   7   9   1   -0.48    2.19
   7   9   1    0.77    2.06
  11 -10  -1    0.43    2.08
  11 -10  -1    1.58    1.92
 -11  10   1    4.63    2.57
 -11  10   1   -0.92    1.60
  10 -10  -1   -3.45    1.40
  10 -10  -1    0.61    1.52
 -10  10   1    1.18    1.88
 -10  10   1    2.09    2.13
   9 -10  -1   -0.29    1.38
   9 -10  -1    0.87    1.89
  -9  10   1    3.91    2.06
  -9  10   1    0.67    1.29
   8 -10  -1    2.13    1.41
   8 -10  -1    1.54    1.92
   8 -10  -1    3.95    2.10
  -8  10   1    3.72    1.61
  -8  10   1    3.62    1.45
   7 -10  -1   -0.31    1.18
   7 -10  -1   -1.42    1.07
   7 -10  -1    0.92    1.14
  -7  10   1    2.03    1.40
  -7  10   1    1.34    1.09
   6 -10  -1    0.47    0.95
   6 -10  -1    0.55    1.11
   6 -10  -1   -0.07    0.77
  -6  10   1    0.12    0.90
  -6  10   1   -0.08    1.13
   5 -10  -1   50.41    3.81
   5 -10  -1   54.22    5.72
   5 -10  -1   48.33    5.47
  -5  10   1   43.70    4.57
  -5  10   1   43.46    5.13
   4 -10  -1    1.20    1.33
   4 -10  -1    0.83    0.67
   4 -10  -1    1.17    1.10
  -4  10   1    0.89    0.98
  -4  10   1    0.33    1.10
  -4  10   1   -0.19    0.85
  -4  10   1    1.15    0.79
   3 -10  -1  114.43    6.17
   3 -10  -1  107.71    7.62
   3 -10  -1  111.48    7.43
  -3  10   1  113.81    6.07
  -3  10   1  113.14    7.65
  -3  10   1  114.28    7.24
   2 -10  -1    0.59    0.53
   2 -10  -1    0.86    1.16
   2 -10  -1    1.20    1.02
  -2  10   1   -0.22    0.70
  -2  10   1   -0.10    0.67
   1 -10  -1    0.72    0.68
   1 -10  -1    0.63    0.88
   1 -10  -1    3.99    1.49
  -1  10   1    1.14    0.95
  -1  10   1    1.13    0.95
  -1  10   1    1.48    0.83
   0 -10  -1   17.42    2.40
   0 -10  -1   17.53    2.73
   0 -10  -1   14.59    2.78
   0  10   1   13.32    2.26
   0  10   1   17.19    2.39
   0  10   1   14.00    2.58
  -1 -10  -1   91.57    6.21
  -1 -10  -1   75.79    7.54
  -1 -10  -1   92.32    6.19
   1  10   1   96.30    5.74
   1  10   1   85.36    6.38
   1  10   1   90.70    6.16
  -2 -10  -1    0.03    1.01
  -2 -10  -1    2.69    1.57
  -2 -10  -1    1.98    1.14
   2  10   1    1.28    1.11
   2  10   1    1.18    0.80
   2  10   1    2.65    1.35
  -3 -10  -1    2.32    1.67
  -3 -10  -1    0.51    1.14
   3  10   1   -1.09    0.86
   3  10   1   -1.13    0.81
  -4 -10  -1   -0.16    1.30
  -4 -10  -1    1.34    1.44
   4  10   1    0.11    1.50
   4  10   1    1.92    1.22
  -5 -10  -1   -1.96    1.02
  -5 -10  -1    2.78    1.86
   5  10   1    2.54    1.81
   5  10   1    1.76    1.85
  -6 -10  -1    4.81    2.35
  -6 -10  -1   -2.49    2.14
   6  10   1    3.49    1.95
   6  10   1    4.26    2.49
  -7 -10  -1   -0.76    1.99
   7  10   1    0.59    2.19
   7  10   1    2.81    1.89
  11 -11  -1    5.70    3.47
  11 -11  -1    2.16    2.57
 -11  11   1    2.69    2.37
 -11  11   1    5.29    3.14
  10 -11  -1   10.98    3.93
  10 -11  -1    5.34    2.74
 -10  11   1   12.03    3.89
 -10  11   1   10.06    3.36
   9 -11  -1    7.21    2.64
   9 -11  -1    7.84    3.07
   9 -11  -1    2.62    2.08
  -9  11   1    5.73    1.99
  -9  11   1    6.66    2.65
   8 -11  -1    9.15    2.91
   8 -11  -1    5.94    2.54
   8 -11  -1    6.41    2.24
  -8  11   1    4.70    1.81
  -8  11   1    5.14    2.22
   7 -11  -1    0.75    1.19
   7 -11  -1    0.03    0.86
   7 -11  -1    1.64    1.45
  -7  11   1    1.69    1.35
  -7  11   1    0.44    1.03
   6 -11  -1    6.16    2.20
   6 -11  -1    3.76    1.50
   6 -11  -1    3.47    1.93
  -6  11   1    4.09    1.61
  -6  11   1    5.88    2.35
   5 -11  -1    9.10    2.50
   5 -11  -1    7.60    2.28
   5 -11  -1   11.33    1.90
  -5  11   1    8.65    2.07
  -5  11   1    8.50    2.42
   4 -11  -1   -0.69    0.68
   4 -11  -1    1.12    1.26
   4 -11  -1    1.27    0.79
  -4  11   1   -0.49    0.68
  -4  11   1    0.35    1.09
   3 -11  -1   10.27    1.45
   3 -11  -1   10.57    2.36
   3 -11  -1   13.07    2.77
  -3  11   1    9.19    2.32
  -3  11   1    9.57    2.11
   2 -11  -1   11.82    1.57
   2 -11  -1   12.50    2.73
   2 -11  -1   14.16    2.56
  -2  11   1   12.45    2.53
  -2  11   1    8.58    2.21
   1 -11  -1    5.27    1.28
   1 -11  -1    5.41    1.81
   1 -11  -1    5.77    1.96
  -1  11   1    3.77    1.39
  -1  11   1    2.78    1.08
  -1  11   1    2.95    1.54
   0 -11  -1    9.47    2.13
   0 -11  -1    8.65    1.81
   0 -11  -1    6.88    2.14
   0  11   1    9.33    1.85
   0  11   1   10.83    2.05
   0  11   1    7.27    2.03
  -1 -11  -1    0.29    1.32
  -1 -11  -1   -1.33    0.84
  -1 -11  -1    1.26    1.10
   1  11   1   -0.51    0.92
   1  11   1    0.62    1.08
   1  11   1    0.32    0.78
  -2 -11  -1    7.06    2.71
  -2 -11  -1    9.41    2.24
  -2 -11  -1   13.55    2.86
   2  11   1   10.80    2.59
   2  11   1   12.86    2.59
  -3 -11  -1    8.76    2.25
  -3 -11  -1   18.70    4.04
  -3 -11  -1   10.79    2.76
   3  11   1   14.89    3.04
   3  11   1    7.83    2.42
  -4 -11  -1    0.11    1.50
  -4 -11  -1    0.18    1.77
   4  11   1    3.82    2.01
  -5 -11  -1    1.62    2.36
  -5 -11  -1    0.13    1.87
   5  11   1    1.53    1.66
   5  11   1   -0.43    1.44
  -6 -11  -1   -0.87    1.87
  -6 -11  -1    8.57    3.58
   6  11   1    2.55    1.99
   6  11   1   -0.37    1.36
  11 -12  -1    2.64    2.90
 -11  12   1    2.25    2.32
 -11  12   1    5.80    2.97
  10 -12  -1    0.26    1.64
  10 -12  -1   -0.76    2.20
 -10  12   1   -0.29    1.86
   9 -12  -1    1.35    2.08
   9 -12  -1   -0.20    1.34
   9 -12  -1    0.70    1.41
  -9  12   1    0.71    1.55
  -9  12   1   -0.87    1.14
   8 -12  -1    0.56    1.18
   8 -12  -1   -0.54    1.31
   8 -12  -1    1.14    2.03
  -8  12   1   -2.06    1.08
  -8  12   1    1.83    1.83
   7 -12  -1   10.94    3.20
   7 -12  -1   17.85    3.68
   7 -12  -1   14.85    2.78
  -7  12   1   12.72    3.20
  -7  12   1   17.00    2.95
   6 -12  -1   52.78    6.53
   6 -12  -1   52.67    6.25
   6 -12  -1   57.96    4.49
  -6  12   1   57.00    5.66
  -6  12   1   53.36    6.35
   5 -12  -1   -0.31    1.26
   5 -12  -1    1.15    1.37
   5 -12  -1   -0.33    0.70
  -5  12   1   -0.88    1.09
  -5  12   1    1.25    1.26
   4 -12  -1    2.57    0.90
   4 -12  -1    0.91    1.34
   4 -12  -1    2.22    1.65
  -4  12   1    6.61    1.99
  -4  12   1    0.51    1.14
   3 -12  -1   23.36    3.74
   3 -12  -1   26.92    3.04
   3 -12  -1   18.68    3.30
  -3  12   1   25.42    3.78
  -3  12   1   23.26    3.48
   2 -12  -1   43.22    3.16
   2 -12  -1   45.77    5.08
   2 -12  -1   49.53    5.67
  -2  12   1   47.09    3.40
  -2  12   1   47.70    5.08
  -2  12   1   39.54    4.75
   1 -12  -1    0.16    0.76
   1 -12  -1   -1.05    1.15
   1 -12  -1    1.10    1.17
  -1  12   1    0.57    0.95
  -1  12   1   -0.98    0.47
  -1  12   1    1.87    1.07
   0 -12  -1    2.09    1.35
   0 -12  -1    2.85    1.83
   0 -12  -1    4.05    1.42
   0  12   1    3.71    1.41
   0  12   1    5.58    1.88
   0  12   1    0.71    0.98
  -1 -12  -1   14.91    2.77
  -1 -12  -1   13.65    3.30
  -1 -12  -1   10.33    2.33
   1  12   1   11.55    2.40
   1  12   1   12.96    2.21
   1  12   1   13.47    2.88
  -2 -12  -1    5.03    2.66
  -2 -12  -1    3.89    1.75
  -2 -12  -1    6.04    2.15
   2  12   1    6.83    2.23
   2  12   1    5.09    1.99
  -3 -12  -1    1.69    1.59
  -3 -12  -1    2.14    1.83
   3  12   1    2.52    1.79
   3  12   1    2.46    1.90
  -4 -12  -1   -0.18    1.42
  -4 -12  -1   -1.41    1.33
   4  12   1    0.43    1.63
  -5 -12  -1    7.29    3.51
  -5 -12  -1    3.78    2.51
   5  12   1    5.54    2.35
   5  12   1    5.12    2.47
  10 -13  -1    1.29    1.80
 -10  13   1    2.21    2.26
   9 -13  -1    0.74    1.43
   9 -13  -1   -1.02    1.71
  -9  13   1   -1.77    1.00
  -9  13   1    0.07    1.35
   8 -13  -1    1.62    1.62
   8 -13  -1    0.09    1.71
  -8  13   1   -0.22    1.32
  -8  13   1    4.16    2.31
   7 -13  -1    0.47    1.39
   7 -13  -1    0.90    1.82
  -7  13   1    2.50    1.55
  -7  13   1    0.95    1.73
   6 -13  -1   10.03    2.94
   6 -13  -1    8.51    2.49
  -6  13   1    9.35    2.44
  -6  13   1   10.52    3.04
   5 -13  -1    7.10    2.56
   5 -13  -1   13.36    3.12
  -5  13   1   15.90    3.32
  -5  13   1    9.21    2.25
   4 -13  -1    0.49    1.02
   4 -13  -1   -0.09    1.45
  -4  13   1   -0.14    0.77
  -4  13   1    1.17    1.45
   3 -13  -1    1.41    1.58
   3 -13  -1    4.71    1.72
  -3  13   1    0.77    1.36
  -3  13   1    3.60    1.55
   2 -13  -1    0.97    1.52
   2 -13  -1    2.04    1.47
  -2  13   1   -0.52    0.80
  -2  13   1    0.26    1.37
  -2  13   1   -0.25    0.84
   1 -13  -1   11.10    2.58
   1 -13  -1   12.27    3.03
  -1  13   1   11.59    2.09
  -1  13   1   12.84    2.57
  -1  13   1    9.24    2.43
   0 -13  -1    1.06    1.78
   0 -13  -1    2.02    1.38
   0 -13  -1    0.92    1.22
   0  13   1    1.91    1.55
   0  13   1   -0.29    0.82
   0  13   1    1.42    1.07
  -1 -13  -1    2.35    1.46
  -1 -13  -1    3.88    1.70
  -1 -13  -1    1.35    1.37
   1  13   1    3.00    1.77
   1  13   1    2.92    1.51
  -2 -13  -1    3.33    1.94
  -2 -13  -1    1.91    1.69
   2  13   1    1.96    1.64
   2  13   1    1.39    1.37
  -3 -13  -1    3.30    2.44
  -3 -13  -1    1.30    1.80
   3  13   1    2.39    1.80
   3  13   1    5.13    2.39
  -4 -13  -1    1.75    2.09
  -4 -13  -1   -1.56    2.10
   4  13   1   -0.40    1.07
   4  13   1   -0.31    1.79
  10 -14  -1   -0.23    1.62
 -10  14   1    2.61    2.45
   9 -14  -1    6.37    2.87
   9 -14  -1    4.48    2.60
  -9  14   1    2.94    2.92
  -9  14   1    4.11    2.30
   8 -14  -1   -0.32    1.76
   8 -14  -1   -2.54    1.71
  -8  14   1    0.81    1.53
  -8  14   1    3.62    1.88
   7 -14  -1    7.05    2.95
   7 -14  -1    9.49    3.00
  -7  14   1   14.19    3.60
  -7  14   1   12.60    2.85
   6 -14  -1   11.04    2.97
   6 -14  -1    7.22    2.77
  -6  14   1   14.53    3.69
  -6  14   1   10.49    2.62
   5 -14  -1    0.93    1.37
   5 -14  -1    0.88    1.37
  -5  14   1    0.35    1.15
   4 -14  -1    0.65    1.07
   4 -14  -1    0.42    1.38
  -4  14   1    1.45    1.59
  -4  14   1    0.59    1.45
   3 -14  -1    2.32    1.98
   3 -14  -1    4.81    1.84
  -3  14   1    5.11    1.98
  -3  14   1    3.21    1.85
   2 -14  -1   -0.20    1.17
   2 -14  -1    2.12    1.57
  -2  14   1    2.51    1.64
  -2  14   1    0.22    0.95
   1 -14  -1   -0.68    0.98
   1 -14  -1    1.81    1.69
  -1  14   1    0.47    1.20
  -1  14   1   -0.25    0.93
   0 -14  -1    6.94    2.20
   0 -14  -1    2.03    2.02
   0  14   1    6.60    2.39
   0  14   1    6.66    2.03
  -1 -14  -1   -0.62    1.27
   1  14   1    1.76    1.81
   1  14   1    0.93    1.15
  -2 -14  -1    3.84    2.27
   2  14   1    1.44    1.79
   2  14   1   -0.93    1.09
  -3 -14  -1   -1.42    1.26
   3  14   1    0.04    1.60
   3  14   1    1.92    2.12
  -4 -14  -1    4.34    2.47
   4  14   1    8.33    3.37
   4  14   1    4.18    2.68
   9 -15  -1    0.88    2.01
   9 -15  -1    0.14    1.75
  -9  15   1    7.08    3.08
  -9  15   1   -1.99    1.49
   8 -15  -1    6.50    2.70
   8 -15  -1    6.74    3.27
  -8  15   1    5.10    2.25
  -8  15   1    6.68    2.76
   7 -15  -1   13.74    3.98
   7 -15  -1    8.01    3.20
  -7  15   1   11.67    3.38
  -7  15   1   11.26    2.79
   6 -15  -1    0.59    1.23
   6 -15  -1    5.52    2.69
  -6  15   1    2.99    1.91
  -6  15   1    2.01    1.49
   5 -15  -1   -0.26    1.12
   5 -15  -1   -0.30    1.89
  -5  15   1    0.15    1.51
  -5  15   1    1.01    1.56
   4 -15  -1    2.20    1.62
   4 -15  -1    2.77    1.84
  -4  15   1    5.12    2.00
  -4  15   1    1.59    1.50
   3 -15  -1   -0.56    0.99
   3 -15  -1    0.53    1.49
  -3  15   1   -1.02    0.97
  -3  15   1    1.50    1.68
   2 -15  -1   -1.07    1.59
   2 -15  -1   -0.28    1.16
  -2  15   1    0.03    1.16
  -2  15   1   -0.49    0.85
   1 -15  -1    3.06    1.96
   1 -15  -1    2.43    2.18
  -1  15   1    2.87    1.56
  -1  15   1    0.20    1.03
   0 -15  -1   14.07    3.85
   0  15   1   12.70    3.41
  -1 -15  -1    4.62    2.86
   1  15   1   11.42    3.14
  -2 -15  -1    2.07    2.47
   2  15   1    5.08    2.53
  -3 -15  -1    1.44    2.37
   3  15   1    2.10    2.59
   9 -16  -1    4.64    3.25
   9 -16  -1    7.98    3.27
  -9  16   1    2.51    1.99
   8 -16  -1   -0.65    1.72
   8 -16  -1   -0.03    1.92
  -8  16   1   -1.05    1.71
  -8  16   1    1.58    2.10
   7 -16  -1    1.86    1.83
   7 -16  -1   -0.14    2.21
  -7  16   1    1.20    1.93
  -7  16   1    1.83    2.27
   6 -16  -1    2.12    2.39
   6 -16  -1    1.28    2.00
  -6  16   1    1.75    1.87
  -6  16   1    2.97    2.09
   5 -16  -1    2.84    2.18
   5 -16  -1    2.88    2.42
  -5  16   1    0.37    1.72
  -5  16   1   -0.01    1.38
   4 -16  -1    9.89    2.89
   4 -16  -1    5.07    2.59
  -4  16   1    7.66    2.72
  -4  16   1    6.51    2.55
   3 -16  -1   12.14    3.25
   3 -16  -1   14.85    3.87
  -3  16   1    9.72    2.59
  -3  16   1   12.73    3.39
   2 -16  -1    3.33    1.96
   2 -16  -1   -0.31    1.19
  -2  16   1    1.61    1.68
  -2  16   1    5.65    2.55
   1 -16  -1    0.54    2.04
  -1  16   1   -0.24    1.65
  -1  16   1    2.63    1.79
   0 -16  -1    6.82    3.08
   0  16   1    6.60    2.81
  -1 -16  -1   -4.15    1.63
   1  16   1    0.77    1.48
   8 -17  -1    1.58    1.94
   8 -17  -1    0.25    2.26
  -8  17   1    0.57    1.82
  -8  17   1    3.00    2.16
   7 -17  -1    4.89    2.79
   7 -17  -1    5.35    2.52
  -7  17   1    6.51    2.81
  -7  17   1    2.59    2.02
   6 -17  -1    0.39    2.07
   6 -17  -1   -0.87    1.40
  -6  17   1    2.03    2.11
  -6  17   1   -2.16    0.98
   5 -17  -1    0.58    2.07
   5 -17  -1   -0.49    1.74
  -5  17   1    2.65    2.30
  -5  17   1    0.26    1.82
   4 -17  -1    3.44    2.37
   4 -17  -1    6.58    3.03
  -4  17   1    5.80    2.45
  -4  17   1    3.00    1.90
   3 -17  -1    3.70    2.68
   3 -17  -1    5.35    2.57
  -3  17   1    2.30    1.94
  -3  17   1    0.38    2.04
  -2  17   1    0.61    1.66
  -2  17   1    0.59    1.87
   1 -17  -1    1.18    2.57
  -1  17   1    0.01    1.93
   0 -17  -1    1.51    2.49
   0  17   1    0.72    2.16
   6 -18  -1    2.45    2.63
   6 -18  -1    0.54    2.34
  -6  18   1    1.11    2.09
  -6  18   1    1.20    2.34
   5 -18  -1    0.72    1.99
   5 -18  -1    2.52    2.44
  -5  18   1    1.70    1.69
  -5  18   1    2.63    1.88
   4 -18  -1   -2.38    1.91
   4 -18  -1    1.63    1.95
  -4  18   1    0.20    1.85
  -4  18   1    1.01    1.99
   3 -18  -1    0.67    2.23
  -3  18   1    2.38    1.89
  -3  18   1   10.86    3.25
  -2  18   1    5.99    2.92
  -3  19  -2    0.19    1.45
  -3  19  -2    1.56    2.18
   3 -19   2    0.04    2.29
  -4  19  -2   -2.33    1.69
  -4  19  -2    0.68    1.45
   4 -19   2    1.45    1.91
  -5  19  -2    2.96    2.26
  -5  19  -2    1.19    1.50
   5 -19   2   -0.25    2.19
   0  18  -2   16.96    4.21
   0 -18   2   18.63    4.88
  -1  18  -2    2.60    2.10
  -2  18  -2   -1.42    1.67
  -2  18  -2   -2.33    1.64
   2 -18   2    0.60    2.07
  -3  18  -2    3.53    2.31
  -3  18  -2   -0.20    1.78
   3 -18   2   -0.90    1.38
  -4  18  -2    3.48    2.26
  -4  18  -2   -0.19    1.70
   4 -18   2    1.00    2.13
  -5  18  -2   -0.72    1.09
  -5  18  -2   -1.23    1.86
   5 -18   2   -1.31    1.85
   5 -18   2   -0.22    1.98
  -6  18  -2    8.99    2.85
  -6  18  -2    0.93    1.69
   6 -18   2    1.52    2.57
   6 -18   2    5.59    2.75
  -7  18  -2    4.36    2.57
  -7  18  -2    4.93    3.02
   7 -18   2   10.24    3.75
   7 -18   2    2.89    2.71
   1  17  -2    1.90    2.24
  -1 -17   2   -1.03    2.48
   0  17  -2    4.16    2.24
   0 -17   2   12.13    3.94
  -1  17  -2   11.07    3.22
  -1  17  -2   10.65    2.94
   1 -17   2   17.83    4.47
  -2  17  -2    0.25    1.82
  -2  17  -2   -0.30    1.06
   2 -17   2   -0.95    1.15
  -3  17  -2    2.54    1.86
  -3  17  -2   -0.59    1.00
   3 -17   2    3.43    2.05
   3 -17   2   -0.41    1.67
  -4  17  -2    7.56    2.83
  -4  17  -2    9.45    2.61
   4 -17   2   10.11    3.05
   4 -17   2    7.69    3.01
  -5  17  -2   12.15    3.48
  -5  17  -2   17.26    3.80
   5 -17   2   17.14    3.71
   5 -17   2   10.76    3.54
  -6  17  -2   22.61    4.68
  -6  17  -2   23.66    4.28
   6 -17   2   24.87    4.61
   6 -17   2   21.75    4.86
  -7  17  -2    1.81    1.66
  -7  17  -2    2.47    2.47
   7 -17   2    0.92    1.81
   7 -17   2    1.27    2.17
  -8  17  -2   -0.79    1.47
   8 -17   2    2.05    2.34
  -3 -16   2   -1.12    2.32
   2  16  -2    0.15    1.51
  -2 -16   2    0.61    1.89
   1  16  -2    1.61    2.14
  -1 -16   2   -0.64    2.26
   0  16  -2    6.61    2.86
   0  16  -2    1.13    1.58
   0 -16   2    2.50    2.33
  -1  16  -2    3.23    2.15
  -1  16  -2    9.80    2.70
   1 -16   2    3.15    1.97
  -2  16  -2    1.34    1.50
  -2  16  -2   -1.04    1.38
   2 -16   2    0.16    1.38
  -3  16  -2   -0.61    1.14
  -3  16  -2    3.53    2.15
   3 -16   2    1.26    2.14
   3 -16   2    0.99    1.61
  -4  16  -2   -0.24    1.45
  -4  16  -2    0.32    1.19
   4 -16   2   -0.38    1.40
   4 -16   2    0.96    1.68
  -5  16  -2   27.13    4.40
  -5  16  -2   14.44    3.66
   5 -16   2   28.32    5.37
   5 -16   2   29.94    4.67
  -6  16  -2    4.63    2.19
  -6  16  -2    3.44    1.88
   6 -16   2   -0.16    1.40
   6 -16   2    1.94    1.88
  -7  16  -2   -0.13    1.69
  -7  16  -2    4.20    2.44
   7 -16   2    0.40    1.52
   7 -16   2    2.32    2.10
  -8  16  -2    1.18    1.98
   8 -16   2   -1.39    2.12
  -9  16  -2    7.98    3.31
   9 -16   2   -0.24    2.34
   4  15  -2    0.81    2.16
  -4 -15   2   -0.42    2.05
  -4 -15   2    5.88    3.22
  -3 -15   2    1.61    1.76
  -3 -15   2    0.94    2.32
   2  15  -2    5.02    2.30
  -2 -15   2    5.49    2.72
  -2 -15   2    5.18    2.33
   1  15  -2    1.43    1.44
  -1 -15   2   -0.57    1.27
  -1 -15   2   -1.95    1.77
   0  15  -2    0.71    1.31
   0  15  -2    2.69    1.81
   0 -15   2    2.12    1.56
   0 -15   2    1.02    1.97
  -1  15  -2    5.38    2.33
  -1  15  -2    4.44    1.67
   1 -15   2    5.89    2.35
   1 -15   2    2.80    2.12
  -2  15  -2    1.36    1.40
  -2  15  -2    0.33    1.50
   2 -15   2   -0.41    1.06
  -3  15  -2    1.00    1.36
  -3  15  -2   -1.70    0.99
   3 -15   2   -0.06    1.32
   3 -15   2    1.74    1.50
  -4  15  -2   20.21    3.49
  -4  15  -2   21.15    4.07
   4 -15   2   11.83    3.34
   4 -15   2   26.31    4.03
  -5  15  -2    4.05    2.13
  -5  15  -2    1.55    1.51
   5 -15   2    5.20    2.10
   5 -15   2    0.61    1.20
  -6  15  -2    0.34    1.14
  -6  15  -2   -0.93    0.97
   6 -15   2    1.26    1.30
   6 -15   2    0.00    1.88
  -7  15  -2   11.72    2.78
  -7  15  -2    7.82    2.73
   7 -15   2    4.93    2.33
   7 -15   2   14.32    3.95
  -8  15  -2    0.98    2.00
   8 -15   2    0.15    1.99
  -9  15  -2    4.07    2.40
  -9  15  -2    0.07    1.40
   9 -15   2    0.14    2.60
   4  14  -2    1.83    2.17
   4  14  -2    6.54    2.94
  -4 -14   2    7.09    2.98
  -4 -14   2    8.30    3.17
   3  14  -2    6.47    2.51
   3  14  -2    8.74    2.76
  -3 -14   2    3.17    2.05
  -3 -14   2    3.60    2.23
   2  14  -2    0.55    1.89
  -2 -14   2    2.80    1.69
  -2 -14   2    3.26    2.22
   1  14  -2    1.64    1.33
   1  14  -2    1.03    1.25
  -1 -14   2    1.68    1.64
  -1 -14   2    1.92    2.04
   0  14  -2    6.57    1.96
   0  14  -2    9.38    2.62
   0 -14   2    6.73    2.13
   0 -14   2    8.34    3.36
   0 -14   2    9.62    2.75
  -1  14  -2    0.40    1.32
  -1  14  -2    3.61    1.68
   1 -14   2    0.21    1.64
   1 -14   2    3.40    1.56
   1 -14   2    2.17    1.33
  -2  14  -2   -1.83    0.81
  -2  14  -2   -1.15    0.94
   2 -14   2   -0.10    0.87
   2 -14   2   -0.10    0.95
  -3  14  -2    0.83    1.46
  -3  14  -2   -2.21    0.78
   3 -14   2    1.86    1.41
   3 -14   2    0.25    0.88
   3 -14   2    2.95    1.24
   3 -14   2    1.81    1.43
  -4  14  -2   10.97    2.58
  -4  14  -2    9.69    2.76
   4 -14   2    7.81    2.39
   4 -14   2    8.53    2.60
   4 -14   2    6.98    1.83
  -5  14  -2    7.99    2.19
  -5  14  -2    4.19    2.27
   5 -14   2   10.38    2.29
   5 -14   2    7.34    2.72
   5 -14   2    2.52    1.49
  -6  14  -2    0.44    1.22
  -6  14  -2    0.58    1.67
   6 -14   2    0.33    1.10
   6 -14   2    1.64    1.68
   6 -14   2    1.67    1.28
  -7  14  -2    1.85    1.78
  -7  14  -2    0.58    1.34
   7 -14   2    2.20    1.54
   7 -14   2    2.21    1.83
   7 -14   2    6.23    2.86
  -8  14  -2    3.20    2.28
  -8  14  -2    6.40    2.80
   8 -14   2    1.68    2.02
   8 -14   2    5.56    2.31
  -9  14  -2    0.01    1.92
  -9  14  -2   -0.90    1.74
   9 -14   2    1.29    2.77
   9 -14   2   -0.03    2.12
 -10  14  -2   10.11    3.77
 -10  14  -2   13.98    4.08
  10 -14   2   13.35    4.58
   5  13  -2    2.35    2.15
   5  13  -2   -0.49    1.83
  -5 -13   2    4.88    2.91
  -5 -13   2    0.71    1.75
   4  13  -2    1.99    1.56
   4  13  -2   -1.00    1.43
  -4 -13   2    3.12    1.74
  -4 -13   2   -1.74    1.77
   3  13  -2    0.35    1.75
   3  13  -2    2.36    1.65
  -3 -13   2    3.08    1.86
  -3 -13   2    3.59    2.44
   2  13  -2    0.34    1.09
   2  13  -2    1.13    1.28
  -2 -13   2   -0.09    1.16
  -2 -13   2   -0.09    1.63
   1  13  -2   16.30    2.76
   1  13  -2   11.57    2.99
   1  13  -2   14.47    2.70
  -1 -13   2   17.12    3.09
  -1 -13   2   16.20    3.62
   0  13  -2   21.86    3.60
   0  13  -2   18.73    3.08
   0  13  -2   22.10    2.83
   0 -13   2   20.33    3.15
   0 -13   2   17.44    3.52
   0 -13   2   25.51    3.28
  -1  13  -2    0.69    1.19
  -1  13  -2    0.31    1.08
   1 -13   2   -0.11    0.81
   1 -13   2    0.26    0.93
   1 -13   2    0.40    1.00
  -2  13  -2    0.27    0.95
  -2  13  -2    0.92    1.17
   2 -13   2    0.45    1.01
   2 -13   2   -0.15    0.77
  -3  13  -2   59.87    6.18
  -3  13  -2   59.69    5.85
   3 -13   2   57.16    6.45
   3 -13   2   51.24    5.52
   3 -13   2   59.82    4.29
   3 -13   2   58.84    4.31
  -4  13  -2    3.31    1.85
  -4  13  -2    4.99    1.72
   4 -13   2    6.26    1.66
   4 -13   2    4.44    1.94
   4 -13   2    5.39    1.98
  -5  13  -2   13.57    2.79
  -5  13  -2   10.67    2.72
   5 -13   2   11.01    2.86
   5 -13   2   10.69    2.67
  -6  13  -2    3.04    1.53
  -6  13  -2    1.71    1.75
   6 -13   2   -0.15    1.19
   6 -13   2    0.12    1.02
   6 -13   2    4.41    2.10
  -7  13  -2   11.96    3.33
  -7  13  -2    9.81    2.37
   7 -13   2   11.78    2.73
   7 -13   2    3.47    2.21
   7 -13   2    7.43    2.99
  -8  13  -2    2.09    1.50
  -8  13  -2    0.92    1.34
   8 -13   2    0.76    1.45
   8 -13   2    0.75    1.70
  -9  13  -2    8.13    2.71
  -9  13  -2   10.22    3.37
   9 -13   2    8.39    2.94
   9 -13   2    0.71    2.68
 -10  13  -2    1.75    2.59
 -10  13  -2    1.96    1.83
  10 -13   2    4.15    2.72
  10 -13   2    1.36    2.89
   6  12  -2    6.94    2.89
   6  12  -2    4.12    2.38
  -6 -12   2    3.61    2.12
  -6 -12   2    2.85    2.70
   5  12  -2   -0.79    1.24
   5  12  -2    2.01    1.79
  -5 -12   2    0.18    1.59
  -5 -12   2    0.28    1.90
   4  12  -2   12.43    3.32
   4  12  -2   11.66    2.99
  -4 -12   2   11.91    3.25
  -4 -12   2   13.80    3.61
   3  12  -2   -0.14    1.18
   3  12  -2    1.17    1.37
  -3 -12   2   -0.04    1.25
  -3 -12   2   -0.06    1.56
   2  12  -2    2.79    1.50
   2  12  -2    3.28    1.32
   2  12  -2    9.26    2.53
  -2 -12   2    7.06    2.24
  -2 -12   2    5.07    2.02
   1  12  -2    1.84    1.06
   1  12  -2    2.17    1.31
   1  12  -2   -0.04    0.91
  -1 -12   2    1.13    0.99
  -1 -12   2   -0.02    1.11
  -1 -12   2    0.29    1.42
   0  12  -2    1.12    0.99
   0  12  -2    0.57    0.97
   0  12  -2    0.13    0.75
   0 -12   2    2.50    1.17
   0 -12   2    1.14    1.50
   0 -12   2   -0.17    0.68
  -1  12  -2    0.40    0.64
  -1  12  -2    4.28    1.59
  -1  12  -2    8.21    2.16
   1 -12   2    3.55    1.31
   1 -12   2    2.48    1.15
   1 -12   2    2.19    1.37
  -2  12  -2    4.46    1.56
  -2  12  -2    4.20    1.52
   2 -12   2    6.80    1.58
   2 -12   2    9.09    2.08
  -3  12  -2    0.52    0.74
  -3  12  -2    3.56    1.75
   3 -12   2    5.57    1.41
   3 -12   2    5.88    1.88
   3 -12   2    3.45    1.15
   3 -12   2    3.66    1.72
  -4  12  -2    4.02    1.46
  -4  12  -2    0.46    1.13
   4 -12   2    3.07    1.15
   4 -12   2    1.13    1.44
   4 -12   2    1.07    0.97
  -5  12  -2   11.39    2.21
  -5  12  -2    8.61    2.28
   5 -12   2   10.09    2.43
   5 -12   2    6.80    2.30
   5 -12   2    6.66    1.85
  -6  12  -2    0.23    0.84
  -6  12  -2   -0.05    1.05
   6 -12   2   -0.44    0.97
   6 -12   2   -2.98    0.96
   6 -12   2    0.64    1.07
  -7  12  -2    0.39    1.09
  -7  12  -2   -0.76    0.89
   7 -12   2   -0.09    0.98
   7 -12   2   -0.21    1.54
   7 -12   2    0.01    0.93
  -8  12  -2   13.29    2.43
  -8  12  -2    9.57    2.94
   8 -12   2   10.90    2.94
   8 -12   2   12.87    3.60
  -9  12  -2    6.40    2.75
  -9  12  -2    2.74    2.19
   9 -12   2    2.24    2.49
   9 -12   2    2.02    2.00
 -10  12  -2    2.62    2.45
 -10  12  -2    4.48    2.43
  10 -12   2    5.68    2.68
  10 -12   2    0.48    2.57
   7  11  -2    4.14    2.99
   7  11  -2    2.09    2.51
  -7 -11   2    4.60    2.83
  -7 -11   2    1.64    2.45
   6  11  -2   12.03    3.35
   6  11  -2    8.34    2.89
  -6 -11   2    7.96    3.01
  -6 -11   2   13.12    3.66
   5  11  -2    1.96    1.66
   5  11  -2    1.15    1.64
  -5 -11   2   -0.38    1.34
  -5 -11   2   -0.33    1.62
   4  11  -2    6.90    2.37
   4  11  -2    5.07    2.34
  -4 -11   2    3.38    1.97
  -4 -11   2    1.26    1.97
   3  11  -2   -0.90    0.58
   3  11  -2   -0.02    0.84
  -3 -11   2   -1.08    0.91
  -3 -11   2    0.11    1.04
   2  11  -2    1.22    1.13
   2  11  -2    9.44    2.19
   2  11  -2    4.48    1.30
  -2 -11   2    6.84    1.54
  -2 -11   2    1.59    1.31
  -2 -11   2    5.05    1.70
   1  11  -2    7.73    2.11
   1  11  -2    6.39    1.65
   1  11  -2    7.85    1.80
  -1 -11   2    7.54    2.34
  -1 -11   2    7.29    1.67
  -1 -11   2    7.87    1.97
   0  11  -2   12.77    1.94
   0  11  -2   11.61    2.48
   0  11  -2   12.09    2.10
   0 -11   2    9.70    2.01
   0 -11   2   10.54    1.88
   0 -11   2   14.49    2.90
  -1  11  -2    3.01    1.24
  -1  11  -2    3.28    0.86
  -1  11  -2    4.04    1.39
   1 -11   2    2.99    1.13
   1 -11   2    4.54    1.34
   1 -11   2    4.28    1.75
  -2  11  -2   34.83    2.11
  -2  11  -2   34.08    4.09
  -2  11  -2   41.87    4.23
   2 -11   2   38.33    3.96
   2 -11   2   38.15    3.54
  -3  11  -2   11.82    2.30
  -3  11  -2   12.91    2.58
   3 -11   2   11.06    1.80
   3 -11   2   10.78    2.45
   3 -11   2    8.35    1.66
   3 -11   2   10.70    2.19
  -4  11  -2    8.03    1.83
  -4  11  -2    8.16    2.19
   4 -11   2    7.98    2.08
   4 -11   2    6.81    2.22
   4 -11   2    7.16    1.70
  -5  11  -2   13.53    2.33
  -5  11  -2   13.92    2.91
   5 -11   2   15.10    2.55
   5 -11   2   12.76    3.00
   5 -11   2   15.41    3.00
  -6  11  -2    5.08    1.56
  -6  11  -2    8.69    2.32
   6 -11   2    1.99    1.51
   6 -11   2    5.49    1.95
   6 -11   2   10.50    2.35
  -7  11  -2    5.93    1.65
  -7  11  -2    6.62    2.23
   7 -11   2    6.78    2.18
   7 -11   2    5.25    2.30
  -8  11  -2    5.11    1.63
  -8  11  -2    2.62    1.78
  -8  11  -2    5.19    2.28
   8 -11   2    1.65    1.55
   8 -11   2    2.88    2.31
  -9  11  -2   13.71    3.40
  -9  11  -2   23.46    4.67
   9 -11   2   19.96    3.95
   9 -11   2   22.25    4.84
 -10  11  -2    0.61    1.75
 -10  11  -2    2.08    1.83
  10 -11   2   -0.87    1.91
  10 -11   2    0.91    1.69
 -11  11  -2    1.60    2.23
 -11  11  -2    0.71    2.03
  11 -11   2   -1.46    2.02
  11 -11   2   -0.49    1.52
   7  10  -2   -0.95    1.75
   7  10  -2   -0.53    1.34
  -7 -10   2    1.03    1.46
  -7 -10   2   -0.45    1.56
   6  10  -2    9.99    3.11
   6  10  -2    6.12    2.74
  -6 -10   2    0.34    1.27
  -6 -10   2    0.81    1.63
   5  10  -2    4.53    1.99
   5  10  -2    0.72    1.52
  -5 -10   2    3.65    1.89
  -5 -10   2    3.40    1.96
   4  10  -2    5.17    2.11
   4  10  -2    3.91    1.95
  -4 -10   2    6.27    2.28
  -4 -10   2    7.47    2.29
   3  10  -2    0.50    0.70
   3  10  -2   -0.97    0.84
   3  10  -2   -0.54    0.56
  -3 -10   2    0.24    0.75
  -3 -10   2    5.19    1.42
  -3 -10   2   -0.56    1.19
   2  10  -2    1.86    1.07
   2  10  -2    0.54    0.84
   2  10  -2   -0.58    0.54
  -2 -10   2    1.10    0.76
  -2 -10   2    0.21    1.13
  -2 -10   2    0.42    1.00
   1  10  -2    2.01    0.91
   1  10  -2    0.70    0.79
   1  10  -2    0.23    0.76
  -1 -10   2   -0.02    0.85
  -1 -10   2   -0.21    0.61
  -1 -10   2   -0.01    0.96
   0  10  -2   15.63    2.55
   0  10  -2   14.99    2.32
   0  10  -2   17.29    2.12
   0 -10   2   16.64    2.45
   0 -10   2   16.71    2.24
   0 -10   2   15.74    2.74
  -1  10  -2    6.70    1.67
  -1  10  -2    9.19    1.24
  -1  10  -2   13.24    2.26
   1 -10   2   10.35    2.25
   1 -10   2   10.81    1.87
   1 -10   2    6.74    1.47
  -2  10  -2   16.05    2.64
  -2  10  -2   10.88    2.00
  -2  10  -2   12.53    0.94
   2 -10   2   15.37    2.33
   2 -10   2   16.45    2.13
  -3  10  -2    4.58    1.34
  -3  10  -2    2.90    1.25
   3 -10   2    4.52    1.43
   3 -10   2    2.87    1.01
   3 -10   2    3.45    1.47
   3 -10   2    1.93    0.88
  -4  10  -2   10.20    2.31
  -4  10  -2    7.17    1.69
   4 -10   2    6.01    2.00
   4 -10   2    6.96    1.67
   4 -10   2    7.13    1.90
  -5  10  -2    0.47    1.10
  -5  10  -2   -0.16    0.72
   5 -10   2   -0.53    0.74
   5 -10   2    0.65    1.20
   5 -10   2   -0.28    1.04
  -6  10  -2   -0.10    1.28
  -6  10  -2    1.52    1.00
   6 -10   2   -0.94    0.61
   6 -10   2    1.16    1.06
   6 -10   2   -0.64    1.10
  -7  10  -2    4.69    1.74
  -7  10  -2    1.89    1.13
   7 -10   2    6.57    2.41
   7 -10   2    4.42    1.82
  -8  10  -2    5.13    1.66
  -8  10  -2    7.49    2.23
  -8  10  -2    7.89    2.48
   8 -10   2    2.43    1.79
   8 -10   2    6.80    2.51
  -9  10  -2   35.94    5.04
  -9  10  -2   30.33    5.45
   9 -10   2   33.81    6.16
   9 -10   2   29.65    5.02
 -10  10  -2    1.36    1.77
 -10  10  -2    3.63    2.14
  10 -10   2    4.07    2.55
  10 -10   2    3.55    2.60
 -11  10  -2    0.15    2.15
 -11  10  -2   -0.86    1.81
  11 -10   2    1.80    2.87
  11 -10   2   -0.32    1.45
   8   9  -2    2.64    2.30
   8   9  -2    8.09    3.05
  -8  -9   2   -0.50    2.16
  -8  -9   2    4.01    2.50
   7   9  -2   -1.88    1.88
   7   9  -2    1.24    1.40
  -7  -9   2    2.82    2.53
  -7  -9   2    2.54    2.34
   6   9  -2   -0.12    0.96
   6   9  -2   -0.82    0.98
  -6  -9   2   -0.85    1.44
  -6  -9   2   -0.08    1.75
   5   9  -2    1.29    1.53
   5   9  -2    2.79    1.52
  -5  -9   2    1.67    1.57
  -5  -9   2    0.71    1.57
   4   9  -2   39.76    4.92
   4   9  -2   38.18    4.87
  -4  -9   2   45.92    5.47
  -4  -9   2   39.28    5.27
   3   9  -2    4.91    1.16
   3   9  -2    4.48    1.53
   3   9  -2    6.72    1.92
   3   9  -2    6.01    1.20
  -3  -9   2    6.72    2.12
  -3  -9   2    6.33    1.85
   2   9  -2    6.10    1.58
   2   9  -2    9.74    2.15
   2   9  -2   11.55    1.77
  -2  -9   2    7.50    2.03
  -2  -9   2    8.03    1.43
  -2  -9   2    8.01    1.90
   1   9  -2    1.92    0.90
   1   9  -2    1.23    0.80
   1   9  -2    0.78    0.92
  -1  -9   2    0.80    1.25
  -1  -9   2    1.27    0.75
  -1  -9   2    0.71    0.77
   0   9  -2    3.48    1.12
   0   9  -2    4.54    1.41
   0   9  -2    4.47    1.06
   0  -9   2    2.88    1.03
   0  -9   2    1.39    0.77
   0  -9   2    4.07    1.51
  -1   9  -2    2.41    0.61
  -1   9  -2    3.02    1.07
  -1   9  -2    3.00    1.04
   1  -9   2    2.99    0.98
   1  -9   2    3.99    1.34
   1  -9   2    2.64    0.96
  -2   9  -2  116.97    5.47
  -2   9  -2  108.27    6.81
  -2   9  -2  116.15    7.22
   2  -9   2  127.20    7.09
   2  -9   2  107.98    6.47
  -3   9  -2    0.49    0.67
  -3   9  -2   -0.13    0.63
   3  -9   2    0.19    0.76
   3  -9   2    0.61    0.59
   3  -9   2    0.00    0.67
   3  -9   2   -0.11    0.50
  -4   9  -2    4.38    0.60
  -4   9  -2    3.17    1.34
  -4   9  -2    5.24    1.27
   4  -9   2    3.01    1.14
   4  -9   2    6.26    1.77
   4  -9   2    5.08    1.64
  -5   9  -2   12.65    1.96
  -5   9  -2   11.63    2.41
  -5   9  -2   15.29    1.62
   5  -9   2   15.62    2.53
   5  -9   2   13.85    2.77
   5  -9   2   11.98    2.42
  -6   9  -2    1.82    1.20
  -6   9  -2    4.33    1.23
   6  -9   2    2.32    1.34
   6  -9   2    2.92    1.37
   6  -9   2    1.49    1.57
  -7   9  -2    2.60    1.46
  -7   9  -2    3.28    1.27
   7  -9   2   -0.36    1.18
   7  -9   2    4.41    1.83
  -8   9  -2    1.33    1.52
  -8   9  -2    0.29    0.96
  -8   9  -2    0.63    1.13
   8  -9   2    1.26    1.47
   8  -9   2    2.23    1.63
  -9   9  -2    6.06    2.27
  -9   9  -2    0.91    1.79
   9  -9   2    6.13    2.49
   9  -9   2    3.53    1.99
 -10   9  -2    2.67    1.81
 -10   9  -2    6.57    2.39
  10  -9   2    2.28    1.92
  10  -9   2    2.00    2.13
 -11   9  -2   -0.62    2.12
  11  -9   2   -0.69    2.18
   8   8  -2   16.45    4.50
   8   8  -2   18.07    4.33
  -8  -8   2   19.59    4.62
  -8  -8   2   19.24    4.33
   7   8  -2   21.87    4.53
   7   8  -2   21.92    4.35
  -7  -8   2   16.23    4.17
  -7  -8   2   16.50    3.90
   6   8  -2   -0.32    1.20
   6   8  -2    1.73    1.66
  -6  -8   2   -0.20    1.03
  -6  -8   2    1.23    1.81
   5   8  -2    3.75    1.87
   5   8  -2    5.90    2.09
  -5  -8   2    5.34    2.00
  -5  -8   2    3.59    1.66
   4   8  -2   -0.35    0.63
   4   8  -2   -0.04    1.01
   4   8  -2   -0.33    0.87
  -4  -8   2   -0.89    0.75
  -4  -8   2    1.06    1.57
   3   8  -2   38.63    2.81
   3   8  -2   35.70    4.17
   3   8  -2   40.11    4.40
   3   8  -2   41.31    2.81
  -3  -8   2   39.13    4.64
  -3  -8   2   46.25    4.91
   2   8  -2   75.70    5.26
   2   8  -2   78.17    4.72
   2   8  -2   71.75    5.35
  -2  -8   2   79.74    4.65
  -2  -8   2   78.43    5.81
  -2  -8   2   81.39    5.62
   1   8  -2    1.73    0.95
   1   8  -2    0.35    0.59
   1   8  -2    0.33    0.45
  -1  -8   2   -0.24    0.58
  -1  -8   2   -0.43    0.40
  -1  -8   2    0.05    0.79
   0   8  -2   -0.56    0.36
   0   8  -2   -0.01    0.51
   0   8  -2    1.00    0.56
   0  -8   2    0.44    0.60
   0  -8   2    0.87    0.59
   0  -8   2   -0.43    0.46
  -1   8  -2    0.54    0.36
  -1   8  -2    0.20    0.66
  -1   8  -2    0.60    0.54
   1  -8   2    0.14    0.77
   1  -8   2    0.77    0.59
   1  -8   2    0.88    0.62
  -2   8  -2   -0.38    0.34
  -2   8  -2    0.32    0.53
   2  -8   2    0.43    0.58
   2  -8   2    0.32    0.50
   2  -8   2    0.58    0.51
  -3   8  -2   -0.26    0.65
  -3   8  -2    0.03    0.39
   3  -8   2    0.73    0.69
   3  -8   2   -0.37    0.53
   3  -8   2    0.63    0.56
  -4   8  -2    4.92    1.60
  -4   8  -2    6.25    0.88
  -4   8  -2    5.28    1.18
   4  -8   2    4.85    1.31
   4  -8   2    7.53    1.95
   4  -8   2    4.64    1.54
  -5   8  -2    9.83    2.30
  -5   8  -2   16.25    2.09
  -5   8  -2   17.39    1.84
   5  -8   2   13.73    2.45
   5  -8   2   17.91    2.82
   5  -8   2   11.63    2.60
  -6   8  -2    2.96    1.00
  -6   8  -2    2.06    1.14
   6  -8   2    1.87    1.11
   6  -8   2    2.15    1.57
  -7   8  -2   30.93    4.07
  -7   8  -2   32.72    3.29
  -7   8  -2   35.50    5.00
   7  -8   2   25.79    4.48
   7  -8   2   29.96    4.33
   7  -8   2   34.79    3.90
  -8   8  -2   63.84    6.36
  -8   8  -2   42.25    6.11
  -8   8  -2   63.54    4.39
   8  -8   2   57.65    6.67
   8  -8   2   67.04    6.19
   8  -8   2   54.69    7.14
  -9   8  -2   11.98    2.75
  -9   8  -2    7.37    2.52
   9  -8   2   11.61    3.43
   9  -8   2    4.75    2.44
   9  -8   2    7.56    2.48
 -10   8  -2    0.39    1.36
 -10   8  -2    0.55    2.16
  10  -8   2   -1.39    1.61
  10  -8   2    1.22    1.93
  10  -8   2   -1.54    1.95
 -11   8  -2    5.95    2.81
 -11   8  -2    4.82    3.02
  11  -8   2    5.38    2.84
   9   7  -2   -1.06    1.26
   9   7  -2   -0.11    1.42
  -9  -7   2   -0.92    2.08
  -9  -7   2    1.20    2.18
   8   7  -2   -0.10    1.63
   8   7  -2    0.51    1.50
  -8  -7   2   -2.58    1.69
  -8  -7   2   -0.86    0.90
   7   7  -2   -0.11    1.40
   7   7  -2    2.01    1.67
  -7  -7   2   -0.22    1.51
  -7  -7   2    2.71    2.37
   6   7  -2    1.20    1.38
   6   7  -2    2.20    1.63
  -6  -7   2    0.52    1.59
  -6  -7   2    1.76    2.00
   5   7  -2   10.68    2.53
   5   7  -2   17.01    3.14
  -5  -7   2    8.39    2.46
  -5  -7   2   16.23    2.34
  -5  -7   2   15.63    3.38
   4   7  -2    1.80    0.72
   4   7  -2    0.46    0.84
   4   7  -2   -0.23    1.13
  -4  -7   2    1.95    1.45
  -4  -7   2    0.24    1.13
   3   7  -2    7.03    1.14
   3   7  -2    7.75    1.54
   3   7  -2    6.55    1.71
   3   7  -2    6.86    1.68
   3   7  -2    8.57    1.31
  -3  -7   2    2.80    1.40
  -3  -7   2    5.47    1.66
  -3  -7   2    8.67    1.32
   2   7  -2   34.74    2.65
   2   7  -2   44.13    4.13
   2   7  -2   41.75    2.89
   2   7  -2   35.95    3.57
  -2  -7   2   44.25    4.21
  -2  -7   2   46.74    4.21
  -2  -7   2   28.32    3.66
   1   7  -2   36.20    3.47
   1   7  -2   29.73    2.47
   1   7  -2   33.04    2.47
   1   7  -2   31.50    2.48
  -1  -7   2   28.31    3.33
  -1  -7   2   31.04    3.17
  -1  -7   2   27.20    2.14
   0   7  -2   19.96    2.32
   0   7  -2   21.92    2.53
   0   7  -2   17.97    1.81
   0  -7   2   23.23    2.40
   0  -7   2   19.89    2.02
   0  -7   2   23.98    2.83
  -1   7  -2  149.43    7.19
  -1   7  -2  150.77    8.26
  -1   7  -2  147.40    8.10
   1  -7   2  144.54    7.88
   1  -7   2  150.53    8.48
   1  -7   2  150.66    7.97
  -2   7  -2   31.66    3.19
  -2   7  -2   31.29    2.41
   2  -7   2   28.26    2.27
   2  -7   2   26.76    2.80
   2  -7   2   27.27    3.14
  -3   7  -2   43.30    2.22
  -3   7  -2   37.30    3.83
  -3   7  -2   40.53    2.92
   3  -7   2   39.83    3.06
   3  -7   2   33.99    3.86
   3  -7   2   46.32    3.43
  -4   7  -2   17.95    2.60
  -4   7  -2   14.96    1.91
  -4   7  -2   19.41    1.72
   4  -7   2   19.23    2.98
   4  -7   2   18.40    2.57
   4  -7   2   18.18    2.49
  -5   7  -2   12.95    2.31
  -5   7  -2   13.25    1.74
   5  -7   2   12.49    2.40
   5  -7   2   12.31    2.27
   5  -7   2   14.85    2.85
   5  -7   2   10.58    1.65
  -6   7  -2   -0.52    0.79
  -6   7  -2   -0.06    0.61
  -6   7  -2    0.01    0.67
   6  -7   2    0.63    0.75
   6  -7   2    0.46    0.74
   6  -7   2   -0.67    0.59
  -7   7  -2    5.16    2.13
  -7   7  -2    6.30    1.87
  -7   7  -2    5.21    1.32
   7  -7   2    6.89    1.86
   7  -7   2    3.56    2.14
   7  -7   2    1.82    1.25
  -8   7  -2   -0.53    0.60
  -8   7  -2   -0.55    0.85
  -8   7  -2   -0.63    0.87
   8  -7   2    0.15    1.03
   8  -7   2   -0.10    1.02
   8  -7   2    0.11    1.21
  -9   7  -2    1.79    1.82
  -9   7  -2   -0.23    1.17
   9  -7   2    0.33    1.51
   9  -7   2    1.63    1.82
   9  -7   2    0.83    1.37
 -10   7  -2   13.05    3.46
 -10   7  -2    6.10    2.26
  10  -7   2   10.73    3.11
  10  -7   2    9.36    3.36
 -11   7  -2   -1.82    1.41
 -11   7  -2    2.17    2.21
  11  -7   2    0.38    1.80
  11  -7   2    0.20    2.17
   9   6  -2   -2.94    1.48
   9   6  -2    1.16    1.52
  -9  -6   2    2.15    2.43
  -9  -6   2   -2.20    1.93
   8   6  -2    0.50    1.27
   8   6  -2    0.91    1.78
  -8  -6   2   -0.10    2.06
  -8  -6   2   -0.10    1.81
   7   6  -2    3.40    1.88
   7   6  -2    2.13    1.56
  -7  -6   2    5.46    2.19
  -7  -6   2    6.71    2.72
   6   6  -2    7.97    2.45
   6   6  -2   19.18    3.68
  -6  -6   2   17.07    3.50
  -6  -6   2   14.40    3.18
   5   6  -2   15.47    1.73
   5   6  -2   14.62    2.71
   5   6  -2   12.89    2.58
  -5  -6   2   14.92    2.15
  -5  -6   2    7.51    2.23
  -5  -6   2   14.05    2.95
   4   6  -2   12.99    2.55
   4   6  -2   14.15    2.54
   4   6  -2   13.63    1.69
  -4  -6   2   13.32    2.68
  -4  -6   2   16.61    1.31
  -4  -6   2   14.30    2.72
  -4  -6   2   16.87    2.08
   3   6  -2   10.32    1.31
   3   6  -2    6.87    1.69
   3   6  -2    7.60    1.21
   3   6  -2   12.83    1.62
  -3  -6   2    8.42    1.89
  -3  -6   2    7.50    1.81
  -3  -6   2   12.05    1.36
   2   6  -2   11.10    1.42
   2   6  -2   12.46    1.86
   2   6  -2    9.81    1.74
   2   6  -2   11.47    1.50
  -2  -6   2   14.07    1.64
  -2  -6   2   13.13    2.16
  -2  -6   2   12.14    2.07
   1   6  -2   31.45    2.43
   1   6  -2   32.12    2.39
   1   6  -2   33.59    2.45
   1   6  -2   29.00    2.98
  -1  -6   2   32.13    2.16
  -1  -6   2   35.04    2.51
  -1  -6   2   34.05    3.41
  -1  -6   2   35.65    3.27
   0   6  -2   11.39    1.24
   0   6  -2   15.15    1.82
   0   6  -2   14.25    1.78
   0  -6   2   11.16    1.74
   0  -6   2    8.66    1.19
   0  -6   2   10.67    1.52
  -1   6  -2   20.92    2.17
  -1   6  -2   26.22    2.58
  -1   6  -2   24.33    1.36
  -1   6  -2   27.30    2.46
  -1   6  -2   25.25    1.98
   1  -6   2   24.03    2.65
   1  -6   2   22.04    2.18
   1  -6   2   23.02    2.20
  -2   6  -2   -0.46    0.32
  -2   6  -2   -0.33    0.27
  -2   6  -2    1.12    0.55
   2  -6   2    0.10    0.41
   2  -6   2   -0.05    0.50
   2  -6   2   -0.33    0.28
  -3   6  -2   39.37    3.58
  -3   6  -2   31.35    2.31
  -3   6  -2   31.99    1.92
   3  -6   2   31.86    3.43
   3  -6   2   30.25    2.94
   3  -6   2   31.26    3.17
  -4   6  -2    0.24    0.41
  -4   6  -2   -0.03    0.46
  -4   6  -2    0.19    0.37
   4  -6   2    0.51    0.65
   4  -6   2    1.16    0.55
   4  -6   2   -0.23    0.38
   4  -6   2    1.17    0.66
  -5   6  -2    9.86    1.39
  -5   6  -2    7.50    1.67
   5  -6   2    5.67    1.64
   5  -6   2   11.99    1.78
   5  -6   2    7.06    1.91
  -6   6  -2    0.60    0.66
  -6   6  -2   -0.20    0.72
  -6   6  -2    0.28    0.86
   6  -6   2    1.35    0.91
   6  -6   2    0.45    1.34
   6  -6   2    0.26    0.82
  -7   6  -2   16.55    3.30
  -7   6  -2   23.45    3.25
  -7   6  -2   18.87    2.21
   7  -6   2   17.67    3.32
   7  -6   2   15.81    2.81
   7  -6   2   23.86    4.22
  -8   6  -2   14.18    2.35
  -8   6  -2   15.05    3.26
  -8   6  -2   15.72    2.77
   8  -6   2   14.20    3.30
   8  -6   2   14.95    3.01
   8  -6   2   15.68    3.54
  -9   6  -2    1.25    1.38
  -9   6  -2    2.82    2.02
   9  -6   2    0.18    1.15
   9  -6   2    0.38    1.48
 -10   6  -2   -2.76    1.45
 -10   6  -2    0.15    1.98
  10  -6   2    0.89    1.44
  10  -6   2   -0.96    1.44
 -11   6  -2   -1.14    1.75
 -11   6  -2   -0.76    2.21
  11  -6   2   -0.46    2.08
  11  -6   2   -2.39    1.74
   9   5  -2   -0.79    1.33
   9   5  -2    5.95    2.68
  -9  -5   2    1.43    1.94
  -9  -5   2   -1.06    1.92
   8   5  -2    0.30    1.66
   8   5  -2    0.66    1.15
  -8  -5   2   -0.48    1.75
  -8  -5   2    2.28    1.94
   7   5  -2   12.33    3.09
   7   5  -2   15.25    3.32
  -7  -5   2    9.84    2.76
  -7  -5   2   10.16    2.90
   6   5  -2    4.42    1.69
   6   5  -2   -0.42    0.89
  -6  -5   2    0.77    0.99
  -6  -5   2    1.71    1.46
  -6  -5   2   -0.33    1.30
   5   5  -2    1.82    0.79
   5   5  -2   -1.13    0.78
   5   5  -2   -0.67    0.70
  -5  -5   2    1.43    1.48
  -5  -5   2    0.70    0.31
  -5  -5   2    1.19    0.85
  -5  -5   2   -0.41    1.04
   4   5  -2   35.99    2.66
   4   5  -2   42.61    2.85
   4   5  -2   30.58    3.78
   4   5  -2   37.15    4.10
  -4  -5   2   35.30    2.76
  -4  -5   2   35.60    4.21
  -4  -5   2   37.77    4.32
  -4  -5   2   38.32    2.29
   3   5  -2   10.22    1.39
   3   5  -2   12.12    2.05
   3   5  -2   12.18    2.04
   3   5  -2   10.35    1.37
  -3  -5   2    6.80    1.70
  -3  -5   2   12.73    2.24
  -3  -5   2   12.96    1.34
  -3  -5   2   10.74    1.41
   2   5  -2    1.45    0.52
   2   5  -2    2.53    0.64
   2   5  -2    0.90    0.66
   2   5  -2    0.20    0.45
  -2  -5   2    1.51    0.75
  -2  -5   2   -0.06    0.37
  -2  -5   2    1.56    0.55
   1   5  -2   63.68    3.73
   1   5  -2   61.30    3.77
   1   5  -2   63.75    3.67
   1   5  -2   60.74    3.99
  -1  -5   2   66.00    4.22
  -1  -5   2   59.60    3.99
  -1  -5   2   63.96    3.42
  -1  -5   2   63.51    3.75
  -1  -5   2   67.15    3.80
   0   5  -2   47.88    2.81
   0   5  -2   50.75    3.20
   0   5  -2   52.31    3.28
   0   5  -2   51.31    3.26
   0  -5   2   50.41    3.24
   0  -5   2   49.58    3.18
   0  -5   2   52.09    3.45
   0  -5   2   52.03    2.95
  -1   5  -2   90.73    4.97
  -1   5  -2   91.02    4.98
  -1   5  -2   88.41    4.96
  -1   5  -2   93.65    5.23
   1  -5   2   85.49    5.22
   1  -5   2   87.30    4.94
   1  -5   2   92.11    4.98
   1  -5   2   93.93    4.99
  -2   5  -2    7.12    1.01
  -2   5  -2    7.21    1.14
  -2   5  -2    7.03    1.31
   2  -5   2    7.27    1.37
   2  -5   2    8.84    1.14
   2  -5   2    6.95    1.12
   2  -5   2    4.37    0.96
  -3   5  -2   69.21    3.64
  -3   5  -2   65.70    3.77
  -3   5  -2   63.69    4.30
   3  -5   2   66.00    4.62
   3  -5   2   60.15    4.17
   3  -5   2   66.05    3.71
   3  -5   2   67.49    3.89
   3  -5   2   68.61    4.40
  -4   5  -2    7.94    1.55
  -4   5  -2    7.88    1.13
  -4   5  -2    7.44    1.18
   4  -5   2    9.00    1.87
   4  -5   2    8.13    1.61
   4  -5   2    9.26    1.39
  -5   5  -2   -0.24    0.40
  -5   5  -2   -0.06    0.56
  -5   5  -2   -0.33    0.34
   5  -5   2    0.11    0.57
   5  -5   2   -0.39    0.55
   5  -5   2   -0.19    0.48
  -6   5  -2   -0.19    0.69
  -6   5  -2    0.53    0.53
  -6   5  -2    0.63    0.68
   6  -5   2    1.08    1.07
   6  -5   2    0.32    0.68
   6  -5   2    0.14    0.68
  -7   5  -2   -0.10    0.89
  -7   5  -2    1.13    1.24
  -7   5  -2    0.58    0.71
   7  -5   2    0.07    0.77
   7  -5   2    0.23    0.92
   7  -5   2    0.46    1.26
  -8   5  -2   18.28    2.82
  -8   5  -2   19.04    3.59
  -8   5  -2   15.09    2.54
   8  -5   2   23.35    3.61
   8  -5   2   18.48    3.97
   8  -5   2   10.76    3.00
  -9   5  -2    1.63    1.62
  -9   5  -2    3.69    2.23
  -9   5  -2    3.20    1.66
   9  -5   2    1.23    1.32
   9  -5   2    3.28    1.99
 -10   5  -2    0.93    1.81
 -10   5  -2    0.12    1.33
  10  -5   2   -0.82    1.28
  10  -5   2   -2.54    1.20
 -11   5  -2   -0.23    2.10
 -11   5  -2   -0.05    1.74
  11  -5   2    1.28    2.40
  11  -5   2   -1.11    1.44
  10   4  -2    2.61    2.33
  10   4  -2   -0.36    1.94
 -10  -4   2    2.46    2.03
 -10  -4   2    0.72    2.36
   9   4  -2    1.71    1.84
   9   4  -2    1.59    1.79
  -9  -4   2    0.05    1.24
  -9  -4   2    3.33    2.64
   8   4  -2   12.80    3.09
   8   4  -2   12.36    3.29
  -8  -4   2    9.67    3.20
  -8  -4   2   17.68    3.80
   7   4  -2    6.70    2.21
   7   4  -2    6.00    2.21
  -7  -4   2    9.65    2.63
  -7  -4   2   12.50    3.06
  -7  -4   2    9.57    2.16
   6   4  -2   19.97    3.42
   6   4  -2   24.30    3.83
   6   4  -2   33.01    3.06
  -6  -4   2   32.49    4.50
  -6  -4   2   29.22    3.27
  -6  -4   2   21.91    3.77
   5   4  -2    1.62    1.28
   5   4  -2    3.33    1.01
   5   4  -2    2.39    1.22
  -5  -4   2    3.89    0.67
  -5  -4   2    4.68    1.66
  -5  -4   2    4.84    1.20
  -5  -4   2    2.56    1.29
   4   4  -2    7.18    1.77
   4   4  -2    5.99    1.18
   4   4  -2    8.60    1.32
   4   4  -2    6.99    1.65
  -4  -4   2    8.29    0.98
  -4  -4   2    5.61    1.56
  -4  -4   2    5.91    1.75
   3   4  -2    1.23    0.56
   3   4  -2    0.81    0.46
   3   4  -2    0.10    0.57
   3   4  -2    0.44    0.67
  -3  -4   2    0.52    0.58
  -3  -4   2    1.38    0.48
  -3  -4   2    0.22    0.55
  -3  -4   2    1.61    0.59
   2   4  -2    1.03    0.56
   2   4  -2    0.70    0.35
   2   4  -2    1.16    0.53
   2   4  -2    0.26    0.28
  -2  -4   2    0.28    0.55
  -2  -4   2    0.52    0.36
  -2  -4   2    0.21    0.29
  -2  -4   2   -0.02    0.49
   1   4  -2   81.00    4.66
   1   4  -2   78.90    4.90
   1   4  -2   80.14    4.81
   1   4  -2   84.93    4.59
   1   4  -2   85.25    4.45
   1   4  -2   85.72    5.02
  -1  -4   2   98.64    4.77
  -1  -4   2   83.92    4.95
  -1  -4   2   82.01    4.89
  -1  -4   2   91.01    4.64
   0   4  -2  428.23   19.54
   0   4  -2  413.85   19.87
   0   4  -2  439.02   19.96
   0   4  -2  439.42   20.12
   0   4  -2  402.54   19.46
   0   4  -2  411.36   19.88
   0  -4   2  430.95   19.44
   0  -4   2  428.38   19.90
   0  -4   2  402.93   19.86
   0  -4   2  431.38   19.93
   0  -4   2  407.96   20.01
   0  -4   2  409.87   19.52
  -1   4  -2  240.24   11.22
  -1   4  -2  226.38   11.15
  -1   4  -2  229.62   11.41
  -1   4  -2  224.52   11.33
  -1   4  -2  224.00   11.04
   1  -4   2  233.96   11.43
   1  -4   2  231.67   11.45
   1  -4   2  233.43   11.06
   1  -4   2  224.39   11.14
   1  -4   2  222.95   11.15
  -2   4  -2    3.29    1.00
  -2   4  -2    4.27    0.96
  -2   4  -2    3.27    0.80
  -2   4  -2    1.78    0.64
  -2   4  -2    3.42    0.60
   2  -4   2    3.89    0.83
   2  -4   2    1.75    0.66
   2  -4   2    2.70    0.76
   2  -4   2    3.11    0.47
   2  -4   2    2.65    0.57
   2  -4   2    2.13    0.71
  -3   4  -2    1.54    0.53
  -3   4  -2    2.16    0.66
  -3   4  -2    1.16    0.62
  -3   4  -2    1.12    0.40
   3  -4   2    1.03    0.50
   3  -4   2    2.39    0.82
   3  -4   2    0.71    0.57
  -4   4  -2    1.27    0.76
  -4   4  -2    0.09    0.44
  -4   4  -2    0.39    0.49
  -4   4  -2    0.75    0.42
   4  -4   2    0.27    0.63
   4  -4   2    0.65    0.48
   4  -4   2   -0.47    0.53
  -5   4  -2    2.58    0.98
  -5   4  -2    2.51    1.09
  -5   4  -2    1.95    0.67
   5  -4   2    2.31    0.89
   5  -4   2    3.48    1.50
   5  -4   2    3.74    1.37
  -6   4  -2    8.73    1.36
  -6   4  -2    8.69    1.77
  -6   4  -2   15.83    2.85
   6  -4   2   10.18    2.09
   6  -4   2   15.73    2.92
   6  -4   2   13.43    2.79
  -7   4  -2   14.72    3.00
  -7   4  -2   13.92    2.28
  -7   4  -2   14.71    1.94
   7  -4   2    9.68    2.29
   7  -4   2   15.80    3.33
   7  -4   2   11.27    2.67
  -8   4  -2   -0.26    1.37
  -8   4  -2   -0.87    0.75
  -8   4  -2    0.00    1.09
  -8   4  -2   -0.55    0.84
   8  -4   2    0.56    1.19
   8  -4   2   -1.00    1.02
  -9   4  -2    3.09    2.11
  -9   4  -2    3.67    2.44
   9  -4   2    0.95    1.37
   9  -4   2    4.08    1.86
 -10   4  -2    2.32    2.08
 -10   4  -2    1.54    1.92
  10  -4   2    2.38    2.01
  10  -4   2    1.19    1.85
 -11   4  -2   -1.21    1.88
 -11   4  -2    0.77    1.68
  11  -4   2    0.14    1.97
  11  -4   2    1.03    1.81
  10   3  -2   -2.06    1.67
  10   3  -2   -0.61    1.90
 -10  -3   2    2.31    2.46
 -10  -3   2    1.73    1.71
   9   3  -2    3.79    2.21
   9   3  -2    6.63    2.80
  -9  -3   2    4.71    2.22
  -9  -3   2    7.29    2.75
   8   3  -2    1.66    1.36
   8   3  -2    4.01    2.00
  -8  -3   2    3.56    2.11
  -8  -3   2    3.15    1.66
   7   3  -2   26.39    4.09
   7   3  -2   27.82    4.27
  -7  -3   2   15.54    3.25
  -7  -3   2   15.29    2.61
  -7  -3   2   25.38    4.03
   6   3  -2    2.71    1.30
   6   3  -2    3.96    1.15
   6   3  -2    2.13    1.16
  -6  -3   2    6.47    2.10
  -6  -3   2    2.96    1.46
  -6  -3   2    2.75    1.09
   5   3  -2   17.64    3.04
   5   3  -2   23.95    3.22
   5   3  -2   21.22    2.51
  -5  -3   2   23.88    3.45
  -5  -3   2   19.41    3.21
  -5  -3   2   26.53    1.81
  -5  -3   2   24.75    2.67
   4   3  -2    0.63    0.56
   4   3  -2    0.69    0.71
   4   3  -2    0.72    0.67
  -4  -3   2    0.83    0.74
  -4  -3   2    1.62    0.88
  -4  -3   2    1.48    0.50
  -4  -3   2    0.90    0.54
   3   3  -2   72.98    4.73
   3   3  -2   69.08    4.62
   3   3  -2   66.78    4.14
   3   3  -2   72.37    3.94
  -3  -3   2   66.46    4.67
  -3  -3   2   69.37    3.94
  -3  -3   2   74.07    4.87
  -3  -3   2   76.57    3.90
   2   3  -2    2.44    0.71
   2   3  -2    2.15    0.51
   2   3  -2    1.82    0.38
   2   3  -2    1.72    0.78
   2   3  -2    1.00    0.52
   2   3  -2    2.24    0.59
  -2  -3   2    1.45    0.44
  -2  -3   2    1.95    0.72
  -2  -3   2    2.27    0.45
  -2  -3   2    1.74    0.71
  -2  -3   2    1.79    0.69
   1   3  -2   23.33    1.89
   1   3  -2   22.76    1.87
   1   3  -2   21.69    1.77
   1   3  -2   23.41    1.75
   1   3  -2   26.44    1.47
   1   3  -2   28.37    1.74
  -1  -3   2   24.05    1.66
  -1  -3   2   26.70    1.80
  -1  -3   2   23.42    1.84
  -1  -3   2   25.27    1.93
  -1  -3   2   29.28    1.93
   0   3  -2   62.35    3.10
   0   3  -2   61.34    3.40
   0   3  -2   60.68    3.10
   0   3  -2   57.10    3.32
   0   3  -2   59.53    3.46
   0   3  -2   59.87    3.41
   0  -3   2   64.98    3.39
   0  -3   2   61.40    3.45
   0  -3   2   64.60    3.44
   0  -3   2   60.14    3.10
   0  -3   2   57.88    3.39
   0  -3   2   60.58    3.08
  -1   3  -2    7.93    0.99
  -1   3  -2    7.09    0.95
  -1   3  -2    7.25    0.80
  -1   3  -2    6.74    0.98
   1  -3   2    7.45    1.06
   1  -3   2    7.34    0.47
   1  -3   2    7.60    0.97
   1  -3   2    6.45    0.93
   1  -3   2    9.02    0.86
   1  -3   2    9.97    1.20
  -2   3  -2    1.65    0.37
  -2   3  -2    1.14    0.50
  -2   3  -2    0.95    0.46
  -2   3  -2    1.25    0.52
  -2   3  -2    1.81    0.61
   2  -3   2    1.96    0.60
   2  -3   2    0.80    0.30
   2  -3   2    1.22    0.49
   2  -3   2    1.17    0.39
   2  -3   2    0.37    0.38
  -3   3  -2  199.72    9.99
  -3   3  -2  189.05    9.38
  -3   3  -2  207.50    9.84
  -3   3  -2  196.72   10.43
  -3   3  -2  199.06    9.77
   3  -3   2  197.90   10.61
   3  -3   2  200.51   10.34
   3  -3   2  192.83   10.06
   3  -3   2  182.71    9.80
  -4   3  -2    1.08    0.61
  -4   3  -2    1.66    0.90
  -4   3  -2    1.77    0.66
  -4   3  -2    1.56    0.48
   4  -3   2    1.93    0.86
   4  -3   2    0.83    0.50
   4  -3   2    1.70    0.73
   4  -3   2   -0.29    0.63
  -5   3  -2   12.97    1.88
  -5   3  -2   10.26    2.00
   5  -3   2   12.42    2.05
   5  -3   2   10.64    2.25
   5  -3   2    8.08    1.89
   5  -3   2    9.73    1.62
  -6   3  -2    7.23    1.91
  -6   3  -2    8.95    1.64
   6  -3   2    6.17    1.81
   6  -3   2    8.96    2.15
   6  -3   2    8.14    2.24
   6  -3   2    7.68    1.70
  -7   3  -2   46.35    5.25
  -7   3  -2   42.22    5.58
  -7   3  -2   51.64    3.72
   7  -3   2   46.84    4.58
   7  -3   2   37.05    4.72
   7  -3   2   33.82    4.91
  -8   3  -2   -1.03    1.05
  -8   3  -2   -0.60    0.82
  -8   3  -2    0.23    1.18
   8  -3   2    0.08    0.87
   8  -3   2    1.81    1.22
   8  -3   2   -0.41    1.16
  -9   3  -2    0.38    1.44
  -9   3  -2   -0.07    1.34
   9  -3   2    1.29    1.30
   9  -3   2   -0.54    0.87
   9  -3   2    1.42    1.41
 -10   3  -2    0.25    1.62
 -10   3  -2    3.98    2.01
  10  -3   2    3.94    2.23
  10  -3   2    2.23    1.74
 -11   3  -2    3.65    2.61
 -11   3  -2   -0.93    1.56
  11  -3   2   -0.57    1.75
  11  -3   2   -0.25    1.53
  10   2  -2   -0.11    1.53
  10   2  -2    1.00    1.78
 -10  -2   2    1.83    2.23
 -10  -2   2   -1.20    0.99
   9   2  -2   -0.27    1.34
   9   2  -2   -0.36    1.70
  -9  -2   2   -0.05    1.73
  -9  -2   2    2.07    2.04
   8   2  -2   54.84    6.57
   8   2  -2   53.78    6.32
  -8  -2   2   58.82    5.68
  -8  -2   2   40.79    5.77
  -8  -2   2   56.06    6.66
   7   2  -2    1.17    1.25
   7   2  -2    1.64    1.26
  -7  -2   2    1.47    1.46
  -7  -2   2    0.04    0.90
  -7  -2   2   -0.34    0.82
   6   2  -2   11.94    2.04
   6   2  -2   12.47    2.46
   6   2  -2   14.83    2.81
  -6  -2   2   11.66    2.56
  -6  -2   2   16.73    1.87
  -6  -2   2   14.34    2.33
   5   2  -2    0.15    0.57
   5   2  -2    1.23    0.73
   5   2  -2    1.92    0.78
  -5  -2   2    0.85    0.65
  -5  -2   2    0.40    0.73
  -5  -2   2    1.00    0.55
   4   2  -2   -0.11    0.37
   4   2  -2    0.02    0.60
   4   2  -2   -0.49    0.41
  -4  -2   2   -0.07    0.31
  -4  -2   2    0.74    0.67
  -4  -2   2    0.16    0.45
  -4  -2   2   -0.15    0.35
   3   2  -2   26.34    2.69
   3   2  -2   19.94    2.42
   3   2  -2   24.96    1.99
  -3  -2   2   25.42    1.75
  -3  -2   2   25.65    2.67
  -3  -2   2   22.56    1.71
  -3  -2   2   30.16    1.93
  -3  -2   2   23.23    2.64
   2   2  -2   56.17    3.61
   2   2  -2   53.28    3.56
   2   2  -2   60.85    3.68
   2   2  -2   57.15    3.40
  -2  -2   2   61.99    3.11
  -2  -2   2   58.10    3.69
  -2  -2   2   59.33    3.02
  -2  -2   2   58.88    3.53
  -2  -2   2   57.94    3.21
  -2  -2   2   58.78    3.70
  -2  -2   2   55.72    3.56
  -2  -2   2   63.60    3.70
   1   2  -2  535.97   25.32
   1   2  -2  534.86   25.11
   1   2  -2  514.21   25.22
   1   2  -2  534.01   25.25
   1   2  -2  568.57   25.42
  -1  -2   2  560.95   25.27
  -1  -2   2  569.31   25.13
  -1  -2   2  554.98   25.28
  -1  -2   2  526.78   25.34
  -1  -2   2  530.08   25.21
   0   2  -2  143.16    6.70
   0   2  -2  144.44    6.92
   0   2  -2  140.56    6.97
   0   2  -2  137.71    6.84
   0   2  -2  147.66    7.01
   0  -2   2  136.13    6.90
   0  -2   2  138.84    6.71
   0  -2   2  146.67    6.99
   0  -2   2  144.75    6.87
   0  -2   2  143.73    6.99
  -1   2  -2   55.95    3.12
  -1   2  -2   54.53    2.65
  -1   2  -2   53.14    3.12
  -1   2  -2   54.25    3.02
  -1   2  -2   56.20    3.08
   1  -2   2   53.50    3.02
   1  -2   2   50.32    3.02
   1  -2   2   50.23    3.07
   1  -2   2   53.49    2.64
  -2   2  -2   64.88    3.74
  -2   2  -2   64.88    3.54
  -2   2  -2   71.86    3.98
  -2   2  -2   67.16    3.99
  -2   2  -2   73.32    4.24
  -2   2  -2   66.47    4.06
  -2   2  -2   66.12    3.31
   2  -2   2   63.40    3.97
   2  -2   2   71.22    3.75
   2  -2   2   66.57    4.17
   2  -2   2   70.19    3.85
  -3   2  -2   20.08    1.55
  -3   2  -2   21.21    2.37
  -3   2  -2   20.41    1.91
  -3   2  -2   20.53    2.03
   3  -2   2   19.77    2.05
   3  -2   2   18.57    2.50
   3  -2   2   17.40    1.86
   3  -2   2   19.47    2.29
   3  -2   2   14.82    1.61
  -4   2  -2    6.77    1.14
  -4   2  -2    6.10    1.12
  -4   2  -2    7.16    1.48
   4  -2   2    6.72    1.17
   4  -2   2    4.71    1.30
   4  -2   2    4.19    1.14
   4  -2   2    5.64    1.59
  -5   2  -2   -0.22    0.47
  -5   2  -2    0.26    0.50
   5  -2   2   -0.18    0.55
   5  -2   2    0.06    0.50
   5  -2   2    0.20    0.58
  -6   2  -2    9.58    1.60
  -6   2  -2   12.84    2.75
  -6   2  -2   10.90    2.30
   6  -2   2    7.45    1.67
   6  -2   2    8.02    2.02
   6  -2   2    9.84    2.34
  -7   2  -2    1.73    0.94
  -7   2  -2    4.55    1.67
  -7   2  -2    3.93    1.78
   7  -2   2   -0.45    1.07
   7  -2   2    3.98    1.72
   7  -2   2    3.80    1.49
  -8   2  -2    4.04    1.81
  -8   2  -2    6.04    2.43
   8  -2   2    3.19    1.54
   8  -2   2    3.06    1.84
   8  -2   2   -0.26    1.06
  -9   2  -2    1.77    1.84
  -9   2  -2    1.16    1.77
   9  -2   2    0.78    1.57
   9  -2   2    1.41    1.37
   9  -2   2   -0.33    1.23
 -10   2  -2    3.61    2.15
 -10   2  -2    2.44    2.13
  10  -2   2    2.97    2.22
  10  -2   2    3.14    2.21
 -11   2  -2   -1.99    1.36
  11  -2   2    0.38    2.47
  11  -2   2   -0.65    1.75
  11   1  -2   19.32    4.37
  11   1  -2   20.91    4.95
 -11  -1   2   21.42    4.77
 -11  -1   2   13.38    4.01
  10   1  -2    2.51    2.00
  10   1  -2   -1.58    1.50
 -10  -1   2   -0.79    1.02
 -10  -1   2   -1.03    1.72
   9   1  -2   17.03    3.77
   9   1  -2   17.62    3.83
  -9  -1   2   18.07    4.41
  -9  -1   2   11.44    3.19
  -9  -1   2   10.50    3.17
   8   1  -2    5.65    2.10
   8   1  -2    8.17    2.50
  -8  -1   2    8.79    2.14
  -8  -1   2   12.35    3.09
   7   1  -2    0.60    1.00
   7   1  -2    4.97    1.87
  -7  -1   2    4.02    1.12
  -7  -1   2    1.65    1.31
  -7  -1   2    3.18    1.72
   6   1  -2    7.70    2.13
   6   1  -2    6.95    1.62
   6   1  -2    4.33    1.64
   6   1  -2    8.22    2.01
  -6  -1   2    7.97    2.17
  -6  -1   2    9.58    1.81
   5   1  -2    0.64    0.70
   5   1  -2    0.28    0.56
   5   1  -2   -0.49    0.48
   5   1  -2    0.59    0.58
  -5  -1   2   -0.94    0.58
  -5  -1   2    0.34    0.56
   4   1  -2   47.61    4.52
   4   1  -2   46.89    3.71
   4   1  -2   49.37    3.67
   4   1  -2   49.24    3.49
  -4  -1   2   48.10    3.66
  -4  -1   2   56.50    3.96
  -4  -1   2   43.65    3.11
   3   1  -2    6.75    1.22
   3   1  -2    7.74    1.34
   3   1  -2    7.57    1.22
  -3  -1   2    5.12    1.01
  -3  -1   2    6.76    0.96
  -3  -1   2    9.16    1.20
  -3  -1   2    7.63    1.32
   2   1  -2   12.98    1.03
   2   1  -2   11.36    1.44
   2   1  -2   13.89    1.52
   2   1  -2   13.68    1.47
   2   1  -2   12.88    1.54
  -2  -1   2   14.53    1.60
  -2  -1   2   13.28    1.47
  -2  -1   2   15.75    1.69
  -2  -1   2   15.89    1.53
  -2  -1   2   15.57    1.10
  -2  -1   2   14.35    1.57
  -2  -1   2   14.91    1.02
  -2  -1   2   13.07    1.58
   1   1  -2    3.85    0.40
   1   1  -2    3.29    0.60
   1   1  -2    3.60    0.56
   1   1  -2    3.69    0.62
   1   1  -2    3.31    0.60
   1   1  -2    4.87    0.58
   1   1  -2    4.60    0.68
  -1  -1   2    3.96    0.42
  -1  -1   2    3.89    0.62
  -1  -1   2    3.01    0.46
  -1  -1   2    4.25    0.67
  -1  -1   2    3.37    0.29
  -1  -1   2    4.17    0.66
  -1  -1   2    3.40    0.56
   0   1  -2   93.27    4.45
   0   1  -2   94.95    4.63
   0   1  -2   89.52    4.56
   0   1  -2   94.23    4.63
   0  -1   2   90.73    4.44
   0  -1   2   90.57    4.61
   0  -1   2   93.63    4.58
   0  -1   2   96.03    4.45
   0  -1   2   92.95    4.62
  -1   1  -2    0.38    0.23
  -1   1  -2    0.18    0.24
  -1   1  -2    0.43    0.38
  -1   1  -2    0.70    0.30
  -1   1  -2    0.49    0.12
   1  -1   2    0.98    0.38
   1  -1   2    0.24    0.22
   1  -1   2    0.76    0.34
   1  -1   2    0.42    0.26
   1  -1   2    0.19    0.08
  -2   1  -2   26.08    1.47
  -2   1  -2   19.93    1.21
  -2   1  -2   23.31    2.16
  -2   1  -2   21.33    2.14
  -2   1  -2   19.56    1.43
  -2   1  -2   24.25    2.34
   2  -1   2   18.81    1.39
   2  -1   2   21.75    1.68
   2  -1   2   23.63    2.22
   2  -1   2   21.60    1.49
   2  -1   2   23.84    1.88
   2  -1   2   23.31    2.33
  -3   1  -2   54.23    3.18
  -3   1  -2   54.20    3.03
  -3   1  -2   51.75    3.45
  -3   1  -2   59.98    3.34
  -3   1  -2   56.57    3.81
   3  -1   2   56.89    4.08
   3  -1   2   58.60    3.70
   3  -1   2   55.75    3.35
   3  -1   2   58.73    3.93
  -4   1  -2   47.99    3.03
  -4   1  -2   49.27    4.80
  -4   1  -2   62.80    3.91
  -4   1  -2   54.21    3.64
  -4   1  -2   51.28    3.89
  -4   1  -2   54.18    3.15
   4  -1   2   49.23    3.99
   4  -1   2   47.43    3.37
   4  -1   2   44.85    3.62
  -5   1  -2    1.54    1.01
  -5   1  -2    2.67    0.94
  -5   1  -2    0.64    0.88
  -5   1  -2    0.93    0.64
   5  -1   2    2.25    0.94
   5  -1   2    0.75    0.79
   5  -1   2    0.17    0.79
  -6   1  -2   18.51    3.04
  -6   1  -2   21.85    2.22
  -6   1  -2   14.60    3.01
   6  -1   2   19.30    3.15
   6  -1   2   21.25    3.53
   6  -1   2   20.57    2.82
  -7   1  -2    9.02    2.58
  -7   1  -2    7.93    2.10
  -7   1  -2    9.68    1.52
   7  -1   2    6.68    1.79
   7  -1   2    7.82    2.35
   7  -1   2    9.82    2.79
  -8   1  -2    5.33    2.03
  -8   1  -2    9.43    3.08
   8  -1   2    6.78    2.58
   8  -1   2    6.96    2.24
   8  -1   2    7.98    2.62
  -9   1  -2    1.79    1.57
  -9   1  -2    3.55    2.45
   9  -1   2    0.99    1.51
   9  -1   2    0.31    1.77
   9  -1   2    2.43    2.06
 -10   1  -2    3.07    2.24
 -10   1  -2    1.60    2.10
  10  -1   2   -0.25    1.41
  10  -1   2    1.59    1.54
  11   0  -2   -1.78    1.61
  11   0  -2   -3.01    1.83
 -11   0   2    0.63    2.44
 -11   0   2    0.65    2.52
  10   0  -2    1.03    1.63
  10   0  -2   -1.26    1.56
 -10   0   2   -0.21    1.95
 -10   0   2    0.33    1.30
   9   0  -2    0.24    1.36
   9   0  -2    1.23    1.19
  -9   0   2   -0.75    1.03
  -9   0   2    3.47    1.83
   8   0  -2   -0.48    1.07
   8   0  -2    1.55    1.48
  -8   0   2   -0.43    1.29
  -8   0   2    1.61    1.21
  -8   0   2    0.31    0.93
   7   0  -2    0.42    1.34
   7   0  -2    2.63    1.35
   7   0  -2    0.87    1.32
  -7   0   2    0.04    1.18
  -7   0   2    0.43    0.96
  -7   0   2   -0.11    0.67
   6   0  -2   88.77    6.35
   6   0  -2  105.45    6.35
   6   0  -2   86.86    6.40
   6   0  -2   86.39    6.68
  -6   0   2   81.42    6.30
  -6   0   2   93.23    5.94
   5   0  -2   20.88    2.79
   5   0  -2   21.15    3.05
   5   0  -2   14.97    2.49
   5   0  -2   25.29    2.86
  -5   0   2   21.62    2.87
  -5   0   2   18.86    2.36
   4   0  -2   13.80    1.88
   4   0  -2   12.12    1.91
   4   0  -2   16.17    2.29
   4   0  -2    7.74    1.53
  -4   0   2    9.84    1.69
  -4   0   2   11.77    1.58
   3   0  -2   27.61    2.70
   3   0  -2   23.44    2.46
   3   0  -2   24.90    1.94
   3   0  -2   25.24    2.48
   3   0  -2   28.81    2.26
  -3   0   2   27.17    2.17
  -3   0   2   26.24    1.97
  -3   0   2   26.63    2.54
  -3   0   2   23.46    2.37
  -3   0   2   25.13    2.63
   2   0  -2  592.90   27.54
   2   0  -2  563.40   27.82
   2   0  -2  576.72   27.84
   2   0  -2  569.32   27.81
  -2   0   2  620.86   27.89
  -2   0   2  595.78   27.78
  -2   0   2  608.14   27.57
  -2   0   2  612.55   27.88
  -2   0   2  603.10   27.82
  -2   0   2  600.98   27.85
   1   0  -2  216.04   10.30
   1   0  -2  220.84   10.31
   1   0  -2  216.93   10.52
   1   0  -2  207.23   10.46
   1   0  -2  213.29   10.21
  -1   0   2  222.30   10.31
  -1   0   2  218.02   10.21
  -1   0   2  224.85   10.53
  -1   0   2  228.58   10.51
  -1   0   2  218.61   10.30
   0   0  -2   55.76    2.84
   0   0  -2   57.84    3.03
   0   0  -2   50.48    2.88
   0   0  -2   60.06    2.90
   0   0   2   57.89    3.04
   0   0   2   55.33    2.82
   0   0   2   55.92    2.91
   0   0   2   55.63    2.87
  -1   0  -2  234.40   11.70
  -1   0  -2  248.68   11.61
  -1   0  -2  246.89   11.17
  -1   0  -2  234.55   11.70
  -1   0  -2  239.29   11.26
  -1   0  -2  233.34   11.74
   1   0   2  236.01   11.60
   1   0   2  238.23   11.17
   1   0   2  246.19   11.25
   1   0   2  254.74   11.75
  -2   0  -2    1.47    0.35
  -2   0  -2    1.89    0.71
  -2   0  -2    2.34    0.68
  -2   0  -2    2.71    0.44
  -2   0  -2    2.38    0.72
  -2   0  -2    1.56    0.65
   2   0   2    1.15    0.63
   2   0   2    2.05    0.39
   2   0   2    2.93    0.71
   2   0   2    1.76    0.46
   2   0   2    1.44    0.56
  -3   0  -2   -0.07    0.36
  -3   0  -2    0.54    0.28
  -3   0  -2    0.28    0.32
  -3   0  -2    1.00    0.49
  -3   0  -2    0.51    0.59
   3   0   2    1.33    0.59
   3   0   2    0.46    0.59
   3   0   2    0.03    0.37
  -4   0  -2    3.81    1.22
  -4   0  -2   11.12    1.32
  -4   0  -2    6.89    1.63
  -4   0  -2    7.02    0.90
  -4   0  -2    6.75    1.23
   4   0   2    5.75    1.23
   4   0   2    5.89    1.36
   4   0   2    8.01    1.73
  -5   0  -2   39.97    4.55
  -5   0  -2   29.95    3.57
  -5   0  -2   34.13    2.19
   5   0   2   33.78    3.48
   5   0   2   27.05    3.79
   5   0   2   33.14    3.84
  -6   0  -2   13.66    2.98
  -6   0  -2   17.55    1.73
  -6   0  -2   15.40    2.78
   6   0   2   20.01    2.78
   6   0   2   17.48    3.17
   6   0   2   17.09    3.00
  -7   0  -2    3.18    2.08
  -7   0  -2    1.88    1.27
   7   0   2    0.99    1.22
   7   0   2    0.19    1.07
   7   0   2    2.75    1.46
  -8   0  -2   -1.62    1.03
  -8   0  -2   -0.34    1.20
   8   0   2    1.10    1.26
   8   0   2    1.05    1.43
   8   0   2    0.55    1.13
  -9   0  -2   -0.50    1.76
  -9   0  -2   -1.25    1.46
   9   0   2   -0.53    1.37
   9   0   2   -1.04    1.14
   9   0   2    0.43    1.92
 -10   0  -2   -0.23    1.64
  10   0   2    1.17    1.94
  11  -1  -2    0.06    1.80
  11  -1  -2    1.51    1.82
 -11   1   2    1.41    2.10
 -11   1   2    0.00    2.23
  10  -1  -2    6.18    2.44
  10  -1  -2    5.20    2.28
 -10   1   2    5.05    2.26
 -10   1   2    6.41    2.75
 -10   1   2    7.96    3.19
   9  -1  -2   -0.55    1.29
   9  -1  -2    1.17    1.60
  -9   1   2    1.56    1.45
  -9   1   2    1.64    1.81
   8  -1  -2   -0.80    1.09
   8  -1  -2   -0.41    1.17
   8  -1  -2   -0.27    1.00
  -8   1   2   -0.21    1.28
  -8   1   2   -1.52    0.82
  -8   1   2   -0.62    0.84
   7  -1  -2    0.62    0.79
   7  -1  -2    1.06    0.91
   7  -1  -2   -0.39    0.98
  -7   1   2    2.10    1.47
  -7   1   2   -1.15    0.64
  -7   1   2    0.78    0.68
   6  -1  -2   17.56    2.70
   6  -1  -2   17.59    3.08
   6  -1  -2   16.92    2.86
   6  -1  -2   24.25    3.15
  -6   1   2   18.97    3.06
  -6   1   2   21.33    2.82
   5  -1  -2    1.11    0.89
   5  -1  -2    1.45    0.99
   5  -1  -2    2.33    1.11
   5  -1  -2    2.98    1.15
  -5   1   2    3.45    1.08
  -5   1   2    2.14    1.09
   4  -1  -2    6.44    1.25
   4  -1  -2    5.16    1.27
   4  -1  -2    4.60    1.15
   4  -1  -2    7.02    1.50
   4  -1  -2    4.91    1.31
   4  -1  -2    5.63    1.30
   3  -1  -2   47.71    3.58
   3  -1  -2   49.15    3.52
   3  -1  -2   56.40    3.73
   3  -1  -2   54.90    3.62
   3  -1  -2   56.84    3.63
   3  -1  -2   56.14    3.46
  -3   1   2   56.29    3.60
  -3   1   2   53.95    3.57
  -3   1   2   60.29    3.52
  -3   1   2   52.90    3.59
  -3   1   2   59.21    3.76
  -3   1   2   52.66    3.60
   2  -1  -2  133.66    6.97
   2  -1  -2  133.05    7.07
   2  -1  -2  138.44    6.94
   2  -1  -2  133.84    6.98
   2  -1  -2  138.31    7.20
   2  -1  -2  130.61    6.88
  -2   1   2  131.63    7.14
  -2   1   2  138.90    6.92
  -2   1   2  136.85    7.07
  -2   1   2  136.64    6.94
  -2   1   2  134.49    6.92
  -2   1   2  141.34    7.01
   1  -1  -2  176.35    8.63
   1  -1  -2  180.80    8.27
   1  -1  -2  173.51    8.76
   1  -1  -2  176.88    8.43
  -1   1   2  175.10    8.33
  -1   1   2  176.33    8.26
  -1   1   2  179.90    8.64
  -1   1   2  181.74    8.78
  -1   1   2  182.66    8.68
  -1   1   2  173.57    8.61
   0  -1  -2  210.73   10.29
   0  -1  -2  217.17   10.03
   0  -1  -2  214.40   10.10
   0  -1  -2  207.80    9.98
   0   1   2  207.46    9.85
   0   1   2  210.32   10.28
   0   1   2  208.56   10.01
   0   1   2  218.00   10.10
   0   1   2  208.89    9.96
  -1  -1  -2   25.78    1.75
  -1  -1  -2   23.95    1.83
  -1  -1  -2   25.36    1.53
  -1  -1  -2   22.35    2.11
   1   1   2   24.31    1.34
   1   1   2   22.79    1.70
   1   1   2   24.08    1.83
   1   1   2   24.55    2.24
   1   1   2   22.85    1.50
  -2  -1  -2   66.62    3.31
  -2  -1  -2   65.03    4.21
  -2  -1  -2   70.62    3.59
  -2  -1  -2   66.23    4.08
  -2  -1  -2   66.41    4.06
   2   1   2   63.22    3.10
   2   1   2   57.41    3.93
   2   1   2   64.79    3.56
   2   1   2   62.31    3.95
   2   1   2   62.91    3.99
  -3  -1  -2   15.60    2.39
  -3  -1  -2   20.56    1.11
  -3  -1  -2   18.79    2.36
  -3  -1  -2   18.24    1.44
  -3  -1  -2   22.49    1.67
   3   1   2   22.24    2.15
   3   1   2   19.21    2.52
   3   1   2   20.16    2.38
  -4  -1  -2    7.16    0.63
  -4  -1  -2    4.23    1.43
  -4  -1  -2    7.83    1.66
  -4  -1  -2    6.70    1.09
   4   1   2    4.35    1.26
   4   1   2    4.83    1.50
   4   1   2    7.71    1.44
  -5  -1  -2    0.02    0.18
  -5  -1  -2    0.17    0.62
  -5  -1  -2    1.32    1.05
  -5  -1  -2    1.90    1.15
   5   1   2   -0.04    0.53
   5   1   2   -1.37    0.75
   5   1   2    0.06    0.66
  -6  -1  -2   -0.53    0.70
  -6  -1  -2    0.83    1.13
   6   1   2    0.66    0.93
   6   1   2    0.14    0.75
   6   1   2    3.28    1.55
  -7  -1  -2    1.08    1.22
  -7  -1  -2   -0.09    1.13
   7   1   2    0.48    0.99
   7   1   2    1.35    1.50
   7   1   2   -0.23    1.10
  -8  -1  -2    1.40    1.55
  -8  -1  -2   -0.96    1.10
   8   1   2   -0.64    1.17
   8   1   2   -0.06    1.39
   8   1   2   -0.33    1.24
  -9  -1  -2    3.50    2.30
  -9  -1  -2    5.44    2.82
   9   1   2    3.76    1.84
   9   1   2    5.70    2.49
   9   1   2    6.12    2.66
 -10  -1  -2   15.07    4.27
  10   1   2   10.39    3.67
  11  -2  -2    5.47    2.68
  11  -2  -2    2.00    1.85
 -11   2   2    0.58    2.03
 -11   2   2    1.53    2.12
  10  -2  -2    2.06    1.83
  10  -2  -2    0.72    1.93
 -10   2   2   -0.76    1.29
 -10   2   2   -0.25    1.64
   9  -2  -2    1.61    1.16
   9  -2  -2    3.66    2.19
   9  -2  -2    2.82    2.07
  -9   2   2    3.59    2.02
  -9   2   2    1.72    1.49
  -9   2   2    2.49    1.46
   8  -2  -2    1.16    1.08
   8  -2  -2    1.45    1.17
   8  -2  -2   -1.17    1.19
  -8   2   2    0.57    1.11
  -8   2   2    0.42    1.11
  -8   2   2    0.87    0.96
   7  -2  -2    3.37    1.63
   7  -2  -2    0.83    0.86
   7  -2  -2    4.16    1.71
  -7   2   2    1.91    1.35
  -7   2   2    2.81    1.57
  -7   2   2    3.61    1.29
   6  -2  -2   36.39    3.91
   6  -2  -2   27.32    3.47
   6  -2  -2   23.81    3.30
   6  -2  -2   19.96    3.17
  -6   2   2   24.26    3.16
   5  -2  -2    3.90    1.28
   5  -2  -2    7.45    1.51
   5  -2  -2    5.51    1.35
   5  -2  -2    3.44    1.13
   5  -2  -2    5.77    1.72
   5  -2  -2   10.78    1.97
   4  -2  -2   58.91    4.14
   4  -2  -2   51.51    3.85
   4  -2  -2   58.32    4.00
   4  -2  -2   52.77    3.74
   4  -2  -2   62.70    4.03
   4  -2  -2   46.52    3.89
   3  -2  -2    3.47    0.89
   3  -2  -2    3.07    0.92
   3  -2  -2    2.79    0.85
   3  -2  -2    4.43    1.10
   3  -2  -2    3.32    0.86
   3  -2  -2    4.65    0.99
  -3   2   2    3.12    0.79
  -3   2   2    5.61    1.25
  -3   2   2    3.22    0.87
  -3   2   2    4.42    0.99
  -3   2   2    6.38    1.32
   2  -2  -2  520.28   24.75
   2  -2  -2  524.16   24.55
   2  -2  -2  522.18   25.10
   2  -2  -2  520.22   24.83
  -2   2   2  496.60   24.71
  -2   2   2  557.46   25.15
  -2   2   2  513.69   24.86
  -2   2   2  527.92   24.84
  -2   2   2  536.00   24.72
  -2   2   2  541.26   24.55
  -2   2   2  542.48   24.76
   1  -2  -2  527.56   24.39
   1  -2  -2  513.48   24.18
   1  -2  -2  518.17   24.51
   1  -2  -2  514.39   24.42
  -1   2   2  530.23   24.53
  -1   2   2  520.73   23.78
  -1   2   2  512.45   24.34
  -1   2   2  540.39   24.21
   0  -2  -2   69.43    3.63
   0  -2  -2   65.43    3.30
   0  -2  -2   64.88    3.85
   0  -2  -2   60.42    3.45
   0  -2  -2   68.92    3.74
   0   2   2   62.32    3.56
   0   2   2   68.51    3.50
   0   2   2   74.76    3.94
   0   2   2   67.10    3.74
   0   2   2   63.49    3.31
  -1  -2  -2   24.01    2.00
  -1  -2  -2   22.37    1.69
  -1  -2  -2   26.04    2.47
  -1  -2  -2   26.21    1.87
   1   2   2   28.33    2.17
   1   2   2   24.51    1.73
   1   2   2   23.62    1.80
   1   2   2   27.31    2.06
  -2  -2  -2   -0.12    0.33
  -2  -2  -2    0.60    0.40
  -2  -2  -2    0.11    0.45
  -2  -2  -2    0.06    0.59
   2   2   2   -0.23    0.44
   2   2   2    0.69    0.40
   2   2   2    0.56    0.47
   2   2   2   -0.20    0.46
  -3  -2  -2   52.99    2.70
  -3  -2  -2   52.86    3.80
  -3  -2  -2   57.40    4.21
   3   2   2   49.21    3.33
   3   2   2   53.25    3.93
   3   2   2   47.12    3.76
   3   2   2   58.79    3.69
  -4  -2  -2   13.73    2.58
  -4  -2  -2   13.38    1.24
  -4  -2  -2   16.38    2.43
   4   2   2    7.88    1.81
   4   2   2   10.31    2.06
   4   2   2   14.70    2.09
  -5  -2  -2  198.23   12.04
  -5  -2  -2  201.93    9.90
  -5  -2  -2  218.48   11.62
   5   2   2  185.08   11.05
   5   2   2  183.89   11.54
   5   2   2  214.62   12.10
  -6  -2  -2   28.74    4.41
  -6  -2  -2   37.29    4.43
   6   2   2   33.18    4.60
   6   2   2   39.72    4.37
   6   2   2   30.32    4.25
  -7  -2  -2   -0.52    1.07
  -7  -2  -2    0.71    1.65
   7   2   2   -1.21    0.54
   7   2   2   -0.66    0.96
   7   2   2   -1.90    1.14
  -8  -2  -2    3.63    1.93
  -8  -2  -2    5.71    2.68
   8   2   2    3.93    2.00
   8   2   2    0.88    1.47
   8   2   2    2.05    1.64
  -9  -2  -2   30.41    5.61
   9   2   2   15.72    3.94
 -10  -2  -2    3.47    2.40
 -10  -2  -2    5.01    2.88
  10   2   2    1.11    1.65
  11  -3  -2    4.07    2.48
 -11   3   2    3.54    2.59
 -11   3   2   -0.39    1.19
  10  -3  -2    1.84    1.90
  10  -3  -2    0.22    1.56
 -10   3   2    0.83    1.57
 -10   3   2    0.32    1.39
   9  -3  -2    6.96    2.24
   9  -3  -2    4.20    1.90
   9  -3  -2    3.57    2.03
  -9   3   2    6.61    1.96
  -9   3   2    2.11    1.64
  -9   3   2    4.03    1.91
   8  -3  -2    6.18    2.19
   8  -3  -2    8.77    2.36
   8  -3  -2    7.58    2.12
  -8   3   2    0.65    1.61
  -8   3   2    2.15    1.39
  -8   3   2    2.33    1.32
   7  -3  -2   50.00    5.55
   7  -3  -2   47.69    5.23
   7  -3  -2   50.71    5.88
   7  -3  -2   51.15    5.29
  -7   3   2   45.03    4.60
  -7   3   2   54.08    5.36
   6  -3  -2   28.42    3.73
   6  -3  -2   30.53    3.77
   6  -3  -2   25.45    3.41
   6  -3  -2   29.65    3.49
   6  -3  -2   33.93    4.29
   6  -3  -2   33.79    3.86
   5  -3  -2   65.58    5.16
   5  -3  -2   77.12    5.33
   5  -3  -2   67.86    4.80
   5  -3  -2   73.75    5.07
   5  -3  -2   60.11    4.59
   5  -3  -2   69.50    4.95
   4  -3  -2   49.47    3.65
   4  -3  -2   55.57    3.83
   4  -3  -2   48.87    3.92
   4  -3  -2   55.04    4.03
   4  -3  -2   50.11    3.62
   3  -3  -2   73.99    4.84
   3  -3  -2   77.48    4.87
   3  -3  -2   76.25    5.12
   3  -3  -2   86.29    4.74
  -3   3   2   87.57    4.68
  -3   3   2   78.69    4.72
  -3   3   2   77.25    4.66
  -3   3   2   92.00    5.49
   2  -3  -2    1.45    0.63
   2  -3  -2    1.62    0.42
   2  -3  -2    0.38    0.40
   2  -3  -2    0.90    0.48
   2  -3  -2    1.63    0.59
  -2   3   2    0.83    0.46
  -2   3   2    0.76    0.46
  -2   3   2    2.68    0.79
  -2   3   2    1.50    0.41
  -2   3   2    1.60    0.55
   1  -3  -2    5.29    0.89
   1  -3  -2    2.49    0.67
   1  -3  -2    2.95    0.66
   1  -3  -2    3.51    0.79
  -1   3   2    3.23    0.70
  -1   3   2    4.10    0.86
  -1   3   2    4.85    0.99
  -1   3   2    5.93    0.94
   0  -3  -2    1.60    0.54
   0  -3  -2    0.85    0.34
   0  -3  -2    1.30    0.32
   0  -3  -2    1.32    0.53
   0  -3  -2    1.31    0.63
   0   3   2    1.38    0.48
   0   3   2    2.71    0.72
   0   3   2    1.57    0.47
   0   3   2   -0.11    0.42
  -1  -3  -2   13.74    1.84
  -1  -3  -2   11.76    1.41
  -1  -3  -2   14.24    1.80
  -1  -3  -2   12.90    1.46
   1   3   2   12.57    1.72
   1   3   2   11.50    0.72
   1   3   2    9.90    1.31
   1   3   2    9.44    1.28
  -2  -3  -2   37.80    3.74
  -2  -3  -2   41.15    3.08
   2   3   2   41.25    3.02
   2   3   2   37.56    2.70
   2   3   2   36.78    2.95
  -3  -3  -2    3.46    1.36
  -3  -3  -2    5.92    1.44
   3   3   2    8.02    1.64
   3   3   2    6.43    1.26
   3   3   2    7.97    1.56
  -4  -3  -2   69.68    5.52
  -4  -3  -2   73.17    5.09
   4   3   2   75.59    5.47
   4   3   2   65.65    5.18
   4   3   2   72.72    4.95
  -5  -3  -2   13.31    2.90
  -5  -3  -2   10.93    2.34
   5   3   2   12.96    2.72
   5   3   2   15.60    2.52
   5   3   2   16.57    2.96
  -6  -3  -2   37.02    5.16
  -6  -3  -2   37.23    4.45
   6   3   2   31.63    4.51
   6   3   2   24.90    4.02
   6   3   2   25.69    3.70
  -7  -3  -2    0.77    1.37
  -7  -3  -2    2.23    1.93
   7   3   2    1.03    1.09
   7   3   2    0.86    1.09
   7   3   2   -0.37    1.11
  -8  -3  -2   21.44    4.53
  -8  -3  -2   28.60    4.49
   8   3   2   15.07    3.23
   8   3   2   16.71    3.80
  -9  -3  -2   -1.75    2.35
  -9  -3  -2   -1.11    0.97
   9   3   2    2.27    1.71
  11  -4  -2    0.77    1.47
 -11   4   2    2.84    2.28
 -11   4   2    0.89    1.74
  10  -4  -2    8.13    3.06
  10  -4  -2   10.40    2.99
 -10   4   2   16.70    3.61
 -10   4   2   13.90    3.39
 -10   4   2   14.02    4.64
   9  -4  -2    5.55    2.13
   9  -4  -2    0.65    1.48
  -9   4   2    2.64    2.01
  -9   4   2    4.18    1.68
  -9   4   2    1.35    1.60
  -9   4   2    3.65    1.50
   8  -4  -2   13.08    3.09
   8  -4  -2   16.75    3.37
  -8   4   2    8.38    2.14
  -8   4   2    7.80    2.03
   7  -4  -2   51.55    5.54
   7  -4  -2   49.28    5.10
   7  -4  -2   41.95    5.29
  -7   4   2   44.00    4.67
   6  -4  -2   -0.73    0.61
   6  -4  -2    0.29    0.73
   6  -4  -2    0.17    0.77
   6  -4  -2    0.32    0.79
  -6   4   2   -0.19    0.45
  -6   4   2    0.59    0.76
   5  -4  -2    0.09    0.55
   5  -4  -2    0.56    0.84
   5  -4  -2   -0.79    0.29
   5  -4  -2    0.38    0.53
   5  -4  -2    0.34    0.55
  -5   4   2   -0.05    0.47
   4  -4  -2    0.07    0.58
   4  -4  -2    0.66    0.56
   4  -4  -2    0.00    0.48
   4  -4  -2    0.27    0.50
  -4   4   2    0.16    0.51
   3  -4  -2   16.98    2.10
   3  -4  -2   14.85    1.64
   3  -4  -2   14.49    2.02
   3  -4  -2   15.55    2.19
  -3   4   2   13.46    1.77
  -3   4   2   18.26    1.76
  -3   4   2   18.18    1.90
   2  -4  -2  206.37   10.96
   2  -4  -2  212.49   10.04
   2  -4  -2  204.01   10.84
   2  -4  -2  210.58   10.77
  -2   4   2  210.48   10.58
  -2   4   2  216.93    9.77
  -2   4   2  208.29   10.66
   1  -4  -2   82.83    4.03
   1  -4  -2   78.15    4.71
   1  -4  -2   80.93    4.81
  -1   4   2   86.36    4.83
  -1   4   2   81.30    5.49
  -1   4   2   80.89    4.71
  -1   4   2   87.25    4.87
   0  -4  -2    2.30    0.81
   0  -4  -2    0.79    0.35
   0  -4  -2    1.62    0.72
   0  -4  -2    0.27    0.37
   0   4   2    0.62    0.44
   0   4   2    2.00    0.69
   0   4   2    2.34    0.94
  -1  -4  -2   22.27    2.64
  -1  -4  -2   23.58    2.61
  -1  -4  -2   24.07    1.87
   1   4   2   19.59    1.51
   1   4   2   19.88    2.14
   1   4   2   23.11    1.38
  -2  -4  -2   38.56    3.09
  -2  -4  -2   33.00    3.63
   2   4   2   35.71    3.40
   2   4   2   35.30    1.86
   2   4   2   35.41    3.22
   2   4   2   35.90    3.30
  -3  -4  -2    7.27    1.63
  -3  -4  -2    7.18    1.86
   3   4   2   10.46    1.93
   3   4   2    5.60    1.43
   3   4   2    6.68    1.41
  -4  -4  -2    6.49    1.71
  -4  -4  -2    2.49    1.55
   4   4   2    2.18    1.35
   4   4   2    2.10    1.14
   4   4   2    2.97    1.12
  -5  -4  -2   -1.40    1.38
  -5  -4  -2   -0.48    0.90
   5   4   2   -0.37    0.93
   5   4   2    0.39    0.89
   5   4   2   -1.28    0.44
  -6  -4  -2   32.86    5.05
  -6  -4  -2   36.48    4.65
   6   4   2   35.91    4.96
   6   4   2   37.35    4.63
  -7  -4  -2   -1.10    1.32
  -7  -4  -2    0.62    1.54
   7   4   2    2.01    1.45
   7   4   2    0.89    1.36
  -8  -4  -2   -0.44    1.61
  -8  -4  -2   -0.45    0.89
   8   4   2   -0.43    0.92
   8   4   2    1.28    1.61
  -9  -4  -2    1.17    2.17
  -9  -4  -2    5.26    2.89
   9   4   2    2.38    2.00
  11  -5  -2   -0.89    1.70
 -11   5   2    1.87    2.15
 -11   5   2   -0.87    1.87
  10  -5  -2    1.72    1.85
  10  -5  -2    1.59    1.93
 -10   5   2    0.13    1.08
 -10   5   2   -0.57    1.40
 -10   5   2    0.57    1.17
   9  -5  -2    0.33    1.33
   9  -5  -2   -0.66    0.91
  -9   5   2   -0.82    1.26
  -9   5   2   -0.02    0.99
  -9   5   2    1.43    1.33
   8  -5  -2   15.64    3.25
   8  -5  -2   21.04    3.91
   8  -5  -2    8.81    2.45
  -8   5   2   24.65    3.61
  -8   5   2   13.30    2.45
  -8   5   2   11.68    2.68
   7  -5  -2    4.39    1.84
   7  -5  -2    4.78    1.65
   7  -5  -2    3.66    1.52
   7  -5  -2    2.07    1.34
  -7   5   2    5.05    1.58
  -7   5   2    7.54    1.93
   6  -5  -2    0.54    0.88
   6  -5  -2    0.58    0.70
   6  -5  -2    0.03    0.90
  -6   5   2   -0.47    0.73
  -6   5   2   -0.15    0.64
   5  -5  -2   29.28    3.28
   5  -5  -2   32.53    3.78
   5  -5  -2   32.50    3.59
  -5   5   2   25.57    2.87
   4  -5  -2    8.02    1.72
   4  -5  -2    8.43    1.48
   4  -5  -2    5.99    1.52
  -4   5   2    7.15    1.38
   3  -5  -2   25.49    2.92
   3  -5  -2   33.70    3.27
   3  -5  -2   31.61    2.20
  -3   5   2   31.73    2.13
  -3   5   2   31.18    1.92
  -3   5   2   28.38    2.81
   2  -5  -2    3.14    0.51
   2  -5  -2    3.01    0.96
   2  -5  -2    2.69    0.92
  -2   5   2    4.96    1.10
  -2   5   2    3.25    0.40
   1  -5  -2   72.08    4.46
   1  -5  -2   73.00    3.68
   1  -5  -2   62.90    4.33
  -1   5   2   71.89    4.41
  -1   5   2   72.11    4.37
   0  -5  -2    0.90    0.56
   0  -5  -2    0.33    0.39
   0  -5  -2    0.42    0.35
   0   5   2    0.86    0.48
   0   5   2    1.13    0.54
   0   5   2    0.66    0.49
  -1  -5  -2  195.29    9.52
  -1  -5  -2  169.36    9.96
  -1  -5  -2  173.72   10.09
  -1  -5  -2  183.68    9.73
   1   5   2  185.07    8.89
   1   5   2  170.11    9.61
   1   5   2  197.08    9.17
  -2  -5  -2   99.20    6.34
  -2  -5  -2   96.93    6.61
   2   5   2  102.07    6.05
   2   5   2   90.82    6.09
   2   5   2  103.13    4.96
  -3  -5  -2    3.14    1.51
  -3  -5  -2    5.52    1.60
   3   5   2   11.14    1.86
   3   5   2    8.62    1.87
  -4  -5  -2  103.83    6.69
  -4  -5  -2   89.75    7.06
   4   5   2   95.01    6.42
   4   5   2   89.67    6.63
  -5  -5  -2   16.85    3.51
   5   5   2   14.95    3.04
   5   5   2   18.61    2.97
  -6  -5  -2    3.34    1.82
  -6  -5  -2    4.21    1.88
   6   5   2    0.61    1.17
   6   5   2    1.75    1.40
  -7  -5  -2   -1.43    1.31
  -7  -5  -2    1.50    1.79
  -7  -5  -2   -0.33    1.31
   7   5   2    0.02    1.26
   7   5   2   -0.14    1.29
  -8  -5  -2    4.60    2.57
  -8  -5  -2    0.13    1.98
   8   5   2    1.97    1.79
   8   5   2    3.95    2.10
  -9  -5  -2    0.29    2.26
  -9  -5  -2    1.35    2.80
   9   5   2    1.99    1.75
 -12   6   2    1.44    2.24
 -12   6   2    1.42    2.57
  11  -6  -2    4.89    3.09
 -11   6   2    6.92    2.95
 -11   6   2    9.68    3.20
  10  -6  -2   18.41    4.12
 -10   6   2   13.40    2.89
 -10   6   2   17.07    3.67
   9  -6  -2    5.98    2.50
   9  -6  -2    2.65    1.91
  -9   6   2    1.03    1.22
  -9   6   2    0.43    1.47
  -9   6   2   -0.26    1.25
   8  -6  -2    1.49    1.30
   8  -6  -2    2.25    1.72
  -8   6   2    2.71    1.27
  -8   6   2    3.23    1.79
   7  -6  -2   29.27    3.97
   7  -6  -2   26.47    4.03
   7  -6  -2   28.08    3.95
  -7   6   2   24.13    3.57
  -7   6   2   23.21    3.06
   6  -6  -2   55.21    5.82
   6  -6  -2   53.85    5.23
   6  -6  -2   60.51    5.74
  -6   6   2   57.47    5.64
  -6   6   2   59.73    4.35
   5  -6  -2    5.17    1.49
   5  -6  -2    4.06    1.15
   5  -6  -2    2.77    1.20
  -5   6   2    5.37    1.58
  -5   6   2    4.97    1.22
   4  -6  -2   10.05    1.56
   4  -6  -2   10.51    1.97
   4  -6  -2    9.63    1.89
  -4   6   2    8.38    1.60
  -4   6   2   11.29    1.36
  -4   6   2    6.81    1.64
   3  -6  -2   55.57    4.25
   3  -6  -2   65.43    4.42
   3  -6  -2   62.03    3.53
  -3   6   2   55.78    4.34
  -3   6   2   65.33    4.18
  -3   6   2   57.31    3.18
   2  -6  -2  197.17    9.24
   2  -6  -2  189.49   10.45
   2  -6  -2  188.63   10.33
  -2   6   2  198.48    9.18
  -2   6   2  184.93   10.50
  -2   6   2  198.48   10.29
   1  -6  -2    7.45    1.45
   1  -6  -2    7.76    1.51
   1  -6  -2   11.75    1.16
  -1   6   2   13.31    1.79
  -1   6   2    9.84    1.61
   0  -6  -2   -0.03    0.36
   0  -6  -2    0.12    0.39
   0  -6  -2    0.04    0.49
   0   6   2   -0.12    0.37
   0   6   2   -0.29    0.45
   0   6   2    0.52    0.50
  -1  -6  -2    1.90    0.78
  -1  -6  -2    2.54    1.14
  -1  -6  -2    1.20    0.73
  -1  -6  -2    0.10    0.58
   1   6   2    0.93    0.51
   1   6   2    1.60    0.51
   1   6   2    1.74    0.81
   1   6   2    2.51    0.91
  -2  -6  -2    3.06    1.18
  -2  -6  -2    3.03    1.26
  -2  -6  -2    2.99    1.19
   2   6   2    2.39    0.55
   2   6   2    3.19    1.13
   2   6   2    2.27    1.08
  -3  -6  -2   37.51    4.19
  -3  -6  -2   37.40    4.60
  -3  -6  -2   35.44    4.18
   3   6   2   41.41    4.12
   3   6   2   38.85    4.29
  -4  -6  -2    8.73    2.46
  -4  -6  -2   10.20    2.49
  -4  -6  -2    9.54    2.21
   4   6   2    9.06    2.04
   4   6   2    8.90    2.02
   4   6   2    9.27    2.36
  -5  -6  -2    5.34    2.09
  -5  -6  -2    5.16    2.05
  -5  -6  -2    5.22    1.87
   5   6   2    4.07    1.68
   5   6   2    3.13    1.45
  -6  -6  -2    7.55    2.26
  -6  -6  -2    5.93    2.11
  -6  -6  -2    5.83    2.40
   6   6   2    6.87    2.39
   6   6   2    5.36    2.04
  -7  -6  -2    0.43    1.27
  -7  -6  -2   -0.78    1.18
   7   6   2    0.15    1.62
   7   6   2   -0.51    1.20
  -8  -6  -2    5.85    3.29
  -8  -6  -2    3.02    2.01
   8   6   2    3.93    2.33
   8   6   2    1.47    1.81
  11  -7  -2   30.99    5.74
 -11   7   2   22.05    4.02
 -11   7   2   25.73    5.14
 -11   7   2   17.31    4.24
  10  -7  -2    5.02    2.72
  10  -7  -2    5.14    2.65
 -10   7   2    2.90    1.82
 -10   7   2    1.69    1.93
 -10   7   2    3.73    2.11
   9  -7  -2    3.04    1.96
   9  -7  -2   -0.22    0.85
  -9   7   2    0.56    1.59
  -9   7   2    0.49    1.18
  -9   7   2   -0.73    0.92
   8  -7  -2    4.48    2.07
   8  -7  -2    6.11    2.59
   8  -7  -2    2.75    1.68
  -8   7   2    2.35    1.67
  -8   7   2    4.15    1.58
   7  -7  -2   12.48    2.76
   7  -7  -2   14.27    2.73
  -7   7   2   15.89    2.53
  -7   7   2   10.22    2.40
   6  -7  -2    0.46    0.80
   6  -7  -2    0.75    1.15
   6  -7  -2   -0.06    0.71
  -6   7   2   -0.46    0.87
  -6   7   2   -0.53    0.63
   5  -7  -2    8.89    1.70
   5  -7  -2    8.41    2.12
   5  -7  -2    9.24    2.13
  -5   7   2    6.50    1.56
  -5   7   2    7.68    1.89
   4  -7  -2    6.71    1.67
   4  -7  -2    9.55    1.95
   4  -7  -2    5.66    1.18
  -4   7   2    5.75    0.95
  -4   7   2    4.09    1.52
  -4   7   2    6.54    1.44
   3  -7  -2   53.31    3.15
   3  -7  -2   56.16    4.19
   3  -7  -2   49.61    4.03
  -3   7   2   52.28    2.83
  -3   7   2   48.99    3.80
  -3   7   2   54.98    4.31
   2  -7  -2    2.43    1.03
   2  -7  -2    2.06    0.46
   2  -7  -2    3.28    1.05
   2  -7  -2    1.90    0.42
  -2   7   2    3.40    1.23
  -2   7   2    2.01    0.88
   1  -7  -2   26.08    3.09
   1  -7  -2   27.30    1.90
   1  -7  -2   23.11    2.83
   1  -7  -2   25.24    1.68
  -1   7   2   28.26    3.00
  -1   7   2   22.76    2.71
   0  -7  -2   10.48    1.81
   0  -7  -2    7.14    1.16
   0  -7  -2    9.51    1.89
   0  -7  -2   10.71    1.57
   0   7   2    8.72    1.52
   0   7   2    8.97    1.51
   0   7   2    7.63    1.58
  -1  -7  -2   22.38    3.27
  -1  -7  -2   26.90    3.02
   1   7   2   28.97    2.24
   1   7   2   25.56    3.06
   1   7   2   27.15    3.07
   1   7   2   30.02    2.11
  -2  -7  -2    1.73    1.22
  -2  -7  -2    3.01    1.22
  -2  -7  -2    3.05    1.36
   2   7   2    5.40    1.47
   2   7   2    4.22    0.78
   2   7   2    2.31    1.00
  -3  -7  -2    0.34    0.92
  -3  -7  -2    2.50    1.35
  -3  -7  -2    0.02    1.05
   3   7   2    0.47    0.91
   3   7   2    1.44    1.20
  -4  -7  -2   27.86    4.36
  -4  -7  -2   28.30    4.15
  -4  -7  -2   24.75    3.71
   4   7   2   24.46    3.81
   4   7   2   32.80    3.86
  -5  -7  -2    0.36    1.43
  -5  -7  -2   -0.10    1.32
  -5  -7  -2   -1.24    0.91
   5   7   2   -0.43    0.99
   5   7   2   -0.18    1.14
  -6  -7  -2    0.42    1.70
  -6  -7  -2    0.70    1.22
  -6  -7  -2   -0.79    1.21
   6   7   2    0.67    1.09
   6   7   2    0.60    1.63
  -7  -7  -2   15.06    4.09
  -7  -7  -2    6.44    2.98
   7   7   2   15.56    3.50
   7   7   2   15.65    3.97
  -8  -7  -2    2.08    2.05
  -8  -7  -2   -2.46    2.31
   8   7   2    2.76    2.48
   8   7   2    0.52    1.75
  11  -8  -2   -0.40    1.39
 -11   8   2    0.80    2.01
 -11   8   2    0.88    1.98
  10  -8  -2    4.33    2.47
  10  -8  -2    5.25    2.77
 -10   8   2    7.89    2.57
 -10   8   2    2.79    2.23
   9  -8  -2    1.85    1.76
   9  -8  -2    0.48    2.01
  -9   8   2    2.69    1.77
  -9   8   2    3.19    1.55
   8  -8  -2    7.93    2.29
   8  -8  -2   11.47    3.08
   8  -8  -2   10.72    2.86
  -8   8   2    8.54    2.09
  -8   8   2    9.19    2.43
   7  -8  -2    5.05    1.76
   7  -8  -2    4.23    1.92
   7  -8  -2    4.79    1.84
  -7   8   2    3.75    1.40
  -7   8   2    5.23    2.01
   6  -8  -2    9.20    2.27
   6  -8  -2    6.41    1.76
   6  -8  -2    5.28    1.87
  -6   8   2    7.83    1.82
  -6   8   2    7.63    2.21
   5  -8  -2   10.13    2.40
   5  -8  -2   13.31    2.00
   5  -8  -2   12.09    2.52
  -5   8   2   11.40    2.10
  -5   8   2   13.96    2.69
  -5   8   2   12.99    1.79
   4  -8  -2   44.10    4.64
   4  -8  -2   41.35    2.91
   4  -8  -2   35.77    4.19
  -4   8   2   34.98    3.74
  -4   8   2   41.31    2.54
  -4   8   2   37.96    4.41
   3  -8  -2    1.99    0.96
   3  -8  -2    0.93    0.91
   3  -8  -2    2.21    0.61
  -3   8   2    2.65    0.53
  -3   8   2    1.39    1.17
  -3   8   2    0.89    0.74
   2  -8  -2    9.24    1.93
   2  -8  -2   10.60    1.10
   2  -8  -2    7.02    1.78
   2  -8  -2   11.26    1.06
  -2   8   2   14.23    2.26
  -2   8   2   10.43    1.98
   1  -8  -2    8.99    1.26
   1  -8  -2    8.84    1.10
   1  -8  -2    9.69    2.00
   1  -8  -2    9.17    1.83
  -1   8   2    9.05    1.87
  -1   8   2    9.64    1.82
   0  -8  -2    1.36    1.10
   0  -8  -2    0.53    0.64
   0  -8  -2    0.60    0.59
   0  -8  -2    0.16    0.71
   0   8   2    0.86    0.64
   0   8   2    0.58    0.86
  -1  -8  -2    0.07    1.08
  -1  -8  -2    0.49    0.82
   1   8   2   -0.05    0.55
   1   8   2   -0.06    0.52
   1   8   2   -0.48    0.34
   1   8   2   -0.78    0.68
  -2  -8  -2    8.11    1.96
  -2  -8  -2    6.98    2.03
   2   8   2    6.17    1.82
   2   8   2    8.78    1.26
   2   8   2    6.81    1.80
  -3  -8  -2   -1.12    0.89
  -3  -8  -2   -0.21    0.59
  -3  -8  -2    1.08    1.19
   3   8   2   -0.49    0.92
   3   8   2   -0.28    0.66
  -4  -8  -2    2.82    1.60
  -4  -8  -2    4.77    2.01
  -4  -8  -2    0.56    1.33
   4   8   2    2.90    1.67
   4   8   2    0.17    1.00
  -5  -8  -2    1.28    1.48
  -5  -8  -2    1.85    1.54
  -5  -8  -2    3.08    1.72
   5   8   2    0.39    0.97
   5   8   2    0.03    0.97
  -6  -8  -2   -0.89    1.11
  -6  -8  -2    2.23    1.99
   6   8   2    1.88    1.77
   6   8   2   -0.42    1.43
  -7  -8  -2    0.02    1.64
  -7  -8  -2    1.50    2.11
   7   8   2    3.25    2.10
   7   8   2    1.68    1.82
  11  -9  -2    6.10    2.92
  11  -9  -2    8.19    3.33
 -11   9   2   10.74    3.43
 -11   9   2    5.96    2.89
  10  -9  -2    7.42    2.88
  10  -9  -2    6.03    2.43
 -10   9   2    6.59    2.43
 -10   9   2    3.82    2.10
   9  -9  -2    1.62    1.62
   9  -9  -2    0.59    1.12
   9  -9  -2    1.62    1.79
  -9   9   2    0.13    0.92
  -9   9   2    2.59    1.50
   8  -9  -2   -1.87    1.10
   8  -9  -2   -0.52    1.37
   8  -9  -2    0.75    1.26
  -8   9   2   -0.54    0.84
  -8   9   2   -1.81    1.11
   7  -9  -2    7.68    2.47
   7  -9  -2    4.87    1.72
   7  -9  -2    6.18    2.22
  -7   9   2    2.60    1.73
  -7   9   2    6.23    1.78
   6  -9  -2   -1.90    0.72
   6  -9  -2   -0.89    0.75
   6  -9  -2    0.92    1.09
  -6   9   2    0.47    0.93
  -6   9   2   -0.21    0.79
   5  -9  -2    0.27    0.93
   5  -9  -2    3.18    1.51
   5  -9  -2    1.72    0.87
  -5   9   2    0.77    1.08
  -5   9   2   -0.37    0.54
   4  -9  -2   36.49    4.41
   4  -9  -2   33.40    2.58
   4  -9  -2   45.03    4.74
  -4   9   2   32.14    4.22
  -4   9   2   34.59    2.22
  -4   9   2   37.83    3.96
   3  -9  -2   17.40    2.88
   3  -9  -2   19.19    1.76
   3  -9  -2   20.81    3.12
  -3   9   2   20.60    1.45
  -3   9   2   18.43    2.75
  -3   9   2   19.89    3.08
   2  -9  -2   -0.21    0.81
   2  -9  -2    0.77    0.46
   2  -9  -2    1.79    1.15
   2  -9  -2    1.74    0.46
  -2   9   2    1.33    1.11
  -2   9   2    1.48    1.03
   1  -9  -2   26.02    1.87
   1  -9  -2   27.24    2.13
   1  -9  -2   23.51    3.20
   1  -9  -2   20.49    3.17
  -1   9   2   21.71    3.00
  -1   9   2   22.84    2.97
   0  -9  -2   18.47    2.81
   0  -9  -2   24.97    3.56
   0  -9  -2   18.96    2.39
   0  -9  -2   22.86    2.31
   0   9   2   18.19    2.51
   0   9   2   19.29    2.58
   0   9   2   21.64    3.08
  -1  -9  -2    7.93    1.83
  -1  -9  -2    5.27    1.91
  -1  -9  -2    7.54    1.73
   1   9   2   10.60    1.76
   1   9   2   11.33    2.26
   1   9   2    9.14    1.98
  -2  -9  -2   31.19    4.44
  -2  -9  -2   27.91    3.63
   2   9   2   25.19    3.50
   2   9   2   27.70    2.20
   2   9   2   25.32    3.56
  -3  -9  -2   -0.03    0.86
  -3  -9  -2   -0.09    0.98
   3   9   2   -0.23    1.03
   3   9   2    0.40    1.01
  -4  -9  -2    1.83    1.63
  -4  -9  -2    1.40    1.35
   4   9   2    0.98    1.36
   4   9   2    0.44    1.06
  -5  -9  -2    0.75    1.43
  -5  -9  -2    3.98    1.97
   5   9   2   -0.49    1.57
   5   9   2    0.99    1.36
  -6  -9  -2    0.90    1.55
  -6  -9  -2    3.41    2.29
   6   9   2    2.73    1.88
   6   9   2    5.37    2.79
  -7  -9  -2    0.25    2.26
  -7  -9  -2    1.12    1.55
   7   9   2    1.20    2.12
   7   9   2    1.82    2.11
  11 -10  -2    4.85    3.09
  11 -10  -2    4.96    2.91
 -11  10   2    4.99    2.95
 -11  10   2   -0.14    1.82
  10 -10  -2    2.58    2.60
  10 -10  -2    2.31    2.04
 -10  10   2    3.86    2.03
 -10  10   2    2.11    1.72
   9 -10  -2    7.53    2.83
   9 -10  -2    1.83    2.11
   9 -10  -2    5.39    2.36
  -9  10   2    7.87    2.23
  -9  10   2   11.77    3.08
   8 -10  -2   -0.76    1.17
   8 -10  -2   -1.33    1.25
   8 -10  -2    2.58    1.73
  -8  10   2   -2.23    1.10
  -8  10   2   -1.01    1.06
   7 -10  -2    4.98    2.06
   7 -10  -2    5.58    2.16
   7 -10  -2    3.26    1.46
  -7  10   2    4.34    2.11
  -7  10   2    4.97    1.80
   6 -10  -2   14.23    3.04
   6 -10  -2   16.18    3.21
   6 -10  -2   12.26    2.20
  -6  10   2   12.27    2.33
  -6  10   2    4.53    1.81
   5 -10  -2    8.66    1.66
   5 -10  -2    7.25    2.12
   5 -10  -2   11.44    2.63
  -5  10   2    6.02    2.03
  -5  10   2   11.96    2.30
   4 -10  -2   38.32    4.68
   4 -10  -2   42.52    4.81
   4 -10  -2   37.68    2.69
  -4  10   2   31.87    4.33
  -4  10   2   36.97    4.12
   3 -10  -2   11.16    1.22
   3 -10  -2    7.70    2.19
   3 -10  -2    6.48    1.83
  -3  10   2    8.87    2.20
  -3  10   2    6.69    1.93
   2 -10  -2    0.23    0.40
   2 -10  -2   -1.27    0.83
   2 -10  -2    0.38    0.34
   2 -10  -2   -0.09    0.90
  -2  10   2    0.40    0.75
  -2  10   2    0.95    0.78
   1 -10  -2    6.75    1.29
   1 -10  -2    5.85    1.75
   1 -10  -2    6.22    1.70
  -1  10   2    3.43    1.44
  -1  10   2    7.19    1.80
   0 -10  -2    5.64    2.19
   0 -10  -2    9.67    2.15
   0 -10  -2   12.58    2.08
   0  10   2   11.67    2.03
   0  10   2   10.22    1.95
   0  10   2   11.80    2.49
  -1 -10  -2   22.22    2.98
  -1 -10  -2   13.84    2.59
  -1 -10  -2   16.47    3.26
   1  10   2   13.88    2.09
   1  10   2    9.22    2.16
   1  10   2   17.32    2.84
  -2 -10  -2    1.74    1.21
  -2 -10  -2    3.64    2.04
   2  10   2    1.89    1.49
   2  10   2    4.56    1.64
  -3 -10  -2   11.66    2.86
  -3 -10  -2   12.40    3.30
   3  10   2    9.89    2.42
   3  10   2    9.44    2.39
  -4 -10  -2    3.81    2.41
  -4 -10  -2    1.66    1.73
   4  10   2    7.61    2.43
   4  10   2    2.71    1.61
  -5 -10  -2    9.99    3.18
  -5 -10  -2   13.33    3.43
   5  10   2   12.99    3.44
   5  10   2   16.14    3.56
  -6 -10  -2   -1.56    1.51
  -6 -10  -2   -0.42    2.08
   6  10   2   -0.79    1.99
   6  10   2    1.37    1.30
  11 -11  -2   -0.56    2.11
  11 -11  -2    1.06    2.07
 -11  11   2    0.50    1.60
 -11  11   2    1.57    1.98
  10 -11  -2    1.36    2.00
  10 -11  -2    2.57    2.20
 -10  11   2    2.88    2.26
   9 -11  -2    5.85    2.56
   9 -11  -2    4.14    2.12
   9 -11  -2    4.87    2.24
  -9  11   2    3.02    1.95
  -9  11   2    4.97    1.97
   8 -11  -2   22.04    3.65
   8 -11  -2   13.76    3.34
   8 -11  -2   14.42    3.78
  -8  11   2   14.61    2.88
  -8  11   2   26.10    4.45
   7 -11  -2    5.47    2.27
   7 -11  -2    4.75    1.73
   7 -11  -2    6.76    2.57
  -7  11   2    8.04    2.21
  -7  11   2    4.55    2.12
   6 -11  -2    5.83    1.63
   6 -11  -2    5.50    2.25
   6 -11  -2    8.59    2.70
  -6  11   2    7.60    2.01
  -6  11   2    5.35    2.04
   5 -11  -2    1.31    1.22
   5 -11  -2   -0.87    1.16
   5 -11  -2    0.17    0.61
  -5  11   2    0.35    1.01
  -5  11   2    1.54    1.23
   4 -11  -2    0.51    0.54
   4 -11  -2   -0.16    1.06
   4 -11  -2   -0.34    1.14
  -4  11   2   -1.22    0.86
  -4  11   2    0.07    1.21
   3 -11  -2   -0.05    0.95
   3 -11  -2    0.79    1.00
   3 -11  -2    0.35    0.36
  -3  11   2   -0.37    0.73
   2 -11  -2    4.97    0.95
   2 -11  -2    5.53    1.79
   2 -11  -2    3.90    0.73
   2 -11  -2    3.91    1.62
  -2  11   2    5.44    1.69
  -2  11   2    3.26    1.44
   1 -11  -2   35.05    2.82
   1 -11  -2   36.43    4.41
   1 -11  -2   33.64    4.50
  -1  11   2   36.73    4.13
  -1  11   2   30.26    3.37
  -1  11   2   36.52    4.39
   0 -11  -2    3.01    1.71
   0 -11  -2    0.89    1.02
   0 -11  -2    1.77    1.12
   0  11   2    0.56    0.98
   0  11   2    0.93    1.00
   0  11   2   -0.14    0.86
  -1 -11  -2   -0.09    1.05
  -1 -11  -2   -1.08    0.75
  -1 -11  -2   -1.58    0.74
   1  11   2   -0.88    0.65
   1  11   2   -0.13    0.88
   1  11   2    0.58    0.88
  -2 -11  -2    7.39    2.43
  -2 -11  -2    9.71    2.32
  -2 -11  -2    6.74    2.16
   2  11   2    8.80    2.30
   2  11   2    5.09    1.86
  -3 -11  -2   -2.44    1.41
  -3 -11  -2    2.66    1.56
   3  11   2    0.69    1.47
   3  11   2    6.43    2.25
  -4 -11  -2    1.98    2.10
  -4 -11  -2    2.04    1.86
   4  11   2    1.36    1.29
   4  11   2    1.81    1.65
  -5 -11  -2    0.62    1.75
  -5 -11  -2   -1.04    2.00
   5  11   2    4.09    2.11
   5  11   2    0.10    1.65
  -6 -11  -2    4.07    3.46
  -6 -11  -2    0.97    2.13
   6  11   2    5.54    2.28
   6  11   2    3.87    2.52
  11 -12  -2    1.79    2.24
 -11  12   2    4.12    2.46
 -11  12   2    5.38    2.96
  10 -12  -2    1.34    1.76
 -10  12   2    0.34    1.65
   9 -12  -2   -2.21    1.57
   9 -12  -2    0.09    1.68
  -9  12   2    0.23    1.30
  -9  12   2    0.05    1.32
   8 -12  -2   -1.87    0.70
   8 -12  -2   -0.18    1.54
  -8  12   2    1.56    1.47
  -8  12   2    0.69    1.37
   7 -12  -2    5.70    2.21
   7 -12  -2    5.82    2.40
  -7  12   2    9.26    2.35
  -7  12   2    4.00    2.25
   6 -12  -2   15.76    3.44
   6 -12  -2    7.89    2.80
  -6  12   2   13.29    2.58
  -6  12   2    7.53    2.43
   5 -12  -2    4.10    2.00
   5 -12  -2    2.55    1.85
  -5  12   2    2.13    1.34
  -5  12   2    1.02    1.24
   4 -12  -2    1.22    1.19
   4 -12  -2    1.20    1.17
  -4  12   2    2.86    1.67
  -4  12   2    2.37    1.35
   3 -12  -2    4.98    1.79
   3 -12  -2    4.77    1.90
  -3  12   2    3.19    1.44
  -3  12   2    2.86    1.43
   2 -12  -2   23.15    3.63
   2 -12  -2   19.31    3.42
  -2  12   2   18.93    3.21
  -2  12   2   15.97    3.04
   1 -12  -2    7.82    1.53
   1 -12  -2    7.68    2.19
   1 -12  -2    5.79    2.32
  -1  12   2    5.21    1.87
  -1  12   2   10.37    2.01
  -1  12   2    6.98    1.88
   0 -12  -2    2.37    1.12
   0 -12  -2   -0.58    1.11
   0 -12  -2    0.73    1.15
   0  12   2    0.06    0.87
   0  12   2    0.35    1.04
   0  12   2   -0.19    0.82
  -1 -12  -2    8.52    2.39
  -1 -12  -2    5.29    2.57
  -1 -12  -2    5.14    1.93
   1  12   2    6.96    2.19
  -2 -12  -2    7.21    2.71
  -2 -12  -2    2.51    1.73
  -2 -12  -2    4.50    1.87
   2  12   2    3.58    1.83
   2  12   2    3.32    1.60
  -3 -12  -2   -0.45    1.26
  -3 -12  -2    3.26    1.84
   3  12   2    0.01    1.04
   3  12   2    1.00    1.29
  -4 -12  -2    0.26    1.74
  -4 -12  -2    0.04    1.58
   4  12   2    2.91    1.77
  -5 -12  -2   -1.48    2.17
  -5 -12  -2    0.07    2.06
   5  12   2   -0.74    1.10
   5  12   2   -0.04    1.52
  10 -13  -2    0.14    2.24
 -10  13   2   -0.86    1.78
   9 -13  -2   -1.37    1.04
   9 -13  -2   -1.61    1.89
  -9  13   2   -0.87    1.66
  -9  13   2    4.19    1.99
   8 -13  -2    2.46    1.84
   8 -13  -2   -0.79    1.24
  -8  13   2   -0.25    1.35
  -8  13   2   -0.97    0.96
   7 -13  -2    3.07    2.22
   7 -13  -2    5.61    2.25
  -7  13   2    6.24    2.10
  -7  13   2    7.49    2.81
   6 -13  -2   44.40    6.04
   6 -13  -2   49.35    6.15
  -6  13   2   43.97    5.12
  -6  13   2   37.13    5.47
   5 -13  -2    2.10    1.72
   5 -13  -2    0.98    1.23
  -5  13   2    1.14    1.50
  -5  13   2   -0.67    1.08
   4 -13  -2    1.48    1.60
   4 -13  -2    0.31    1.01
  -4  13   2    1.34    1.53
  -4  13   2    0.31    1.16
   3 -13  -2    7.16    2.24
   3 -13  -2    6.39    2.16
  -3  13   2    7.67    2.44
  -3  13   2    2.34    1.63
   2 -13  -2    3.10    1.69
   2 -13  -2   -1.00    1.04
  -2  13   2    2.03    1.27
  -2  13   2    0.96    1.25
  -2  13   2    1.30    1.09
   1 -13  -2    5.35    1.98
   1 -13  -2    1.90    1.89
  -1  13   2    3.33    1.42
  -1  13   2    1.81    1.44
  -1  13   2    7.25    2.53
   0 -13  -2    3.53    1.84
   0 -13  -2    3.54    1.70
   0  13   2    4.27    1.69
   0  13   2    8.42    2.14
   0  13   2    0.98    1.27
  -1 -13  -2    1.19    2.09
  -1 -13  -2    2.68    1.49
   1  13   2    4.81    1.87
   1  13   2    0.92    1.57
  -2 -13  -2    0.50    1.43
  -2 -13  -2    0.76    1.55
   2  13   2   -2.50    1.11
   2  13   2    0.25    1.49
  -3 -13  -2    8.85    3.14
  -3 -13  -2    1.28    1.81
   3  13   2    3.73    2.20
   3  13   2    3.74    2.12
  -4 -13  -2   -2.73    1.89
   4  13   2    2.34    2.35
   4  13   2   -1.26    1.29
  10 -14  -2   -0.48    1.59
  10 -14  -2    0.34    2.33
 -10  14   2    1.20    2.53
   9 -14  -2    1.44    2.17
   9 -14  -2    3.78    2.75
  -9  14   2    2.99    1.98
  -9  14   2   -0.88    2.09
   8 -14  -2    5.16    2.32
   8 -14  -2    4.42    2.34
  -8  14   2    6.82    2.48
  -8  14   2    6.53    2.67
   7 -14  -2    3.64    1.94
   7 -14  -2    3.63    2.22
  -7  14   2    2.64    1.86
  -7  14   2    5.53    2.56
   6 -14  -2    0.56    1.23
   6 -14  -2   -0.54    1.56
  -6  14   2   -0.81    1.48
  -6  14   2   -0.09    1.41
   5 -14  -2    0.19    1.51
   5 -14  -2    1.64    1.54
  -5  14   2    5.85    2.03
  -5  14   2    2.54    1.54
   4 -14  -2    0.46    1.51
   4 -14  -2   -0.75    1.37
  -4  14   2    0.51    0.94
  -4  14   2    0.88    1.33
   3 -14  -2   -1.41    1.32
   3 -14  -2   -1.95    1.03
  -3  14   2   -0.95    0.72
  -3  14   2   -0.34    0.86
   2 -14  -2    0.06    1.54
   2 -14  -2    2.40    2.03
  -2  14   2    4.28    1.81
  -2  14   2    1.29    1.45
   1 -14  -2    1.52    1.66
   1 -14  -2    2.82    2.03
  -1  14   2    0.55    1.31
  -1  14   2    1.21    1.68
   0 -14  -2    9.15    2.74
   0 -14  -2    5.10    2.22
   0  14   2    8.02    2.61
  -1 -14  -2    3.53    2.20
   1  14   2    6.42    2.63
   1  14   2    8.18    2.35
  -2 -14  -2   -1.01    1.66
   2  14   2    0.15    1.65
   2  14   2   -1.15    1.57
  -3 -14  -2    0.02    1.73
   3  14   2   -0.58    1.82
   3  14   2   -0.57    1.69
   9 -15  -2   -0.88    2.04
   9 -15  -2    0.13    2.28
  -9  15   2    2.46    2.18
  -9  15   2    2.69    2.29
   8 -15  -2   -1.73    1.54
   8 -15  -2    1.14    1.91
  -8  15   2   -1.29    1.62
  -8  15   2    0.28    1.45
   7 -15  -2    3.69    2.17
   7 -15  -2    3.57    2.06
  -7  15   2    3.53    2.55
  -7  15   2    2.54    1.97
   6 -15  -2    4.19    2.20
   6 -15  -2    3.80    2.46
  -6  15   2    4.23    2.46
  -6  15   2    7.07    2.65
   5 -15  -2    7.97    3.07
   5 -15  -2    5.64    2.51
  -5  15   2    8.06    2.86
  -5  15   2   13.16    3.07
   4 -15  -2    1.06    1.85
   4 -15  -2   -0.59    0.99
  -4  15   2   -2.76    1.16
  -4  15   2   -0.04    1.00
   3 -15  -2   12.01    3.38
   3 -15  -2   12.76    3.14
  -3  15   2   11.19    3.17
  -3  15   2   12.41    3.07
   2 -15  -2    0.54    1.43
   2 -15  -2    0.10    1.24
  -2  15   2    0.75    1.60
  -2  15   2    0.36    1.33
   1 -15  -2   19.23    3.62
   1 -15  -2   13.46    3.68
  -1  15   2   10.65    2.76
  -1  15   2   15.56    3.66
   0 -15  -2    0.72    1.62
   0  15   2   -0.05    1.33
  -1 -15  -2    7.30    2.93
   1  15   2   12.58    3.62
  -2 -15  -2    0.05    2.29
   2  15   2    2.08    2.26
  -9  16   2    0.05    2.10
   8 -16  -2   10.73    3.55
   8 -16  -2    5.76    3.25
  -8  16   2    6.28    2.27
  -8  16   2   12.73    3.82
   7 -16  -2    2.58    2.66
   7 -16  -2   -0.07    2.06
  -7  16   2    1.82    1.57
  -7  16   2    1.06    1.61
   6 -16  -2    2.27    2.20
   6 -16  -2    3.31    2.44
  -6  16   2    5.14    2.24
  -6  16   2   -0.87    1.16
   5 -16  -2   -1.12    1.66
   5 -16  -2   -1.00    1.04
  -5  16   2   -2.08    1.37
  -5  16   2    2.39    2.05
   4 -16  -2   28.73    4.92
   4 -16  -2   29.93    5.27
  -4  16   2   32.70    5.16
  -4  16   2   25.14    4.63
   3 -16  -2    0.26    1.46
   3 -16  -2    1.05    1.70
  -3  16   2   -0.26    1.23
  -3  16   2    0.62    1.32
   2 -16  -2   -0.34    1.69
   2 -16  -2   -0.45    1.67
  -2  16   2    0.11    1.62
  -2  16   2   -0.57    1.30
   1 -16  -2    2.92    2.12
  -1  16   2   -1.07    1.19
   0 -16  -2    1.41    2.13
   0  16   2    0.46    1.95
  -1 -16  -2   -1.48    1.91
   1  16   2    0.31    2.24
   7 -17  -2    3.94    2.79
   7 -17  -2    3.12    2.87
  -7  17   2    2.56    2.04
  -7  17   2    2.53    2.50
   6 -17  -2    5.10    2.76
   6 -17  -2    0.74    2.23
  -6  17   2    0.80    2.05
  -6  17   2    4.04    2.51
   5 -17  -2   -1.22    2.06
  -5  17   2    1.26    1.60
  -5  17   2   -0.43    1.13
   4 -17  -2    4.75    2.65
   4 -17  -2    0.73    2.13
  -4  17   2    3.88    2.45
  -4  17   2    4.60    2.31
   3 -17  -2    6.06    3.20
   3 -17  -2   12.91    3.57
  -3  17   2    5.95    2.46
  -3  17   2    5.37    2.45
  -2  17   2    0.46    1.89
  -2  17   2    0.53    1.47
   1 -17  -2   -0.13    1.85
  -1  17   2    1.74    1.71
   0 -17  -2    3.82    2.48
   0  17   2    5.96    3.36
  -6  18   2   -0.56    2.27
   5 -18  -2    3.75    2.63
   5 -18  -2    0.06    2.40
  -5  18   2    3.53    2.48
  -5  18   2    2.98    2.52
   4 -18  -2    5.05    2.81
   4 -18  -2    8.39    3.49
  -4  18   2    9.95    3.04
  -4  18   2    1.83    2.28
   3 -18  -2   -0.27    1.45
  -3  18   2    1.72    2.33
  -3  18   2   -0.01    2.15
  -2  19  -3    1.16    1.82
  -2  19  -3    0.40    2.05
   2 -19   3    2.43    2.86
  -3  19  -3    2.81    2.51
   3 -19   3    0.69    1.75
  -4  19  -3   -0.54    2.10
  -4  19  -3   -0.56    1.62
   4 -19   3   -0.45    2.21
  -5  19  -3    1.02    2.06
  -5  19  -3    0.86    2.01
   5 -19   3    0.78    2.38
   0  18  -3    1.10    2.24
   0 -18   3   -1.42    1.73
  -1  18  -3    1.16    2.01
  -1  18  -3    3.32    2.09
  -2  18  -3    0.52    1.75
  -2  18  -3    1.79    1.92
   2 -18   3   -0.80    1.44
  -3  18  -3    5.75    2.47
  -3  18  -3   -0.76    1.55
   3 -18   3    1.76    2.53
  -4  18  -3    2.26    2.02
  -4  18  -3    1.13    1.73
   4 -18   3    1.73    2.15
  -5  18  -3   -0.73    1.18
  -5  18  -3    1.79    2.09
   5 -18   3    1.92    1.92
   5 -18   3   -1.55    1.27
  -6  18  -3    9.09    3.30
  -6  18  -3   14.70    3.56
   6 -18   3    6.28    2.88
   6 -18   3    2.54    2.29
  -7  18  -3   -3.16    1.80
  -7  18  -3   -0.38    2.08
   7 -18   3    0.74    1.60
   2  17  -3    9.41    3.27
  -2 -17   3    3.97    2.94
   1  17  -3   -0.81    1.40
  -1 -17   3    1.02    2.00
   0  17  -3    2.74    2.08
   0 -17   3    2.27    2.16
  -1  17  -3    1.35    1.62
  -1  17  -3    0.36    1.26
  -2  17  -3    0.31    1.48
  -2  17  -3    1.44    1.46
   2 -17   3   -2.06    1.46
  -3  17  -3    2.87    1.62
  -3  17  -3    3.29    2.35
   3 -17   3    1.52    1.73
  -4  17  -3   -0.11    1.42
  -4  17  -3    0.11    1.36
   4 -17   3    1.06    1.72
   4 -17   3    0.28    1.42
  -5  17  -3   -0.46    1.10
  -5  17  -3    0.72    1.98
   5 -17   3    1.65    2.04
   5 -17   3   -0.64    1.47
  -6  17  -3    4.11    2.16
  -6  17  -3   -0.37    1.52
   6 -17   3    3.74    2.01
   6 -17   3    0.31    2.18
  -7  17  -3    1.26    1.94
  -7  17  -3    3.67    2.17
   7 -17   3    4.44    2.74
  -8  17  -3    0.13    1.69
   8 -17   3   -1.86    1.85
  -3 -16   3    0.45    1.61
   2  16  -3   -0.26    2.02
  -2 -16   3    0.61    2.67
   1  16  -3    1.24    1.59
  -1 -16   3    4.23    2.56
   0  16  -3   16.37    3.34
   0  16  -3   24.87    4.47
   0 -16   3   26.19    4.83
  -1  16  -3    0.72    1.44
  -1  16  -3   -0.43    0.90
   1 -16   3   -0.34    1.79
  -2  16  -3   -0.69    1.27
  -2  16  -3    2.44    1.90
   2 -16   3    2.49    1.83
  -3  16  -3    2.13    1.79
  -3  16  -3    1.79    1.48
   3 -16   3    0.70    1.56
   3 -16   3    2.63    1.80
  -4  16  -3    3.12    2.02
  -4  16  -3   -0.97    0.83
   4 -16   3    0.41    1.52
   4 -16   3   -0.38    1.07
  -5  16  -3    2.74    1.79
  -5  16  -3    1.17    1.79
   5 -16   3   -0.81    1.24
   5 -16   3    0.58    2.11
  -6  16  -3    2.79    1.94
  -6  16  -3    4.55    2.14
   6 -16   3    3.23    2.27
   6 -16   3    6.29    3.03
  -7  16  -3   -1.02    1.06
  -7  16  -3    0.69    1.45
   7 -16   3    0.48    1.65
  -8  16  -3    1.51    2.31
   8 -16   3   -0.45    1.53
  -9  16  -3    1.82    2.67
  -9  16  -3    6.80    2.93
   9 -16   3    4.57    3.24
   4  15  -3    6.37    2.69
  -4 -15   3    3.40    2.86
  -4 -15   3    0.61    2.18
  -3 -15   3    1.58    1.93
  -3 -15   3   -2.08    1.28
   2  15  -3    7.53    2.61
  -2 -15   3    7.63    3.08
  -2 -15   3   11.10    3.13
   1  15  -3    2.72    1.93
  -1 -15   3    4.40    2.04
  -1 -15   3   -0.05    1.36
   0  15  -3   11.14    3.15
   0  15  -3   14.87    2.96
   0 -15   3   17.09    3.07
   0 -15   3   16.38    3.76
  -1  15  -3    0.97    1.30
  -1  15  -3   -0.71    0.70
   1 -15   3    0.31    1.36
   1 -15   3    2.02    1.33
  -2  15  -3    0.07    1.02
  -2  15  -3    0.42    1.33
   2 -15   3   -0.16    1.23
   2 -15   3    0.72    1.00
  -3  15  -3    0.67    1.07
  -3  15  -3   -0.74    1.14
   3 -15   3    0.78    1.32
   3 -15   3   -0.58    0.88
   3 -15   3    0.69    1.21
  -4  15  -3    3.26    1.92
  -4  15  -3    3.27    1.54
   4 -15   3    3.33    1.78
   4 -15   3    1.02    1.50
  -5  15  -3    3.31    1.82
  -5  15  -3   -0.45    1.06
   5 -15   3    1.63    1.91
   5 -15   3    5.99    2.13
   5 -15   3    6.51    2.26
  -6  15  -3    2.28    2.00
  -6  15  -3    1.27    1.79
   6 -15   3   -0.40    1.16
   6 -15   3   -0.86    1.45
  -7  15  -3   -0.07    1.43
  -7  15  -3    2.01    2.09
   7 -15   3   -0.55    1.83
  -8  15  -3   -4.76    1.41
   8 -15   3   -0.74    1.22
  -9  15  -3    0.64    1.65
  -9  15  -3    1.68    2.24
   9 -15   3   -0.22    1.48
   5  14  -3    0.38    3.09
   5  14  -3    3.99    2.51
  -5 -14   3    0.70    2.33
  -5 -14   3   -0.58    2.29
   4  14  -3   -2.08    1.82
   4  14  -3   -1.17    1.57
  -4 -14   3   -0.98    1.78
  -4 -14   3    0.93    2.28
   3  14  -3    3.50    2.50
  -3 -14   3    6.16    2.63
  -3 -14   3    2.93    2.65
   2  14  -3   -0.36    1.34
  -2 -14   3   -0.19    1.29
  -2 -14   3    0.39    1.54
   1  14  -3    2.23    1.38
   1  14  -3    4.59    1.96
  -1 -14   3    2.86    1.79
  -1 -14   3    7.02    2.17
   0  14  -3    6.05    2.23
   0  14  -3    7.46    2.06
   0 -14   3    3.82    2.27
   0 -14   3    4.31    1.81
  -1  14  -3    9.53    2.64
  -1  14  -3    7.92    2.14
   1 -14   3    8.58    1.99
   1 -14   3    7.41    1.90
   1 -14   3    4.99    2.37
  -2  14  -3    3.04    1.76
  -2  14  -3    7.06    2.25
   2 -14   3    4.98    1.67
   2 -14   3    8.05    2.00
  -3  14  -3    4.13    1.77
  -3  14  -3    7.96    2.14
   3 -14   3    3.83    1.48
   3 -14   3    5.87    2.18
   3 -14   3    6.16    1.97
  -4  14  -3   19.63    3.70
  -4  14  -3   17.40    3.22
   4 -14   3   15.81    3.74
   4 -14   3   18.92    2.97
   4 -14   3   27.76    4.02
  -5  14  -3   38.48    4.51
  -5  14  -3   25.79    4.39
   5 -14   3   26.46    3.69
   5 -14   3   29.70    4.31
   5 -14   3   25.33    4.55
  -6  14  -3   -1.59    1.23
  -6  14  -3   -2.54    0.93
   6 -14   3    1.00    1.37
   6 -14   3    0.73    1.25
   6 -14   3   -0.84    0.81
  -7  14  -3   -1.53    1.23
  -7  14  -3    2.67    1.66
   7 -14   3    2.04    2.20
   7 -14   3    2.13    1.71
  -8  14  -3    9.00    3.01
  -8  14  -3   12.47    3.48
   8 -14   3    8.30    3.52
   8 -14   3    8.67    2.91
  -9  14  -3   12.46    3.63
  -9  14  -3   12.03    3.71
   9 -14   3    3.60    2.29
   9 -14   3   14.50    3.78
 -10  14  -3    0.06    2.38
 -10  14  -3   -1.99    1.40
  10 -14   3    1.19    2.22
  10 -14   3    1.39    2.13
   5  13  -3    0.95    1.77
   5  13  -3    4.01    2.08
  -5 -13   3   -0.56    1.78
  -5 -13   3    2.63    2.06
   4  13  -3    1.23    1.92
   4  13  -3   -1.20    1.44
  -4 -13   3    0.73    1.69
  -4 -13   3   -1.37    1.00
   3  13  -3    0.72    1.51
  -3 -13   3    0.37    1.74
  -3 -13   3    1.46    1.62
   2  13  -3    0.80    1.20
   2  13  -3    2.44    1.51
   2  13  -3    0.62    1.12
  -2 -13   3    5.88    2.04
  -2 -13   3    4.22    2.10
   1  13  -3   -0.13    1.33
   1  13  -3   -0.47    0.98
   1  13  -3    2.96    1.45
  -1 -13   3    0.22    1.18
  -1 -13   3   -1.16    1.32
   0  13  -3    3.36    1.56
   0  13  -3    3.36    1.46
   0  13  -3    5.82    1.66
   0 -13   3    2.41    1.28
   0 -13   3    1.10    1.19
   0 -13   3    8.96    2.47
  -1  13  -3    9.25    2.35
  -1  13  -3   10.12    2.33
   1 -13   3    9.01    1.99
   1 -13   3   12.12    2.88
   1 -13   3   12.43    2.34
  -2  13  -3   40.69    4.71
  -2  13  -3   36.12    4.64
   2 -13   3   41.37    4.49
   2 -13   3   37.48    3.92
  -3  13  -3   24.43    3.58
  -3  13  -3   20.91    3.49
   3 -13   3   27.19    3.62
   3 -13   3   24.74    3.08
   3 -13   3   16.67    3.43
  -4  13  -3   11.39    2.48
  -4  13  -3   10.86    2.64
   4 -13   3   15.53    2.57
   4 -13   3    8.66    2.39
   4 -13   3   10.08    2.36
  -5  13  -3    2.41    1.62
  -5  13  -3    1.45    1.03
   5 -13   3   -0.75    0.78
   5 -13   3    1.52    1.34
   5 -13   3    1.98    1.26
  -6  13  -3    0.59    1.22
  -6  13  -3   -0.50    0.87
   6 -13   3   -0.01    1.07
   6 -13   3   -0.57    0.85
   6 -13   3    0.08    1.32
  -7  13  -3    0.38    1.23
  -7  13  -3   -0.75    0.99
   7 -13   3    2.83    2.18
   7 -13   3   -1.52    0.98
  -8  13  -3   -0.61    1.54
  -8  13  -3    2.12    1.89
   8 -13   3    1.10    1.72
   8 -13   3    3.22    2.15
  -9  13  -3   -0.41    1.61
  -9  13  -3    1.20    1.86
   9 -13   3    0.21    1.69
   9 -13   3    1.39    1.72
 -10  13  -3   -1.75    1.90
 -10  13  -3    0.24    1.99
  10 -13   3    0.40    1.80
  10 -13   3   -1.47    1.69
   6  12  -3    4.24    2.23
   6  12  -3    5.13    2.36
  -6 -12   3    4.68    2.55
  -6 -12   3    7.55    3.12
   5  12  -3    0.05    1.66
   5  12  -3   -1.30    0.91
  -5 -12   3   -1.64    1.82
  -5 -12   3   -0.51    1.65
   4  12  -3   -0.61    1.17
   4  12  -3   -1.14    0.88
  -4 -12   3    1.60    1.49
  -4 -12   3    0.52    1.76
   3  12  -3   13.62    3.10
   3  12  -3   15.41    3.16
  -3 -12   3   17.64    3.69
  -3 -12   3   18.70    3.47
   2  12  -3    8.97    2.51
   2  12  -3   11.16    2.43
   2  12  -3    7.65    1.88
  -2 -12   3   10.15    2.79
  -2 -12   3   14.95    2.99
   1  12  -3   -0.05    0.81
   1  12  -3    1.19    1.02
   1  12  -3    3.03    1.29
  -1 -12   3    0.55    1.05
  -1 -12   3    1.52    1.44
  -1 -12   3    2.76    1.06
   0  12  -3   -0.16    0.77
   0  12  -3   -0.79    0.90
   0  12  -3   -0.21    0.63
   0 -12   3    0.68    0.91
   0 -12   3   -0.21    0.83
   0 -12   3    0.54    1.35
  -1  12  -3    4.32    0.92
  -1  12  -3    5.54    1.72
  -1  12  -3    8.72    2.09
   1 -12   3    3.07    1.27
   1 -12   3    3.42    1.26
   1 -12   3    5.27    1.87
  -2  12  -3   -0.34    0.72
  -2  12  -3    1.29    1.22
   2 -12   3    0.04    0.74
   2 -12   3    0.40    0.93
  -3  12  -3   36.70    4.09
  -3  12  -3   32.57    4.12
   3 -12   3   30.58    3.37
   3 -12   3   30.81    4.44
   3 -12   3   25.50    3.53
  -4  12  -3   13.97    2.44
  -4  12  -3   12.57    2.75
   4 -12   3   20.11    2.82
   4 -12   3   16.83    3.44
   4 -12   3   16.80    2.99
  -5  12  -3    1.19    1.07
  -5  12  -3    0.57    1.21
   5 -12   3    1.15    1.26
   5 -12   3    0.51    0.98
   5 -12   3    1.63    1.37
  -6  12  -3   11.42    3.03
  -6  12  -3   14.13    2.39
   6 -12   3   11.38    3.04
   6 -12   3   14.12    2.86
   6 -12   3   10.51    2.79
  -7  12  -3    8.93    2.03
  -7  12  -3    9.91    2.85
   7 -12   3    3.90    2.04
   7 -12   3    6.08    2.60
  -8  12  -3   22.45    4.62
  -8  12  -3   20.07    4.08
   8 -12   3   23.35    4.20
   8 -12   3   23.32    4.77
  -9  12  -3    3.74    2.20
  -9  12  -3    2.30    1.68
   9 -12   3    2.14    1.91
   9 -12   3    0.00    2.02
 -10  12  -3    4.71    2.55
 -10  12  -3    4.05    2.70
  10 -12   3    4.09    2.68
  10 -12   3    4.15    3.29
   7  11  -3   -0.32    2.01
   7  11  -3   -0.53    1.70
  -7 -11   3   -0.76    1.35
  -7 -11   3    1.19    1.97
   6  11  -3    9.41    2.96
   6  11  -3    7.47    2.93
  -6 -11   3    8.56    2.81
  -6 -11   3    8.17    3.19
   5  11  -3    2.53    1.63
   5  11  -3    1.43    1.57
  -5 -11   3    0.67    1.73
  -5 -11   3    0.99    1.39
   4  11  -3    0.14    1.00
   4  11  -3    0.91    1.14
  -4 -11   3    1.23    1.33
  -4 -11   3   -0.87    1.27
   3  11  -3    9.34    1.69
   3  11  -3    7.36    2.14
   3  11  -3   11.24    2.49
  -3 -11   3    3.99    2.11
  -3 -11   3    4.36    1.96
   2  11  -3    5.90    1.72
   2  11  -3    7.29    2.00
   2  11  -3    5.75    1.48
  -2 -11   3    9.89    1.68
  -2 -11   3    5.01    1.84
  -2 -11   3    7.66    2.42
   1  11  -3   22.02    2.93
   1  11  -3   15.38    2.92
   1  11  -3   27.29    3.11
  -1 -11   3   23.46    2.57
  -1 -11   3   25.47    3.88
  -1 -11   3   21.43    3.12
   0  11  -3    3.95    1.38
   0  11  -3    5.83    1.22
   0  11  -3    1.81    1.06
   0 -11   3    3.60    1.54
   0 -11   3    4.22    1.47
   0 -11   3    5.30    1.29
  -1  11  -3    7.07    1.83
  -1  11  -3   14.80    2.51
  -1  11  -3    8.52    1.17
   1 -11   3    6.27    2.04
   1 -11   3    8.11    1.70
   1 -11   3    5.12    1.47
  -2  11  -3   46.75    4.63
  -2  11  -3   46.34    4.83
   2 -11   3   46.91    3.71
   2 -11   3   54.55    4.10
  -3  11  -3   10.18    1.98
  -3  11  -3    9.48    2.25
   3 -11   3    8.80    2.05
   3 -11   3   11.85    2.00
   3 -11   3   10.57    2.42
  -4  11  -3    9.76    2.29
  -4  11  -3    4.73    1.33
   4 -11   3    4.96    1.66
   4 -11   3    7.50    1.76
   4 -11   3   11.52    2.73
  -5  11  -3    0.10    0.89
  -5  11  -3    0.57    0.90
   5 -11   3   -0.27    0.70
   5 -11   3   -0.09    0.92
   5 -11   3   -0.33    0.81
  -6  11  -3    1.01    0.94
  -6  11  -3    0.53    0.98
   6 -11   3    0.75    1.20
   6 -11   3    2.53    1.40
   6 -11   3    1.31    1.29
  -7  11  -3    2.86    1.25
  -7  11  -3    0.84    1.30
   7 -11   3    1.75    1.45
   7 -11   3    3.17    1.93
  -8  11  -3   12.47    2.93
  -8  11  -3    2.31    1.76
   8 -11   3   10.62    3.48
   8 -11   3    8.65    2.69
  -9  11  -3    7.08    2.57
  -9  11  -3    6.13    2.62
   9 -11   3    5.85    3.13
   9 -11   3   10.80    2.88
 -10  11  -3    0.73    1.84
 -10  11  -3   -1.01    1.97
  10 -11   3   10.65    3.66
  10 -11   3    4.34    2.61
 -11  11  -3   -0.37    2.06
 -11  11  -3    1.61    2.47
  11 -11   3    1.55    1.77
  11 -11   3    3.87    3.38
   7  10  -3    2.83    1.96
   7  10  -3    0.00    1.60
  -7 -10   3    0.04    1.80
  -7 -10   3   -0.65    2.26
   6  10  -3    1.02    1.55
   6  10  -3    0.43    1.20
  -6 -10   3    0.38    1.66
  -6 -10   3   -1.87    1.90
   5  10  -3    2.45    1.84
   5  10  -3    9.46    2.71
  -5 -10   3    3.61    2.19
  -5 -10   3    0.34    1.78
   4  10  -3    3.67    1.90
   4  10  -3    5.43    2.09
  -4 -10   3    0.77    1.27
  -4 -10   3    5.28    2.43
   3  10  -3    2.65    1.32
   3  10  -3    3.19    1.51
   3  10  -3    3.23    1.08
  -3 -10   3    2.99    1.69
  -3 -10   3    1.54    1.41
  -3 -10   3    3.31    1.33
   2  10  -3   14.47    2.70
   2  10  -3   11.72    2.16
   2  10  -3   12.57    2.01
  -2 -10   3   10.16    1.62
  -2 -10   3   11.10    2.70
  -2 -10   3   14.25    2.72
   1  10  -3   22.05    3.17
   1  10  -3   19.53    2.56
   1  10  -3   24.81    2.94
  -1 -10   3   26.00    3.30
  -1 -10   3   20.97    2.32
  -1 -10   3   23.25    3.56
   0  10  -3   22.01    2.81
   0  10  -3   26.55    2.46
   0  10  -3   18.04    2.82
   0 -10   3   21.42    2.38
   0 -10   3   17.71    2.94
   0 -10   3   19.04    2.64
  -1  10  -3    3.54    1.30
  -1  10  -3    6.69    0.91
  -1  10  -3    4.75    1.48
   1 -10   3    6.88    1.43
   1 -10   3    5.67    1.43
   1 -10   3    1.83    1.21
  -2  10  -3   11.51    2.19
  -2  10  -3   11.03    2.05
   2 -10   3   12.35    2.39
   2 -10   3   10.51    1.96
   2 -10   3   11.71    1.92
  -3  10  -3   28.37    3.52
  -3  10  -3   23.31    2.83
   3 -10   3   22.63    3.00
   3 -10   3   25.01    2.84
   3 -10   3   19.62    3.22
  -4  10  -3   21.70    2.67
  -4  10  -3   24.10    3.36
   4 -10   3   14.63    2.91
   4 -10   3   20.06    2.98
   4 -10   3   17.10    2.55
  -5  10  -3    1.78    0.97
  -5  10  -3    5.08    1.81
   5 -10   3    1.62    1.51
   5 -10   3    0.57    0.82
   5 -10   3    0.37    0.86
  -6  10  -3   -0.77    1.05
  -6  10  -3    0.99    0.99
   6 -10   3    1.80    1.57
   6 -10   3    1.57    1.19
  -7  10  -3   -0.06    1.14
  -7  10  -3    0.39    1.06
  -7  10  -3    0.01    0.81
   7 -10   3    0.68    1.27
   7 -10   3   -0.69    1.21
  -8  10  -3    1.59    1.43
  -8  10  -3    0.84    1.25
   8 -10   3    0.23    1.43
   8 -10   3   -0.56    0.97
  -9  10  -3   -0.91    1.11
  -9  10  -3    0.93    1.23
   9 -10   3   -0.57    1.54
   9 -10   3    2.30    2.17
 -10  10  -3    0.56    1.74
 -10  10  -3    1.02    2.14
  10 -10   3    0.04    1.35
  10 -10   3    3.07    2.31
 -11  10  -3    4.88    2.83
  11 -10   3    0.43    2.26
  11 -10   3    0.03    2.20
   8   9  -3    2.48    2.13
   8   9  -3    3.77    2.45
  -8  -9   3    2.60    2.32
  -8  -9   3    4.50    3.16
   7   9  -3    5.94    2.69
   7   9  -3    6.65    2.82
  -7  -9   3    8.78    3.05
  -7  -9   3    6.45    2.92
   6   9  -3    1.22    1.88
   6   9  -3   -2.48    0.89
  -6  -9   3   -0.09    1.50
  -6  -9   3   -0.61    1.18
   5   9  -3   15.75    3.37
   5   9  -3    8.44    2.58
  -5  -9   3   11.54    3.04
  -5  -9   3   17.59    3.71
   4   9  -3    4.91    1.77
   4   9  -3    4.77    1.86
  -4  -9   3    2.13    1.65
  -4  -9   3    3.16    1.58
   3   9  -3   28.64    3.62
   3   9  -3   30.02    2.82
   3   9  -3   24.78    3.47
  -3  -9   3   17.75    3.22
  -3  -9   3   24.79    2.36
  -3  -9   3   18.76    3.40
   2   9  -3    4.58    1.49
   2   9  -3    6.82    1.66
   2   9  -3    6.89    1.43
  -2  -9   3    5.07    1.68
  -2  -9   3    6.93    1.78
  -2  -9   3    7.02    1.23
   1   9  -3   94.18    5.73
   1   9  -3   95.72    5.66
   1   9  -3   77.27    5.87
  -1  -9   3   97.27    6.56
  -1  -9   3   91.74    6.06
  -1  -9   3   88.83    5.16
   0   9  -3    1.60    0.65
   0   9  -3    3.04    1.06
   0   9  -3    2.02    0.97
   0  -9   3    2.40    0.93
   0  -9   3    1.27    0.85
   0  -9   3    2.55    0.82
  -1   9  -3   13.10    2.07
  -1   9  -3   10.29    1.05
  -1   9  -3    9.18    1.80
   1  -9   3   14.50    1.88
   1  -9   3   10.01    2.05
   1  -9   3   11.84    1.86
  -2   9  -3   10.92    2.04
  -2   9  -3   18.32    2.32
   2  -9   3   10.46    2.20
   2  -9   3   13.49    1.96
   2  -9   3   12.84    2.05
  -3   9  -3    6.70    1.65
  -3   9  -3   12.32    1.88
   3  -9   3    6.21    1.56
   3  -9   3    6.79    1.75
   3  -9   3    6.38    1.45
   3  -9   3    7.37    1.52
  -4   9  -3    4.16    1.55
  -4   9  -3    3.20    1.07
   4  -9   3    3.48    1.31
   4  -9   3    4.17    1.28
   4  -9   3    3.11    1.43
  -5   9  -3   -0.59    0.47
  -5   9  -3    0.24    0.70
   5  -9   3   -0.43    0.60
   5  -9   3   -0.14    0.65
   5  -9   3    0.45    0.66
  -6   9  -3    2.01    0.96
  -6   9  -3    2.02    1.40
   6  -9   3    2.80    1.33
   6  -9   3    0.64    1.27
  -7   9  -3   10.05    2.42
  -7   9  -3    5.97    1.41
  -7   9  -3    2.37    1.72
   7  -9   3    4.55    2.13
   7  -9   3    8.66    2.42
  -8   9  -3    0.50    1.18
  -8   9  -3   -0.58    0.83
   8  -9   3    2.85    1.70
   8  -9   3    1.81    1.74
   8  -9   3    0.86    1.24
  -9   9  -3    1.67    1.54
  -9   9  -3    4.60    2.56
   9  -9   3    3.22    1.82
   9  -9   3    2.82    2.15
   9  -9   3    5.66    1.99
 -10   9  -3   13.85    3.85
 -10   9  -3   15.74    3.45
  10  -9   3    9.13    3.44
  10  -9   3   15.92    4.53
 -11   9  -3    1.73    1.90
  11  -9   3   -1.31    2.05
   8   8  -3   -0.21    1.40
   8   8  -3   -0.44    1.53
  -8  -8   3    2.84    2.21
  -8  -8   3    0.50    1.68
   7   8  -3    0.85    1.75
   7   8  -3    0.61    1.19
  -7  -8   3   -2.26    1.32
  -7  -8   3   -1.26    0.94
   6   8  -3    0.84    1.27
   6   8  -3   -0.27    0.87
  -6  -8   3    2.80    1.63
  -6  -8   3    1.11    1.32
   5   8  -3    1.73    1.31
   5   8  -3    0.70    0.93
  -5  -8   3    2.13    1.60
  -5  -8   3    3.66    2.04
   4   8  -3   -0.49    0.52
   4   8  -3   -0.31    0.61
   4   8  -3    0.48    0.66
  -4  -8   3    0.54    1.04
  -4  -8   3   -0.69    0.69
   3   8  -3    0.34    0.61
   3   8  -3    0.49    0.59
   3   8  -3    0.83    0.62
  -3  -8   3   -0.64    0.72
  -3  -8   3   -0.43    0.61
   2   8  -3   17.34    2.10
   2   8  -3   18.95    2.24
   2   8  -3   20.45    2.65
   2   8  -3   20.67    2.93
  -2  -8   3   23.22    1.76
  -2  -8   3   17.15    2.81
  -2  -8   3   20.46    2.91
   1   8  -3    4.00    1.07
   1   8  -3    1.03    0.78
   1   8  -3    5.26    1.19
  -1  -8   3    3.42    0.77
  -1  -8   3    3.29    1.19
  -1  -8   3    3.71    1.21
   0   8  -3    0.22    0.58
   0   8  -3    0.02    0.39
   0   8  -3    0.10    0.35
   0  -8   3    0.58    0.48
   0  -8   3    0.06    0.55
   0  -8   3   -1.31    0.45
  -1   8  -3   20.85    2.43
  -1   8  -3   16.21    1.11
  -1   8  -3   18.49    2.41
   1  -8   3   15.52    2.03
   1  -8   3   16.40    2.45
   1  -8   3   14.24    1.88
  -2   8  -3   26.63    3.07
  -2   8  -3   23.11    2.53
   2  -8   3   29.41    2.87
   2  -8   3   26.08    2.77
   2  -8   3   23.58    3.06
  -3   8  -3   43.64    3.11
  -3   8  -3   40.66    4.10
   3  -8   3   38.07    4.24
   3  -8   3   44.92    4.07
   3  -8   3   40.91    3.20
   3  -8   3   41.98    3.24
  -4   8  -3   25.45    3.28
  -4   8  -3   24.58    2.48
   4  -8   3   22.78    2.86
   4  -8   3   24.28    3.50
   4  -8   3   22.21    3.09
  -5   8  -3   22.24    3.15
  -5   8  -3   24.72    2.44
   5  -8   3   15.92    2.74
   5  -8   3   26.10    3.71
  -6   8  -3   29.48    2.78
  -6   8  -3   29.68    3.78
  -6   8  -3   32.76    4.52
   6  -8   3   23.47    2.85
   6  -8   3   25.19    3.81
   6  -8   3   29.75    4.51
  -7   8  -3   15.08    2.04
  -7   8  -3   15.99    2.95
  -7   8  -3   15.04    3.31
   7  -8   3   17.87    2.75
   7  -8   3   20.80    4.00
   7  -8   3   15.73    3.11
  -8   8  -3    0.68    1.53
  -8   8  -3   -0.22    0.71
   8  -8   3   -0.32    0.90
   8  -8   3    0.39    1.63
   8  -8   3   -0.45    1.01
  -9   8  -3    2.75    2.18
  -9   8  -3    1.93    1.59
   9  -8   3    1.89    2.19
   9  -8   3    1.43    1.51
   9  -8   3    1.15    1.78
 -10   8  -3    1.26    1.80
 -10   8  -3   11.56    3.55
  10  -8   3    6.92    2.46
  10  -8   3    3.50    2.12
 -11   8  -3   -1.75    2.19
 -11   8  -3    1.00    2.02
  11  -8   3   -0.85    2.18
   9   7  -3    1.74    2.03
   9   7  -3    1.52    1.82
  -9  -7   3    0.90    2.38
  -9  -7   3    1.79    2.26
   8   7  -3   -0.37    1.80
   8   7  -3    2.36    2.03
  -8  -7   3    2.86    1.89
  -8  -7   3   -0.13    1.01
   7   7  -3    0.70    1.48
   7   7  -3    1.16    1.71
  -7  -7   3    0.21    1.59
  -7  -7   3    0.00    1.22
   6   7  -3   13.49    2.96
   6   7  -3    7.66    2.46
  -6  -7   3   11.82    2.86
  -6  -7   3    7.43    2.46
   5   7  -3    3.89    1.62
   5   7  -3    3.05    1.42
   5   7  -3    2.59    0.94
  -5  -7   3    3.68    1.56
  -5  -7   3    0.97    1.19
   4   7  -3   40.81    4.56
   4   7  -3   30.16    3.91
   4   7  -3   33.70    2.73
  -4  -7   3   27.66    3.98
  -4  -7   3   35.63    4.41
   3   7  -3   -0.40    0.40
   3   7  -3    0.84    0.57
   3   7  -3   -0.33    0.36
  -3  -7   3    0.71    0.94
  -3  -7   3    1.47    1.03
   2   7  -3    1.95    0.66
   2   7  -3    2.62    0.97
   2   7  -3    1.66    0.70
   2   7  -3    1.88    0.86
  -2  -7   3    1.34    0.90
  -2  -7   3    1.80    0.56
  -2  -7   3    3.27    1.19
   1   7  -3    2.82    1.07
   1   7  -3    1.64    0.74
   1   7  -3    2.25    0.75
   1   7  -3    1.62    0.75
  -1  -7   3    2.34    0.97
  -1  -7   3    2.27    0.60
  -1  -7   3    1.59    0.77
   0   7  -3   25.28    2.59
   0   7  -3   18.02    2.29
   0   7  -3   20.74    1.62
   0  -7   3   22.32    2.76
   0  -7   3   21.48    1.98
   0  -7   3   23.94    2.54
  -1   7  -3  203.07   10.47
  -1   7  -3  186.24   10.58
  -1   7  -3  203.40   10.28
  -1   7  -3  204.74    9.35
   1  -7   3  199.39   10.42
   1  -7   3  203.87   10.28
   1  -7   3  204.77   10.90
  -2   7  -3   27.24    2.94
  -2   7  -3   27.48    2.60
   2  -7   3   28.21    2.79
   2  -7   3   26.46    3.03
   2  -7   3   27.38    2.68
  -3   7  -3   25.72    2.37
  -3   7  -3   22.40    2.77
   3  -7   3   21.79    2.51
   3  -7   3   21.12    2.64
   3  -7   3   22.68    2.96
  -4   7  -3    4.66    1.00
  -4   7  -3    3.97    1.23
   4  -7   3    4.01    0.82
   4  -7   3    3.72    1.21
   4  -7   3    4.58    1.52
  -5   7  -3    7.28    1.17
  -5   7  -3    2.74    1.31
  -5   7  -3    5.04    1.41
   5  -7   3    5.17    1.22
   5  -7   3    3.47    1.28
   5  -7   3    4.70    1.78
  -6   7  -3    0.74    0.64
  -6   7  -3   -0.27    0.72
  -6   7  -3   -0.08    0.79
   6  -7   3   -0.28    0.93
   6  -7   3   -1.19    0.59
   6  -7   3   -0.36    0.74
  -7   7  -3   -0.88    0.84
  -7   7  -3   -0.47    0.91
  -7   7  -3    1.26    0.80
   7  -7   3   -0.64    1.49
   7  -7   3   -0.51    0.87
   7  -7   3   -0.75    0.61
  -8   7  -3    0.31    1.01
  -8   7  -3   -0.23    1.09
   8  -7   3    0.53    1.03
   8  -7   3   -2.49    1.13
   8  -7   3   -0.69    1.52
  -9   7  -3    3.25    1.73
  -9   7  -3    0.85    1.76
   9  -7   3    3.06    2.25
   9  -7   3    3.16    2.20
   9  -7   3    1.84    1.54
 -10   7  -3   -1.62    1.64
 -10   7  -3    2.95    2.22
  10  -7   3   -1.03    1.81
  10  -7   3   -0.31    1.58
 -11   7  -3    1.19    1.82
 -11   7  -3   -1.14    1.94
  11  -7   3   -0.46    1.37
  11  -7   3    0.79    1.93
   9   6  -3   -0.57    1.34
   9   6  -3   -0.83    1.22
  -9  -6   3   -2.04    1.94
  -9  -6   3    0.12    1.88
   8   6  -3    1.64    1.72
   8   6  -3   -0.46    1.55
  -8  -6   3    0.95    1.82
  -8  -6   3    3.36    2.09
   7   6  -3    7.22    2.45
   7   6  -3    6.16    2.30
  -7  -6   3    9.82    2.99
  -7  -6   3   12.86    3.27
   6   6  -3    8.50    2.31
   6   6  -3    8.82    2.51
  -6  -6   3   13.73    3.06
  -6  -6   3   10.87    2.79
   5   6  -3   28.47    3.90
   5   6  -3   30.33    2.88
   5   6  -3   18.48    3.21
  -5  -6   3   25.88    2.53
  -5  -6   3   20.55    3.65
  -5  -6   3   19.28    3.50
   4   6  -3   12.30    2.36
   4   6  -3   13.02    1.82
   4   6  -3   14.23    1.63
   4   6  -3   12.75    2.36
  -4  -6   3   14.13    2.63
  -4  -6   3   14.60    1.63
  -4  -6   3   10.63    2.49
   3   6  -3    3.95    0.80
   3   6  -3    4.38    1.01
   3   6  -3    1.23    1.04
   3   6  -3    2.16    0.71
   3   6  -3    2.55    1.13
  -3  -6   3    4.42    0.94
  -3  -6   3    4.62    1.39
  -3  -6   3    3.31    1.32
   2   6  -3   49.90    3.41
   2   6  -3   54.16    3.21
   2   6  -3   54.88    3.85
   2   6  -3   54.20    3.95
  -2  -6   3   61.74    4.22
  -2  -6   3   51.62    4.02
  -2  -6   3   58.91    3.59
   1   6  -3    0.92    0.64
   1   6  -3    0.68    0.54
   1   6  -3    0.68    0.41
   1   6  -3    0.95    0.47
  -1  -6   3    0.06    0.39
  -1  -6   3    0.14    0.46
  -1  -6   3   -0.12    0.25
  -1  -6   3    0.79    0.56
   0   6  -3   50.33    3.00
   0   6  -3   48.93    3.43
   0   6  -3   52.58    3.45
   0   6  -3   50.64    2.93
   0  -6   3   48.92    3.56
   0  -6   3   52.47    3.01
   0  -6   3   52.74    3.49
  -1   6  -3  126.99    6.59
  -1   6  -3  129.49    6.96
  -1   6  -3  119.51    6.61
   1  -6   3  113.02    6.62
   1  -6   3  125.67    6.57
  -2   6  -3   11.87    1.44
  -2   6  -3   10.08    1.62
   2  -6   3    9.03    1.27
   2  -6   3    8.41    1.66
   2  -6   3   10.54    1.58
   2  -6   3    9.37    1.41
  -3   6  -3    0.54    0.67
  -3   6  -3    0.98    0.47
   3  -6   3    0.76    0.36
   3  -6   3   -0.16    0.48
   3  -6   3    1.29    0.75
   3  -6   3    1.91    0.81
   3  -6   3    0.15    0.40
  -4   6  -3   -0.27    0.28
  -4   6  -3    0.28    0.50
   4  -6   3    0.62    0.73
   4  -6   3    1.29    0.59
   4  -6   3   -0.21    0.77
  -5   6  -3    0.51    1.00
  -5   6  -3    0.92    0.65
  -5   6  -3    0.48    0.45
   5  -6   3    0.18    0.45
   5  -6   3    0.55    1.01
   5  -6   3   -0.39    0.47
  -6   6  -3    2.72    1.43
  -6   6  -3    2.36    1.13
  -6   6  -3    4.00    0.93
   6  -6   3    3.22    1.38
   6  -6   3    4.30    1.39
   6  -6   3    3.83    1.79
  -7   6  -3   52.74    5.18
  -7   6  -3   61.82    3.73
  -7   6  -3   36.33    5.21
   7  -6   3   57.37    6.73
   7  -6   3   57.88    6.32
   7  -6   3   59.52    5.71
  -8   6  -3    3.73    1.92
  -8   6  -3    0.93    1.15
   8  -6   3    2.98    2.01
   8  -6   3    3.35    1.64
   8  -6   3   -0.39    1.48
  -9   6  -3   37.41    4.51
  -9   6  -3   31.99    5.19
   9  -6   3   35.75    5.66
   9  -6   3   35.66    5.08
 -10   6  -3   -0.92    1.62
 -10   6  -3   -1.36    1.81
  10  -6   3    2.78    2.07
  10  -6   3   -0.67    1.80
 -11   6  -3    4.04    2.77
 -11   6  -3   -0.64    1.26
  11  -6   3   -1.91    2.03
  11  -6   3    0.69    2.61
  10   5  -3    0.43    2.25
  10   5  -3    0.99    2.15
 -10  -5   3    4.28    2.45
 -10  -5   3    1.79    2.46
   9   5  -3    0.48    1.48
   9   5  -3    3.55    2.03
  -9  -5   3    1.35    1.99
  -9  -5   3    3.84    2.66
   8   5  -3   -0.01    1.61
   8   5  -3    1.10    1.51
  -8  -5   3    0.89    1.44
  -8  -5   3   -0.56    1.50
   7   5  -3   -0.22    0.91
   7   5  -3    2.01    1.59
  -7  -5   3   -1.41    1.10
  -7  -5   3    0.11    1.03
   6   5  -3    8.33    2.24
   6   5  -3    9.01    2.48
   6   5  -3   11.96    1.93
  -6  -5   3   12.39    2.85
  -6  -5   3   13.72    2.02
  -6  -5   3   12.93    2.82
   5   5  -3   21.09    3.33
   5   5  -3   15.85    2.90
   5   5  -3   15.28    2.14
  -5  -5   3   21.65    2.24
  -5  -5   3   17.24    3.12
  -5  -5   3   17.95    3.21
   4   5  -3   10.92    2.10
   4   5  -3    8.68    1.53
   4   5  -3    8.18    1.96
  -4  -5   3   10.37    1.37
  -4  -5   3   10.98    2.33
  -4  -5   3    9.64    1.40
  -4  -5   3    6.71    1.81
  -4  -5   3   12.63    1.43
   3   5  -3   42.45    2.44
   3   5  -3   41.53    3.90
   3   5  -3   42.41    2.93
   3   5  -3   33.87    2.59
   3   5  -3   35.05    3.76
  -3  -5   3   38.07    3.95
  -3  -5   3   37.85    4.00
  -3  -5   3   42.49    2.69
   2   5  -3   12.32    1.13
   2   5  -3    9.20    1.31
   2   5  -3   10.21    1.62
  -2  -5   3   11.42    1.43
  -2  -5   3   12.26    1.87
  -2  -5   3    7.18    1.46
   1   5  -3    1.18    0.49
   1   5  -3    1.55    0.71
   1   5  -3    1.89    0.51
   1   5  -3    1.07    0.52
  -1  -5   3    0.90    0.48
  -1  -5   3    0.91    0.60
  -1  -5   3    1.37    0.32
  -1  -5   3    0.95    0.46
  -1  -5   3    1.53    0.68
   0   5  -3   99.40    5.07
   0   5  -3   98.74    5.03
   0   5  -3  102.98    5.61
   0   5  -3   99.35    5.51
   0   5  -3   98.36    5.53
   0  -5   3  101.83    5.69
   0  -5   3   97.33    5.58
   0  -5   3   98.62    5.56
   0  -5   3   94.17    5.03
   0  -5   3  100.55    4.98
  -1   5  -3   56.46    3.47
  -1   5  -3   58.96    3.36
  -1   5  -3   55.05    3.30
  -1   5  -3   52.17    3.52
   1  -5   3   55.62    3.26
   1  -5   3   56.88    3.32
   1  -5   3   47.20    3.33
  -2   5  -3   72.28    3.88
  -2   5  -3   71.74    4.41
   2  -5   3   68.43    4.50
   2  -5   3   71.20    4.29
   2  -5   3   73.40    3.91
   2  -5   3   68.36    4.25
   2  -5   3   65.58    3.45
  -3   5  -3   19.00    2.25
  -3   5  -3   16.49    1.49
   3  -5   3   17.71    2.24
   3  -5   3   16.79    1.61
   3  -5   3   13.27    2.14
   3  -5   3   14.44    1.49
  -4   5  -3   20.55    2.89
  -4   5  -3   25.66    2.79
  -4   5  -3   25.31    1.75
  -4   5  -3   22.54    2.67
   4  -5   3   22.89    3.08
   4  -5   3   20.96    2.29
   4  -5   3   28.15    3.17
  -5   5  -3    0.69    0.46
  -5   5  -3    2.65    1.20
  -5   5  -3    1.98    0.93
   5  -5   3   -0.02    0.92
   5  -5   3    1.65    0.73
   5  -5   3    0.27    1.06
  -6   5  -3   14.63    2.36
  -6   5  -3   13.13    1.57
  -6   5  -3   10.25    2.37
   6  -5   3   15.27    2.48
   6  -5   3   11.03    2.64
   6  -5   3   14.76    2.73
  -7   5  -3    2.11    0.84
  -7   5  -3    0.35    1.17
  -7   5  -3    4.16    1.40
   7  -5   3    1.71    1.25
   7  -5   3   -0.17    0.88
   7  -5   3    1.92    1.16
  -8   5  -3   -0.11    1.24
  -8   5  -3    1.13    1.17
   8  -5   3   -0.33    1.26
   8  -5   3    0.68    1.09
  -9   5  -3    2.33    1.49
  -9   5  -3    1.76    1.62
   9  -5   3    2.98    1.75
   9  -5   3    1.02    1.71
 -10   5  -3    3.17    2.59
 -10   5  -3   -1.76    1.41
  10  -5   3    4.29    2.63
  10  -5   3   -0.10    1.97
 -11   5  -3    0.27    2.26
 -11   5  -3    1.96    1.86
  11  -5   3   -2.16    2.08
  11  -5   3    3.17    2.38
  10   4  -3   -1.37    2.17
  10   4  -3    0.03    2.08
 -10  -4   3    1.33    2.10
 -10  -4   3   -0.97    1.11
   9   4  -3    6.48    2.94
   9   4  -3   16.04    3.75
  -9  -4   3   10.11    3.36
  -9  -4   3   13.71    3.64
   8   4  -3    1.62    1.73
   8   4  -3    2.62    1.64
  -8  -4   3    0.57    1.25
  -8  -4   3    2.27    1.60
   7   4  -3    3.31    1.68
   7   4  -3    0.59    0.98
   7   4  -3    0.18    1.29
  -7  -4   3    2.24    1.89
  -7  -4   3    0.89    1.40
  -7  -4   3    0.89    1.04
   6   4  -3    4.63    1.75
   6   4  -3    2.28    1.57
   6   4  -3    7.15    1.56
  -6  -4   3    3.83    1.79
  -6  -4   3    1.39    1.41
  -6  -4   3    5.64    1.36
   5   4  -3    1.35    0.90
   5   4  -3    1.37    0.85
   5   4  -3    1.29    1.03
  -5  -4   3   -0.58    0.41
  -5  -4   3    0.75    1.05
  -5  -4   3    1.77    1.27
  -5  -4   3    0.97    0.68
   4   4  -3   29.05    2.83
   4   4  -3   22.24    3.01
   4   4  -3   23.27    3.12
  -4  -4   3   26.87    2.11
  -4  -4   3   27.71    2.05
  -4  -4   3   31.69    3.57
  -4  -4   3   26.87    3.53
  -4  -4   3   28.55    2.05
   3   4  -3   20.61    2.61
   3   4  -3   25.97    2.45
   3   4  -3   21.21    2.60
   3   4  -3   23.39    1.52
  -3  -4   3   23.47    1.79
  -3  -4   3   20.79    1.57
  -3  -4   3   22.79    1.54
  -3  -4   3   22.66    2.85
  -3  -4   3   23.62    2.77
   2   4  -3   46.07    3.48
   2   4  -3   54.08    3.75
   2   4  -3   54.19    3.30
   2   4  -3   55.62    2.79
  -2  -4   3   52.20    3.72
  -2  -4   3   58.89    3.33
  -2  -4   3   58.28    3.76
   1   4  -3   24.71    2.33
   1   4  -3   23.34    2.22
   1   4  -3   22.44    1.77
   1   4  -3   24.86    1.83
   1   4  -3   26.80    2.50
  -1  -4   3   22.48    1.20
  -1  -4   3   22.53    1.77
  -1  -4   3   27.12    2.45
  -1  -4   3   21.57    2.19
  -1  -4   3   24.20    1.79
   0   4  -3   18.19    1.77
   0   4  -3   13.86    1.03
   0   4  -3   16.76    1.73
   0   4  -3   12.92    1.44
   0   4  -3   14.10    1.04
   0   4  -3   15.75    1.68
   0  -4   3   12.31    0.99
   0  -4   3   11.31    1.45
   0  -4   3   11.99    0.97
   0  -4   3   13.32    1.54
   0  -4   3   13.67    1.58
   0  -4   3   17.77    1.65
  -1   4  -3    1.75    0.55
  -1   4  -3    0.78    0.46
  -1   4  -3    0.96    0.53
  -1   4  -3    0.82    0.35
  -1   4  -3    2.15    0.61
   1  -4   3    0.92    0.46
   1  -4   3    1.07    0.41
   1  -4   3    1.72    0.54
   1  -4   3    0.72    0.51
  -2   4  -3   14.49    1.99
  -2   4  -3   14.70    1.05
  -2   4  -3   14.87    1.75
  -2   4  -3   13.95    1.70
   2  -4   3   10.16    1.63
   2  -4   3   12.51    1.00
   2  -4   3   12.43    1.65
   2  -4   3   13.71    1.07
  -3   4  -3   64.38    3.74
  -3   4  -3   61.66    4.07
  -3   4  -3   66.63    3.41
  -3   4  -3   59.90    4.37
   3  -4   3   69.93    4.40
   3  -4   3   60.74    3.74
   3  -4   3   69.64    4.63
  -4   4  -3    2.55    0.55
  -4   4  -3    2.70    0.88
  -4   4  -3    3.05    0.80
  -4   4  -3    1.91    1.01
   4  -4   3    3.60    1.18
   4  -4   3    3.72    0.98
   4  -4   3    1.60    0.91
  -5   4  -3   47.54    4.88
  -5   4  -3   48.99    3.02
  -5   4  -3   62.61    3.95
   5  -4   3   42.28    4.75
   5  -4   3   48.18    5.30
   5  -4   3   51.10    3.85
  -6   4  -3    3.87    1.67
  -6   4  -3    7.56    1.17
  -6   4  -3    7.48    1.65
   6  -4   3    5.61    1.98
   6  -4   3    7.54    1.80
   6  -4   3    4.54    1.83
  -7   4  -3    4.61    1.90
  -7   4  -3    5.38    1.46
  -7   4  -3    5.22    1.12
   7  -4   3    5.73    1.79
   7  -4   3    7.22    2.46
  -8   4  -3   11.62    3.09
  -8   4  -3   12.18    2.29
  -8   4  -3   10.83    2.78
   8  -4   3    8.57    2.32
   8  -4   3    5.20    2.17
  -9   4  -3    2.04    2.01
  -9   4  -3    0.00    1.01
   9  -4   3   -0.72    1.12
   9  -4   3    0.38    1.12
 -10   4  -3    5.54    2.64
 -10   4  -3    9.18    3.55
  10  -4   3    6.89    2.89
  10  -4   3    2.80    2.31
 -11   4  -3    9.72    3.58
 -11   4  -3   12.10    4.21
  11  -4   3   15.05    4.61
  11  -4   3    1.75    2.24
  10   3  -3    0.96    1.56
  10   3  -3    0.34    1.92
 -10  -3   3   -1.05    1.77
 -10  -3   3    1.14    1.77
   9   3  -3   12.83    3.46
   9   3  -3   12.75    3.60
  -9  -3   3    8.71    3.37
  -9  -3   3    9.56    2.97
   8   3  -3   -1.05    1.16
   8   3  -3    4.21    1.75
  -8  -3   3    1.14    1.68
  -8  -3   3   -0.34    0.94
   7   3  -3    6.88    1.74
   7   3  -3    5.41    1.88
   7   3  -3    4.59    1.81
  -7  -3   3    4.01    2.03
  -7  -3   3    4.73    1.40
  -7  -3   3    4.66    1.93
   6   3  -3   38.00    4.75
   6   3  -3   46.63    3.67
   6   3  -3   43.72    4.98
  -6  -3   3   39.27    4.87
  -6  -3   3   41.07    3.29
  -6  -3   3   37.81    4.67
   5   3  -3    1.01    0.69
   5   3  -3    0.82    0.80
   5   3  -3   -0.53    0.73
  -5  -3   3    1.22    0.83
  -5  -3   3    0.35    0.63
  -5  -3   3    0.19    0.50
  -5  -3   3    0.33    0.84
   4   3  -3    6.04    1.52
   4   3  -3   10.82    1.91
   4   3  -3    8.23    1.46
  -4  -3   3    9.66    1.84
  -4  -3   3   11.47    1.50
  -4  -3   3    7.84    1.11
  -4  -3   3    9.67    1.33
  -4  -3   3    6.39    1.58
   3   3  -3  156.14    9.22
   3   3  -3  176.22    9.43
   3   3  -3  170.49    8.97
  -3  -3   3  174.66    8.27
  -3  -3   3  163.13    9.21
  -3  -3   3  173.38    8.44
  -3  -3   3  176.92    8.65
  -3  -3   3  172.88    9.48
   2   3  -3   17.30    1.94
   2   3  -3   15.30    1.81
   2   3  -3   15.24    1.56
   2   3  -3   14.74    1.80
  -2  -3   3   17.13    2.01
  -2  -3   3   12.87    1.68
  -2  -3   3   17.79    1.64
  -2  -3   3   13.72    0.94
   1   3  -3  113.51    6.31
   1   3  -3  117.50    6.14
   1   3  -3  131.86    6.27
   1   3  -3  116.72    6.12
  -1  -3   3  120.83    6.33
  -1  -3   3  111.44    6.08
  -1  -3   3  119.24    6.22
  -1  -3   3  109.39    6.10
  -1  -3   3  125.25    6.16
   0   3  -3  571.97   27.31
   0   3  -3  569.11   27.13
   0   3  -3  584.71   26.89
   0   3  -3  572.66   27.09
   0   3  -3  612.98   27.38
   0   3  -3  594.37   27.25
   0  -3   3  580.13   26.92
   0  -3   3  574.16   27.23
   0  -3   3  583.58   27.34
   0  -3   3  593.59   27.33
   0  -3   3  605.92   27.17
  -1   3  -3  545.30   26.32
  -1   3  -3  567.76   25.89
  -1   3  -3  561.89   26.20
  -1   3  -3  580.25   26.38
  -1   3  -3  585.63   26.39
  -1   3  -3  548.78   26.42
   1  -3   3  552.94   25.85
   1  -3   3  588.19   26.41
   1  -3   3  557.17   26.38
   1  -3   3  538.76   26.32
  -2   3  -3    0.11    0.35
  -2   3  -3    0.24    0.38
  -2   3  -3    0.40    0.18
  -2   3  -3   -0.14    0.31
  -2   3  -3    0.36    0.44
  -2   3  -3    0.14    0.27
   2  -3   3    0.39    0.41
   2  -3   3    0.19    0.43
   2  -3   3   -0.02    0.42
   2  -3   3    0.32    0.28
   2  -3   3    0.05    0.15
  -3   3  -3  126.23    6.00
  -3   3  -3  127.81    6.41
  -3   3  -3  121.50    6.70
  -3   3  -3  114.68    7.12
   3  -3   3  122.77    7.16
   3  -3   3  127.03    6.71
   3  -3   3  140.23    7.42
   3  -3   3  116.04    7.29
  -4   3  -3    1.69    0.44
  -4   3  -3    1.93    0.71
  -4   3  -3    1.76    0.93
  -4   3  -3    1.46    0.56
   4  -3   3    2.70    1.11
   4  -3   3    3.15    1.17
   4  -3   3    2.28    0.86
  -5   3  -3   37.92    2.86
  -5   3  -3   31.78    3.86
   5  -3   3   39.25    3.84
   5  -3   3   39.30    4.67
   5  -3   3   32.89    2.74
   5  -3   3   33.91    4.05
  -6   3  -3   35.26    3.39
  -6   3  -3   34.00    4.25
   6  -3   3   37.75    3.57
   6  -3   3   25.98    3.54
   6  -3   3   37.41    4.56
  -7   3  -3   -0.18    1.04
  -7   3  -3    2.41    1.14
  -7   3  -3    0.98    1.16
   7  -3   3    1.61    1.15
   7  -3   3    0.26    1.26
   7  -3   3    2.28    1.14
  -8   3  -3   35.23    4.31
  -8   3  -3   29.86    4.96
  -8   3  -3   32.65    4.78
   8  -3   3   31.68    4.49
   8  -3   3   36.50    4.09
   8  -3   3   25.69    4.63
  -9   3  -3   13.88    3.54
  -9   3  -3   13.97    3.88
   9  -3   3    7.46    2.71
   9  -3   3   11.90    3.26
 -10   3  -3    3.46    2.27
 -10   3  -3    3.31    2.63
  10  -3   3   -2.25    1.32
  10  -3   3    0.52    2.13
 -11   3  -3   -1.19    2.38
 -11   3  -3   -1.99    2.00
  11  -3   3    6.41    2.94
  11  -3   3   -0.14    2.31
  11   2  -3    2.65    2.91
  11   2  -3    1.45    2.31
 -11  -2   3   -1.04    1.45
 -11  -2   3    1.65    2.37
  10   2  -3    2.09    1.75
  10   2  -3    2.49    2.12
 -10  -2   3    1.37    2.07
 -10  -2   3    4.64    2.31
   9   2  -3   13.68    3.39
   9   2  -3   11.23    3.16
  -9  -2   3   10.28    3.15
  -9  -2   3   13.15    3.34
   8   2  -3    8.64    2.39
   8   2  -3    7.52    2.45
  -8  -2   3    5.81    2.25
  -8  -2   3    7.87    2.58
  -8  -2   3   14.41    2.61
   7   2  -3    0.85    0.96
   7   2  -3   -0.44    0.74
   7   2  -3    2.33    1.36
  -7  -2   3    1.00    1.01
  -7  -2   3    1.79    1.18
  -7  -2   3   -0.07    1.22
   6   2  -3    4.78    1.70
   6   2  -3    5.28    1.47
   6   2  -3    4.91    1.66
  -6  -2   3    3.83    1.18
  -6  -2   3    2.56    1.32
  -6  -2   3    4.44    1.55
   5   2  -3   19.75    2.92
   5   2  -3   19.18    2.51
   5   2  -3   15.12    2.54
  -5  -2   3   20.01    2.15
  -5  -2   3   21.38    2.94
  -5  -2   3   22.61    2.24
  -5  -2   3   10.16    2.21
   4   2  -3    4.50    1.11
   4   2  -3    3.04    1.01
   4   2  -3    2.27    0.94
  -4  -2   3    4.07    0.86
  -4  -2   3    3.20    1.09
  -4  -2   3    3.22    0.81
  -4  -2   3    3.28    0.85
  -4  -2   3    4.25    1.33
   3   2  -3   23.11    2.51
   3   2  -3   22.14    2.25
   3   2  -3   19.93    2.37
   3   2  -3   26.75    2.91
  -3  -2   3   20.53    1.56
  -3  -2   3   23.34    2.43
  -3  -2   3   20.85    1.45
  -3  -2   3   15.46    2.18
  -3  -2   3   20.38    1.67
   2   2  -3   74.18    4.43
   2   2  -3   71.82    4.52
   2   2  -3   69.18    4.48
   2   2  -3   83.13    4.68
   2   2  -3   81.10    4.46
  -2  -2   3   76.78    4.37
  -2  -2   3   71.29    4.50
  -2  -2   3   77.31    4.54
  -2  -2   3   76.12    3.89
  -2  -2   3   79.72    3.70
  -2  -2   3   86.70    4.35
  -2  -2   3   82.28    4.60
   1   2  -3   62.00    3.53
   1   2  -3   61.98    3.03
   1   2  -3   64.37    3.41
   1   2  -3   61.77    3.01
   1   2  -3   66.04    3.68
   1   2  -3   60.71    3.57
   1   2  -3   60.12    3.53
  -1  -2   3   65.04    3.56
  -1  -2   3   61.93    3.52
  -1  -2   3   62.28    3.03
  -1  -2   3   66.77    3.40
  -1  -2   3   67.76    3.62
  -1  -2   3   63.01    3.61
   0   2  -3  873.90   41.08
   0   2  -3  926.28   41.00
   0   2  -3  866.01   41.22
   0   2  -3  897.17   41.06
   0   2  -3  920.45   41.27
   0  -2   3  862.66   41.22
   0  -2   3  898.29   41.24
   0  -2   3  920.02   41.11
  -1   2  -3  689.55   30.85
  -1   2  -3  676.32   30.86
  -1   2  -3  643.02   30.70
  -1   2  -3  647.27   30.89
   1  -2   3  637.15   30.81
   1  -2   3  659.75   30.17
   1  -2   3  683.41   30.95
   1  -2   3  640.85   30.83
   1  -2   3  687.03   30.75
  -2   2  -3   19.70    2.03
  -2   2  -3   14.24    1.83
  -2   2  -3   16.56    1.11
  -2   2  -3   20.01    2.18
  -2   2  -3   16.89    1.68
   2  -2   3   20.82    2.21
   2  -2   3   18.68    1.71
   2  -2   3   18.54    2.10
   2  -2   3   20.92    2.09
   2  -2   3   18.70    1.51
  -3   2  -3   58.34    3.29
  -3   2  -3   58.97    3.52
  -3   2  -3   58.89    4.07
   3  -2   3   54.35    4.15
   3  -2   3   63.86    3.82
   3  -2   3   59.01    3.35
   3  -2   3   59.07    3.60
   3  -2   3   54.51    4.00
  -4   2  -3    7.74    1.21
  -4   2  -3    7.48    0.90
  -4   2  -3    5.93    1.50
  -4   2  -3    8.46    1.18
   4  -2   3    6.16    1.74
   4  -2   3    5.37    1.46
   4  -2   3    8.72    1.63
   4  -2   3    8.03    1.25
  -5   2  -3    3.22    0.76
  -5   2  -3    1.98    0.74
  -5   2  -3    3.83    1.39
   5  -2   3    3.55    1.36
   5  -2   3    2.41    1.07
   5  -2   3    3.32    1.03
  -6   2  -3    5.89    2.18
  -6   2  -3   11.65    2.45
  -6   2  -3    8.77    1.50
   6  -2   3    8.33    1.71
   6  -2   3    8.42    2.28
   6  -2   3   11.74    2.43
  -7   2  -3    9.60    1.71
  -7   2  -3    6.76    2.05
  -7   2  -3    2.14    1.79
   7  -2   3    6.72    1.75
   7  -2   3    6.36    2.16
   7  -2   3    9.02    2.30
  -8   2  -3    1.49    1.60
  -8   2  -3    0.52    1.25
   8  -2   3    0.45    0.87
   8  -2   3    0.19    1.31
   8  -2   3    1.19    1.10
  -9   2  -3   -1.21    1.49
  -9   2  -3    0.09    1.74
   9  -2   3   -0.30    1.47
   9  -2   3    2.05    1.93
 -10   2  -3    3.69    2.97
 -10   2  -3    8.17    3.16
  10  -2   3    5.80    3.06
  10  -2   3   -0.72    1.53
  11   1  -3   -1.48    1.42
  11   1  -3   -1.97    2.17
 -11  -1   3    0.81    2.28
 -11  -1   3    1.69    1.84
  10   1  -3   17.37    3.75
  10   1  -3    3.93    2.58
 -10  -1   3    7.82    2.90
 -10  -1   3    7.79    3.07
   9   1  -3   21.31    4.43
   9   1  -3   23.88    4.28
  -9  -1   3   20.83    4.12
  -9  -1   3   23.57    4.40
   8   1  -3   -1.14    1.07
   8   1  -3    2.64    1.45
  -8  -1   3    0.02    1.07
  -8  -1   3    1.11    1.29
  -8  -1   3   -0.63    0.75
   7   1  -3   16.33    2.68
   7   1  -3   17.25    3.28
   7   1  -3   20.71    3.37
  -7  -1   3   15.10    3.01
  -7  -1   3   21.02    2.89
  -7  -1   3   17.01    3.21
   6   1  -3   32.67    4.07
   6   1  -3   29.25    3.82
   6   1  -3   32.01    3.62
  -6  -1   3   28.85    3.83
  -6  -1   3   33.19    3.33
   5   1  -3    7.06    1.59
   5   1  -3    9.02    1.83
   5   1  -3    8.00    1.76
  -5  -1   3    9.94    1.54
  -5  -1   3    7.20    1.67
   4   1  -3   59.68    4.37
   4   1  -3   55.36    4.27
   4   1  -3   65.82    4.32
  -4  -1   3   63.53    3.76
  -4  -1   3   61.27    4.23
  -4  -1   3   60.61    4.22
  -4  -1   3   64.36    4.44
   3   1  -3  520.55   25.17
   3   1  -3  515.93   25.15
   3   1  -3  519.40   25.02
   3   1  -3  519.74   24.49
  -3  -1   3  530.36   24.53
  -3  -1   3  527.18   24.88
  -3  -1   3  508.39   25.07
  -3  -1   3  541.13   25.00
  -3  -1   3  522.79   25.13
   2   1  -3   33.22    2.40
   2   1  -3   28.78    1.91
   2   1  -3   28.70    2.32
   2   1  -3   29.53    2.08
   2   1  -3   35.49    2.41
   2   1  -3   35.72    2.40
  -2  -1   3   33.38    2.31
  -2  -1   3   32.36    2.37
  -2  -1   3   35.68    2.39
  -2  -1   3   33.50    2.11
  -2  -1   3   36.04    2.03
  -2  -1   3   36.98    2.46
   1   1  -3    0.06    0.19
   1   1  -3    0.13    0.26
   1   1  -3    0.65    0.31
   1   1  -3   -0.04    0.16
   1   1  -3   -0.09    0.15
  -1  -1   3    0.56    0.32
  -1  -1   3   -0.45    0.20
  -1  -1   3   -0.01    0.18
  -1  -1   3   -0.14    0.17
  -1  -1   3    0.08    0.16
   0   1  -3  130.14    6.26
   0   1  -3  128.14    6.49
   0   1  -3  129.78    6.52
   0   1  -3  126.40    6.52
   0   1  -3  130.10    6.21
   0  -1   3  136.05    6.54
   0  -1   3  128.66    6.49
   0  -1   3  136.60    6.54
   0  -1   3  131.48    6.24
   0  -1   3  131.56    6.25
  -1   1  -3  527.11   24.81
  -1   1  -3  535.88   25.07
  -1   1  -3  535.68   25.05
  -1   1  -3  515.86   25.13
   1  -1   3  519.76   25.03
   1  -1   3  538.46   24.81
   1  -1   3  537.33   25.03
   1  -1   3  571.07   25.22
  -2   1  -3   26.88    2.23
  -2   1  -3   26.83    2.14
  -2   1  -3   26.38    1.39
  -2   1  -3   28.41    1.81
  -2   1  -3   28.12    2.69
   2  -1   3   27.05    2.21
   2  -1   3   25.23    1.58
   2  -1   3   27.20    2.52
   2  -1   3   24.32    2.54
   2  -1   3   27.35    1.80
   2  -1   3   26.14    1.98
  -3   1  -3    3.61    0.53
  -3   1  -3    2.38    0.61
  -3   1  -3    3.06    0.99
   3  -1   3    4.57    1.13
   3  -1   3    2.97    0.91
   3  -1   3    4.45    0.83
   3  -1   3    4.84    0.83
  -4   1  -3    0.49    0.35
  -4   1  -3    0.86    0.79
  -4   1  -3    0.43    0.69
  -4   1  -3   -0.58    0.24
  -4   1  -3   -0.13    0.35
   4  -1   3    0.14    0.38
   4  -1   3   -0.28    0.38
   4  -1   3   -0.88    0.48
  -5   1  -3   48.29    4.85
  -5   1  -3   52.00    3.28
  -5   1  -3   50.68    5.51
  -5   1  -3   56.31    3.30
   5  -1   3   49.40    3.71
   5  -1   3   58.92    5.52
   5  -1   3   50.19    4.88
  -6   1  -3   23.51    3.40
  -6   1  -3   19.59    3.60
  -6   1  -3   21.22    2.11
   6  -1   3   14.55    3.12
   6  -1   3   13.98    2.67
   6  -1   3   18.95    2.63
  -7   1  -3    2.38    1.54
  -7   1  -3    7.07    2.09
   7  -1   3    3.76    1.64
   7  -1   3    1.87    1.15
   7  -1   3    7.86    2.51
  -8   1  -3   -0.71    1.03
  -8   1  -3    0.99    1.41
   8  -1   3    0.62    1.02
   8  -1   3    0.06    1.59
   8  -1   3    0.36    1.06
  -9   1  -3    1.99    2.17
  -9   1  -3    3.95    2.03
   9  -1   3    1.02    1.33
   9  -1   3    5.58    2.66
 -10   1  -3   -0.67    1.95
 -10   1  -3   -1.21    1.95
  10  -1   3    0.87    2.47
  10  -1   3    1.14    1.65
  11   0  -3   -1.28    2.18
  11   0  -3   -1.10    1.77
 -11   0   3    2.77    2.13
 -11   0   3   -1.96    1.97
  10   0  -3    1.10    1.82
  10   0  -3    1.20    1.96
 -10   0   3    1.52    1.97
 -10   0   3    3.08    1.86
   9   0  -3    1.98    1.66
   9   0  -3   -0.57    1.25
  -9   0   3   -0.81    0.91
  -9   0   3    0.78    1.25
  -9   0   3    1.20    1.33
   8   0  -3    4.10    1.71
   8   0  -3    7.07    2.34
  -8   0   3    3.59    1.86
  -8   0   3    4.96    1.94
  -8   0   3    8.95    1.83
  -8   0   3    6.45    1.87
   7   0  -3   38.71    4.91
   7   0  -3   52.69    5.16
   7   0  -3   43.97    5.06
  -7   0   3   50.09    4.03
  -7   0   3   46.35    5.30
   6   0  -3    2.84    1.31
   6   0  -3    1.37    1.04
   6   0  -3    0.96    0.99
  -6   0   3   -0.18    0.84
  -6   0   3    0.15    0.62
   5   0  -3    8.87    1.83
   5   0  -3   11.19    2.20
   5   0  -3   12.69    2.16
   5   0  -3   10.26    2.04
  -5   0   3   11.64    1.78
  -5   0   3   10.55    1.98
   4   0  -3  137.70    7.78
   4   0  -3  127.78    7.73
   4   0  -3  134.96    7.27
   4   0  -3  137.37    7.81
  -4   0   3  132.32    7.54
   3   0  -3  200.47   10.59
   3   0  -3  201.53   10.57
   3   0  -3  192.47   10.54
   3   0  -3  198.60   10.13
  -3   0   3  205.37   10.57
  -3   0   3  210.33   10.19
  -3   0   3  203.21   10.25
  -3   0   3  213.16   10.52
  -3   0   3  204.72   10.42
   2   0  -3   79.00    4.55
   2   0  -3   78.30    4.18
   2   0  -3   80.95    4.26
   2   0  -3   74.24    4.47
  -2   0   3   75.00    4.47
  -2   0   3   72.18    4.43
  -2   0   3   80.56    4.24
  -2   0   3   75.02    4.24
  -2   0   3   84.03    4.23
  -2   0   3   76.66    4.43
  -2   0   3   76.32    4.04
   1   0  -3   59.30    3.18
   1   0  -3   59.53    3.39
   1   0  -3   59.04    3.46
   1   0  -3   61.20    2.94
   1   0  -3   60.22    3.32
  -1   0   3   61.07    3.39
  -1   0   3   61.82    3.49
  -1   0   3   59.00    2.92
  -1   0   3   58.00    3.28
  -1   0   3   62.32    3.19
   0   0  -3  117.68    5.60
   0   0  -3  112.60    5.51
   0   0  -3  110.77    5.79
   0   0   3  102.51    5.45
   0   0   3  111.50    5.80
   0   0   3  115.73    5.65
   0   0   3  111.65    5.57
  -1   0  -3   11.09    1.39
  -1   0  -3    9.03    0.95
  -1   0  -3    8.00    1.26
  -1   0  -3   10.24    0.74
  -1   0  -3    7.35    1.04
  -1   0  -3   13.25    1.44
   1   0   3   10.47    1.39
   1   0   3   10.71    1.24
   1   0   3    9.56    0.71
  -2   0  -3   42.24    3.05
  -2   0  -3   41.85    3.10
  -2   0  -3   44.48    3.25
  -2   0  -3   46.06    2.44
  -2   0  -3   43.11    3.25
  -2   0  -3   45.35    2.50
   2   0   3   41.71    3.06
   2   0   3   45.30    3.52
   2   0   3   46.62    2.59
   2   0   3   45.54    2.48
   2   0   3   43.63    2.44
  -3   0  -3  127.28    7.37
  -3   0  -3  130.45    6.65
  -3   0  -3  133.90    6.40
  -3   0  -3  128.30    7.66
  -3   0  -3  131.63    6.32
   3   0   3  118.00    6.62
   3   0   3  123.40    6.32
   3   0   3  130.74    7.24
   3   0   3  115.45    7.28
  -4   0  -3   16.20    1.30
  -4   0  -3   13.45    2.29
  -4   0  -3   22.99    3.13
  -4   0  -3   19.03    1.78
  -4   0  -3   18.95    1.99
   4   0   3   17.28    2.65
   4   0   3   15.12    1.92
   4   0   3   19.13    2.59
  -5   0  -3    0.06    0.36
  -5   0  -3    1.31    1.03
  -5   0  -3    0.38    0.79
   5   0   3    0.53    0.80
   5   0   3    0.42    0.63
   5   0   3    2.51    1.25
  -6   0  -3    1.16    0.52
  -6   0  -3    1.96    1.29
  -6   0  -3    2.18    1.58
   6   0   3   -0.14    0.77
   6   0   3    1.29    0.87
   6   0   3    2.79    1.40
  -7   0  -3   11.60    3.04
  -7   0  -3   13.90    2.96
   7   0   3   18.91    3.53
   7   0   3   12.81    3.14
   7   0   3   17.65    2.91
  -8   0  -3    0.24    1.31
  -8   0  -3    1.57    1.53
   8   0   3   -1.16    0.90
   8   0   3    2.46    1.68
   8   0   3    0.65    1.14
  -9   0  -3    2.87    2.08
  -9   0  -3    4.97    2.85
   9   0   3    3.47    2.20
   9   0   3    7.00    2.83
 -10   0  -3    1.31    2.62
  10   0   3    2.89    2.35
  10   0   3    1.41    2.34
  11  -1  -3    3.14    2.64
  11  -1  -3    5.52    2.37
 -11   1   3    2.14    2.68
 -11   1   3    2.48    2.25
  10  -1  -3   -1.33    0.96
  10  -1  -3   -1.52    1.21
 -10   1   3    0.37    1.74
 -10   1   3   -0.26    1.09
   9  -1  -3    9.62    2.92
   9  -1  -3    7.97    2.55
  -9   1   3    6.32    2.20
  -9   1   3   10.13    2.91
  -9   1   3    7.66    2.41
   8  -1  -3   51.03    6.00
   8  -1  -3   53.81    6.03
  -8   1   3   51.62    5.28
  -8   1   3   49.98    5.87
  -8   1   3   49.26    4.74
   7  -1  -3   35.94    4.56
   7  -1  -3   39.44    4.81
   7  -1  -3   43.39    5.14
   7  -1  -3   37.75    4.44
  -7   1   3   31.55    4.29
  -7   1   3   34.09    3.94
   6  -1  -3    4.34    1.52
   6  -1  -3    4.10    1.32
   6  -1  -3    2.02    1.24
   6  -1  -3    0.74    0.96
  -6   1   3    1.71    1.15
  -6   1   3    2.73    1.12
   5  -1  -3   -0.37    0.48
   5  -1  -3    0.92    0.78
   5  -1  -3   -0.08    0.50
   5  -1  -3   -0.53    0.53
   5  -1  -3    0.20    0.77
  -5   1   3   -0.44    0.54
   4  -1  -3    7.84    1.38
   4  -1  -3    5.42    1.30
   4  -1  -3    6.06    1.35
   4  -1  -3    8.53    1.65
   4  -1  -3    4.32    1.14
   4  -1  -3    6.48    1.44
   3  -1  -3    1.40    0.75
   3  -1  -3    0.04    0.33
   3  -1  -3    0.29    0.32
   3  -1  -3    0.90    0.67
   3  -1  -3    1.52    0.63
  -3   1   3    1.27    0.53
  -3   1   3    1.15    0.54
  -3   1   3    0.48    0.52
   2  -1  -3  115.86    6.64
   2  -1  -3  121.79    6.59
   2  -1  -3  121.22    6.42
   2  -1  -3  121.24    6.29
  -2   1   3  128.13    6.27
  -2   1   3  126.88    6.50
  -2   1   3  123.75    6.15
  -2   1   3  121.09    6.56
  -2   1   3  127.09    6.72
  -2   1   3  117.99    6.27
  -2   1   3  123.74    6.40
   1  -1  -3  802.96   35.78
   1  -1  -3  783.01   36.35
   1  -1  -3  776.64   36.34
   1  -1  -3  788.45   35.76
  -1   1   3  783.74   35.77
  -1   1   3  788.49   36.32
  -1   1   3  749.02   36.17
  -1   1   3  784.73   35.77
  -1   1   3  790.26   36.22
  -1   1   3  782.61   36.33
   0  -1  -3    8.26    0.99
   0  -1  -3    8.14    0.94
   0  -1  -3    6.08    0.83
   0  -1  -3    7.62    1.13
   0   1   3    7.56    0.90
   0   1   3    8.02    1.16
   0   1   3    7.35    0.97
   0   1   3    7.91    0.78
  -1  -1  -3   22.01    1.65
  -1  -1  -3   19.41    2.05
  -1  -1  -3   21.88    2.19
  -1  -1  -3   21.74    1.47
   1   1   3   21.07    1.93
   1   1   3   23.02    2.23
   1   1   3   19.68    1.41
   1   1   3   21.53    1.38
   1   1   3   25.51    2.38
  -2  -1  -3  141.50    6.87
  -2  -1  -3  139.97    7.76
  -2  -1  -3  128.95    7.53
   2   1   3  138.81    6.88
   2   1   3  136.00    6.52
   2   1   3  134.00    7.46
  -3  -1  -3   79.39    5.30
  -3  -1  -3   82.26    4.51
  -3  -1  -3   79.46    4.31
  -3  -1  -3   76.75    5.46
   3   1   3   81.44    5.23
   3   1   3   91.55    5.50
   3   1   3   84.42    4.80
  -4  -1  -3   10.86    2.06
  -4  -1  -3    8.92    2.18
  -4  -1  -3   12.73    1.44
   4   1   3   11.62    1.75
   4   1   3   10.64    1.98
   4   1   3   12.74    2.30
  -5  -1  -3   26.01    2.40
  -5  -1  -3   23.17    3.34
  -5  -1  -3   19.31    3.31
   5   1   3   16.09    2.95
   5   1   3   21.72    3.17
   5   1   3   21.00    2.74
  -6  -1  -3   19.50    3.65
  -6  -1  -3   22.68    3.59
   6   1   3   19.87    2.90
   6   1   3   12.94    3.00
   6   1   3   18.73    3.21
  -7  -1  -3    8.16    2.35
  -7  -1  -3    5.77    2.24
   7   1   3    9.95    2.61
   7   1   3    7.03    1.99
   7   1   3   11.18    2.86
  -8  -1  -3    1.00    2.10
  -8  -1  -3   11.37    3.05
   8   1   3   10.09    3.34
   8   1   3    6.13    2.73
   8   1   3   10.67    2.57
  -9  -1  -3   -1.57    1.10
  -9  -1  -3    1.51    2.00
   9   1   3    3.11    2.05
   9   1   3    2.83    2.54
 -10  -1  -3    3.81    2.96
  10   1   3    3.65    2.62
  11  -2  -3    3.72    2.02
  11  -2  -3    1.13    2.11
 -11   2   3    5.90    2.66
 -11   2   3    2.58    2.48
  10  -2  -3    7.85    2.70
  10  -2  -3   10.87    3.18
 -10   2   3   13.49    3.27
 -10   2   3    8.44    3.00
 -10   2   3    5.20    2.57
   9  -2  -3   -0.96    1.25
   9  -2  -3   -0.75    0.80
  -9   2   3    1.09    1.32
  -9   2   3    2.21    1.69
  -9   2   3    1.61    1.13
   8  -2  -3   26.93    4.38
   8  -2  -3   20.49    3.64
   8  -2  -3   29.44    4.15
  -8   2   3   22.70    3.24
  -8   2   3   27.47    3.84
  -8   2   3   29.39    4.20
   7  -2  -3   24.43    3.93
   7  -2  -3   37.88    4.44
   7  -2  -3   35.75    4.46
   7  -2  -3   30.09    4.08
  -7   2   3   27.13    3.89
  -7   2   3   34.70    4.02
   6  -2  -3   20.55    3.01
   6  -2  -3   17.02    2.96
   6  -2  -3   15.05    2.68
   6  -2  -3   25.35    3.10
   6  -2  -3   15.79    2.98
   6  -2  -3   18.37    2.88
   5  -2  -3   19.89    2.73
   5  -2  -3   21.33    2.96
   5  -2  -3   17.91    2.64
   5  -2  -3   14.72    2.53
   5  -2  -3   22.46    2.95
   5  -2  -3   19.03    2.50
   4  -2  -3    2.81    0.94
   4  -2  -3    1.95    0.85
   4  -2  -3    1.83    0.89
   4  -2  -3    3.23    1.07
   4  -2  -3    1.51    0.83
   4  -2  -3    3.69    1.09
   3  -2  -3   -0.14    0.35
   3  -2  -3    0.25    0.44
   3  -2  -3   -0.31    0.46
   3  -2  -3   -0.09    0.41
   3  -2  -3   -0.10    0.46
  -3   2   3    0.74    0.51
  -3   2   3    0.25    0.37
  -3   2   3   -0.14    0.47
   2  -2  -3   45.09    2.74
   2  -2  -3   48.52    3.01
   2  -2  -3   45.00    3.14
  -2   2   3   45.12    3.11
  -2   2   3   42.36    2.35
  -2   2   3   43.70    2.88
  -2   2   3   41.92    2.52
  -2   2   3   44.35    2.69
  -2   2   3   39.09    2.81
  -2   2   3   43.82    2.54
  -2   2   3   42.82    2.94
   1  -2  -3   32.96    2.22
   1  -2  -3   28.66    2.20
   1  -2  -3   34.07    2.01
   1  -2  -3   32.44    1.64
  -1   2   3   31.82    1.99
  -1   2   3   29.63    2.13
  -1   2   3   30.64    2.23
  -1   2   3   34.04    2.40
   0  -2  -3   16.88    1.60
   0  -2  -3   18.82    1.35
   0  -2  -3   15.50    1.62
   0  -2  -3   17.67    2.00
   0   2   3   15.85    1.68
   0   2   3   15.18    1.11
   0   2   3   18.45    1.40
   0   2   3   14.54    1.22
   0   2   3   20.48    2.10
  -1  -2  -3  115.65    6.08
  -1  -2  -3  121.71    6.02
  -1  -2  -3  114.20    5.56
  -1  -2  -3  111.97    6.50
  -1  -2  -3  119.86    6.51
   1   2   3  111.41    5.94
   1   2   3  119.68    6.61
   1   2   3  110.81    6.07
   1   2   3  113.95    6.47
  -2  -2  -3   31.49    2.19
  -2  -2  -3   32.22    3.31
  -2  -2  -3   32.15    3.16
   2   2   3   30.98    2.95
   2   2   3   28.60    2.15
   2   2   3   31.03    1.61
   2   2   3   32.53    3.03
  -3  -2  -3    3.48    1.19
  -3  -2  -3    6.40    1.44
  -3  -2  -3    4.76    0.37
   3   2   3    6.69    1.14
   3   2   3    4.69    1.28
   3   2   3    4.50    1.34
  -4  -2  -3   92.06    6.44
  -4  -2  -3   88.57    4.39
  -4  -2  -3   93.14    6.06
   4   2   3   83.67    6.04
   4   2   3   77.13    5.81
   4   2   3   90.02    5.58
  -5  -2  -3    2.49    1.02
  -5  -2  -3   -0.03    0.41
  -5  -2  -3   -0.21    0.72
   5   2   3    1.19    1.07
   5   2   3    0.75    0.83
   5   2   3    0.30    0.76
  -6  -2  -3    0.26    1.09
  -6  -2  -3    0.07    0.91
   6   2   3    1.61    1.38
   6   2   3    1.41    1.07
   6   2   3   -0.08    0.83
  -7  -2  -3   -0.20    1.20
  -7  -2  -3    0.69    1.76
   7   2   3   -0.88    0.94
   7   2   3    4.55    2.18
   7   2   3   -1.13    0.70
  -8  -2  -3    0.06    1.91
  -8  -2  -3    6.22    2.29
   8   2   3   -0.31    1.24
   8   2   3    1.71    1.73
   8   2   3    3.15    2.38
  -9  -2  -3    4.10    2.40
   9   2   3    4.26    2.34
  11  -3  -3   -1.11    1.31
 -11   3   3   -0.90    1.51
 -11   3   3   -0.85    1.84
  10  -3  -3    7.32    2.56
  10  -3  -3    2.77    2.30
 -10   3   3    7.93    2.46
 -10   3   3    5.48    2.31
   9  -3  -3    0.69    1.46
   9  -3  -3   -0.05    1.08
   9  -3  -3   -0.41    1.32
  -9   3   3   -0.84    1.24
  -9   3   3   -0.15    1.07
  -9   3   3   -0.07    0.94
   8  -3  -3    0.14    1.00
   8  -3  -3    0.70    0.95
   8  -3  -3   -0.72    0.93
  -8   3   3    1.34    1.30
  -8   3   3    0.84    1.06
  -8   3   3   -0.84    0.93
   7  -3  -3    7.24    2.11
   7  -3  -3    6.86    2.00
   7  -3  -3    7.31    2.27
   7  -3  -3    6.26    2.00
   7  -3  -3    7.98    2.25
   6  -3  -3    5.26    1.73
   6  -3  -3    2.73    1.25
   6  -3  -3    6.65    1.89
   6  -3  -3    9.59    2.04
   6  -3  -3    6.99    1.84
   6  -3  -3    5.60    1.51
   5  -3  -3    1.75    0.85
   5  -3  -3    2.98    1.09
   5  -3  -3    2.79    1.04
   5  -3  -3    1.76    0.98
   5  -3  -3    4.05    1.37
   5  -3  -3    2.94    0.99
   4  -3  -3  148.81    8.60
   4  -3  -3  147.26    8.14
   4  -3  -3  138.75    8.20
   4  -3  -3  141.90    7.98
   3  -3  -3    5.05    0.94
   3  -3  -3    4.18    1.18
   3  -3  -3    4.63    1.14
   3  -3  -3    5.45    1.11
  -3   3   3    4.84    1.06
  -3   3   3    4.70    0.89
  -3   3   3    4.49    1.05
  -3   3   3    4.07    1.11
   2  -3  -3  117.55    6.90
   2  -3  -3  120.50    6.74
   2  -3  -3  123.38    6.52
  -2   3   3  119.87    5.99
  -2   3   3  119.55    6.61
  -2   3   3  126.29    5.73
  -2   3   3  121.83    6.93
  -2   3   3  126.13    6.36
   1  -3  -3  469.76   21.98
   1  -3  -3  455.50   22.19
   1  -3  -3  454.75   22.14
   1  -3  -3  472.84   21.27
  -1   3   3  454.30   22.19
  -1   3   3  455.72   22.08
  -1   3   3  492.60   22.04
  -1   3   3  467.83   22.47
   0  -3  -3   24.82    1.80
   0  -3  -3   25.99    1.59
   0  -3  -3   26.50    2.48
   0  -3  -3   25.45    2.67
   0  -3  -3   26.25    2.00
   0   3   3   31.05    2.25
   0   3   3   25.36    1.80
   0   3   3   23.63    1.59
   0   3   3   25.43    1.93
   0   3   3   29.75    3.14
  -1  -3  -3   17.74    1.79
  -1  -3  -3   17.67    2.28
  -1  -3  -3   16.99    2.17
   1   3   3   16.17    1.71
   1   3   3   12.31    1.55
  -2  -3  -3   37.49    3.56
  -2  -3  -3   30.51    3.37
   2   3   3   34.97    3.27
   2   3   3   32.27    1.69
   2   3   3   35.33    3.24
   2   3   3   27.33    2.31
   2   3   3   32.07    1.68
  -3  -3  -3    0.12    0.90
  -3  -3  -3   -0.02    0.67
   3   3   3    0.30    0.73
   3   3   3   -0.60    0.32
   3   3   3    0.47    0.70
  -4  -3  -3    2.83    1.20
  -4  -3  -3    2.53    1.23
   4   3   3    1.36    0.82
   4   3   3    3.92    1.56
   4   3   3    2.85    1.12
  -5  -3  -3   16.49    3.20
  -5  -3  -3   17.38    2.91
   5   3   3   12.01    2.28
   5   3   3   10.69    2.49
   5   3   3    7.84    2.07
  -6  -3  -3   15.40    3.02
  -6  -3  -3   14.08    3.27
   6   3   3   17.89    3.37
   6   3   3   16.24    3.36
   6   3   3   15.52    2.77
  -7  -3  -3    0.94    1.44
  -7  -3  -3   -0.96    1.03
   7   3   3    0.78    1.34
   7   3   3   -1.27    1.27
   7   3   3    2.76    1.68
  -8  -3  -3    0.90    2.26
  -8  -3  -3    1.81    1.90
   8   3   3   -0.70    0.80
   8   3   3    0.73    1.46
  -9  -3  -3    0.13    2.58
   9   3   3    0.21    1.51
 -12   4   3   -1.38    1.89
  11  -4  -3    0.91    1.81
 -11   4   3    0.30    2.05
 -11   4   3    0.29    2.16
 -11   4   3   -2.84    1.71
  10  -4  -3    0.00    1.60
 -10   4   3    1.25    1.30
 -10   4   3   -1.59    0.86
 -10   4   3    1.08    1.57
 -10   4   3    1.09    1.22
   9  -4  -3   25.00    4.48
   9  -4  -3   20.79    4.16
  -9   4   3   19.27    4.06
  -9   4   3   23.20    3.45
  -9   4   3   26.03    4.06
  -9   4   3   22.18    3.53
   8  -4  -3    9.14    2.45
   8  -4  -3   16.53    3.43
   8  -4  -3   12.05    2.78
  -8   4   3    6.39    2.00
  -8   4   3   10.00    2.37
   7  -4  -3    2.46    1.50
   7  -4  -3    4.44    1.54
   7  -4  -3    3.99    1.61
   7  -4  -3    6.78    2.06
   6  -4  -3    3.80    1.45
   6  -4  -3    1.94    1.26
   6  -4  -3    2.37    1.26
   6  -4  -3    2.14    1.13
   6  -4  -3    2.18    1.02
  -6   4   3    4.17    1.26
   5  -4  -3   49.61    3.74
   5  -4  -3   38.56    4.45
   5  -4  -3   54.98    4.18
   5  -4  -3   38.16    4.10
  -5   4   3   43.36    3.50
   4  -4  -3    2.84    0.96
   4  -4  -3    5.16    1.51
   4  -4  -3    4.90    1.24
   4  -4  -3    5.89    1.23
  -4   4   3    5.75    1.26
   3  -4  -3  155.97    8.65
   3  -4  -3  165.80    8.17
   3  -4  -3  151.81    9.04
   3  -4  -3  153.26    8.77
  -3   4   3  161.51    8.64
  -3   4   3  162.64    8.45
  -3   4   3  165.76    8.10
   2  -4  -3    9.13    1.33
   2  -4  -3    8.18    1.42
   2  -4  -3    6.35    1.34
   2  -4  -3    5.87    1.08
  -2   4   3    8.75    1.34
  -2   4   3    5.70    1.10
   1  -4  -3  150.44    8.15
   1  -4  -3  152.89    8.31
   1  -4  -3  147.91    8.08
   1  -4  -3  151.56    7.29
  -1   4   3  158.72    8.24
  -1   4   3  167.59    8.25
  -1   4   3  154.83    8.14
   0  -4  -3    0.29    0.30
   0  -4  -3   -0.34    0.38
   0  -4  -3   -0.02    0.35
   0  -4  -3   -0.01    0.23
   0   4   3   -0.35    0.29
   0   4   3    0.91    0.54
  -1  -4  -3    2.34    0.73
  -1  -4  -3    2.45    1.03
  -1  -4  -3    2.16    1.00
   1   4   3    2.98    0.47
   1   4   3    2.31    0.71
   1   4   3    1.18    0.65
  -2  -4  -3   17.47    2.47
  -2  -4  -3   15.19    2.44
   2   4   3   14.75    1.91
   2   4   3   14.87    2.05
   2   4   3   15.32    1.01
   2   4   3   15.43    2.19
  -3  -4  -3    0.60    1.08
  -3  -4  -3    1.60    0.98
   3   4   3    1.57    0.89
   3   4   3    3.64    1.28
   3   4   3    2.69    0.92
  -4  -4  -3   48.48    5.13
  -4  -4  -3   62.72    6.25
   4   4   3   67.22    4.98
   4   4   3   49.73    4.19
   4   4   3   59.24    5.59
  -5  -4  -3   35.87    4.42
  -5  -4  -3   31.92    4.67
   5   4   3   29.32    4.10
   5   4   3   30.02    4.19
   5   4   3   26.26    3.53
  -6  -4  -3   16.20    3.14
  -6  -4  -3   20.75    4.18
   6   4   3   15.93    3.03
   6   4   3   12.63    3.05
   6   4   3   20.60    3.77
  -7  -4  -3    6.30    2.42
  -7  -4  -3    4.05    2.22
   7   4   3    4.64    1.90
   7   4   3    7.61    2.52
  -8  -4  -3   -2.08    1.32
   8   4   3   -0.32    1.43
   8   4   3   -0.62    1.17
  -9  -4  -3    2.93    2.58
  -9  -4  -3    6.35    3.22
   9   4   3    9.53    3.35
 -12   5   3   -1.36    1.50
 -12   5   3    5.77    2.77
 -11   5   3   12.06    3.39
 -11   5   3    9.79    3.13
 -11   5   3   12.21    3.62
  10  -5  -3    1.85    1.79
 -10   5   3   -0.60    1.70
 -10   5   3    0.45    1.63
 -10   5   3   -0.85    1.44
 -10   5   3    1.16    1.44
   9  -5  -3    4.71    2.10
   9  -5  -3    2.07    1.46
  -9   5   3    1.14    1.34
  -9   5   3    3.03    1.66
  -9   5   3    1.60    1.52
   8  -5  -3   -0.03    1.37
   8  -5  -3    0.51    1.48
  -8   5   3    0.97    0.95
  -8   5   3    2.55    1.52
   7  -5  -3    2.17    1.15
   7  -5  -3    1.98    1.33
   7  -5  -3    1.73    1.11
  -7   5   3    2.79    1.33
  -7   5   3    1.72    1.18
   6  -5  -3    0.11    0.83
   6  -5  -3    3.57    1.45
   6  -5  -3    2.71    1.38
  -6   5   3   -0.10    0.65
   5  -5  -3   -0.30    0.59
   5  -5  -3   -0.06    0.58
   5  -5  -3    0.11    0.57
   5  -5  -3   -0.27    0.50
  -5   5   3   -0.64    0.33
   4  -5  -3   47.21    4.51
   4  -5  -3   55.64    4.46
   4  -5  -3   53.20    4.07
   4  -5  -3   54.92    3.60
  -4   5   3   54.93    3.53
  -4   5   3   49.46    3.78
   3  -5  -3    7.08    1.49
   3  -5  -3    8.34    1.07
   3  -5  -3   10.37    1.70
   3  -5  -3    7.34    1.61
  -3   5   3    7.22    1.36
  -3   5   3    8.04    1.00
  -3   5   3    7.10    0.70
   2  -5  -3   40.36    3.21
   2  -5  -3   37.55    3.55
   2  -5  -3   42.07    3.03
  -2   5   3   40.38    3.05
   1  -5  -3   11.81    1.84
   1  -5  -3   18.00    1.18
   1  -5  -3   16.71    2.06
  -1   5   3   14.43    1.97
  -1   5   3   16.80    2.02
   0  -5  -3   40.73    3.16
   0  -5  -3   40.15    2.35
   0  -5  -3   37.55    3.83
   0  -5  -3   36.72    2.57
   0   5   3   39.92    2.67
   0   5   3   32.60    2.74
  -1  -5  -3   10.52    1.93
  -1  -5  -3   10.63    1.54
  -1  -5  -3   12.10    2.10
   1   5   3    9.89    1.32
   1   5   3   12.12    0.99
   1   5   3   13.29    1.92
  -2  -5  -3    0.77    0.73
  -2  -5  -3    2.84    1.16
   2   5   3   -0.40    0.45
   2   5   3    0.83    0.32
   2   5   3    0.86    0.67
  -3  -5  -3   20.75    3.33
  -3  -5  -3   24.11    3.36
   3   5   3   23.22    2.91
   3   5   3   26.86    3.46
  -4  -5  -3    5.60    1.85
  -4  -5  -3    1.71    1.26
   4   5   3    4.67    1.47
   4   5   3    3.18    1.54
   4   5   3    4.16    1.41
  -5  -5  -3   11.33    2.85
  -5  -5  -3    9.94    2.51
   5   5   3   20.27    3.60
   5   5   3    8.55    2.22
  -6  -5  -3    3.75    1.87
  -6  -5  -3    8.49    2.51
   6   5   3    7.92    2.50
   6   5   3    4.98    1.95
  -7  -5  -3   -0.12    1.49
  -7  -5  -3    2.92    2.05
   7   5   3    0.96    1.53
   7   5   3    0.09    1.28
  -8  -5  -3    2.41    2.37
  -8  -5  -3    4.19    2.16
   8   5   3    3.04    2.50
   8   5   3    2.64    2.35
 -12   6   3    4.11    2.84
 -12   6   3    3.24    2.67
 -12   6   3    2.80    2.97
 -11   6   3    8.99    3.04
 -11   6   3    9.76    3.09
 -11   6   3   12.27    3.56
  10  -6  -3   10.54    3.33
 -10   6   3    4.33    2.06
 -10   6   3    4.67    1.84
 -10   6   3    1.30    1.67
   9  -6  -3   16.25    3.84
   9  -6  -3   13.73    3.37
  -9   6   3   19.23    3.46
  -9   6   3   19.54    3.83
  -9   6   3   17.73    3.07
   8  -6  -3    2.56    1.67
   8  -6  -3    2.09    1.55
   8  -6  -3    4.79    1.80
  -8   6   3    8.15    2.31
  -8   6   3    6.35    1.74
   7  -6  -3   17.72    3.37
   7  -6  -3    9.54    2.30
   7  -6  -3   11.66    2.61
  -7   6   3   13.07    2.45
  -7   6   3   11.59    2.51
   6  -6  -3   23.39    3.63
   6  -6  -3   26.58    3.38
   6  -6  -3   27.15    3.65
  -6   6   3   32.17    3.54
   5  -6  -3    0.10    0.70
   5  -6  -3    1.38    0.82
   5  -6  -3    0.48    0.67
  -5   6   3   -0.25    0.68
   4  -6  -3   24.00    2.37
   4  -6  -3   22.25    2.94
   4  -6  -3   20.24    2.81
  -4   6   3   18.67    2.47
  -4   6   3   20.31    1.55
  -4   6   3   19.68    2.02
   3  -6  -3    2.45    1.03
   3  -6  -3    2.56    0.61
   3  -6  -3    2.57    1.01
  -3   6   3    3.85    1.16
  -3   6   3    3.37    0.31
   2  -6  -3    2.44    0.92
   2  -6  -3    2.61    0.96
  -2   6   3    1.84    0.77
   1  -6  -3   72.42    4.82
   1  -6  -3   70.81    3.38
   1  -6  -3   66.56    4.72
   1  -6  -3   73.99    3.85
  -1   6   3   72.58    4.71
   0  -6  -3    1.43    0.48
   0  -6  -3    1.10    0.59
   0  -6  -3    1.18    0.86
   0   6   3    0.51    0.65
   0   6   3    1.54    0.64
   0   6   3    0.87    0.62
  -1  -6  -3   50.77    3.48
  -1  -6  -3   40.75    4.40
  -1  -6  -3   46.15    4.52
  -1  -6  -3   43.73    3.36
   1   6   3   37.91    3.74
   1   6   3   41.90    2.55
   1   6   3   40.06    2.83
  -2  -6  -3    7.43    1.99
  -2  -6  -3    8.43    1.95
   2   6   3   11.78    2.11
   2   6   3    9.86    1.07
   2   6   3   11.82    2.04
  -3  -6  -3    3.70    1.59
  -3  -6  -3    6.52    2.03
   3   6   3    5.17    1.50
   3   6   3    5.45    1.59
  -4  -6  -3   -0.34    1.07
  -4  -6  -3    1.35    1.34
   4   6   3    3.41    1.36
   4   6   3    4.14    1.63
  -5  -6  -3    2.54    1.62
  -5  -6  -3    4.31    1.87
   5   6   3    2.10    1.43
   5   6   3    1.69    1.68
  -6  -6  -3    0.13    1.45
  -6  -6  -3    2.99    1.93
  -6  -6  -3    0.47    1.28
   6   6   3   -0.69    0.69
   6   6   3    2.02    1.54
  -7  -6  -3    1.50    2.10
  -7  -6  -3    7.62    2.62
   7   6   3    4.52    2.53
   7   6   3    3.97    2.07
  -8  -6  -3   -0.85    1.62
  -8  -6  -3   -0.21    2.31
   8   6   3    0.82    2.18
 -12   7   3    7.01    3.14
 -12   7   3    2.61    2.32
 -11   7   3    5.78    2.83
 -11   7   3    7.72    2.51
 -11   7   3    5.76    2.95
  10  -7  -3    5.92    2.32
  10  -7  -3    5.14    2.66
 -10   7   3    7.70    2.23
 -10   7   3    2.17    2.00
 -10   7   3    2.86    1.92
   9  -7  -3    2.16    1.65
   9  -7  -3   -0.18    1.27
  -9   7   3    5.11    1.75
  -9   7   3    3.03    1.85
   8  -7  -3   11.36    2.92
   8  -7  -3   14.77    3.38
   8  -7  -3   14.35    2.90
  -8   7   3   12.08    2.85
  -8   7   3   14.38    2.61
   7  -7  -3   14.47    2.75
   7  -7  -3   15.66    3.23
  -7   7   3   18.48    3.32
  -7   7   3   18.91    2.91
   6  -7  -3   14.82    2.75
   6  -7  -3   15.35    2.45
   6  -7  -3   10.44    2.49
  -6   7   3   12.36    2.19
  -6   7   3   10.82    2.40
   5  -7  -3    6.55    1.74
   5  -7  -3    7.58    1.53
   5  -7  -3    6.17    1.71
  -5   7   3    2.48    1.19
  -5   7   3    5.03    1.03
  -5   7   3    4.03    1.26
   4  -7  -3    9.92    2.04
   4  -7  -3    8.05    1.85
   4  -7  -3   15.60    1.77
  -4   7   3   13.63    1.07
  -4   7   3   11.65    2.03
   3  -7  -3   42.39    2.51
   3  -7  -3   49.68    3.85
   3  -7  -3   44.00    4.36
  -3   7   3   39.11    3.87
   2  -7  -3   24.95    2.96
   2  -7  -3   24.44    3.08
   2  -7  -3   22.07    1.23
  -2   7   3   17.80    2.62
  -2   7   3   22.30    2.72
   1  -7  -3    6.67    0.64
   1  -7  -3    5.71    1.50
   1  -7  -3   11.20    2.05
   1  -7  -3    7.97    1.06
  -1   7   3    9.78    1.81
  -1   7   3    5.17    1.27
   0  -7  -3    3.73    1.28
   0  -7  -3    3.21    0.77
   0  -7  -3    2.64    0.86
   0   7   3    3.62    1.00
   0   7   3    2.37    0.93
   0   7   3    2.61    0.92
  -1  -7  -3    0.18    0.64
  -1  -7  -3   -0.94    0.75
   1   7   3   -0.07    0.44
   1   7   3    0.01    0.64
   1   7   3    0.08    0.43
   1   7   3    0.88    0.58
  -2  -7  -3    9.01    1.96
  -2  -7  -3    8.41    2.24
  -2  -7  -3   11.82    2.48
   2   7   3    9.56    1.17
   2   7   3    7.07    1.82
   2   7   3    9.25    1.89
  -3  -7  -3    5.43    1.83
  -3  -7  -3    7.09    2.14
  -3  -7  -3    6.86    1.97
   3   7   3    5.31    1.66
   3   7   3    3.32    1.38
  -4  -7  -3    4.66    2.03
  -4  -7  -3    3.76    1.89
  -4  -7  -3    8.40    2.39
   4   7   3    5.76    2.02
   4   7   3   12.39    2.50
  -5  -7  -3    1.72    1.51
  -5  -7  -3    1.01    1.66
  -5  -7  -3   -1.25    0.79
   5   7   3   -1.16    0.44
   5   7   3    1.25    1.42
  -6  -7  -3    7.37    2.80
  -6  -7  -3    6.53    2.80
  -6  -7  -3    9.05    2.61
   6   7   3    5.13    2.49
   6   7   3    6.59    2.31
  -7  -7  -3    4.74    2.72
  -7  -7  -3    4.81    2.43
   7   7   3    6.62    2.56
   7   7   3    4.39    2.16
  -8  -7  -3    3.74    2.65
  -8  -7  -3    1.41    2.89
   8   7   3   -1.36    1.38
 -11   8   3   14.80    3.53
 -11   8   3    3.49    2.61
  10  -8  -3    1.75    2.02
  10  -8  -3    0.20    1.79
 -10   8   3    0.05    1.70
 -10   8   3    2.22    1.48
 -10   8   3   -1.92    1.17
   9  -8  -3   -0.40    1.16
   9  -8  -3    1.08    1.48
   9  -8  -3   -1.08    1.52
  -9   8   3    1.52    1.59
  -9   8   3    2.61    1.54
   8  -8  -3    1.00    1.30
   8  -8  -3   -0.13    1.19
   8  -8  -3    1.72    1.65
  -8   8   3    0.67    1.20
  -8   8   3    0.43    1.10
   7  -8  -3   11.18    2.69
   7  -8  -3   14.66    2.64
   7  -8  -3   12.99    3.00
  -7   8   3   15.63    2.67
  -7   8   3   13.14    2.91
   6  -8  -3   27.62    3.92
   6  -8  -3   25.39    3.11
   6  -8  -3   21.59    3.57
  -6   8   3   24.41    3.68
  -6   8   3   22.32    3.09
   5  -8  -3    6.71    2.02
   5  -8  -3    6.85    1.41
   5  -8  -3    9.80    2.33
  -5   8   3    8.76    1.86
  -5   8   3    5.32    1.88
  -5   8   3    7.68    1.17
   4  -8  -3    4.11    1.59
   4  -8  -3    6.17    1.69
   4  -8  -3    3.54    0.87
  -4   8   3    4.21    0.53
  -4   8   3    5.76    1.70
  -4   8   3    2.77    1.10
   3  -8  -3   26.17    3.52
   3  -8  -3   25.70    1.62
   3  -8  -3   26.42    3.32
  -3   8   3   30.41    3.32
  -3   8   3   26.93    3.50
   2  -8  -3   26.74    1.62
   2  -8  -3   30.31    3.51
   2  -8  -3   35.12    3.79
  -2   8   3   31.67    3.45
  -2   8   3   22.45    3.10
   1  -8  -3    3.27    0.78
   1  -8  -3    5.63    1.60
   1  -8  -3    3.40    0.55
   1  -8  -3    5.57    1.48
  -1   8   3    3.37    1.33
  -1   8   3    1.96    1.02
   0  -8  -3   21.07    2.00
   0  -8  -3   21.13    3.15
   0  -8  -3   16.91    2.68
   0  -8  -3   18.91    2.25
   0   8   3   17.69    2.61
   0   8   3   15.79    2.21
  -1  -8  -3   11.25    2.47
  -1  -8  -3   11.03    2.02
   1   8   3   14.48    2.39
   1   8   3   11.28    2.22
   1   8   3   14.85    1.93
   1   8   3   13.73    1.60
  -2  -8  -3   62.90    6.48
  -2  -8  -3   68.97    5.21
   2   8   3   54.81    5.52
   2   8   3   71.91    3.92
   2   8   3   56.89    5.66
  -3  -8  -3   14.60    2.83
  -3  -8  -3   16.96    3.35
  -3  -8  -3   18.08    3.29
   3   8   3   17.94    2.91
   3   8   3   11.18    2.47
  -4  -8  -3   13.84    3.23
  -4  -8  -3   17.99    3.40
  -4  -8  -3   15.39    3.28
   4   8   3   21.19    3.79
   4   8   3   21.63    3.43
  -5  -8  -3    1.29    1.66
  -5  -8  -3   -0.53    1.06
  -5  -8  -3   -0.02    1.29
   5   8   3    0.13    1.11
   5   8   3   -0.05    1.06
  -6  -8  -3    1.00    1.60
  -6  -8  -3   -0.62    1.26
   6   8   3   -0.85    0.94
   6   8   3   -0.03    1.32
  -7  -8  -3    2.71    2.04
  -7  -8  -3    4.92    2.74
   7   8   3    2.35    2.57
   7   8   3    6.78    2.52
  11  -9  -3    0.86    2.23
 -11   9   3   -0.58    1.53
 -11   9   3   -0.28    1.98
  10  -9  -3    0.47    1.85
  10  -9  -3    0.84    2.11
 -10   9   3    1.43    1.43
 -10   9   3   -0.81    0.94
   9  -9  -3    4.24    2.58
   9  -9  -3    8.65    2.78
   9  -9  -3    8.21    2.44
  -9   9   3    6.32    1.98
  -9   9   3    4.65    2.25
   8  -9  -3    0.01    1.11
   8  -9  -3    2.36    1.46
   8  -9  -3    1.79    1.43
  -8   9   3    1.72    1.30
  -8   9   3    1.35    1.38
   7  -9  -3   -1.37    0.48
   7  -9  -3   -1.15    0.65
   7  -9  -3    2.24    1.55
  -7   9   3    0.09    0.90
  -7   9   3    0.31    0.75
   6  -9  -3    4.85    1.89
   6  -9  -3    1.49    1.11
   6  -9  -3    0.00    1.14
  -6   9   3    0.64    1.16
  -6   9   3    3.46    1.57
   5  -9  -3    5.21    1.77
   5  -9  -3    2.62    1.01
   5  -9  -3    2.17    1.33
  -5   9   3    5.63    1.77
  -5   9   3    3.04    1.51
   4  -9  -3   20.49    1.91
   4  -9  -3   18.76    3.14
   4  -9  -3   15.53    2.92
  -4   9   3   14.15    2.78
  -4   9   3   20.18    2.90
   3  -9  -3   38.69    4.44
   3  -9  -3   41.85    2.17
   3  -9  -3   49.24    4.94
  -3   9   3   43.57    4.36
  -3   9   3   43.76    4.85
   2  -9  -3    7.24    1.92
   2  -9  -3    6.07    1.67
   2  -9  -3    5.58    0.77
  -2   9   3    4.86    1.56
  -2   9   3    5.74    1.56
   1  -9  -3    7.34    0.83
   1  -9  -3    6.37    1.68
   1  -9  -3    6.94    1.91
   1  -9  -3    7.55    1.23
  -1   9   3    5.46    1.51
  -1   9   3   10.88    2.07
   0  -9  -3    7.73    1.54
   0  -9  -3    2.21    1.28
   0  -9  -3    8.09    1.95
   0   9   3   11.04    2.09
   0   9   3    7.21    1.62
  -1  -9  -3   80.75    7.64
  -1  -9  -3   88.95    5.95
   1   9   3   77.55    6.07
   1   9   3   84.55    5.32
   1   9   3   99.33    6.28
  -2  -9  -3   -0.28    0.87
  -2  -9  -3   -1.54    1.18
   2   9   3    1.30    0.99
   2   9   3   -0.08    0.55
   2   9   3    0.95    1.04
  -3  -9  -3   33.18    4.45
  -3  -9  -3   21.67    3.95
   3   9   3   25.32    3.68
   3   9   3   34.42    4.54
  -4  -9  -3    1.47    1.83
  -4  -9  -3   -0.21    1.14
   4   9   3    5.16    1.96
   4   9   3    4.49    1.78
  -5  -9  -3   -0.45    1.33
  -5  -9  -3    0.34    1.38
   5   9   3    1.24    1.72
   5   9   3   -2.38    1.00
  -6  -9  -3   -0.13    1.23
  -6  -9  -3   -1.30    1.21
   6   9   3    0.29    1.89
   6   9   3   -2.13    1.17
  -7  -9  -3    2.52    2.42
  -7  -9  -3   -0.94    1.71
   7   9   3    1.23    1.86
   7   9   3   -1.88    1.64
  11 -10  -3    2.20    2.78
 -11  10   3    1.18    1.47
 -11  10   3   -1.51    1.88
  10 -10  -3    1.89    2.03
  10 -10  -3    1.03    2.29
 -10  10   3    0.13    1.77
 -10  10   3    1.52    1.77
   9 -10  -3    0.32    1.32
   9 -10  -3    4.09    1.94
   9 -10  -3    3.83    1.87
  -9  10   3    1.36    1.43
  -9  10   3    0.96    1.31
   8 -10  -3    8.78    2.79
   8 -10  -3    6.20    2.26
   8 -10  -3    8.47    2.32
  -8  10   3    4.20    1.85
  -8  10   3    7.01    2.03
   7 -10  -3    1.27    1.52
   7 -10  -3    0.63    1.02
   7 -10  -3    0.44    1.21
  -7  10   3    1.13    1.16
  -7  10   3    0.36    1.06
   6 -10  -3    0.05    0.85
   6 -10  -3    0.08    0.72
   6 -10  -3   -0.33    0.76
  -6  10   3    2.93    1.78
  -6  10   3    0.98    0.89
   5 -10  -3   29.88    2.78
   5 -10  -3   20.80    3.54
   5 -10  -3   31.47    4.38
  -5  10   3   26.75    3.55
  -5  10   3   19.70    3.51
   4 -10  -3  116.59    7.82
   4 -10  -3  102.24    5.56
   4 -10  -3   96.72    7.41
  -4  10   3  105.48    7.71
  -4  10   3  127.52    7.52
   3 -10  -3    0.43    0.86
   3 -10  -3    2.33    1.19
  -3  10   3    3.72    1.53
  -3  10   3    0.20    0.77
   2 -10  -3    5.17    1.77
   2 -10  -3    3.39    0.67
   2 -10  -3    2.78    1.48
  -2  10   3    4.36    1.61
  -2  10   3    2.84    1.41
   1 -10  -3    1.81    1.27
   1 -10  -3    1.06    1.27
   1 -10  -3    2.06    0.81
  -1  10   3    3.18    1.27
  -1  10   3    2.77    1.25
   0 -10  -3    2.22    1.36
   0 -10  -3    1.25    0.99
   0 -10  -3    0.47    1.00
   0  10   3    0.00    0.75
   0  10   3    0.64    0.86
   0  10   3   -0.01    0.77
  -1 -10  -3    7.85    2.01
  -1 -10  -3    6.77    1.74
  -1 -10  -3    8.56    2.54
   1  10   3    7.18    1.51
   1  10   3    2.03    1.32
   1  10   3    6.11    2.02
  -2 -10  -3    0.91    1.20
  -2 -10  -3    1.48    1.41
   2  10   3    3.54    1.71
   2  10   3    4.33    1.70
  -3 -10  -3    8.53    2.52
  -3 -10  -3   10.24    3.18
   3  10   3    9.19    2.44
   3  10   3   12.78    2.94
  -4 -10  -3    2.15    2.20
  -4 -10  -3   -0.56    1.19
   4  10   3    1.29    1.18
   4  10   3    2.92    1.77
  -5 -10  -3    3.25    2.15
  -5 -10  -3    2.15    1.81
   5  10   3   -0.17    1.54
   5  10   3   -0.74    1.32
  -6 -10  -3    0.92    1.70
  -6 -10  -3    3.49    2.99
   6  10   3    8.37    2.91
   6  10   3    2.37    2.41
  11 -11  -3    0.38    1.78
 -11  11   3   -0.07    2.41
 -11  11   3   -0.05    2.23
  10 -11  -3   -1.50    1.09
  10 -11  -3    2.10    2.14
  10 -11  -3    3.50    1.95
 -10  11   3    0.10    1.36
 -10  11   3   -0.19    1.20
   9 -11  -3    1.35    1.95
   9 -11  -3    1.55    1.43
   9 -11  -3    1.65    1.76
  -9  11   3   -0.52    1.31
  -9  11   3   -1.42    0.78
   8 -11  -3   -1.20    1.30
   8 -11  -3    0.92    1.42
   8 -11  -3   -0.87    1.10
  -8  11   3    2.72    1.47
  -8  11   3    0.98    1.17
   7 -11  -3    0.59    1.07
   7 -11  -3    0.42    1.21
   7 -11  -3    2.77    1.70
  -7  11   3    4.24    1.70
  -7  11   3   -0.16    0.89
   6 -11  -3    1.21    0.94
   6 -11  -3    3.57    1.75
   6 -11  -3    1.61    1.47
  -6  11   3    1.70    1.42
  -6  11   3   -0.23    1.01
   5 -11  -3    0.44    1.23
   5 -11  -3    0.57    1.04
  -5  11   3   -0.13    0.69
  -5  11   3   -0.15    1.27
   4 -11  -3   -0.45    0.67
   4 -11  -3    1.20    1.19
  -4  11   3    0.77    0.98
  -4  11   3   -0.02    0.83
   3 -11  -3    2.04    1.39
  -3  11   3    1.38    1.32
  -3  11   3    0.78    1.02
   2 -11  -3    3.63    1.60
   2 -11  -3    3.48    1.17
   2 -11  -3    2.87    1.40
  -2  11   3    4.76    1.66
  -2  11   3    2.43    1.37
   1 -11  -3   -0.10    1.12
   1 -11  -3    0.62    1.20
   1 -11  -3    1.68    0.83
  -1  11   3    3.17    1.43
  -1  11   3    0.60    0.92
   0 -11  -3    8.38    2.60
   0 -11  -3    3.42    1.25
   0 -11  -3    4.76    1.73
   0  11   3    1.74    1.20
   0  11   3    4.68    1.66
   0  11   3    6.06    1.59
  -1 -11  -3    8.77    2.62
  -1 -11  -3   10.22    2.44
  -1 -11  -3    9.50    2.21
   1  11   3    7.83    1.77
   1  11   3    9.95    2.51
   1  11   3    8.81    2.28
  -2 -11  -3   -1.12    0.87
  -2 -11  -3    1.63    1.26
  -2 -11  -3    2.25    2.00
   2  11   3    1.02    1.50
   2  11   3    0.83    1.35
  -3 -11  -3    1.09    1.66
  -3 -11  -3    0.21    1.74
   3  11   3    1.52    1.30
   3  11   3    2.30    1.91
  -4 -11  -3    0.07    1.76
  -4 -11  -3   -0.45    1.82
   4  11   3   -0.13    1.24
   4  11   3   -0.98    1.46
  -5 -11  -3   -2.00    1.61
  -5 -11  -3    0.18    2.72
   5  11   3    3.12    2.20
   5  11   3    0.11    1.76
  11 -12  -3    0.12    2.67
 -11  12   3   -0.88    1.51
 -11  12   3    0.93    1.62
  10 -12  -3   -1.09    1.81
  10 -12  -3   -1.87    1.97
 -10  12   3   -1.35    1.53
 -10  12   3   -2.51    1.35
   9 -12  -3    3.60    2.54
   9 -12  -3    1.74    1.88
  -9  12   3   -1.84    1.17
  -9  12   3    2.10    2.05
   8 -12  -3    4.78    2.48
   8 -12  -3    4.76    2.57
  -8  12   3    6.39    2.41
  -8  12   3    7.27    2.13
   7 -12  -3    5.23    2.16
   7 -12  -3   11.69    3.05
  -7  12   3   11.94    2.61
  -7  12   3    8.07    2.54
   6 -12  -3    1.18    1.23
   6 -12  -3    1.17    1.31
  -6  12   3    2.68    1.45
  -6  12   3    3.80    1.71
   5 -12  -3    0.73    1.21
   5 -12  -3   -0.72    0.76
  -5  12   3    1.20    1.04
  -5  12   3    0.31    0.95
   4 -12  -3   13.98    3.13
   4 -12  -3   21.53    3.78
  -4  12   3   20.21    3.24
  -4  12   3   12.37    2.96
   3 -12  -3    7.16    2.40
  -3  12   3    4.03    1.79
  -3  12   3    6.86    2.05
   2 -12  -3    1.40    1.53
   2 -12  -3    0.06    1.23
  -2  12   3    0.03    0.99
  -2  12   3    0.47    0.83
   1 -12  -3    9.17    2.72
   1 -12  -3   11.54    2.57
  -1  12   3   11.04    2.62
  -1  12   3    6.94    1.76
  -1  12   3    4.59    1.64
   0 -12  -3   14.49    3.04
   0 -12  -3   15.01    3.48
   0  12   3   10.20    2.68
   0  12   3   16.09    2.66
   0  12   3   12.26    2.46
  -1 -12  -3    3.73    1.97
  -1 -12  -3    4.84    2.15
  -1 -12  -3    1.55    1.23
   1  12   3    5.67    2.03
   1  12   3    2.45    1.59
  -2 -12  -3    5.05    2.16
  -2 -12  -3    5.15    1.86
  -2 -12  -3    6.48    2.10
   2  12   3    7.86    2.45
   2  12   3    5.24    2.39
  -3 -12  -3    2.05    1.98
  -3 -12  -3    3.77    2.13
   3  12   3    2.71    1.86
   3  12   3    7.20    2.46
  -4 -12  -3    2.22    1.93
  -4 -12  -3    1.72    2.24
   4  12   3    0.65    1.62
   4  12   3   -0.19    1.10
  -5 -12  -3    1.13    1.90
  -5 -12  -3   -0.51    2.62
   5  12   3    1.58    2.57
   5  12   3    2.01    1.67
  10 -13  -3   -0.33    2.40
  10 -13  -3   -0.01    1.60
 -10  13   3   -0.05    1.76
 -10  13   3   -2.78    1.72
   9 -13  -3    1.06    2.23
   9 -13  -3    1.53    2.16
  -9  13   3   -0.83    1.40
  -9  13   3   -0.12    2.01
   8 -13  -3   -0.88    1.10
   8 -13  -3    0.70    1.74
  -8  13   3    0.59    1.87
  -8  13   3    1.00    1.20
   7 -13  -3    1.29    1.31
   7 -13  -3    0.36    1.70
  -7  13   3    0.27    1.05
  -7  13   3   -0.02    1.49
   6 -13  -3    4.83    2.06
   6 -13  -3   -0.13    1.26
  -6  13   3    1.45    1.61
  -6  13   3    0.24    0.92
   5 -13  -3    2.20    1.88
   5 -13  -3    2.29    1.87
  -5  13   3   -1.21    0.99
  -5  13   3    0.58    1.15
   4 -13  -3    0.83    1.41
   4 -13  -3    1.54    1.48
  -4  13   3    1.22    1.32
  -4  13   3   -0.09    0.90
   3 -13  -3    0.85    1.28
   3 -13  -3    1.00    1.12
  -3  13   3   -0.57    0.94
  -3  13   3    1.23    1.09
   2 -13  -3   15.41    3.12
   2 -13  -3    8.88    2.60
  -2  13   3   14.41    2.92
  -2  13   3   10.72    2.09
  -2  13   3   11.35    2.78
   1 -13  -3    1.68    1.72
   1 -13  -3    3.75    1.87
  -1  13   3   -0.05    0.85
  -1  13   3    1.30    1.19
  -1  13   3    0.73    1.14
   0 -13  -3    7.49    2.77
   0 -13  -3    4.67    2.08
   0  13   3    3.52    1.56
   0  13   3    3.33    1.47
   0  13   3    8.67    2.55
  -1 -13  -3   -0.57    1.51
  -1 -13  -3    0.09    1.41
   1  13   3    0.60    1.35
   1  13   3    0.79    1.23
  -2 -13  -3    1.78    2.18
   2  13   3   -0.61    1.36
   2  13   3    0.30    1.57
  -3 -13  -3    1.85    2.26
   3  13   3    1.41    1.81
   3  13   3    4.17    2.34
  -4 -13  -3    1.86    2.81
   4  13   3    5.32    2.95
   4  13   3    0.44    1.39
  10 -14  -3    2.17    3.26
  10 -14  -3    4.11    2.51
 -10  14   3    3.36    2.40
   9 -14  -3    4.49    2.99
   9 -14  -3    7.41    3.55
  -9  14   3    6.32    3.07
  -9  14   3   12.51    3.08
   8 -14  -3    2.20    1.79
   8 -14  -3    3.55    2.36
  -8  14   3   -0.36    1.33
  -8  14   3    1.86    1.44
   7 -14  -3    7.84    3.00
   7 -14  -3    6.67    2.75
  -7  14   3    4.78    2.44
  -7  14   3    5.24    2.25
   6 -14  -3   -0.35    1.45
   6 -14  -3   -0.86    1.54
  -6  14   3    1.51    1.69
  -6  14   3    0.84    1.11
   5 -14  -3    4.89    2.12
   5 -14  -3    3.23    1.76
  -5  14   3   -0.68    1.45
  -5  14   3    2.52    1.65
   4 -14  -3    5.97    2.56
   4 -14  -3    3.58    2.00
  -4  14   3    3.59    1.91
  -4  14   3    1.81    1.81
   3 -14  -3    1.87    1.31
   3 -14  -3    2.59    1.59
  -3  14   3    3.50    2.04
  -3  14   3    2.94    1.67
   2 -14  -3   -0.90    0.95
   2 -14  -3   -0.10    1.37
  -2  14   3    0.08    1.11
  -2  14   3    1.72    1.68
   1 -14  -3    2.81    1.94
   1 -14  -3    5.87    2.35
  -1  14   3    4.35    1.80
  -1  14   3    1.82    1.47
   0 -14  -3   -0.97    1.69
   0 -14  -3    0.40    1.56
   0  14   3    1.61    1.60
  -1 -14  -3   -2.15    1.90
   1  14   3    2.05    1.86
   1  14   3    0.25    1.82
  -2 -14  -3   -0.99    1.27
   2  14   3   -0.08    1.22
   2  14   3    1.93    2.26
  -3 -14  -3   16.26    4.11
   3  14   3   11.91    3.28
   3  14   3   16.34    3.92
   9 -15  -3    0.11    2.10
   9 -15  -3   -0.69    2.02
  -9  15   3   -0.49    2.12
  -9  15   3    3.38    1.97
   8 -15  -3    4.21    2.82
   8 -15  -3   12.16    3.59
  -8  15   3    9.28    2.94
  -8  15   3   13.41    3.66
   7 -15  -3   -0.70    1.15
   7 -15  -3    0.05    1.50
  -7  15   3   -0.04    1.92
  -7  15   3    1.73    1.86
   6 -15  -3    3.47    2.04
   6 -15  -3   -1.04    1.84
  -6  15   3   -2.08    1.50
  -6  15   3    0.13    1.32
   5 -15  -3   11.80    3.36
   5 -15  -3   14.30    3.57
  -5  15   3   13.18    3.46
  -5  15   3    8.30    2.84
   4 -15  -3   -0.64    1.32
   4 -15  -3    2.71    2.23
  -4  15   3    3.48    1.87
  -4  15   3    4.83    2.30
   3 -15  -3   -1.12    1.43
   3 -15  -3   -0.27    1.08
  -3  15   3   -0.33    1.39
  -3  15   3    1.92    1.73
   2 -15  -3    6.13    2.35
   2 -15  -3    9.22    3.29
  -2  15   3    0.39    1.65
  -2  15   3    4.59    2.11
   1 -15  -3   13.86    3.40
   1 -15  -3   10.82    3.31
  -1  15   3   11.19    3.19
   0 -15  -3    4.54    2.70
   0  15   3   -1.04    1.01
  -1 -15  -3    0.48    1.54
   1  15   3   -0.12    1.88
  -2 -15  -3    4.45    3.11
   2  15   3    2.13    2.06
   8 -16  -3   -2.51    1.64
   8 -16  -3   -2.18    1.61
  -8  16   3   -0.76    2.00
  -8  16   3    1.49    1.79
   7 -16  -3   -1.06    1.93
   7 -16  -3    0.57    2.09
  -7  16   3   -0.64    1.46
  -7  16   3    0.25    1.89
   6 -16  -3    4.92    2.46
   6 -16  -3    0.60    1.91
  -6  16   3    4.06    2.26
  -6  16   3    4.73    2.35
   5 -16  -3    0.97    1.66
   5 -16  -3    2.90    1.94
  -5  16   3    4.18    2.15
  -5  16   3    1.16    1.88
   4 -16  -3    0.09    1.49
   4 -16  -3    2.75    1.80
  -4  16   3    1.78    2.18
  -4  16   3    1.55    1.71
   3 -16  -3    0.63    1.52
   3 -16  -3    3.01    1.85
  -3  16   3   -0.82    1.35
  -3  16   3   -0.39    1.87
   2 -16  -3   -0.14    1.87
   2 -16  -3   -0.87    1.56
  -2  16   3   -0.52    1.38
  -2  16   3    0.27    1.86
   1 -16  -3    0.30    1.52
  -1  16   3   -1.81    1.66
   0 -16  -3    0.45    1.78
   0  16   3    4.02    2.26
  -1 -16  -3    2.22    2.53
   1  16   3   -1.05    2.14
   7 -17  -3    2.01    2.49
   7 -17  -3    0.87    2.48
  -7  17   3   -0.56    1.39
  -7  17   3    3.24    2.14
   6 -17  -3    1.99    2.54
   6 -17  -3   -0.50    1.55
  -6  17   3    1.05    1.52
  -6  17   3   -0.94    1.83
   5 -17  -3    3.59    2.77
  -5  17   3    7.23    3.07
  -5  17   3    4.28    2.33
   4 -17  -3    7.99    2.62
   4 -17  -3   -1.06    1.74
  -4  17   3   -0.10    1.37
  -4  17   3    1.14    2.07
   3 -17  -3    6.48    2.97
   3 -17  -3   10.20    3.42
  -3  17   3    7.44    2.74
  -3  17   3    2.20    2.36
   2 -17  -3    3.93    2.42
  -2  17   3   14.26    3.92
   1 -17  -3    1.38    2.14
  -1  17   3    2.81    2.07
  -2  19  -4   -2.20    1.58
  -2  19  -4    0.74    1.67
   2 -19   4   -0.28    1.86
  -3  19  -4    1.06    2.10
  -3  19  -4   -0.94    2.14
   3 -19   4    2.06    2.45
  -4  19  -4   -0.11    1.96
  -4  19  -4    5.33    2.48
   4 -19   4    0.42    1.82
  -5  19  -4   -0.28    1.88
  -5  19  -4    0.83    2.21
   5 -19   4   -0.53    2.13
   1  18  -4    1.57    2.53
  -1 -18   4    2.40    2.82
   0  18  -4    0.92    2.24
   0 -18   4   -1.12    2.60
  -1  18  -4    0.14    2.24
  -1  18  -4   -0.47    1.58
  -2  18  -4    0.01    1.26
  -2  18  -4   -0.25    1.38
   2 -18   4   -0.61    1.82
  -3  18  -4    0.89    1.98
  -3  18  -4    1.46    1.67
   3 -18   4   -0.20    1.33
  -4  18  -4   -0.84    1.76
  -4  18  -4    1.73    2.07
   4 -18   4    0.37    1.82
  -5  18  -4    0.74    1.78
  -5  18  -4    3.15    2.40
   5 -18   4    0.15    2.29
   5 -18   4    1.13    2.21
  -6  18  -4    5.83    2.63
  -6  18  -4    2.23    2.05
   6 -18   4    5.43    3.30
  -7  18  -4    1.54    2.32
   7 -18   4    2.32    2.84
  -2 -17   4    3.78    2.55
   1  17  -4    1.03    2.19
  -1 -17   4    1.75    2.46
   0  17  -4    7.92    3.01
   0  17  -4    1.77    1.61
   0 -17   4    3.11    2.85
  -1  17  -4    2.65    1.70
  -1  17  -4    3.14    2.05
  -2  17  -4   -1.47    1.37
  -2  17  -4   -0.02    1.33
   2 -17   4   -0.25    1.22
  -3  17  -4   13.77    3.26
  -3  17  -4   14.71    3.41
   3 -17   4   14.14    3.96
  -4  17  -4    2.62    1.81
  -4  17  -4   -0.41    1.44
   4 -17   4   -0.61    1.81
   4 -17   4    0.35    1.91
  -5  17  -4    5.74    2.47
  -5  17  -4    2.25    2.04
   5 -17   4    0.90    1.81
   5 -17   4    2.39    2.24
  -6  17  -4   -0.30    1.50
  -6  17  -4    3.27    2.08
   6 -17   4   -0.38    1.52
  -7  17  -4    3.27    2.25
   7 -17   4    1.88    2.18
  -8  17  -4   -1.60    1.81
  -8  17  -4   -0.84    1.42
   8 -17   4    0.64    1.85
   3  16  -4    1.25    1.86
  -3 -16   4    2.36    2.64
  -3 -16   4    1.04    2.01
   2  16  -4    2.39    2.00
  -2 -16   4    2.62    2.13
  -2 -16   4   -2.64    1.31
   1  16  -4    0.73    1.39
  -1 -16   4   -1.43    1.30
  -1 -16   4   -1.39    1.75
   0  16  -4   19.07    3.88
   0  16  -4   26.95    4.26
   0 -16   4   16.70    4.14
   0 -16   4   24.63    3.96
  -1  16  -4    4.58    2.07
  -1  16  -4    2.19    1.69
   1 -16   4    4.89    1.82
  -2  16  -4    2.71    2.00
  -2  16  -4    6.24    2.27
   2 -16   4    4.11    2.48
  -3  16  -4    2.85    1.58
  -3  16  -4    3.14    1.98
   3 -16   4    2.34    2.22
   3 -16   4    5.33    2.07
  -4  16  -4    1.63    1.66
  -4  16  -4    8.47    2.55
   4 -16   4    1.32    1.77
   4 -16   4    6.81    2.24
  -5  16  -4    5.64    2.29
  -5  16  -4    2.51    1.48
   5 -16   4   -1.26    0.85
   5 -16   4    1.57    1.74
  -6  16  -4   18.36    4.26
  -6  16  -4   15.86    3.25
   6 -16   4   17.04    4.33
  -7  16  -4    7.54    3.06
   7 -16   4    3.46    2.86
  -8  16  -4   -0.56    1.66
  -8  16  -4   -1.32    1.92
   8 -16   4   -0.88    1.98
  -9  16  -4    0.20    1.67
  -9  16  -4    0.79    2.34
   9 -16   4   -1.98    1.50
   4  15  -4    1.76    2.20
  -4 -15   4    6.22    2.80
  -4 -15   4    6.26    2.79
  -3 -15   4    1.84    2.46
  -3 -15   4    1.50    1.67
   2  15  -4    4.02    2.22
  -2 -15   4    8.90    3.09
  -2 -15   4    5.69    2.39
   1  15  -4   21.91    4.21
   1  15  -4   27.81    4.12
  -1 -15   4   32.05    4.56
  -1 -15   4   40.77    6.01
   0  15  -4   10.26    2.59
   0  15  -4   10.69    2.95
   0 -15   4    8.83    2.40
   0 -15   4    5.57    2.30
  -1  15  -4    1.12    1.66
  -1  15  -4    0.54    1.33
   1 -15   4    1.29    1.14
   1 -15   4    1.62    1.42
  -2  15  -4    0.41    1.25
  -2  15  -4    0.80    1.14
   2 -15   4    0.02    0.96
   2 -15   4   -0.20    1.08
   2 -15   4    1.05    1.12
  -3  15  -4    3.19    1.81
  -3  15  -4    0.64    1.02
   3 -15   4   -1.68    1.37
   3 -15   4    0.85    1.15
   3 -15   4    1.04    1.14
  -4  15  -4    2.54    1.68
  -4  15  -4    0.56    1.46
   4 -15   4    1.42    1.27
   4 -15   4    3.77    1.93
   4 -15   4    1.87    1.53
  -5  15  -4   13.63    3.28
  -5  15  -4   14.78    3.03
   5 -15   4   13.11    3.03
   5 -15   4   10.56    2.45
   5 -15   4   11.67    3.37
  -6  15  -4   10.14    2.98
  -6  15  -4   13.71    2.87
   6 -15   4   18.43    4.21
   6 -15   4   14.48    3.15
  -7  15  -4    1.59    1.68
  -7  15  -4    4.80    2.44
   7 -15   4    2.80    2.41
   7 -15   4    2.67    1.86
  -8  15  -4   -0.20    1.25
  -8  15  -4   -0.23    1.45
   8 -15   4   -0.77    1.92
   8 -15   4   -0.08    1.54
  -9  15  -4    3.84    2.68
  -9  15  -4    0.56    1.54
   9 -15   4   -0.86    1.82
   9 -15   4    4.69    2.87
   5  14  -4    1.25    2.68
   5  14  -4    7.93    3.02
  -5 -14   4    5.42    2.42
  -5 -14   4   -0.58    1.49
   4  14  -4   -0.42    1.23
  -4 -14   4    0.04    1.30
  -4 -14   4    3.64    2.20
  -3 -14   4    1.82    1.80
  -3 -14   4    0.11    1.38
   2  14  -4    2.49    1.55
  -2 -14   4   -1.17    0.89
  -2 -14   4    0.29    1.33
   1  14  -4    0.20    1.13
   1  14  -4   -0.01    1.02
  -1 -14   4    2.87    1.70
  -1 -14   4   -0.81    0.98
   0  14  -4   22.50    3.54
   0  14  -4   13.71    3.08
   0 -14   4   12.82    3.42
   0 -14   4   11.40    2.67
  -1  14  -4    5.90    2.06
  -1  14  -4    9.94    2.58
   1 -14   4   14.07    3.31
   1 -14   4    8.05    2.09
   1 -14   4   10.10    2.02
  -2  14  -4    0.93    1.49
  -2  14  -4    1.91    1.29
   2 -14   4    1.82    1.30
   2 -14   4    2.34    1.57
   2 -14   4    2.02    1.37
  -3  14  -4   -0.53    1.12
  -3  14  -4    0.52    1.29
   3 -14   4   -0.56    0.89
   3 -14   4   -0.60    0.76
   3 -14   4   -1.76    1.10
  -4  14  -4    4.01    1.80
  -4  14  -4    3.38    1.56
   4 -14   4    4.79    1.77
   4 -14   4    3.43    1.89
   4 -14   4    4.37    1.70
  -5  14  -4   12.59    2.72
  -5  14  -4   13.70    3.39
   5 -14   4   13.89    2.97
   5 -14   4   17.70    3.13
   5 -14   4   16.56    3.54
  -6  14  -4   10.13    2.54
  -6  14  -4    6.46    2.34
   6 -14   4    8.60    2.99
   6 -14   4    6.77    2.18
  -7  14  -4   -0.80    0.96
  -7  14  -4    1.85    1.54
   7 -14   4   -0.18    1.41
   7 -14   4   -0.23    1.36
  -8  14  -4   -2.58    1.59
  -8  14  -4    0.20    1.63
   8 -14   4    2.11    2.41
   8 -14   4    0.87    1.60
  -9  14  -4   -0.34    1.31
  -9  14  -4   -2.87    1.48
   9 -14   4    1.41    1.97
   9 -14   4    2.26    2.43
 -10  14  -4    0.04    1.81
 -10  14  -4   -0.56    2.27
  10 -14   4   -0.29    2.69
  10 -14   4    5.44    2.59
   6  13  -4    1.25    1.66
   6  13  -4    1.55    2.22
  -6 -13   4    1.52    2.28
  -6 -13   4    2.71    2.65
   5  13  -4    6.47    2.65
   5  13  -4   -0.64    1.86
  -5 -13   4    7.48    3.49
  -5 -13   4    3.97    2.45
   4  13  -4   20.94    3.88
   4  13  -4    7.93    2.64
  -4 -13   4    8.09    3.13
  -4 -13   4    5.25    2.60
   3  13  -4   -0.70    1.24
  -3 -13   4    2.58    1.87
  -3 -13   4    1.56    1.30
   2  13  -4    1.59    1.23
   2  13  -4    2.45    1.59
   2  13  -4    1.88    1.50
  -2 -13   4    2.60    1.62
  -2 -13   4   -0.21    1.05
   1  13  -4   15.76    2.56
   1  13  -4   17.39    3.24
   1  13  -4   13.55    2.66
  -1 -13   4   19.90    3.38
  -1 -13   4   12.62    3.06
   0  13  -4    1.33    1.26
   0  13  -4    2.52    1.27
   0 -13   4    0.04    1.06
   0 -13   4   -0.82    0.98
   0 -13   4   -0.65    0.74
  -1  13  -4   49.11    5.35
  -1  13  -4   42.55    5.02
   1 -13   4   50.89    4.71
   1 -13   4   50.98    5.91
   1 -13   4   53.14    5.19
  -2  13  -4    1.01    1.24
  -2  13  -4    0.54    1.14
   2 -13   4    1.58    1.08
   2 -13   4   -2.48    0.59
   2 -13   4    0.12    0.93
  -3  13  -4   13.30    2.55
  -3  13  -4   11.45    2.73
   3 -13   4   11.68    2.33
   3 -13   4   14.33    3.10
   3 -13   4   10.93    2.11
  -4  13  -4    2.44    1.62
  -4  13  -4    3.06    1.36
   4 -13   4    0.44    1.32
   4 -13   4   -0.28    0.86
   4 -13   4   -0.22    0.79
  -5  13  -4    9.77    2.17
  -5  13  -4    9.10    2.44
   5 -13   4    9.27    2.79
   5 -13   4   14.34    2.97
   5 -13   4    9.58    2.29
  -6  13  -4    0.67    1.61
  -6  13  -4    2.30    1.45
   6 -13   4    0.95    1.64
   6 -13   4    2.99    1.52
  -7  13  -4    0.84    1.44
  -7  13  -4    0.44    1.48
  -7  13  -4    0.77    1.44
   7 -13   4    4.60    2.04
   7 -13   4    1.87    1.48
  -8  13  -4    4.73    2.32
  -8  13  -4    9.22    2.71
   8 -13   4    7.08    3.08
   8 -13   4    8.49    2.62
  -9  13  -4   -0.03    1.45
  -9  13  -4    0.06    1.30
   9 -13   4    2.91    2.31
   9 -13   4    0.62    1.85
 -10  13  -4   11.00    3.75
 -10  13  -4   11.07    3.23
  10 -13   4   14.06    3.91
  10 -13   4    7.56    3.49
   6  12  -4    0.34    1.76
   6  12  -4   -1.02    1.51
  -6 -12   4    7.57    2.52
  -6 -12   4    4.31    2.66
   5  12  -4    7.04    2.55
   5  12  -4    3.54    2.27
  -5 -12   4    1.90    1.82
  -5 -12   4    5.88    2.38
   4  12  -4    0.07    1.14
   4  12  -4   -0.04    1.41
  -4 -12   4    1.46    1.71
  -4 -12   4   -1.21    0.76
   3  12  -4    6.39    2.09
  -3 -12   4    9.56    2.78
  -3 -12   4    7.46    2.28
   2  12  -4   22.38    3.68
   2  12  -4   20.82    2.94
   2  12  -4   15.21    2.67
  -2 -12   4   18.92    3.17
  -2 -12   4   16.58    3.58
   1  12  -4   16.37    3.04
   1  12  -4   14.62    2.62
   1  12  -4   17.05    2.57
  -1 -12   4   20.44    2.31
  -1 -12   4   13.46    2.63
  -1 -12   4   12.58    3.03
   0  12  -4    8.63    1.50
   0  12  -4    6.29    1.89
   0  12  -4    6.90    2.03
   0 -12   4    6.16    1.44
   0 -12   4    6.88    2.30
   0 -12   4    8.03    2.01
  -1  12  -4    6.33    1.10
  -1  12  -4    5.44    1.81
  -1  12  -4    6.30    1.82
   1 -12   4    7.01    2.12
   1 -12   4    9.53    2.01
   1 -12   4    9.64    1.86
  -2  12  -4   -0.14    0.92
  -2  12  -4    0.71    0.84
   2 -12   4    1.33    1.04
   2 -12   4    0.37    0.78
   2 -12   4    0.56    0.98
  -3  12  -4   -0.80    0.60
  -3  12  -4    0.45    0.78
   3 -12   4    0.35    1.07
   3 -12   4   -0.29    0.74
   3 -12   4    1.93    1.17
  -4  12  -4   -0.67    0.72
  -4  12  -4    1.73    1.13
   4 -12   4    1.29    1.39
   4 -12   4    0.79    0.86
   4 -12   4    0.12    1.01
  -5  12  -4   14.24    3.04
  -5  12  -4   13.68    2.39
   5 -12   4   14.44    2.79
   5 -12   4   13.42    3.13
   5 -12   4   10.59    2.56
  -6  12  -4    0.26    1.05
  -6  12  -4    0.08    0.90
   6 -12   4   -0.38    1.01
   6 -12   4   -1.21    1.19
  -7  12  -4   10.08    3.07
  -7  12  -4   13.61    3.35
  -7  12  -4   14.38    2.35
   7 -12   4   13.06    3.64
   7 -12   4   11.98    2.95
  -8  12  -4    4.49    2.66
  -8  12  -4    7.46    2.47
   8 -12   4    3.96    1.91
   8 -12   4    5.11    2.54
  -9  12  -4   19.21    4.19
  -9  12  -4   19.53    4.63
   9 -12   4   25.83    5.36
   9 -12   4   23.69    4.57
 -10  12  -4   -1.63    1.06
 -10  12  -4   -0.21    1.21
  10 -12   4    0.82    2.11
  10 -12   4    0.31    1.93
   7  11  -4    1.87    2.21
   7  11  -4    0.75    1.58
  -7 -11   4   -0.45    2.14
  -7 -11   4   -0.54    1.86
   6  11  -4   -0.37    1.66
   6  11  -4    0.74    1.77
  -6 -11   4    2.60    1.88
  -6 -11   4    0.71    2.01
   5  11  -4    8.51    2.72
   5  11  -4   17.92    3.88
  -5 -11   4   18.94    4.08
  -5 -11   4   12.33    3.62
   4  11  -4   -1.02    1.09
   4  11  -4   -0.19    0.86
  -4 -11   4    0.69    1.65
  -4 -11   4    0.41    1.45
   3  11  -4    5.10    1.46
   3  11  -4    6.15    2.01
  -3 -11   4    4.41    1.99
  -3 -11   4    5.10    2.08
   2  11  -4    3.21    1.59
   2  11  -4    0.36    1.02
   2  11  -4    0.83    0.97
  -2 -11   4    1.55    1.52
  -2 -11   4    1.01    1.15
   1  11  -4    8.98    2.09
   1  11  -4    6.81    1.72
   1  11  -4    5.32    1.37
  -1 -11   4    7.26    2.29
  -1 -11   4    7.82    1.97
  -1 -11   4    4.85    1.10
   0  11  -4    5.95    1.62
   0  11  -4    1.21    0.96
   0  11  -4    3.71    0.97
   0 -11   4    2.99    1.55
   0 -11   4    0.49    0.77
   0 -11   4    1.64    1.22
  -1  11  -4   -0.13    0.77
  -1  11  -4    0.50    0.68
  -1  11  -4   -0.07    0.33
   1 -11   4    0.11    0.67
   1 -11   4   -0.59    0.59
   1 -11   4    0.06    0.77
  -2  11  -4    2.46    1.24
  -2  11  -4    6.68    1.73
   2 -11   4    6.11    1.56
   2 -11   4    3.10    1.53
   2 -11   4    2.37    1.17
  -3  11  -4    3.84    1.20
  -3  11  -4    3.94    1.64
   3 -11   4    2.99    1.48
   3 -11   4    3.34    1.22
   3 -11   4    5.94    1.61
  -4  11  -4   80.67    6.14
  -4  11  -4   83.35    5.38
   4 -11   4   67.25    5.30
   4 -11   4   77.59    5.79
   4 -11   4   77.49    7.41
  -5  11  -4    1.63    0.99
  -5  11  -4   -0.93    0.47
   5 -11   4   -0.23    0.77
   5 -11   4    0.26    1.12
  -6  11  -4    1.22    0.94
  -6  11  -4    0.75    1.00
   6 -11   4    1.13    1.25
   6 -11   4    0.18    1.21
  -7  11  -4   -1.79    1.06
  -7  11  -4   -0.18    0.91
  -7  11  -4   -0.63    0.79
   7 -11   4    0.25    1.27
   7 -11   4   -0.38    0.95
  -8  11  -4    9.91    3.22
  -8  11  -4   14.96    3.36
   8 -11   4   10.50    2.89
   8 -11   4    9.21    3.14
  -9  11  -4   11.34    3.67
  -9  11  -4   10.77    3.00
   9 -11   4    8.28    2.83
   9 -11   4   11.12    4.10
 -10  11  -4   12.77    3.40
 -10  11  -4    8.29    3.19
  10 -11   4    7.26    3.15
  10 -11   4   10.96    3.89
   8  10  -4    0.31    1.57
   8  10  -4    1.31    2.39
  -8 -10   4   -1.94    2.02
  -8 -10   4   -1.30    2.43
   7  10  -4    2.28    1.99
   7  10  -4    1.83    1.99
  -7 -10   4   -0.79    1.51
  -7 -10   4    1.97    2.19
   6  10  -4    1.40    1.83
   6  10  -4   10.18    3.19
  -6 -10   4   10.39    3.15
  -6 -10   4    3.48    2.18
   5  10  -4    1.99    1.73
   5  10  -4    1.19    1.27
  -5 -10   4    0.46    1.20
  -5 -10   4    0.12    1.49
   4  10  -4    1.35    1.40
   4  10  -4    2.02    1.45
  -4 -10   4    0.71    1.17
  -4 -10   4    1.35    1.73
   3  10  -4    1.81    1.27
   3  10  -4    2.29    0.95
  -3 -10   4   -0.84    0.57
  -3 -10   4   -0.21    0.87
   2  10  -4   10.80    2.35
   2  10  -4    9.33    1.94
   2  10  -4   14.15    2.19
  -2 -10   4   10.27    2.51
  -2 -10   4    8.30    2.08
  -2 -10   4   10.42    1.33
   1  10  -4   14.91    2.09
   1  10  -4   12.47    2.18
   1  10  -4   10.76    2.34
  -1 -10   4   13.05    2.61
  -1 -10   4   15.37    2.57
  -1 -10   4   17.16    1.82
   0  10  -4    5.56    1.50
   0  10  -4    5.97    1.13
   0  10  -4    6.43    1.63
   0 -10   4    7.83    1.36
   0 -10   4    8.15    1.83
   0 -10   4    3.29    1.59
  -1  10  -4    0.02    0.63
  -1  10  -4   -0.79    0.59
   1 -10   4   -0.56    0.65
   1 -10   4    0.56    0.64
   1 -10   4   -0.13    0.63
  -2  10  -4    6.97    1.92
  -2  10  -4    5.67    1.48
   2 -10   4    3.85    1.21
   2 -10   4    5.00    1.36
   2 -10   4    6.36    1.83
  -3  10  -4    2.24    0.99
  -3  10  -4    2.63    1.26
   3 -10   4    1.94    1.14
   3 -10   4    3.38    1.27
   3 -10   4    2.05    1.02
  -4  10  -4   -0.37    0.48
  -4  10  -4    0.93    0.76
   4 -10   4    0.59    0.84
   4 -10   4    0.56    0.78
   4 -10   4    0.01    0.69
  -5  10  -4    3.14    1.57
  -5  10  -4    2.62    1.05
   5 -10   4    3.86    1.38
   5 -10   4    4.30    1.88
  -6  10  -4   -0.51    0.60
  -6  10  -4   -0.24    0.92
  -6  10  -4    1.76    1.29
   6 -10   4   -0.82    0.56
   6 -10   4    0.64    1.28
  -7  10  -4    4.03    1.28
  -7  10  -4    2.42    1.46
  -7  10  -4    1.15    1.67
   7 -10   4   -0.34    1.54
   7 -10   4    1.02    1.39
  -8  10  -4   26.56    4.14
  -8  10  -4    9.94    3.18
   8 -10   4   21.14    3.98
   8 -10   4   12.29    3.41
  -9  10  -4    1.79    1.95
  -9  10  -4    0.20    1.24
   9 -10   4    0.05    1.75
   9 -10   4    2.85    1.85
 -10  10  -4   -0.70    1.57
 -10  10  -4    5.02    2.65
  10 -10   4    0.75    1.48
  10 -10   4    1.35    1.73
 -11  10  -4    0.56    2.15
  11 -10   4   -0.47    2.34
   8   9  -4    2.17    2.49
   8   9  -4    2.57    1.95
  -8  -9   4    0.18    1.73
  -8  -9   4    3.38    2.23
   7   9  -4    3.61    2.02
   7   9  -4    9.11    2.92
  -7  -9   4    8.99    2.99
  -7  -9   4    8.62    2.81
   6   9  -4    3.70    1.85
   6   9  -4    1.72    1.53
  -6  -9   4    6.77    2.70
  -6  -9   4    7.94    2.80
   5   9  -4    3.74    1.80
   5   9  -4    5.33    2.17
  -5  -9   4    4.78    2.04
  -5  -9   4    3.44    1.83
   4   9  -4   23.50    3.72
   4   9  -4   16.65    3.09
   4   9  -4   17.56    2.41
  -4  -9   4   19.79    3.58
  -4  -9   4   21.65    3.72
   3   9  -4    1.79    1.27
   3   9  -4    6.46    1.41
  -3  -9   4    2.95    1.64
  -3  -9   4    1.65    1.33
  -3  -9   4    4.22    0.81
   2   9  -4   20.15    2.53
   2   9  -4   17.53    2.58
   2   9  -4   21.71    2.30
   2   9  -4   15.72    2.72
  -2  -9   4   18.16    3.00
  -2  -9   4   18.52    1.48
  -2  -9   4   16.87    2.76
   1   9  -4   23.23    3.10
   1   9  -4   24.61    2.68
   1   9  -4   24.41    2.89
  -1  -9   4   24.50    3.26
  -1  -9   4   26.32    1.92
  -1  -9   4   21.96    3.00
   0   9  -4    4.15    1.22
   0   9  -4    3.71    1.20
   0   9  -4    2.01    0.64
   0  -9   4    3.20    1.19
   0  -9   4    2.19    1.26
   0  -9   4    2.42    0.74
  -1   9  -4   15.31    2.37
  -1   9  -4   13.32    2.07
   1  -9   4   10.74    1.82
   1  -9   4   11.00    1.67
   1  -9   4   10.45    2.15
  -2   9  -4   28.03    3.41
  -2   9  -4   34.89    3.32
   2  -9   4   32.93    3.28
   2  -9   4   29.20    3.61
   2  -9   4   36.29    3.43
  -3   9  -4    1.99    1.15
  -3   9  -4    2.65    0.92
   3  -9   4    1.94    0.94
   3  -9   4    2.15    1.21
   3  -9   4    0.71    0.68
  -4   9  -4   -0.71    0.66
  -4   9  -4    0.44    0.56
   4  -9   4   -0.25    0.46
   4  -9   4    0.74    0.73
   4  -9   4    0.48    1.07
  -5   9  -4    6.58    1.99
  -5   9  -4   12.99    1.79
   5  -9   4   12.92    2.86
   5  -9   4    6.49    1.85
  -6   9  -4   -0.03    1.08
  -6   9  -4   -1.64    0.76
  -6   9  -4   -0.68    0.57
   6  -9   4   -0.21    0.70
   6  -9   4   -0.47    0.60
   6  -9   4    1.12    1.43
  -7   9  -4    4.24    2.05
  -7   9  -4    7.64    1.45
  -7   9  -4    7.87    2.13
   7  -9   4    7.99    2.51
   7  -9   4    4.32    1.47
   7  -9   4    4.54    2.03
  -8   9  -4   -0.13    0.98
  -8   9  -4   -1.13    0.72
   8  -9   4    0.76    1.13
   8  -9   4   -0.20    1.86
   8  -9   4    1.03    1.58
  -9   9  -4   17.22    3.43
  -9   9  -4    7.74    2.80
   9  -9   4   13.64    3.52
   9  -9   4   14.30    3.08
   9  -9   4   17.79    4.49
 -10   9  -4    1.13    2.06
 -10   9  -4   -0.89    1.32
  10  -9   4    0.81    2.28
  10  -9   4   -1.50    1.81
 -11   9  -4    1.08    2.58
  11  -9   4   -0.19    1.40
   9   8  -4    2.05    2.76
   9   8  -4   -0.83    2.06
  -9  -8   4    2.46    2.58
  -9  -8   4    2.67    2.68
   8   8  -4    0.96    1.56
   8   8  -4    0.68    1.58
  -8  -8   4    5.56    2.73
  -8  -8   4   -0.28    1.33
   7   8  -4    2.92    1.80
   7   8  -4    3.79    2.17
  -7  -8   4    4.45    2.12
  -7  -8   4    1.24    1.71
   6   8  -4   37.98    5.42
   6   8  -4   36.37    5.36
  -6  -8   4   35.01    5.18
  -6  -8   4   49.84    6.12
   5   8  -4    1.91    1.51
   5   8  -4    2.83    1.43
   5   8  -4    2.78    1.50
  -5  -8   4    0.87    1.50
  -5  -8   4    1.51    1.74
   4   8  -4    3.70    1.44
   4   8  -4    2.99    1.37
   4   8  -4    3.50    1.19
  -4  -8   4    2.12    1.41
  -4  -8   4    2.97    1.44
   3   8  -4   15.52    1.61
   3   8  -4   12.28    2.26
   3   8  -4   16.64    2.84
   3   8  -4   15.81    2.08
  -3  -8   4   14.44    1.38
  -3  -8   4   13.92    2.62
  -3  -8   4   14.85    2.77
   2   8  -4    0.21    0.50
   2   8  -4    0.36    0.61
   2   8  -4    1.27    0.86
   2   8  -4   -0.03    0.58
  -2  -8   4    2.10    1.19
  -2  -8   4    0.86    0.37
  -2  -8   4   -0.73    0.44
   1   8  -4    4.95    1.14
   1   8  -4    8.22    1.56
   1   8  -4    4.32    1.27
   1   8  -4    8.16    1.40
  -1  -8   4    7.81    1.72
  -1  -8   4    6.26    0.93
  -1  -8   4    5.80    1.52
   0   8  -4    0.48    0.55
   0   8  -4    0.42    0.42
   0   8  -4    0.18    0.61
   0  -8   4    0.74    0.49
   0  -8   4    1.91    0.88
   0  -8   4    0.43    0.82
  -1   8  -4   35.33    3.26
  -1   8  -4   38.07    3.67
   1  -8   4   32.50    3.17
   1  -8   4   25.91    3.25
   1  -8   4   32.35    2.50
  -2   8  -4   12.97    1.79
  -2   8  -4   12.41    2.03
   2  -8   4    6.54    1.41
   2  -8   4   11.69    2.13
   2  -8   4   13.38    1.88
  -3   8  -4   54.33    3.77
  -3   8  -4   57.30    4.46
   3  -8   4   60.16    4.77
   3  -8   4   63.77    4.36
   3  -8   4   63.19    4.31
   3  -8   4   59.08    4.31
  -4   8  -4   10.27    1.48
  -4   8  -4    8.93    1.89
   4  -8   4    7.33    1.69
   4  -8   4    7.28    1.88
  -5   8  -4   11.04    1.49
  -5   8  -4    8.43    2.28
  -5   8  -4   12.10    2.37
   5  -8   4    8.10    1.95
   5  -8   4   11.29    2.56
   5  -8   4   10.98    1.64
  -6   8  -4   44.69    5.38
  -6   8  -4   39.72    2.86
  -6   8  -4   38.06    4.55
   6  -8   4   38.91    3.87
   6  -8   4   31.90    4.75
   6  -8   4   41.46    4.94
  -7   8  -4    7.77    2.39
  -7   8  -4    8.57    1.43
  -7   8  -4    6.39    2.13
   7  -8   4    3.99    1.60
   7  -8   4   10.44    2.85
   7  -8   4   15.19    3.16
  -8   8  -4    0.87    1.22
  -8   8  -4    1.33    1.42
   8  -8   4    0.50    1.15
   8  -8   4    0.83    1.76
   8  -8   4    1.80    1.31
  -9   8  -4    0.84    2.07
  -9   8  -4    0.12    1.28
   9  -8   4    2.14    1.67
   9  -8   4   -2.68    1.54
   9  -8   4   -0.13    1.54
 -10   8  -4    3.17    2.40
  10  -8   4   -0.88    1.23
  10  -8   4   -0.41    2.20
 -11   8  -4   -1.07    1.91
 -11   8  -4    2.57    2.86
  11  -8   4    2.61    2.64
   9   7  -4   -0.47    1.95
   9   7  -4    1.63    2.08
  -9  -7   4    0.91    2.21
  -9  -7   4    0.54    2.27
   8   7  -4    3.14    2.01
   8   7  -4    0.18    1.86
  -8  -7   4    1.51    2.08
  -8  -7   4   -0.57    1.95
   7   7  -4   18.67    3.84
   7   7  -4   17.21    3.70
  -7  -7   4   25.84    4.36
  -7  -7   4   19.73    4.28
   6   7  -4    3.51    1.84
   6   7  -4    2.64    1.65
  -6  -7   4   -1.02    1.28
  -6  -7   4    2.73    1.84
   5   7  -4   15.18    2.89
   5   7  -4    8.91    2.22
  -5  -7   4   13.04    2.86
  -5  -7   4   13.20    2.83
   4   7  -4    9.71    1.71
   4   7  -4    9.79    2.20
   4   7  -4    9.71    1.13
   4   7  -4   11.32    2.36
  -4  -7   4    9.12    2.35
  -4  -7   4    9.98    1.60
  -4  -7   4   10.68    2.41
   3   7  -4   42.06    4.59
   3   7  -4   46.77    3.42
   3   7  -4   55.78    2.97
   3   7  -4   50.14    4.04
  -3  -7   4   52.79    5.06
  -3  -7   4   46.43    4.86
   2   7  -4    1.38    0.66
   2   7  -4    1.46    0.79
   2   7  -4    2.31    0.64
   2   7  -4    1.70    0.85
  -2  -7   4    0.43    0.73
  -2  -7   4    0.42    0.69
  -2  -7   4    2.27    0.40
   1   7  -4    2.00    0.74
   1   7  -4    5.27    1.01
   1   7  -4    0.95    0.56
   1   7  -4    2.96    0.96
  -1  -7   4    2.71    0.54
  -1  -7   4    1.49    0.85
  -1  -7   4    3.26    0.94
  -1  -7   4    1.23    0.72
   0   7  -4   68.66    3.83
   0   7  -4   68.20    3.76
   0   7  -4   62.60    4.34
   0   7  -4   61.06    4.31
   0  -7   4   64.92    4.42
   0  -7   4   66.67    3.78
   0  -7   4   64.90    4.56
   0  -7   4   71.49    3.70
  -1   7  -4   65.13    4.45
  -1   7  -4   71.81    4.27
  -1   7  -4   63.79    4.03
   1  -7   4   64.92    4.26
   1  -7   4   63.88    3.97
  -2   7  -4   57.77    3.64
  -2   7  -4   53.16    4.00
   2  -7   4   57.24    3.82
   2  -7   4   54.96    3.86
   2  -7   4   59.27    4.25
  -3   7  -4    1.63    0.63
  -3   7  -4    5.24    1.35
   3  -7   4    2.41    0.95
   3  -7   4    2.39    1.12
   3  -7   4    2.28    0.45
  -4   7  -4    1.93    0.71
  -4   7  -4    3.20    1.26
  -4   7  -4    4.83    1.61
   4  -7   4    3.43    0.79
   4  -7   4    3.28    1.10
   4  -7   4    4.87    1.13
   4  -7   4    4.00    1.33
  -5   7  -4    0.40    0.49
  -5   7  -4    0.87    1.10
  -5   7  -4    0.06    0.81
   5  -7   4   -0.37    0.59
   5  -7   4    1.30    0.92
   5  -7   4    1.41    0.77
  -6   7  -4    5.54    1.57
  -6   7  -4    6.53    1.12
  -6   7  -4    3.50    1.76
   6  -7   4    6.04    2.00
   6  -7   4    8.20    2.24
   6  -7   4    5.60    1.54
  -7   7  -4    3.27    1.56
  -7   7  -4    2.75    1.81
   7  -7   4    1.86    1.24
   7  -7   4    5.05    2.18
  -8   7  -4   -0.33    0.97
  -8   7  -4   -0.63    0.66
   8  -7   4    2.25    1.90
   8  -7   4   -0.58    0.95
   8  -7   4    1.08    1.06
  -9   7  -4    8.81    2.44
  -9   7  -4    8.22    2.87
   9  -7   4   12.88    3.74
   9  -7   4    8.82    2.61
   9  -7   4   11.91    3.67
 -10   7  -4   -0.44    1.15
 -10   7  -4    0.53    2.07
  10  -7   4   -0.51    1.34
  10  -7   4    1.98    1.80
 -11   7  -4    6.56    3.27
 -11   7  -4    2.93    2.93
  11  -7   4    8.14    3.10
  11  -7   4    1.17    2.36
   9   6  -4   -0.65    1.82
   9   6  -4   -0.90    1.57
  -9  -6   4    0.00    1.44
  -9  -6   4    0.03    1.79
   8   6  -4   18.26    4.07
   8   6  -4   15.54    3.71
  -8  -6   4   12.36    3.41
  -8  -6   4   18.24    4.15
   7   6  -4   16.71    3.64
   7   6  -4   13.83    3.06
  -7  -6   4    8.27    2.79
  -7  -6   4    8.70    3.01
   6   6  -4    0.51    0.98
   6   6  -4    0.67    0.91
   6   6  -4    0.43    1.23
  -6  -6   4   -2.46    1.04
  -6  -6   4    0.32    1.38
   5   6  -4    0.02    0.86
   5   6  -4    1.58    0.95
   5   6  -4    1.10    0.94
  -5  -6   4    1.05    1.23
  -5  -6   4    1.72    1.19
   4   6  -4   15.21    2.63
   4   6  -4   17.79    2.89
   4   6  -4   16.03    2.19
  -4  -6   4   17.43    2.92
  -4  -6   4   14.81    2.67
  -4  -6   4   18.22    1.74
   3   6  -4   15.28    2.39
   3   6  -4   16.37    1.12
   3   6  -4   17.35    2.01
   3   6  -4   11.22    2.13
  -3  -6   4   12.00    2.23
  -3  -6   4   16.47    1.14
  -3  -6   4   11.69    2.25
   2   6  -4  115.81    5.52
   2   6  -4  115.89    6.23
   2   6  -4  103.10    6.34
  -2  -6   4  101.12    6.55
  -2  -6   4   99.43    6.61
  -2  -6   4  110.42    5.16
   1   6  -4   95.75    5.39
   1   6  -4   94.51    5.72
   1   6  -4   86.23    5.47
  -1  -6   4   92.61    5.77
  -1  -6   4  106.67    5.42
  -1  -6   4   95.76    5.81
  -1  -6   4   96.64    4.68
   0   6  -4  222.04   10.77
   0   6  -4  232.47   11.42
   0   6  -4  220.99   10.74
   0   6  -4  206.55   11.36
   0  -6   4  220.86   11.56
   0  -6   4  229.14   10.69
   0  -6   4  230.21   11.52
   0  -6   4  219.20   10.73
  -1   6  -4    4.78    0.98
  -1   6  -4    6.63    1.31
  -1   6  -4    8.23    1.23
   1  -6   4    6.30    1.22
   1  -6   4    4.41    0.91
  -2   6  -4   17.94    1.76
  -2   6  -4   18.37    2.29
   2  -6   4   19.76    2.24
   2  -6   4   15.28    2.19
   2  -6   4   14.43    1.61
   2  -6   4   16.34    0.91
  -3   6  -4    0.24    0.33
  -3   6  -4    0.10    0.41
  -3   6  -4   -0.09    0.49
   3  -6   4    0.33    0.48
   3  -6   4   -0.13    0.50
   3  -6   4    0.01    0.37
   3  -6   4    0.21    0.32
  -4   6  -4   15.46    2.54
  -4   6  -4   16.23    2.27
  -4   6  -4   14.13    1.45
   4  -6   4   11.51    2.29
   4  -6   4   16.54    1.86
   4  -6   4   16.29    2.51
  -5   6  -4   -0.22    0.35
  -5   6  -4   -0.01    0.54
  -5   6  -4   -0.37    0.80
   5  -6   4   -0.54    0.53
   5  -6   4   -0.48    0.50
   5  -6   4    0.34    0.78
  -6   6  -4   21.58    1.95
  -6   6  -4   20.38    3.46
  -6   6  -4   22.13    3.04
   6  -6   4   22.87    3.61
   6  -6   4   23.44    3.10
   6  -6   4   25.17    4.14
  -7   6  -4    0.31    1.37
  -7   6  -4    4.51    1.74
   7  -6   4    6.41    1.84
   7  -6   4    2.12    1.91
   7  -6   4    7.45    2.23
  -8   6  -4    0.71    1.59
  -8   6  -4    1.00    1.19
   8  -6   4    1.12    1.28
   8  -6   4    1.53    1.70
   8  -6   4    1.21    1.35
  -9   6  -4   -0.30    1.61
  -9   6  -4    0.30    1.41
   9  -6   4   -0.22    1.11
   9  -6   4    1.72    1.90
 -10   6  -4   16.78    4.45
 -10   6  -4    4.72    2.57
  10  -6   4    5.76    2.87
  10  -6   4    5.70    2.53
 -11   6  -4   -1.48    1.33
 -11   6  -4    0.17    2.38
  11  -6   4   -1.33    2.09
  11  -6   4    1.88    2.18
  10   5  -4    2.60    3.15
  10   5  -4    1.99    2.31
 -10  -5   4   -0.92    1.96
 -10  -5   4    1.86    2.43
   9   5  -4   -2.97    1.53
   9   5  -4    2.14    2.05
  -9  -5   4    6.03    2.65
  -9  -5   4    2.43    1.75
   8   5  -4    3.71    1.91
   8   5  -4    1.93    1.61
  -8  -5   4    0.62    1.73
  -8  -5   4    0.61    1.74
   7   5  -4    5.98    2.28
   7   5  -4    1.77    1.47
  -7  -5   4   -0.56    0.97
  -7  -5   4    4.26    1.92
   6   5  -4    2.21    1.24
   6   5  -4   -0.15    0.76
   6   5  -4   -0.92    0.64
  -6  -5   4   -0.56    0.72
  -6  -5   4    0.68    0.61
  -6  -5   4   -1.13    0.96
   5   5  -4   11.77    2.59
   5   5  -4   13.04    2.67
   5   5  -4   12.59    2.05
  -5  -5   4   17.27    1.71
  -5  -5   4   15.39    2.99
  -5  -5   4   11.85    2.38
  -5  -5   4   22.49    2.47
   4   5  -4    1.42    1.00
   4   5  -4    1.90    0.94
   4   5  -4    2.03    0.91
  -4  -5   4    4.28    1.44
  -4  -5   4    0.69    0.84
  -4  -5   4    2.59    0.81
  -4  -5   4    2.47    0.70
   3   5  -4    1.27    0.75
   3   5  -4    1.70    0.66
   3   5  -4    2.25    0.84
   3   5  -4    0.26    0.74
  -3  -5   4    2.14    0.75
  -3  -5   4    3.88    1.21
  -3  -5   4    1.69    0.42
  -3  -5   4    1.47    0.78
   2   5  -4   51.67    2.55
   2   5  -4   50.82    3.71
   2   5  -4   41.39    3.34
   2   5  -4   55.47    3.40
  -2  -5   4   52.35    3.38
  -2  -5   4   51.42    3.61
  -2  -5   4   45.92    3.61
   1   5  -4   11.09    1.50
   1   5  -4    8.97    1.47
   1   5  -4   10.19    1.38
  -1  -5   4   12.82    1.72
  -1  -5   4   11.71    1.40
  -1  -5   4   12.04    1.75
   0   5  -4   59.98    4.01
   0   5  -4   68.51    3.55
   0   5  -4   62.87    3.90
   0  -5   4   64.00    4.05
   0  -5   4   67.83    4.12
   0  -5   4   67.45    3.53
  -1   5  -4   32.13    2.29
  -1   5  -4   36.41    2.43
  -1   5  -4   30.95    2.54
   1  -5   4   38.78    2.37
   1  -5   4   33.23    2.58
   1  -5   4   37.74    2.74
  -2   5  -4    1.30    0.66
  -2   5  -4    1.00    0.70
  -2   5  -4    4.35    0.72
   2  -5   4    1.99    0.72
   2  -5   4    3.62    0.53
   2  -5   4    2.80    0.91
   2  -5   4    3.73    0.64
  -3   5  -4   40.05    3.25
  -3   5  -4   51.66    2.66
  -3   5  -4   53.01    3.89
   3  -5   4   41.36    3.37
   3  -5   4   48.16    3.77
   3  -5   4   42.77    2.64
   3  -5   4   42.88    2.80
  -4   5  -4   45.87    2.53
  -4   5  -4   44.42    2.99
  -4   5  -4   49.33    4.75
  -4   5  -4   39.01    3.26
   4  -5   4   43.37    4.53
   4  -5   4   43.49    3.12
   4  -5   4   44.59    4.39
  -5   5  -4   12.74    1.23
  -5   5  -4   12.95    2.09
  -5   5  -4    8.69    2.13
   5  -5   4   14.23    2.11
   5  -5   4   13.74    2.71
   5  -5   4    8.43    2.12
  -6   5  -4   50.25    4.09
  -6   5  -4   52.20    3.10
  -6   5  -4   52.36    5.72
   6  -5   4   66.00    6.16
   6  -5   4   48.91    5.96
   6  -5   4   54.32    5.08
  -7   5  -4    0.61    1.04
  -7   5  -4    0.82    1.39
   7  -5   4   -0.88    0.66
   7  -5   4   -0.65    0.87
   7  -5   4    0.33    1.01
  -8   5  -4    0.74    1.00
  -8   5  -4    1.20    1.68
   8  -5   4   -0.03    1.28
   8  -5   4    0.79    1.25
  -9   5  -4    3.81    2.38
  -9   5  -4    3.05    2.20
   9  -5   4    1.70    1.70
   9  -5   4    4.11    2.65
 -10   5  -4   -0.26    1.98
 -10   5  -4    0.78    1.50
  10  -5   4    1.55    2.28
  10  -5   4   -0.06    1.65
 -11   5  -4    2.12    2.40
 -11   5  -4    0.74    2.35
  11  -5   4    1.40    2.29
  11  -5   4   -0.24    2.04
  10   4  -4   -1.74    2.00
  10   4  -4    2.46    2.53
 -10  -4   4   -0.37    1.87
 -10  -4   4   -2.33    1.73
   9   4  -4   -1.81    1.66
   9   4  -4   -0.70    1.36
  -9  -4   4    0.20    1.11
  -9  -4   4    1.52    1.64
   8   4  -4    0.34    1.66
   8   4  -4    0.61    1.01
  -8  -4   4   -1.43    1.37
  -8  -4   4   -0.11    1.52
   7   4  -4   19.77    3.60
   7   4  -4   18.03    3.52
   7   4  -4   21.40    2.98
  -7  -4   4   14.51    3.10
  -7  -4   4   13.25    3.04
   6   4  -4   17.71    3.46
   6   4  -4   37.87    4.65
   6   4  -4   39.39    3.94
  -6  -4   4   28.05    2.72
  -6  -4   4   32.99    4.22
[truncated: 901,805 more chars]
