# Supplementary material for: Ambiphilic boron in 1,4,2,5-diazadiborinine
Source: Nat Commun. 2016 Jun 9;7:11871. doi: 10.1038/ncomms11871 (PMC4906229; doi:10.1038/ncomms11871)
Supplement: Supplementary Data 7 — Crystallographic information for compound 7 [file ncomms11871-s8.cif]

data_global
_audit_creation_method                  'APEX2 v2014.9-0'

_publ_requested_journal                 ?

_publ_contact_author_name               ?
_publ_contact_author_address            
;
;
_publ_contact_author_email              ?
_publ_contact_author_fax                ?
_publ_contact_author_phone              ?

_publ_section_title                     
;
;
_publ_section_abstract                  
;
;
_publ_section_references                
;
;
_publ_section_comment                   
;
;

data_I
_chemical_name_systematic               ?
_chemical_name_common                   ?
_chemical_formula_moiety                ?
_chemical_formula_sum                   'C21 H20 B2 N4 O2'
_chemical_formula_iupac                 ?
_chemical_formula_weight                382.03
_chemical_absolute_configuration        ?

_chemical_melting_point                 ?

_space_group_crystal_system             orthorhombic
_space_group_name_H-M_alt               'P n a 21'
_space_group_name_Hall                  'P 2c -2n'
loop_
    _space_group_symop_operation_xyz
    'x, y, z'
    '-x, -y, z+1/2'
    'x+1/2, -y+1/2, z'
    '-x+1/2, y+1/2, z+1/2'

_cell_length_a                          15.071(5)
_cell_length_b                          8.378(3)
_cell_length_c                          14.966(5)
_cell_angle_alpha                       90
_cell_angle_beta                        90
_cell_angle_gamma                       90
_cell_volume                            1889.7(11)
_cell_formula_units_Z                   4
_cell_measurement_reflns_used           1431
_cell_measurement_theta_min             2.7031
_cell_measurement_theta_max             18.7588
_cell_measurement_temperature           103.(2)

_exptl_crystal_description              plate
_exptl_crystal_colour                   colourless
_exptl_crystal_size_max                 0.230
_exptl_crystal_size_mid                 0.220
_exptl_crystal_size_min                 0.060
_exptl_crystal_density_diffrn           1.343
_exptl_crystal_density_meas             ?
_exptl_crystal_density_method           'not measured'
_exptl_crystal_F_000                    800

_exptl_absorpt_coefficient_mu           0.087
_exptl_absorpt_correction_type          multi-scan
_exptl_absorpt_process_details          'SADABS V2014/4 (Bruker AXS Inc.)'
_exptl_absorpt_correction_T_min         0.78
_exptl_absorpt_correction_T_max         1.00

_exptl_special_details                  
;
; 

_diffrn_ambient_temperature             103.(2)

_diffrn_source                          'fine-focus sealed tube'
_diffrn_source_type                     ?

_diffrn_radiation_type                  MoK\a
_diffrn_radiation_wavelength            0.71073
_diffrn_radiation_monochromator         'graphite'
_diffrn_measurement_device_type         'CCD area detector'
_diffrn_measurement_method              'phi and omega scans'
_diffrn_detector_area_resol_mean        8.3333
_diffrn_reflns_number                   13022
_diffrn_reflns_av_R_equivalents         0.1858
_diffrn_reflns_av_unetI/netI            0.2261
_diffrn_reflns_theta_min                2.72
_diffrn_reflns_theta_max                25.10
_diffrn_reflns_theta_full               25.10
_diffrn_measured_fraction_theta_max     0.998
_diffrn_measured_fraction_theta_full    0.998
_diffrn_reflns_limit_h_min              -17
_diffrn_reflns_limit_h_max              17
_diffrn_reflns_limit_k_min              -9
_diffrn_reflns_limit_k_max              9
_diffrn_reflns_limit_l_min              -17
_diffrn_reflns_limit_l_max              17

_refine_special_details                 
;
;

_reflns_number_total                    3319
_reflns_number_gt                       1505
_reflns_threshold_expression            'I > 2\s(I)'

_refine_ls_structure_factor_coef        Fsqd
_refine_ls_matrix_type                  full
_refine_ls_R_factor_all                 0.2159
_refine_ls_R_factor_gt                  0.0847
_refine_ls_wR_factor_gt                 0.1460
_refine_ls_wR_factor_ref                0.1894
_refine_ls_goodness_of_fit_ref          1.013
_refine_ls_restrained_S_all             0.971
_refine_ls_number_reflns                3319
_refine_ls_number_parameters            292
_refine_ls_number_restraints            390
_refine_ls_number_constraints           ?
_refine_ls_hydrogen_treatment           constr
_refine_ls_weighting_scheme             calc
_refine_ls_weighting_details            
    'w=1/[\s^2^(Fo^2^)+(0.0625P)^2^] where P=(Fo^2^+2Fc^2^)/3'

_atom_sites_solution_hydrogens          geom
_atom_sites_solution_primary            ?
_atom_sites_solution_secondary          ?

_refine_ls_shift/su_max                 0.000
_refine_ls_shift/su_mean                0.000
_refine_diff_density_max                0.255
_refine_diff_density_min                -0.273
_refine_ls_extinction_method            none
_refine_ls_extinction_coef              ?
_refine_ls_abs_structure_details        
;
Flack x determined using 441 quotients [(I+)-(I-)]/[(I+)+(I-)]
(Parsons, Flack and Wagner, Acta Cryst. B69 (2013) 249-259).
;
_refine_ls_abs_structure_Flack          -1.2(10)

loop_
    _atom_type_symbol
    _atom_type_description
    _atom_type_scat_dispersion_real
    _atom_type_scat_dispersion_imag
    _atom_type_scat_source
    C C 0.0033 0.0016 'International Tables Vol C Tables 4.2.6.8 and 6.1.1.4'
    H H 0.0000 0.0000 'International Tables Vol C Tables 4.2.6.8 and 6.1.1.4'
    B B 0.0013 0.0007 'International Tables Vol C Tables 4.2.6.8 and 6.1.1.4'
    N N 0.0061 0.0033 'International Tables Vol C Tables 4.2.6.8 and 6.1.1.4'
    O O 0.0106 0.0060 'International Tables Vol C Tables 4.2.6.8 and 6.1.1.4'

_computing_data_collection              'APEX2 (Bruker AXS Inc., 2014)'
_computing_cell_refinement              'SAINT V8.34A (Bruker AXS Inc., 2013)'
_computing_data_reduction               'SAINT V8.34A (Bruker AXS Inc., 2013)'
_computing_structure_solution           'SHELXT (Bruker AXS Inc., 2014)'
_computing_structure_refinement         'SHELXL-2014/6 (Sheldrick, 2014)'
_computing_molecular_graphics           'XP (Bruker AXS Inc., 2014)'
_computing_publication_material         'APEX2 (Bruker AXS Inc., 2014)'

loop_
    _atom_site_type_symbol
    _atom_site_label
    _atom_site_fract_x
    _atom_site_fract_y
    _atom_site_fract_z
    _atom_site_U_iso_or_equiv
    _atom_site_adp_type
    _atom_site_calc_flag
    _atom_site_refinement_flags_adp
    _atom_site_refinement_flags_occupancy
    _atom_site_refinement_flags_posn
    _atom_site_occupancy
    _atom_site_disorder_assembly
    _atom_site_disorder_group
    B B1 0.6516(9) 0.7413(14) 0.4110(8) 0.033(3) Uani d U . D 1.0 . .
    B B2 0.6814(9) 0.7422(13) 0.5928(8) 0.030(3) Uani d U . D 1.0 . .
    C C1 0.6375(7) 0.7532(12) 0.3066(7) 0.034(3) Uani d U . . 1.0 . .
    C C2 0.5698(7) 0.8420(12) 0.2683(7) 0.036(3) Uani d U . . 1.0 . .
    H H2 0.5294 0.8964 0.3063 0.043 Uiso calc U . R 1.0 . .
    C C3 0.5587(8) 0.8546(13) 0.1762(7) 0.045(3) Uani d U . . 1.0 . .
    H H3 0.5118 0.9172 0.1523 0.054 Uiso calc U . R 1.0 . .
    C C4 0.6166(8) 0.7750(13) 0.1196(8) 0.047(3) Uani d U . . 1.0 . .
    H H4 0.6103 0.7842 0.0566 0.056 Uiso calc U . R 1.0 . .
    C C5 0.6831(8) 0.6825(13) 0.1554(9) 0.051(3) Uani d U . . 1.0 . .
    H H5 0.723 0.628 0.1169 0.061 Uiso calc U . R 1.0 . .
    C C6 0.6921(7) 0.6684(12) 0.2472(8) 0.040(3) Uani d U . . 1.0 . .
    H H6 0.7365 0.5996 0.2706 0.048 Uiso calc U . R 1.0 . .
    C C7 0.6255(6) 0.5810(10) 0.4647(7) 0.026(2) Uani d U . . 1.0 . .
    C C8 0.5515(7) 0.3848(12) 0.3590(7) 0.042(3) Uani d U . . 1.0 . .
    H H8A 0.4873 0.4041 0.3592 0.063 Uiso calc U . R 1.0 . .
    H H8B 0.5628 0.2705 0.351 0.063 Uiso calc U . R 1.0 . .
    H H8C 0.5788 0.4444 0.3098 0.063 Uiso calc U . R 1.0 . .
    C C9 0.5854(7) 0.3461(11) 0.5228(8) 0.035(3) Uani d U . . 1.0 . .
    H H9 0.563 0.2405 0.528 0.042 Uiso calc U . R 1.0 . .
    C C10 0.6185(7) 0.4355(12) 0.5872(7) 0.034(3) Uani d U . . 1.0 . .
    H H10 0.6238 0.4046 0.648 0.04 Uiso calc U . R 1.0 . .
    C C11 0.7695(7) 0.7657(10) 0.5300(7) 0.031(2) Uani d U . . 1.0 . .
    C C12 0.9076(7) 0.8055(13) 0.6208(7) 0.041(3) Uani d U . . 1.0 . .
    H H12A 0.9433 0.9033 0.6209 0.062 Uiso calc U . R 1.0 . .
    H H12B 0.9468 0.7126 0.626 0.062 Uiso calc U . R 1.0 . .
    H H12C 0.8664 0.8073 0.6714 0.062 Uiso calc U . R 1.0 . .
    C C13 0.8945(8) 0.8122(11) 0.4540(8) 0.042(3) Uani d U . . 1.0 . .
    H H13 0.9553 0.8308 0.4411 0.05 Uiso calc U . R 1.0 . .
    C C14 0.8287(8) 0.7973(13) 0.3943(9) 0.044(3) Uani d U . . 1.0 . .
    H H14 0.834 0.8061 0.3313 0.053 Uiso calc U . R 1.0 . .
    C C16 0.6918(7) 0.7401(11) 0.6988(7) 0.030(2) Uani d U . . 1.0 . .
    C C17 0.6437(6) 0.8468(12) 0.7525(7) 0.030(3) Uani d U . . 1.0 . .
    H H17 0.6035 0.9191 0.7251 0.036 Uiso calc U . R 1.0 . .
    C C18 0.6534(7) 0.8492(13) 0.8442(8) 0.038(3) Uani d U . . 1.0 . .
    H H18 0.6188 0.9201 0.8794 0.046 Uiso calc U . R 1.0 . .
    C C19 0.7136(7) 0.7478(12) 0.8844(7) 0.039(3) Uani d U . . 1.0 . .
    H H19 0.7221 0.7518 0.9472 0.047 Uiso calc U . R 1.0 . .
    C C20 0.7615(7) 0.6406(13) 0.8336(7) 0.039(3) Uani d U . . 1.0 . .
    H H20 0.8031 0.5711 0.8613 0.047 Uiso calc U . R 1.0 . .
    C C21 0.7487(7) 0.6352(11) 0.7424(7) 0.034(3) Uani d U . . 1.0 . .
    H H21 0.7796 0.5573 0.7084 0.041 Uiso calc U . R 1.0 . .
    C C15 0.5997(14) 0.877(2) 0.4795(11) 0.029(3) Uani d U P D 0.711(11) A 1
    O O1 0.6193(10) 0.8713(15) 0.5685(6) 0.028(3) Uani d U P D 0.711(11) A 1
    O O2 0.5459(6) 0.9850(9) 0.4581(6) 0.033(3) Uani d U P D 0.711(11) A 1
    C C15A 0.616(4) 0.876(5) 0.536(2) 0.028(4) Uani d U P D 0.289(11) A 2
    O O1A 0.605(2) 0.866(4) 0.4463(17) 0.030(4) Uani d U P D 0.289(11) A 2
    O O2A 0.5835(15) 0.993(3) 0.5717(14) 0.029(5) Uani d U P D 0.289(11) A 2
    N N1 0.5900(5) 0.4383(9) 0.4452(6) 0.032(2) Uani d U . . 1.0 . .
    N N2 0.6440(5) 0.5812(8) 0.5524(5) 0.0251(19) Uani d U . . 1.0 . .
    N N3 0.7519(6) 0.7668(8) 0.4414(6) 0.034(2) Uani d U . . 1.0 . .
    N N4 0.8574(6) 0.7955(8) 0.5372(6) 0.033(2) Uani d U . . 1.0 . .

loop_
    _atom_site_aniso_label
    _atom_site_aniso_U_11
    _atom_site_aniso_U_22
    _atom_site_aniso_U_33
    _atom_site_aniso_U_12
    _atom_site_aniso_U_13
    _atom_site_aniso_U_23
    B1 0.033(6) 0.030(5) 0.036(5) -0.007(4) 0.000(4) 0.007(4)
    B2 0.026(6) 0.026(5) 0.037(5) -0.003(4) -0.001(4) 0.003(4)
    C1 0.031(6) 0.030(6) 0.042(5) -0.011(5) 0.003(4) 0.006(4)
    C2 0.032(6) 0.046(6) 0.030(6) 0.002(5) 0.000(4) -0.007(5)
    C3 0.048(7) 0.051(7) 0.035(6) -0.003(6) -0.003(5) -0.006(5)
    C4 0.050(8) 0.055(7) 0.035(6) -0.007(6) 0.002(5) -0.011(5)
    C5 0.052(8) 0.046(7) 0.055(6) -0.012(6) 0.008(5) -0.008(6)
    C6 0.036(7) 0.034(6) 0.049(6) -0.007(5) 0.002(5) 0.001(5)
    C7 0.019(5) 0.022(4) 0.037(5) -0.003(4) 0.005(4) 0.002(4)
    C8 0.042(8) 0.040(6) 0.043(6) -0.006(5) 0.000(5) 0.001(5)
    C9 0.036(7) 0.023(4) 0.047(6) -0.006(5) 0.013(5) 0.000(5)
    C10 0.042(7) 0.020(5) 0.039(6) 0.001(5) 0.012(5) 0.004(4)
    C11 0.028(5) 0.020(5) 0.044(5) -0.001(4) 0.000(4) 0.003(5)
    C12 0.034(7) 0.039(7) 0.051(7) -0.004(5) 0.000(5) 0.000(5)
    C13 0.036(6) 0.034(6) 0.055(6) -0.003(5) 0.009(5) 0.003(6)
    C14 0.030(6) 0.044(7) 0.058(6) -0.008(5) 0.008(5) 0.014(5)
    C16 0.032(6) 0.019(5) 0.039(5) 0.001(4) 0.004(4) 0.002(4)
    C17 0.031(6) 0.023(5) 0.037(5) -0.002(4) 0.002(4) 0.003(4)
    C18 0.039(7) 0.037(6) 0.039(6) 0.003(5) 0.011(5) 0.006(5)
    C19 0.030(7) 0.042(6) 0.044(6) -0.005(5) 0.000(5) 0.015(5)
    C20 0.038(7) 0.034(6) 0.044(6) 0.002(5) 0.001(5) 0.014(5)
    C21 0.038(6) 0.022(5) 0.043(6) -0.003(4) 0.001(5) 0.005(5)
    C15 0.031(6) 0.026(5) 0.031(6) -0.009(4) -0.001(5) 0.009(5)
    O1 0.033(5) 0.024(4) 0.029(6) -0.002(4) 0.000(5) 0.004(4)
    O2 0.044(6) 0.026(5) 0.030(6) 0.006(4) -0.001(5) 0.000(4)
    C15A 0.028(7) 0.022(6) 0.033(7) -0.003(6) 0.000(6) 0.004(6)
    O1A 0.031(7) 0.028(6) 0.033(7) -0.009(5) -0.001(6) 0.005(6)
    O2A 0.037(10) 0.020(8) 0.030(9) 0.002(7) 0.001(8) 0.004(7)
    N1 0.033(5) 0.025(4) 0.039(5) -0.003(4) 0.005(4) -0.002(4)
    N2 0.026(5) 0.019(4) 0.030(4) 0.000(3) 0.002(4) 0.001(3)
    N3 0.032(4) 0.028(5) 0.042(5) -0.007(3) 0.003(3) 0.009(4)
    N4 0.027(4) 0.023(4) 0.050(5) 0.000(4) -0.002(4) 0.001(4)

_geom_special_details                   
;
All esds (except the esd in the dihedral angle between two l.s. planes)
are estimated using the full covariance matrix.  The cell esds are taken
into account individually in the estimation of esds in distances, angles
and torsion angles; correlations between esds in cell parameters are only
used when they are defined by crystal symmetry.  An approximate (isotropic)
treatment of cell esds is used for estimating esds involving l.s. planes.
;

loop_
    _geom_bond_atom_site_label_1
    _geom_bond_atom_site_label_2
    _geom_bond_site_symmetry_2
    _geom_bond_distance
    _geom_bond_publ_flag
    B1 O1A . 1.36(2) ?
    B1 C1 . 1.581(15) ?
    B1 N3 . 1.592(14) ?
    B1 C7 . 1.614(14) ?
    B1 C15 . 1.72(2) ?
    B2 O1 . 1.475(15) ?
    B2 N2 . 1.583(14) ?
    B2 C16 . 1.594(14) ?
    B2 C11 . 1.639(15) ?
    B2 C15A . 1.72(3) ?
    C1 C2 . 1.387(13) ?
    C1 C6 . 1.405(14) ?
    C2 C3 . 1.392(14) ?
    C3 C4 . 1.387(14) ?
    C4 C5 . 1.375(15) ?
    C5 C6 . 1.386(15) ?
    C7 N2 . 1.341(11) ?
    C7 N1 . 1.342(10) ?
    C8 N1 . 1.484(12) ?
    C9 C10 . 1.319(13) ?
    C9 N1 . 1.396(12) ?
    C10 N2 . 1.382(11) ?
    C11 N3 . 1.353(12) ?
    C11 N4 . 1.353(11) ?
    C12 N4 . 1.464(12) ?
    C13 C14 . 1.340(15) ?
    C13 N4 . 1.372(13) ?
    C14 N3 . 1.379(12) ?
    C16 C21 . 1.391(13) ?
    C16 C17 . 1.403(12) ?
    C17 C18 . 1.380(14) ?
    C18 C19 . 1.381(14) ?
    C19 C20 . 1.380(14) ?
    C20 C21 . 1.379(13) ?
    C15 O2 . 1.254(17) ?
    C15 O1 . 1.366(15) ?
    C15A O2A . 1.22(3) ?
    C15A O1A . 1.36(2) ?

loop_
    _geom_angle_atom_site_label_1
    _geom_angle_atom_site_label_2
    _geom_angle_atom_site_label_3
    _geom_angle_site_symmetry_1
    _geom_angle_site_symmetry_3
    _geom_angle
    _geom_angle_publ_flag
    O1A B1 C1 . . 105.4(15) ?
    O1A B1 N3 . . 106.0(16) ?
    C1 B1 N3 . . 113.7(9) ?
    O1A B1 C7 . . 108.6(16) ?
    C1 B1 C7 . . 120.8(9) ?
    N3 B1 C7 . . 101.6(8) ?
    C1 B1 C15 . . 119.1(11) ?
    N3 B1 C15 . . 99.9(10) ?
    C7 B1 C15 . . 98.3(10) ?
    O1 B2 N2 . . 107.7(10) ?
    O1 B2 C16 . . 108.4(9) ?
    N2 B2 C16 . . 114.0(8) ?
    O1 B2 C11 . . 106.5(9) ?
    N2 B2 C11 . . 99.8(8) ?
    C16 B2 C11 . . 119.5(9) ?
    N2 B2 C15A . . 99.5(18) ?
    C16 B2 C15A . . 123.8(14) ?
    C11 B2 C15A . . 96.(2) ?
    C2 C1 C6 . . 116.2(10) ?
    C2 C1 B1 . . 122.8(10) ?
    C6 C1 B1 . . 121.0(10) ?
    C1 C2 C3 . . 122.6(11) ?
    C4 C3 C2 . . 119.5(12) ?
    C5 C4 C3 . . 119.4(12) ?
    C4 C5 C6 . . 120.4(12) ?
    C5 C6 C1 . . 121.7(11) ?
    N2 C7 N1 . . 107.3(9) ?
    N2 C7 B1 . . 115.8(9) ?
    N1 C7 B1 . . 136.9(10) ?
    C10 C9 N1 . . 106.0(8) ?
    C9 C10 N2 . . 109.3(9) ?
    N3 C11 N4 . . 105.6(9) ?
    N3 C11 B2 . . 113.9(9) ?
    N4 C11 B2 . . 140.3(10) ?
    C14 C13 N4 . . 107.1(10) ?
    C13 C14 N3 . . 107.3(11) ?
    C21 C16 C17 . . 116.9(10) ?
    C21 C16 B2 . . 122.3(10) ?
    C17 C16 B2 . . 120.8(9) ?
    C18 C17 C16 . . 121.6(10) ?
    C17 C18 C19 . . 119.6(11) ?
    C20 C19 C18 . . 120.3(11) ?
    C21 C20 C19 . . 119.5(11) ?
    C20 C21 C16 . . 122.0(10) ?
    O2 C15 O1 . . 114.6(16) ?
    O2 C15 B1 . . 128.2(13) ?
    O1 C15 B1 . . 117.2(15) ?
    C15 O1 B2 . . 113.9(13) ?
    O2A C15A O1A . . 116.(3) ?
    O2A C15A B2 . . 123.(2) ?
    O1A C15A B2 . . 121.(3) ?
    C15A O1A B1 . . 112.(3) ?
    C7 N1 C9 . . 109.3(9) ?
    C7 N1 C8 . . 127.9(9) ?
    C9 N1 C8 . . 122.4(8) ?
    C7 N2 C10 . . 108.1(8) ?
    C7 N2 B2 . . 116.7(8) ?
    C10 N2 B2 . . 135.1(8) ?
    C11 N3 C14 . . 109.7(10) ?
    C11 N3 B1 . . 117.7(8) ?
    C14 N3 B1 . . 132.5(9) ?
    C11 N4 C13 . . 110.2(10) ?
    C11 N4 C12 . . 125.8(9) ?
    C13 N4 C12 . . 124.0(9) ?

_shelx_res_file                         
;
TITL rei295s in Pna2(1)
CELL 0.71073  15.07070   8.37800  14.96580  90.0000  90.0000  90.0000
ZERR    4.00   0.00520   0.00270   0.00530   0.0000   0.0000   0.0000
LATT -1
SYMM -X, -Y, 1/2+Z
SYMM 1/2+X, 1/2-Y, Z
SYMM 1/2-X, 1/2+Y, 1/2+Z
SFAC C  H  B  N  O
UNIT 84  80  8  16  8
L.S. 8
ACTA
BOND
rigu
omit 2 0 0
simu 0.01 c15 > O2a
sadi b1 c15 b2 c15a
sadi b2 o1 b1 o1a
FMAP 2
PLAN 5
SIZE 0.060 0.220 0.230
TEMP -170
WGHT    0.062500
FVAR       0.16487   0.71091
B1    3    0.651607    0.741350    0.411011    11.00000    0.03326    0.03027 =
         0.03572    0.00655    0.00031   -0.00714
B2    3    0.681393    0.742232    0.592845    11.00000    0.02649    0.02578 =
         0.03670    0.00347   -0.00088   -0.00270
C1    1    0.637466    0.753247    0.306576    11.00000    0.03112    0.03037 =
         0.04151    0.00607    0.00296   -0.01067
C2    1    0.569776    0.842029    0.268256    11.00000    0.03162    0.04583 =
         0.03006   -0.00699    0.00006    0.00209
AFIX  43
H2    2    0.529390    0.896408    0.306319    11.00000   -1.20000
AFIX   0
C3    1    0.558704    0.854568    0.176176    11.00000    0.04807    0.05082 =
         0.03507   -0.00631   -0.00312   -0.00336
AFIX  43
H3    2    0.511829    0.917227    0.152282    11.00000   -1.20000
AFIX   0
C4    1    0.616569    0.774964    0.119571    11.00000    0.05021    0.05541 =
         0.03474   -0.01085    0.00152   -0.00665
AFIX  43
H4    2    0.610330    0.784201    0.056617    11.00000   -1.20000
AFIX   0
C5    1    0.683056    0.682543    0.155373    11.00000    0.05249    0.04557 =
         0.05514   -0.00833    0.00770   -0.01194
AFIX  43
H5    2    0.723018    0.628006    0.116930    11.00000   -1.20000
AFIX   0
C6    1    0.692143    0.668443    0.247207    11.00000    0.03597    0.03441 =
         0.04896    0.00115    0.00212   -0.00737
AFIX  43
H6    2    0.736519    0.599610    0.270609    11.00000   -1.20000
AFIX   0
C7    1    0.625516    0.580981    0.464719    11.00000    0.01877    0.02201 =
         0.03736    0.00201    0.00466   -0.00321
C8    1    0.551465    0.384792    0.358968    11.00000    0.04236    0.04033 =
         0.04275    0.00100    0.00042   -0.00560
AFIX 137
H8A   2    0.487332    0.404115    0.359194    11.00000   -1.50000
H8B   2    0.562772    0.270493    0.350958    11.00000   -1.50000
H8C   2    0.578826    0.444440    0.309837    11.00000   -1.50000
AFIX   0
C9    1    0.585420    0.346100    0.522752    11.00000    0.03557    0.02253 =
         0.04721   -0.00039    0.01264   -0.00622
AFIX  43
H9    2    0.563049    0.240511    0.528043    11.00000   -1.20000
AFIX   0
C10   1    0.618460    0.435518    0.587191    11.00000    0.04190    0.02024 =
         0.03888    0.00364    0.01154    0.00092
AFIX  43
H10   2    0.623839    0.404628    0.648028    11.00000   -1.20000
AFIX   0
C11   1    0.769477    0.765703    0.530028    11.00000    0.02789    0.02030 =
         0.04400    0.00325   -0.00021   -0.00110
C12   1    0.907628    0.805506    0.620801    11.00000    0.03447    0.03881 =
         0.05061    0.00007   -0.00027   -0.00411
AFIX 137
H12A  2    0.943304    0.903302    0.620936    11.00000   -1.50000
H12B  2    0.946804    0.712602    0.625970    11.00000   -1.50000
H12C  2    0.866393    0.807321    0.671424    11.00000   -1.50000
AFIX   0
C13   1    0.894488    0.812171    0.454018    11.00000    0.03612    0.03404 =
         0.05506    0.00333    0.00903   -0.00288
AFIX  43
H13   2    0.955339    0.830778    0.441134    11.00000   -1.20000
AFIX   0
C14   1    0.828709    0.797278    0.394330    11.00000    0.03004    0.04441 =
         0.05806    0.01360    0.00821   -0.00767
AFIX  43
H14   2    0.834023    0.806085    0.331270    11.00000   -1.20000
AFIX   0
C16   1    0.691831    0.740135    0.698823    11.00000    0.03153    0.01872 =
         0.03949    0.00207    0.00351    0.00128
C17   1    0.643706    0.846778    0.752498    11.00000    0.03077    0.02281 =
         0.03653    0.00339    0.00167   -0.00152
AFIX  43
H17   2    0.603501    0.919058    0.725057    11.00000   -1.20000
AFIX   0
C18   1    0.653385    0.849166    0.844183    11.00000    0.03890    0.03719 =
         0.03941    0.00606    0.01085    0.00253
AFIX  43
H18   2    0.618833    0.920082    0.879436    11.00000   -1.20000
AFIX   0
C19   1    0.713647    0.747754    0.884356    11.00000    0.02993    0.04209 =
         0.04448    0.01478   -0.00002   -0.00512
AFIX  43
H19   2    0.722149    0.751784    0.947214    11.00000   -1.20000
AFIX   0
C20   1    0.761547    0.640629    0.833592    11.00000    0.03804    0.03421 =
         0.04445    0.01392    0.00078    0.00193
AFIX  43
H20   2    0.803096    0.571135    0.861257    11.00000   -1.20000
AFIX   0
C21   1    0.748688    0.635155    0.742448    11.00000    0.03829    0.02171 =
         0.04346    0.00489    0.00118   -0.00259
AFIX  43
H21   2    0.779612    0.557288    0.708394    11.00000   -1.20000
AFIX   0
part 1 21
C15   1    0.599713    0.877461    0.479483    21.00000    0.03054    0.02555 =
         0.03101    0.00938   -0.00088   -0.00914
O1    5    0.619301    0.871267    0.568512    21.00000    0.03254    0.02399 =
         0.02864    0.00397    0.00016   -0.00205
O2    5    0.545885    0.984997    0.458095    21.00000    0.04376    0.02601 =
         0.03016    0.00023   -0.00102    0.00571
part 2 -21
same C15 > O2
C15A  1    0.616237    0.876225    0.536061   -21.00000    0.02829    0.02172 =
         0.03281    0.00397   -0.00019   -0.00339
O1A   5    0.605039    0.866002    0.446265   -21.00000    0.03051    0.02801 =
         0.03292    0.00468   -0.00053   -0.00934
O2A   5    0.583508    0.992530    0.571715   -21.00000    0.03739    0.01984 =
         0.03016    0.00427    0.00100    0.00225
part 0
N1    4    0.590028    0.438290    0.445156    11.00000    0.03267    0.02523 =
         0.03903   -0.00212    0.00477   -0.00274
N2    4    0.644027    0.581153    0.552369    11.00000    0.02617    0.01941 =
         0.02968    0.00122    0.00249   -0.00005
N3    4    0.751873    0.766801    0.441399    11.00000    0.03166    0.02841 =
         0.04206    0.00946    0.00325   -0.00742
N4    4    0.857406    0.795485    0.537249    11.00000    0.02705    0.02300 =
         0.05008    0.00067   -0.00200    0.00032
HKLF 4

REM  rei295s in Pna2(1)
REM R1 =  0.0847 for    1505 Fo > 4sig(Fo)  and  0.2159 for all    3319 data
REM    292 parameters refined using    390 restraints

END

WGHT      0.0624      0.0000

REM Highest difference peak  0.255,  deepest hole -0.273,  1-sigma level  0.066
Q1    1   0.7938  0.3841  0.6877  11.00000  0.05    0.26
Q2    1   0.7463  0.4713  0.1304  11.00000  0.05    0.25
Q3    1   0.7021  0.5030  0.8485  11.00000  0.05    0.23
Q4    1   0.6242  0.9340  0.2012  11.00000  0.05    0.23
Q5    1   0.6345  0.5232  0.2649  11.00000  0.05    0.22
;
_shelx_res_checksum                     45513

_shelx_hkl_file                         
;
   0   1   0   -1.27    0.30
   0  -1   0   -1.53    0.21
   0  -1   0   -0.93    0.16
   0  -1   0   -1.04    0.38
   0  -2   0  850.10   44.20
   0   2   0  867.95   43.73
   0   2   0  749.26   44.17
   0  -2   0  909.24   44.31
   0  -2   0  879.54   43.68
   0  -3   0    0.14    1.16
   0  -3   0    0.55    0.51
   0   3   0    0.96    1.32
   0   3   0   -0.19    0.61
   0  -3   0   -0.27    0.99
   0  -4   0    4.08    0.75
   0   4   0    5.85    1.89
   0  -4   0    2.33    1.44
   0   4   0    4.02    0.92
   0  -4   0    4.92    0.89
   0  -5   0    0.47    0.69
   0  -5   0   -0.39    0.51
   0  -5   0   -0.28    1.61
   0   5   0   -0.79    2.06
   0  -6   0    6.65    0.96
   0  -6   0    5.89    2.59
   0   6   0    5.14    2.69
   0  -6   0    6.42    0.87
   0  -7   0    1.26    2.52
   0   7   0   -0.74    2.24
   0  -8   0    9.81    3.58
   0   8   0   14.94    4.22
   0   9   0    3.31    3.47
   0  -9   0    1.92    3.36
   0   1  -1  289.24   14.63
   0   1   1  253.89   14.70
   0  -1  -1  295.92   14.84
   0  -1   1  278.60   14.42
   0  -1  -1  265.81   14.59
   0  -1   1  290.86   14.62
   0   1   1  285.22   14.55
   0  -2  -1    0.73    0.83
   0  -2  -1   -0.36    1.03
   0   2   1    0.42    1.14
   0   2   1   -0.02    0.81
   0  -2  -1   -0.84    0.55
   0   3   1   91.24    5.82
   0   3  -1   92.84    5.86
   0   3   1   90.83    6.04
   0  -3  -1   89.85    5.18
   0   3  -1   90.73    4.85
   0  -3   1   90.30    5.74
   0  -3   1   89.47    4.75
   0  -3  -1   94.18    6.02
   0  -3  -1   86.79    5.85
   0  -4  -1   -0.40    0.78
   0  -4  -1    0.33    1.22
   0  -4   1    0.25    0.32
   0  -4  -1    0.38    0.75
   0  -4   1   -0.45    1.20
   0   4  -1   -0.59    0.49
   0   4  -1    0.07    1.45
   0   4   1   -0.80    1.38
   0  -4   1   -1.47    1.05
   0   5   1   14.42    3.27
   0   5  -1   19.31    3.45
   0  -5  -1   21.75    1.91
   0  -5  -1   20.14    2.10
   0  -5   1   16.65    2.94
   0  -5  -1   13.94    2.81
   0   6  -1    1.11    2.10
   0  -6  -1    0.76    1.91
   0  -6   1    0.74    1.93
   0  -6  -1   -0.18    0.99
   0   6   1    0.69    2.32
   0  -6  -1    0.09    0.90
   0   7   1   15.98    3.98
   0   7  -1   14.91    3.82
   0  -7   1   16.71    3.59
   0  -7  -1   12.52    2.14
   0  -7  -1   10.78    3.31
   0  -7  -1   12.98    1.63
   0   8  -1    2.98    2.88
   0  -8   1    0.72    2.79
   0   8   1    2.86    2.94
   0  -8  -1    5.42    3.34
   0   9   1    7.05    3.70
   0   9  -1   11.29    3.95
   0  -9   1   18.05    4.58
   0  -9  -1   -1.04    3.26
   0   0   2  241.23   11.51
   0   0  -2  192.78   11.43
   0   0   2  215.12   11.49
   0   1   2    0.42    0.58
   0  -1  -2    0.58    0.59
   0   1   2    0.00    0.60
   0  -1   2   -0.05    0.44
   0  -1  -2    1.10    0.64
   0  -1  -2    0.64    0.52
   0  -1  -2   -1.21    0.52
   0  -1  -2    0.50    0.68
   0   1   2   -0.88    0.73
   0  -2  -2    9.42    1.29
   0  -2  -2   10.06    1.40
   0   2   2   12.67    1.84
   0   2   2   10.06    1.65
   0   2   2    9.42    1.47
   0  -2  -2   10.68    1.74
   0  -2  -2    9.22    1.39
   0  -2  -2   13.43    2.15
   0   2  -2   10.90    1.05
   0   2  -2   10.98    1.47
   0  -2   2   10.01    1.47
   0  -2   2   12.74    1.02
   0  -3  -2    0.18    1.14
   0  -3  -2   -0.23    0.83
   0  -3  -2   -0.85    0.83
   0   3  -2   -0.36    0.42
   0  -3  -2   -0.54    0.88
   0   3  -2    1.21    1.13
   0   3   2   -0.45    1.48
   0  -3  -2   -0.62    1.35
   0   3   2    0.97    1.12
   0  -3   2    1.48    1.05
   0   4   2   31.50    3.69
   0  -4  -2   41.95    2.85
   0  -4   2   36.71    3.33
   0   4  -2   34.21    2.05
   0  -4  -2   34.81    2.78
   0   4  -2   35.31    3.40
   0  -4  -2   35.30    3.57
   0  -4  -2   35.96    2.91
   0  -5   2   -1.74    1.36
   0   5   2   -0.20    2.18
   0  -5  -2   -0.74    1.01
   0  -5  -2    1.18    1.17
   0  -5  -2   -1.17    1.58
   0  -5  -2   -0.81    1.11
   0   5  -2    1.16    1.91
   0  -6  -2   29.66    2.58
   0  -6   2   23.81    3.73
   0   6   2   24.23    4.09
   0  -6  -2   22.70    2.63
   0  -6  -2   24.47    4.00
   0   6  -2   20.11    3.75
   0  -6  -2   21.58    2.60
   0   7  -2   -1.23    2.20
   0  -7  -2   -0.84    2.42
   0  -7  -2   -1.35    1.23
   0  -7   2    1.19    2.19
   0  -7  -2   -0.04    1.69
   0   7   2   -0.26    2.74
   0   8  -2    7.63    3.66
   0  -8  -2    4.81    3.42
   0  -8   2    1.74    2.97
   0   8   2    3.36    3.26
   0  -8  -2    4.17    1.66
   0   9  -2    3.48    3.53
   0   9   2    9.10    3.49
   0  -9   2   -2.20    2.93
   0  -9  -2   -2.61    3.16
   0   0  -3   -0.14    0.62
   0   0   3    0.27    0.75
   0   0  -3    0.09    0.69
   0  -1  -3  259.61   13.39
   0  -1  -3  238.89   13.43
   0  -1  -3  249.13   13.40
   0   1   3  238.36   13.27
   0   1   3  254.81   13.47
   0  -1   3  242.11   13.16
   0  -1  -3  232.06   13.47
   0  -1  -3  260.44   13.35
   0  -1   3  258.16   13.31
   0   1  -3  249.14   13.16
   0   1   3  229.05   13.45
   0  -2  -3    0.67    0.97
   0  -2  -3    0.99    0.86
   0  -2   3    0.79    0.74
   0   2   3    0.92    1.04
   0  -2  -3    1.29    1.22
   0   2   3   -0.20    0.93
   0  -2  -3    0.17    1.07
   0   2   3   -0.39    1.36
   0  -2   3   -0.59    0.84
   0  -2  -3    1.12    1.02
   0  -3   3   54.14    3.88
   0  -3  -3   56.70    3.87
   0   3  -3   56.93    3.92
   0  -3  -3   49.46    4.29
   0   3   3   52.09    4.47
   0   3   3   60.06    4.37
   0   3  -3   55.69    3.30
   0  -3  -3   50.25    3.86
   0  -3  -3   61.56    4.42
   0  -3  -3   59.99    3.90
   0   4  -3    1.35    1.61
   0  -4  -3   -1.29    0.91
   0  -4  -3   -0.09    1.18
   0   4   3    1.18    1.84
   0  -4  -3    0.26    1.04
   0   4  -3   -0.21    0.47
   0  -4   3   -1.11    1.10
   0  -4  -3    1.43    1.16
   0  -5  -3    9.01    2.01
   0  -5  -3   10.61    1.90
   0  -5  -3   11.30    2.06
   0   5   3   10.92    2.98
   0  -5  -3    7.81    2.39
   0   5  -3    6.46    2.31
   0  -6   3    3.15    2.28
   0  -6  -3   -0.88    1.38
   0  -6  -3    0.09    1.42
   0   6   3   -1.99    1.71
   0   6  -3   -2.41    2.13
   0  -6  -3   -0.09    1.53
   0  -6  -3    1.33    2.38
   0   7   3   -0.15    1.81
   0  -7   3    3.53    2.53
   0   7  -3    3.30    2.64
   0  -7  -3   -0.20    1.97
   0  -7  -3   -0.38    2.48
   0  -7  -3    2.02    1.74
   0  -8  -3   -4.73    2.70
   0  -8   3    2.86    2.86
   0   8   3    4.52    2.93
   0  -8  -3   -0.87    1.50
   0   8  -3   -0.82    2.90
   0  -9   3   -2.07    3.27
   0   9  -3    4.96    3.52
   0   9   3    2.10    3.19
   0  -9  -3   -2.20    3.43
   0   0   4   -0.06    0.97
   0   0  -4    1.04    1.01
   0   0  -4   -1.26    1.00
   0   1  -4    0.74    1.12
   0   1  -4   -0.65    0.87
   0   1   4   -0.55    1.01
   0  -1  -4   -0.50    1.07
   0  -1  -4   -0.19    1.01
   0  -1  -4    0.89    1.03
   0  -1  -4   -0.98    0.98
   0   1   4   -0.22    1.42
   0  -1   4    0.31    0.89
   0   1   4   -0.71    0.99
   0  -1   4    0.36    0.86
   0   2   4   18.08    2.37
   0  -2  -4   22.99    2.23
   0   2  -4   19.36    1.91
   0  -2  -4   20.23    2.36
   0  -2  -4   18.50    2.25
   0  -2  -4   18.93    2.43
   0   2   4   26.10    2.22
   0   2   4   18.26    2.75
   0  -2  -4   22.22    2.53
   0  -3  -4    0.04    1.03
   0  -3  -4   -0.48    1.14
   0  -3  -4    0.82    1.04
   0  -3   4    2.19    1.16
   0   3   4    3.04    1.84
   0  -3  -4   -0.42    0.96
   0   4  -4   43.98    2.78
   0  -4  -4   43.49    3.55
   0   4   4   42.88    4.46
   0  -4  -4   48.15    3.74
   0  -4  -4   38.08    3.82
   0  -4  -4   43.99    3.67
   0  -4   4   40.69    3.53
   0  -5  -4   -1.84    1.30
   0   5   4   -1.50    1.99
   0  -5  -4   -2.40    1.20
   0  -5  -4   -0.69    1.34
   0  -5  -4    0.09    1.40
   0   5  -4   -0.01    0.54
   0   5  -4   -2.29    1.63
   0  -6  -4   10.78    2.40
   0  -6  -4   11.15    2.71
   0   6   4    4.20    2.92
   0  -6  -4    9.54    3.07
   0  -6  -4   10.50    2.54
   0   6  -4   10.20    3.05
   0  -7  -4    1.14    2.01
   0  -7   4    3.22    2.40
   0  -7  -4   -0.97    1.78
   0   7  -4    0.89    2.70
   0   7   4   -0.18    2.81
   0  -7  -4    2.16    2.82
   0   8   4    2.89    3.20
   0  -8   4   -3.88    2.24
   0  -8  -4   -0.06    2.95
   0  -8  -4   -0.30    1.79
   0   8  -4    1.69    2.90
   0  -9   4    0.95    3.11
   0  -9  -4    4.05    3.66
   0   9  -4    7.49    3.90
   0   9   4    1.57    3.45
   0   0   5    0.27    1.04
   0   0  -5    1.62    1.34
   0   0  -5   -0.52    0.83
   0   0   5    1.19    1.17
   0   0  -5   -0.03    1.12
   0   1  -5   18.61    2.39
   0  -1   5   17.56    2.23
   0  -1  -5   17.85    2.43
   0   1  -5   20.87    2.41
   0   1   5   19.20    2.11
   0   1   5   20.59    2.67
   0   1   5   16.57    2.34
   0  -1  -5   19.02    2.33
   0  -1  -5   20.68    2.45
   0   2   5    0.91    1.17
   0   2  -5   -0.03    1.06
   0  -2   5    1.09    1.08
   0  -2  -5   -0.23    0.86
   0  -2  -5    1.12    1.18
   0   2   5    0.99    1.16
   0  -2  -5   -0.35    1.13
   0  -2  -5    0.53    1.27
   0   2   5    0.91    1.61
   0  -3  -5   -0.21    1.16
   0   3  -5    3.29    1.54
   0  -3  -5   -0.03    1.26
   0  -3   5    1.33    1.19
   0  -3  -5    2.01    1.24
   0   3   5    0.71    1.16
   0   3   5    0.44    1.86
   0  -3  -5    0.61    1.35
   0   4   5    0.00    2.06
   0  -4  -5    0.04    1.39
   0  -4  -5   -0.37    1.42
   0  -4   5   -1.73    0.79
   0  -4  -5   -0.57    1.38
   0   4  -5   -1.02    1.07
   0  -4  -5   -0.55    1.32
   0   5   5   31.65    4.16
   0  -5  -5   33.27    3.83
   0   5  -5   31.83    2.46
   0  -5  -5   42.13    3.63
   0  -5  -5   36.92    3.71
   0  -5  -5   42.37    4.69
   0  -6  -5    1.16    1.95
   0  -6  -5    6.71    2.67
   0   6   5    2.04    2.87
   0  -6  -5   -1.34    1.85
   0  -7  -5    8.08    3.32
   0   7   5    6.11    3.53
   0  -7  -5    4.06    2.44
   0  -7  -5    6.69    2.45
   0  -8   5   -1.34    2.38
   0  -8  -5    0.73    2.62
   0  -8  -5    1.15    2.02
   0   8   5    0.55    3.11
   0  -9  -5    9.15    4.32
   0  -9   5    3.10    3.46
   0   9   5    9.71    4.52
   0   0   6   46.78    3.77
   0   0   6   54.61    4.01
   0   0  -6   56.98    4.12
   0   0  -6   49.74    4.09
   0   0  -6   49.95    4.08
   0   1  -6   -0.52    1.17
   0   1   6   -1.35    1.02
   0  -1   6   -1.56    0.92
   0  -1  -6   -2.20    0.98
   0  -1  -6    0.96    1.11
   0   1  -6   -0.06    1.06
   0  -1  -6    1.62    1.38
   0   1   6   -0.18    1.28
   0   1   6    0.87    1.57
   0   2  -6    9.59    1.81
   0   2   6    7.74    2.37
   0  -2  -6    7.44    1.96
   0  -2   6    8.59    1.70
   0  -2  -6    7.20    1.86
   0  -2  -6    8.70    2.04
   0  -2  -6   11.87    2.32
   0  -3  -6   -2.06    1.14
   0  -3  -6   -0.48    1.27
   0  -3  -6    0.03    1.46
   0  -3  -6   -2.04    1.15
   0  -3   6   -0.48    1.10
   0   3  -6    0.14    1.15
   0   3   6   -2.10    1.81
   0   4   6   13.50    3.25
   0  -4  -6   12.03    2.36
   0  -4   6    7.43    1.91
   0  -4  -6   12.80    2.65
   0  -4  -6   14.10    2.70
   0  -4  -6   10.06    2.43
   0   5  -6    0.63    1.02
   0  -5  -6   -0.09    1.72
   0  -5  -6    0.80    2.04
   0  -5  -6    2.99    2.14
   0   5   6    1.30    2.59
   0  -5  -6    2.47    1.66
   0   6   6    4.87    3.21
   0  -6  -6    7.56    2.89
   0  -6  -6    1.24    2.05
   0  -6  -6   -3.11    2.05
   0  -7  -6    0.36    2.04
   0  -7  -6    0.60    2.16
   0   7   6   -1.06    2.77
   0  -7  -6   -2.96    2.82
   0  -8  -6    3.04    3.55
   0   8   6    0.62    3.47
   0  -8  -6    3.76    2.58
   0  -8   6    4.60    3.13
   0  -8  -6    3.34    2.70
   0  -9  -6   -2.07    2.27
   0  -9   6    0.85    2.96
   0  -9  -6    0.27    2.93
   0   9   6    2.53    3.94
   0   0  -7    1.54    1.51
   0   0  -7    1.35    1.60
   0   1  -7  247.07   14.19
   0  -1  -7  255.66   14.51
   0   1   7  255.59   14.54
   0  -1  -7  237.40   14.34
   0   1  -7  250.57   14.38
   0   2  -7   -0.17    1.22
   0  -2  -7   -1.34    1.33
   0   2   7    0.71    1.44
   0  -2  -7    0.20    1.67
   0  -3  -7    1.36    2.01
   0   3  -7    6.10    1.93
   0  -3  -7    5.42    2.03
   0  -3  -7    1.20    1.44
   0   3   7    3.67    2.41
   0  -4  -7    0.54    1.90
   0   4  -7    1.00    1.41
   0  -4   7    1.65    1.44
   0  -4  -7   -2.07    1.69
   0  -4  -7    3.34    2.16
   0   4   7    1.01    2.47
   0  -4  -7    0.18    1.55
   0  -5  -7    9.35    2.63
   0  -5  -7   18.57    3.25
   0  -5  -7    7.71    2.85
   0  -5  -7    6.00    2.25
   0   5   7    3.34    3.24
   0  -6  -7   -4.85    1.83
   0  -6  -7    1.99    2.66
   0  -6  -7   -3.47    2.10
   0   6   7    1.81    3.12
   0  -7  -7    8.86    3.11
   0  -7  -7    9.31    3.75
   0  -7  -7    5.11    2.89
   0   7   7    5.44    3.39
   0  -8  -7   -0.36    2.39
   0   8   7    4.36    3.78
   0  -8  -7   -0.61    2.39
   0  -8  -7    6.12    3.73
   0   9   7    3.97    4.53
   0  -9   7    8.56    3.52
   0  -9  -7   13.95    4.97
   0  -9  -7    5.28    3.09
   0   0  -8   34.12    3.78
   0   0  -8   34.12    3.72
   0   1  -8   -0.61    1.51
   0  -1  -8   -1.76    1.25
   0   1  -8   -0.27    1.44
   0   1   8   -0.23    1.84
   0  -1  -8    0.05    1.74
   0   2  -8   52.93    4.50
   0  -2  -8   55.80    5.08
   0  -2  -8   56.97    5.14
   0   2   8   54.27    5.26
   0   3   8    0.31    2.27
   0  -3  -8   -0.18    1.72
   0  -3  -8    0.00    1.17
   0   3  -8   -0.51    1.32
   0  -4  -8   11.29    3.05
   0   4  -8   15.44    2.48
   0  -4  -8   13.27    3.02
   0   4   8   13.77    3.79
   0  -4  -8    6.86    2.36
   0  -4   8   12.85    2.49
   0  -5  -8   -4.02    2.18
   0  -5  -8   -2.94    1.91
   0   5   8   -1.65    2.96
   0  -5  -8   -0.07    1.98
   0  -6  -8    9.42    3.15
   0  -6  -8   11.09    3.08
   0  -6  -8    2.27    3.05
   0   6   8   10.04    4.15
   0  -7  -8    2.54    2.46
   0  -7  -8    1.53    2.78
   0  -7  -8   -1.66    3.05
   0   7   8    2.40    3.52
   0  -8  -8    0.85    2.84
   0  -8  -8    3.69    2.67
   0   8   8    1.61    4.19
   0  -8  -8    1.03    3.70
   0   0  -9    3.58    2.14
   0   0  -9    1.17    2.28
   0  -1  -9    5.74    2.29
   0   1  -9    7.03    2.46
   0  -1  -9    5.17    2.55
   0   1  -9   10.51    2.61
   0   1   9    7.74    2.70
   0  -2  -9   -1.95    1.36
   0  -2  -9    1.96    2.05
   0   2  -9   -2.63    1.71
   0   2   9    2.38    2.51
   0   3  -9    5.90    2.27
   0   3   9    3.61    2.28
   0  -3  -9    0.05    1.70
   0  -3  -9    9.33    2.91
   0   4  -9    0.05    1.61
   0  -4  -9   -4.53    1.95
   0  -4  -9   -1.66    2.24
   0   4   9    1.57    2.82
   0  -5  -9    9.63    3.28
   0  -5  -9   10.19    3.55
   0  -5  -9    8.94    2.98
   0   5   9    4.49    3.85
   0  -6  -9    1.46    3.27
   0  -6  -9    1.77    2.45
   0   6   9    0.58    3.30
   0  -6  -9    3.60    3.09
   0  -7  -9    6.72    3.02
   0  -7  -9   -1.20    3.26
   0  -7  -9    7.05    2.92
   0   7   9    7.28    3.81
   0  -8  -9    3.09    3.21
   0   8   9   -0.08    2.83
   0  -8  -9   -1.06    4.09
   0   0 -10   86.68    6.78
   0   0 -10   90.38    6.77
   0  -1 -10   -1.43    1.80
   0  -1 -10    0.64    2.22
   0   1 -10   -0.04    2.06
   0   1 -10    3.95    2.45
   0   1  10    1.78    2.55
   0  -2 -10   30.65    4.34
   0   2 -10   35.06    3.98
   0  -2 -10   28.09    3.92
   0   2  10   34.05    4.66
   0  -3 -10   -4.12    1.77
   0  -3 -10    3.95    2.68
   0   3 -10   -0.84    1.72
   0   3  10   -1.07    2.05
   0  -4 -10   44.50    5.52
   0  -4 -10   36.43    5.01
   0   4 -10   37.81    4.13
   0   4  10   46.14    5.89
   0   5  10    0.10    3.18
   0  -5 -10    1.59    2.65
   0  -5 -10   -3.60    2.53
   0  -6 -10    8.07    3.74
   0   6  10   17.31    5.26
   0  -6 -10   16.38    4.00
   0   7  10   -0.65    3.85
   0  -7 -10    4.49    3.74
   0  -7 -10    4.46    3.41
   0  -8 -10    5.88    3.69
   0  -8 -10    4.31    3.77
   0   8  10   10.12    5.26
   0   0 -11    4.27    2.56
   0   0  11   -0.51    2.42
   0   0 -11   -1.14    1.94
   0   1 -11   -0.35    2.14
   0   1  11    3.53    2.87
   0   1 -11    4.53    2.46
   0  -1 -11    3.49    2.32
   0  -1 -11    2.10    2.40
   0   2 -11   -0.19    2.54
   0   2  11    1.35    2.93
   0  -2 -11    0.14    2.42
   0  -2 -11   -0.96    2.56
   0   3 -11   39.55    4.44
   0   3  11   33.31    4.66
   0  -3 -11   48.57    5.75
   0  -3 -11   52.26    5.63
   0  -4 -11   -0.65    2.57
   0  -4 -11   -1.48    2.71
   0   4  11    0.68    3.25
   0  -5 -11   14.74    3.97
   0   5  11   11.10    3.81
   0  -5 -11    4.14    3.50
   0  -6 -11    2.74    3.21
   0  -6 -11    4.70    3.63
   0   6  11    7.35    4.41
   0  -7 -11    2.93    3.24
   0  -7 -11    7.75    3.99
   0   7  11    5.01    4.69
   0   0  12    3.74    2.96
   0   0 -12    9.02    3.37
   0   0 -12   10.87    3.40
   0   1 -12   -0.92    2.52
   0   1  12   -0.43    2.84
   0  -1 -12    2.85    3.00
   0  -1 -12    3.30    2.72
   0   1 -12   -0.08    2.28
   0  -2 -12   14.78    3.99
   0  -2 -12    7.32    3.24
   0   2 -12    7.03    2.99
   0   2  12    8.13    3.46
   0  -3 -12    1.53    2.80
   0   3  12    1.14    3.12
   0   3 -12   -0.75    2.06
   0  -3 -12   -1.31    2.85
   0  -4 -12   22.86    4.69
   0  -4 -12   22.20    4.85
   0   4  12   17.14    4.83
   0  -5 -12    4.91    3.66
   0   5  12    3.03    2.97
   0  -5 -12    2.66    3.34
   0  -6 -12    9.28    4.02
   0   6  12    3.35    4.17
   0  -6 -12    0.88    3.66
   0   7  12   -0.27    4.06
   0  -7 -12    0.35    3.29
   0  -7 -12   -2.12    3.71
   0   0 -13    1.77    2.81
   0   0  13   -4.14    2.61
   0   0 -13    4.11    2.95
   0   1 -13    3.49    3.00
   0   1  13    7.96    3.60
   0   1 -13    7.64    3.27
   0  -1 -13    0.70    2.76
   0  -1 -13    9.22    3.73
   0  -2 -13   -0.36    2.84
   0   2 -13    0.49    2.98
   0  -2 -13    2.07    3.25
   0   2  13    0.80    2.96
   0  -3 -13   15.87    4.23
   0   3  13    5.03    3.66
   0   3 -13   14.22    3.41
   0  -3 -13   14.37    4.20
   0  -4 -13   -2.12    2.45
   0  -4 -13    0.90    3.26
   0   4  13   -0.82    3.37
   0  -5 -13    3.27    3.27
   0  -5 -13   -0.73    3.27
   0   5  13    0.00    2.61
   0  -6 -13   -7.30    2.99
   0   6  13   -2.95    3.64
   0  -6 -13    3.59    3.97
   0   0  14    7.71    3.65
   0   0 -14   23.31    4.39
   0   0 -14   15.81    4.21
   0   1 -14   -0.45    2.87
   0   1  14   -1.61    2.94
   0  -1 -14    0.94    2.94
   0  -1  14   -8.72    2.97
   0   1 -14   -2.33    2.52
   0  -1 -14   -5.12    2.57
   0   2 -14    7.36    3.30
   0   2  14    5.66    3.64
   0  -2 -14    5.76    3.69
   0  -2 -14    6.56    3.09
   0   3  14   -1.99    2.95
   0  -3 -14   -1.26    3.13
   0  -3 -14    3.68    3.38
   0  -4 -14    8.45    3.86
   0  -4 -14    9.33    4.45
   0   4  14    0.54    3.19
   0  -5 -14   -4.21    3.08
   0   5  14   -1.45    4.05
   0  -5 -14    5.94    4.09
   0  -6 -14    0.64    3.89
   0  -6 -14   -4.03    3.54
   0   6  14    7.73    4.62
   0   0 -15   -1.35    2.86
   0   0 -15   -1.40    3.19
   0   0  15   -4.06    2.96
   0  -1 -15    5.17    3.63
   0   1 -15   -2.27    3.13
   0  -1  15   -5.22    3.20
   0   1  15   -7.75    3.17
   0   1 -15   -1.99    2.88
   0  -1 -15   -2.67    2.41
   0  -2 -15   -1.79    3.41
   0   2  15   -1.67    2.99
   0  -2 -15    1.51    3.59
   0   2 -15    0.21    2.91
   0  -3 -15    5.31    3.72
   0  -3 -15    8.03    4.24
   0   3  15    2.14    3.39
   0  -4 -15   -4.51    3.21
   0   4  15   -1.82    3.58
   0  -4 -15   -0.96    3.65
   0  -5 -15    3.98    4.15
   0   5  15   -4.68    3.81
   0  -5 -15    1.19    3.90
   0   0 -16    5.20    3.78
   0   0 -16   -2.81    3.30
   0   0  16   -0.62    3.60
   0   1 -16   -4.80    2.97
   0  -1 -16   -0.57    3.49
   0   1 -16   -2.72    3.25
   0   1  16   -3.60    3.25
   0  -1 -16   -0.58    3.32
   0  -2 -16    2.16    3.94
   0  -2 -16    1.57    3.92
   0   2  16   -5.63    2.85
   0  -3 -16   -1.05    3.74
   0   3  16    4.85    3.85
   0  -3 -16    0.47    3.99
   0  -4 -16   -1.87    3.86
   0  -4 -16    5.33    4.38
   0   4  16    7.45    4.33
   0   0 -17   -7.94    3.14
   0   0 -17    1.15    3.77
   0   1  17   -1.80    3.30
   0  -1 -17    2.12    3.86
   0   1 -17    2.61    3.76
   0  -1 -17    2.10    4.09
   0   1 -17  -12.42    2.79
   0   2  17   -1.61    3.24
   0  -2 -17    1.27    4.15
   0  -2 -17   -1.81    3.64
   0   3  17   -3.51    3.04
   0  -3 -17    2.22    4.33
  -1  -1   0    8.89    0.72
   1  -1   0    4.38    0.67
  -1   1   0    9.59    0.84
  -1   1   0    5.90    0.85
   1   1   0    7.60    0.84
   1  -1   0    5.85    0.79
   1  -1   0    4.47    0.52
  -1  -1   0    8.32    0.88
  -1  -2   0   75.42    4.64
  -1   2   0   82.10    4.57
   1  -2   0   81.28    4.81
  -1   2   0   75.38    4.83
  -1  -2   0   77.58    4.23
   1  -2   0   70.91    4.52
   1   2   0   71.06    4.61
   1  -2   0   71.52    4.03
  -1   2   0   70.84    4.06
   1  -3   0    2.76    1.41
  -1   3   0    3.71    1.70
   1  -3   0    4.06    0.63
   1   3   0    4.08    1.61
  -1  -3   0    4.00    0.90
  -1  -3   0    6.04    1.53
   1  -3   0    4.65    1.32
   1  -3   0    4.12    0.69
  -1  -3   0    3.48    1.48
   1   4   0   35.25    3.43
   1  -4   0   33.17    2.04
  -1  -4   0   30.49    3.20
  -1  -4   0   34.03    3.43
  -1  -4   0   35.00    2.36
   1  -4   0   31.75    2.00
  -1   4   0   28.58    3.40
   1  -4   0   35.30    3.34
   1   5   0   -0.63    1.38
  -1  -5   0   -0.57    1.73
  -1   5   0   -2.58    1.99
   1  -5   0   -0.68    1.88
   1  -5   0   -0.60    0.35
   1   5   0    1.80    2.01
   1  -5   0    0.31    0.45
  -1  -5   0   -1.34    0.65
  -1  -6   0   10.72    2.92
   1  -6   0    8.73    2.62
  -1   6   0    7.41    3.09
  -1  -6   0   10.62    1.70
  -1  -6   0    6.77    1.28
   1   6   0   12.38    3.09
   1   6   0   12.60    1.81
   1   7   0   55.40    5.82
  -1  -7   0   50.16    5.95
  -1   7   0   55.29    6.08
  -1  -7   0   53.62    3.41
   1  -7   0   67.20    6.05
   1  -8   0    2.67    2.91
  -1   8   0    7.21    3.45
   1   8   0    5.62    3.02
  -1  -8   0    5.72    3.33
   1   9   0    5.14    3.27
  -1   9   0    8.70    3.94
   1  -9   0    3.91    3.43
  -1  -9   0    5.75    3.63
  -1   0  -1   -0.49    0.18
  -1   0   1    0.06    0.20
  -1   0   1   -0.12    0.16
   1   0   1   -0.22    0.10
   1   0  -1    0.08    0.19
   1   0   1   -0.02    0.23
   1  -1   1    2.04    0.59
  -1  -1  -1    2.00    0.57
   1  -1   1    2.35    0.37
  -1   1   1    1.75    0.57
  -1   1   1    2.59    0.62
  -1   1   1    2.01    0.72
  -1   1   1    1.97    0.52
  -1  -1  -1    1.96    0.64
   1  -1  -1    2.37    0.76
   1  -1  -1    1.72    0.55
  -1  -1   1    2.04    0.43
   1   1   1    2.10    0.62
   1   1   1    1.47    0.62
  -1  -1   1    1.89    0.47
   1   1   1    3.14    0.88
  -1   1  -1    2.07    0.38
   1  -1  -1    0.99    0.45
  -1  -2  -1   13.99    1.43
   1   2  -1   14.74    1.69
  -1  -2  -1   17.31    2.06
  -1  -2  -1   14.25    1.86
  -1   2   1   13.65    1.99
  -1   2   1   12.37    1.69
  -1   2   1   13.57    1.39
   1  -2   1   14.56    1.74
   1  -2  -1   11.75    1.29
   1   2   1   14.06    1.95
  -1   2  -1   14.24    1.87
   1  -2  -1   12.23    1.84
   1  -2  -1    9.66    1.59
  -1  -2   1   16.82    1.21
  -1  -2   1   15.05    1.59
   1   2   1   12.02    1.53
   1  -2  -1   12.99    1.21
   1   2   1   13.29    1.47
  -1  -3  -1   60.55    4.49
  -1   3   1   60.43    4.58
   1  -3   1   61.47    4.30
   1   3  -1   57.94    4.16
  -1  -3  -1   59.74    3.73
   1   3  -1   60.08    3.84
   1  -3   1   61.26    4.23
  -1  -3  -1   57.28    4.39
  -1   3   1   57.47    4.21
   1   3   1   60.96    3.86
   1  -3  -1   58.85    3.62
   1  -3  -1   64.38    4.35
   1   3   1   58.40    4.42
  -1  -3   1   66.11    4.29
   1  -3  -1   63.02    3.58
   1  -3  -1   59.75    3.66
  -1   3  -1   55.51    4.21
   1  -3  -1   47.36    4.14
  -1  -3   1   61.54    3.48
  -1  -4  -1   33.10    3.48
  -1   4   1   31.49    3.29
  -1  -4  -1   32.08    2.47
   1   4  -1   31.60    2.31
   1   4  -1   34.43    3.40
   1  -4   1   35.32    3.24
  -1  -4   1   35.38    3.27
  -1   4  -1   30.10    3.39
   1   4   1   30.61    3.43
   1  -4  -1   29.20    3.21
  -1  -4   1   32.48    2.17
   1  -4  -1   29.34    2.32
   1  -4  -1   34.59    2.35
   1  -4  -1   32.61    2.39
   1   5  -1   37.76    4.14
  -1  -5  -1   39.79    3.01
  -1  -5  -1   47.66    4.61
   1   5  -1   40.81    2.83
  -1   5   1   38.81    4.56
   1  -5   1   39.57    4.07
   1   5   1   42.81    4.50
   1  -5  -1   41.24    2.81
   1  -5  -1   37.90    4.12
  -1   5  -1   50.39    4.73
   1  -5  -1   40.39    2.92
   1  -5  -1   40.39    2.87
  -1  -5   1   40.32    2.59
  -1  -5   1   45.17    4.44
   1   6  -1    9.83    1.62
  -1   6   1    8.05    3.00
  -1  -6  -1   13.09    3.08
  -1  -6  -1   13.35    2.02
  -1  -6  -1    8.74    1.61
   1   6  -1    9.85    2.93
   1  -6   1   10.20    2.69
  -1  -6   1   13.34    1.23
  -1   6  -1   14.92    3.47
   1  -6  -1   15.57    1.93
  -1  -6   1   12.27    2.96
  -1  -6   1   12.03    1.13
   1  -6  -1    8.42    1.43
   1  -6  -1   12.93    1.54
   1  -6  -1   11.03    2.92
   1   6   1   12.69    3.25
  -1  -7  -1    3.29    1.39
  -1   7   1   -0.45    2.56
  -1  -7  -1    2.59    2.74
   1  -7   1    1.52    2.33
   1   7  -1    3.11    2.61
   1   7   1    1.77    2.84
   1  -7  -1    2.52    2.51
  -1  -7   1    2.68    2.68
   1  -7  -1    1.08    1.44
   1  -7  -1    2.27    0.75
  -1   7  -1    3.64    2.85
   1   8  -1    7.92    3.47
   1  -8   1   12.40    3.54
  -1   8   1   11.84    4.01
  -1  -8  -1   11.15    3.95
  -1  -8   1    9.69    3.71
   1   8   1   10.96    3.76
   1  -8  -1    5.41    3.11
  -1   8  -1    8.07    3.63
   1   9  -1   13.02    4.00
   1  -9   1   10.97    3.89
  -1   9   1   13.73    4.52
  -1  -9  -1   12.05    4.34
   1   9   1   12.13    3.95
  -1  -9   1    7.19    4.00
  -1   9  -1    6.29    3.85
   1  -9  -1    4.71    3.66
   1   0  -2    0.37    0.45
   1   0   2   -0.10    0.48
  -1   0   2   -0.33    0.53
  -1   0  -2    0.96    0.57
   1   0  -2   -0.39    0.44
  -1   0  -2   -0.03    0.36
   1   0  -2   -0.90    0.47
   1   0   2    0.16    0.51
  -1   0   2    0.53    0.55
  -1   0  -2    0.11    0.47
  -1   0   2   -0.15    0.35
   1   0   2    0.06    0.40
  -1  -1  -2   46.89    2.87
  -1   1   2   36.44    2.74
  -1   1   2   46.67    3.01
   1   1  -2   41.72    2.77
  -1   1   2   44.32    3.00
   1  -1   2   44.69    2.65
  -1  -1  -2   42.25    2.86
  -1   1   2   41.36    2.75
  -1  -1  -2   42.68    2.91
  -1   1  -2   43.10    2.63
   1   1   2   42.41    2.88
  -1  -1   2   45.55    2.73
   1   1   2   48.78    2.85
   1  -1  -2   45.38    2.88
   1  -1  -2   44.85    2.99
   1   1   2   43.42    2.85
   1  -1  -2   45.47    2.97
  -1  -1   2   43.06    2.43
  -1   2   2  104.40    5.39
  -1  -2  -2   88.42    5.42
  -1   2   2   92.11    5.50
   1   2  -2   95.79    5.37
  -1  -2  -2   98.07    5.86
  -1  -2  -2   94.35    5.52
  -1   2   2   94.47    5.76
   1  -2   2   90.90    5.64
  -1  -2  -2  101.22    6.13
  -1   2   2   98.88    6.04
   1  -2  -2   89.50    5.41
  -1   2  -2   87.96    5.02
   1  -2  -2  101.42    5.85
  -1  -2   2   93.19    5.24
   1   2   2   97.29    5.85
   1   2   2   92.96    6.02
  -1  -2   2   94.60    5.38
   1   2   2   90.44    5.53
   1  -2  -2   89.58    5.88
   1  -2  -2   84.43    5.43
  -1   3   2   47.16    3.72
   1   3  -2   47.01    3.41
  -1   3   2   52.32    4.14
  -1  -3  -2   49.22    4.09
  -1  -3  -2   44.22    3.63
  -1  -3  -2   47.54    3.32
   1   3  -2   43.44    3.06
   1  -3   2   43.44    3.54
   1  -3  -2   48.34    3.77
   1   3   2   49.41    4.03
  -1  -3   2   44.18    3.39
   1   3   2   44.25    3.58
  -1  -3   2   50.99    2.92
  -1   3  -2   44.18    3.68
   1  -3  -2   45.58    3.18
   1   3   2   47.49    3.35
   1  -3  -2   45.86    3.26
   1  -3  -2   48.46    3.28
   1  -3  -2   56.13    4.09
  -1   4   2   40.88    4.09
   1  -4   2   41.84    3.53
  -1  -4  -2   40.69    3.07
  -1  -4  -2   43.84    3.96
   1   4  -2   42.96    3.54
   1   4  -2   37.13    2.59
   1  -4  -2   36.76    3.01
   1   4   2   37.67    3.90
  -1  -4   2   40.10    2.51
   1  -4  -2   40.41    3.00
   1   4   2   44.75    3.25
   1  -4  -2   42.79    3.83
  -1  -4   2   36.94    3.30
   1  -4  -2   38.10    2.96
  -1   4  -2   37.48    3.67
  -1   5   2    3.48    1.94
  -1  -5  -2    3.09    1.56
   1   5  -2    3.23    2.09
   1  -5   2    4.10    1.69
   1   5  -2    3.60    0.88
  -1  -5  -2    3.20    1.25
   1   5   2    4.15    1.55
  -1   5  -2   -2.08    1.79
   1  -5  -2    2.67    1.77
   1  -5  -2    2.07    1.23
  -1  -5   2    1.68    0.59
   1   5   2    4.62    2.41
   1  -5  -2    2.86    1.20
   1  -5  -2    1.95    1.17
  -1  -6  -2    1.90    2.40
   1   6  -2    0.74    2.22
   1   6  -2    4.21    1.00
  -1   6   2    5.67    2.78
   1  -6   2    1.82    2.25
  -1  -6  -2    3.52    1.40
  -1  -6  -2    4.00    1.69
   1  -6  -2    4.76    1.49
   1   6   2    4.89    2.79
  -1   6  -2    7.05    2.63
  -1  -6   2    3.27    2.12
   1  -6  -2    1.67    2.07
   1  -6  -2    0.80    1.43
   1  -6  -2    3.86    1.38
   1  -7   2    7.73    3.15
  -1  -7  -2    9.27    3.43
  -1  -7  -2    7.99    2.03
  -1   7   2    8.49    3.44
   1   7  -2    7.47    3.10
  -1  -7  -2    8.20    2.17
  -1   7  -2    1.33    2.68
   1  -7  -2    7.86    1.64
  -1  -7   2    8.78    2.99
   1  -7  -2    7.22    2.14
   1  -7  -2    5.11    2.88
   1   7   2    8.10    3.27
  -1  -8  -2    1.64    3.15
  -1  -8  -2    2.42    1.54
  -1   8   2    2.29    3.44
   1   8  -2    5.49    3.05
   1  -8   2   -2.75    2.72
   1   8   2    0.15    2.85
  -1   8  -2    3.27    3.58
  -1  -8   2    0.32    2.88
   1  -8  -2   -1.89    2.65
   1  -9   2   13.54    3.91
  -1  -9  -2    8.59    4.28
   1   9  -2    8.51    3.79
  -1   9   2   11.34    4.19
  -1   9  -2   15.02    4.80
  -1  -9   2    8.40    3.80
   1   9   2   12.19    4.12
   1  -9  -2    7.01    4.42
  -1   0  -3    0.40    0.75
  -1   0   3   -0.39    0.73
   1   0   3    0.06    0.73
  -1   0   3    0.52    0.85
   1   0   3   -0.11    0.62
   1   0  -3    0.40    0.92
  -1   0   3    0.25    0.64
  -1   0  -3    1.80    0.74
  -1   0  -3   -0.38    0.76
   1   0  -3   -1.05    0.76
   1   0   3    0.71    0.88
   1   1  -3    2.56    0.97
  -1  -1  -3    2.42    1.12
   1  -1   3    2.30    0.76
  -1  -1  -3    3.07    1.11
  -1  -1  -3    1.80    0.95
  -1   1   3    2.33    1.07
  -1   1   3    1.47    1.11
  -1   1   3    2.71    1.04
  -1   1   3    1.97    1.10
   1   1   3    1.76    0.90
   1  -1  -3    3.73    1.26
  -1   1  -3    3.50    0.91
   1   1   3    1.22    0.97
  -1  -1   3    2.50    0.98
   1   1   3    1.52    1.07
   1  -1  -3    3.98    1.22
  -1  -1   3    3.43    0.95
   1  -1  -3    2.23    1.05
  -1   2   3    8.84    1.50
  -1  -2  -3   11.05    1.76
  -1  -2  -3    8.40    1.65
   1  -2   3    8.79    1.59
  -1   2   3    9.95    1.56
  -1   2   3   10.19    2.08
  -1  -2  -3   10.16    1.74
  -1   2   3    8.89    1.49
   1   2  -3   10.39    1.64
  -1   2  -3    7.71    1.17
   1  -2  -3    9.15    1.58
   1  -2  -3    7.26    1.59
  -1  -2   3    9.22    1.31
   1  -2  -3   10.89    1.70
   1   2   3   11.27    2.30
   1   2   3    9.49    1.74
  -1  -2   3    7.23    1.19
   1   2   3    7.61    1.47
   1  -2  -3   10.48    2.04
  -1  -3  -3    1.87    1.47
  -1   3   3    0.84    1.14
  -1  -3  -3    3.28    1.37
  -1  -3  -3    0.79    0.99
  -1   3   3    0.16    1.15
   1   3  -3    1.20    1.11
   1  -3   3    0.96    1.22
  -1  -3  -3    4.12    1.40
  -1   3  -3    2.93    0.68
  -1  -3   3    0.88    0.92
   1  -3  -3    1.47    1.10
  -1   3  -3    3.32    0.67
   1   3   3    2.57    1.25
   1  -3  -3    1.68    1.36
   1  -3  -3    0.97    1.01
   1   3   3    2.69    1.53
   1   3   3    0.85    1.62
  -1  -3   3    2.91    0.85
   1  -3  -3    2.62    1.22
  -1  -4  -3    4.68    1.48
  -1  -4  -3    1.68    1.18
   1   4  -3    4.81    1.60
   1   4  -3    3.50    0.91
   1  -4   3    7.08    1.74
  -1  -4  -3    3.24    1.37
  -1   4   3    1.69    1.80
   1   4   3    5.12    1.77
   1  -4  -3    3.64    1.59
   1  -4  -3    2.73    1.31
  -1   4  -3    4.09    1.74
   1  -4  -3    5.13    1.50
  -1  -4   3    3.17    1.29
   1   4   3    1.89    1.88
   1  -4  -3    4.07    1.39
  -1  -4   3    3.99    0.87
  -1  -5  -3    7.58    1.75
  -1  -5  -3    4.52    1.63
   1   5  -3    4.33    1.00
  -1  -5  -3    4.64    2.09
   1   5  -3    7.97    2.36
  -1  -5  -3    7.90    1.81
  -1   5   3    4.51    2.48
   1  -5  -3    7.02    1.75
  -1   5  -3    9.08    2.64
   1   5   3   10.64    2.18
   1  -5  -3    6.94    1.65
   1  -5  -3    5.73    2.24
   1   5   3    7.28    2.76
  -1  -5   3    5.89    0.82
   1  -5  -3    8.34    1.88
  -1   6   3    3.33    2.27
  -1  -6  -3    6.48    1.74
   1   6  -3    4.42    2.45
  -1  -6  -3    2.71    1.94
  -1  -6  -3    3.78    1.88
   1   6  -3    4.18    0.85
   1  -6   3   -2.52    1.78
  -1  -6  -3    4.54    1.98
   1  -6  -3    1.88    1.63
   1  -6  -3    5.49    1.68
  -1   6  -3    1.72    2.29
   1  -6  -3    5.13    2.50
   1   6   3    2.89    2.26
   1  -6  -3    1.51    1.69
  -1  -7  -3    1.97    1.97
  -1  -7  -3    1.08    1.86
  -1   7   3    0.54    2.55
  -1  -7  -3   -3.27    2.48
   1   7  -3   -1.63    2.47
   1  -7   3    7.56    3.00
  -1  -7   3   -0.89    2.53
   1  -7  -3    0.99    1.54
   1  -7  -3    3.63    2.93
   1  -7  -3   -0.21    1.68
   1   7   3   -0.22    2.66
  -1   7  -3   -1.83    2.42
  -1   8   3   11.15    4.06
  -1  -8  -3    6.99    3.63
  -1  -8  -3    2.38    1.89
   1   8  -3   10.44    3.57
   1  -8   3    1.79    2.71
   1  -8  -3    3.72    3.19
  -1   8  -3    6.74    3.18
   1   8   3   10.24    3.84
   1  -8  -3    5.02    1.75
  -1  -8   3    3.70    3.04
   1   9  -3    8.94    4.09
   1  -9   3   -0.40    2.95
  -1  -9  -3   -8.13    3.25
  -1   9   3    6.62    3.77
  -1   9  -3    4.80    4.19
   1  -9  -3    7.23    3.95
   1   9   3   10.24    4.20
  -1  -9   3    5.32    3.61
   1   0  -4    0.85    1.12
  -1   0  -4   -0.60    0.97
   1   0   4   -0.77    0.77
  -1   0   4    0.73    1.05
   1   0   4   -1.43    0.97
  -1   0  -4    0.63    0.86
  -1   0  -4   -0.42    0.93
   1   0   4   -1.30    0.86
   1   0  -4    1.66    1.22
  -1   0   4   -1.40    0.94
  -1   0   4    0.16    0.81
  -1   1   4   11.85    1.68
  -1   1   4   13.03    1.91
   1  -1   4   10.16    1.70
  -1   1   4   16.73    2.11
  -1  -1  -4   13.67    1.95
   1   1  -4   16.69    1.87
  -1  -1  -4   14.12    1.95
  -1   1   4   11.18    1.69
  -1  -1  -4   15.23    1.85
   1   1  -4   12.87    2.04
   1   1   4   12.58    1.98
   1  -1  -4   18.99    2.29
   1   1   4   15.53    1.95
   1  -1  -4   12.12    2.00
  -1  -1   4   14.08    1.77
  -1   1  -4   10.69    1.59
  -1   1  -4   14.36    1.73
   1  -1  -4   11.48    1.73
   1   1   4   11.71    1.70
  -1  -1   4   14.47    1.90
  -1  -2  -4    3.60    1.41
  -1   2   4    6.53    1.64
   1   2  -4    5.10    1.32
  -1   2   4    5.20    1.52
  -1  -2  -4    4.30    1.41
   1  -2   4    4.45    1.12
  -1  -2  -4    7.26    1.65
  -1   2   4    4.84    1.36
  -1   2   4    5.47    1.42
  -1   2  -4    5.58    1.22
   1   2   4    3.86    1.45
   1   2   4    5.79    1.45
   1   2   4    4.46    1.50
  -1  -2   4    5.30    1.07
  -1   2  -4    5.23    1.24
  -1  -2   4    5.60    1.29
   1   2   4    5.35    1.78
   1  -2  -4    7.77    1.65
   1  -2  -4    3.37    1.77
   1  -2  -4    2.99    1.24
  -1   3   4    4.08    1.29
   1  -3   4    6.51    1.55
  -1   3   4    2.77    1.52
  -1  -3  -4    5.32    1.67
  -1  -3  -4    4.50    1.42
  -1  -3  -4    4.28    1.56
   1  -3  -4    3.50    1.36
   1  -3  -4    5.79    1.51
  -1  -3   4    3.73    1.05
   1  -3  -4    5.05    1.69
  -1   3  -4    3.18    0.97
   1  -3  -4    5.50    1.74
  -1  -3   4    4.12    1.12
  -1   3  -4    4.49    1.19
   1   3   4    4.73    1.79
   1   3   4    2.16    1.47
   1  -4   4   10.05    2.17
  -1   4   4    5.83    2.31
  -1  -4  -4   10.75    2.21
   1   4  -4   10.16    2.08
  -1  -4  -4    9.44    2.13
   1   4  -4    8.74    1.89
  -1  -4  -4   10.44    1.95
   1   4   4   11.09    2.29
   1  -4  -4    8.09    2.01
  -1   4  -4   11.15    1.18
   1  -4  -4    7.37    1.79
   1   4   4    6.79    2.17
  -1  -4   4   12.33    1.45
  -1   4  -4    9.46    1.12
   1  -4  -4    8.96    2.17
  -1  -4   4   10.46    1.80
   1  -4  -4    7.35    1.88
  -1  -5  -4   -1.73    1.66
   1   5  -4   -0.45    1.56
  -1   5   4    0.28    2.16
  -1  -5  -4    2.78    1.80
   1   5  -4   -0.14    0.78
  -1  -5  -4    0.21    1.52
  -1  -5  -4    0.26    1.37
   1   5   4    0.10    1.72
   1  -5  -4    4.45    1.81
   1  -5  -4    0.37    1.51
   1  -5  -4   -1.63    1.46
   1  -5  -4    0.76    1.34
   1   6  -4    0.03    2.03
   1   6  -4    0.00    0.72
  -1   6   4    1.14    2.45
  -1  -6  -4    0.26    1.67
  -1  -6  -4    1.06    2.60
  -1  -6  -4    2.15    2.01
  -1  -6  -4    4.14    2.60
   1  -6   4   -0.71    1.80
   1  -6  -4   -0.19    2.16
  -1   6  -4    0.05    2.09
   1  -6  -4   -0.83    1.70
   1  -6  -4   -0.48    1.68
   1  -6  -4   -1.38    1.34
   1   6   4   -0.41    2.53
  -1  -7  -4    4.07    3.09
   1  -7   4   -1.48    2.31
  -1   7   4    2.18    2.97
   1   7  -4   -0.45    2.48
  -1  -7  -4   -2.70    1.69
  -1  -7  -4    2.07    2.07
   1   7   4    0.08    2.67
   1  -7  -4    0.46    1.77
  -1  -7   4    2.94    2.47
   1  -7  -4    1.14    1.82
  -1   7  -4    0.94    2.45
   1  -7  -4    4.00    2.82
  -1  -8  -4    0.47    1.86
   1   8  -4    2.30    2.72
   1  -8   4    1.18    2.51
  -1  -8  -4    0.46    3.24
  -1   8   4    1.77    3.42
   1  -8  -4    1.10    1.92
   1  -8  -4   -1.08    2.93
  -1   8  -4    0.22    2.72
   1   8   4    1.27    3.22
  -1  -8   4   -0.37    2.92
  -1   9   4   -1.52    3.12
  -1  -9  -4    5.84    4.38
   1  -9   4    1.21    3.00
   1   9  -4    4.68    3.43
   1  -9  -4    3.04    3.55
  -1  -9   4    0.28    3.07
   1   9   4    4.22    3.57
  -1   0   5    0.06    1.13
   1   0   5    0.17    1.00
   1   0  -5    0.09    1.22
  -1   0   5    0.43    0.90
  -1   0  -5    1.77    1.16
   1   0  -5    0.85    1.26
  -1   0   5    1.28    1.15
   1   0   5    1.14    1.03
  -1   0  -5   -0.78    0.95
  -1  -1  -5    0.17    1.14
   1   1  -5    0.33    1.17
  -1   1   5    0.80    1.27
  -1  -1  -5    0.60    1.15
  -1   1   5    0.70    0.94
   1   1  -5    1.37    1.34
   1  -1   5    0.14    1.03
  -1   1   5    0.09    1.26
   1  -1   5    0.88    1.02
  -1   1   5    0.67    1.00
  -1  -1  -5    0.64    1.29
  -1  -1   5    1.31    1.19
   1   1   5   -0.82    0.83
  -1   1  -5    1.38    1.08
   1   1   5   -1.10    0.90
   1  -1  -5    2.27    1.47
  -1  -1   5    0.92    1.10
   1  -1  -5    1.87    1.07
  -1   1  -5    1.62    1.06
   1   1   5   -0.01    1.11
  -1   1  -5    0.80    1.13
  -1   2   5    9.20    2.09
  -1   2   5   11.86    2.36
   1  -2   5    9.21    1.58
  -1  -2  -5   11.79    2.05
  -1  -2  -5   11.38    2.02
  -1   2   5   10.19    1.90
  -1  -2  -5    7.81    1.80
   1   2  -5   10.20    1.68
   1   2   5   11.77    2.20
   1   2   5   10.48    2.50
   1   2   5   11.65    2.07
   1  -2  -5   13.71    2.28
  -1  -2   5    8.33    1.60
  -1   2  -5   10.12    1.69
  -1  -2   5   12.68    1.90
   1  -2  -5   14.47    2.16
   1  -2  -5   11.74    2.42
  -1   2  -5    9.73    1.53
   1   2   5    7.99    1.77
   1  -2  -5   10.66    1.96
   1   3  -5    2.10    1.17
  -1   3   5    0.42    1.26
  -1  -3  -5    0.07    1.30
  -1  -3  -5    0.45    1.22
  -1  -3  -5   -2.30    1.19
  -1   3   5    0.87    1.81
   1  -3   5    1.92    1.22
   1  -3  -5    2.29    1.53
   1  -3  -5    0.32    1.33
   1   3   5    1.36    1.51
   1  -3  -5    0.40    1.22
  -1  -3   5    2.71    1.16
   1   3   5    0.78    1.50
   1  -3  -5   -1.99    0.94
  -1  -3   5    1.54    1.03
  -1   3  -5    2.63    1.09
  -1  -4  -5   10.39    2.36
  -1  -4  -5   12.84    2.41
  -1  -4  -5    9.42    2.48
  -1   4   5   12.37    3.14
  -1  -4  -5   11.74    2.50
   1  -4  -5   13.46    2.22
   1  -4  -5   11.62    2.28
   1  -4  -5   12.77    2.41
  -1   4  -5   14.77    1.73
  -1  -4   5   12.66    1.78
   1   4   5   15.48    3.19
  -1  -4   5   12.47    1.97
  -1   4  -5   15.40    1.71
   1  -4  -5    9.07    2.47
   1   5  -5   -1.01    0.91
  -1   5   5    0.76    2.45
  -1  -5  -5   -0.14    1.99
  -1  -5  -5   -0.52    1.72
  -1  -5  -5    0.23    1.57
  -1  -5  -5    1.21    1.89
  -1  -5   5    0.62    1.66
   1   5   5    3.88    2.32
   1  -5  -5    5.34    2.45
  -1   5  -5    2.20    0.74
   1  -5  -5   -1.31    1.75
   1  -5  -5   -1.07    1.64
  -1   5  -5    1.10    0.64
   1  -5  -5   -1.42    1.35
  -1  -6  -5    3.56    2.20
  -1   6   5    6.13    3.11
  -1  -6  -5    6.46    2.83
  -1  -6  -5    2.86    2.29
   1  -6  -5    0.88    1.83
   1   6   5    3.12    2.83
   1  -6  -5    2.55    2.03
   1  -6  -5    0.12    2.40
  -1  -7  -5    2.73    2.25
   1  -7   5    2.04    2.49
  -1   7   5    1.21    3.11
  -1  -7  -5    0.37    2.76
  -1  -7  -5   -2.07    1.98
   1  -7  -5    0.11    1.96
   1  -7  -5    0.31    2.78
   1   7   5    3.37    2.74
   1  -7  -5   -0.75    1.95
  -1  -8  -5   -1.58    2.10
   1  -8   5    3.49    2.66
  -1  -8  -5   -1.44    2.07
  -1  -8  -5   -3.11    2.73
  -1   8   5    2.65    3.50
   1   8   5   -5.11    2.95
   1  -8  -5    0.83    3.24
  -1  -8   5    2.22    2.83
   1  -8  -5   -1.16    1.86
  -1  -9  -5    0.16    3.65
  -1   9   5    3.92    3.85
   1  -9   5   -4.09    2.51
  -1  -9  -5    0.16    2.36
   1  -9  -5   -4.98    3.38
   1   9   5    4.25    3.57
  -1  -9   5   -1.68    3.21
   1   0   6    0.27    1.06
  -1   0  -6    0.65    1.07
  -1   0   6    4.77    1.54
  -1   0   6   -1.14    1.13
  -1   0   6    1.56    1.37
  -1   0  -6    2.71    1.33
   1   0  -6    0.85    1.08
   1   0   6   -0.12    1.00
   1   0  -6    2.83    1.28
  -1   0  -6    2.74    1.49
   1  -1   6    0.72    1.10
   1   1  -6    0.93    1.34
  -1   1   6    1.85    1.49
   1  -1   6    2.64    1.17
  -1  -1  -6    2.69    1.57
  -1   1   6    1.04    1.29
  -1  -1  -6    1.78    1.15
  -1  -1  -6    2.01    1.23
  -1  -1  -6    1.95    1.35
   1   1  -6   -0.42    1.20
  -1  -1   6    0.34    0.92
   1   1   6    4.85    1.44
   1  -1  -6    2.81    1.55
  -1  -1   6    1.10    1.25
  -1   1  -6    2.71    1.39
  -1   1  -6    0.97    1.28
   1  -1  -6    1.96    1.39
  -1  -2  -6    1.18    1.36
  -1  -2  -6    1.98    1.49
  -1   2   6    2.03    1.79
  -1  -2  -6    0.00    1.40
  -1  -2  -6    0.15    1.35
   1  -2   6    1.94    1.21
   1   2  -6    2.67    1.53
   1   2   6    1.67    1.62
  -1   2  -6    1.00    1.32
   1  -2  -6    0.70    1.31
   1  -2  -6    2.65    1.57
  -1  -2   6    0.08    1.27
   1  -2  -6    2.48    1.47
  -1   3   6    1.41    2.00
   1   3  -6    4.74    1.60
   1  -3   6    2.18    1.52
   1  -3   6    3.71    1.28
  -1  -3  -6    4.01    1.77
  -1  -3  -6    3.49    1.57
  -1  -3  -6    4.99    1.74
  -1  -3  -6    3.50    1.58
   1  -3  -6    6.47    1.99
   1  -3  -6    4.27    1.74
   1   3   6    4.29    2.43
  -1  -3   6    3.61    1.24
   1  -3  -6    1.05    1.56
  -1   3  -6    2.06    1.22
  -1  -3   6    5.50    1.50
  -1  -4  -6    3.55    1.92
  -1  -4  -6    0.25    1.46
  -1  -4  -6    1.24    1.66
   1   4  -6    2.26    1.36
  -1   4   6    2.53    1.97
  -1  -4  -6    2.76    1.84
   1  -4  -6    5.35    1.93
   1   4   6    0.49    1.78
   1  -4  -6    1.78    1.52
  -1  -4   6    1.43    1.24
   1  -4  -6   -0.73    1.38
  -1  -4   6    1.32    1.24
   1  -4  -6    1.13    1.52
  -1  -5  -6    0.17    1.73
  -1  -5  -6   -1.12    1.54
  -1  -5  -6   -0.10    2.04
  -1  -5  -6    3.18    1.94
  -1   5   6    4.81    2.86
  -1   5  -6    2.07    1.07
   1   5   6    4.45    2.41
   1  -5  -6    1.28    1.79
   1  -5  -6    3.76    1.85
  -1  -5   6    2.15    1.50
   1  -5  -6    0.62    1.88
   1  -5  -6    0.90    2.02
  -1  -6  -6    5.00    2.23
  -1  -6  -6    6.15    3.17
  -1  -6  -6    3.90    2.26
  -1   6   6    5.38    3.42
   1  -6  -6    1.92    2.21
   1  -6  -6   -2.46    2.28
   1  -6  -6    1.08    2.03
   1   6   6    5.27    3.61
  -1  -7  -6    5.04    2.68
  -1  -7  -6    0.83    3.18
  -1  -7  -6    2.53    2.44
  -1   7   6    4.34    3.71
   1  -7  -6    7.33    2.68
   1   7   6    5.40    3.67
   1  -7  -6    2.65    3.12
   1  -7  -6    6.12    2.44
  -1   8   6   -1.01    3.11
  -1  -8  -6    4.46    2.68
   1  -8   6    0.18    2.49
  -1  -8  -6    6.30    4.00
  -1  -8  -6    3.85    2.64
   1  -8  -6   -0.63    3.21
   1   8   6    3.54    3.78
   1  -8  -6   -1.53    2.59
   1  -8  -6   -0.45    2.14
  -1  -9  -6    1.93    2.71
  -1  -9  -6    6.83    4.41
   1  -9   6    6.30    3.52
  -1   9   6   14.40    5.26
   1  -9  -6   -0.96    2.38
   1  -9  -6   10.66    4.37
   1   9   6    6.87    4.51
  -1  -9   6    1.54    3.14
  -1   0  -7    2.53    1.78
  -1   0   7    7.13    1.87
   1   0  -7    5.69    1.62
  -1   0  -7    6.35    1.87
   1   0  -7    5.22    1.77
   1   0   7    5.25    1.59
  -1   0   7    2.50    1.30
  -1   1   7    8.86    2.26
   1   1  -7    6.62    2.00
  -1  -1  -7    9.99    2.13
  -1  -1  -7    9.79    1.95
   1  -1   7    9.90    2.01
   1   1  -7    4.46    1.88
   1  -1  -7   11.07    2.36
  -1   1  -7   14.18    2.43
   1  -1  -7    7.69    1.95
  -1   1  -7    7.16    1.73
  -1  -1   7    8.18    1.97
  -1  -2  -7    5.68    2.01
   1   2  -7    6.79    1.91
  -1   2   7    5.67    2.24
   1  -2   7    5.84    1.80
  -1  -2  -7    7.04    1.95
  -1  -2  -7    4.42    1.78
  -1   2  -7    7.80    2.06
  -1  -2   7    5.80    1.89
   1  -2  -7    9.10    2.21
   1   2   7    5.76    2.48
   1  -2  -7    4.55    1.82
  -1  -3  -7    3.00    1.98
   1   3  -7    4.55    1.94
  -1   3   7    5.66    2.61
  -1  -3  -7    5.55    2.19
  -1  -3  -7    0.59    1.95
   1  -3  -7    0.77    1.77
   1   3   7    0.78    1.93
  -1  -3   7    4.25    1.49
   1  -3  -7    2.18    2.03
  -1   3  -7    3.41    1.68
  -1  -3   7    1.62    1.25
  -1   4   7    7.59    3.12
  -1  -4  -7    4.98    2.30
  -1  -4  -7    4.59    2.11
  -1  -4  -7    9.03    2.52
   1   4  -7    4.35    1.81
   1   4   7    9.65    3.44
   1  -4  -7    5.55    2.41
  -1   4  -7   11.08    1.90
   1  -4  -7    8.54    2.57
   1  -4  -7    9.74    2.46
  -1  -4   7    6.46    1.65
  -1   5   7    0.85    2.85
  -1  -5  -7    0.93    1.95
  -1  -5  -7   -0.68    1.57
  -1  -5  -7    1.16    2.29
  -1   5  -7    1.24    1.25
   1  -5  -7   -0.93    2.03
   1  -5  -7   -2.67    2.22
   1   5   7    1.25    2.92
  -1  -5   7    0.26    1.36
   1  -5  -7   -0.56    1.67
   1  -5  -7   -0.84    1.71
  -1  -6  -7   -0.12    2.68
  -1  -6  -7    1.04    2.15
  -1  -6  -7   -3.06    2.36
  -1   6   7   -1.11    2.97
   1  -6  -7    0.89    2.19
   1  -6  -7    0.36    2.14
   1  -6  -7    0.73    2.83
   1   6   7   -0.04    2.29
  -1  -7  -7   13.08    3.50
  -1   7   7   10.51    4.54
  -1  -7  -7    9.87    3.25
  -1  -7  -7    5.48    3.69
   1  -7  -7   22.89    4.79
   1   7   7    5.23    3.97
   1  -7  -7   11.61    3.21
   1  -7  -7    9.07    3.19
  -1  -8  -7    3.44    2.69
  -1   8   7    6.88    4.26
  -1  -8  -7    2.21    2.62
   1  -8   7   -2.18    2.39
  -1  -8  -7   -3.12    3.16
   1  -8  -7    2.84    2.44
   1  -8  -7   -0.01    3.43
   1   8   7    2.66    3.74
   1  -8  -7    1.45    2.82
  -1  -9  -7    5.83    4.38
  -1   9   7   12.21    4.95
   1  -9   7   -1.19    2.74
  -1  -9  -7    1.58    3.01
   1   9   7    3.75    3.97
   1  -9  -7    3.50    4.03
  -1  -9   7    1.05    3.01
   1  -9  -7   -0.17    2.70
   1   0  -8    0.54    1.48
  -1   0  -8    0.61    1.27
  -1   0  -8    0.91    1.43
   1   0  -8    3.03    1.83
  -1   0   8    3.07    1.96
   1   1  -8   -1.87    1.41
   1   1  -8   -1.09    1.51
  -1   1   8   -1.53    1.62
  -1  -1  -8   -0.56    1.27
  -1  -1  -8    3.57    1.98
   1  -1  -8   -0.44    1.36
  -1   1  -8    0.38    1.36
  -1  -1   8   -0.49    1.21
   1  -1  -8    1.23    1.42
  -1   1  -8   -2.23    1.49
  -1  -2  -8    3.21    1.68
  -1  -2  -8    4.39    1.96
  -1  -2  -8    1.42    1.87
   1   2  -8    4.07    2.07
  -1   2   8    4.83    1.98
   1   2   8    3.76    2.12
   1  -2  -8    8.06    2.59
  -1  -2   8    5.33    1.77
   1  -2  -8    3.32    2.07
  -1   2  -8    3.57    2.12
   1   3  -8   -1.19    1.62
  -1  -3  -8   -0.16    1.87
  -1   3   8    0.87    1.78
  -1  -3  -8   -1.59    1.66
  -1  -3  -8   -1.25    1.54
  -1   3  -8    2.30    1.65
   1  -3  -8    2.72    2.09
   1  -3  -8    3.10    2.15
   1   3   8    4.03    2.73
  -1   4   8    2.28    2.86
   1   4  -8    1.86    1.69
  -1  -4  -8    4.18    2.28
  -1  -4  -8    3.42    2.09
  -1  -4  -8    4.81    2.14
   1  -4  -8    2.92    1.87
  -1  -4   8    3.10    1.49
   1   4   8    5.55    2.52
  -1   4  -8    1.12    1.56
   1  -4  -8    6.50    2.43
  -1  -5  -8    1.92    2.17
   1   5  -8    5.24    2.17
  -1  -5  -8    8.76    3.01
  -1   5   8    6.62    3.55
  -1  -5  -8    8.13    3.13
   1   5   8    2.87    2.96
   1  -5  -8    6.35    2.96
   1  -5  -8    2.33    2.75
  -1  -6  -8    0.91    2.92
  -1  -6  -8   -2.41    2.13
  -1   6   8   -0.84    2.28
  -1  -6  -8    0.06    2.30
   1  -6  -8    1.60    2.34
   1  -6  -8   -1.88    2.04
   1   6   8    5.88    3.83
  -1   7   8    6.20    3.48
  -1  -7  -8    3.23    2.76
  -1  -7  -8    5.80    3.07
  -1  -7  -8   12.42    3.32
   1  -7  -8    1.05    3.40
   1   7   8    4.84    3.97
   1  -7  -8    8.45    3.55
  -1  -8  -8    2.10    3.63
  -1   8   8    6.32    3.21
  -1  -8  -8   -1.78    2.65
  -1  -8  -8   -2.05    2.62
   1   8   8    1.29    3.56
   1  -8  -8    0.48    3.54
   1  -8  -8   -2.69    2.56
   1   0  -9    1.26    2.11
   1   0  -9    0.41    2.14
  -1   0  -9    2.59    2.27
  -1   0   9    5.72    2.18
  -1   0  -9    0.78    1.98
   1   1  -9    2.27    1.97
  -1   1   9    2.95    2.31
  -1  -1  -9    2.64    1.89
  -1  -1  -9    4.48    2.38
   1   1  -9    2.50    2.19
   1   1   9    2.56    2.49
  -1   1  -9    0.61    1.97
  -1   1  -9    5.33    2.02
   1  -1  -9    4.34    2.28
   1  -1  -9    4.32    2.36
  -1  -2  -9    2.59    2.28
   1   2  -9    1.31    1.83
  -1  -2  -9   -1.10    1.57
  -1   2   9    4.33    2.52
   1  -2  -9    3.60    2.01
  -1   2  -9    2.90    2.06
   1   2   9    1.81    2.63
   1  -2  -9    4.21    2.12
  -1  -3  -9    7.20    2.54
  -1  -3  -9    7.90    2.87
  -1  -3  -9    7.64    2.82
   1   3  -9    7.27    2.30
  -1   3   9    8.69    3.36
  -1   3  -9   11.12    2.43
   1   3   9    6.94    3.30
   1  -3  -9    7.57    2.64
   1  -3  -9    7.25    2.38
  -1   4   9   -0.35    2.09
  -1  -4  -9    7.54    2.91
  -1  -4  -9    1.12    2.03
  -1  -4  -9    6.02    2.72
   1   4  -9   -1.19    1.77
  -1   4  -9    3.28    1.93
  -1  -4   9    3.19    1.65
   1   4   9    3.52    3.07
   1  -4  -9    3.30    2.60
   1  -4  -9    5.36    2.65
  -1  -5  -9    3.53    2.52
  -1  -5  -9   10.26    3.23
  -1  -5  -9    3.10    3.01
  -1   5   9    5.19    3.68
   1   5   9    3.10    3.43
   1  -5  -9    6.07    2.78
   1  -5  -9    6.19    2.84
  -1  -6  -9    1.39    2.71
  -1  -6  -9    2.23    2.32
  -1   6   9    8.24    4.22
  -1  -6  -9    4.30    3.30
   1   6   9    4.37    3.21
   1  -6  -9    1.53    2.66
   1  -6  -9   -1.07    3.01
  -1  -7  -9    7.07    3.19
  -1  -7  -9    6.47    3.36
  -1   7   9    8.50    4.49
  -1  -7  -9    6.89    3.89
   1  -7  -9    2.61    2.97
   1   7   9    6.14    4.16
   1  -7  -9    7.60    3.41
  -1   8   9    5.43    4.28
  -1  -8  -9   -5.46    3.52
  -1  -8  -9   -0.53    2.95
  -1  -8  -9    3.39    2.83
   1  -8  -9    0.32    3.06
   1  -8  -9    0.48    3.89
   1   8   9    3.90    4.48
  -1   0 -10    9.21    2.57
   1   0 -10    3.22    2.21
   1   0 -10    3.41    1.99
  -1   0 -10    9.02    2.85
  -1   0  10    5.33    2.66
  -1  -1 -10    5.11    2.80
   1   1 -10    5.26    2.59
  -1   1  10    5.14    2.67
  -1  -1 -10    1.23    1.98
   1   1 -10    4.14    2.44
  -1   1 -10    7.20    2.42
   1  -1 -10    3.19    2.43
  -1   1 -10    2.85    2.49
   1  -1 -10    5.02    2.18
   1   1  10    1.65    2.83
   1   2 -10    4.81    2.31
  -1   2  10    2.49    2.65
  -1  -2 -10    2.60    2.15
  -1  -2 -10   -0.35    2.10
   1  -2 -10   -1.25    1.97
  -1   2 -10    7.11    2.52
   1   2  10    2.11    2.91
   1  -2 -10    0.27    2.22
   1   3 -10    6.08    2.29
  -1  -3 -10    6.57    2.93
  -1   3  10    4.60    3.08
  -1  -3 -10    4.28    2.60
   1   3  10    6.65    3.24
   1  -3 -10    5.55    2.45
   1  -3 -10    6.30    2.76
  -1   3 -10    6.70    2.50
  -1   4  10    5.21    3.39
  -1  -4 -10    2.51    2.38
  -1  -4 -10    5.80    3.14
  -1  -4 -10    4.94    2.48
   1   4 -10    4.73    2.39
  -1   4 -10    8.29    2.51
   1  -4 -10    6.86    2.96
   1   4  10   10.06    4.05
   1  -4 -10    4.24    2.93
  -1   5  10    6.83    3.27
  -1  -5 -10    4.66    3.02
  -1  -5 -10    5.54    3.06
  -1  -5 -10    4.78    2.72
   1  -5 -10    2.27    3.10
   1   5  10    8.34    3.91
   1  -5 -10    4.12    2.88
  -1  -6 -10   16.18    4.29
  -1  -6 -10    5.78    3.48
  -1   6  10    9.84    4.40
  -1  -6 -10    4.05    2.59
   1   6  10   10.46    4.68
   1  -6 -10    4.81    3.08
   1  -6 -10   11.82    4.04
  -1  -7 -10   12.58    3.90
  -1   7  10    5.68    4.61
  -1  -7 -10    9.78    4.27
  -1  -7 -10   14.70    3.96
   1   7  10   11.39    4.86
   1  -7 -10   11.49    3.66
   1  -7 -10    9.24    4.38
  -1  -8 -10    5.33    3.33
  -1  -8 -10    0.05    2.53
  -1  -8 -10   -2.79    3.62
  -1   8  10    5.22    4.32
   1  -8 -10    0.67    3.58
   1   8  10    2.39    4.53
   1  -8 -10    2.01    4.02
  -1   0  11    1.66    2.68
   1   0 -11   -0.62    2.34
  -1   0 -11    2.34    2.59
   1   0 -11    5.57    2.72
  -1   0 -11    3.20    2.35
   1   1 -11    1.33    2.44
  -1  -1 -11    2.72    2.69
  -1  -1 -11    0.32    2.24
   1   1 -11    6.07    2.74
  -1   1  11    3.31    3.10
   1   1  11    2.37    3.06
   1  -1 -11    0.81    2.37
  -1   1 -11    2.74    2.63
  -1   1 -11   -0.15    1.91
   1  -1 -11    2.07    2.53
  -1  -2 -11    2.12    2.43
  -1  -2 -11    3.55    2.97
  -1   2  11    8.20    3.20
   1   2 -11    1.72    2.26
   1  -2 -11    4.88    2.79
   1  -2 -11    4.21    2.39
   1   2  11    3.35    3.21
  -1   2 -11    1.45    2.30
  -1   3  11    8.35    3.53
   1   3 -11   11.37    2.77
  -1  -3 -11    7.36    3.12
  -1  -3 -11    3.66    3.11
   1   3  11    6.39    3.39
   1  -3 -11    7.10    2.73
  -1   3 -11    7.57    2.60
   1  -3 -11    7.55    3.25
  -1  -4 -11    5.69    3.16
  -1   4  11    3.28    3.46
  -1  -4 -11    6.74    3.28
   1  -4 -11   10.38    3.64
   1   4  11    2.52    3.51
   1  -4 -11    4.70    3.18
  -1  -5 -11   10.52    3.45
  -1  -5 -11    7.21    3.46
  -1   5  11    4.58    4.00
   1  -5 -11   -0.63    3.04
   1   5  11   18.02    4.92
   1  -5 -11   12.61    3.78
  -1  -6 -11   -1.14    3.05
  -1   6  11    1.24    3.76
  -1  -6 -11    6.25    3.47
   1  -6 -11   -0.92    3.11
   1   6  11   -2.48    3.51
   1  -6 -11    4.83    3.18
  -1   7  11    8.26    5.17
  -1  -7 -11    1.81    3.03
  -1  -7 -11   -0.62    2.67
   1  -7 -11    7.21    3.69
   1  -7 -11   -1.01    3.18
   1   7  11    6.82    4.00
   1   0 -12    5.29    3.09
  -1   0 -12    0.85    2.44
  -1   0 -12   -2.33    2.29
   1   0 -12    4.91    2.91
  -1   0  12   -1.07    2.33
  -1   1  12    6.09    3.04
  -1  -1 -12   -4.93    2.00
  -1  -1 -12    2.99    3.10
   1   1 -12    4.80    2.95
   1   1 -12    1.91    2.73
   1  -1 -12    8.99    3.30
   1  -1 -12    1.85    2.32
  -1  -1  12    0.24    2.63
   1   1  12    4.25    3.38
  -1   1 -12    0.01    2.61
  -1   1 -12    0.46    2.30
  -1  -2 -12   10.96    3.61
   1   2 -12    8.30    3.44
  -1   2  12   16.04    4.25
  -1  -2 -12   19.56    4.42
   1  -2 -12   11.53    3.70
  -1   2 -12   14.09    3.67
   1  -2 -12   11.99    3.67
   1   2  12    9.82    4.11
  -1   3  12    8.71    3.65
  -1  -3 -12   11.58    3.78
   1   3 -12    6.69    2.67
  -1  -3 -12    3.77    3.09
   1   3  12    2.02    3.35
   1  -3 -12   15.40    4.11
   1  -3 -12    5.00    3.13
  -1   3 -12    5.60    2.58
  -1  -4 -12    6.59    3.59
  -1  -4 -12    9.67    3.76
  -1   4  12    7.67    3.99
   1  -4 -12   15.89    4.01
   1  -4 -12    9.91    3.82
   1   4  12   -0.33    3.40
  -1  -5 -12   -7.43    2.71
  -1   5  12    0.74    3.89
  -1  -5 -12    2.07    3.25
   1  -5 -12    2.12    3.41
   1  -5 -12    2.27    3.47
   1   5  12   -1.88    3.21
  -1  -6 -12   -1.70    3.01
  -1  -6 -12   11.96    4.48
  -1   6  12    2.60    4.08
   1  -6 -12    3.47    3.48
   1  -6 -12   -1.84    3.62
   1   6  12    8.05    4.62
  -1  -7 -12    1.25    3.17
  -1   7  12    6.20    4.91
  -1  -7 -12   -0.38    3.74
   1   7  12    3.10    4.32
   1  -7 -12    4.96    3.67
   1  -7 -12   -3.18    3.75
  -1   0  13   -1.89    2.38
  -1   0 -13   -0.30    2.43
   1   0 -13    2.00    3.01
  -1   0 -13    1.39    2.39
   1   0 -13   -1.13    2.51
   1   1 -13    2.50    3.20
  -1  -1 -13    1.76    2.74
  -1   1  13    1.23    3.13
   1   1 -13   -1.58    2.54
  -1  -1 -13   -1.95    2.96
  -1   1 -13    4.96    2.93
   1  -1 -13    4.95    3.13
  -1   1 -13    5.11    3.10
   1   1  13   -0.60    3.22
  -1  -1  13   -4.59    2.43
   1  -1 -13   -0.37    2.92
  -1   2  13   11.47    3.72
  -1  -2 -13    7.93    3.76
  -1  -2 -13    9.53    3.68
   1   2 -13    3.69    2.88
   1  -2 -13    4.73    3.05
   1   2  13    8.60    3.94
  -1   2 -13    6.46    3.08
   1  -2 -13    9.05    3.87
  -1  -3 -13    0.40    3.17
  -1  -3 -13    3.40    3.30
  -1   3  13   -2.58    3.06
   1   3 -13    5.22    2.55
   1  -3 -13    3.44    3.35
   1  -3 -13   -0.08    2.91
   1   3  13   -0.59    3.27
  -1   3 -13    0.28    2.98
  -1  -4 -13    8.15    4.15
  -1   4  13   -2.69    3.30
  -1  -4 -13   -0.31    2.46
   1  -4 -13    0.45    2.54
   1   4  13   -0.30    3.40
   1  -4 -13    2.72    3.30
  -1   5  13    3.06    3.96
  -1  -5 -13   -3.42    3.33
  -1  -5 -13    3.53    3.53
   1  -5 -13   -1.26    3.07
   1   5  13    3.39    3.79
   1  -5 -13    3.66    3.50
  -1  -6 -13    6.23    3.84
  -1  -6 -13   -2.06    2.63
  -1   6  13    3.16    4.40
   1   6  13   -2.87    3.92
   1  -6 -13   -0.44    3.85
   1  -6 -13    2.39    4.28
  -1   0  14   -2.19    2.93
   1   0 -14   -0.60    2.93
  -1   0 -14    1.75    2.72
  -1   0 -14    3.83    2.84
   1   0  14    1.95    3.34
   1   0 -14    6.77    3.03
   1   1 -14    6.99    3.70
  -1  -1 -14    1.55    3.44
  -1  -1 -14   -0.21    2.82
   1   1 -14    3.70    3.36
  -1   1  14    4.73    3.16
   1  -1 -14    3.19    3.36
   1  -1 -14   -3.15    2.84
  -1   1 -14    7.06    3.36
  -1   1 -14   -3.85    2.52
   1   1  14   -2.12    3.92
  -1  -1  14   -2.11    2.93
  -1   2  14    0.58    2.96
  -1  -2 -14    1.46    2.88
   1   2 -14   -1.75    2.75
  -1  -2 -14   -1.12    3.35
  -1   2 -14    4.04    2.97
   1  -2 -14   -3.17    3.10
   1  -2 -14    3.89    3.61
   1   2  14   -2.69    3.45
  -1   3  14   -0.91    3.22
  -1  -3 -14    4.67    3.24
  -1  -3 -14    2.70    3.45
   1  -3 -14   -0.53    3.35
   1  -3 -14    1.25    3.25
   1   3  14    4.00    3.57
  -1   4  14    5.77    3.93
  -1  -4 -14   16.28    4.80
  -1  -4 -14    5.72    3.86
   1  -4 -14    1.55    3.71
   1   4  14    8.29    4.22
   1  -4 -14    3.37    3.46
  -1  -5 -14   -3.83    3.39
  -1  -5 -14    0.96    3.47
  -1   5  14   -0.51    3.86
   1   5  14    2.38    4.20
   1  -5 -14    4.14    4.00
   1  -5 -14    3.77    4.22
  -1  -6 -14   10.89    4.36
  -1  -6 -14   -3.24    3.88
  -1   6  14    5.30    4.65
   1  -6 -14    0.60    3.99
   1   6  14    8.56    5.27
   1  -6 -14   10.52    4.56
   1   0 -15    3.71    3.42
   1   0 -15   -3.68    2.87
  -1   0 -15    3.30    3.09
  -1   0  15    1.05    3.28
   1   0  15   -3.65    3.23
  -1   0 -15    2.41    3.28
  -1  -1 -15   -2.68    2.64
  -1   1  15    3.89    3.20
   1   1 -15   -2.91    2.72
  -1  -1 -15   -4.01    2.84
   1   1 -15   -1.62    3.07
   1  -1 -15   -3.43    2.96
   1  -1 -15   -1.07    2.44
   1   1  15  -10.44    3.34
  -1   1 -15   -2.31    2.80
  -1   1 -15   -1.19    3.04
  -1   2  15   -4.46    2.40
  -1  -2 -15   -4.86    2.77
   1   2 -15    5.53    3.32
  -1  -2 -15    4.33    3.91
  -1   2 -15    4.24    3.15
   1  -2 -15    3.32    3.81
   1   2  15    3.49    3.68
   1  -2 -15    7.07    4.10
  -1  -3 -15    0.34    3.18
  -1   3  15   -1.26    3.10
  -1  -3 -15   -1.14    3.35
   1  -3 -15    0.43    3.66
   1  -3 -15   -5.78    3.30
   1   3  15   -1.15    3.68
  -1   4  15    5.02    4.11
  -1  -4 -15    3.26    3.90
  -1  -4 -15   -3.22    3.26
   1   4  15    1.37    3.76
   1  -4 -15    9.91    4.55
   1  -4 -15    0.12    3.58
  -1   5  15   -4.54    3.62
  -1  -5 -15   -6.38    3.08
  -1  -5 -15    5.48    3.95
   1   5  15   -4.62    3.49
   1  -5 -15   -4.12    3.15
   1  -5 -15   -2.41    3.71
   1   0  16   -3.50    3.46
  -1   0 -16   -1.54    3.04
   1   0 -16   -4.84    2.98
   1   0 -16   -1.35    3.52
  -1   0 -16   -1.48    3.42
  -1  -1 -16   -1.64    3.17
   1  -1  16  -10.27    3.49
   1   1 -16   -1.25    3.38
  -1   1  16   -4.71    3.14
   1   1 -16    0.87    3.49
  -1  -1 -16   -2.13    3.08
   1   1  16   -6.46    3.18
  -1   1 -16   -5.17    3.04
   1  -1 -16    0.92    3.66
   1  -1 -16    3.11    3.87
  -1   1 -16   -7.76    3.18
  -1   2  16    3.16    3.67
  -1  -2 -16    0.64    3.70
  -1  -2 -16   -1.02    3.39
   1  -2 -16   -3.56    3.34
   1   2  16   -7.98    3.53
   1  -2 -16   -0.80    3.73
  -1   3  16   -5.13    2.92
  -1  -3 -16    5.64    4.12
  -1  -3 -16   -3.39    3.59
   1   3  16    0.90    3.55
   1  -3 -16    2.49    3.90
   1  -3 -16   -6.23    3.30
  -1   4  16    3.47    4.03
  -1  -4 -16    3.31    3.68
  -1  -4 -16    7.02    4.30
   1   4  16   -1.83    3.64
   1  -4 -16   -0.23    3.96
   1  -4 -16   -5.16    3.21
  -1   0 -17   -4.96    3.01
   1   0 -17   -1.75    3.49
   1   0  17   -9.63    3.19
  -1   0 -17    4.49    4.12
   1   0 -17    2.45    4.06
   1   1 -17   -2.62    3.47
   1   1 -17    0.88    3.70
  -1  -1 -17    3.05    3.23
  -1  -1 -17   -5.45    3.73
   1  -1 -17    5.96    4.11
  -1   1 -17    2.11    3.54
   1   1  17   -1.90    3.70
  -1   1 -17    1.27    3.72
   1  -1 -17   -2.49    3.65
  -1  -2 -17   -0.81    3.67
  -1   2  17    1.34    3.31
  -1  -2 -17   -2.10    3.43
   1   2  17   -7.02    3.11
   1  -2 -17   -7.57    3.38
   1  -2 -17   -0.64    3.69
  -1  -3 -17   -2.69    3.89
  -1   3  17   -0.63    3.49
   1  -3 -17    3.06    4.21
   1   3  17   -0.73    3.61
   2   0   0   77.46    4.40
   2  -1   0  219.11   13.14
   2  -1   0  246.70   12.91
  -2   1   0  258.88   13.26
  -2   1   0  246.79   12.86
   2  -1   0  245.21   12.87
  -2   1   0  250.78   12.91
   2   1   0  253.64   13.07
  -2  -1   0  247.71   13.04
   2  -2   0  379.79   19.51
  -2   2   0  325.54   19.41
   2  -2   0  361.74   18.80
  -2   2   0  367.31   18.84
   2  -2   0  377.48   19.13
  -2  -2   0  357.89   19.31
   2   2   0  349.84   19.24
  -2  -2   0  362.45   19.04
  -2   2   0  373.54   19.11
   2   2   0  361.58   19.07
   2   3   0    1.68    1.38
  -2  -3   0    3.03    1.43
   2  -3   0    3.30    1.46
  -2   3   0    0.41    0.60
   2  -3   0    0.73    0.45
  -2   3   0    0.84    1.02
  -2  -3   0    1.37    0.83
   2  -3   0    2.38    0.60
   2   3   0   -0.50    0.89
  -2   3   0    0.22    1.41
   2  -3   0    0.30    0.90
   2   4   0   24.50    3.01
   2   4   0   30.58    2.93
  -2  -4   0   34.56    3.45
  -2  -4   0   25.06    3.06
   2  -4   0   30.31    1.87
   2  -4   0   33.15    3.22
   2  -4   0   29.99    1.89
   2  -4   0   28.09    1.88
  -2   4   0   33.18    3.59
  -2  -4   0   30.85    2.39
   2  -5   0    2.61    1.59
  -2   5   0    0.16    1.62
   2   5   0    2.20    2.28
  -2  -5   0    1.47    1.69
  -2  -5   0    3.35    1.11
   2  -5   0    3.05    0.78
  -2  -6   0   14.43    3.33
  -2  -6   0   11.16    1.88
   2  -6   0   15.58    3.21
   2  -6   0   12.65    1.51
  -2   6   0    8.48    3.03
   2   6   0   16.55    3.28
  -2  -7   0   28.36    4.82
   2   7   0   30.37    4.53
   2  -7   0   31.12    4.95
  -2   7   0   32.53    5.05
  -2   8   0   11.92    3.90
   2   8   0   11.93    3.82
  -2  -8   0   -0.02    2.90
   2  -8   0    6.92    3.39
  -2  -9   0   22.77    5.21
   2  -9   0   27.29    5.17
   2   9   0   20.46    4.69
  -2   9   0   20.64    4.98
  -2   0   1  235.60   11.41
  -2   0   1  207.16   11.37
   2   0  -1  220.30   11.27
  -2   0  -1  195.32   11.33
   2   0   1  204.59   11.36
   2   0  -1  238.41   11.43
   2   0  -1  196.32   11.36
  -2   1   1  104.66    5.80
  -2   1   1  100.16    5.98
   2  -1   1  101.69    5.45
  -2  -1  -1  107.93    5.90
   2  -1   1  113.56    5.68
   2   1  -1  108.00    5.81
  -2   1   1  107.39    5.85
  -2  -1  -1   99.60    5.83
   2  -1  -1  101.56    5.78
  -2   1  -1  102.85    5.55
   2   1   1   99.30    5.87
  -2   1  -1   99.46    5.65
   2  -1  -1  100.59    5.95
  -2  -1   1   99.71    5.75
   2  -1  -1  105.42    5.82
   2  -2   1  296.76   15.74
   2   2  -1  293.66   15.32
  -2   2   1  290.12   15.25
   2   2  -1  294.70   15.28
  -2   2   1  271.06   15.43
  -2  -2  -1  285.38   15.67
   2  -2   1  287.07   14.96
   2  -2   1  288.57   15.26
  -2   2   1  290.71   15.86
  -2  -2  -1  306.82   15.40
  -2   2   1  287.97   15.01
   2  -2  -1  279.67   15.47
  -2   2  -1  290.49   15.75
  -2  -2   1  279.30   15.35
  -2  -2   1  299.64   15.26
   2  -2  -1  273.93   15.21
   2   2   1  281.00   15.73
   2  -2  -1  306.49   15.83
   2   2   1  282.60   15.41
  -2   2  -1  280.85   14.98
  -2   3   1   21.74    2.24
  -2  -3  -1   26.52    2.77
  -2  -3  -1   22.69    2.54
   2   3  -1   18.12    2.06
   2  -3   1   20.76    2.38
  -2   3   1   18.28    1.71
   2  -3   1   17.55    2.13
  -2   3   1   15.92    2.57
  -2  -3  -1   19.45    1.89
  -2   3  -1   19.48    2.57
   2  -3  -1   11.93    2.03
   2  -3  -1   17.28    2.37
   2  -3  -1   18.99    1.60
   2  -3  -1   15.53    1.65
   2   3   1   16.27    2.40
  -2  -3   1   17.59    2.06
  -2  -3   1   18.59    1.72
  -2   3  -1   18.31    1.26
   2   3   1   19.58    2.02
  -2  -4  -1   27.11    2.45
   2   4  -1   32.52    3.09
  -2   4   1   34.41    3.41
   2  -4   1   29.49    3.13
  -2  -4  -1   28.92    3.37
   2  -4  -1   32.59    3.21
  -2  -4   1   30.85    3.16
  -2  -4   1   30.10    2.33
   2  -4  -1   29.31    2.26
   2   4   1   26.92    2.60
   2   4   1   33.78    3.42
  -2   4  -1   29.84    3.18
   2  -4  -1   29.10    2.26
   2  -4  -1   32.34    2.31
  -2  -5  -1   16.65    3.14
   2  -5   1   15.34    2.61
   2   5  -1   13.64    2.86
  -2  -5  -1   16.86    2.01
  -2   5   1   13.83    3.26
   2  -5  -1   19.44    1.76
   2  -5  -1   11.83    2.57
  -2  -5   1   20.04    2.88
  -2   5  -1   22.32    3.52
   2   5   1   21.10    2.29
   2  -5  -1   16.43    1.69
  -2  -5   1   17.77    1.82
   2  -5  -1   16.21    1.85
   2   5   1   16.13    3.09
   2   6  -1   24.84    3.92
   2   6  -1   24.45    2.43
  -2  -6  -1   18.40    2.37
  -2  -6  -1   24.39    3.70
  -2   6   1   30.15    4.46
   2  -6   1   27.88    3.78
   2   6   1   29.36    3.41
   2   6   1   29.22    4.04
  -2  -6   1   26.54    4.01
  -2   6  -1   28.94    4.21
   2  -6  -1   25.00    1.94
   2  -6  -1   27.45    1.96
  -2  -6   1   22.51    2.17
   2  -6  -1   21.28    2.38
   2  -6  -1   29.58    3.98
   2   7  -1    7.54    3.17
  -2   7   1    7.58    3.42
   2  -7   1    6.93    3.03
  -2  -7  -1    3.09    2.89
  -2  -7  -1    7.03    1.95
  -2  -7   1    7.69    3.16
  -2   7  -1    5.39    3.18
   2   7   1    5.95    2.96
   2  -7  -1    4.20    3.09
  -2  -8  -1   10.01    3.76
  -2   8   1   12.12    4.16
   2   8  -1   10.67    3.33
   2  -8   1    9.10    3.27
  -2  -8  -1   10.92    1.97
  -2  -8   1    1.96    3.14
   2  -8  -1    8.23    3.36
  -2   8  -1    7.09    3.71
   2   8   1   12.48    4.10
   2   9  -1    9.43    3.73
   2  -9   1    1.31    3.17
  -2  -9  -1    7.42    4.15
  -2   9   1    6.84    4.06
   2   9   1   14.73    4.44
   2  -9  -1    9.11    4.00
  -2   9  -1   10.17    4.49
  -2  -9   1    0.43    3.21
  -2   0   2   59.58    3.36
   2   0  -2   51.46    3.59
  -2   0  -2   57.64    3.58
  -2   0   2   58.25    3.63
   2   0   2   59.22    3.58
  -2   0  -2   55.46    3.53
  -2   0  -2   59.99    3.33
   2   0   2   62.16    3.57
   2   0   2   57.99    3.31
  -2   0   2   52.51    3.60
   2   0  -2   61.73    3.37
   2   0  -2   55.81    3.57
   2  -1   2  182.97    9.75
  -2   1   2  194.10   10.15
   2   1  -2  170.57    9.87
   2  -1   2  184.91    9.77
  -2   1   2  182.85   10.07
  -2  -1  -2  184.46   10.03
   2  -1   2  180.97    9.57
  -2  -1  -2  184.56   10.01
  -2   1   2  182.66    9.99
   2   1   2  188.69   10.00
  -2   1  -2  176.52    9.66
  -2  -1   2  200.82    9.95
  -2   1  -2  189.29    9.80
   2  -1  -2  167.05   10.00
   2  -1  -2  175.95   10.04
   2  -1  -2  181.10    9.99
   2   1   2  173.76   10.00
   2   2  -2   53.29    3.56
  -2  -2  -2   55.69    3.76
  -2   2   2   46.63    3.93
   2  -2   2   55.16    4.01
  -2   2   2   57.80    3.68
   2   2  -2   58.37    3.44
  -2   2   2   55.29    3.54
  -2   2   2   61.94    4.04
  -2  -2  -2   55.88    4.02
   2  -2   2   58.64    3.29
   2   2   2   61.84    3.88
   2   2   2   48.10    4.01
   2  -2  -2   54.17    3.89
  -2   2  -2   61.97    3.32
   2   2   2   55.95    3.96
   2  -2  -2   49.79    3.62
  -2  -2   2   60.60    3.58
   2  -2  -2   57.94    4.14
  -2  -2   2   58.51    3.47
  -2  -3  -2   55.93    3.86
  -2  -3  -2   53.00    4.29
  -2   3   2   55.56    4.52
  -2   3   2   59.95    4.17
   2   3  -2   53.69    3.78
   2  -3   2   55.84    4.16
  -2  -3  -2   56.87    4.63
  -2   3   2   56.50    3.70
  -2   3  -2   49.21    4.16
   2   3   2   56.11    3.88
  -2   3  -2   55.69    3.06
  -2  -3   2   57.39    3.51
   2  -3  -2   56.04    4.37
   2  -3  -2   52.20    4.11
   2  -3  -2   53.41    3.69
   2  -3  -2   52.83    3.64
   2   3   2   53.87    4.44
   2   3   2   60.70    4.29
  -2  -3   2   57.26    3.82
  -2   4   2   20.54    3.11
   2   4  -2   17.55    2.49
  -2  -4  -2   17.98    1.97
  -2  -4  -2   18.22    2.84
   2  -4   2   25.09    2.70
  -2  -4   2   16.05    1.68
   2  -4  -2   14.18    1.93
   2  -4  -2   16.44    1.99
  -2  -4   2   15.89    2.14
   2   4   2   20.97    2.38
   2   4   2   14.47    2.87
   2  -4  -2   17.59    1.96
   2  -4  -2   18.76    2.65
  -2   4  -2   19.41    2.84
   2   5  -2    5.22    1.89
   2  -5   2    3.79    1.82
  -2  -5  -2    3.91    2.01
   2   5  -2    3.85    1.78
  -2  -5  -2    5.38    1.46
  -2   5   2    4.01    2.48
  -2  -5   2    4.64    1.05
   2  -5  -2    8.68    1.63
  -2   5  -2    4.60    2.42
   2  -5  -2    3.02    2.14
   2  -5  -2    5.03    1.44
   2   5   2    3.54    1.72
   2  -5  -2    5.12    1.33
   2   5   2    3.43    2.26
   2   6  -2   12.34    2.94
   2   6  -2   11.81    1.78
   2  -6   2   10.02    2.78
  -2  -6  -2   13.70    2.24
  -2  -6  -2   11.19    3.04
  -2   6   2   13.39    3.63
  -2   6  -2    7.76    3.19
  -2  -6   2   10.44    1.48
  -2  -6   2   13.65    3.09
   2  -6  -2   10.01    2.78
   2   6   2   16.80    2.71
   2  -6  -2   12.51    1.91
   2  -6  -2   14.11    2.16
   2  -6  -2   14.66    1.94
   2   6   2    8.37    2.99
   2   7  -2   16.57    3.59
   2  -7   2   13.01    3.22
  -2  -7  -2   15.65    2.63
  -2   7   2   14.53    3.71
  -2  -7  -2   21.14    4.19
   2  -7  -2   14.55    2.47
   2  -7  -2   13.28    1.89
  -2   7  -2    7.50    3.58
   2   7   2   20.93    4.15
   2  -7  -2   14.00    3.86
  -2  -7   2   11.12    3.61
   2  -8   2   -2.27    2.28
  -2  -8  -2    1.82    3.36
   2   8  -2    0.34    2.82
  -2  -8  -2    3.69    1.90
  -2   8   2    5.53    3.37
  -2   8  -2   -3.27    2.70
   2  -8  -2    1.92    2.96
  -2  -8   2    1.27    2.86
   2   8   2   -0.44    2.62
  -2  -9  -2   -3.39    3.32
   2   9  -2    1.23    2.68
  -2   9   2    4.34    3.75
   2  -9   2   -3.44    2.91
   2  -9  -2   -1.66    3.06
   2   9   2    4.30    3.44
  -2  -9   2   -0.31    3.13
  -2   9  -2    1.71    3.40
  -2   0  -3  184.87   10.20
   2   0  -3  191.99   10.14
   2   0  -3  173.83   10.55
  -2   0  -3  200.03   10.43
  -2   0   3  195.91   10.50
  -2   0  -3  190.41   10.43
   2   0   3  186.67   10.40
   2   0   3  182.65   10.39
   2   0   3  189.71   10.20
  -2   0   3  189.12   10.13
  -2   0   3  197.77   10.66
   2   0  -3  187.50   10.46
   2  -1   3   39.24    2.52
  -2   1   3   36.59    2.91
  -2   1   3   40.63    3.08
  -2  -1  -3   37.64    2.90
   2   1  -3   34.13    2.80
  -2   1   3   43.34    2.96
   2  -1   3   41.78    2.65
  -2  -1  -3   38.40    2.90
  -2  -1  -3   36.21    2.81
   2  -1   3   36.04    2.69
   2  -1  -3   32.41    2.72
  -2  -1   3   42.40    2.85
  -2   1  -3   34.72    2.42
  -2  -1   3   34.77    2.79
   2   1   3   40.38    2.97
   2  -1  -3   31.19    2.77
   2   1   3   38.31    2.82
   2  -1  -3   39.50    2.94
  -2   1  -3   38.10    2.62
  -2   2   3   20.03    2.27
   2  -2   3   15.48    1.62
  -2  -2  -3   24.15    2.17
  -2   2   3   21.31    2.05
   2   2  -3   17.56    1.94
  -2  -2  -3   23.88    2.21
  -2  -2  -3   14.15    2.19
  -2   2   3   20.32    2.58
  -2   2   3   18.54    1.93
   2  -2  -3   20.66    2.12
  -2   2  -3   19.42    1.65
   2   2   3   23.38    2.40
   2   2   3   15.62    1.91
   2  -2  -3   18.04    2.38
  -2  -2   3   17.98    1.46
  -2  -2   3   20.75    1.86
   2   2   3   20.47    2.47
   2  -2  -3   16.64    2.25
  -2  -3  -3   12.10    2.00
  -2  -3  -3    8.99    1.93
  -2   3   3    9.67    1.64
   2   3  -3    9.44    1.57
   2  -3   3   12.38    1.96
   2   3  -3    9.63    1.49
  -2   3   3    9.49    1.69
  -2   3   3   11.47    1.52
  -2   3   3   11.47    2.26
  -2  -3  -3   12.62    1.95
  -2   3  -3    9.38    1.09
   2   3   3   12.85    2.43
  -2  -3   3    8.25    1.44
   2   3   3   13.66    1.98
   2  -3  -3    8.11    1.76
  -2  -3   3    8.94    1.40
   2  -3  -3   12.52    1.87
  -2  -4  -3   45.33    3.65
   2   4  -3   49.17    3.80
  -2   4   3   44.93    4.51
  -2  -4  -3   43.23    4.26
  -2  -4  -3   49.11    3.67
   2  -4  -3   47.06    3.59
   2   4   3   57.63    4.77
  -2  -4   3   43.44    3.55
   2  -4  -3   47.87    3.57
  -2  -4   3   44.37    3.17
   2  -4  -3   45.83    4.19
   2   4   3   51.68    4.00
   2  -4  -3   45.62    3.58
  -2   5   3    3.60    2.41
  -2  -5  -3    4.69    2.15
   2  -5   3    0.89    1.71
  -2  -5  -3    3.60    1.54
   2   5  -3    2.42    1.18
  -2  -5  -3    3.02    1.64
   2   5  -3    4.47    1.91
  -2  -5   3    1.83    1.59
   2  -5  -3    3.23    1.49
  -2  -5   3    3.83    1.02
   2  -5  -3    3.77    1.98
   2  -5  -3    2.92    1.53
  -2   5  -3    2.73    1.96
   2  -5  -3    3.42    1.43
   2   5   3    4.31    1.66
   2   5   3    3.28    2.04
  -2  -6  -3    4.25    2.67
   2  -6   3    3.48    2.13
  -2  -6  -3    2.79    1.66
  -2  -6  -3    2.78    1.74
   2   6  -3    2.25    1.20
  -2   6   3    4.53    2.80
   2   6  -3    8.29    2.40
   2  -6  -3    5.57    1.81
   2   6   3    3.09    1.89
  -2  -6   3    3.98    0.94
   2   6   3    0.15    1.91
  -2   6  -3    3.50    2.54
   2  -6  -3    2.33    1.68
   2  -6  -3    3.85    1.55
   2  -6  -3    3.23    2.31
  -2  -7  -3   -0.94    2.93
  -2  -7  -3    2.44    1.97
   2  -7   3    1.71    2.21
  -2   7   3    1.87    3.05
  -2  -7  -3   -2.27    1.81
   2   7  -3    4.29    2.48
   2  -7  -3    0.36    1.61
  -2  -7   3    1.12    2.53
   2  -7  -3   -3.88    2.49
   2  -7  -3    0.51    1.37
   2   7   3   -1.49    2.64
  -2   7  -3   -1.04    2.80
   2   8  -3    2.15    2.53
  -2  -8  -3    0.86    3.05
   2  -8   3   -3.09    2.19
  -2   8   3    3.68    2.94
  -2  -8  -3   -2.41    1.87
  -2  -8   3   -1.69    2.69
  -2   8  -3    2.77    3.11
   2  -8  -3   -1.69    2.66
   2   8   3    0.95    2.89
   2  -8  -3   -0.19    1.23
  -2  -9  -3   -3.03    3.25
  -2   9   3    6.58    4.13
   2  -9   3   -2.31    2.41
   2   9  -3    6.87    3.76
  -2   9  -3    0.24    3.49
  -2  -9   3    2.76    3.32
   2   9   3   -1.01    3.06
   2  -9  -3    0.77    3.24
  -2   0  -4    0.38    1.06
  -2   0  -4    1.34    0.84
   2   0  -4    2.20    1.31
  -2   0   4    0.25    1.11
   2   0   4    2.73    1.21
  -2   0   4    1.29    0.94
   2   0  -4    3.87    1.22
   2   0   4    1.43    0.84
  -2   0  -4    0.33    1.01
   2   0   4   -0.68    1.04
  -2   0   4    0.76    0.89
   2   0  -4    2.70    1.31
  -2   1   4    0.25    1.08
   2  -1   4    1.72    1.07
   2  -1   4    4.62    1.14
   2  -1   4    2.53    0.89
  -2  -1  -4   -0.76    1.01
  -2  -1  -4    0.01    1.11
  -2   1   4    1.72    1.32
  -2   1   4    2.01    1.21
  -2  -1  -4    1.01    0.98
   2   1  -4    0.14    1.09
  -2   1  -4    3.20    1.14
   2  -1  -4    2.62    1.29
  -2  -1   4    2.69    1.20
   2   1   4    0.38    0.90
   2  -1  -4    0.91    1.23
  -2   1  -4    1.60    0.87
  -2  -1   4    2.48    0.69
   2   1   4    1.95    1.19
   2   1   4    1.92    1.27
   2  -1  -4    2.22    1.32
  -2  -1   4    0.57    0.85
  -2   2   4   23.11    2.79
  -2  -2  -4   22.09    2.28
  -2  -2  -4   23.72    2.62
   2  -2   4   24.64    1.95
  -2   2   4   25.98    2.71
   2   2  -4   25.57    2.43
  -2   2   4   20.66    2.20
  -2   2   4   23.04    2.39
   2  -2   4   22.51    2.08
  -2  -2  -4   26.98    2.52
   2  -2  -4   24.76    2.53
   2   2   4   25.32    3.14
  -2  -2   4   22.14    1.62
   2  -2  -4   24.51    2.78
   2   2   4   20.73    2.30
  -2  -2   4   27.01    2.37
  -2   2  -4   27.25    2.12
   2   2   4   23.68    2.61
   2  -2  -4   23.28    2.67
   2   3  -4   66.92    4.08
   2  -3   4   55.77    4.44
  -2   3   4   62.72    4.15
  -2  -3  -4   62.32    4.42
  -2  -3  -4   62.56    4.43
  -2  -3  -4   59.64    4.74
  -2   3   4   58.93    4.98
   2  -3  -4   61.42    4.39
   2  -3  -4   64.28    4.83
  -2  -3   4   59.70    3.80
   2   3   4   54.53    5.00
   2   3   4   56.68    4.44
  -2  -3   4   58.20    3.97
  -2   3  -4   56.31    3.68
  -2   4   4    9.59    2.75
  -2  -4  -4   11.97    2.25
   2   4  -4    8.60    1.85
  -2  -4  -4   13.81    2.07
  -2  -4  -4   10.68    2.33
   2  -4  -4   10.95    1.95
  -2  -4   4   11.50    1.87
  -2   4  -4    9.05    1.07
   2  -4  -4   10.43    2.29
   2  -4  -4   10.38    2.11
   2   4   4   12.60    2.37
   2  -4  -4   11.99    2.15
  -2   4  -4    8.99    1.13
  -2  -4   4   10.93    1.59
   2   4   4    6.29    2.50
  -2  -5  -4    7.04    2.13
   2   5  -4    6.42    2.05
  -2   5   4    2.08    1.89
  -2  -5  -4    2.51    2.11
  -2  -5  -4    2.49    1.71
   2  -5  -4    5.93    1.77
   2   5   4    1.48    2.29
  -2  -5   4    4.74    1.64
  -2  -5   4    4.54    1.12
   2  -5  -4    4.15    1.81
   2  -5  -4    3.63    2.25
   2  -5  -4    5.19    1.75
   2   5   4    2.42    1.78
  -2   6   4    0.95    2.84
   2   6  -4    2.92    2.23
  -2  -6  -4    0.78    1.78
   2   6  -4    1.20    1.06
  -2  -6  -4    2.96    2.06
   2  -6   4    1.72    2.11
  -2  -6   4    1.76    0.91
   2   6   4   -1.98    2.51
   2  -6  -4    5.29    1.92
   2  -6  -4    2.04    1.61
   2   6   4    1.60    2.08
   2  -6  -4    3.16    2.47
   2  -7   4    0.15    1.95
  -2  -7  -4    3.81    3.06
   2   7  -4   -1.44    1.90
  -2   7   4    2.83    3.14
  -2  -7  -4    0.05    2.07
  -2  -7  -4    3.18    2.29
   2   7   4    2.45    3.21
   2  -7  -4    0.17    2.69
   2  -7  -4    0.49    1.79
   2  -7  -4    0.14    1.76
   2   8  -4    7.22    3.02
   2  -8   4    2.60    2.90
  -2   8   4    5.04    3.64
  -2  -8  -4   -1.38    3.16
  -2  -8  -4   -0.83    2.11
  -2  -8  -4   -1.05    2.27
   2   8   4   -5.17    2.77
   2  -8  -4    1.44    3.44
  -2  -8   4   -2.25    2.49
   2  -8  -4    2.79    1.87
  -2   9   4    1.00    3.38
  -2  -9  -4   -0.17    2.43
  -2  -9  -4   -3.16    3.33
   2  -9   4   -2.96    2.91
   2   9   4    5.72    3.82
  -2  -9   4   -1.37    3.15
   2  -9  -4    2.11    3.89
  -2   0   5   41.88    3.56
  -2   0  -5   45.15    3.35
   2   0   5   36.33    3.08
  -2   0  -5   39.57    3.18
   2   0   5   34.13    3.17
   2   0  -5   43.98    3.47
  -2   0   5   41.57    2.99
  -2   0  -5   36.51    3.19
  -2   0   5   35.62    3.11
   2   0  -5   38.72    3.41
   2   0   5   38.35    3.14
  -2   1   5   13.96    2.23
   2  -1   5   10.48    1.59
   2  -1   5   15.11    1.90
   2   1  -5   15.80    2.16
  -2   1   5   12.79    1.93
  -2  -1  -5   12.55    1.99
   2  -1   5   12.20    1.85
   2   1  -5   15.26    2.48
  -2   1   5   10.34    2.04
  -2  -1  -5   14.36    2.06
  -2  -1  -5   18.83    2.25
  -2  -1   5   18.24    2.29
   2   1   5   11.70    1.88
  -2  -1   5   15.20    2.03
   2   1   5   10.80    1.82
  -2   1  -5   15.24    1.94
   2  -1  -5   12.82    2.15
   2   1   5   14.47    2.29
   2  -1  -5   13.95    2.24
  -2   1  -5   15.71    2.04
   2  -1  -5   17.30    2.56
  -2   2   5   28.61    3.28
   2  -2   5   34.25    2.74
   2   2  -5   33.86    2.92
   2  -2   5   35.47    2.63
  -2  -2  -5   33.18    3.08
  -2  -2  -5   32.05    2.99
  -2  -2  -5   28.61    2.83
  -2   2   5   29.18    2.81
   2   2   5   29.25    3.06
   2  -2  -5   36.85    3.24
  -2  -2   5   37.98    3.74
   2   2   5   29.80    3.11
  -2   2  -5   33.99    2.73
   2   2   5   31.78    3.38
  -2  -2   5   34.28    2.85
   2   2   5   29.72    2.84
   2  -2  -5   33.18    3.13
   2  -2  -5   36.09    3.39
  -2  -2   5   33.78    2.18
  -2  -3  -5    5.14    1.70
  -2  -3  -5    7.29    1.91
   2  -3   5    5.44    1.69
  -2   3   5    5.87    1.70
  -2   3   5    8.09    2.17
  -2  -3  -5    6.66    1.93
   2   3  -5    3.61    1.53
  -2  -3   5    7.38    1.54
   2   3   5    4.75    1.84
   2  -3  -5    6.53    1.85
  -2   3  -5    7.58    1.35
  -2  -3   5    5.42    1.12
   2   3   5    3.97    2.03
   2  -3  -5    6.44    1.80
  -2   4   5    9.41    2.63
  -2  -4  -5    4.52    1.98
  -2  -4  -5   10.87    2.21
  -2  -4  -5    4.58    2.16
   2   4  -5   11.55    1.93
  -2   4   5    8.11    1.72
   2  -4  -5    9.13    2.01
  -2  -4   5   10.71    1.72
   2  -4  -5   12.85    2.62
  -2   4  -5    8.74    1.46
  -2  -4   5   10.37    1.74
   2   4   5    7.00    3.05
   2  -4  -5    6.81    2.46
   2   4   5   10.64    2.61
  -2   4  -5    8.80    1.35
  -2   5   5    0.27    2.38
  -2  -5  -5    1.71    1.72
  -2  -5  -5    1.71    2.05
  -2  -5  -5    0.49    1.91
   2  -5  -5    2.60    1.68
  -2   5  -5    1.56    0.59
   2   5   5    2.84    2.62
  -2  -5   5    3.21    1.23
  -2   5  -5    1.55    0.67
   2  -5  -5    4.13    2.02
   2   5   5    4.57    2.32
   2  -5  -5    3.19    2.17
  -2  -5   5    0.60    1.30
  -2  -6  -5   -0.91    1.81
  -2  -6  -5    2.32    2.00
  -2   6   5    1.68    2.63
   2   6  -5    0.08    1.88
  -2  -6  -5   -2.25    2.30
   2  -6  -5    1.57    1.84
   2  -6  -5   -1.63    1.86
   2  -6  -5    6.43    2.73
   2   6   5   -3.06    2.36
  -2   7   5   -3.21    2.36
  -2  -7  -5    1.58    2.23
   2   7  -5    1.05    2.13
   2  -7   5   -5.34    1.51
  -2  -7  -5   -0.14    2.90
  -2  -7  -5   -0.39    2.16
   2  -7  -5    2.76    1.99
   2  -7  -5    5.50    3.09
   2   7   5   -1.72    2.80
   2  -7  -5    0.89    1.94
  -2  -8  -5   -3.65    2.27
   2   8  -5    0.15    2.30
  -2  -8  -5   -2.82    2.14
  -2  -8  -5   -0.63    3.14
  -2   8   5    0.02    3.17
   2  -8   5    0.25    2.14
   2  -8  -5   -1.07    3.32
  -2  -8   5   -0.98    2.55
   2  -8  -5   -0.56    1.88
   2   8   5    0.65    3.42
   2  -9   5   -0.68    2.92
  -2  -9  -5   -2.20    3.38
  -2   9   5    4.54    4.00
  -2  -9  -5    2.07    2.59
  -2  -9   5    6.14    3.45
   2  -9  -5   -0.63    3.47
   2   9   5    1.77    3.42
   2   0   6   73.86    5.43
  -2   0  -6   76.76    5.43
   2   0  -6   84.63    5.92
   2   0  -6   88.52    5.74
   2   0   6   95.96    6.12
  -2   0   6   69.09    5.49
  -2   0  -6   87.46    5.52
  -2   0   6   79.68    5.23
   2   0   6   83.57    5.41
  -2  -1  -6   25.37    2.66
   2  -1   6   19.98    2.25
  -2  -1  -6   22.98    2.99
   2   1  -6   23.04    2.63
   2   1  -6   25.15    3.08
  -2  -1  -6   20.86    2.52
  -2   1   6   18.20    2.47
   2  -1   6   22.10    2.26
   2   1   6   17.67    2.41
   2   1   6   20.85    2.66
   2  -1  -6   21.20    2.77
  -2   1  -6   20.88    2.45
   2  -1  -6   21.40    2.87
   2  -1  -6   16.18    2.31
  -2  -1   6   24.21    2.62
   2  -2   6    9.66    1.69
  -2  -2  -6    6.38    1.92
  -2   2   6    7.82    2.22
  -2  -2  -6    6.84    1.82
   2   2  -6   10.25    1.99
  -2  -2  -6    8.76    2.10
   2  -2   6    7.00    1.45
   2  -2  -6    6.65    1.93
  -2   2  -6    7.34    1.79
   2   2   6   10.27    2.34
   2  -2  -6    7.69    2.00
  -2  -2   6    6.03    1.64
   2   2   6    7.07    2.18
   2   3  -6   16.34    2.41
   2  -3   6   12.87    2.10
  -2  -3  -6   13.80    2.56
  -2  -3  -6   16.36    2.48
  -2  -3  -6   17.65    2.56
  -2   3   6   15.17    3.02
  -2  -3   6   14.06    1.60
  -2  -3   6   18.44    2.19
  -2   3  -6   12.71    1.97
   2   3   6   16.78    3.42
   2  -3  -6   13.65    2.55
   2  -3  -6   18.86    2.55
   2   3   6   14.10    2.72
   2  -3  -6   16.57    2.57
  -2  -4  -6   10.58    2.48
  -2   4   6    5.22    2.66
   2   4  -6    9.02    1.88
  -2   4   6    9.39    3.08
  -2  -4  -6    9.31    2.26
  -2  -4  -6    8.55    2.28
  -2  -4   6    6.45    1.75
   2   4   6   11.43    2.59
   2   4   6   12.59    3.26
   2  -4  -6    9.17    2.18
  -2  -4   6    8.11    1.54
   2  -4  -6    8.50    2.26
   2  -4  -6    5.92    2.05
  -2  -5  -6    6.89    2.08
  -2  -5  -6    4.91    2.28
  -2  -5  -6    3.20    1.97
  -2   5   6    2.10    2.72
  -2  -5  -6    6.35    2.31
   2   5   6   -0.67    1.71
  -2   5  -6    4.79    1.19
  -2  -5   6    3.69    1.62
   2  -5  -6    1.43    2.25
  -2  -5   6    4.11    1.47
   2   5   6    5.55    2.37
   2  -5  -6    3.39    1.97
   2  -5  -6    1.90    2.02
  -2  -6  -6    1.08    2.51
  -2   6   6    1.18    3.09
  -2  -6  -6    2.45    2.42
  -2  -6  -6    3.28    2.27
   2   6   6    0.22    2.10
   2  -6  -6    2.54    2.31
   2  -6  -6   -3.34    1.46
  -2  -7  -6    3.68    3.11
  -2  -7  -6   -2.32    2.22
   2  -7   6    3.71    2.35
  -2  -7  -6    0.49    2.06
  -2   7   6    3.63    3.34
   2   7   6    5.44    3.43
   2  -7  -6    0.67    2.92
   2  -7  -6    2.26    2.35
  -2  -8  -6    1.39    3.39
  -2  -8  -6    3.26    2.81
   2  -8   6   -0.74    2.30
  -2  -8  -6    1.02    2.86
  -2   8   6    5.19    3.45
   2   8   6    8.39    4.11
   2  -8  -6    4.13    3.67
   2  -8  -6    1.67    2.41
  -2  -9  -6    7.54    4.27
  -2   9   6    3.66    4.29
   2  -9   6    1.84    2.92
  -2  -9  -6    4.96    2.93
   2  -9  -6    8.90    4.39
   2   9   6    4.56    4.53
  -2  -9   6    1.52    3.00
  -2   0  -7  204.04   11.42
   2   0  -7  187.88   11.68
  -2   0   7  199.44   11.14
  -2   0   7  195.67   11.71
   2   0  -7  177.00   11.35
   2   0   7  195.44   11.33
   2   1  -7   30.56    3.71
   2   1  -7   29.80    3.31
  -2  -1  -7   36.11    3.37
  -2  -1  -7   30.99    3.33
  -2   1   7   28.33    3.19
   2  -1   7   40.10    3.36
   2   1   7   32.94    3.45
  -2  -1   7   32.88    2.90
  -2   1  -7   29.06    3.23
   2  -1  -7   35.98    3.77
  -2  -1   7   34.80    3.43
   2  -1  -7   37.24    3.64
  -2   1  -7   27.80    3.03
   2  -2   7    9.49    1.88
  -2  -2  -7    7.17    2.11
  -2   2   7    5.07    2.14
   2   2  -7    5.94    1.91
  -2  -2  -7    6.61    1.71
  -2  -2   7    9.06    1.99
   2  -2  -7    5.09    1.96
   2   2   7    6.72    2.14
  -2   2  -7    9.64    2.03
   2   2   7    8.72    2.45
   2  -2  -7    7.08    1.86
  -2   3   7    7.79    2.83
  -2  -3  -7    6.16    2.32
  -2  -3  -7    7.21    2.32
   2  -3   7    4.76    1.93
   2   3  -7    2.95    1.93
   2  -3  -7    8.65    2.50
   2   3   7    8.12    2.56
  -2   3  -7    9.27    2.02
  -2  -3   7    9.81    2.18
  -2  -3   7    8.53    1.38
   2  -3  -7   12.73    2.90
   2   3   7   10.28    3.31
   2   4  -7    9.41    2.09
  -2  -4  -7    5.61    2.23
  -2   4   7    4.01    2.90
  -2  -4  -7    4.17    2.07
  -2  -4  -7    5.51    2.34
  -2  -4   7    5.06    1.68
   2  -4  -7    5.57    2.12
  -2  -4   7    3.82    1.24
   2   4   7    1.94    2.74
   2  -4  -7    4.90    2.06
   2  -4  -7    4.27    2.22
  -2   4  -7    4.23    1.80
   2   5  -7    7.90    1.92
  -2  -5  -7    1.40    2.41
  -2  -5  -7    4.07    2.32
  -2  -5  -7   10.58    2.76
  -2   5   7    8.98    3.56
   2  -5  -7    5.86    2.65
  -2  -5   7    6.47    1.94
   2  -5  -7    8.23    2.63
  -2   5  -7    9.28    1.71
  -2  -5   7    5.40    1.70
   2   5   7    3.59    2.96
   2  -5  -7    6.07    2.47
  -2  -6  -7    6.60    2.83
  -2  -6  -7    3.22    2.93
  -2  -6  -7    6.51    2.99
  -2   6   7    1.38    3.31
   2  -6  -7    8.72    3.48
   2   6   7   10.71    3.90
   2  -6  -7    5.60    2.58
  -2  -7  -7    6.41    3.67
  -2  -7  -7    5.40    2.81
  -2  -7  -7    1.14    2.18
  -2   7   7    2.94    3.70
   2  -7  -7    2.11    2.65
   2   7   7    0.36    2.71
   2  -7  -7    0.68    3.01
  -2   8   7    4.78    4.03
  -2  -8  -7    3.48    3.95
  -2  -8  -7    2.51    2.32
  -2  -8  -7    2.55    2.92
   2  -8   7   -0.30    2.45
   2  -8  -7    2.08    3.55
   2   8   7   -0.55    3.60
   2  -8  -7    0.59    2.59
  -2  -9  -7   -4.19    3.77
  -2   9   7    6.56    4.45
  -2  -9  -7   -0.53    2.63
   2  -9  -7   -0.62    2.67
  -2  -9   7    1.28    3.04
   2  -9  -7    0.65    3.79
   2   9   7   -1.32    3.52
  -2   0  -8    1.96    1.80
   2   0  -8    3.08    1.84
  -2   0  -8    4.69    1.75
  -2   0   8    2.82    1.77
   2   0  -8    1.30    1.75
  -2  -1  -8    4.38    1.81
   2   1  -8    3.62    1.87
  -2   1   8    4.17    1.96
  -2  -1  -8    5.09    1.84
   2   1  -8    5.48    2.12
  -2  -1  -8    3.34    1.77
  -2  -1   8    7.91    1.82
  -2   1  -8    3.01    1.59
   2  -1  -8    1.00    1.66
  -2   1  -8    3.66    1.89
   2  -1  -8    3.75    1.95
  -2  -1   8    5.82    1.71
   2   2  -8   10.95    2.60
  -2   2   8    4.56    2.44
  -2  -2  -8    5.58    2.15
  -2  -2  -8    6.36    2.19
  -2  -2  -8    7.84    2.44
   2  -2  -8    6.59    2.39
  -2  -2   8    8.91    2.18
   2   2   8   12.76    3.51
  -2   2  -8    9.64    2.57
   2  -2  -8    6.17    2.59
   2   3  -8   -2.50    1.67
  -2   3   8    1.57    2.31
  -2  -3  -8   -0.44    1.68
  -2  -3  -8    1.39    2.03
  -2  -3  -8    0.51    1.50
  -2   3  -8    1.09    1.71
  -2  -3   8   -0.35    1.61
  -2  -3   8    4.31    1.27
   2  -3  -8    1.04    2.02
   2  -3  -8    2.94    2.14
   2   3   8    0.12    2.63
   2   4  -8   11.87    2.44
  -2  -4  -8   10.39    2.59
  -2  -4  -8    7.91    2.64
  -2  -4  -8    7.52    2.82
  -2   4   8    9.17    2.90
   2  -4  -8   10.96    2.85
   2  -4  -8   12.22    3.30
  -2  -4   8    7.78    1.56
  -2   4  -8   11.32    2.22
  -2  -4   8    9.02    2.18
   2   4   8    8.35    2.85
  -2   5   8    1.62    2.50
  -2  -5  -8   -1.12    2.13
  -2  -5  -8    0.08    2.00
  -2  -5  -8    0.66    2.44
   2   5  -8    0.50    1.90
   2   5   8    2.87    2.60
   2  -5  -8   -4.25    2.18
   2  -5  -8    4.14    2.74
  -2  -6  -8   10.54    3.10
  -2   6   8    3.07    3.46
  -2  -6  -8    5.96    3.17
  -2  -6  -8    6.06    2.70
   2   6   8   15.33    4.48
   2  -6  -8    5.33    3.28
   2  -6  -8    4.25    2.62
  -2   7   8    7.94    4.44
  -2  -7  -8    4.68    3.01
  -2  -7  -8    7.55    2.85
  -2  -7  -8    2.54    3.08
   2   7   8    1.13    3.79
   2  -7  -8    5.09    3.08
   2  -7  -8    7.15    3.76
  -2  -8  -8   -3.51    3.26
   2  -8   8    0.04    2.52
  -2  -8  -8    1.30    3.03
  -2  -8  -8    0.19    3.02
  -2   8   8    6.24    4.47
   2  -8  -8    3.00    2.89
   2   8   8   -2.87    3.47
   2  -8  -8    0.28    3.85
  -2   0   9   42.92    4.05
  -2   0  -9   42.89    4.23
  -2   0  -9   42.25    4.40
   2   0  -9   40.57    4.73
   2   0  -9   33.42    4.19
   2   1  -9    0.69    1.95
  -2   1   9    2.71    1.99
  -2  -1  -9    5.21    2.38
   2   1  -9    5.54    2.38
  -2  -1  -9    3.49    1.86
  -2   1  -9    4.66    2.21
  -2  -1   9    7.60    2.10
   2  -1  -9    6.09    2.38
  -2   1  -9    4.03    1.81
   2  -1  -9    2.75    2.24
  -2   2   9    8.20    2.73
  -2  -2  -9   10.48    2.89
  -2  -2  -9    9.74    2.64
  -2  -2  -9   10.67    2.71
   2   2  -9    7.51    2.53
   2   2   9   16.13    3.81
   2  -2  -9    6.28    2.25
   2  -2  -9   12.79    3.01
  -2  -2   9   16.32    2.94
  -2   2  -9   12.94    2.78
  -2  -3  -9   -0.42    1.96
  -2  -3  -9    2.03    1.90
  -2  -3  -9    1.02    2.27
  -2   3   9    1.28    2.55
   2   3  -9    0.65    2.04
  -2   3  -9    1.82    2.02
   2  -3  -9    1.14    1.72
   2   3   9    1.51    3.05
   2  -3  -9    2.17    2.25
  -2  -3   9    0.67    1.79
  -2  -4  -9    3.69    2.73
  -2  -4  -9   -2.85    1.64
  -2  -4  -9   -0.30    2.26
  -2   4   9   -0.78    2.86
   2   4  -9    0.30    1.93
   2  -4  -9   -1.05    2.24
  -2   4  -9    1.00    1.72
   2   4   9    2.26    3.16
   2  -4  -9    1.99    2.49
  -2   5   9    3.90    3.70
  -2  -5  -9    4.26    2.84
  -2  -5  -9    0.44    2.69
  -2  -5  -9   -0.07    2.23
   2  -5  -9    8.38    3.34
   2   5   9    6.01    3.73
   2  -5  -9    4.97    3.20
  -2   6   9    8.71    4.19
  -2  -6  -9    5.37    3.27
  -2  -6  -9    0.98    2.70
  -2  -6  -9    4.99    3.40
   2  -6  -9    2.99    3.13
   2   6   9    9.61    4.47
   2  -6  -9    6.11    3.30
  -2  -7  -9    3.61    3.12
  -2  -7  -9    1.73    2.88
  -2   7   9    8.51    4.64
  -2  -7  -9   -2.15    2.97
   2  -7  -9    9.98    4.04
   2  -7  -9    0.75    2.64
   2   7   9    1.24    3.07
  -2  -8  -9    2.39    3.35
  -2  -8  -9   -0.86    3.76
  -2  -8  -9    2.33    3.63
  -2   8   9    3.52    4.32
   2  -8  -9    7.48    4.23
   2   8   9    1.94    4.13
   2  -8  -9    1.25    2.99
  -2   0 -10   10.22    2.96
  -2   0  10   11.23    2.80
  -2   0 -10   20.62    3.69
   2   0 -10   16.17    3.38
   2   0 -10   13.91    3.19
  -2  -1 -10    9.50    3.11
  -2   1  10   12.58    3.10
  -2  -1 -10   12.64    3.01
   2   1 -10   18.49    3.40
   2   1 -10    7.72    2.85
   2  -1 -10   11.14    3.22
  -2   1 -10   14.92    3.29
  -2  -1  10   10.78    2.63
   2  -1 -10   10.26    2.99
  -2   1 -10   13.57    2.96
  -2   2  10    3.90    2.70
   2   2 -10    2.62    2.25
  -2  -2 -10    2.41    2.49
  -2  -2 -10    4.89    2.57
  -2   2 -10    5.49    2.43
   2   2  10    3.88    3.12
   2  -2 -10    3.39    2.57
   2  -2 -10    3.22    2.37
  -2   3  10   28.71    4.54
  -2  -3 -10   25.28    3.69
  -2  -3 -10   28.56    4.53
   2   3 -10   24.46    3.57
  -2  -3 -10   19.86    3.93
   2   3  10   26.21    5.01
   2  -3 -10   18.96    3.98
  -2   3 -10   29.68    3.83
  -2  -3  10   26.28    3.39
   2  -3 -10   25.98    4.16
  -2   4  10    1.45    2.61
  -2  -4 -10    5.59    3.19
  -2  -4 -10    2.79    2.39
  -2  -4 -10   12.80    3.52
   2   4 -10    3.07    2.29
   2  -4 -10    3.87    2.90
   2  -4 -10    3.24    2.83
   2   4  10    7.20    3.68
  -2   4 -10    9.27    2.51
  -2   5  10   16.67    4.36
  -2  -5 -10   16.39    4.13
  -2  -5 -10   15.60    3.91
  -2  -5 -10   23.28    3.67
   2  -5 -10   13.52    3.81
   2  -5 -10   14.84    3.89
   2   5  10   14.92    4.64
  -2  -6 -10    0.77    2.52
  -2   6  10    7.29    4.04
  -2  -6 -10    1.03    3.25
  -2  -6 -10   -3.46    2.43
   2   6  10    1.91    3.93
   2  -6 -10    2.72    3.43
   2  -6 -10    5.08    3.07
  -2  -7 -10   -6.06    3.26
  -2  -7 -10    8.80    3.72
  -2   7  10    6.17    4.51
  -2  -7 -10    4.70    3.28
   2   7  10    6.25    4.29
   2  -7 -10    7.31    4.06
   2  -7 -10    8.33    3.63
  -2   8  10    1.31    4.35
  -2  -8 -10    3.40    2.98
  -2  -8 -10   -2.31    2.83
  -2  -8 -10    3.31    4.25
   2  -8 -10   -1.69    2.68
   2  -8 -10   -4.72    3.57
   2   8  10    1.29    3.85
  -2   0 -11   12.17    3.20
   2   0 -11    9.48    2.78
  -2   0  11   10.40    2.66
  -2   0 -11   10.64    3.20
   2   0 -11    8.28    3.14
   2   1 -11    6.04    2.88
  -2   1  11    5.83    2.58
   2   1 -11    2.89    2.78
  -2  -1 -11    5.30    2.49
  -2  -1 -11    0.20    1.92
   2  -1 -11    8.00    2.74
  -2   1 -11    3.40    2.30
   2  -1 -11    8.20    3.11
  -2   1 -11    3.45    2.77
  -2  -1  11    7.31    2.60
  -2  -2 -11   21.47    4.24
   2   2 -11   24.25    4.11
  -2  -2 -11   24.75    4.30
  -2   2  11   20.26    4.05
   2  -2 -11   22.86    4.39
  -2   2 -11   17.16    3.30
  -2   2 -11   30.94    4.08
   2   2  11   28.49    4.87
   2  -2 -11   18.72    4.16
  -2   3  11    6.54    3.51
  -2  -3 -11    7.81    3.37
   2   3 -11   11.19    3.19
  -2  -3 -11    8.97    3.27
   2  -3 -11    6.07    3.37
   2   3  11    8.54    3.44
  -2   3 -11    9.41    3.07
   2  -3 -11   10.98    3.62
  -2  -4 -11   15.10    3.85
  -2  -4 -11   16.14    4.01
  -2  -4 -11   17.61    3.93
  -2   4  11   17.59    4.62
   2   4 -11   12.20    3.64
   2   4  11   13.54    4.64
   2  -4 -11   18.68    4.21
   2  -4 -11   21.15    4.74
  -2   5  11   16.35    4.70
  -2  -5 -11   11.52    3.45
  -2  -5 -11   12.49    4.02
  -2  -5 -11   11.23    3.43
   2   5  11   11.19    4.57
   2  -5 -11   14.09    4.44
   2  -5 -11    6.69    3.54
  -2  -6 -11    0.65    2.70
  -2  -6 -11   -3.23    2.66
  -2   6  11    0.00    3.65
  -2  -6 -11    3.47    3.23
   2   6  11   -0.95    3.38
   2  -6 -11    3.62    3.19
   2  -6 -11    3.73    3.73
  -2   7  11    0.80    4.29
  -2  -7 -11   14.02    4.81
  -2  -7 -11    6.93    3.76
  -2  -7 -11    2.57    2.97
   2  -7 -11   -1.92    3.61
   2  -7 -11    1.92    3.16
   2   7  11    2.03    4.55
   2   0 -12    8.33    3.24
  -2   0 -12    4.98    3.15
  -2   0 -12    3.51    2.86
   2   0 -12    4.53    3.04
  -2   0  12    5.22    2.74
   2   1 -12    8.34    3.51
  -2  -1 -12   12.31    3.81
  -2  -1 -12    7.28    3.10
  -2   1  12    7.60    3.00
   2   1 -12   14.23    3.64
  -2   1 -12   20.21    4.08
   2   1  12    9.69    3.94
   2  -1 -12   14.34    3.95
   2  -1 -12   14.32    3.90
  -2   1 -12   11.26    3.26
  -2  -1  12    7.13    2.84
  -2   2  12    0.17    2.68
   2   2 -12   -1.33    2.23
  -2  -2 -12   -0.11    2.40
  -2  -2 -12    3.88    2.91
  -2  -2  12    1.42    2.27
   2  -2 -12    0.31    2.25
   2   2  12    0.88    3.39
   2  -2 -12    2.20    2.36
  -2   2 -12   -0.07    2.37
  -2   2 -12    0.64    2.16
  -2  -3 -12    4.44    3.19
   2   3 -12    6.42    2.88
  -2  -3 -12   -0.47    2.74
  -2   3  12    5.45    3.56
   2  -3 -12    6.59    3.04
   2   3  12   -0.88    3.32
   2  -3 -12    6.66    3.53
  -2   3 -12    6.03    2.48
  -2  -4 -12    0.14    3.18
  -2   4  12    0.49    3.45
  -2  -4 -12    3.99    3.38
   2  -4 -12    5.09    3.34
   2  -4 -12    5.51    3.52
   2   4  12    2.77    3.73
  -2  -5 -12   13.22    4.24
  -2   5  12    8.15    4.29
  -2  -5 -12   17.88    4.43
   2   5  12    2.66    3.93
   2  -5 -12    9.95    3.93
   2  -5 -12   11.77    4.32
  -2  -6 -12    8.08    3.94
  -2  -6 -12    3.68    3.86
  -2   6  12    4.29    4.49
   2  -6 -12   10.16    4.46
   2   6  12   -2.53    3.67
   2  -6 -12   -1.07    3.28
  -2   7  12   10.41    5.08
  -2  -7 -12    3.13    3.99
  -2  -7 -12    1.05    3.87
   2   7  12    0.73    4.71
   2  -7 -12    8.93    4.09
   2  -7 -12    3.79    4.60
   2   0 -13    4.79    3.33
  -2   0 -13   -0.21    2.83
   2   0 -13   -1.24    2.80
  -2   0  13    3.31    2.57
  -2   0 -13   -0.59    2.74
  -2   1  13    8.56    3.37
   2   1 -13    3.66    3.28
  -2  -1 -13    9.72    3.51
  -2  -1 -13    6.24    3.71
   2   1 -13   -0.05    2.70
   2  -1 -13    8.22    3.62
  -2   1 -13    8.14    3.39
  -2   1 -13    3.10    2.75
   2   1  13    4.32    3.69
  -2  -1  13    6.78    2.86
   2  -1 -13    1.87    3.28
   2   2 -13   13.62    3.53
  -2  -2 -13    2.86    2.90
  -2   2  13    5.87    3.62
  -2  -2 -13    4.45    3.58
   2  -2 -13    4.75    3.58
   2   2  13    3.46    3.99
  -2   2 -13    8.84    3.17
   2  -2 -13    8.16    3.69
   2   3 -13   -1.36    2.34
  -2  -3 -13    2.78    3.49
  -2   3  13   -0.92    3.05
  -2  -3 -13    3.27    3.21
   2  -3 -13    0.79    3.25
   2  -3 -13    1.60    3.27
   2   3  13    2.65    3.77
  -2  -4 -13    0.65    3.02
  -2  -4 -13   -5.59    2.78
  -2   4  13   -2.63    3.09
   2   4  13    2.49    3.72
   2  -4 -13    4.78    3.43
   2  -4 -13    4.03    3.01
  -2  -5 -13   -0.80    3.23
  -2   5  13    0.01    3.63
  -2  -5 -13   -5.96    2.84
   2  -5 -13   -1.50    3.03
   2  -5 -13    6.35    3.98
   2   5  13   -3.69    3.30
  -2  -6 -13   -4.99    3.36
  -2   6  13    4.00    4.35
  -2  -6 -13    5.42    3.85
   2   6  13    1.13    4.25
   2  -6 -13   -0.98    3.66
   2  -6 -13   -0.61    3.93
  -2   0  14   -0.12    2.46
   2   0 -14   -2.19    2.94
  -2   0 -14    4.13    2.90
  -2   0 -14   -1.10    2.92
   2   0 -14    3.98    3.52
   2   1 -14    7.27    3.93
  -2  -1 -14    8.65    3.82
  -2   1  14    2.80    2.61
  -2  -1 -14    6.50    3.99
   2   1 -14    7.24    3.58
  -2  -1  14    6.68    3.10
   2  -1 -14    5.95    3.82
  -2   1 -14    3.16    2.97
   2  -1 -14    2.32    3.54
   2   1  14    6.22    3.89
  -2   1 -14    4.16    3.36
  -2  -2 -14   -0.05    3.31
  -2   2  14    3.24    2.96
   2   2 -14    4.12    2.95
  -2  -2 -14   10.24    3.84
   2   2  14    3.28    4.01
   2  -2 -14    3.71    3.60
  -2   2 -14    7.29    3.14
   2  -2 -14    5.11    3.50
  -2  -3 -14   10.90    4.37
  -2  -3 -14    8.82    3.84
  -2   3  14    3.87    3.82
   2  -3 -14    7.92    4.21
   2  -3 -14    6.01    3.94
   2   3  14    4.78    4.08
  -2  -4 -14    2.73    3.49
  -2  -4 -14    2.17    3.81
  -2   4  14   -3.09    3.23
   2   4  14    1.93    3.83
   2  -4 -14    2.67    3.44
   2  -4 -14    1.18    2.79
  -2  -5 -14    3.26    3.80
  -2  -5 -14   -1.70    3.59
  -2   5  14   12.61    4.84
   2  -5 -14    0.93    3.75
   2   5  14    1.42    3.99
   2  -5 -14    1.99    3.70
  -2   6  14    7.75    4.66
  -2  -6 -14    0.72    3.81
  -2  -6 -14   -8.84    3.22
   2  -6 -14    2.02    3.88
   2  -6 -14    6.69    4.38
   2   6  14   -4.39    3.85
   2   0  15    2.75    4.19
  -2   0 -15   -0.55    2.54
  -2   0  15   10.56    3.43
  -2   0 -15    1.82    3.08
   2   0 -15    0.64    3.45
   2   0 -15   -5.25    2.94
  -2  -1 -15   -4.59    3.00
  -2   1  15   -3.66    2.67
  -2  -1 -15   -2.43    2.63
   2   1 -15    2.52    3.60
   2   1 -15   -1.81    3.01
   2   1  15   -4.00    4.10
  -2   1 -15   -4.20    2.97
  -2   1 -15    5.73    3.63
   2  -1 -15   -2.46    2.88
   2  -1 -15    0.35    3.49
  -2   2  15   -0.86    2.92
  -2  -2 -15    3.04    3.88
   2   2 -15    0.81    3.06
  -2  -2 -15   -1.79    3.29
   2  -2 -15   -2.07    3.43
   2   2  15   -4.58    3.57
  -2   2 -15    3.47    3.64
   2  -2 -15    7.91    4.00
  -2  -3 -15    0.38    3.16
  -2   3  15    0.02    3.14
  -2  -3 -15    1.32    3.69
   2  -3 -15   -3.04    3.45
   2  -3 -15   -3.06    3.55
   2   3  15   -2.49    3.57
  -2  -4 -15   -2.68    3.31
  -2   4  15    1.86    4.17
  -2  -4 -15    2.68    4.05
   2  -4 -15    2.38    4.14
   2  -4 -15   -2.24    3.67
   2   4  15   -0.04    3.60
  -2  -5 -15    0.44    3.81
  -2  -5 -15   -2.21    3.56
  -2   5  15    0.99    3.75
   2  -5 -15    3.03    4.18
   2   5  15    1.04    3.70
   2  -5 -15   -5.96    3.19
  -2   0 -16   -5.08    2.33
   2   0 -16    0.56    3.37
   2   0  16   -8.67    3.17
  -2   0 -16   -3.47    2.82
   2   0 -16   -2.84    3.41
   2   1 -16   -6.22    2.95
   2   1 -16    5.15    3.61
  -2   1  16   -5.33    2.32
  -2  -1 -16    2.90    3.59
  -2  -1 -16    0.05    3.95
   2  -1 -16   -1.60    3.52
   2  -1 -16    5.67    4.23
   2   1  16   -8.82    4.14
  -2   1 -16   -1.51    2.87
  -2   1 -16    0.39    3.40
  -2  -2 -16   -3.11    3.30
  -2   2  16    1.36    3.61
  -2  -2 -16    3.58    3.97
   2   2  16   -2.30    3.62
   2  -2 -16    2.43    3.20
   2  -2 -16   -0.66    3.61
  -2   3  16   -1.51    3.01
  -2  -3 -16    3.08    3.89
  -2  -3 -16    0.28    3.54
   2  -3 -16   -0.84    3.84
   2  -3 -16    0.24    3.98
   2   3  16   -2.79    3.56
  -2  -4 -16   -4.05    3.49
  -2   4  16    4.03    4.15
  -2  -4 -16    0.25    4.09
   2   4  16   -2.76    3.66
   2  -4 -16    2.54    4.38
   2  -4 -16   -0.77    3.83
  -2   0 -17    2.79    2.65
   2   0 -17   -4.95    3.29
   2   0 -17    3.47    4.12
   2   0  17   -8.85    4.10
  -2   0 -17   -4.24    3.15
  -2  -1 -17    4.98    4.02
   2   1 -17   -3.29    3.64
  -2  -1 -17    1.44    3.62
   2   1 -17    8.31    4.31
   2  -1 -17    4.54    4.39
  -2   1 -17   -0.59    3.35
   2  -1 -17   -0.13    3.19
   2   1  17   -6.20    4.57
  -2   1 -17    1.27    3.73
  -2  -2 -17    3.39    3.71
  -2   2  17    1.66    3.97
  -2  -2 -17    6.01    4.14
   2  -2 -17    3.50    4.60
   2   2  17    1.08    3.97
   2  -2 -17   -3.29    3.68
   3   0   0   -0.08    0.54
  -3   0   0    0.68    0.59
  -3   1   0   58.65    3.38
  -3  -1   0   62.92    3.69
   3  -1   0   56.26    3.79
   3  -1   0   57.13    3.38
  -3   1   0   58.19    3.57
   3  -1   0   57.95    3.56
   3   1   0   56.87    3.66
   3   2   0  900.89   48.00
  -3   2   0  965.48   47.75
  -3   2   0  825.71   48.20
   3   2   0 1000.00   47.98
   3  -2   0  935.70   48.27
  -3   2   0  871.40   47.61
   3  -2   0  916.89   47.63
   3  -2   0  906.82   47.73
  -3  -2   0  989.88   47.93
   3  -3   0    2.99    1.26
  -3   3   0    4.79    1.84
  -3  -3   0    2.52    1.08
   3   3   0    2.79    1.38
  -3   3   0    2.83    0.87
  -3   3   0    3.22    1.04
   3  -3   0    3.05    0.83
   3   3   0    3.26    1.29
   3  -3   0    0.69    0.97
  -3  -4   0   28.78    2.54
   3  -4   0   30.38    2.07
   3   4   0   29.73    3.13
   3   4   0   29.17    2.77
  -3  -4   0   29.03    3.42
   3  -4   0   26.34    2.86
  -3   4   0   32.28    3.71
  -3  -4   0   28.88    3.32
  -3   4   0   30.81    2.19
  -3  -5   0   23.54    3.67
  -3   5   0   23.77    3.85
   3   5   0   27.25    2.70
   3  -5   0   25.36    3.47
   3  -5   0   28.84    1.77
   3   5   0   30.89    3.51
  -3  -5   0   23.79    2.50
   3  -5   0   25.85    1.73
   3  -5   0   26.89    2.08
   3  -6   0    7.94    1.38
   3   6   0    4.94    2.45
  -3  -6   0    5.91    1.58
   3  -6   0    7.77    2.47
  -3   6   0    7.55    3.06
   3   6   0    7.75    1.86
  -3  -6   0    7.17    2.75
  -3  -7   0   30.08    5.03
  -3   7   0   29.24    5.09
   3   7   0   34.15    4.90
   3  -7   0   40.05    5.16
   3   8   0   15.30    3.90
  -3   8   0   18.21    4.85
   3  -8   0   12.23    3.56
  -3  -8   0   13.48    4.18
   3  -9   0   -0.52    3.23
  -3   9   0    6.23    3.86
   3   9   0    5.35    3.39
  -3  -9   0   -1.58    3.53
  -3   0   1   -1.27    0.52
  -3   0   1    0.13    0.74
  -3   0  -1    0.46    0.75
   3   0   1   -0.37    0.72
   3   0  -1    0.69    0.67
   3  -1   1   24.36    1.55
   3  -1   1   25.53    1.99
  -3   1   1   29.84    2.16
  -3   1   1   24.35    2.21
   3   1  -1   26.21    2.21
  -3  -1  -1   26.22    2.10
  -3   1   1   27.55    2.13
   3  -1  -1   31.08    2.19
  -3  -1   1   32.64    2.27
  -3   1  -1   26.35    2.10
  -3   1  -1   26.72    1.54
   3  -1  -1   30.11    2.18
   3   1   1   24.62    2.27
   3  -1  -1   29.56    2.37
  -3   2   1  195.26   11.01
   3  -2   1  189.75   10.17
   3  -2   1  201.84   10.21
  -3   2   1  194.81   10.51
   3   2  -1  189.79   10.49
  -3   2   1  181.97   10.33
   3   2  -1  199.71   10.44
   3  -2   1  192.51   10.91
  -3  -2  -1  180.76   10.71
  -3  -2  -1  192.26   10.53
   3  -2  -1  168.36   10.41
  -3   2  -1  194.03   10.20
   3  -2  -1  185.82   10.34
   3   2   1  188.88   10.61
   3  -2  -1  178.00   10.81
  -3  -2   1  200.49   10.48
  -3  -3  -1    0.28    0.80
   3   3  -1    0.80    1.17
   3  -3   1    0.99    0.94
   3  -3   1    0.89    1.30
  -3   3   1   -0.74    0.91
   3  -3   1    1.07    0.60
  -3   3   1    1.27    0.91
   3   3  -1    0.39    0.99
  -3   3   1    1.69    1.62
  -3  -3  -1    0.43    1.25
   3   3   1    1.81    1.49
  -3  -3   1    1.35    0.95
  -3   3  -1    1.60    1.57
  -3   3  -1    0.69    0.64
   3  -3  -1    0.92    1.01
   3  -3  -1    1.72    0.87
   3  -3  -1   -0.16    1.37
   3   3   1   -0.41    1.03
  -3  -4  -1    9.24    1.70
   3   4  -1   15.01    1.96
   3   4  -1   12.54    2.28
   3  -4   1   14.16    2.09
  -3  -4  -1    5.79    1.82
   3  -4   1   13.00    0.93
  -3   4   1   12.97    2.84
  -3   4   1   11.27    2.06
  -3   4   1   14.87    1.66
   3   4   1   11.53    2.42
  -3   4  -1   12.81    1.19
   3  -4  -1   13.52    1.58
   3   4   1   14.34    2.15
  -3  -4   1   14.23    2.61
   3  -4  -1   10.03    2.07
  -3   4  -1   11.63    2.65
  -3  -4   1   16.71    1.77
  -3  -5  -1    9.03    2.50
   3   5  -1   13.12    2.16
   3   5  -1   13.03    2.58
   3  -5   1   19.00    2.92
  -3  -5  -1    9.74    1.80
  -3   5   1   15.85    3.18
   3  -5   1   12.84    1.01
   3   5   1   15.35    2.33
   3  -5  -1    9.34    2.38
   3  -5  -1   14.81    1.57
  -3  -5   1   10.99    1.77
   3   5   1   12.41    2.90
  -3   5  -1    8.86    2.86
   3  -5  -1   11.95    1.55
   3   6  -1   22.30    3.91
   3  -6   1   16.33    3.21
  -3  -6  -1   13.56    3.39
  -3   6   1    6.89    3.14
  -3  -6  -1   14.51    2.34
   3  -6   1   13.66    1.36
  -3   6  -1   15.50    3.67
   3   6   1   15.44    2.48
   3  -6  -1   12.72    1.57
  -3  -6   1   13.79    2.03
   3   6   1   17.90    3.45
   3  -6  -1   16.31    3.11
   3  -6  -1   18.96    1.63
  -3  -6   1   12.52    3.16
   3  -6  -1   20.54    2.13
  -3   7   1   12.74    3.97
   3   7  -1    9.00    3.01
   3  -7   1   15.59    3.55
  -3  -7  -1    9.03    3.65
   3   7   1   11.90    3.90
  -3  -7   1    6.67    3.20
  -3   7  -1   15.32    4.25
   3  -7  -1   15.30    3.68
   3   8  -1   11.01    3.43
   3  -8   1   14.72    3.89
  -3  -8  -1    7.58    3.80
  -3  -8  -1   10.55    2.25
  -3   8   1    9.61    3.90
  -3  -8   1    7.63    3.55
  -3   8  -1   10.37    4.14
   3  -8  -1   13.26    3.74
   3   8   1    5.21    3.27
   3  -9   1    5.84    3.15
   3   9  -1   -0.71    2.65
  -3  -9  -1    5.06    3.73
  -3   9   1    8.68    4.36
   3   9   1   14.98    4.20
   3  -9  -1    2.91    3.31
  -3  -9   1    2.93    3.80
  -3   9  -1    8.04    4.20
  -3   0  -2    0.70    0.51
  -3   0   2    1.15    0.88
  -3   0   2    0.38    0.69
   3   0   2    0.35    0.88
  -3   0  -2    0.43    0.84
   3   0   2   -1.28    0.48
   3   0  -2    0.19    0.72
  -3   0   2   -1.02    0.59
   3   0  -2    1.53    1.04
   3   0  -2   -0.11    0.64
  -3  -1  -2   73.07    4.28
   3   1  -2   71.20    4.20
  -3   1   2   67.67    4.17
  -3   1   2   64.07    4.25
  -3   1   2   62.91    4.18
   3  -1   2   62.37    3.95
  -3  -1  -2   60.82    4.10
   3  -1  -2   65.89    4.20
  -3  -1   2   72.03    4.15
   3   1   2   61.29    4.14
   3  -1  -2   64.92    4.17
   3  -1  -2   62.26    4.17
  -3   1  -2   61.54    3.87
  -3   1  -2   57.61    3.90
   3   1   2   61.89    4.07
   3  -2   2    9.69    1.30
   3  -2   2   12.26    2.12
   3  -2   2    7.96    1.17
  -3  -2  -2   11.00    1.78
   3   2  -2    9.33    1.53
  -3   2   2    8.75    1.55
  -3   2   2    7.03    1.86
   3   2  -2    9.08    1.24
   3  -2   2    9.41    1.13
  -3   2   2   10.09    1.66
  -3  -2  -2   10.02    1.62
   3   2   2    7.63    1.48
   3  -2  -2    8.51    1.85
  -3  -2   2   10.53    1.46
  -3   2  -2    8.78    1.25
   3  -2  -2    9.53    1.56
   3  -2  -2   10.61    1.70
  -3   3   2   17.09    1.56
   3   3  -2   14.25    1.88
  -3   3   2   18.85    2.15
   3  -3   2   21.44    2.49
  -3   3   2   13.42    2.26
  -3  -3  -2   20.17    2.20
   3  -3   2   17.19    1.40
   3  -3   2   15.42    1.24
   3   3  -2   19.13    1.94
  -3  -3  -2   16.77    2.49
  -3   3   2   17.22    1.88
   3  -3   2   18.54    1.91
  -3  -3   2   16.79    1.99
   3   3   2   18.28    2.70
   3  -3  -2   16.39    2.34
   3   3   2   18.84    2.20
  -3  -3   2   20.56    1.89
  -3   3  -2   17.16    1.45
   3  -3  -2   15.64    1.90
  -3  -4  -2   11.86    1.98
  -3  -4  -2    9.63    2.25
   3  -4   2   10.04    1.87
   3   4  -2   12.07    1.77
  -3   4   2   13.52    2.85
   3   4  -2   14.74    2.19
  -3  -4   2   11.20    1.59
   3   4   2   13.56    2.26
  -3   4  -2   13.56    2.75
  -3   4  -2   12.41    1.04
   3  -4  -2   14.73    2.48
   3  -4  -2   12.40    1.82
  -3  -4   2   12.03    2.14
   3   4   2   15.70    2.86
  -3  -5  -2    0.58    1.84
  -3  -5  -2    1.99    1.39
   3  -5   2    1.92    1.61
   3   5  -2    3.33    1.85
  -3   5   2    1.39    1.71
   3   5   2    1.37    1.63
   3  -5  -2    2.40    1.23
   3  -5  -2    2.90    1.17
  -3  -5   2    2.42    1.05
  -3   5  -2    0.76    2.14
   3   5   2    6.35    2.47
   3  -5  -2    1.24    1.66
   3   6  -2    2.73    2.25
  -3  -6  -2    4.88    1.64
   3  -6   2    1.98    1.81
  -3  -6  -2    8.70    2.93
  -3   6   2    5.24    2.98
  -3  -6   2    4.03    2.12
   3  -6  -2    6.43    1.47
  -3   6  -2    0.79    2.45
   3   6   2    3.32    2.60
  -3  -6   2    3.85    1.29
   3  -6  -2    0.27    2.16
   3   6   2    1.69    1.67
   3  -6  -2    3.04    1.31
  -3   7   2    6.05    3.37
  -3  -7  -2    0.91    2.71
   3  -7   2    5.69    2.72
   3   7  -2    3.54    2.79
   3   7   2    8.54    3.42
   3  -7  -2    6.40    1.43
  -3  -7   2   13.25    3.48
  -3   7  -2    5.22    3.36
   3  -7  -2    4.08    2.93
  -3   8   2    4.35    3.50
   3   8  -2    2.67    2.36
  -3  -8  -2    2.91    3.39
  -3  -8  -2   -2.75    1.65
   3  -8   2    1.97    2.52
   3  -8  -2    0.43    2.62
   3   8   2   -0.07    3.03
  -3  -8   2    1.88    3.05
  -3   8  -2    5.44    3.60
   3   9  -2    7.36    3.19
   3  -9   2   -0.50    3.12
  -3  -9  -2    1.33    3.50
  -3   9   2   10.19    4.51
   3  -9  -2   -1.39    3.34
  -3  -9   2   -1.15    3.25
   3   9   2    3.35    3.45
  -3   9  -2    3.07    3.64
   3   0  -3    0.72    0.86
  -3   0   3    0.11    0.80
   3   0   3    1.65    0.69
  -3   0   3    0.68    1.05
   3   0   3   -0.03    1.04
   3   0  -3    0.76    0.92
   3   0  -3    0.25    0.84
  -3   0  -3    0.85    0.97
  -3   0   3    1.04    0.84
  -3   0  -3   -0.81    0.95
  -3   0  -3    1.11    0.70
   3  -1   3   17.97    1.84
  -3   1   3   21.63    2.17
  -3   1   3   18.65    2.21
  -3   1   3   20.59    2.17
   3  -1   3   19.07    1.44
   3  -1   3   19.79    1.87
  -3  -1  -3   19.54    1.96
  -3  -1  -3   19.35    2.14
  -3  -1  -3   16.52    2.01
   3   1  -3   16.57    2.05
  -3   1  -3   16.88    1.91
  -3  -1   3   20.02    2.18
   3   1   3   19.52    2.25
  -3   1  -3   18.95    1.73
   3   1   3   15.53    1.91
   3  -1  -3   18.27    2.04
   3  -1  -3   19.92    2.19
   3  -1  -3   20.50    2.28
  -3  -1   3   19.88    1.89
  -3   2   3    1.42    1.52
   3  -2   3    2.06    0.88
  -3  -2  -3    1.98    1.23
  -3  -2  -3    1.27    1.17
  -3   2   3    2.09    1.15
   3  -2   3    3.60    0.93
  -3   2   3    1.39    1.04
   3   2  -3    0.99    1.19
   3  -2  -3    2.32    1.20
   3   2   3    1.46    1.13
   3  -2  -3    2.44    1.47
   3   2   3   -0.80    1.04
   3  -2  -3    0.87    1.14
  -3   2  -3    2.95    0.94
  -3  -2   3    1.36    0.94
   3   3  -3   12.85    1.53
   3  -3   3   13.45    2.76
  -3  -3  -3   14.26    2.37
  -3  -3  -3   15.67    2.22
   3   3  -3   13.26    1.86
  -3   3   3    7.95    1.74
  -3   3   3   12.14    1.66
   3  -3   3   10.35    1.31
   3  -3   3   12.04    1.18
  -3   3   3   12.74    2.66
   3   3   3   10.79    2.08
  -3  -3   3   13.84    1.76
  -3  -3   3   10.82    1.66
   3  -3  -3   12.73    2.10
   3   3   3   10.07    2.66
  -3   3  -3   13.45    1.34
   3  -3  -3   11.45    1.97
   3  -4   3    7.40    1.63
  -3  -4  -3    8.88    1.92
   3   4  -3    9.62    1.83
  -3   4   3   10.04    2.73
  -3  -4  -3    7.71    1.99
   3   4  -3    6.04    1.48
   3   4   3   10.16    2.71
   3  -4  -3    7.35    1.98
  -3   4  -3    7.84    0.93
   3  -4  -3    7.59    1.72
   3   4   3    8.35    1.96
  -3  -4   3    8.70    1.76
  -3  -4   3    7.63    1.46
   3   5  -3   -0.20    1.54
   3  -5   3   -0.63    1.16
  -3  -5  -3   -1.74    1.11
  -3  -5  -3    0.17    1.39
  -3   5   3    1.54    1.77
   3   5   3    2.65    1.83
  -3  -5   3   -0.49    0.94
  -3  -5   3   -1.55    1.59
   3   5   3    1.04    2.16
   3  -5  -3   -0.53    1.66
   3  -5  -3   -1.24    1.13
   3  -5  -3   -0.46    1.28
   3  -6   3    4.70    2.31
   3   6  -3    5.77    2.14
  -3   6   3    5.28    3.09
  -3  -6  -3    7.84    2.99
   3   6   3    5.93    3.02
  -3  -6   3    4.47    1.36
   3  -6  -3    5.89    1.69
   3  -6  -3    6.87    1.90
   3  -6  -3    4.27    2.43
  -3   6  -3    3.70    2.81
   3   6   3    5.48    2.12
  -3  -7  -3   11.87    2.76
  -3   7   3    9.87    3.70
   3  -7   3   10.13    2.79
  -3  -7  -3    5.29    3.31
   3   7  -3   14.94    3.31
   3   7   3   14.65    4.03
   3  -7  -3    8.16    1.82
   3  -7  -3    8.32    3.26
  -3   7  -3    8.13    3.59
  -3  -7   3    9.45    3.25
  -3  -8  -3   -1.16    1.95
  -3  -8  -3   -1.63    3.06
   3  -8   3    0.90    2.42
  -3   8   3    5.53    3.64
   3   8  -3    5.06    2.74
   3  -8  -3   -1.15    1.82
   3  -8  -3   -1.51    3.24
  -3   8  -3    1.79    3.29
  -3  -8   3   -5.21    2.47
   3   8   3    2.05    2.89
  -3  -9  -3   -2.57    3.65
  -3   9   3    8.89    4.09
   3  -9   3    4.21    3.39
  -3  -9   3    4.75    3.40
   3  -9  -3   -1.27    3.21
   3   9   3    6.27    3.76
   3   0   4    0.37    0.76
   3   0   4   -0.38    1.05
  -3   0  -4    1.41    1.19
  -3   0  -4    0.50    0.77
   3   0  -4   -1.70    1.20
   3   0  -4    0.48    1.24
   3   0   4    0.58    0.98
  -3   0   4   -1.65    0.74
   3   0  -4    1.04    0.95
  -3   0   4   -0.03    1.08
  -3   0   4   -0.36    1.03
  -3   0  -4    0.20    0.75
  -3   1   4   15.13    2.25
  -3   1   4   16.50    2.13
   3  -1   4   19.12    1.87
  -3   1   4   18.94    2.39
  -3  -1  -4   17.31    2.18
   3  -1   4   17.86    1.66
   3   1  -4   17.60    2.24
   3  -1   4   19.74    2.03
  -3  -1  -4   19.74    2.22
  -3  -1  -4   18.02    2.09
  -3   1  -4   18.50    1.92
   3   1   4   17.30    2.21
   3  -1  -4   15.42    2.25
   3  -1  -4   21.43    2.23
   3  -1  -4   18.27    2.43
  -3  -1   4   21.52    2.35
  -3   1  -4   16.66    1.65
   3   1   4   15.62    2.20
  -3  -1   4   16.79    1.13
  -3  -1   4   18.75    1.94
  -3   1  -4   16.48    1.88
  -3  -2  -4    7.17    1.66
  -3   2   4    7.88    2.03
  -3   2   4    7.99    1.83
  -3  -2  -4    9.05    1.82
   3  -2   4    5.85    1.11
  -3  -2  -4    7.18    1.65
   3  -2   4    7.22    1.33
  -3   2   4    8.60    1.69
   3  -2   4    8.18    1.43
   3   2  -4    7.75    1.60
   3  -2  -4    7.00    1.82
   3   2   4    6.63    1.58
  -3   2  -4    6.99    1.29
  -3  -2   4    8.78    1.61
   3  -2  -4    7.73    1.73
   3  -2  -4    6.79    1.68
   3   2   4   10.09    1.94
  -3  -3  -4   10.15    2.18
   3   3  -4    7.50    1.67
  -3  -3  -4    9.67    1.99
  -3  -3  -4   11.16    2.05
   3  -3   4    9.87    1.30
  -3   3   4   11.04    1.89
  -3   3   4    8.67    2.44
   3  -3  -4    9.91    2.02
   3   3   4   10.30    2.42
  -3   3  -4    6.82    1.25
  -3  -3   4    9.94    1.33
   3   3   4    7.07    1.99
  -3  -3   4   11.76    1.86
   3  -3  -4   10.42    1.93
  -3  -4  -4    8.62    2.19
  -3   4   4    4.26    2.41
  -3   4   4    9.35    1.63
  -3  -4  -4    5.52    2.01
   3   4  -4    5.20    1.52
  -3  -4  -4    4.05    1.87
   3   4  -4    6.57    1.61
  -3   4  -4    9.39    1.15
   3   4   4    9.52    2.76
   3  -4  -4    9.94    2.28
  -3  -4   4    5.64    1.51
   3   4   4    9.23    2.26
  -3  -4   4    3.01    1.25
   3  -4  -4    6.33    1.85
   3  -5   4    1.09    1.59
  -3  -5  -4    1.21    1.63
  -3  -5  -4    0.16    1.97
  -3  -5  -4    0.13    1.53
  -3   5   4    2.72    2.54
   3   5  -4    3.04    1.74
   3  -5  -4    1.87    1.90
   3  -5  -4    0.71    1.43
   3   5   4    1.05    2.15
  -3  -5   4    1.43    1.49
   3  -5  -4    4.19    1.81
   3   5   4    1.32    2.52
  -3  -5   4    0.59    1.14
  -3  -6  -4    6.13    2.94
   3   6  -4   10.89    2.69
  -3  -6  -4    8.19    2.40
  -3   6   4    0.90    2.75
   3  -6   4    5.41    2.26
   3  -6  -4    6.55    2.72
  -3  -6   4    6.34    1.71
   3   6   4    6.90    3.38
   3  -6  -4    6.14    2.19
   3   6   4    7.39    2.38
   3   7  -4    6.32    2.54
  -3   7   4    3.82    2.81
  -3  -7  -4    2.81    2.41
  -3  -7  -4   -3.13    2.69
   3  -7   4    5.92    2.47
   3  -7  -4    1.81    2.86
   3   7   4    5.04    3.23
   3  -7  -4    4.63    1.93
  -3  -8  -4    9.68    3.21
  -3  -8  -4    6.27    3.95
  -3  -8  -4   13.28    3.06
   3   8  -4   10.89    3.29
   3  -8   4    6.13    3.09
  -3   8   4   14.50    4.57
   3   8   4    8.72    3.95
   3  -8  -4    4.33    3.33
  -3  -8   4    8.18    3.34
   3  -8  -4    2.85    1.80
   3  -9   4    0.19    2.98
  -3  -9  -4   -1.73    2.70
  -3   9   4    6.38    4.24
  -3  -9  -4    0.09    2.52
   3  -9  -4   -2.33    3.38
   3   9   4    1.76    3.42
  -3  -9   4    0.41    3.26
  -3   0  -5   -0.41    1.07
   3   0  -5    1.11    1.08
  -3   0   5   -0.18    0.90
  -3   0   5    0.25    1.18
   3   0  -5    1.23    1.44
   3   0   5    0.77    1.11
   3   0   5    1.04    0.94
  -3   0   5    0.58    1.14
  -3   0  -5    0.67    1.00
   3   0  -5   -0.81    0.90
  -3   0  -5   -0.53    1.08
   3   0   5    0.89    1.26
  -3   1   5    3.86    1.39
  -3   1   5    0.84    0.91
   3   1  -5    2.62    1.29
  -3  -1  -5    0.91    1.03
   3  -1   5    3.43    1.26
   3  -1   5    3.18    1.28
  -3  -1  -5    1.94    1.42
  -3  -1  -5    2.03    1.24
   3   1  -5    0.88    1.30
  -3   1   5    3.80    1.55
   3  -1   5    4.21    1.02
  -3  -1   5    2.07    1.30
   3  -1  -5    2.04    1.35
  -3   1  -5    2.66    1.26
  -3   1  -5    1.95    0.95
   3   1   5    1.56    1.02
   3  -1  -5    1.92    1.49
   3   1   5    3.66    1.61
  -3   1  -5    2.84    1.19
   3   1   5    1.53    1.21
   3  -1  -5    3.61    1.59
  -3  -1   5    2.44    0.65
  -3  -1   5    1.19    1.23
   3   2  -5    5.02    1.74
   3  -2   5    7.27    1.52
   3  -2   5    6.28    1.23
  -3   2   5    7.47    1.73
  -3  -2  -5    5.27    1.63
  -3  -2  -5    7.04    1.79
   3  -2   5    7.37    1.47
  -3   2   5    7.99    2.04
  -3  -2  -5    6.71    1.77
   3  -2  -5   10.09    2.09
  -3   2  -5    7.20    1.51
   3  -2  -5    8.57    1.85
   3   2   5    5.72    1.60
  -3  -2   5    5.04    1.48
   3  -2  -5    8.20    1.91
   3   2   5    8.27    2.04
  -3   3   5   13.86    2.93
   3   3  -5   15.35    2.25
  -3  -3  -5    9.92    2.23
  -3  -3  -5    8.64    2.06
  -3   3   5   13.39    2.05
  -3  -3  -5   12.53    2.27
   3  -3   5   12.16    1.57
   3  -3   5   16.08    1.89
  -3  -3   5   11.39    1.86
   3   3   5   13.15    2.47
   3   3   5   11.30    2.96
   3  -3  -5   13.48    2.36
   3  -3  -5   10.96    2.30
  -3  -3   5   11.44    1.20
  -3   4   5    7.16    2.72
  -3   4   5    2.32    1.40
   3   4  -5    5.57    1.64
  -3  -4  -5    5.42    2.16
  -3  -4  -5    4.07    1.85
  -3  -4  -5    5.10    1.87
   3   4   5    2.75    2.00
  -3   4  -5    3.64    1.14
  -3  -4   5    2.03    1.33
   3  -4  -5    0.48    1.68
   3   4   5    3.30    2.14
   3  -4  -5    7.35    1.96
  -3  -4   5    2.37    1.19
  -3   5   5   -2.58    1.40
  -3  -5  -5    3.55    2.02
  -3  -5  -5   -0.52    1.82
  -3  -5  -5    1.49    2.12
   3   5  -5    1.80    1.24
   3   5   5   -2.45    1.99
   3  -5  -5    3.91    2.27
  -3   5  -5    3.30    0.83
  -3   5  -5    3.07    0.74
   3   5   5    5.00    2.95
   3  -5  -5    1.52    1.81
  -3  -5   5    5.19    1.51
   3  -5  -5    3.29    2.03
  -3  -5   5    0.15    1.40
   3  -6   5   -0.96    1.74
  -3  -6  -5   -3.81    2.06
  -3  -6  -5    2.51    2.17
  -3   6   5    0.40    2.89
   3   6  -5    1.17    1.72
   3   6   5    0.82    2.31
   3   6   5    0.03    2.14
   3  -6  -5   -1.71    2.04
   3  -6  -5    1.05    1.96
  -3   7   5    6.22    2.95
  -3  -7  -5   -0.75    2.92
   3  -7   5    3.44    2.23
  -3  -7  -5    4.10    2.61
   3   7  -5    5.24    2.31
  -3  -7  -5    2.10    2.41
   3  -7  -5    7.77    2.45
   3  -7  -5    6.85    3.24
   3   7   5    0.41    3.12
   3  -8   5    2.80    2.68
  -3  -8  -5   -0.90    2.25
  -3  -8  -5    3.56    2.43
  -3   8   5    5.94    3.97
  -3  -8  -5    0.73    3.37
   3  -8  -5    1.98    2.16
   3   8   5   -1.49    3.28
   3  -8  -5    6.37    3.58
  -3  -9  -5    1.20    2.71
  -3   9   5    6.92    4.32
  -3  -9  -5    0.89    4.12
  -3  -9   5   -1.68    3.05
   3  -9  -5   -1.69    3.43
   3   9   5    1.26    3.63
   3   0   6    3.30    1.12
  -3   0   6    2.15    1.43
   3   0  -6    2.70    1.57
   3   0  -6    2.00    1.59
   3   0   6    4.71    1.67
  -3   0   6    3.42    1.27
  -3   0  -6    4.69    1.55
  -3   0  -6    3.37    1.27
   3   1  -6    7.83    2.11
  -3  -1  -6    9.21    1.79
   3  -1   6   10.12    1.92
  -3   1   6    8.50    1.91
   3  -1   6   11.36    2.01
   3  -1   6   11.69    1.78
  -3  -1  -6    7.99    1.99
   3   1  -6    9.04    2.22
  -3  -1   6   10.39    1.33
  -3  -1   6    8.70    1.92
   3  -1  -6    8.22    2.04
   3   1   6   10.19    2.03
  -3   1  -6    8.60    1.56
   3   1   6    8.13    1.69
   3  -1  -6    7.64    2.03
   3  -1  -6   10.19    2.02
  -3   2   6    0.93    1.69
   3  -2   6    4.83    1.46
  -3  -2  -6    4.78    1.80
  -3  -2  -6    6.78    1.82
   3  -2   6    2.02    1.33
   3  -2   6    6.42    1.36
   3   2  -6    3.16    1.63
  -3  -2   6    1.71    1.37
  -3  -2   6    3.91    0.56
  -3  -2   6    4.96    0.67
   3  -2  -6    3.10    1.71
   3  -2  -6    2.21    1.60
   3   2   6    2.31    1.37
  -3  -3  -6    3.45    1.75
   3  -3   6    1.66    1.19
   3  -3   6    4.61    1.36
  -3  -3  -6    0.71    1.55
  -3   3   6    2.48    1.66
   3   3  -6    2.29    1.63
   3   3   6    7.27    2.75
   3  -3  -6    5.18    1.88
  -3  -3   6    2.42    1.50
  -3  -3   6    4.27    0.77
   3   3   6    3.70    1.91
   3  -3  -6    5.44    2.06
   3  -4   6    4.79    1.31
  -3  -4  -6    4.01    2.17
  -3  -4  -6    1.11    1.82
  -3   4   6    1.36    2.41
   3   4  -6    1.38    1.55
  -3  -4   6    1.07    1.04
  -3  -4   6    3.24    1.49
   3  -4  -6    1.75    1.91
   3  -4  -6    2.80    1.79
   3   4   6    4.59    2.27
   3   4   6   -0.62    2.27
   3  -4  -6    1.71    1.54
  -3  -5  -6   -1.33    1.68
  -3  -5  -6    1.72    2.13
  -3  -5  -6    3.70    2.26
  -3   5   6    3.54    2.31
   3   5  -6    1.94    1.51
  -3   5   6    4.25    1.63
   3   5   6    4.99    2.37
  -3  -5   6    4.05    1.54
   3  -5  -6    4.70    2.25
  -3  -5   6    1.62    1.41
   3  -5  -6    4.51    2.03
  -3   5  -6    2.02    1.10
   3   5   6    1.70    2.20
   3  -5  -6    2.52    2.11
  -3  -6  -6    5.82    2.93
  -3   6   6    4.87    3.43
  -3  -6  -6    6.89    2.77
   3   6   6    8.95    2.79
   3  -6  -6    7.39    3.18
   3  -6  -6    8.11    2.56
   3   6   6    6.55    3.67
  -3  -7  -6    9.17    3.82
  -3   7   6    0.12    2.60
  -3  -7  -6    4.76    2.55
  -3  -7  -6    8.88    3.12
   3  -7   6    6.15    2.35
   3   7   6    3.98    3.46
   3  -7  -6    6.92    2.72
   3  -7  -6    5.31    3.19
  -3  -8  -6    0.08    3.40
  -3   8   6   -1.65    2.81
  -3  -8  -6    1.09    2.65
  -3  -8  -6    0.25    2.66
   3  -8   6    2.87    2.38
   3   8   6    4.23    3.66
   3  -8  -6    1.78    2.13
   3  -8  -6   -2.03    3.16
  -3  -9  -6    1.30    2.71
  -3  -9  -6    8.32    4.38
  -3   9   6    2.36    3.00
   3  -9  -6   -2.35    3.52
   3   9   6    0.81    3.68
  -3  -9   6   -3.30    2.74
  -3   0  -7    3.65    1.41
  -3   0   7    4.20    1.49
  -3   0  -7    2.07    1.47
   3   0   7    4.25    1.44
   3   0  -7    3.33    1.77
   3   0  -7    5.05    1.80
   3   0   7    5.03    1.70
   3  -1   7    9.27    2.09
  -3   1   7   12.28    2.37
   3   1  -7   12.66    2.39
   3   1  -7   12.50    2.48
   3  -1   7    8.95    1.77
  -3  -1  -7   10.42    2.09
  -3  -1  -7   12.41    2.42
  -3   1  -7   12.18    2.00
   3  -1  -7   10.47    2.41
  -3  -1   7   18.01    2.57
   3   1   7   13.70    2.52
  -3  -1   7   12.77    1.64
   3  -1  -7   10.48    2.42
   3  -1  -7   10.44    2.52
   3   2  -7   11.92    2.39
  -3  -2  -7    7.95    2.14
   3  -2   7    7.52    1.56
  -3   2   7   10.54    2.64
  -3  -2  -7    5.69    1.91
   3  -2  -7    7.84    2.21
   3   2   7   12.55    2.59
   3  -2  -7    4.74    2.03
  -3  -2   7    7.54    1.18
  -3  -2   7    9.44    2.20
  -3  -3  -7   27.83    3.31
   3  -3   7   22.88    2.66
  -3  -3  -7   18.27    3.22
  -3   3   7   23.71    3.73
   3   3  -7   26.85    3.09
   3  -3  -7   24.99    3.36
  -3   3  -7   26.43    2.83
  -3  -3   7   21.66    1.67
   3   3   7   26.17    3.47
   3   3   7   20.51    4.04
  -3  -3   7   24.16    2.97
   3  -3  -7   24.11    3.71
  -3   4   7    2.31    2.54
   3  -4   7    4.98    1.57
  -3  -4  -7    7.13    2.38
  -3  -4  -7    1.56    2.04
   3   4  -7    1.23    1.69
   3  -4  -7    1.65    2.03
   3  -4  -7    3.55    2.37
  -3   4  -7    4.94    1.64
   3   4   7    4.75    2.44
   3   4   7   -0.50    2.05
  -3  -4   7    2.36    1.06
  -3  -4   7    3.62    1.69
   3  -4  -7    3.07    2.17
  -3   5   7    1.69    2.38
   3   5  -7    2.86    1.85
   3  -5   7    4.17    1.47
  -3  -5  -7    2.36    1.97
  -3  -5  -7    2.40    2.37
   3  -5  -7   -1.98    2.05
   3  -5  -7    4.70    2.41
   3   5   7    0.60    2.25
   3   5   7   -0.16    2.88
   3  -5  -7   -0.89    1.93
  -3   5  -7    8.03    2.19
  -3  -6  -7    4.97    2.93
  -3  -6  -7    5.56    2.90
  -3   6   7    7.85    3.83
  -3  -6  -7    3.22    2.49
   3  -6  -7    5.81    2.74
   3  -6  -7    4.92    3.10
   3   6   7    8.84    3.98
  -3  -7  -7   12.23    3.54
  -3  -7  -7   15.12    3.80
  -3  -7  -7   14.14    4.15
   3  -7   7   10.78    2.77
  -3   7   7   18.74    4.65
   3  -7  -7   24.95    3.93
   3  -7  -7   15.32    4.44
   3   7   7   14.51    4.67
  -3  -8  -7    5.13    3.89
  -3   8   7    6.60    4.32
   3  -8   7    5.34    4.79
  -3  -8  -7   -0.51    2.72
  -3  -8  -7    0.02    2.72
   3  -8  -7   -1.16    2.28
   3  -8  -7   -3.19    3.46
   3   8   7    1.07    3.49
  -3   9   7    7.79    4.84
  -3  -9  -7    1.31    4.18
  -3  -9  -7    5.45    3.14
   3  -9  -7   -5.91    3.38
   3  -9  -7   -0.39    2.56
   3   9   7    0.37    3.95
  -3   0   8    1.83    1.41
   3   0  -8    4.38    1.95
   3   0  -8    2.03    1.80
   3   0   8   -0.16    1.48
  -3   0  -8    0.88    1.30
   3  -1   8    7.96    1.86
  -3  -1  -8    6.26    1.91
  -3   1   8   12.47    2.54
   3   1  -8    8.88    2.36
   3   1  -8   10.77    2.58
  -3  -1  -8    6.93    2.14
   3  -1  -8   12.65    2.69
   3   1   8    8.11    2.33
  -3  -1   8    9.38    1.68
  -3   1  -8    8.96    2.02
   3  -1  -8    7.55    2.42
  -3  -2  -8    8.08    2.42
   3  -2   8    9.17    1.89
  -3   2   8    7.78    2.76
  -3  -2  -8    5.25    1.98
   3   2  -8    3.63    2.07
   3  -2  -8    6.05    2.29
   3   2   8    7.27    2.14
   3  -2  -8    3.78    1.89
  -3  -2   8    3.15    1.77
  -3  -2   8    9.60    1.46
  -3   2  -8    6.68    2.06
  -3  -3  -8   27.85    3.93
  -3   3   8   22.18    3.98
   3   3  -8   29.95    3.76
  -3  -3  -8   18.26    3.14
   3   3   8   21.46    3.58
   3   3   8   27.97    4.47
  -3  -3   8   25.25    3.10
   3  -3  -8   18.01    2.96
   3  -3  -8   18.41    3.52
  -3  -3   8   22.25    1.75
  -3   3  -8   23.58    3.20
   3   4  -8    5.25    2.20
  -3  -4  -8    9.31    2.84
  -3   4   8    2.36    2.87
  -3  -4  -8    1.87    2.02
  -3   4  -8    8.57    2.12
  -3  -4   8    6.29    1.20
   3   4   8    9.66    2.81
   3  -4  -8    7.74    2.74
   3   4   8    6.25    2.91
  -3  -4   8    7.64    2.18
   3  -4  -8    9.45    2.98
  -3  -5  -8    4.67    2.84
  -3  -5  -8    3.32    2.29
   3   5  -8    6.33    2.55
  -3  -5  -8    5.30    2.65
  -3   5   8   -1.45    2.95
   3   5   8    6.45    3.52
   3  -5  -8    3.83    2.96
   3   5   8   -2.52    2.23
   3  -5  -8   -2.73    2.37
  -3  -6  -8    0.71    2.99
  -3   6   8    3.53    3.59
  -3  -6  -8    2.54    2.55
  -3  -6  -8    1.90    2.49
   3  -6  -8   -2.09    2.37
   3  -6  -8    1.61    2.38
   3   6   8    0.95    3.33
  -3  -7  -8    4.05    2.80
  -3   7   8    1.23    3.57
  -3  -7  -8   -1.32    2.86
  -3  -7  -8    3.11    2.83
   3   7   8    1.49    2.97
   3  -7  -8   -4.36    2.70
   3  -7  -8   -1.38    2.48
  -3  -8  -8    2.17    2.66
  -3  -8  -8   -2.88    3.39
  -3  -8  -8    1.60    3.28
  -3   8   8    2.11    3.14
   3  -8  -8    3.25    3.02
   3   8   8    3.85    4.17
   3  -8  -8    0.01    3.59
  -3   0   9    2.07    1.73
   3   0  -9   -2.48    1.05
  -3   0  -9    2.00    1.57
   3   0  -9    0.97    2.00
  -3  -1  -9    5.05    2.06
   3   1  -9    5.63    2.52
  -3  -1  -9    3.77    2.07
  -3   1   9    8.11    2.30
   3   1  -9    7.63    2.61
   3  -1  -9    6.60    2.53
  -3   1  -9    6.03    2.30
   3  -1  -9    9.19    2.72
  -3  -1   9    7.06    1.75
  -3   1  -9    5.87    2.03
   3   2  -9    1.51    2.16
  -3   2   9    3.11    2.28
  -3  -2  -9    4.28    2.36
  -3  -2  -9   -0.10    1.76
  -3  -2   9    0.17    2.17
  -3  -2   9    5.54    1.48
   3  -2  -9    4.44    2.50
   3   2   9    2.45    2.33
  -3   2  -9    9.07    2.73
   3  -2  -9    3.27    2.00
  -3   3   9    6.26    2.95
   3   3  -9    4.43    2.39
  -3  -3  -9    3.35    2.22
  -3  -3  -9    2.04    2.12
   3   3   9   10.25    2.85
   3  -3  -9    7.38    2.80
  -3  -3   9    7.31    2.29
   3  -3  -9    3.79    2.59
   3   3   9   11.85    3.85
  -3  -3   9    4.78    1.14
  -3   3  -9    4.99    2.02
  -3  -4  -9    5.28    2.71
  -3   4   9    2.06    3.03
   3   4  -9    3.58    2.00
  -3  -4  -9    7.53    2.58
  -3  -4  -9    5.98    2.78
  -3   4  -9    9.07    2.30
   3  -4  -9    9.19    3.00
   3   4   9    7.80    3.06
   3  -4  -9    1.73    2.21
  -3  -5  -9    8.42    3.17
  -3  -5  -9    5.65    2.60
  -3   5   9    5.08    3.77
  -3  -5  -9    4.91    3.09
   3  -5  -9    6.17    3.00
   3  -5  -9    0.65    2.74
   3   5   9    4.01    2.83
  -3  -6  -9   -0.63    2.40
  -3   6   9    0.31    3.48
  -3  -6  -9   -3.19    2.71
  -3  -6  -9   -2.29    2.56
   3  -6  -9    5.19    3.41
   3   6   9   -0.83    2.48
   3  -6  -9   -4.17    2.53
  -3  -7  -9    0.62    3.15
  -3  -7  -9    5.04    3.12
  -3   7   9    3.77    3.92
  -3  -7  -9    6.18    3.15
   3   7   9   10.96    4.37
   3  -7  -9    2.87    3.75
   3  -7  -9   -4.45    2.54
  -3  -8  -9    0.76    3.35
  -3  -8  -9    3.67    3.35
  -3  -8  -9    7.45    4.17
  -3   8   9    2.33    4.47
   3  -8  -9    0.37    3.14
   3   8   9    5.14    4.53
   3  -8  -9   -0.93    3.34
  -3   0 -10    1.62    2.17
   3   0 -10    2.70    2.53
  -3   0  10    3.23    1.97
  -3   0 -10    1.74    2.09
   3   0 -10    1.39    2.23
   3   1 -10    4.51    2.73
  -3  -1 -10    5.52    2.65
   3   1 -10    4.15    2.45
  -3  -1 -10   -0.10    1.86
  -3   1  10    5.77    2.70
  -3  -1  10    3.11    1.75
  -3   1 -10    0.10    2.14
   3  -1 -10    1.57    1.85
  -3   1 -10    1.47    1.74
   3  -1 -10    1.93    2.36
  -3  -2 -10    6.36    2.65
  -3   2  10   11.76    3.20
   3   2 -10   20.14    3.51
  -3  -2 -10    9.08    3.08
  -3  -2 -10    9.53    2.76
   3  -2 -10   13.05    3.14
   3   2  10   13.87    4.03
   3  -2 -10   10.17    3.18
  -3  -2  10   13.85    2.18
  -3   2 -10   19.26    3.45
  -3   3  10    2.24    2.95
   3   3 -10    6.25    2.69
  -3  -3 -10    6.16    2.91
  -3  -3 -10   -0.37    1.82
  -3  -3 -10    3.36    2.58
  -3   3 -10    0.83    2.23
   3  -3 -10    3.51    2.77
   3   3  10   11.82    3.90
   3  -3 -10    1.99    2.17
  -3  -3  10    4.92    2.25
  -3  -4 -10   -2.29    2.50
  -3  -4 -10    3.22    2.44
  -3   4  10    3.68    3.46
   3   4 -10    2.88    2.15
  -3  -4 -10    3.07    2.86
   3  -4 -10    1.45    2.99
   3  -4 -10    2.66    2.87
   3   4  10    3.07    2.83
  -3   4 -10    2.91    3.57
  -3  -5 -10    1.92    3.02
  -3   5  10    4.07    3.07
  -3  -5 -10    4.28    2.57
  -3  -5 -10    1.19    3.15
   3  -5 -10    6.29    3.54
   3   5  10    1.22    2.68
   3  -5 -10    6.21    3.24
  -3  -6 -10    4.22    2.97
  -3   6  10    4.91    4.32
  -3  -6 -10    2.38    3.00
  -3  -6 -10   -2.62    2.97
   3  -6 -10    2.24    2.98
   3   6  10    1.88    3.74
   3  -6 -10    2.30    3.47
  -3   7  10    3.85    4.00
  -3  -7 -10    2.19    3.00
  -3  -7 -10   -2.70    3.45
  -3  -7 -10    1.37    2.91
   3  -7 -10    0.44    3.42
   3   7  10    4.94    4.11
   3  -7 -10    3.10    3.64
  -3  -8 -10    1.16    3.20
  -3   8  10    8.08    4.16
  -3  -8 -10    3.77    3.93
  -3  -8 -10    6.43    3.68
   3   8  10    7.75    4.70
   3  -8 -10    3.37    3.81
   3  -8 -10   -2.03    3.87
  -3   0  11    3.15    2.17
   3   0 -11    5.12    2.74
  -3   0 -11    4.83    2.79
   3   0 -11    6.42    2.87
  -3   0 -11    2.20    2.01
   3   1 -11    1.00    2.64
   3   1 -11   10.81    3.12
  -3   1  11   10.14    2.81
  -3  -1 -11    9.92    3.34
  -3  -1 -11   13.93    3.11
   3  -1 -11    6.19    3.09
  -3   1 -11    6.84    2.50
   3  -1 -11    6.26    3.06
  -3  -1  11    5.32    2.17
  -3   1 -11    7.35    2.92
  -3   2  11   12.80    3.50
  -3  -2 -11   15.29    3.89
  -3  -2 -11   15.03    3.46
   3   2 -11   17.90    3.87
   3   2  11   14.54    3.74
   3  -2 -11   14.29    3.40
  -3  -2  11   15.65    2.64
  -3   2 -11   18.10    3.65
   3  -2 -11   16.35    3.87
  -3   2 -11   11.70    2.72
  -3  -3 -11    3.31    2.79
  -3  -3 -11    4.98    2.60
   3   3 -11    0.73    2.20
  -3   3  11    1.75    2.95
  -3  -3 -11    1.75    2.68
   3   3  11    7.63    3.96
  -3   3 -11    7.43    2.98
   3  -3 -11    3.74    2.98
   3  -3 -11    3.66    2.94
  -3   4  11   16.52    4.50
  -3  -4 -11    3.22    3.00
  -3  -4 -11    9.43    2.78
  -3  -4 -11    6.84    3.53
   3   4 -11    8.03    2.75
   3   4  11    8.30    4.05
   3  -4 -11   11.16    3.71
   3  -4 -11   10.43    3.60
  -3   5  11    4.67    3.74
  -3  -5 -11    1.56    3.06
  -3  -5 -11   -3.20    2.57
  -3  -5 -11    2.65    2.76
   3   5  11    0.60    3.46
   3  -5 -11    0.03    3.37
   3  -5 -11   -3.70    2.91
  -3   6  11    1.47    4.03
  -3  -6 -11    3.12    2.95
  -3  -6 -11    0.68    3.05
  -3  -6 -11    0.71    2.76
   3   6  11    5.22    4.08
   3  -6 -11    3.60    3.85
   3  -6 -11    3.19    3.35
  -3  -7 -11   -2.18    3.56
  -3   7  11    7.15    4.02
  -3  -7 -11    8.46    4.01
  -3  -7 -11   12.50    4.08
   3  -7 -11   10.08    4.80
   3  -7 -11    5.49    3.91
   3   7  11   12.45    5.00
   3   0 -12   -0.79    2.58
  -3   0 -12    2.64    2.31
  -3   0 -12    3.47    2.87
  -3   0  12    2.14    2.34
   3   0 -12    4.26    3.22
  -3   1  12    3.42    2.60
  -3  -1 -12    3.24    2.48
   3   1 -12    2.56    3.08
  -3  -1 -12    1.85    2.91
   3   1 -12    4.15    2.79
   3  -1 -12    7.67    3.49
   3  -1 -12   -0.32    2.73
  -3   1 -12    0.67    2.14
  -3  -1  12    3.34    2.06
  -3   1 -12    0.54    2.64
  -3  -2 -12    7.25    3.18
   3   2 -12    1.24    2.79
  -3  -2 -12    6.20    2.99
  -3   2  12    7.53    3.30
   3  -2 -12   12.60    3.79
  -3  -2  12    3.34    2.77
  -3   2 -12   11.03    3.33
  -3   2 -12    2.90    2.22
   3   2  12   10.45    4.19
   3  -2 -12    4.36    3.21
   3   3 -12    0.58    2.38
  -3  -3 -12   -0.27    2.69
  -3  -3 -12    4.15    3.27
  -3   3  12    1.83    3.01
   3   3  12   -2.37    3.50
  -3   3 -12    0.80    2.45
   3  -3 -12   -1.14    2.86
   3  -3 -12    1.22    2.93
  -3  -4 -12    4.67    3.43
  -3  -4 -12    3.64    2.68
  -3  -4 -12    0.48    3.17
  -3   4  12    5.13    3.67
   3  -4 -12   -1.36    2.21
   3  -4 -12    3.43    3.39
   3   4  12    1.84    3.65
  -3   5  12    7.66    4.16
  -3  -5 -12    1.05    3.23
  -3  -5 -12    8.56    3.64
  -3  -5 -12    0.14    2.14
   3   5  12    3.06    3.58
   3  -5 -12   -0.24    3.03
   3  -5 -12   -0.82    3.37
  -3  -6 -12    3.86    3.74
  -3  -6 -12    3.46    3.80
  -3  -6 -12    1.95    3.01
  -3   6  12    2.70    4.25
   3  -6 -12    6.06    3.72
   3   6  12    6.71    4.46
   3  -6 -12    4.01    3.98
  -3  -7 -12    2.74    3.19
  -3   7  12    2.53    4.58
  -3  -7 -12    3.58    3.95
  -3  -7 -12    4.24    4.10
   3  -7 -12    1.25    3.80
   3   7  12   -3.48    3.54
   3  -7 -12    4.07    4.51
   3   0 -13   -2.59    2.84
   3   0 -13    3.38    2.90
  -3   0 -13   -0.18    2.33
  -3   0  13   -1.88    2.00
  -3   0 -13   -1.84    2.77
  -3  -1 -13   11.76    3.57
  -3  -1 -13   -2.77    2.86
  -3   1  13    4.46    2.72
   3   1 -13    6.06    3.51
   3   1 -13   11.99    3.66
   3  -1 -13    2.12    3.19
  -3   1 -13    0.93    2.85
  -3  -1  13   -0.64    2.13
   3  -1 -13    4.98    2.94
  -3   1 -13    6.10    2.74
  -3  -2 -13    3.17    3.31
  -3  -2 -13   10.89    3.51
  -3   2  13    4.45    3.09
   3   2 -13    5.88    3.25
   3  -2 -13    9.60    3.90
   3   2  13    1.59    3.73
   3  -2 -13   -1.00    2.87
  -3   2 -13    8.16    3.12
   3   3 -13    1.84    3.00
  -3   3  13    1.68    2.98
  -3  -3 -13    0.29    2.91
  -3  -3 -13    0.46    3.56
   3  -3 -13    0.66    3.37
   3   3  13   -5.32    3.60
   3  -3 -13    0.94    3.45
  -3   4  13    4.83    3.70
  -3  -4 -13   -2.18    2.89
  -3  -4 -13   -0.68    3.22
   3  -4 -13   -0.76    3.07
   3   4  13    4.40    3.87
   3  -4 -13   -1.98    3.17
  -3  -5 -13    4.67    3.76
  -3  -5 -13   -4.64    3.27
  -3   5  13    2.73    4.07
   3  -5 -13   -4.52    3.41
   3  -5 -13   -0.52    3.31
   3   5  13    3.58    3.86
  -3  -6 -13   -4.50    3.38
  -3   6  13   16.61    5.35
  -3  -6 -13    3.11    3.86
   3   6  13    1.23    2.83
   3  -6 -13    6.49    4.22
   3  -6 -13   -5.16    2.65
   3   0 -14   -2.51    2.84
  -3   0  14    4.48    2.68
  -3   0 -14   -0.32    3.13
   3   0 -14   -2.67    3.19
  -3   0 -14    5.72    3.11
  -3  -1 -14    1.93    2.89
   3   1 -14    1.67    2.98
  -3  -1 -14    3.11    3.90
   3   1 -14    4.96    3.48
  -3   1  14    1.44    2.79
   3   1  14   -2.77    3.82
   3  -1 -14   -0.99    3.20
  -3   1 -14    1.66    2.96
   3  -1 -14    5.26    3.62
  -3   1 -14    0.44    2.99
  -3   2  14    4.23    2.87
  -3  -2 -14    0.79    3.58
   3   2 -14   -0.08    2.68
  -3  -2 -14    6.72    3.44
   3  -2 -14    6.29    3.76
   3  -2 -14    0.74    3.33
   3   2  14   -4.81    3.68
  -3   2 -14    3.68    3.00
  -3  -3 -14    2.78    3.38
  -3  -3 -14    1.17    3.88
  -3   3  14   -0.31    3.22
   3   3  14    0.53    3.96
   3  -3 -14   -1.69    3.48
   3  -3 -14    0.99    3.70
  -3  -4 -14    7.88    3.90
  -3  -4 -14    1.55    3.81
  -3   4  14    6.56    3.70
   3  -4 -14    3.29    3.84
   3   4  14   10.23    4.75
   3  -4 -14    8.90    4.13
  -3  -5 -14   -0.24    3.79
  -3   5  14   -2.25    3.73
  -3  -5 -14   -4.94    3.29
   3  -5 -14    1.37    3.59
   3   5  14    2.68    4.13
   3  -5 -14   -0.14    3.89
   3   0 -15   -1.03    2.45
  -3   0 -15    4.62    3.67
  -3   0 -15   -2.31    2.56
   3   0 -15   -2.67    2.99
   3   1 -15    2.69    3.73
  -3  -1 -15   -2.02    3.48
  -3   1  15    5.95    3.05
  -3  -1 -15    3.66    3.21
   3   1 -15   -3.53    3.08
  -3   1 -15   -3.27    2.38
   3  -1 -15    2.30    3.50
   3  -1 -15   -1.92    3.11
   3   1  15   -5.24    3.72
  -3   1 -15    4.46    3.58
   3   2 -15   -0.64    3.05
  -3  -2 -15   -1.56    2.99
  -3   2  15   -4.02    2.94
  -3  -2 -15    5.70    4.10
   3  -2 -15   -4.69    3.18
   3  -2 -15    0.32    3.59
   3   2  15   -5.36    3.67
  -3   3  15    3.08    3.44
  -3  -3 -15    2.20    4.23
  -3  -3 -15    1.64    3.50
   3  -3 -15   -7.39    3.17
   3   3  15   -8.99    3.37
   3  -3 -15   -1.37    3.51
  -3  -4 -15    2.84    3.66
  -3  -4 -15    1.97    3.05
  -3   4  15   -0.90    3.74
   3   4  15   -3.85    3.59
   3  -4 -15    2.89    4.17
   3  -4 -15   -3.77    3.60
  -3  -5 -15    5.51    4.49
  -3  -5 -15   -6.60    3.33
  -3   5  15    9.40    4.67
   3   5  15   -1.27    3.61
   3  -5 -15   -1.10    3.77
   3  -5 -15    1.68    3.80
  -3   0 -16   -2.90    3.52
  -3   0 -16   -0.55    2.81
   3   0 -16   -2.03    3.58
   3   0 -16    1.67    3.54
   3   1 -16    1.23    3.65
   3   1 -16    1.34    3.90
  -3  -1 -16   -2.65    2.97
  -3  -1 -16    0.07    3.92
   3  -1 -16   -1.57    3.70
  -3   1 -16   -1.28    3.58
   3  -1 -16    5.97    3.97
  -3   1 -16   -0.20    2.97
   3   1  16  -11.23    3.55
  -3   2  16    1.03    3.07
  -3  -2 -16   -6.23    2.89
  -3  -2 -16    8.90    4.41
   3   2  16   -6.97    4.07
   3  -2 -16    2.89    3.96
   3  -2 -16   -0.90    3.00
  -3  -3 -16   -5.10    3.60
  -3  -3 -16   -3.82    3.12
  -3   3  16    4.50    3.58
   3  -3 -16   -1.28    3.72
   3   3  16   -3.16    3.71
   3  -3 -16   -0.32    3.88
  -3  -4 -16   -0.17    4.07
  -3  -4 -16    0.69    3.16
  -3   4  16    2.47    3.49
   3  -4 -16   -4.47    3.88
   3  -4 -16   -2.93    3.50
   3   4  16    0.70    4.22
   3   0 -17   -5.17    3.59
  -3   0 -17   -2.76    3.16
   3   0  17   -6.09    3.94
   3   0 -17   -4.51    3.58
  -3   0 -17   -3.74    3.43
  -3  -1 -17   -2.06    3.86
   3   1 -17   -0.55    3.89
   3   1 -17    0.22    3.79
  -3  -1 -17   -0.68    4.01
   3  -1 -17    2.38    4.48
  -3   1 -17   -2.33    3.20
   3  -1 -17   -0.53    3.71
   3   1  17  -11.91    3.76
  -3  -2 -17   -0.24    3.91
  -3  -2 -17    3.51    4.28
   3  -2 -17    4.55    4.19
   3  -2 -17   -5.95    3.81
   3   2  17   -7.39    3.99
  -4   0   0  633.58   31.77
   4   0   0  578.70   31.69
   4  -1   0  190.73    9.79
   4  -1   0  178.06   10.06
  -4   1   0  180.82    9.47
  -4   1   0  171.49    9.74
   4  -1   0  170.37    9.45
   4   1   0  170.38    9.89
  -4  -1   0  170.84    9.86
   4  -2   0    3.01    1.26
   4   2   0    2.75    1.23
  -4   2   0    4.92    0.95
   4  -2   0    2.76    0.87
  -4   2   0    3.06    0.96
   4  -2   0    3.11    1.08
  -4   2   0    4.18    1.70
  -4  -2   0    4.98    1.24
  -4   3   0    4.58    1.99
  -4   3   0    8.38    1.35
  -4  -3   0    8.61    1.68
   4  -3   0   11.45    1.42
   4   3   0   11.18    2.01
   4  -3   0   10.52    1.74
   4   3   0   13.50    2.22
  -4   3   0   10.58    1.67
   4  -4   0   17.49    2.26
  -4   4   0   16.95    2.18
  -4  -4   0   18.14    2.21
  -4   4   0   14.23    1.68
   4   4   0   19.35    2.52
   4   4   0   16.34    2.51
  -4   4   0   12.35    2.74
   4  -4   0   16.05    1.65
  -4  -5   0    4.69    1.59
   4  -5   0    6.16    1.08
   4   5   0    4.93    2.35
  -4   5   0    4.48    2.75
   4   5   0    7.05    2.07
   4  -5   0    5.00    1.92
  -4  -5   0    5.10    2.27
  -4  -6   0   -1.64    1.24
  -4  -6   0    1.12    2.31
   4  -6   0    0.09    2.21
   4   6   0    1.91    1.73
   4   6   0    1.73    2.18
  -4   6   0    0.94    2.63
  -4  -7   0    0.42    2.71
  -4   7   0    0.46    2.84
   4   7   0    2.61    2.58
   4  -7   0    1.61    2.41
   4  -8   0   13.57    3.59
  -4  -8   0   12.32    3.98
  -4   8   0    6.04    4.08
   4   8   0   14.20    4.01
  -4  -9   0    1.50    3.38
   4  -9   0    6.20    3.04
   4   9   0    3.33    2.89
  -4   9   0    0.64    3.65
  -4   0   1  296.73   15.02
   4   0   1  261.11   15.05
   4   0  -1  263.03   15.06
  -4   0   1  283.91   15.12
  -4   0  -1  293.89   15.17
   4  -1   1   87.36    4.77
  -4   1   1   70.79    4.66
  -4  -1  -1   73.62    4.76
  -4   1   1   80.33    4.68
   4   1  -1   74.31    4.81
   4  -1  -1   76.17    4.64
  -4   1  -1   76.26    4.67
   4   1   1   78.61    4.93
  -4  -1   1   73.92    4.72
  -4   1  -1   70.87    4.07
   4  -1  -1   77.95    4.95
   4  -1  -1   72.54    4.71
   4  -2   1   21.67    2.41
  -4   2   1   24.74    2.19
  -4   2   1   19.25    2.70
  -4  -2  -1   23.23    2.29
   4  -2   1   24.70    2.05
   4  -2   1   25.10    1.82
   4   2  -1   21.24    2.28
  -4   2   1   20.37    2.09
  -4   2  -1   25.72    2.07
   4  -2  -1   22.56    2.18
  -4   2  -1   25.29    1.76
   4  -2  -1   22.08    2.06
   4   2   1   21.98    2.41
  -4  -2   1   27.65    2.35
  -4   2  -1   23.03    1.73
   4  -2  -1   17.64    2.19
   4   3  -1   20.66    2.39
  -4   3   1   16.75    2.07
   4   3  -1   20.03    2.27
  -4   3   1   24.54    3.10
  -4   3   1   23.73    2.15
  -4  -3  -1   24.17    2.31
   4  -3   1   20.18    1.87
  -4  -3  -1   25.52    2.64
   4  -3   1   19.76    2.02
  -4   3   1   21.52    1.58
   4   3   1   19.83    2.64
  -4   3  -1   23.72    2.98
  -4  -3   1   26.69    2.41
   4  -3  -1   23.64    2.44
  -4   3  -1   21.48    1.86
   4   3   1   24.89    3.14
   4  -3  -1   21.61    2.03
  -4  -4  -1    2.49    1.51
   4  -4   1    0.08    1.15
   4   4  -1    1.32    1.30
  -4   4   1   -0.34    1.10
   4  -4   1   -0.97    0.62
   4   4  -1    2.19    1.41
  -4   4   1    2.92    2.03
  -4  -4  -1    0.29    1.13
  -4   4  -1    3.70    2.12
   4   4   1   -1.21    1.37
  -4   4  -1    0.24    0.79
  -4  -4   1   -1.16    0.84
   4  -4  -1    1.99    0.99
   4  -4  -1    2.14    1.35
   4   4   1   -1.93    1.32
   4   5  -1   15.82    2.55
   4  -5   1   19.25    2.89
  -4  -5  -1   12.06    2.93
  -4  -5  -1   15.05    2.13
  -4   5   1   16.37    3.57
   4   5  -1   15.29    2.68
   4  -5  -1   18.72    1.91
  -4  -5   1   17.33    2.25
   4  -5  -1   20.55    3.20
  -4   5  -1   13.90    1.47
   4   5   1   19.46    2.78
  -4   5  -1   16.40    3.54
   4   5   1   18.74    3.33
   4   6  -1    4.99    1.78
  -4  -6  -1    5.27    2.65
  -4   6   1    2.63    2.86
   4   6  -1    5.55    2.76
   4  -6   1    4.66    2.15
  -4  -6  -1   12.63    3.16
  -4   6  -1    7.86    3.38
   4  -6  -1    5.51    2.54
  -4  -6   1    6.26    1.76
   4  -6  -1    6.84    1.33
  -4  -6   1    8.14    2.95
   4   6   1    3.73    2.39
   4   6   1    4.60    1.95
   4  -6  -1    5.57    1.23
   4  -7   1    6.76    2.71
   4   7  -1   -0.09    2.24
  -4  -7  -1    3.08    3.10
  -4   7   1    0.41    2.20
  -4  -7   1    6.21    3.12
   4  -7  -1    4.50    2.80
  -4   7  -1    7.72    3.63
   4   7   1    4.54    2.70
  -4  -8  -1   -0.02    3.05
   4  -8   1    6.04    3.19
   4   8  -1    4.08    3.14
  -4   8   1    3.86    3.50
  -4  -8   1    6.32    3.39
   4  -8  -1    4.04    2.82
  -4   8  -1    4.25    3.68
   4   8   1    2.93    3.25
   4  -9   1    5.31    3.72
  -4   9   1    4.90    4.21
   4   9  -1    1.67    3.19
  -4  -9  -1    5.81    4.22
  -4  -9   1    4.59    3.81
   4   9   1    1.17    3.06
   4  -9  -1    2.61    3.31
  -4   9  -1    6.68    4.25
  -4   0   2  235.19   13.93
  -4   0   2  266.85   14.09
   4   0  -2  264.93   14.12
   4   0  -2  259.42   13.80
   4   0  -2  230.96   13.96
   4   0   2  241.42   14.01
  -4   0  -2  254.83   13.54
  -4   0  -2  307.59   14.18
   4   1  -2    5.02    1.38
  -4  -1  -2    6.26    1.25
   4  -1   2    4.94    1.23
  -4   1   2    4.82    1.25
  -4   1   2    5.84    1.56
  -4   1   2    7.27    1.43
  -4  -1  -2    4.47    1.33
  -4   1  -2    4.83    1.28
   4  -1  -2    4.25    1.33
  -4   1  -2    7.12    1.29
   4   1   2    4.45    1.31
   4  -1  -2    3.10    1.27
  -4  -1   2    5.97    1.37
   4  -1  -2    6.04    1.39
   4  -2   2   28.42    2.89
  -4  -2  -2   29.78    2.71
   4   2  -2   26.72    2.47
  -4   2   2   23.05    2.48
  -4   2   2   22.45    2.59
   4  -2   2   26.24    1.76
   4   2  -2   31.13    2.24
   4  -2   2   26.10    2.20
  -4  -2  -2   28.42    2.57
  -4   2   2   28.79    2.44
   4  -2  -2   27.37    2.57
   4  -2  -2   22.32    2.63
  -4  -2   2   23.91    2.34
   4   2   2   25.52    2.47
   4  -2  -2   28.01    2.45
  -4   2  -2   28.05    2.24
  -4   2  -2   22.84    1.85
   4   3  -2   20.57    2.01
  -4  -3  -2   23.32    2.75
  -4   3   2   26.95    3.24
   4  -3   2   16.63    1.88
  -4   3   2   21.25    2.30
   4  -3   2   19.21    1.76
  -4   3   2   23.67    1.91
   4   3  -2   21.06    2.23
  -4  -3  -2   14.61    2.11
   4   3   2   19.96    2.52
   4  -3  -2   18.87    2.18
   4   3   2   19.08    2.91
  -4  -3   2   18.86    2.17
   4  -3  -2   22.60    2.60
  -4   3  -2   16.98    1.78
   4   4  -2   68.76    4.71
   4  -4   2   68.84    3.79
  -4  -4  -2   61.02    4.59
  -4   4   2   52.68    5.14
  -4  -4  -2   52.41    4.91
   4   4  -2   64.64    4.60
   4  -4   2   70.02    4.60
  -4  -4   2   65.05    4.46
   4  -4  -2   67.89    4.43
   4  -4  -2   64.19    4.94
   4   4   2   67.39    5.42
  -4   4  -2   64.32    3.88
   4   4   2   69.85    5.04
   4  -5   2    0.54    1.44
  -4  -5  -2   -0.07    1.29
   4   5  -2   -2.01    1.56
  -4  -5  -2    2.45    1.69
   4   5  -2    0.72    1.50
  -4   5   2   -0.01    2.33
  -4  -5   2    0.15    1.11
   4  -5  -2    0.81    1.17
   4   5   2    2.49    2.30
  -4   5  -2    1.02    0.53
  -4   5  -2    3.99    2.45
   4   5   2    1.30    1.85
   4  -5  -2   -1.12    1.53
   4  -6   2   -0.05    1.85
  -4   6   2   -3.65    2.23
  -4  -6  -2   -3.35    1.90
   4   6  -2   -0.58    1.44
   4   6  -2    1.79    2.17
  -4   6  -2    1.26    2.54
   4  -6  -2    0.98    2.09
   4  -6  -2    2.60    1.38
   4  -6  -2    0.03    1.21
   4   6   2   -0.56    1.71
   4   6   2   -0.02    2.39
   4  -7   2    4.01    2.40
   4   7  -2    6.22    2.78
  -4  -7  -2    6.55    3.31
  -4   7   2    1.23    3.04
  -4  -7   2    7.64    3.16
   4  -7  -2   -1.27    2.53
  -4   7  -2    2.86    3.24
   4   7   2    2.32    2.84
   4  -7  -2    1.10    1.22
  -4   8   2    6.81    3.91
   4   8  -2    5.03    2.51
  -4  -8  -2   -0.49    3.07
   4  -8   2    2.33    2.70
   4  -8  -2    1.15    3.09
  -4   8  -2    1.76    3.24
  -4  -8   2   -0.09    2.87
   4   8   2    1.26    3.00
  -4   9   2    1.78    3.84
   4   9  -2    4.43    3.67
  -4  -9  -2    2.52    2.97
   4  -9   2    1.43    2.98
   4   9   2    5.50    3.43
  -4  -9   2   -0.76    3.29
  -4   9  -2    1.53    3.75
   4  -9  -2    0.86    3.37
  -4   0  -3   73.09    4.43
   4   0   3   64.51    4.41
   4   0  -3   70.53    4.55
   4   0  -3   68.04    4.64
   4   0   3   63.66    3.84
  -4   0  -3   64.27    3.86
  -4   0   3   61.66    4.00
  -4   0   3   62.64    4.46
  -4   0   3   63.27    4.37
   4   0  -3   62.61    4.02
  -4   0  -3   55.91    4.21
   4  -1   3    2.19    1.08
  -4  -1  -3    0.67    0.86
  -4   1   3    2.16    1.22
   4   1  -3    0.70    0.62
  -4   1   3    2.19    1.17
  -4  -1  -3   -0.27    0.83
  -4   1   3    1.77    1.42
   4  -1   3    1.43    0.39
   4   1  -3    0.82    1.21
   4  -1  -3    1.20    1.00
   4  -1  -3    2.84    1.27
   4  -1  -3    2.92    1.28
  -4  -1   3    0.17    1.01
  -4   1  -3    1.84    1.13
  -4   1  -3    2.10    1.05
   4   1   3    1.54    1.23
  -4  -1   3    0.89    0.88
   4   1   3    1.31    1.01
  -4  -2  -3    1.58    1.28
  -4   2   3    1.22    1.51
   4   2  -3    1.97    0.65
   4  -2   3    1.05    0.94
  -4  -2  -3    0.96    1.07
  -4   2   3    0.76    1.07
  -4   2   3    0.53    1.04
   4   2  -3    0.36    1.13
   4  -2  -3    1.93    1.23
  -4   2  -3    1.38    0.76
   4   2   3    0.77    0.99
   4  -2  -3    0.82    1.07
   4  -2  -3    1.96    1.36
   4   2   3    3.81    1.48
  -4  -2   3    2.49    1.15
  -4   2  -3    2.04    0.94
   4   3  -3   32.34    2.92
  -4   3   3   36.27    2.77
  -4  -3  -3   33.16    3.10
   4  -3   3   36.95    2.56
   4  -3   3   31.78    2.40
  -4   3   3   31.20    3.40
   4  -3   3   32.69    2.58
  -4   3   3   34.95    3.15
  -4  -3  -3   36.69    3.50
   4   3  -3   31.04    2.48
  -4  -3   3   36.11    2.97
   4   3   3   34.12    3.31
  -4   3  -3   32.04    2.51
   4  -3  -3   37.27    3.18
   4  -3  -3   35.39    3.32
   4   3   3   33.28    3.83
  -4   4   3    8.72    2.45
  -4   4   3    8.81    1.45
   4  -4   3    8.88    1.65
  -4  -4  -3    7.39    2.23
   4   4  -3    8.59    1.82
   4   4  -3   10.94    2.07
   4  -4   3    7.78    1.16
  -4  -4  -3   11.31    2.17
   4  -4   3    9.87    1.22
   4  -4  -3    8.95    1.94
   4  -4  -3   11.37    2.31
  -4  -4   3   10.26    1.81
   4   4   3    8.64    2.76
  -4   4  -3    9.72    1.29
   4   4   3   10.08    2.25
  -4  -5  -3    3.37    1.67
  -4   5   3    0.52    2.40
   4   5  -3    2.92    1.86
   4   5  -3    4.04    1.58
   4  -5   3    4.31    1.69
  -4  -5  -3    3.41    2.21
  -4   5  -3    4.13    0.68
   4  -5  -3    6.88    1.83
   4   5   3    4.84    2.29
   4   5   3    3.09    2.54
  -4  -5   3    0.76    1.17
   4  -5  -3    2.92    1.96
  -4  -5   3    1.88    1.97
   4  -6   3    1.20    1.87
  -4   6   3    5.60    3.21
   4   6  -3    3.55    1.60
  -4  -6  -3    2.51    2.61
   4   6  -3    2.59    2.07
   4  -6  -3    2.84    1.66
   4   6   3    3.83    2.83
   4  -6  -3   -0.66    2.12
   4   6   3    2.74    2.04
   4  -7   3   -1.03    2.03
  -4  -7  -3    3.97    3.12
   4   7  -3    2.83    2.28
  -4   7   3   -0.14    2.02
   4   7   3    1.19    2.72
   4  -7  -3    4.33    1.55
   4  -7  -3   -1.07    2.28
  -4  -8  -3    4.33    2.64
  -4  -8  -3    1.39    3.42
  -4   8   3    7.86    3.77
   4  -8   3   -3.49    1.90
   4   8  -3    3.09    2.70
   4  -8  -3    5.62    3.28
   4   8   3    3.91    3.21
  -4  -8   3   -2.17    2.77
  -4  -9  -3    6.12    2.67
   4  -9   3   -4.03    5.16
  -4   9   3   10.16    4.64
  -4  -9  -3    0.66    3.93
   4   9   3    3.21    3.38
  -4  -9   3    8.28    3.95
   4  -9  -3    3.91    4.05
   4   0  -4   61.50    3.81
  -4   0   4   55.58    4.20
   4   0  -4   55.97    4.29
  -4   0   4   62.03    3.80
  -4   0   4   54.67    4.19
   4   0   4   62.07    3.74
  -4   0  -4   58.62    3.70
   4   0  -4   51.43    4.09
  -4   0  -4   54.50    4.10
   4   0   4   58.22    4.20
  -4   0  -4   54.23    4.17
   4  -1   4   19.22    2.03
  -4  -1  -4   21.98    2.37
   4   1  -4   19.25    1.41
  -4  -1  -4   23.06    2.20
  -4   1   4   19.83    2.36
  -4  -1  -4   20.20    2.39
  -4   1   4   21.82    2.52
   4   1  -4   20.89    2.45
  -4   1   4   17.74    2.20
   4  -1   4   19.37    1.60
   4  -1   4   18.28    2.11
   4  -1  -4   17.58    2.45
  -4  -1   4   17.54    2.13
  -4   1  -4   20.63    1.63
   4   1   4   22.33    2.30
   4   1   4   24.15    2.60
  -4   1  -4   19.32    2.12
  -4   1  -4   20.64    2.14
   4  -1  -4   15.59    2.28
  -4  -1   4   20.45    2.33
   4  -1  -4   23.26    2.64
   4   2  -4   11.06    1.97
  -4   2   4   10.05    2.03
   4  -2   4   11.63    1.74
  -4  -2  -4    9.05    1.99
   4  -2   4   11.51    1.28
  -4  -2  -4   12.31    2.00
   4  -2   4   12.11    1.60
  -4  -2  -4   10.82    1.95
  -4   2   4   12.09    2.40
  -4   2  -4   10.02    1.63
   4  -2  -4   11.17    2.10
   4  -2  -4   11.94    2.15
   4   2   4   13.24    2.11
   4   2   4   12.04    2.28
   4  -2  -4   10.72    2.00
  -4  -2   4   13.17    1.93
   4   3  -4   14.42    1.37
  -4   3   4   17.30    2.05
  -4  -3  -4   17.31    2.39
  -4  -3  -4   14.38    2.22
  -4   3   4   15.95    3.01
   4  -3   4   15.51    1.70
   4   3  -4   14.07    2.35
  -4  -3  -4   19.11    2.49
   4  -3   4   14.02    1.80
  -4  -3   4   13.89    2.13
   4  -3  -4   16.11    2.58
   4  -3  -4   15.76    2.49
   4   3   4   17.28    2.61
  -4   3  -4   14.94    1.76
   4   3   4   17.11    3.34
  -4   4   4   17.80    3.10
   4   4  -4   19.72    2.59
   4  -4   4   16.72    2.29
  -4  -4  -4   15.68    2.53
  -4   4   4   21.65    2.24
  -4  -4  -4   14.40    2.92
  -4  -4  -4   18.01    2.59
   4   4  -4   17.56    2.09
   4  -4   4   19.27    1.80
  -4   4  -4   16.56    2.01
   4   4   4   15.52    3.61
   4   4   4   23.06    3.06
  -4  -4   4   14.98    2.21
   4  -4  -4   19.06    3.06
   4  -4  -4   20.62    2.83
  -4  -5  -4    8.91    2.44
  -4  -5  -4    7.69    2.66
   4  -5   4    7.24    1.90
  -4  -5  -4    7.18    2.24
   4   5  -4    4.36    1.82
  -4   5   4    8.49    3.39
   4   5  -4    5.34    1.70
   4  -5   4    7.22    1.20
   4   5   4    9.04    3.03
  -4  -5   4    5.95    1.64
  -4   5  -4    5.83    0.93
  -4  -5   4    3.74    2.00
   4   5   4    9.68    2.53
   4  -5  -4    9.80    2.29
   4  -5  -4    8.76    2.56
  -4   6   4   -1.39    2.78
  -4  -6  -4    1.41    2.00
   4   6  -4    1.99    1.74
  -4  -6  -4    3.33    2.78
   4  -6   4    3.75    2.06
   4  -6  -4    1.20    1.78
   4   6   4    2.12    2.77
   4   6   4   -1.36    1.87
   4  -6  -4   -1.05    2.11
  -4   7   4    5.58    3.24
  -4  -7  -4    5.29    2.27
   4  -7   4    1.74    2.23
   4   7  -4    5.93    2.37
  -4  -7  -4   -2.03    2.78
   4  -7  -4    5.93    2.05
   4  -7  -4    6.57    3.12
   4   7   4    4.06    3.20
  -4  -8  -4    0.17    2.54
  -4   8   4    3.19    3.19
  -4  -8  -4   -1.03    3.15
   4  -8   4    2.03    2.46
   4   8   4    3.38    3.52
   4  -8  -4    2.09    2.90
  -4  -8   4   -3.98    2.51
   4  -8  -4    1.57    1.72
  -4   9   4    8.93    4.33
  -4  -9  -4    4.23    2.69
  -4  -9  -4   -1.84    3.89
   4   9   4   -0.88    3.37
   4  -9  -4   -1.32    3.18
  -4  -9   4    0.12    3.21
   4   0  -5   12.74    2.30
   4   0   5   10.29    2.32
  -4   0   5   10.57    1.57
   4   0   5   11.09    1.62
   4   0  -5   10.75    1.72
  -4   0  -5    9.82    1.69
   4   0  -5   10.62    2.10
  -4   0  -5   11.37    2.07
   4   0   5   10.73    2.02
  -4   0   5   13.05    2.11
   4  -1   5   11.14    1.83
  -4   1   5   12.67    2.18
   4  -1   5   12.44    1.97
  -4  -1  -5    9.73    1.73
  -4  -1  -5   11.50    2.23
   4   1  -5   11.55    1.91
   4  -1   5   11.03    1.48
   4   1   5    9.65    1.76
   4  -1  -5   12.88    2.30
  -4  -1   5   13.98    2.11
   4   1   5   11.13    1.85
  -4   1  -5   10.02    1.81
   4  -1  -5    8.21    1.86
   4  -1  -5    9.32    1.93
  -4   1  -5   11.65    1.55
  -4  -2  -5   34.15    3.51
   4  -2   5   40.88    3.16
   4  -2   5   35.56    2.74
  -4   2   5   40.44    3.83
  -4  -2  -5   36.19    3.51
  -4  -2  -5   33.17    3.42
   4  -2   5   38.03    3.10
   4   2  -5   39.31    3.50
   4  -2  -5   42.02    3.69
   4   2   5   40.78    3.70
  -4  -2   5   42.50    3.43
   4  -2  -5   39.90    3.79
  -4  -3  -5    0.05    1.07
   4  -3   5    1.84    0.90
   4  -3   5    2.71    1.25
   4   3  -5    3.65    1.62
   4  -3   5    3.96    1.29
  -4  -3  -5    1.24    1.49
  -4  -3  -5   -0.28    1.36
  -4   3   5    2.48    1.98
  -4   3   5    2.20    1.32
   4   3   5    5.51    2.51
   4  -3  -5    1.36    1.73
   4  -3  -5    1.82    1.32
  -4  -3   5    2.81    1.47
   4   3   5    6.06    2.05
  -4  -4  -5   -1.12    1.41
  -4  -4  -5   -1.78    1.42
  -4   4   5    2.26    2.39
  -4   4   5    1.40    1.38
  -4  -4  -5   -0.29    1.80
   4  -4   5    2.49    1.14
   4   4  -5   -0.06    1.27
   4  -4  -5    2.20    1.70
   4  -4  -5    1.47    1.73
  -4  -4   5   -0.14    1.20
   4   4   5    3.53    2.63
   4   4   5    0.96    1.81
   4  -5   5    6.04    1.40
   4   5  -5    7.04    1.76
  -4  -5  -5    6.78    2.35
  -4  -5  -5    9.98    2.63
  -4   5   5   14.97    3.69
   4  -5   5    9.43    1.95
  -4  -5  -5    7.24    2.20
   4   5  -5    9.35    2.02
  -4  -5   5    7.95    1.89
  -4   5  -5    7.44    1.22
   4   5   5   14.61    3.75
  -4  -5   5    5.06    1.91
   4  -5  -5    9.79    2.74
   4   5   5   10.95    2.80
   4  -5  -5    3.71    1.71
   4  -5  -5    4.45    2.32
  -4  -6  -5    8.11    2.57
  -4   6   5   -2.37    2.63
   4  -6   5    0.82    1.70
  -4  -6  -5    2.58    2.71
   4   6  -5   -1.47    1.53
   4   6   5    0.02    2.99
   4   6   5   -0.49    2.08
   4  -6  -5    3.66    2.10
   4  -6  -5   -5.93    1.88
   4   7  -5    2.08    1.95
  -4  -7  -5    2.94    2.60
  -4   7   5   -0.83    2.94
  -4  -7  -5   -4.02    2.67
   4  -7   5   -0.76    1.93
   4  -7  -5    0.50    1.96
   4  -7  -5   -0.35    2.65
   4   7   5    5.49    3.57
  -4  -8  -5   -2.18    2.17
  -4   8   5    0.77    3.42
  -4  -8  -5    0.85    3.30
   4  -8   5    1.08    2.75
  -4  -8  -5    2.24    2.86
   4   8   5    1.44    3.44
   4  -8  -5    0.45    1.92
   4  -8  -5    2.99    3.37
  -4  -9  -5    5.23    3.03
  -4  -9  -5   -0.61    3.98
  -4   9   5    4.27    4.05
   4  -9  -5    7.73    4.16
   4   9   5   -2.34    3.00
  -4  -9   5    2.63    3.45
   4   0  -6   24.75    2.71
  -4   0  -6   28.99    2.94
   4   0   6   32.91    2.70
   4   0   6   26.35    3.04
  -4   0  -6   27.18    2.66
  -4   0   6   29.34    2.55
   4   0  -6   29.49    3.58
   4   0  -6   33.31    3.41
  -4   1   6    0.72    1.52
   4   1  -6    1.67    1.37
   4   1  -6    1.50    1.60
  -4  -1  -6    0.96    1.14
   4  -1   6    1.33    0.93
  -4  -1  -6    2.13    1.36
   4  -1   6    2.92    1.49
  -4   1  -6    3.13    1.37
   4  -1  -6    0.74    1.36
  -4   1  -6    1.77    1.04
   4  -1  -6    1.06    1.31
   4   1   6    1.68    1.07
   4  -1  -6    2.51    1.63
  -4  -1   6    1.49    1.42
  -4  -1   6    1.45    0.71
   4   1   6    0.98    1.18
   4  -2   6   11.41    1.71
  -4  -2  -6   10.21    2.13
   4   2  -6   11.57    2.48
  -4  -2  -6   10.39    2.31
  -4   2   6   11.08    2.48
   4  -2   6   13.64    2.21
   4  -2  -6   12.54    2.37
   4   2   6    9.94    2.39
  -4  -2   6   12.71    2.29
   4  -2  -6   12.77    2.50
   4  -3   6    2.20    1.42
   4  -3   6    2.56    1.14
  -4  -3  -6    2.74    1.90
  -4   3   6    3.15    2.45
  -4  -3  -6    2.47    2.01
   4   3  -6    2.62    1.83
   4  -3   6    3.21    1.39
   4   3   6    4.26    2.37
   4   3   6   -0.39    1.93
   4  -3  -6   -0.36    1.80
  -4  -3   6    1.55    1.42
   4  -3  -6    2.10    2.03
   4  -4   6    2.70    1.33
   4   4  -6   -0.88    1.71
  -4   4   6    4.29    2.62
  -4  -4  -6    5.17    2.15
  -4  -4  -6    1.03    1.93
   4  -4   6    2.03    1.18
   4   4   6    4.03    2.31
   4  -4  -6    2.42    2.16
  -4  -4   6    2.23    1.57
   4   4   6    2.90    2.76
   4  -4  -6    0.05    1.77
   4   5  -6    3.18    1.86
  -4  -5  -6    2.03    2.11
  -4  -5  -6    3.90    2.55
   4  -5   6    4.26    1.45
  -4   5   6    7.63    1.87
  -4   5   6    2.70    2.87
   4  -5  -6    0.34    2.22
   4   5   6   -0.29    2.73
  -4   5  -6    3.70    1.21
  -4  -5   6    3.60    2.10
   4   5   6   -0.28    2.18
   4  -5  -6    0.84    1.91
   4  -5  -6    2.98    2.05
  -4  -5   6    4.32    2.29
  -4  -6  -6    2.66    2.96
  -4  -6  -6    0.10    2.40
  -4   6   6    4.20    3.46
   4  -6   6   -0.18    1.70
   4   6   6    6.30    2.92
   4   6   6    1.51    3.06
   4  -6  -6   -1.03    2.53
   4  -6  -6    1.08    2.20
   4  -7   6    1.32    2.14
  -4   7   6    7.46    4.12
  -4  -7  -6    1.19    2.62
  -4  -7  -6    5.04    3.63
   4   7   6   10.46    4.30
   4  -7  -6   -0.90    2.93
   4  -7  -6    7.22    2.57
  -4   8   6    0.42    2.70
  -4  -8  -6   -0.84    3.32
  -4  -8  -6    3.49    3.01
  -4  -8  -6   -0.92    2.60
   4  -8  -6   -2.50    3.07
   4   8   6   -1.62    3.39
   4  -8  -6   -1.21    2.15
  -4   9   6    5.69    4.30
  -4  -9  -6    9.24    4.74
  -4  -9  -6    2.79    2.92
   4   9   6    4.29    3.85
   4  -9  -6   -2.32    3.63
  -4  -9   6   12.02    4.04
   4   0  -7    9.01    2.36
   4   0  -7    9.92    2.50
  -4   0   7   11.23    1.89
   4   0   7   10.68    1.87
  -4   0  -7    9.80    1.92
   4   0   7    8.93    2.15
  -4   0  -7   12.77    2.37
  -4   1   7    4.20    1.81
   4  -1   7    5.14    1.31
  -4  -1  -7    3.97    1.51
   4  -1   7    3.90    1.60
  -4  -1  -7    3.87    1.88
   4   1  -7    6.34    2.16
   4   1  -7    4.88    1.97
  -4  -1   7    6.80    2.25
  -4   1  -7    4.77    1.40
   4  -1  -7    3.07    1.93
   4   1   7    3.23    1.80
  -4  -1   7    4.09    1.04
   4  -1  -7    1.74    1.89
   4  -1  -7    1.74    1.72
  -4  -2  -7   67.59    5.38
   4  -2   7   69.39    4.63
   4  -2   7   66.07    4.92
  -4   2   7   69.14    5.47
   4   2  -7   60.53    5.23
  -4  -2  -7   64.14    5.32
  -4  -2   7   70.80    5.27
   4  -2  -7   75.55    5.90
   4  -2  -7   55.19    5.07
   4   2   7   69.85    5.59
   4  -3   7    0.19    1.09
   4   3  -7    1.15    1.77
  -4  -3  -7    1.97    1.72
  -4   3   7    2.11    2.28
  -4  -3  -7    0.19    1.60
   4  -3  -7    1.84    1.96
   4   3   7    4.01    2.86
   4  -3  -7    3.43    1.91
   4   3   7    0.56    1.44
  -4  -3   7    1.39    1.59
   4  -4   7    2.29    1.34
  -4  -4  -7    3.29    2.03
  -4  -4  -7    3.18    2.11
   4   4  -7    0.08    1.82
  -4   4   7    1.49    2.11
   4   4   7   -2.52    1.73
   4  -4  -7   -1.92    1.68
  -4   4  -7    3.65    1.54
   4  -4  -7   -3.55    1.72
   4   4   7    0.06    2.68
  -4  -4   7    4.34    1.82
  -4  -5  -7    6.75    2.63
  -4  -5  -7   10.08    3.02
  -4   5   7    8.10    3.71
   4   5  -7    6.16    2.19
   4   5   7    5.24    2.69
   4  -5  -7    3.50    2.28
   4  -5  -7    9.32    3.07
   4   5   7    3.42    2.67
  -4  -6  -7    2.14    2.22
  -4   6   7    3.36    3.45
  -4  -6  -7    6.25    3.05
   4   6   7    5.82    2.87
   4  -6  -7    0.16    2.52
   4  -6  -7    5.22    2.81
   4   6   7    3.69    3.32
  -4  -7  -7   -3.45    2.46
  -4  -7  -7    3.21    3.15
  -4   7   7   -0.49    3.32
  -4  -7  -7    0.87    2.51
   4  -7   7   -0.83    1.96
   4  -7  -7   -3.76    2.69
   4  -7  -7    2.01    2.36
   4   7   7   -0.64    3.08
  -4  -8  -7    1.75    3.28
  -4  -8  -7    0.52    2.96
  -4   8   7    8.53    4.31
  -4  -8  -7    4.79    3.69
   4   8   7    3.71    3.85
   4  -8  -7    3.61    2.91
   4  -8  -7    6.54    3.97
   4   0   8   13.35    2.68
  -4   0   8   13.68    2.21
   4   0   8    8.19    2.55
  -4   0  -8   10.84    2.80
   4   0  -8   10.44    2.87
  -4   0  -8   13.08    2.44
   4   0  -8   14.99    3.14
   4   1  -8   11.10    2.81
   4   1  -8   16.84    3.29
   4  -1   8    8.41    1.87
  -4  -1  -8   12.44    2.83
   4  -1   8   14.14    2.67
  -4  -1  -8   12.09    2.39
  -4   1   8   12.46    2.59
   4  -1  -8   10.01    2.49
   4   1   8   13.03    2.87
   4  -1  -8   11.52    3.26
  -4   1  -8   16.45    2.44
  -4  -1   8   11.89    1.74
   4  -1  -8   20.66    3.45
   4  -2   8    8.40    1.76
  -4   2   8    6.84    2.46
  -4  -2  -8    8.31    2.27
   4   2  -8   11.00    2.62
  -4  -2  -8    8.61    2.43
  -4  -2   8    7.23    0.79
   4  -2  -8    8.34    2.60
  -4  -2   8    7.56    2.04
   4  -2  -8    7.93    2.59
   4   2   8   13.07    2.94
  -4  -3  -8    2.89    2.12
   4   3  -8    0.93    1.86
   4  -3   8    4.84    1.57
  -4   3   8   -0.62    2.29
  -4  -3  -8    0.93    1.98
   4  -3  -8    2.28    1.80
   4   3   8   -0.33    1.56
   4  -3  -8    4.02    2.41
  -4  -3   8    3.88    1.69
   4   3   8    4.28    3.23
   4   4  -8    4.07    2.11
  -4  -4  -8    2.88    2.37
  -4  -4  -8    4.02    2.50
  -4   4   8    0.87    2.78
   4   4   8    6.43    2.63
   4  -4  -8    6.48    2.65
   4  -4  -8    0.66    2.33
   4   4   8    6.33    3.45
  -4  -4   8    1.18    1.82
  -4   4  -8    1.83    1.61
  -4  -5  -8   11.82    3.66
  -4  -5  -8    6.98    2.83
  -4   5   8   10.07    3.91
   4   5  -8   13.21    3.50
   4   5   8    6.45    3.17
   4  -5  -8   14.87    3.77
   4   5   8   11.25    3.99
   4  -5  -8    4.65    2.97
  -4  -6  -8    1.04    2.52
  -4   6   8    1.29    3.34
  -4  -6  -8    4.85    3.24
   4  -6  -8   -0.18    2.74
   4   6   8    2.95    3.03
   4  -6  -8    8.23    3.60
   4   6   8    4.98    3.72
  -4   7   8    3.39    3.30
  -4  -7  -8    2.58    2.74
  -4  -7  -8    4.36    3.47
  -4  -7  -8    0.60    3.11
   4   7   8   -2.15    3.35
   4  -7  -8   11.63    3.96
   4  -7  -8    2.66    2.64
  -4  -8  -8   -5.47    2.53
  -4  -8  -8    5.19    3.73
  -4   8   8    4.78    4.24
  -4  -8  -8    1.24    3.60
   4  -8  -8    1.22    3.02
   4  -8  -8   -0.54    4.03
   4   8   8   -1.23    3.49
   4   0  -9    1.33    2.31
  -4   0  -9    0.93    1.67
  -4   0  -9    1.99    1.85
   4   0  -9   -0.12    2.06
  -4   0   9   -3.51    1.31
   4   0   9   -0.11    1.70
  -4  -1  -9    5.61    2.01
   4   1  -9    4.50    2.40
  -4  -1  -9    2.74    2.07
   4   1  -9    0.77    2.11
   4  -1   9    3.64    1.90
  -4   1   9    1.72    1.82
   4  -1  -9    2.72    2.16
  -4   1  -9    0.94    1.48
   4   1   9   -0.49    1.87
   4  -1  -9    1.04    2.29
  -4  -1   9    3.02    1.38
  -4  -2  -9   15.15    3.17
   4   2  -9   12.67    2.93
  -4  -2  -9   13.22    2.94
  -4   2   9   13.73    3.11
   4  -2  -9   13.94    3.34
   4   2   9   10.13    2.87
  -4  -2   9   16.57    1.53
   4  -2  -9   12.95    3.28
  -4  -3  -9   10.01    2.76
  -4   3   9   17.53    3.65
   4   3  -9   12.47    2.94
  -4  -3  -9   10.62    3.00
  -4   3  -9   11.15    2.73
   4  -3  -9   13.32    3.27
   4   3   9   14.04    3.95
   4  -3  -9   11.98    3.24
  -4  -3   9   10.92    2.59
   4   3   9   14.66    3.37
  -4  -4  -9    6.82    3.03
  -4   4   9    6.51    3.40
   4   4  -9    2.63    2.35
  -4  -4  -9    1.68    2.22
  -4   4  -9    8.40    2.28
   4  -4  -9    7.60    2.99
   4  -4  -9    8.09    3.27
   4   4   9    8.49    2.99
   4   4   9    5.63    3.56
  -4   5   9    5.09    3.77
  -4  -5  -9    5.54    2.96
  -4  -5  -9    2.79    2.54
   4  -5  -9   -3.00    2.67
   4   5   9   13.50    3.54
   4   5   9    5.54    3.67
   4  -5  -9    8.64    3.10
  -4   6   9    4.40    3.09
  -4  -6  -9   -1.69    2.57
  -4  -6  -9    4.86    2.87
  -4  -6  -9   -0.62    3.02
   4  -6  -9   -0.67    2.30
   4  -6  -9    3.64    2.87
   4   6   9    2.46    3.69
  -4  -7  -9    1.26    2.90
  -4   7   9    3.62    4.20
  -4  -7  -9    0.07    2.86
  -4  -7  -9    2.62    3.41
   4  -7  -9    3.46    3.25
   4   7   9    2.78    3.93
   4  -7  -9   -0.75    3.38
  -4  -8  -9   -2.01    2.51
  -4  -8  -9    3.11    2.97
  -4  -8  -9    0.25    2.62
  -4   8   9    4.97    4.30
   4  -8  -9   -1.59    3.63
   4   8   9    5.05    3.48
   4  -8  -9   -1.04    2.83
  -4   0  10    4.52    1.94
  -4   0 -10    3.82    2.23
   4   0 -10    4.18    2.67
   4   0 -10    4.16    2.66
   4   1 -10    3.49    2.48
   4   1 -10   -2.54    2.22
  -4   1  10    3.39    2.47
  -4  -1 -10    4.18    2.38
  -4  -1 -10   -0.33    1.76
  -4   1 -10    2.74    1.89
  -4  -1  10    2.67    1.57
   4  -1 -10    5.93    2.72
   4   1  10    8.76    2.65
   4  -1 -10    2.77    2.61
   4   2 -10   10.02    2.99
  -4   2  10    9.40    3.00
  -4  -2 -10    7.20    2.57
  -4  -2 -10   11.80    2.99
   4   2  10    8.86    2.79
  -4   2 -10    7.69    2.68
   4  -2 -10    8.20    3.03
   4  -2 -10    5.84    2.88
  -4  -2  10    8.78    1.47
  -4  -3 -10    8.82    3.03
  -4  -3 -10    2.04    2.38
   4   3 -10   13.37    3.25
  -4   3  10   10.43    3.52
   4   3  10   12.48    4.24
   4  -3 -10    5.65    2.88
   4  -3 -10    6.25    3.27
  -4   3 -10   16.45    3.30
   4   3  10   12.04    3.38
  -4  -4 -10   12.20    3.70
  -4   4  10   11.78    4.08
   4   4 -10   13.91    3.36
  -4  -4 -10    8.36    3.10
   4   4  10   19.00    4.85
   4  -4 -10   13.55    4.04
   4  -4 -10   13.66    3.70
   4   4  10   17.78    3.98
  -4  -5 -10    7.07    2.97
  -4   5  10    5.65    3.81
  -4  -5 -10   -0.50    2.94
  -4  -5 -10    6.92    3.43
   4  -5 -10    7.40    3.50
   4   5  10    8.98    4.21
   4  -5 -10   10.10    3.52
  -4  -6 -10    1.50    2.91
  -4  -6 -10   -0.71    2.43
  -4  -6 -10    1.57    3.28
  -4   6  10   -0.80    3.28
   4  -6 -10   -3.55    3.02
   4  -6 -10    2.38    3.62
   4   6  10    5.50    4.15
  -4  -7 -10    2.41    3.08
  -4  -7 -10    6.20    4.02
  -4  -7 -10   14.08    3.97
  -4   7  10    1.26    3.14
   4   7  10    4.03    4.19
   4  -7 -10    4.31    3.51
   4  -7 -10    8.37    4.43
   4   0 -11   19.63    3.88
  -4   0 -11   28.24    4.57
   4   0 -11   25.21    4.39
  -4   0 -11   30.49    3.82
  -4   0  11   20.99    3.37
  -4   1  11   17.01    3.27
  -4  -1 -11   14.54    3.16
   4   1 -11   18.43    3.89
   4   1 -11   18.05    4.28
   4  -1 -11   13.05    3.55
  -4   1 -11   18.47    3.79
  -4   1 -11   17.95    3.14
  -4  -1  11   18.93    2.63
   4  -1 -11   16.36    3.91
  -4   2  11   10.51    3.20
  -4  -2 -11    3.16    2.29
  -4  -2 -11    2.62    2.48
   4   2 -11    7.33    3.00
  -4  -2  11    5.12    1.62
  -4   2 -11    5.60    2.72
   4  -2 -11   10.05    3.45
   4  -2 -11    6.67    3.26
  -4   3  11    9.89    3.89
  -4  -3 -11   12.72    3.62
   4   3 -11    8.53    3.09
  -4  -3 -11    7.55    2.93
  -4  -3 -11    4.66    2.73
   4  -3 -11    6.88    3.48
   4   3  11    6.89    4.00
   4  -3 -11   13.80    3.88
  -4   3 -11    9.08    2.87
   4   4 -11    4.72    3.09
  -4  -4 -11    4.24    3.28
  -4  -4 -11    5.72    3.04
  -4   4  11    5.82    3.36
  -4  -4 -11    3.11    3.10
   4  -4 -11   12.49    3.85
   4   4  11   11.35    4.54
   4  -4 -11    7.86    3.78
  -4  -5 -11   -0.70    2.37
  -4  -5 -11    1.98    3.06
  -4   5  11   -0.07    3.41
  -4  -5 -11    3.12    3.31
   4   5  11    1.37    3.64
   4  -5 -11   -0.66    3.10
   4  -5 -11    3.87    3.32
  -4  -6 -11    4.00    3.80
  -4   6  11   -2.80    3.21
  -4  -6 -11    0.65    2.86
  -4  -6 -11   -1.85    3.28
   4  -6 -11   -0.98    3.47
   4  -6 -11   -2.31    3.25
   4   6  11    1.44    3.74
  -4  -7 -11   -1.04    3.66
  -4  -7 -11    5.48    3.72
  -4  -7 -11    6.57    3.57
  -4   7  11    3.05    4.21
   4   7  11   11.13    5.03
   4  -7 -11    3.02    3.79
   4  -7 -11    1.02    4.08
  -4   0 -12    2.32    2.12
   4   0 -12    5.41    2.80
   4   0 -12    4.12    3.29
  -4   0 -12    2.57    3.14
  -4   0  12    4.66    2.41
  -4  -1 -12    3.45    3.09
  -4   1  12   -0.03    2.53
   4   1 -12   -1.37    2.81
   4   1 -12    2.34    2.94
  -4  -1 -12    4.23    2.76
  -4  -1  12    1.06    1.76
   4  -1 -12   -1.27    2.91
  -4   1 -12   -0.75    2.53
  -4   1 -12    0.31    1.99
   4  -1 -12   -1.10    2.67
  -4  -2 -12    5.61    3.08
  -4   2  12    1.02    2.33
   4   2 -12   -2.31    2.34
  -4  -2 -12   -1.57    2.98
   4   2  12   -3.25    3.25
   4  -2 -12    4.63    3.30
  -4   2 -12    1.23    2.46
   4  -2 -12    4.02    3.37
   4   3 -12    1.62    2.44
  -4  -3 -12    5.76    2.93
  -4  -3 -12   -8.90    2.32
  -4   3  12    3.19    3.24
  -4  -3 -12   -2.02    2.87
   4   3  12    2.34    3.95
  -4   3 -12   -2.02    2.86
   4  -3 -12    2.24    3.03
   4  -3 -12    3.92    3.48
  -4  -4 -12    1.87    3.29
  -4   4  12    4.15    3.40
  -4  -4 -12    2.35    2.47
  -4  -4 -12    7.72    3.24
   4  -4 -12    0.43    3.07
   4  -4 -12    4.35    3.38
   4   4  12    2.01    3.92
  -4  -5 -12    0.00    3.15
  -4  -5 -12   -3.73    2.78
  -4  -5 -12    2.94    2.62
  -4   5  12   -0.37    3.56
   4  -5 -12    0.46    3.56
   4   5  12   -2.38    2.28
   4  -5 -12    5.66    3.64
  -4  -6 -12   -2.01    3.28
  -4  -6 -12    3.18    3.22
  -4   6  12    4.34    4.36
  -4  -6 -12    2.41    3.85
   4   6  12    7.92    4.49
   4  -6 -12   -0.93    3.75
   4  -6 -12    6.65    3.80
  -4  -7 -12   -1.05    3.58
  -4  -7 -12    4.73    3.42
  -4   7  12   12.02    5.21
  -4  -7 -12   -5.03    3.09
   4  -7 -12   -0.61    3.91
   4   7  12    0.74    4.27
   4  -7 -12    6.12    4.66
  -4   0 -13    6.42    3.13
   4   0 -13    1.73    3.45
  -4   0 -13    3.95    2.85
  -4   0  13    4.04    2.32
   4   0 -13    2.96    3.17
   4   1 -13    6.52    3.68
   4   1 -13    9.49    4.09
  -4  -1 -13    2.51    3.46
  -4   1  13    6.97    3.08
  -4  -1 -13    4.03    2.82
  -4   1 -13    4.76    2.85
   4  -1 -13    7.84    3.68
  -4   1 -13    2.28    3.02
   4  -1 -13    5.29    3.52
   4   2 -13    1.77    3.03
  -4   2  13    4.69    2.94
  -4  -2 -13    0.48    3.37
  -4  -2 -13    0.50    2.59
   4   2  13    0.75    3.93
   4  -2 -13    1.63    3.30
   4  -2 -13    2.21    3.30
  -4   2 -13   -1.90    2.62
   4   3 -13    5.21    2.96
  -4  -3 -13    9.58    4.07
  -4  -3 -13    3.04    3.13
  -4   3  13    1.38    3.01
   4   3  13    1.66    3.96
   4  -3 -13    6.22    3.92
   4  -3 -13    2.30    3.73
  -4  -4 -13    3.04    3.57
  -4  -4 -13    0.38    3.28
  -4   4  13    0.51    3.71
  -4  -4 -13    2.95    2.81
   4  -4 -13    5.56    3.56
   4  -4 -13    2.88    3.51
   4   4  13   -0.97    3.83
  -4  -5 -13    2.51    2.98
  -4  -5 -13    3.05    2.75
  -4   5  13    8.89    4.25
  -4  -5 -13    3.22    3.77
   4  -5 -13    1.71    3.53
   4  -5 -13    2.68    3.86
   4   5  13    1.15    3.65
  -4  -6 -13    1.65    4.05
  -4  -6 -13    5.69    3.29
  -4   6  13   -2.47    3.86
  -4  -6 -13   -0.60    3.68
   4   6  13   -0.10    3.80
   4  -6 -13    4.18    4.31
   4  -6 -13    3.05    4.18
   4   0 -14    2.08    3.42
  -4   0 -14   10.85    3.89
  -4   0 -14    0.20    2.76
   4   0 -14    2.95    3.60
  -4  -1 -14    0.32    3.15
   4   1 -14   -0.95    3.25
   4   1 -14    3.32    3.48
  -4  -1 -14   -1.30    2.46
  -4   1  14    1.91    2.95
   4  -1 -14   -0.58    2.33
   4  -1 -14    4.39    3.49
  -4   1 -14    4.32    2.86
  -4   1 -14    1.57    3.31
   4   2 -14    1.19    3.38
  -4   2  14    1.03    2.70
  -4  -2 -14    3.21    2.84
  -4  -2 -14    2.88    3.54
  -4   2 -14   -1.51    2.65
   4  -2 -14    5.39    3.78
   4  -2 -14    4.44    2.96
   4   2  14   -5.90    3.75
  -4  -3 -14   -2.19    2.96
  -4   3  14    0.48    3.14
  -4  -3 -14    3.58    3.69
   4   3  14   -0.77    4.16
   4  -3 -14   -1.14    3.40
   4  -3 -14    4.11    3.58
  -4  -4 -14    1.83    3.47
  -4   4  14    2.24    3.74
  -4  -4 -14   -3.89    3.18
   4  -4 -14   -3.69    3.19
   4   4  14    1.13    3.26
   4  -4 -14    6.80    4.45
  -4   5  14    6.07    4.60
  -4  -5 -14    3.21    3.94
  -4  -5 -14   -1.80    3.48
   4  -5 -14    3.56    4.26
   4  -5 -14   -3.99    3.38
   4   5  14   -3.44    3.84
  -4   0 -15    1.70    3.08
   4   0 -15    3.32    3.76
   4   0 -15    3.83    3.91
  -4   0 -15    1.55    3.76
  -4  -1 -15   -2.27    3.32
   4   1 -15    2.86    3.79
  -4  -1 -15   -1.23    2.84
   4   1 -15    1.88    3.44
   4  -1 -15    3.34    3.98
  -4   1 -15   -3.37    2.30
  -4   1 -15    0.78    3.57
   4  -1 -15    0.72    3.63
   4   2 -15    2.02    3.23
  -4  -2 -15   -0.44    2.98
  -4   2  15    4.05    3.06
  -4  -2 -15    0.01    3.47
   4  -2 -15   -0.85    3.48
   4  -2 -15    1.45    3.13
   4   2  15   -5.61    3.82
  -4  -3 -15   -2.54    3.04
  -4  -3 -15   -0.91    3.84
  -4   3  15   10.52    4.00
   4   3  15   -5.26    3.85
   4  -3 -15    0.91    3.93
   4  -3 -15    0.79    3.60
  -4  -4 -15    2.38    3.87
  -4   4  15    3.89    4.13
  -4  -4 -15    7.58    4.71
   4  -4 -15   -2.42    4.01
   4  -4 -15   -0.19    3.62
   4   4  15   -5.59    3.76
   4   0 -16    0.03    3.92
   4   0 -16   -6.80    3.31
  -4   0 -16    1.66    3.11
  -4   0 -16   -5.10    3.44
  -4  -1 -16    0.33    3.02
   4   1 -16    2.93    3.87
  -4  -1 -16    1.24    4.08
   4   1 -16   -3.35    3.34
   4  -1 -16   -1.04    3.91
  -4   1 -16   -4.33    2.44
  -4   1 -16   -1.97    3.37
   4  -1 -16    0.65    3.10
   4   1  16  -16.25    4.18
  -4  -2 -16   -4.79    2.99
  -4  -2 -16    0.57    3.94
   4  -2 -16   -2.56    3.89
   4   2  16  -11.69    3.81
   4  -2 -16    2.78    3.96
  -4  -3 -16    0.74    4.03
  -4   3  16    7.52    4.12
  -4  -3 -16   -2.58    3.00
   4   3  16   -3.97    4.29
   4  -3 -16    2.98    4.12
   4  -3 -16   -0.24    4.04
  -4   0 -17    9.28    4.65
   4   0 -17    3.29    4.11
  -4   0 -17    0.43    3.52
   4   0 -17   -3.62    3.68
  -4  -1 -17    2.34    3.37
  -4  -1 -17    1.08    4.17
   4   1 -17    4.00    4.23
   4   1 -17    2.03    4.17
   4   1  17  -13.13    4.60
   4  -1 -17   -2.54    3.93
  -4   1 -17   -7.22    2.69
   4  -1 -17   -4.01    3.94
  -4  -2 -17   -3.35    3.12
   4  -2 -17   -1.44    3.98
   4   2  17   -5.52    4.65
  -5   0   0   -0.27    0.96
   5   0   0   -0.73    1.01
   5  -1   0    3.99    1.54
   5   1   0    1.50    1.20
  -5  -1   0    3.48    1.26
  -5   1   0    1.90    0.78
  -5   1   0    3.46    1.14
   5  -1   0    1.92    0.83
   5  -1   0    1.70    1.07
   5  -2   0    1.34    1.32
   5   2   0    0.69    1.21
  -5  -2   0   -0.18    0.96
  -5   2   0    0.70    0.94
   5  -2   0   -0.81    0.75
   5  -2   0    0.07    0.72
  -5   2   0   -0.66    0.61
  -5  -3   0   32.58    3.01
   5  -3   0   34.28    2.79
   5  -3   0   34.76    2.78
  -5   3   0   37.77    3.19
   5   3   0   35.66    3.33
  -5   3   0   31.53    3.38
  -5   3   0   38.73    2.87
   5   3   0   27.70    3.07
   5  -4   0   25.85    2.79
  -5   4   0   27.91    2.65
   5   4   0   21.53    2.86
  -5  -4   0   22.17    2.65
  -5   4   0   23.88    3.62
   5   4   0   20.85    2.93
   5  -4   0   25.64    2.29
  -5  -5   0    4.79    1.74
   5  -5   0    6.58    2.02
   5   5   0    3.99    2.06
   5   5   0    5.14    2.30
  -5   5   0    6.80    3.11
  -5  -5   0    2.43    1.73
   5  -5   0    3.90    1.26
   5  -6   0    4.18    0.98
   5  -6   0    5.68    2.34
  -5  -6   0    4.00    2.33
   5   6   0    6.43    2.57
  -5   6   0    1.66    3.00
   5   6   0    3.21    1.96
   5  -6   0    4.95    1.00
  -5  -7   0    6.29    3.27
  -5   7   0   10.21    4.18
   5  -7   0    5.25    2.57
   5   7   0    8.95    3.09
  -5   8   0    6.64    4.13
   5   8   0    8.27    3.23
   5  -8   0   -0.92    2.67
  -5  -8   0    6.07    3.79
  -5   9   0   10.10    4.41
  -5  -9   0    5.09    3.81
   5   9   0    7.93    3.57
   5  -9   0   15.01    3.96
   5   0  -1   -1.16    0.69
   5   0   1    0.29    1.10
  -5   0   1    1.24    0.94
  -5   0   1    1.05    0.87
  -5   0  -1    1.55    1.12
  -5   1   1   49.78    3.65
  -5   1   1   56.39    3.63
   5  -1   1   47.96    3.74
  -5  -1  -1   50.62    3.82
   5   1  -1   51.57    3.83
   5  -1  -1   50.21    3.91
   5   1   1   54.33    3.95
  -5   1  -1   52.50    3.06
   5  -1  -1   51.39    3.56
   5  -1  -1   48.98    3.72
  -5   1  -1   60.50    3.78
  -5  -1   1   53.90    3.85
  -5   2   1   43.54    3.27
  -5   2   1   48.79    4.05
   5  -2   1   43.29    2.87
   5  -2   1   45.94    4.24
  -5  -2  -1   47.55    3.65
  -5   2   1   50.05    3.44
   5   2  -1   42.74    3.58
   5  -2   1   48.28    3.35
  -5   2  -1   46.77    3.38
  -5   2  -1   47.18    2.86
   5  -2  -1   45.86    3.41
   5  -2  -1   47.79    3.38
   5   2   1   55.75    3.91
  -5  -2   1   52.85    3.70
   5  -2  -1   42.29    3.63
  -5  -3  -1   95.57    5.88
   5  -3   1   93.27    5.32
   5   3  -1   89.44    5.83
  -5  -3  -1   83.92    5.94
  -5   3   1   72.62    6.11
   5  -3   1   88.96    5.34
  -5   3   1   89.00    5.58
   5   3  -1   90.15    5.76
   5  -3  -1   86.03    5.61
  -5   3  -1   83.97    5.31
  -5  -3   1   85.52    5.71
   5   3   1   94.86    6.39
   5   3   1   91.50    6.01
   5  -3  -1   80.54    5.46
   5  -4   1   28.55    2.78
   5   4  -1   25.68    2.95
   5  -4   1   25.85    2.28
  -5   4   1   25.08    2.83
  -5   4   1   30.77    4.01
  -5  -4  -1   27.56    2.80
  -5  -4  -1   29.30    3.58
   5   4  -1   26.27    3.14
   5   4   1   28.32    3.49
  -5   4  -1   22.39    3.62
   5   4   1   27.77    3.25
  -5  -4   1   26.09    2.68
   5  -4  -1   23.20    2.76
   5  -4  -1   26.75    2.59
   5  -5   1   -0.18    0.85
   5   5  -1    0.45    1.56
  -5   5   1   -0.70    2.36
   5   5  -1    3.76    2.13
  -5  -5  -1    0.06    1.93
   5  -5   1    0.56    1.45
  -5  -5  -1   -0.39    1.31
  -5   5  -1    1.77    2.55
  -5  -5   1    1.74    1.39
   5   5   1    2.60    2.30
   5   5   1    1.47    1.79
   5  -5  -1   -0.11    1.71
   5  -5  -1    0.57    1.16
   5   6  -1    9.02    2.69
  -5  -6  -1    1.60    2.29
   5  -6   1    3.11    1.92
   5   6  -1    3.85    2.07
  -5   6   1    2.78    2.95
   5   6   1    7.31    2.83
   5   6   1   11.56    2.62
   5  -6  -1    5.68    2.46
  -5   6  -1    5.18    3.04
   5  -6  -1    5.16    1.42
  -5  -6   1    7.43    2.97
   5  -6  -1    6.21    1.46
  -5   7   1   21.71    4.90
   5   7  -1   17.78    3.75
   5  -7   1   25.49    4.05
  -5  -7  -1   15.46    4.23
  -5   7  -1   27.81    5.32
   5  -7  -1   20.17    1.78
  -5  -7   1    4.93    3.34
   5   7   1   24.30    4.34
   5  -7  -1   20.19    3.69
   5   8  -1   -0.84    2.22
   5  -8   1    0.15    2.44
  -5   8   1    8.06    4.10
  -5  -8  -1    2.27    3.24
  -5  -8   1    7.83    3.60
  -5   8  -1    3.89    3.57
   5   8   1    3.44    3.04
   5  -8  -1    0.67    2.47
   5  -9   1    5.49    5.82
   5   9  -1   -0.71    2.95
  -5   9   1   -0.62    3.71
  -5  -9  -1   -0.55    3.45
   5   9   1   -2.76    2.66
  -5   9  -1    9.74    4.20
   5  -9  -1    1.27    3.69
  -5  -9   1    4.61    3.78
  -5   0   2    1.26    1.10
  -5   0  -2    2.01    1.15
   5   0  -2    0.46    0.98
  -5   0  -2    0.71    0.66
   5   0  -2    0.08    0.90
   5   0   2    0.45    0.94
  -5   0   2   -0.58    0.88
  -5  -1  -2   29.34    2.45
  -5   1   2   29.15    2.63
  -5  -1  -2   30.37    2.77
   5  -1   2   30.82    2.63
   5   1  -2   31.45    2.85
  -5   1   2   27.04    2.77
  -5   1   2   28.30    2.61
   5   1   2   33.27    2.98
   5  -1  -2   27.71    2.68
  -5   1  -2   26.01    2.61
  -5  -1   2   27.19    2.62
   5  -1  -2   31.39    2.77
   5  -1  -2   28.39    2.70
  -5   2   2   24.91    2.32
  -5   2   2   24.09    2.93
   5  -2   2   19.99    1.34
  -5  -2  -2   24.81    2.50
   5   2  -2   22.21    2.43
   5  -2   2   22.31    2.13
  -5  -2  -2   23.59    2.53
  -5   2  -2   22.53    1.96
   5   2   2   22.23    2.45
   5  -2  -2   24.49    2.40
   5  -2  -2   23.76    2.34
  -5   2  -2   19.75    2.13
  -5  -2   2   20.52    2.31
   5  -2  -2   21.68    2.37
  -5  -3  -2    8.71    1.83
  -5  -3  -2    8.09    1.83
  -5   3   2   14.64    2.90
  -5   3   2    6.95    1.54
   5  -3   2   10.66    1.47
   5  -3   2    9.81    1.53
   5   3  -2   12.27    1.82
   5   3  -2   11.64    2.08
   5  -3  -2    7.07    1.69
   5  -3  -2   10.58    1.90
   5   3   2    8.00    2.12
  -5  -3   2    8.47    1.70
  -5   3  -2   10.52    1.61
   5   4  -2   20.84    2.51
  -5  -4  -2   16.73    2.37
   5  -4   2   20.57    1.91
  -5   4   2   14.56    1.43
  -5   4   2   19.30    3.71
   5   4  -2   15.01    2.68
   5  -4   2   19.55    2.30
  -5  -4  -2   15.67    2.81
   5  -4  -2   24.90    3.12
  -5  -4   2   16.85    2.21
   5   4   2   22.26    3.08
   5  -4  -2   17.09    2.31
   5   4   2   21.76    3.84
  -5  -5  -2    0.39    2.08
   5  -5   2    2.62    0.76
   5  -5   2    1.77    1.48
   5   5  -2   -0.08    1.58
  -5   5   2    2.25    2.76
  -5  -5  -2    2.46    1.55
   5   5  -2    2.84    1.92
   5  -5  -2    3.85    2.05
  -5  -5   2    2.91    1.51
   5   5   2    2.91    2.02
   5   5   2    3.98    2.46
   5  -5  -2    2.58    1.44
   5   6  -2   -0.06    1.97
   5  -6   2   -0.49    1.62
  -5   6   2   -4.50    2.32
  -5  -6  -2   -0.35    2.25
   5   6  -2   -4.24    1.54
   5   6   2    0.12    1.83
   5  -6  -2    0.65    2.17
   5   6   2    1.55    2.48
   5  -6  -2    0.16    1.30
  -5  -7  -2    6.67    3.31
  -5   7   2    9.49    3.86
   5  -7   2    1.37    2.25
   5   7  -2    5.31    2.43
  -5  -7   2    5.55    2.64
   5  -7  -2    2.41    2.78
  -5   7  -2    7.57    3.24
   5  -7  -2    1.76    1.37
   5   7   2    0.99    2.79
  -5   8   2   10.62    4.00
   5  -8   2   -1.20    2.47
   5   8  -2    6.46    2.71
  -5  -8  -2   -1.52    2.29
   5   8   2    2.08    2.88
   5  -8  -2    0.25    2.87
  -5  -8   2    2.22    3.20
  -5  -9  -2   11.23    4.39
  -5   9   2   13.51    5.01
  -5  -9   2   13.47    4.44
   5  -9  -2    8.81    3.82
   5   9   2    5.81    3.76
   5   0  -3    0.58    1.01
  -5   0  -3    0.49    0.67
  -5   0   3    0.37    0.82
  -5   0  -3   -0.63    0.92
  -5   0   3   -0.02    0.95
   5   0   3   -1.15    0.72
   5   0  -3    1.63    1.20
   5   0  -3   -0.20    1.19
  -5  -1  -3   28.51    2.81
  -5   1   3   33.02    2.92
  -5   1   3   25.01    2.51
  -5  -1  -3   28.42    2.60
  -5   1   3   36.05    3.14
   5   1  -3   31.36    2.21
   5  -1   3   23.65    2.73
   5   1  -3   33.27    2.98
   5  -1  -3   33.49    2.90
  -5   1  -3   33.25    2.71
  -5  -1   3   31.02    2.85
  -5  -1   3   27.54    2.57
   5  -1  -3   28.47    2.87
  -5   1  -3   28.55    2.68
   5  -1  -3   28.73    2.87
   5   1   3   28.77    2.99
  -5  -2  -3   16.54    2.32
  -5  -2  -3   17.15    2.31
  -5   2   3   21.32    2.50
  -5   2   3   17.75    2.69
   5   2  -3   19.34    2.39
   5  -2   3   14.12    2.07
  -5  -2   3   16.89    2.17
  -5   2  -3   16.15    2.25
   5   2   3   20.15    2.64
   5  -2  -3   14.09    2.24
  -5   2  -3   17.02    1.80
   5  -2  -3   16.57    2.28
   5  -2  -3   21.28    2.59
   5  -3   3   26.91    2.36
   5   3  -3   24.91    2.08
  -5  -3  -3   22.69    2.64
  -5   3   3   22.60    3.01
   5   3  -3   21.38    2.58
  -5   3   3   22.45    3.12
   5  -3   3   26.14    1.99
  -5  -3  -3   31.76    3.27
   5  -3  -3   16.88    2.61
  -5  -3   3   19.64    2.55
   5   3   3   23.57    2.99
   5  -3  -3   28.67    3.12
   5   4  -3    1.13    1.36
   5   4  -3    1.51    1.63
  -5  -4  -3   -1.94    1.18
   5  -4   3    4.19    1.16
   5  -4   3    2.18    1.15
  -5   4   3    1.68    2.38
  -5   4   3    2.97    1.08
  -5  -4  -3    2.62    1.90
   5   4   3    0.37    1.69
   5  -4  -3    3.14    1.59
  -5  -4   3    1.52    1.33
   5   4   3    1.53    2.02
   5  -4  -3    2.99    1.58
  -5  -5  -3    2.25    2.18
   5   5  -3    1.45    1.66
   5   5  -3    4.52    1.82
  -5  -5  -3    4.41    1.95
  -5   5   3    7.69    3.24
   5  -5   3    2.96    1.58
   5  -5  -3    4.70    2.17
  -5  -5   3    4.44    1.62
   5  -5  -3    6.57    1.80
   5   5   3    2.21    1.96
   5   5   3    3.34    2.63
  -5  -6  -3    5.79    2.91
   5   6  -3    1.51    1.89
   5  -6   3    4.19    2.12
  -5   6   3    4.45    2.82
   5   6  -3    5.46    2.25
   5  -6  -3    5.06    1.80
   5  -6  -3    1.41    2.20
   5   6   3    2.16    2.40
   5   6   3    2.74    2.89
  -5  -7  -3    0.57    2.90
  -5   7   3    5.60    3.41
   5   7  -3    2.90    2.27
   5  -7   3    2.79    2.19
   5  -7  -3    7.35    1.90
   5   7   3    1.35    3.26
   5  -7  -3    4.54    3.10
  -5   8   3    7.37    4.27
   5  -8   3    0.99    2.70
  -5  -8  -3    2.01    3.41
   5  -8  -3    0.95    2.70
   5   8   3    0.85    3.45
  -5  -8   3    6.84    3.34
  -5   9   3   11.75    4.82
  -5  -9  -3    4.79    3.66
   5   9   3    2.39    3.27
   5  -9  -3    2.52    3.27
  -5  -9   3    2.94    3.66
   5   0   4    0.55    1.27
  -5   0   4    2.03    1.24
   5   0  -4   -0.07    0.92
  -5   0   4   -0.31    0.94
   5   0   4    1.40    0.79
  -5   0   4   -0.13    1.03
  -5   0  -4    0.41    1.24
  -5   0  -4   -0.01    0.72
   5   0  -4   -0.12    1.26
   5   0  -4    3.23    1.55
   5   1  -4    5.05    0.93
  -5  -1  -4    6.92    1.89
  -5   1   4    6.91    1.70
  -5  -1  -4    5.29    1.37
   5   1  -4    8.07    1.90
   5  -1   4    4.76    1.43
  -5   1   4    5.36    1.64
  -5  -1  -4    3.94    1.62
   5  -1   4    4.31    0.69
   5  -1  -4    5.34    1.48
   5   1   4    5.86    1.74
  -5   1  -4    6.76    1.63
  -5  -1   4    3.90    1.46
   5   1   4    4.30    1.20
  -5   1  -4    4.14    0.69
   5  -1  -4    3.19    1.58
   5  -1  -4    5.11    1.60
   5   2  -4   24.87    2.76
  -5   2   4   22.36    2.97
   5  -2   4   21.37    2.37
  -5  -2  -4   24.28    2.75
  -5  -2  -4   22.88    2.85
   5  -2   4   19.35    1.39
  -5   2  -4   19.68    2.05
   5   2   4   22.31    2.89
  -5  -2   4   23.67    2.55
   5   2   4   23.95    2.60
   5  -2  -4   18.61    2.73
   5  -2  -4   21.08    2.68
   5  -3   4    7.81    1.26
   5   3  -4    8.98    2.08
  -5   3   4    1.40    1.57
   5  -3   4    5.49    1.36
  -5  -3  -4    4.75    1.76
   5   3  -4    5.75    0.88
  -5  -3  -4    4.05    1.70
   5  -3  -4    2.95    1.64
   5   3   4    3.75    1.96
   5  -3  -4    8.11    2.04
  -5  -3   4    5.01    1.56
  -5  -4  -4    4.00    1.78
   5   4  -4    5.62    1.38
  -5   4   4    0.19    2.20
   5  -4   4    6.65    1.41
  -5  -4  -4    3.92    2.05
   5   4  -4    6.11    1.83
  -5   4   4    4.92    1.53
   5  -4   4    4.26    1.29
   5  -4  -4    9.56    2.15
   5   4   4    7.20    2.19
   5   4   4    5.22    2.88
  -5  -4   4    7.83    1.83
   5  -4  -4    4.12    1.93
  -5   5   4    4.99    2.61
  -5  -5  -4    0.14    1.98
   5   5  -4    1.16    1.64
  -5  -5  -4    2.92    1.52
   5  -5   4   -0.20    1.38
   5   5  -4    1.95    1.44
   5  -5  -4   -0.61    2.12
   5   5   4    3.07    2.78
   5  -5  -4   -1.50    1.63
   5   5   4    2.52    2.04
  -5  -5   4   -1.48    1.27
  -5  -6  -4    3.97    2.41
   5   6  -4    2.05    1.77
   5  -6   4    3.19    1.89
  -5   6   4    2.63    3.14
   5  -6  -4    4.73    2.08
   5  -6  -4    3.33    2.67
   5   6   4   -0.32    2.88
   5   6   4    3.26    2.47
  -5  -7  -4   -0.81    2.94
   5   7  -4    1.69    2.03
  -5  -7  -4    1.12    2.26
  -5   7   4   -2.11    3.14
   5  -7   4    0.37    2.14
   5  -7  -4    4.74    3.00
   5  -7  -4   -1.50    1.59
   5   7   4    7.58    3.67
  -5  -8  -4    1.71    2.74
  -5   8   4    7.69    4.16
  -5  -8  -4    6.55    3.90
   5  -8  -4   -3.59    3.00
   5  -8  -4    1.95    1.79
   5   8   4   -0.81    2.98
  -5  -8   4    8.77    3.69
  -5   9   4    7.61    4.41
  -5  -9  -4    1.20    2.64
  -5  -9  -4   -0.01    3.76
   5  -9  -4   -4.33    3.53
   5   9   4    2.22    3.45
  -5  -9   4    0.91    3.29
   5   0  -5    0.76    1.19
   5   0   5    0.23    0.83
  -5   0   5   -0.38    1.00
   5   0  -5    1.12    1.28
  -5   0  -5   -0.05    1.22
   5   0   5   -0.40    1.30
   5   0  -5    1.90    1.13
  -5   0  -5   -0.26    0.79
   5  -1   5    8.02    1.78
  -5  -1  -5    8.81    1.69
   5  -1   5    8.31    1.28
  -5  -1  -5    6.45    2.06
   5   1  -5   10.06    1.19
  -5   1   5    9.36    2.03
   5   1  -5   10.99    2.21
  -5   1  -5    9.89    1.37
  -5  -1   5   10.58    2.06
   5  -1  -5    6.85    1.70
   5   1   5    8.19    2.09
   5  -1  -5    7.71    2.04
   5  -1  -5    4.85    1.88
   5   1   5    8.49    1.58
  -5   1  -5    8.30    1.85
  -5  -2  -5    3.80    1.74
   5  -2   5    6.64    1.65
  -5  -2  -5    5.19    1.70
  -5   2   5    8.45    2.28
   5  -2   5    6.92    0.96
   5   2  -5    7.32    2.00
   5  -2   5    5.80    1.53
   5  -2  -5    7.04    2.00
   5  -2  -5    9.27    2.10
  -5  -2   5    6.53    1.82
   5   2   5    5.37    1.75
  -5   2  -5    1.96    1.14
   5  -3   5    5.08    1.45
  -5  -3  -5    6.45    2.09
   5  -3   5    4.78    1.03
  -5  -3  -5    7.84    2.30
  -5   3   5    4.07    2.05
   5  -3   5    5.98    1.64
   5   3  -5    4.49    2.13
   5   3   5    4.82    1.99
   5  -3  -5    5.19    2.01
  -5  -3   5    8.98    1.98
   5  -3  -5    6.83    2.19
  -5   4   5   16.95    3.63
   5  -4   5   10.53    1.69
  -5  -4  -5   11.18    2.77
   5  -4   5   13.65    1.83
  -5   4   5   13.35    2.38
   5   4  -5   20.25    3.03
   5  -4   5   14.26    1.99
  -5  -4  -5   10.43    2.72
   5  -4  -5   14.06    2.79
   5  -4  -5   10.58    2.56
   5   4   5   13.57    3.26
  -5  -4   5   10.13    2.21
   5   4   5   15.54    3.11
  -5   5   5    3.26    1.46
   5  -5   5    3.56    1.60
  -5  -5  -5    1.71    2.37
  -5  -5  -5    3.82    2.16
   5   5  -5    3.04    1.40
   5   5  -5    0.05    1.77
  -5   5   5    1.47    2.77
   5  -5   5    3.99    1.33
   5   5   5   -0.27    2.60
  -5  -5   5    3.63    1.80
   5   5   5    1.54    2.21
   5  -5  -5    3.77    1.95
   5  -5  -5    2.55    2.28
   5  -6   5    1.58    1.82
  -5   6   5    4.75    3.44
  -5  -6  -5    1.98    2.66
   5   6  -5    1.73    1.67
  -5  -6  -5    1.00    2.28
   5  -6  -5    2.32    2.77
   5  -6  -5    1.36    1.98
   5   6   5    0.72    3.07
   5   6   5    2.09    2.73
   5  -7   5    2.33    2.22
  -5  -7  -5    2.19    3.13
  -5   7   5   -3.72    3.06
  -5  -7  -5    5.65    2.94
   5  -7  -5    5.75    2.19
   5  -7  -5    0.13    3.04
   5   7   5   -2.32    2.92
  -5   8   5    8.30    4.33
  -5  -8  -5   -0.01    2.47
  -5  -8  -5    5.33    3.76
   5  -8  -5   -0.35    1.90
   5  -8  -5    3.31    3.46
   5   8   5    3.66    3.32
  -5  -9  -5   -0.62    3.70
  -5   9   5    3.77    3.99
  -5  -9  -5    1.91    2.85
   5  -9  -5   -1.22    3.47
  -5  -9   5    7.62    3.88
   5   9   5    2.24    3.48
  -5   0  -6   -0.44    0.88
  -5   0   6    0.82    1.16
   5   0  -6    2.28    1.43
   5   0  -6    1.72    1.69
   5   0   6    3.53    1.61
   5   0  -6    0.28    1.17
   5   0   6   -0.79    0.89
  -5   0  -6    4.00    1.69
   5  -1   6   11.28    2.18
  -5  -1  -6    9.60    2.28
   5  -1   6    8.66    1.43
   5   1  -6   12.13    2.52
  -5  -1  -6   11.63    1.97
  -5   1   6   10.70    2.16
  -5   1  -6   12.60    1.66
   5   1   6    9.01    2.21
   5   1   6    9.15    1.71
   5  -1  -6   12.85    2.63
   5  -1  -6    7.75    2.31
   5  -1  -6   11.73    2.25
  -5   1  -6   14.19    2.37
   5  -2   6    9.44    1.42
  -5  -2  -6    8.76    2.16
  -5  -2  -6    8.66    2.27
   5   2  -6    9.71    2.31
   5  -2   6    5.67    1.70
  -5   2   6   10.38    2.50
  -5  -2   6    6.60    1.89
   5  -2  -6    5.97    2.10
   5   2   6    7.42    2.29
   5  -2  -6    9.57    2.39
  -5  -3  -6    6.80    2.17
  -5   3   6    4.13    2.58
   5  -3   6    6.11    1.76
   5  -3   6   11.33    1.66
   5   3  -6   10.17    2.35
  -5  -3  -6    9.90    2.56
   5   3   6    8.73    2.61
   5  -3  -6   10.88    2.65
  -5  -3   6    5.28    1.81
   5  -3  -6    9.04    2.36
   5  -4   6    5.95    2.03
  -5  -4  -6    3.99    2.21
   5   4  -6    5.57    2.18
  -5   4   6    6.58    3.00
  -5  -4  -6    3.91    2.27
   5  -4   6    0.63    1.07
   5   4   6    5.42    2.44
   5  -4  -6    1.64    2.13
   5   4   6    0.91    2.64
  -5  -4   6    5.45    1.77
   5  -4  -6    5.93    2.27
  -5  -5  -6   -1.76    2.28
  -5  -5  -6   -2.21    2.17
  -5   5   6    4.98    3.47
   5  -5   6   -0.07    1.34
   5   5  -6    2.81    1.88
   5  -5  -6    2.79    2.09
   5   5   6   -0.43    2.26
   5   5   6    2.71    3.06
   5  -5  -6   -1.86    2.04
   5  -6   6    4.56    2.10
  -5  -6  -6    7.33    3.42
  -5   6   6    8.31    3.80
  -5  -6  -6    8.06    2.96
   5  -6  -6    5.19    2.93
   5  -6  -6    3.09    2.54
   5   6   6    4.14    2.99
   5   6   6    6.39    3.61
  -5   7   6    9.11    4.18
  -5  -7  -6    6.29    3.31
  -5  -7  -6    3.95    3.49
   5   7   6    8.22    4.08
   5  -7  -6   13.58    3.13
   5  -7  -6    5.26    3.37
  -5   8   6   -2.11    3.28
  -5  -8  -6    1.46    2.95
  -5  -8  -6   -4.67    2.95
   5  -8  -6   -1.49    2.19
   5  -8  -6    1.09    3.23
   5   8   6    1.99    3.42
  -5   0  -7    0.24    1.12
   5   0  -7    0.41    1.78
   5   0   7    1.61    1.73
  -5   0  -7   -0.27    1.40
   5   0   7    0.71    1.16
  -5   0   7   -0.19    1.13
   5   0  -7    2.94    1.63
   5   0  -7    1.41    1.43
  -5   1   7   12.15    2.44
  -5  -1  -7   13.32    2.78
   5  -1   7    8.86    2.21
   5   1  -7    5.02    2.40
   5  -1   7    9.81    1.59
  -5  -1  -7    9.68    2.11
   5   1   7    7.06    2.04
  -5   1  -7   12.01    2.47
   5  -1  -7    5.11    1.86
   5  -1  -7    8.62    2.53
   5  -1  -7   11.70    2.41
  -5  -1   7    8.02    1.28
  -5   1  -7   12.98    2.09
   5  -2   7   10.49    2.23
   5  -2   7   12.77    1.85
  -5   2   7   11.97    2.90
  -5  -2  -7    9.09    2.58
   5   2  -7   10.66    2.57
  -5  -2  -7   21.01    2.96
   5  -2  -7   16.08    3.07
   5   2   7   11.24    2.69
   5  -2  -7   10.95    2.70
  -5  -2   7   11.08    2.39
   5  -3   7    0.06    1.04
   5  -3   7    0.65    1.55
   5   3  -7    1.40    1.83
  -5  -3  -7    0.96    1.84
  -5   3   7    0.05    2.24
  -5  -3  -7    0.77    2.01
   5  -3  -7    2.46    2.13
   5   3   7    0.68    2.30
  -5  -3   7    0.75    1.33
   5  -3  -7   -3.49    1.02
   5   4  -7    9.25    2.69
  -5   4   7   11.19    3.46
   5  -4   7    8.30    1.66
  -5  -4  -7    8.89    2.68
  -5  -4  -7   12.97    2.95
   5  -4  -7   16.03    3.47
   5  -4  -7    9.15    2.92
   5   4   7   16.53    4.04
  -5  -4   7   12.07    2.45
   5   4   7   15.40    3.42
   5   5  -7    2.63    2.18
  -5   5   7    3.73    3.29
  -5  -5  -7    6.66    2.70
  -5  -5  -7    2.98    2.08
   5  -5  -7    6.03    2.92
   5   5   7    3.01    3.36
   5  -5  -7    1.90    2.21
   5   5   7    3.18    2.72
  -5  -6  -7   -0.92    2.64
   5  -6   7    2.72    1.90
  -5   6   7   -0.25    3.34
  -5  -6  -7   11.11    3.55
   5   6   7    3.86    3.50
   5   6   7    2.01    2.55
   5  -6  -7    3.00    2.74
   5  -6  -7    6.83    3.27
  -5  -7  -7   -2.12    2.25
  -5   7   7    6.41    3.76
  -5  -7  -7    4.55    3.29
   5  -7  -7    2.00    2.60
   5  -7  -7   -1.56    2.99
   5   7   7   -4.95    2.82
  -5  -8  -7   -0.85    2.82
  -5  -8  -7    1.37    3.73
  -5  -8  -7    4.68    3.04
  -5   8   7   -1.65    3.59
   5  -8  -7   -2.85    3.11
   5  -8  -7    0.26    2.49
   5   8   7    0.63    3.72
   5   0  -8    2.29    2.09
   5   0   8    0.15    1.22
  -5   0  -8   -0.53    1.67
  -5   0  -8    0.90    1.35
   5   0  -8    2.57    2.10
   5   0   8    1.71    1.79
  -5   0   8    0.69    1.37
  -5  -1  -8    4.70    1.91
   5  -1   8    6.14    2.11
   5  -1   8    7.53    1.63
   5   1  -8    5.97    2.60
   5   1  -8    7.80    2.49
  -5   1   8    4.27    1.92
  -5  -1  -8    7.73    2.30
   5   1   8    4.09    2.17
   5  -1  -8   10.60    2.63
  -5   1  -8    6.78    2.25
  -5   1  -8    5.17    1.66
  -5  -1   8    8.57    1.37
   5  -1  -8    7.29    2.34
   5  -2   8    6.16    2.18
   5   2  -8   11.08    2.86
   5  -2   8    4.73    1.44
  -5   2   8   10.39    2.75
  -5  -2  -8    3.33    2.33
  -5  -2  -8    8.62    2.43
   5  -2  -8    8.88    2.78
   5  -2  -8    9.41    2.89
   5   2   8    7.84    2.74
  -5  -3  -8    1.95    2.08
  -5   3   8    2.21    2.38
   5  -3   8    0.41    1.18
   5   3  -8    2.75    2.07
  -5  -3  -8   -0.66    1.62
   5  -3  -8    2.35    2.31
   5   3   8    1.38    2.14
  -5  -3   8    2.50    1.97
   5  -3  -8    3.82    2.04
   5   4  -8   -0.56    2.05
  -5  -4  -8    0.16    2.35
  -5  -4  -8    1.07    2.11
  -5   4   8    1.89    2.93
   5  -4  -8    0.34    2.24
   5   4   8   -0.49    3.03
   5   4   8    1.36    2.51
   5  -4  -8    0.77    2.41
  -5  -5  -8    0.44    2.63
  -5  -5  -8    1.77    2.57
  -5   5   8   -1.19    2.87
   5   5   8   -0.70    2.57
   5   5   8    2.85    3.31
   5  -5  -8    0.08    2.64
   5  -5  -8   -0.18    2.40
  -5   6   8    5.02    3.66
  -5  -6  -8   -1.10    2.90
  -5  -6  -8    1.10    2.91
   5  -6  -8   -0.99    2.87
   5   6   8    1.27    3.57
   5   6   8   -0.37    2.27
   5  -6  -8    7.80    2.97
  -5   7   8    8.39    4.21
  -5  -7  -8    6.65    3.40
  -5  -7  -8    8.00    3.90
   5  -7  -8    6.18    3.22
   5  -7  -8    1.65    3.46
   5   7   8    8.94    4.26
  -5  -8  -8    4.23    3.30
  -5  -8  -8    1.08    3.21
  -5  -8  -8    1.06    3.85
  -5   8   8   14.11    4.74
   5   8   8    0.65    3.83
   5  -8  -8   -2.57    2.53
   5  -8  -8   -1.46    3.54
   5   0  -9    0.90    2.20
   5   0  -9   -4.26    1.89
  -5   0  -9    0.55    1.59
  -5   0  -9   -1.18    1.85
   5   0   9    1.67    1.99
  -5   0   9    0.65    1.55
  -5  -1  -9    6.76    2.52
   5  -1   9   10.65    2.67
  -5  -1  -9    8.34    2.26
   5  -1   9   12.19    2.16
   5   1  -9    7.81    2.90
  -5   1   9    9.86    2.65
   5   1  -9    8.83    3.02
  -5   1  -9   13.75    2.30
  -5  -1   9   13.42    1.81
   5   1   9    1.35    2.23
   5  -1  -9    5.77    2.86
   5  -1  -9    6.56    2.77
   5  -2   9    4.63    2.32
   5  -2   9    4.37    1.48
   5   2  -9    1.72    2.19
  -5  -2  -9    0.47    1.94
  -5  -2  -9    6.20    2.32
  -5   2   9    1.45    2.23
   5  -2  -9    3.60    2.59
   5  -2  -9   -1.36    2.14
   5   2   9    5.12    2.49
  -5  -3  -9    1.87    2.23
   5  -3   9    1.93    1.52
  -5  -3  -9   10.15    2.93
   5   3  -9    5.77    2.80
  -5   3   9    6.44    3.28
   5   3   9    7.23    3.54
   5  -3  -9    3.77    2.19
   5   3   9    1.03    2.36
   5  -3  -9    3.43    2.62
  -5  -4  -9    1.97    2.61
   5   4  -9   -2.32    1.79
  -5  -4  -9   -0.30    2.05
  -5   4   9   -0.22    2.86
   5   4   9    3.04    2.86
   5  -4  -9    3.21    2.72
   5   4   9   -2.76    2.92
   5  -4  -9    4.63    3.00
  -5  -5  -9   -2.05    2.04
  -5  -5  -9    2.68    3.04
  -5   5   9    0.47    3.24
   5   5   9    4.62    3.02
   5   5   9    3.45    3.49
   5  -5  -9    8.29    3.39
   5  -5  -9    6.14    3.33
  -5   6   9    2.98    3.04
  -5  -6  -9   -2.70    2.67
  -5  -6  -9    4.22    2.90
   5  -6  -9   -1.13    3.13
   5  -6  -9   -4.82    2.48
   5   6   9    3.24    3.91
   5   6   9    1.80    2.84
  -5   7   9    5.07    4.16
  -5  -7  -9    6.88    3.40
  -5  -7  -9   -2.16    2.61
  -5  -7  -9    4.88    4.01
   5  -7  -9    2.82    3.89
   5  -7  -9    1.71    2.71
   5   7   9   -5.15    3.28
  -5  -8  -9    2.22    3.07
  -5  -8  -9    4.47    4.25
  -5   8   9    6.60    4.82
  -5  -8  -9   -6.10    2.86
   5  -8  -9   -3.88    3.63
   5   8   9    1.24    3.26
   5  -8  -9   -0.61    3.11
  -5   0 -10   -0.27    1.51
   5   0 -10    2.08    2.05
   5   0 -10   -1.84    2.31
   5   0  10    1.31    2.14
  -5   0 -10   -1.54    1.76
  -5   0  10   -0.32    1.53
  -5  -1 -10    2.77    2.22
   5  -1  10    5.20    2.38
   5   1 -10    6.63    2.86
   5   1 -10    6.31    2.99
  -5   1  10    0.45    2.09
  -5  -1 -10    3.07    1.89
  -5   1 -10    1.29    1.65
  -5  -1  10    3.20    1.44
   5  -1 -10    2.30    2.76
   5  -1 -10   -0.25    2.46
   5   1  10   -1.41    2.06
  -5   2  10    0.19    2.32
  -5  -2 -10    7.73    2.64
   5   2 -10    3.31    2.72
  -5  -2 -10    8.78    2.70
   5   2  10    8.77    2.99
   5  -2 -10   11.82    3.34
   5  -2 -10    8.44    3.24
   5   3 -10    9.35    3.17
  -5  -3 -10    7.73    2.91
  -5  -3 -10    3.32    2.49
  -5   3  10    3.78    2.94
   5  -3 -10    7.99    2.91
   5   3  10    7.80    3.96
   5   3  10   12.05    3.52
  -5   3 -10    4.64    2.25
   5  -3 -10    4.45    2.57
  -5  -4 -10   11.43    3.94
   5   4 -10    7.58    2.85
  -5   4  10    6.91    3.52
  -5  -4 -10   14.87    3.49
   5   4  10   12.76    3.43
   5   4  10    8.75    4.10
   5  -4 -10    3.68    3.33
   5  -4 -10    7.60    3.35
  -5  -5 -10    5.43    3.57
  -5   5  10    2.43    3.35
  -5  -5 -10   -1.88    2.15
   5  -5 -10    1.34    2.92
   5   5  10   -1.71    3.40
   5  -5 -10   -1.53    2.97
   5   5  10    1.33    2.99
  -5  -6 -10    6.97    3.81
  -5   6  10    9.43    4.39
  -5  -6 -10    5.31    3.16
  -5  -6 -10    7.31    3.49
   5  -6 -10    5.78    3.73
   5   6  10    4.35    4.16
   5  -6 -10    5.53    3.28
  -5  -7 -10    3.36    3.93
  -5  -7 -10   12.88    4.07
  -5  -7 -10    1.66    2.90
  -5   7  10   12.66    5.35
   5  -7 -10    2.26    3.56
   5   7  10    8.60    3.95
   5  -7 -10    1.06    3.95
  -5   0 -11    3.59    2.21
   5   0 -11    0.92    2.29
   5   0  11    5.21    2.62
   5   0 -11    6.17    3.16
  -5   0  11    4.30    2.09
   5   1 -11    3.68    2.59
  -5  -1 -11    4.60    2.37
   5   1 -11    4.38    2.46
  -5  -1 -11    5.06    2.55
  -5   1  11    3.55    2.22
   5  -1 -11    9.96    3.45
  -5   1 -11    1.29    1.80
   5  -1 -11    4.23    3.07
  -5  -1  11    4.79    1.77
   5   1  11    2.00    2.54
  -5  -2 -11    5.39    2.79
  -5   2  11    1.48    2.85
   5   2 -11    3.69    2.72
  -5  -2 -11   -1.23    2.15
   5  -2 -11    1.27    2.97
   5   2  11    0.62    1.97
   5  -2 -11    0.10    2.19
   5   3 -11   18.21    3.67
  -5  -3 -11    9.25    3.30
  -5  -3 -11    5.77    3.01
  -5   3  11   25.94    4.33
   5  -3 -11   16.24    3.86
  -5   3 -11   11.93    3.28
   5  -3 -11   14.01    4.04
   5   3  11   10.24    4.39
   5   3  11   13.34    3.38
  -5  -4 -11   -3.79    1.96
  -5   4  11    4.00    3.52
  -5  -4 -11   -4.23    2.35
   5   4 -11   -2.93    3.73
   5  -4 -11   -2.56    2.74
   5  -4 -11    2.65    3.33
   5   4  11   -5.60    3.25
   5   4  11   -0.31    2.58
  -5  -5 -11   -0.14    2.31
  -5  -5 -11   -0.85    2.16
  -5  -5 -11    0.91    3.46
  -5   5  11    3.93    3.67
   5  -5 -11   -1.63    2.84
   5   5  11    6.54    4.39
   5  -5 -11    0.54    3.31
  -5   6  11    2.46    3.01
  -5  -6 -11    4.27    3.54
  -5  -6 -11    4.26    4.03
  -5  -6 -11    3.84    3.28
   5  -6 -11   -0.25    3.03
   5   6  11    5.09    3.87
   5  -6 -11   -2.21    3.34
  -5  -7 -11    0.80    3.17
  -5  -7 -11    1.50    3.78
  -5  -7 -11    4.35    3.48
  -5   7  11    7.27    4.58
   5  -7 -11   -1.14    3.99
   5   7  11    1.85    3.45
   5  -7 -11    2.11    3.41
  -5   0  12    3.04    2.03
   5   0 -12    3.69    3.18
  -5   0 -12    4.35    2.45
   5   0 -12   -1.35    2.94
   5   1 -12    6.11    3.37
   5   1 -12    4.83    3.13
  -5   1  12    2.90    2.54
  -5  -1 -12    4.41    2.38
  -5   1 -12    3.14    2.31
   5  -1 -12    4.66    3.20
   5  -1 -12    1.72    3.40
  -5   1 -12    6.52    3.19
  -5   2  12    8.49    3.04
   5   2 -12    2.98    2.85
  -5  -2 -12    6.40    2.90
  -5  -2 -12    5.86    3.08
   5  -2 -12    9.62    3.68
   5  -2 -12   10.09    3.83
  -5   2 -12    7.68    2.92
  -5   3  12    1.11    2.98
   5   3 -12    4.21    2.89
  -5  -3 -12   -2.49    2.13
  -5  -3 -12    1.93    2.97
   5  -3 -12    0.17    3.37
   5   3  12   -2.91    3.54
   5  -3 -12    4.77    3.31
  -5  -4 -12   -0.89    3.05
  -5   4  12    2.00    3.40
  -5  -4 -12    4.08    3.65
  -5  -4 -12    5.11    3.04
   5  -4 -12    3.35    3.30
   5  -4 -12    7.36    4.05
   5   4  12    0.92    4.14
  -5   5  12    7.11    3.96
  -5  -5 -12    7.71    3.71
  -5  -5 -12    0.16    2.81
  -5  -5 -12   -1.47    3.16
   5  -5 -12    6.68    3.99
   5  -5 -12    0.04    3.36
   5   5  12    0.26    3.94
  -5  -6 -12    6.53    3.95
  -5  -6 -12    0.21    3.51
  -5   6  12    5.27    4.41
  -5  -6 -12   -1.62    2.75
   5  -6 -12    3.18    4.14
   5  -6 -12   -0.01    4.04
   5   6  12   -5.37    3.45
   5   0 -13   -0.32    3.08
   5   0 -13   -0.57    3.02
  -5   0 -13   -2.45    2.78
  -5   0 -13   -0.87    1.97
   5   1 -13   16.29    4.59
  -5   1  13    2.03    2.50
  -5  -1 -13    3.86    3.00
   5   1 -13    4.42    3.39
  -5  -1 -13   10.56    3.96
  -5   1 -13    6.98    2.75
   5  -1 -13    4.06    3.42
   5  -1 -13    1.86    3.42
  -5   1 -13   11.94    4.13
  -5  -2 -13    1.83    3.04
  -5   2  13    1.22    2.64
   5   2 -13    5.73    3.34
  -5  -2 -13   -2.80    3.12
   5  -2 -13    2.41    3.46
  -5   2 -13    0.91    2.76
   5  -2 -13    5.74    3.89
   5   3 -13    3.50    2.93
  -5  -3 -13    8.86    3.37
  -5   3  13    2.55    2.84
  -5  -3 -13    1.59    3.04
  -5  -3 -13    5.53    3.30
   5  -3 -13   -1.36    3.33
   5  -3 -13   -0.97    3.30
   5   3  13    1.56    4.16
  -5   4  13    4.91    3.60
  -5  -4 -13   -3.47    2.83
  -5  -4 -13    2.91    3.53
  -5  -4 -13    1.34    2.58
   5  -4 -13    3.50    3.49
   5   4  13   -7.16    3.69
   5  -4 -13   -0.48    3.51
  -5  -5 -13    3.96    3.14
  -5   5  13    0.71    3.75
  -5  -5 -13    3.22    3.56
  -5  -5 -13   -2.42    3.55
   5  -5 -13    7.05    4.38
   5  -5 -13    5.86    3.97
   5   5  13   -1.86    2.97
  -5   6  13    7.14    4.75
  -5  -6 -13    2.00    3.91
  -5  -6 -13   -0.19    3.60
  -5  -6 -13    0.41    2.55
   5   6  13    6.70    4.95
   5  -6 -13    2.64    4.42
   5  -6 -13   -3.73    3.88
  -5   0 -14    1.05    3.35
   5   0 -14   -1.02    3.23
  -5   0 -14    3.25    2.81
   5   0 -14    5.90    3.72
  -5  -1 -14    1.28    2.65
   5   1 -14   -1.73    3.44
   5   1 -14   -1.90    3.12
  -5  -1 -14    4.37    3.93
  -5   1  14    3.20    3.27
   5  -1 -14    7.98    3.98
  -5   1 -14    5.36    3.62
   5  -1 -14   -1.91    2.89
  -5   1 -14   -3.90    2.14
  -5  -2 -14    3.08    3.74
   5   2 -14    1.79    3.63
  -5  -2 -14    1.14    2.91
  -5   2  14    1.69    2.45
   5  -2 -14    6.11    3.99
  -5   2 -14    0.03    4.70
   5   2  14   -1.14    4.26
   5  -2 -14    3.50    3.86
  -5  -3 -14    1.21    3.57
  -5   3  14    0.41    3.37
  -5  -3 -14    0.21    3.18
   5  -3 -14    2.52    3.80
   5   3  14   -4.84    3.94
   5  -3 -14   -0.11    3.53
  -5  -4 -14    4.95    3.46
  -5   4  14    2.64    3.46
  -5  -4 -14    7.43    4.30
  -5  -4 -14   -1.60    3.21
   5   4  14    4.91    4.89
   5  -4 -14   -0.86    4.09
   5  -4 -14    1.25    3.89
  -5  -5 -14   -2.50    3.16
  -5  -5 -14   -3.17    3.99
  -5   5  14    5.15    3.85
  -5  -5 -14    3.32    3.88
   5  -5 -14   -5.23    3.33
   5  -5 -14   -5.85    3.44
   5   5  14    7.14    5.10
  -5   0 -15    0.94    2.66
   5   0 -15   -2.73    3.38
  -5   0 -15   -1.23    2.62
   5   0 -15   -1.79    3.62
   5   1 -15   -6.52    2.84
   5   1 -15   -0.56    3.44
  -5  -1 -15   -0.42    3.11
  -5  -1 -15    1.95    3.69
   5  -1 -15   -4.12    3.36
  -5   1 -15    4.99    3.59
  -5   1 -15   -2.73    2.04
   5  -1 -15   -1.03    3.67
  -5  -2 -15   -0.74    3.52
  -5   2  15    4.26    3.66
  -5  -2 -15   -2.32    2.69
   5   2 -15    1.93    3.86
   5  -2 -15    0.54    2.95
   5  -2 -15   -8.13    3.05
   5   2  15   -2.37    4.48
  -5  -3 -15    5.03    4.00
  -5   3  15    5.68    4.01
  -5  -3 -15   -2.11    3.07
   5  -3 -15   -0.77    3.90
   5   3  15   -5.04    4.33
   5  -3 -15   -0.02    3.94
  -5   4  15    6.21    3.75
  -5  -4 -15   -3.14    3.42
  -5  -4 -15    4.11    3.60
   5  -4 -15    2.39    3.98
   5   4  15   -7.91    3.65
   5  -4 -15   -2.51    4.09
  -5   0 -16   -0.35    3.04
  -5   0 -16   -0.08    3.97
   5   0 -16    4.34    3.99
   5   0 -16   -3.40    3.68
  -5  -1 -16    1.95    3.65
  -5  -1 -16   -0.97    3.05
   5   1 -16    2.22    3.81
   5  -1 -16   -0.50    3.91
  -5   1 -16    5.15    3.67
   5  -1 -16    1.40    4.15
  -5   1 -16    0.84    5.47
  -5  -2 -16   -0.94    3.65
  -5  -2 -16    0.59    3.97
   5  -2 -16   -0.17    4.03
   5   2  16   -3.89    4.43
   5  -2 -16    3.23    4.01
  -5  -3 -16   -0.77    3.98
  -5  -3 -16   -0.42    3.13
   5  -3 -16   -1.24    4.01
   5  -3 -16   -1.28    4.11
   5   3  16   -4.40    4.64
  -5   0 -17   -3.48    3.34
  -5   0 -17   -3.12    3.99
   5   0 -17   -6.81    3.67
   5   0 -17   -0.21    4.03
  -5  -1 -17   -1.61    3.92
  -5  -1 -17   -0.29    2.93
   5   1 -17   -2.37    3.46
   5  -1 -17   -0.80    4.19
   5  -1 -17    5.17    4.25
   6   0   0   89.91    5.87
  -6   0   0   90.74    5.80
  -6   1   0    2.01    1.27
   6  -1   0    2.83    1.31
   6   1   0    3.28    1.39
  -6   1   0    1.92    0.84
  -6  -1   0    1.46    1.24
  -6   2   0    7.65    1.27
   6  -2   0    5.72    1.60
  -6  -2   0   10.49    1.91
   6   2   0    7.88    1.94
   6  -2   0    6.57    1.16
  -6   3   0   28.66    2.34
   6  -3   0   24.46    2.37
  -6  -3   0   26.51    2.78
   6   3   0   21.67    2.88
   6  -3   0   24.48    2.53
  -6   4   0   14.99    3.35
   6   4   0   15.19    2.80
   6  -4   0   17.19    2.13
  -6   4   0   18.76    2.22
  -6  -4   0   17.59    2.43
   6  -4   0   12.15    2.10
   6   4   0   15.92    2.72
   6  -5   0    2.23    1.76
  -6  -5   0    1.40    1.64
  -6  -5   0    0.80    2.04
   6   5   0    1.06    2.04
  -6   5   0    2.30    2.58
   6  -5   0    1.06    1.25
   6   5   0    4.53    2.33
  -6  -6   0    1.31    2.67
   6  -6   0    4.42    1.31
  -6   6   0   -0.68    2.63
   6   6   0    4.01    2.35
   6   6   0   -1.33    1.91
   6  -6   0    0.23    2.00
   6   7   0   20.96    4.15
   6  -7   0   19.09    3.60
  -6  -7   0   20.43    4.52
  -6   7   0   22.79    5.30
  -6   8   0    2.33    3.59
   6  -8   0    2.90    2.81
  -6  -8   0    3.85    2.89
   6   8   0    4.50    3.09
  -6  -9   0    8.08    4.29
  -6   9   0   11.27    5.06
   6   9   0    1.23    3.13
  -6   0   1   69.23    4.46
  -6   0  -1   68.69    4.79
   6   0  -1   77.41    4.90
   6   0   1   65.43    4.67
  -6   0   1   64.30    4.70
   6   1  -1   10.10    1.91
  -6   1   1    8.69    1.44
   6  -1   1    7.31    1.68
  -6  -1  -1    5.09    1.39
   6  -1  -1    7.69    1.42
  -6   1  -1    7.28    1.06
   6   1   1    4.52    1.61
   6  -1  -1    9.28    1.92
   6  -1  -1    6.80    1.63
  -6  -1   1    5.65    1.41
  -6   2   1   38.49    2.90
   6  -2   1   38.94    2.38
  -6  -2  -1   29.48    3.10
   6  -2   1   34.26    2.96
   6   2  -1   40.58    3.42
   6   2   1   28.59    3.25
  -6   2  -1   35.64    2.30
   6  -2  -1   29.27    2.91
  -6  -2   1   33.94    3.17
   6  -2  -1   38.41    2.97
   6  -3   1    5.41    1.08
  -6   3   1    4.58    2.12
  -6   3   1   -0.01    1.03
   6   3  -1    2.46    1.76
  -6  -3  -1    6.16    1.73
   6   3  -1    4.39    1.74
   6  -3   1    1.90    1.20
  -6  -3   1    4.57    1.57
   6  -3  -1    2.56    1.26
   6  -3  -1    3.82    1.39
   6   3   1    2.11    1.66
  -6   3  -1    3.40    0.94
  -6   3  -1    4.84    0.98
  -6  -4  -1   81.87    6.49
   6   4  -1   85.45    6.01
   6  -4   1   85.70    5.44
  -6  -4  -1   78.38    5.98
   6  -4   1   87.63    5.58
   6   4  -1   86.19    6.21
  -6   4   1   75.59    6.58
   6   4   1   94.62    6.80
   6  -4  -1   88.76    5.66
  -6  -4   1   88.32    6.05
   6  -4  -1   92.64    5.98
   6   4   1   84.94    6.29
  -6  -5  -1    1.59    2.25
  -6   5   1    7.66    3.24
   6   5  -1    6.43    2.06
   6  -5   1    3.43    1.62
   6  -5   1    4.74    1.38
  -6  -5  -1    6.82    1.97
   6   5  -1    4.38    1.88
   6   5   1    4.08    2.32
  -6  -5   1    3.82    1.82
   6  -5  -1    5.06    1.58
   6  -5  -1    2.68    1.80
   6   5   1    3.15    2.29
   6  -6   1   39.38    4.14
   6   6  -1   33.96    4.01
  -6  -6  -1   44.69    5.22
   6   6  -1   34.24    4.19
   6  -6   1   36.62    2.45
  -6   6   1   29.85    5.52
   6   6   1   36.33    4.45
   6  -6  -1   33.92    3.04
  -6  -6   1   27.39    4.57
  -6   6  -1   35.16    5.24
   6  -6  -1   35.93    4.38
   6   6   1   35.20    4.22
  -6  -7  -1   -3.55    2.59
   6  -7   1   -2.23    1.88
   6   7  -1    1.35    2.32
  -6   7   1   -2.15    2.92
  -6  -7   1    1.76    3.01
   6  -7  -1    0.49    1.09
  -6   7  -1    6.18    3.69
   6  -7  -1    2.62    2.55
   6   7   1    0.43    2.31
   6   8  -1    0.43    2.56
  -6   8   1    5.33    3.98
   6  -8   1    3.95    2.94
  -6  -8  -1    0.43    3.43
  -6   8  -1   -4.37    2.97
   6  -8  -1   -0.17    2.79
  -6  -8   1   -2.01    3.05
   6   8   1    1.41    2.73
  -6   9   1    1.21    4.13
  -6  -9  -1   -4.37    3.42
  -6  -9   1    3.06    3.81
   6   9   1    4.52    2.94
   6   0   2   49.41    3.98
  -6   0   2   56.05    3.87
  -6   0   2   52.57    3.94
   6   0  -2   56.62    3.83
   6   0  -2   49.41    4.01
  -6   0  -2   46.94    4.18
   6   1  -2   30.40    3.02
  -6  -1  -2   33.96    2.78
   6  -1   2   28.28    2.82
  -6  -1  -2   32.23    2.90
  -6   1   2   39.52    3.01
   6  -1  -2   33.97    3.12
   6  -1  -2   30.74    3.00
   6  -1  -2   36.67    3.04
  -6  -1   2   33.06    2.99
   6   1   2   30.62    2.90
  -6   1  -2   28.56    1.86
  -6  -2  -2    9.05    1.93
   6  -2   2    9.08    1.73
   6   2  -2    9.19    2.01
  -6   2   2   10.36    2.33
  -6  -2  -2    9.65    2.00
  -6   2   2    8.23    1.56
   6  -2  -2    9.50    1.78
  -6   2  -2    9.76    1.69
   6   2   2    8.33    2.10
  -6  -2   2   11.66    2.03
   6  -2  -2   10.51    1.91
  -6  -3  -2    9.30    2.09
   6   3  -2    7.03    1.95
   6   3  -2   12.86    2.07
  -6  -3  -2    8.17    1.88
   6  -3   2    8.07    1.27
  -6   3   2   12.08    2.88
   6  -3   2    9.28    1.72
  -6   3   2   10.29    1.80
   6  -3  -2    9.36    1.97
   6   3   2    9.20    2.28
  -6  -3   2    8.32    1.87
  -6   3  -2   11.02    1.14
   6  -3  -2   10.82    1.87
  -6  -4  -2    3.65    1.64
   6   4  -2    4.92    1.75
  -6   4   2    6.20    1.22
  -6  -4  -2    7.30    2.30
   6  -4   2    7.19    1.47
  -6   4   2    3.17    2.11
   6   4  -2    3.17    1.79
   6  -4   2    2.56    1.43
   6   4   2    6.00    2.27
   6   4   2    3.82    2.39
   6  -4  -2    5.02    1.69
   6  -4  -2    5.14    1.64
  -6  -4   2    4.26    1.70
  -6   5   2    6.16    3.13
  -6  -5  -2    2.65    1.64
   6  -5   2    2.39    1.17
   6   5  -2    3.12    1.75
  -6  -5  -2    2.55    2.22
   6   5  -2    7.54    2.24
   6  -5   2    0.93    1.44
   6  -5  -2    0.72    1.65
   6   5   2    3.40    2.02
  -6  -5   2    2.19    1.61
   6   5   2    3.04    2.42
   6  -5  -2    2.91    1.63
   6  -6   2    3.05    1.85
  -6   6   2    6.76    3.54
  -6  -6  -2    3.17    2.77
   6   6  -2    4.03    2.30
   6   6  -2    4.76    2.12
   6  -6  -2    2.44    2.26
   6  -6  -2    1.88    1.53
   6   6   2    5.62    2.39
   6   6   2    8.07    3.06
  -6  -7  -2    8.58    3.59
   6  -7   2    4.54    2.45
  -6   7   2    8.27    4.06
   6   7  -2    4.39    2.59
   6   7   2    5.57    2.92
   6  -7  -2    9.38    1.85
  -6  -7   2    4.33    3.07
   6  -7  -2    5.76    2.68
  -6  -8  -2   -0.72    3.14
  -6   8   2    0.98    3.57
   6   8   2   -1.42    2.83
   6  -8  -2   -0.14    2.76
  -6  -8   2   -0.77    3.06
  -6   9   2    5.93    4.49
  -6  -9  -2   -7.28    2.99
   6   9   2    1.14    3.46
   6  -9  -2   -0.44    2.83
  -6  -9   2    2.82    3.75
  -6   0  -3   14.92    1.62
   6   0  -3   14.14    1.79
   6   0  -3   14.09    2.36
   6   0   3   15.55    2.39
  -6   0   3   15.93    2.15
   6   1  -3    7.78    1.35
   6   1  -3    3.54    1.39
   6  -1   3    5.53    1.65
  -6   1   3    7.64    1.70
  -6  -1  -3    6.55    1.43
  -6   1   3    4.15    1.66
   6  -1  -3    6.55    1.62
  -6  -1   3    3.63    1.46
   6   1   3    8.58    2.11
   6  -1  -3    4.35    1.67
   6  -1  -3    5.20    1.56
  -6   1  -3    7.57    1.64
   6   2  -3   46.07    3.89
  -6   2   3   45.28    3.72
   6  -2   3   44.21    3.53
  -6  -2  -3   41.36    3.71
  -6   2   3   42.10    4.10
  -6   2  -3   43.89    3.34
  -6  -2   3   48.44    3.79
   6  -2  -3   45.63    3.76
   6  -2  -3   46.71    3.82
   6   2   3   45.02    4.10
   6  -3   3   12.65    1.20
  -6  -3  -3   12.83    2.66
   6   3  -3   13.61    1.83
  -6   3   3   14.31    2.87
   6   3  -3    8.20    2.09
  -6  -3  -3   13.69    2.47
   6  -3   3   13.90    2.13
   6   3   3   14.28    2.78
  -6  -3   3   13.27    2.12
   6  -3  -3   12.50    2.24
   6  -3  -3   13.51    2.23
   6   4  -3   13.28    2.17
   6  -4   3   15.76    2.01
  -6   4   3   15.81    2.01
  -6  -4  -3   12.70    2.73
  -6  -4  -3   11.76    2.42
   6  -4   3   15.98    1.96
   6   4  -3   13.05    2.44
  -6   4   3   15.86    3.45
   6  -4  -3   12.71    2.24
   6   4   3   15.77    2.97
   6  -4  -3   16.08    2.71
   6   4   3   24.40    3.75
  -6  -4   3   12.09    2.24
   6  -5   3    5.19    1.25
  -6  -5  -3    1.63    1.48
   6   5  -3    0.45    1.88
  -6   5   3    1.42    2.67
  -6  -5  -3    2.30    2.35
   6   5  -3    3.92    1.83
   6  -5   3    0.27    1.24
   6   5   3    0.18    1.88
   6  -5  -3    4.70    2.26
   6   5   3    3.53    2.65
   6  -5  -3    6.20    1.90
  -6  -5   3    3.41    1.69
  -6  -6  -3    5.39    2.66
   6  -6   3    4.96    2.14
  -6   6   3   10.40    3.52
   6   6  -3    8.82    2.41
   6  -6  -3    9.12    2.13
   6   6   3   11.59    3.03
   6   6   3    6.68    3.38
   6  -6  -3    7.86    2.80
   6   7  -3   12.15    2.96
  -6   7   3   13.98    4.69
   6  -7   3    9.51    2.72
  -6  -7  -3    7.83    3.58
   6   7   3    8.73    3.62
   6  -7  -3   11.24    2.26
   6  -7  -3   11.05    3.47
  -6   8   3    2.93    3.44
  -6  -8  -3    0.94    2.87
  -6  -8   3    3.46    3.33
   6   8   3    4.24    3.14
   6  -8  -3    2.25    2.95
  -6   9   3    4.12    3.47
  -6  -9  -3    5.79    4.34
  -6  -9   3    3.77    3.85
   6  -9  -3   -0.23    3.33
   6   9   3    1.37    3.13
   6   0  -4   45.76    4.15
  -6   0  -4   45.92    3.76
  -6   0  -4   45.85    3.18
   6   0   4   53.99    4.11
   6   0  -4   42.55    3.33
   6   0  -4   46.23    4.05
   6   1  -4   38.61    2.73
   6  -1   4   37.53    3.43
   6   1  -4   43.79    3.79
  -6  -1  -4   39.86    3.26
  -6   1   4   42.15    3.57
  -6   1  -4   36.41    3.36
   6  -1  -4   40.85    3.72
   6  -1  -4   40.59    3.78
   6   1   4   33.44    3.39
   6  -1  -4   43.27    3.42
  -6  -1   4   39.81    3.56
   6  -2   4    3.44    1.37
   6   2  -4    4.06    0.82
   6   2  -4    3.67    1.73
  -6   2   4    9.15    2.34
  -6  -2  -4    3.76    1.49
   6   2   4    5.69    1.75
   6  -2  -4    3.06    1.56
  -6  -2   4    5.42    1.67
   6  -2  -4    4.94    1.83
  -6   2  -4    4.31    1.46
   6  -3   4    2.02    1.50
   6  -3   4    1.54    0.52
  -6   3   4    4.30    2.12
   6   3  -4    0.72    0.78
  -6  -3  -4    2.81    1.82
   6  -3   4    0.58    0.48
   6   3  -4    2.34    1.90
  -6  -3   4    2.49    1.44
   6  -3  -4    0.25    1.55
   6  -3  -4    4.26    1.87
   6   3   4    0.15    1.97
  -6   4   4   -0.44    1.21
   6  -4   4   -0.22    1.25
   6   4  -4    0.82    1.72
  -6   4   4   -4.97    1.91
  -6  -4  -4    0.22    1.80
   6  -4   4    0.03    0.91
   6   4  -4    1.13    1.17
   6  -4  -4    3.88    1.79
  -6  -4   4    0.35    1.30
   6   4   4   -2.82    2.17
   6  -4  -4    3.09    1.96
   6   4   4    2.15    2.20
  -6  -5  -4    2.22    2.33
   6   5  -4    4.27    2.07
  -6   5   4    5.81    3.19
   6  -5   4    3.72    1.24
   6   5  -4    2.90    1.51
   6  -5   4    3.42    1.45
  -6   5   4    1.15    1.03
  -6  -5   4    3.63    1.98
   6   5   4    3.10    2.80
   6  -5  -4    2.09    2.13
   6   5   4    2.28    2.70
   6  -5  -4    7.60    2.36
   6   6  -4    5.53    1.99
  -6  -6  -4    6.58    2.99
  -6   6   4    6.93    3.81
   6  -6   4    2.72    1.88
   6   6   4    2.97    2.46
   6   6   4    5.00    3.25
   6  -6  -4    0.23    1.94
   6  -6  -4    1.61    2.28
  -6  -7  -4    3.75    3.30
  -6   7   4    2.16    3.84
   6  -7  -4    1.76    2.70
   6   7   4    5.35    3.38
   6  -7  -4    4.72    2.17
  -6  -8  -4    0.60    2.22
  -6   8   4    6.55    3.36
  -6  -8  -4   -0.63    2.52
   6  -8  -4    2.81    2.05
   6   8   4    5.62    3.49
   6  -8  -4   -0.11    3.19
  -6  -9  -4    2.39    3.97
  -6   9   4    5.98    3.66
  -6  -9   4    5.17    3.78
   6   9   4    9.78    4.38
   6  -9  -4   -0.25    3.85
  -6   0   5   11.67    1.82
   6   0  -5    9.57    1.73
   6   0   5   13.58    2.39
  -6   0  -5    9.90    1.63
   6   0  -5   11.56    2.37
   6   0   5    8.18    1.38
   6   0  -5    6.38    1.86
  -6   0  -5   10.35    2.27
   6  -1   5   38.52    2.50
  -6  -1  -5   32.71    3.49
  -6   1   5   46.90    3.65
  -6  -1  -5   41.17    3.35
   6  -1   5   36.09    3.49
   6   1  -5   42.11    2.68
   6   1  -5   32.12    3.39
   6  -1  -5   41.39    3.89
  -6   1  -5   36.59    2.53
   6   1   5   37.36    3.21
   6  -1  -5   41.00    3.96
   6  -1  -5   37.17    3.31
   6   1   5   38.04    3.79
  -6   1  -5   34.11    3.37
  -6   2   5    3.84    1.99
  -6  -2  -5   -1.05    1.12
  -6  -2  -5    1.26    1.52
   6   2  -5   -0.21    1.52
   6  -2   5    2.75    1.56
   6  -2   5    0.67    0.31
   6   2   5    0.95    1.40
  -6   2  -5    0.89    1.25
  -6  -2   5    1.05    1.35
   6  -2  -5    3.83    1.90
   6  -2  -5   -0.28    1.43
   6  -3   5    3.69    0.76
   6   3  -5    5.43    2.22
   6  -3   5    5.68    1.69
  -6  -3  -5    1.70    1.77
   6  -3   5    6.28    1.02
  -6  -3  -5    3.88    1.76
  -6   3   5   11.26    2.95
   6   3   5    3.14    1.74
   6  -3  -5    7.07    2.12
   6  -3  -5    3.31    1.84
  -6  -3   5    5.95    1.73
  -6  -4  -5    1.93    1.88
  -6   4   5    1.25    2.64
   6   4  -5    2.35    1.86
   6  -4   5    4.03    1.19
   6  -4   5    1.77    1.48
  -6  -4  -5    3.29    2.17
  -6   4   5    3.81    2.83
   6  -4   5    3.53    1.06
  -6  -4   5    1.05    1.69
   6  -4  -5    7.34    2.33
   6  -4  -5    4.31    2.20
   6   4   5    5.11    3.11
   6   4   5    2.11    2.18
  -6  -5  -5    1.23    2.36
   6  -5   5    4.23    1.42
   6   5  -5    2.99    1.33
   6   5  -5    2.24    2.10
  -6  -5  -5    0.87    2.24
  -6   5   5    1.00    2.33
   6   5   5    3.20    2.32
   6  -5  -5    4.71    2.29
   6   5   5    1.75    2.93
   6  -5  -5    5.01    2.81
  -6   6   5   -1.32    2.97
   6  -6   5    2.44    1.60
  -6  -6  -5    3.84    2.60
  -6  -6  -5   -0.77    2.55
   6   6   5    1.45    3.18
   6  -6  -5   -1.40    2.25
   6  -6  -5    2.12    2.05
   6   6   5   -0.51    2.18
  -6   7   5    5.36    3.92
  -6  -7  -5   -1.00    2.31
  -6  -7  -5    3.31    3.21
   6  -7  -5    1.47    2.02
   6  -7  -5   -4.08    2.64
   6   7   5    6.94    3.62
  -6   8   5    4.69    3.34
  -6  -8  -5   -1.37    2.78
  -6  -8  -5   -0.31    3.29
   6  -8  -5   -0.89    1.98
   6   8   5    2.30    3.40
   6  -8  -5   -4.70    2.64
  -6   0   6   53.10    3.77
  -6   0  -6   44.75    4.10
   6   0   6   43.74    4.17
   6   0  -6   47.80    3.67
   6   0  -6   43.63    4.44
   6   0  -6   50.60    4.33
   6   0   6   48.22    3.57
  -6   0  -6   51.09    3.62
   6   1  -6    1.56    1.83
  -6  -1  -6    4.43    1.54
  -6   1   6    2.52    1.71
   6  -1   6    2.69    0.90
   6   1  -6    2.62    1.03
  -6  -1  -6    2.60    1.76
   6  -1   6    2.42    1.49
  -6   1  -6    4.16    1.04
   6  -1  -6    0.94    1.68
   6   1   6    3.01    1.28
   6  -1  -6    3.46    1.97
   6  -1  -6    2.55    1.66
  -6   1  -6    3.49    1.82
   6   1   6    4.63    1.91
  -6  -2  -6    7.12    2.01
   6   2  -6    7.67    2.33
  -6  -2  -6    5.20    2.20
  -6   2   6    9.14    2.63
   6  -2   6    6.76    1.15
   6  -2   6    5.87    1.91
   6   2   6    4.30    2.21
   6  -2  -6    9.87    2.48
  -6   2  -6    7.20    1.86
   6  -2  -6    6.21    2.46
  -6  -3  -6   29.84    3.77
   6  -3   6   25.47    2.03
   6   3  -6   29.03    3.50
  -6  -3  -6   18.61    3.39
   6  -3   6   24.47    2.96
  -6   3   6   22.91    3.84
  -6  -3   6   25.77    3.12
   6  -3  -6   20.49    3.33
   6   3   6   18.75    3.53
   6  -3  -6   23.53    3.62
  -6  -4  -6   -1.36    1.79
   6  -4   6    2.26    1.06
   6   4  -6    4.85    2.36
   6  -4   6    2.19    1.07
  -6  -4  -6    1.14    1.89
  -6   4   6    1.59    2.63
   6  -4   6    0.92    1.51
   6  -4  -6   -1.06    1.84
   6   4   6    2.20    3.01
   6   4   6    6.30    2.58
  -6  -4   6    0.62    1.53
   6  -4  -6    1.31    2.05
   6  -5   6    4.64    1.56
  -6   5   6    9.84    3.81
   6   5  -6    4.58    2.24
  -6  -5  -6    2.87    2.61
  -6  -5  -6    7.67    2.74
   6  -5  -6    0.45    2.29
   6  -5  -6    9.06    2.84
   6   5   6   -0.32    2.56
   6   5   6    3.20    3.34
  -6  -6  -6   -1.48    2.63
  -6  -6  -6   -3.52    1.88
  -6   6   6    1.94    3.51
   6  -6  -6    2.27    2.37
   6   6   6    0.38    2.97
   6  -6  -6    0.49    2.64
   6   6   6    3.57    3.50
  -6   7   6    4.88    3.76
  -6  -7  -6    4.49    2.92
  -6  -7  -6   -0.55    2.80
   6  -7  -6    0.24    2.20
   6  -7  -6    1.18    3.13
   6   7   6    1.91    3.29
  -6  -8  -6    8.06    4.08
  -6   8   6   10.23    4.73
  -6  -8  -6   -0.59    3.13
   6  -8  -6    4.61    2.60
   6  -8  -6    3.65    3.56
   6   8   6   -1.49    3.27
  -6   0   7   15.10    2.25
   6   0  -7   13.24    2.27
   6   0   7   16.31    2.27
  -6   0  -7   16.42    3.00
   6   0  -7   11.98    2.91
  -6   0  -7   17.94    2.43
   6   0   7   12.69    2.80
   6   0  -7   18.37    3.28
  -6  -1  -7   15.67    3.01
   6  -1   7   19.72    2.13
   6   1  -7   16.63    3.13
   6  -1   7   14.75    2.75
  -6  -1  -7   20.78    2.85
  -6   1   7   17.28    2.86
   6   1   7   18.64    2.78
   6  -1  -7   17.90    3.30
  -6   1  -7   23.78    2.25
   6  -1  -7   18.31    2.87
  -6   1  -7   20.44    2.87
   6  -1  -7   12.67    2.43
  -6  -2  -7    4.42    2.02
   6   2  -7    0.32    1.76
   6  -2   7    2.12    1.67
  -6  -2  -7   -0.05    1.67
  -6   2   7    5.70    2.48
   6  -2   7    4.48    1.08
   6   2   7    1.06    1.98
   6  -2  -7    2.12    1.74
   6  -2  -7    5.01    2.31
   6  -3   7    3.68    1.94
  -6  -3  -7    6.46    2.46
   6   3  -7   -1.11    1.71
  -6   3   7   -1.70    2.18
   6  -3   7    1.01    0.93
  -6  -3  -7    3.00    2.10
   6   3   7   -0.22    1.71
  -6  -3   7    1.18    1.69
   6  -3  -7    5.50    2.33
   6  -3  -7    3.97    2.29
  -6  -4  -7    1.30    2.29
   6   4  -7    8.76    2.59
   6  -4   7    6.27    1.97
  -6  -4  -7    9.08    2.97
  -6   4   7   10.47    3.59
   6   4   7    8.69    2.92
   6  -4  -7   11.10    3.04
   6  -4  -7    2.64    2.44
   6   4   7    4.92    3.34
  -6  -4   7    8.63    2.39
   6  -5   7    7.29    1.79
  -6   5   7    5.96    3.49
   6   5  -7   11.83    2.83
  -6  -5  -7    9.21    3.02
  -6  -5  -7    5.86    2.95
   6  -5  -7    7.58    3.25
   6   5   7    9.74    3.51
   6   5   7    9.28    3.33
   6  -5  -7   15.79    3.40
  -6   6   7    1.54    3.47
  -6  -6  -7    1.67    2.48
  -6  -6  -7   -2.82    2.50
   6  -6  -7   -0.87    2.74
   6   6   7    0.29    2.71
   6   6   7    2.75    3.80
   6  -6  -7   -1.65    2.03
  -6  -7  -7   -1.29    2.35
  -6  -7  -7   -4.28    2.11
  -6   7   7   12.08    4.45
   6   7   7    3.25    3.82
   6  -7  -7   -0.47    2.38
   6  -7  -7   -2.55    3.00
  -6  -8  -7   -1.58    2.73
  -6   8   7   12.67    5.12
  -6  -8  -7    3.14    3.61
   6   8   7    1.43    3.74
   6  -8  -7    1.29    2.60
   6  -8  -7    0.33    3.38
   6   0  -8    8.55    2.52
   6   0  -8    5.59    2.19
   6   0   8   11.55    1.97
  -6   0  -8   13.55    3.03
   6   0  -8    7.62    2.75
   6   0   8    8.71    2.45
  -6   0  -8   10.26    2.03
  -6   0   8    8.01    1.95
  -6  -1  -8    1.32    1.97
   6  -1   8    2.58    1.23
  -6   1   8    4.17    2.19
   6  -1   8   -0.90    1.71
   6   1  -8    2.79    2.37
  -6  -1  -8    1.09    1.60
  -6   1  -8   -0.05    1.56
   6  -1  -8    2.41    2.23
  -6   1  -8    3.49    1.45
   6   1   8    0.30    2.05
   6  -1  -8    3.43    2.50
   6  -2   8    1.55    1.08
  -6  -2  -8    4.03    1.99
  -6  -2  -8   -0.65    1.73
   6  -2   8    5.01    2.08
   6   2  -8    3.09    2.28
  -6   2   8    0.14    2.41
   6   2   8    3.75    2.54
   6  -2  -8    0.59    2.23
   6  -2  -8    0.21    1.73
  -6  -3  -8    4.48    2.26
  -6   3   8    1.57    2.61
   6   3  -8    4.60    2.40
   6  -3   8    2.82    1.25
   6  -3   8    2.13    2.03
  -6  -3  -8    3.16    2.44
   6  -3  -8    3.71    2.44
   6   3   8    4.23    2.22
   6  -3  -8    0.86    2.32
  -6  -4  -8    2.17    2.48
  -6   4   8    2.55    3.21
   6   4  -8   -0.46    2.20
  -6  -4  -8    3.54    2.56
   6  -4  -8    2.35    2.36
   6   4   8   -1.54    2.35
   6   4   8    0.33    3.13
   6  -4  -8    1.08    2.43
  -6  -5  -8   13.85    3.74
  -6   5   8   10.96    4.10
  -6  -5  -8   12.34    3.50
   6   5   8    4.60    3.00
   6   5   8   13.32    3.70
   6  -5  -8   10.34    3.61
   6  -5  -8   15.69    3.62
  -6  -6  -8   -0.88    2.19
  -6   6   8    0.14    3.47
  -6  -6  -8    0.82    2.38
   6  -6  -8    0.20    2.47
   6   6   8    1.64    2.76
   6   6   8   -2.29    3.33
   6  -6  -8    1.13    3.52
  -6  -7  -8   -1.74    2.37
  -6  -7  -8    3.42    3.33
  -6   7   8    5.21    3.91
   6  -7  -8    0.57    3.42
   6   7   8   -0.85    3.59
   6  -7  -8   -0.07    2.80
  -6  -8  -8    6.21    3.81
  -6  -8  -8    9.11    4.35
  -6   8   8    4.79    4.71
   6  -8  -8    2.27    2.65
   6   8   8    0.26    3.74
   6  -8  -8   -7.32    3.99
  -6   0  -9   11.70    3.02
   6   0  -9    7.79    2.72
   6   0   9    9.44    2.78
   6   0  -9   11.79    3.01
  -6   0  -9   11.20    2.26
  -6   0   9   10.92    2.25
  -6  -1  -9   -0.16    1.52
  -6  -1  -9    0.27    1.83
  -6   1   9    0.73    1.71
   6  -1   9    2.46    1.36
   6  -1   9   -1.80    1.55
   6   1  -9    2.47    2.43
   6  -1  -9    2.69    2.43
  -6   1  -9   -0.79    1.88
  -6   1  -9    2.19    1.42
   6  -1  -9    2.49    2.00
  -6  -1   9    2.44    1.11
   6   1   9   -1.95    1.94
  -6  -2  -9    6.17    2.32
   6  -2   9    7.80    2.47
  -6  -2  -9    8.73    2.66
   6   2  -9    9.63    2.92
   6  -2   9    4.20    1.54
  -6   2   9    9.60    3.14
   6  -2  -9    8.68    2.97
   6  -2  -9    0.14    2.41
   6   2   9    8.45    2.96
   6   3  -9   23.99    3.75
   6  -3   9   17.53    3.30
  -6  -3  -9   18.16    3.87
  -6   3   9   20.17    4.38
  -6  -3  -9   11.66    3.36
   6   3   9   17.79    3.54
   6  -3  -9   21.13    3.39
   6  -3  -9   19.83    4.26
  -6  -4  -9   14.28    3.67
   6   4  -9    6.79    2.67
  -6   4   9    6.37    3.57
  -6  -4  -9    2.72    2.45
   6  -4  -9    8.17    3.08
   6   4   9    2.86    3.54
   6  -4  -9    7.31    3.21
   6   4   9    5.82    3.15
  -6  -5  -9    0.95    2.75
  -6   5   9    3.61    3.46
  -6  -5  -9    3.25    2.62
   6  -5  -9    5.47    3.10
   6  -5  -9    5.87    3.54
   6   5   9   -0.21    2.64
   6   5   9    3.56    3.18
  -6  -6  -9    0.67    3.07
  -6   6   9   -2.84    3.15
  -6  -6  -9    4.02    3.40
   6  -6  -9   10.79    3.97
   6   6   9   -0.60    3.27
   6  -6  -9   -0.06    2.71
   6   6   9   -2.24    2.93
  -6   7   9   12.21    4.91
  -6  -7  -9    1.49    3.61
  -6  -7  -9    2.94    3.44
   6  -7  -9   -2.24    3.10
   6   7   9    0.09    3.83
   6  -7  -9   -6.31    3.83
  -6   0 -10    7.88    2.84
  -6   0  10    8.20    2.26
   6   0 -10   11.43    3.46
   6   0  10   10.43    3.10
   6   0 -10   17.41    3.85
  -6   0 -10    9.35    2.45
  -6  -1 -10    5.53    2.71
   6   1 -10    2.26    2.78
  -6   1  10    6.49    2.50
  -6  -1 -10    2.22    2.03
   6  -1  10    7.20    2.62
   6  -1 -10    5.74    3.12
  -6  -1  10    8.32    1.61
   6  -1 -10    3.71    2.76
   6   1  10    6.61    2.77
  -6   1 -10    3.35    1.83
  -6   2  10    4.34    2.97
   6  -2  10    4.68    2.41
  -6  -2 -10    3.35    2.27
   6   2 -10    6.31    2.96
  -6  -2 -10    7.34    2.64
   6  -2 -10    4.17    2.96
   6  -2 -10    4.70    3.10
   6   2  10    4.96    2.85
  -6  -3 -10    8.07    2.92
  -6   3  10   11.33    3.60
  -6  -3 -10    7.75    2.97
   6   3 -10   14.77    3.53
   6   3  10    7.37    3.27
   6  -3 -10   11.65    3.99
   6  -3 -10   14.32    3.85
  -6   4  10   11.40    3.79
   6   4 -10    5.52    2.83
  -6  -4 -10    7.91    3.30
  -6  -4 -10    2.44    2.68
   6  -4 -10    7.10    2.98
   6  -4 -10    5.87    3.32
   6   4  10    5.99    3.25
   6   4  10    4.60    3.11
  -6  -5 -10    0.49    2.68
  -6  -5 -10    5.33    3.44
  -6   5  10    3.45    3.48
   6   5  10   -0.92    2.64
   6   5  10    0.70    2.84
   6  -5 -10   -2.95    2.92
   6  -5 -10    3.02    3.50
  -6  -6 -10    1.02    2.81
  -6   6  10   12.31    4.56
  -6  -6 -10    2.35    3.10
   6  -6 -10    7.54    3.75
   6   6  10    2.61    3.83
   6  -6 -10    2.82    3.77
   6   6  10    3.09    3.37
  -6   7  10    5.02    4.39
  -6  -7 -10    2.60    3.51
  -6  -7 -10   -0.13    3.50
  -6  -7 -10   11.18    3.86
   6  -7 -10    2.00    3.49
   6  -7 -10    9.56    4.41
   6   7  10    4.72    3.53
   6   0 -11   39.81    5.27
  -6   0  11   46.59    4.16
   6   0 -11   46.12    6.18
  -6   0 -11   39.63    4.48
  -6   0 -11   44.88    4.82
   6   0  11   37.03    4.44
  -6   1  11   17.52    3.37
  -6  -1 -11   15.95    3.68
   6   1 -11   11.34    3.76
  -6  -1 -11   11.07    2.91
   6   1 -11   13.60    3.69
   6  -1  11   12.04    3.33
  -6   1 -11   12.14    2.65
   6  -1 -11   17.18    4.34
   6  -1 -11   22.49    4.55
   6   1  11   20.06    3.95
   6   2 -11    4.47    3.04
  -6   2  11    7.64    2.91
  -6  -2 -11    6.70    2.90
  -6  -2 -11   10.43    3.01
   6  -2 -11   13.18    3.90
   6   2  11    5.55    3.00
   6  -2 -11   12.31    3.81
  -6  -3 -11    8.25    3.02
  -6   3  11    6.76    3.25
   6   3 -11    6.84    3.10
  -6  -3 -11   10.01    3.47
   6  -3 -11   11.76    3.98
   6   3  11    5.79    3.33
   6   3  11    9.79    3.71
   6  -3 -11    7.41    3.08
  -6  -4 -11   -1.36    2.64
  -6   4  11    4.15    3.19
  -6  -4 -11   -2.34    2.09
   6  -4 -11   -0.09    3.10
   6   4  11    4.75    4.19
   6   4  11    2.54    2.59
   6  -4 -11   -2.54    2.41
  -6  -5 -11    3.35    2.83
  -6   5  11   -0.98    3.19
  -6  -5 -11    0.03    3.21
   6   5  11   -4.78    3.47
   6  -5 -11    3.48    2.94
   6  -5 -11    2.54    3.20
   6   5  11    4.94    3.19
  -6   6  11    2.57    3.98
  -6  -6 -11    1.01    3.61
  -6  -6 -11    7.50    3.18
   6   6  11    5.20    3.75
   6  -6 -11    6.97    3.68
   6   6  11    0.61    3.96
   6  -6 -11   -2.21    3.73
  -6  -7 -11   -4.14    3.03
  -6  -7 -11    2.82    3.60
  -6   7  11    0.93    3.84
  -6  -7 -11   -0.04    3.56
   6  -7 -11   -2.62    3.72
   6   7  11    0.13    3.16
   6  -7 -11    0.53    3.06
  -6   0  12    8.27    2.47
   6   0 -12   13.97    4.11
   6   0 -12    7.86    4.01
  -6   0 -12   10.96    2.81
   6   0  12    9.68    3.19
   6   1 -12    2.19    2.50
  -6   1  12    3.57    2.62
  -6  -1 -12    5.64    3.13
  -6  -1 -12   -1.98    2.01
   6   1 -12    2.06    2.98
  -6   1 -12    2.38    2.05
   6   1  12    3.33    2.71
   6  -1 -12    7.06    3.17
   6  -1 -12    2.99    3.32
  -6  -2 -12    3.68    2.61
   6   2 -12    2.77    2.97
  -6   2  12    6.23    3.03
  -6  -2 -12    3.00    2.51
   6  -2 -12    5.08    2.97
   6  -2 -12    8.37    3.48
   6   2  12    6.57    2.76
  -6  -3 -12    3.86    2.99
   6   3 -12    0.34    2.53
  -6   3  12    5.09    3.38
  -6  -3 -12    5.07    2.94
   6  -3 -12    1.73    3.47
   6   3  12    2.65    2.49
   6  -3 -12    5.96    3.85
   6   3  12    0.59    4.16
  -6  -4 -12    0.56    2.93
  -6  -4 -12   -1.12    2.70
  -6   4  12    8.16    3.68
   6   4  12   -5.77    3.50
   6  -4 -12    1.49    3.19
   6   4  12    7.36    3.73
   6  -4 -12    2.32    3.62
  -6  -5 -12   -0.81    3.07
  -6   5  12    2.83    3.81
  -6  -5 -12    4.85    3.27
   6  -5 -12    0.20    3.52
   6   5  12   -3.94    3.68
   6  -5 -12   -1.45    3.14
  -6  -6 -12    0.44    2.66
  -6   6  12    8.65    4.63
  -6  -6 -12    1.08    3.61
  -6  -6 -12   -2.45    3.04
   6  -6 -12   -4.40    3.37
   6   6  12    4.78    4.37
   6  -6 -12   -2.19    3.42
   6   0 -13   -1.03    3.35
   6   0 -13    6.47    3.79
  -6   0 -13   -1.52    1.94
   6   1 -13    7.22    3.70
  -6  -1 -13    2.61    2.36
  -6   1  13    6.90    3.04
   6  -1 -13    0.16    3.59
  -6   1 -13    5.66    3.35
   6  -1 -13    4.66    3.86
  -6   1 -13    0.85    2.13
  -6   2  13    1.08    2.40
  -6  -2 -13    0.57    2.52
  -6  -2 -13    0.17    2.72
   6   2 -13   -1.07    2.92
   6  -2 -13   -2.90    3.10
   6  -2 -13    0.48    3.47
  -6   2 -13   -2.53    2.23
  -6  -3 -13    5.32    3.12
  -6   3  13    6.65    3.41
  -6  -3 -13    2.23    3.08
   6   3 -13    9.10    3.28
   6  -3 -13   -0.96    3.28
   6   3  13   -4.88    3.92
   6  -3 -13   -0.27    3.47
  -6  -4 -13    6.04    3.85
  -6   4  13    2.71    3.40
  -6  -4 -13    4.47    3.21
  -6  -4 -13   -1.44    2.95
   6  -4 -13    5.03    4.08
   6   4  13  -12.02    3.20
   6  -4 -13   -1.02    3.48
  -6  -5 -13   -1.25    3.31
  -6   5  13    0.56    3.58
  -6  -5 -13    1.09    3.08
  -6  -5 -13    4.24    3.82
   6  -5 -13    8.90    4.27
   6   5  13   -5.08    2.44
   6  -5 -13   -1.80    3.65
  -6   0 -14    2.32    3.56
   6   0 -14   -2.70    3.27
  -6   0 -14   -0.14    2.14
   6   0 -14    1.86    3.34
  -6  -1 -14    1.26    3.03
  -6  -1 -14    0.64    3.45
   6   1 -14    2.79    3.48
   6  -1 -14   -1.84    3.28
  -6   1 -14    2.48    2.47
  -6   1 -14    2.21    3.18
   6  -1 -14   -2.18    3.13
   6   2 -14    2.66    3.44
  -6   2  14    3.09    3.04
  -6  -2 -14   -1.48    2.41
  -6  -2 -14   -6.35    3.08
   6  -2 -14    5.10    3.97
   6  -2 -14   -4.20    3.18
  -6  -3 -14   -2.56    2.98
  -6   3  14    0.15    2.88
  -6  -3 -14   -1.06    2.79
  -6  -3 -14    3.22    3.39
   6   3  14   -9.65    3.62
   6  -3 -14    2.27    3.74
   6  -3 -14    3.08    4.12
  -6  -4 -14    2.07    3.98
  -6  -4 -14    2.28    3.54
  -6   4  14    0.85    3.19
  -6  -4 -14    2.04    3.38
   6  -4 -14    1.81    3.94
   6   4  14   -4.18    4.62
   6  -4 -14  -10.97    3.01
  -6  -5 -14    1.32    4.03
  -6  -5 -14    1.45    3.16
  -6  -5 -14    0.76    3.68
  -6   5  14    4.94    3.89
   6  -5 -14   -1.37    3.91
   6   5  14   -2.44    4.63
   6  -5 -14    2.96    4.05
  -6   0 -15   -6.77    3.16
   6   0 -15   -3.68    3.73
  -6   0 -15    2.83    2.99
   6   0 -15    0.35    3.54
  -6  -1 -15   -1.24    3.64
  -6  -1 -15    0.88    2.64
   6   1 -15   -2.57    3.29
  -6   1 -15   -2.07    3.32
   6  -1 -15    5.18    4.16
   6  -1 -15   -3.09    3.45
   6   2 -15   -2.89    3.42
  -6  -2 -15    0.64    3.41
  -6  -2 -15   -0.18    3.79
   6  -2 -15   -1.19    3.80
   6  -2 -15    0.63    3.06
   6   2  15   -6.47    4.45
  -6   3  15    6.57    3.51
  -6  -3 -15   -0.74    3.81
  -6  -3 -15    1.20    3.72
   6  -3 -15   -1.88    4.00
   6  -3 -15    8.43    4.56
   6   3  15   -6.06    4.38
  -6  -4 -15   -2.79    3.69
  -6  -4 -15    0.54    4.30
  -6   4  15    4.46    3.68
   6  -4 -15    3.23    4.39
   6  -4 -15    0.73    4.16
   6   4  15   -5.93    4.47
   6   0 -16   -0.57    4.09
  -6   0 -16    7.95    4.17
   6   0 -16    9.10    4.11
  -6  -1 -16    2.23    3.18
   6   1 -16    0.41    3.55
  -6  -1 -16    4.47    4.19
   6  -1 -16    2.10    4.01
   6  -1 -16   -4.36    3.81
  -6  -2 -16    2.47    4.19
  -6  -2 -16   -2.99    3.00
   6  -2 -16    0.87    4.17
   6   2  16  -14.48    4.05
   6  -2 -16    1.43    4.09
   7   0   0    1.54    1.36
  -7   0   0    0.73    0.92
   7  -1   0    2.21    1.39
  -7   1   0    4.42    1.06
   7   1   0    2.34    1.60
  -7   2   0   21.54    1.98
  -7  -2   0   26.64    3.32
   7   2   0   19.73    2.80
   7  -2   0   15.94    2.53
   7  -2   0   22.57    2.06
   7  -3   0    9.88    1.59
  -7   3   0   12.91    1.68
  -7  -3   0    8.35    2.04
   7   3   0   12.26    2.62
   7  -3   0   11.10    2.19
   7   4   0   10.19    2.60
  -7  -4   0   11.88    2.39
   7  -4   0   11.62    1.92
   7   4   0   11.79    2.99
  -7   4   0    9.02    1.66
   7  -4   0   11.47    2.13
   7  -5   0   -0.71    1.39
   7   5   0    0.26    2.11
  -7  -5   0   -1.00    1.38
   7   5   0    2.31    2.29
  -7  -5   0    0.30    1.42
   7  -5   0   -0.02    1.43
  -7   5   0   -2.59    1.67
   7   6   0   16.04    3.45
  -7  -6   0   10.21    3.13
   7  -6   0   14.70    2.24
   7  -6   0   12.09    2.69
   7   6   0   15.80    3.43
  -7   6   0   10.68    3.99
   7   7   0    5.30    2.64
  -7   7   0    3.37    3.68
   7  -7   0    4.93    2.52
  -7  -7   0    5.48    3.34
  -7  -8   0   10.85    3.99
   7   8   0    3.80    3.05
  -7   8   0    4.76    4.19
  -7  -9   0    2.42    3.83
  -7   9   0    9.51    4.72
  -7   0   1    0.07    0.92
   7   0   1   -1.26    0.84
   7   0  -1    2.34    1.42
  -7   1   1    3.63    1.19
   7  -1   1    4.36    1.55
   7   1  -1    3.61    1.65
   7  -1  -1    6.81    1.73
  -7   1  -1    3.64    0.84
   7   1   1    2.49    1.67
  -7   2   1   55.44    3.78
   7  -2   1   47.64    3.94
   7   2  -1   44.28    4.00
   7   2   1   52.20    4.42
  -7  -2   1   54.26    4.34
   7  -2  -1   50.29    4.05
  -7   2  -1   50.74    3.16
   7  -2  -1   62.18    3.88
  -7   3   1   47.34    3.63
  -7  -3  -1   48.91    4.71
   7   3  -1   52.10    4.47
   7  -3   1   45.39    3.84
   7  -3   1   48.08    3.22
  -7   3  -1   47.73    3.22
   7  -3  -1   49.58    3.80
   7  -3  -1   41.54    3.76
   7   3   1   55.62    4.64
  -7  -3   1   43.21    4.13
  -7  -4  -1    4.01    2.06
   7  -4   1    4.29    1.72
  -7   4   1    5.16    1.10
  -7   4   1    5.92    2.63
   7  -4   1    6.61    1.40
   7   4  -1    3.66    2.10
  -7  -4  -1    5.69    1.91
  -7   4   1    4.96    1.57
   7   4  -1    2.12    1.97
   7  -4  -1    5.64    1.79
   7  -4  -1    4.90    1.62
   7   4   1    9.98    3.05
   7   4   1    5.77    2.54
  -7  -4   1    8.65    2.10
   7  -5   1   -0.63    1.23
   7  -5   1    1.81    1.48
   7   5  -1    2.01    2.30
   7   5  -1    4.15    2.07
  -7  -5  -1    0.63    2.19
  -7   5   1   -0.17    2.59
  -7  -5  -1    0.86    1.43
  -7  -5   1    0.64    1.63
   7  -5  -1   -2.48    1.36
   7  -5  -1    1.93    1.63
   7   5   1    1.04    2.17
   7   5   1    0.13    2.10
   7   6  -1    1.66    2.29
   7  -6   1    0.45    1.26
   7   6  -1    5.36    2.39
  -7   6   1    8.33    3.75
  -7  -6  -1    4.60    2.81
   7  -6   1   -0.26    1.69
   7   6   1    1.78    2.10
   7  -6  -1    2.85    1.67
   7  -6  -1   -0.11    1.92
  -7  -6   1    3.02    2.24
   7   6   1    3.63    2.81
   7   7  -1    7.30    2.91
  -7  -7  -1    0.91    2.79
   7  -7   1    9.97    2.75
  -7   7   1   12.39    4.26
   7   7   1    0.59    3.00
   7  -7  -1    4.53    1.60
  -7  -7   1    3.41    2.53
   7  -7  -1    5.92    2.68
   7   8  -1    6.66    4.00
  -7   8   1    5.86    4.01
  -7  -8  -1    4.48    3.57
  -7  -8   1    1.83    2.71
   7  -8  -1    0.42    2.90
   7   8   1   -1.02    2.56
  -7  -9  -1    4.90    4.00
  -7   9   1    9.93    5.11
  -7  -9   1    8.97    4.00
   7   9   1    6.28    3.36
   7   0   2   -0.21    1.23
   7   0  -2   -0.49    1.03
   7   0  -2    0.98    1.39
  -7   0   2    1.03    1.00
   7   1  -2   11.59    2.14
  -7   1   2   13.87    1.92
   7  -1   2   11.19    2.12
   7  -1  -2   19.56    2.44
  -7   1  -2   14.46    1.21
   7   1   2   14.60    2.53
   7  -1  -2   11.43    2.22
   7  -1  -2   15.21    2.26
  -7  -2  -2   77.81    5.44
   7   2  -2   90.62    5.81
   7  -2   2   68.94    5.23
  -7   2   2   90.00    5.41
   7   2   2   67.66    5.63
   7  -2  -2   85.20    5.44
   7  -2  -2   72.42    5.43
  -7  -2   2   71.76    5.52
   7  -3   2   -1.40    1.08
   7  -3   2    1.37    0.58
   7   3  -2    0.98    1.81
  -7  -3  -2    1.31    1.68
  -7   3   2   -0.22    2.30
  -7   3   2   -0.23    1.01
  -7  -3   2   -0.71    1.17
   7   3   2    3.81    2.23
  -7   3  -2    0.87    1.19
   7  -3  -2   -0.51    1.21
   7  -3  -2   -0.19    1.52
   7   4  -2    7.88    2.36
   7   4  -2    5.52    2.00
   7  -4   2    7.13    1.82
  -7   4   2    6.47    1.49
  -7  -4  -2    4.73    2.13
   7  -4   2    8.14    1.34
  -7   4   2    7.05    3.12
  -7  -4   2    8.50    2.07
   7   4   2    5.17    2.58
   7  -4  -2    6.21    2.06
   7   4   2   10.42    3.23
   7  -4  -2    3.03    1.76
   7   5  -2    3.44    1.93
   7  -5   2    1.76    1.45
  -7   5   2    1.88    2.94
  -7  -5  -2    2.31    1.78
   7   5  -2    4.23    2.31
  -7  -5  -2   -1.49    1.44
   7  -5   2    0.55    1.29
   7   5   2   -2.27    1.83
  -7  -5   2    5.11    1.99
   7   5   2    4.42    2.58
   7  -5  -2    1.76    1.65
   7  -5  -2    2.31    1.93
   7   6  -2    7.41    2.35
   7   6  -2    3.67    2.47
  -7   6   2    7.42    3.92
  -7  -6  -2   -0.68    2.39
   7  -6   2    5.27    2.06
   7  -6   2    5.54    1.30
   7  -6  -2    5.77    2.01
   7   6   2    3.87    2.66
   7   6   2    3.94    2.81
   7  -6  -2    6.44    2.19
  -7   7   2    0.41    3.58
  -7  -7  -2    0.56    3.10
   7   7  -2    2.29    2.23
   7   7   2   -1.18    2.34
   7  -7  -2    2.67    1.74
  -7  -7   2    7.29    3.37
   7  -7  -2    1.85    2.63
  -7   8   2    6.36    3.92
  -7  -8  -2    0.95    2.52
   7   8   2    0.47    3.20
   7  -8  -2    0.86    2.59
  -7  -8   2   -1.35    3.19
  -7   9   2    8.57    4.68
  -7  -9  -2    0.14    3.71
  -7  -9   2    5.98    3.98
   7   9   2    2.63    3.27
  -7   0   3   -0.77    1.11
   7   0   3    1.96    1.49
   7   0  -3    2.38    1.32
  -7   0  -3    0.71    0.82
   7   0  -3   -0.36    1.32
   7  -1   3   13.74    2.25
   7   1  -3   11.03    2.40
  -7  -1  -3   16.00    2.11
  -7   1   3   16.24    2.35
   7   1  -3   12.65    1.81
   7  -1  -3   11.83    2.36
   7   1   3   12.63    2.39
   7  -1  -3   14.72    2.16
   7  -1  -3   13.64    2.29
  -7  -2  -3    7.22    1.82
   7  -2   3    5.17    1.71
   7   2  -3    7.12    2.09
  -7   2   3    7.44    1.84
  -7   2   3    6.89    2.25
   7  -2  -3    8.54    2.03
  -7   2  -3    7.34    1.79
  -7  -2   3    7.86    2.08
   7   2   3   11.28    2.49
   7  -2  -3    9.28    2.03
   7  -3   3    0.89    1.48
  -7  -3  -3    1.09    1.83
   7   3  -3    2.05    1.45
   7   3  -3   -0.11    1.55
  -7   3   3    2.20    2.26
   7  -3  -3    5.46    2.13
  -7   3  -3    1.77    1.12
   7  -3  -3    2.42    1.72
  -7  -3   3   -0.08    1.28
   7   3   3    1.81    1.96
   7  -4   3    5.85    1.12
  -7   4   3    4.78    1.63
  -7  -4  -3    4.82    2.25
   7   4  -3    9.22    1.91
   7  -4   3    8.24    1.93
  -7   4   3    4.69    2.98
   7   4  -3    2.75    2.03
   7   4   3    4.56    2.32
   7  -4  -3    4.11    1.79
   7   4   3    8.30    3.25
   7  -4  -3    3.77    1.93
  -7  -4   3    5.82    1.88
  -7   5   3    2.88    2.52
   7   5  -3    0.47    1.52
   7   5  -3    3.62    2.27
   7  -5   3    3.75    1.43
   7  -5   3    1.44    1.41
  -7  -5  -3   -0.07    2.11
   7   5   3    2.12    2.59
   7  -5  -3   -2.16    1.84
   7   5   3    0.25    2.54
   7  -5  -3    3.99    2.05
  -7  -6  -3    0.55    2.66
   7  -6   3    0.61    1.63
   7   6  -3   -2.65    1.57
   7  -6   3    1.40    0.99
  -7   6   3    0.31    3.25
   7  -6  -3    0.34    1.59
   7   6   3   -0.72    2.35
   7   6   3   -0.72    1.99
   7  -6  -3    0.83    2.33
  -7   7   3    3.62    3.76
  -7  -7  -3    2.66    3.39
   7  -7  -3    3.50    1.88
   7   7   3    7.60    3.50
   7  -7  -3    0.86    2.32
  -7  -8  -3    5.16    3.72
  -7   8   3   -0.17    3.37
  -7  -8   3    5.59    2.86
   7  -8  -3    1.02    3.07
   7   8   3    2.35    3.10
  -7  -9  -3   -4.20    2.23
  -7   9   3    5.32    4.22
   7   9   3    2.26    3.10
  -7  -9   3   -6.96    2.88
   7   0   4    2.97    1.46
   7   0  -4   -0.01    1.08
  -7   0  -4    2.91    0.95
  -7   0  -4   -1.16    1.21
   7   0  -4   -0.01    1.10
  -7  -1  -4    2.16    1.18
   7   1  -4    3.88    1.17
   7  -1   4    0.16    1.34
   7   1  -4    2.72    1.45
   7   1   4    0.86    1.58
   7  -1  -4    0.00    1.56
   7  -1  -4    2.16    1.32
  -7   1  -4   -0.50    1.36
   7  -1  -4    3.54    1.61
  -7   2   4    1.45    1.91
   7  -2   4    0.76    1.41
   7   2  -4    0.80    1.63
  -7  -2  -4    1.77    1.48
   7  -2  -4    7.24    2.17
   7  -2  -4    2.55    1.61
   7   2   4    4.49    2.15
  -7   2  -4    3.55    1.70
   7  -3   4    3.87    1.65
  -7  -3  -4    2.52    1.80
   7   3  -4    4.99    1.18
   7   3  -4    4.20    1.92
  -7   3   4    3.62    2.51
  -7  -3   4    3.08    1.68
   7  -3  -4    2.30    1.69
  -7   3  -4    2.49    1.19
   7   3   4    3.38    2.10
   7  -3  -4    2.78    1.87
   7  -4   4    4.58    0.98
  -7   4   4   10.07    2.03
   7   4  -4    6.28    2.33
   7  -4   4    7.29    1.87
   7   4  -4    5.52    1.41
  -7  -4  -4    3.95    2.25
  -7   4   4    3.76    2.82
   7  -4  -4    7.11    2.26
   7  -4  -4    6.66    2.20
  -7  -4   4    4.44    1.79
   7   4   4    8.05    2.89
   7   4   4    5.40    2.64
   7  -5   4    1.79    1.21
  -7   5   4   -3.78    2.60
   7   5  -4   -0.10    1.97
  -7  -5  -4   -1.75    1.99
   7  -5   4    0.15    1.35
   7   5  -4    1.02    1.35
   7  -5  -4    2.79    2.03
   7   5   4   -0.02    2.97
   7  -5  -4   -1.29    1.82
   7   5   4   -1.95    2.01
  -7   6   4   -3.82    2.79
  -7  -6  -4    4.14    3.04
   7  -6  -4   -0.44    2.43
   7   6   4    2.13    2.39
   7   6   4    7.89    3.46
   7  -6  -4   -0.95    1.90
  -7   7   4    6.63    3.42
  -7  -7  -4    5.85    3.48
   7  -7  -4    8.03    2.37
   7   7   4    4.27    3.35
   7  -7  -4    7.70    3.39
  -7  -8  -4   -1.64    2.25
  -7   8   4   -0.94    4.18
  -7  -8  -4   -3.09    3.19
   7   8   4    0.73    3.40
   7  -8  -4    3.77    3.43
   7  -8  -4    0.31    2.26
  -7   0  -5   -0.85    1.31
   7   0  -5    1.69    1.67
   7   0   5   -0.88    1.41
   7   0  -5    1.23    1.73
   7   0  -5    0.67    1.17
  -7   0  -5   -0.71    0.86
   7   1  -5    8.73    1.48
  -7   1   5    9.59    2.15
   7   1  -5    7.74    2.32
   7  -1   5    7.88    2.13
  -7  -1  -5    3.72    1.87
  -7  -1  -5    8.09    1.73
  -7   1  -5    9.15    2.18
   7  -1  -5    6.10    2.09
   7   1   5    4.56    2.11
   7  -1  -5    7.35    2.26
  -7   1  -5    6.56    0.90
   7  -1  -5    6.88    1.96
  -7  -2  -5    1.69    1.42
   7  -2   5    1.46    1.54
   7   2  -5    4.00    1.99
  -7   2   5    3.77    2.26
  -7  -2  -5    0.05    1.71
   7   2  -5    5.29    0.88
   7   2   5    2.76    2.04
   7  -2  -5    5.52    2.02
  -7   2  -5    5.17    1.77
   7  -2  -5    2.43    1.95
  -7   3   5    9.74    2.77
   7   3  -5   10.07    2.54
   7  -3   5   13.29    2.34
  -7  -3  -5    5.73    2.12
   7  -3  -5    6.21    2.35
   7  -3  -5    4.30    2.41
  -7  -3   5    9.10    2.62
   7   3   5    3.64    2.57
   7   4  -5    2.19    2.28
   7  -4   5    1.89    1.72
   7  -4   5    1.47    0.74
  -7  -4  -5   -0.80    1.92
   7  -4   5    2.45    0.80
  -7   4   5   -0.17    2.57
   7   4   5   -1.72    2.76
   7  -4  -5   -2.30    1.77
   7   4   5    3.26    2.25
  -7  -4   5    0.14    1.50
   7  -4  -5    0.45    2.14
   7   5  -5    1.58    1.74
   7  -5   5    2.88    1.47
   7  -5   5    4.63    1.70
   7   5  -5   -2.04    1.77
  -7  -5  -5    2.90    2.61
  -7   5   5    2.41    3.23
   7   5   5    0.46    2.53
   7  -5  -5    2.72    2.34
   7   5   5    0.80    3.08
   7  -5  -5    2.29    2.02
  -7  -6  -5   -2.62    2.61
  -7   6   5    2.05    3.33
  -7  -6  -5   -2.28    1.90
   7   6   5   -0.03    2.42
   7   6   5    1.78    3.28
   7  -6  -5    1.13    2.15
   7  -6  -5    0.37    2.42
  -7   7   5    0.68    3.55
  -7  -7  -5    1.71    3.24
  -7  -7  -5   -1.33    2.19
   7  -7  -5    2.44    2.23
   7   7   5    1.69    3.40
   7  -7  -5   -4.38    2.73
  -7  -8  -5    3.18    3.13
  -7   8   5   -0.29    4.26
  -7  -8  -5   -1.90    3.23
   7  -8  -5    1.64    2.27
   7  -8  -5   -0.82    2.82
   7   8   5   -3.39    3.12
   7   0   6    2.87    2.02
   7   0  -6    3.55    2.12
   7   0   6    1.78    1.06
   7   0  -6   -0.23    1.23
   7   0  -6    0.89    1.99
  -7   0  -6    1.63    1.13
  -7   0  -6    5.30    2.15
   7  -1   6   -1.29    0.60
  -7   1   6   -1.02    1.63
   7   1  -6    1.76    1.97
  -7  -1  -6   -0.77    1.25
   7  -1   6    0.42    1.47
  -7  -1  -6   -0.10    1.68
   7   1  -6    0.03    0.95
  -7   1  -6    1.13    0.80
  -7   1  -6   -1.76    1.58
   7   1   6    0.35    1.76
   7   1   6    0.92    1.20
   7  -1  -6    1.31    1.61
   7  -1  -6    1.02    1.88
   7  -1  -6    1.66    2.01
  -7  -2  -6   12.36    2.81
   7   2  -6   10.62    2.70
  -7  -2  -6    8.20    2.07
  -7   2   6   11.61    2.80
   7  -2   6   11.96    2.42
  -7   2  -6   13.80    2.41
   7   2   6    7.26    2.56
   7  -2  -6   11.57    2.79
   7  -2  -6   12.46    2.81
  -7  -3  -6    1.59    1.85
  -7   3   6    0.29    2.56
  -7  -3  -6   -0.24    1.65
   7   3  -6    2.22    2.09
   7  -3   6    4.20    1.91
   7  -3  -6    3.30    2.28
   7  -3  -6    3.19    2.08
   7   3   6    2.81    1.93
  -7  -4  -6    6.44    2.60
  -7   4   6   14.36    3.87
   7  -4   6    7.72    2.14
   7   4  -6    9.56    2.62
  -7  -4  -6    8.34    2.76
   7  -4   6    8.50    1.34
   7  -4  -6   13.59    3.13
   7   4   6   10.80    3.88
   7   4   6   14.30    3.22
  -7  -4   6    5.55    2.39
   7  -4  -6    9.92    2.93
  -7  -5  -6    0.44    2.49
  -7  -5  -6    2.87    2.41
   7  -5   6    0.54    1.58
   7   5  -6   -0.27    1.94
  -7   5   6    3.69    2.87
   7   5   6   -0.89    2.31
   7  -5  -6    1.13    2.12
   7   5   6   -2.00    2.99
   7  -5  -6    1.81    2.48
  -7  -6  -6    4.05    2.70
  -7   6   6    3.00    3.61
  -7  -6  -6    3.73    3.24
   7   6   6    6.24    3.23
   7  -6  -6    3.52    3.00
   7   6   6    0.99    3.41
   7  -6  -6    8.43    2.80
  -7  -7  -6    0.94    3.44
  -7  -7  -6    9.10    3.75
  -7   7   6    7.04    3.36
   7   7   6    1.37    3.35
   7  -7  -6    2.66    2.45
   7  -7  -6    6.20    3.46
  -7  -8  -6   -1.79    3.22
  -7  -8  -6   -2.07    3.09
  -7   8   6    0.69    4.09
   7  -8  -6    1.82    2.48
   7   8   6   -3.45    3.27
   7  -8  -6   -1.22    3.06
   7   0  -7   -0.98    1.44
   7   0  -7   -1.81    1.85
  -7   0  -7   -0.72    1.55
  -7   0  -7    0.62    1.21
   7   0  -7   -1.08    1.48
   7   0   7   -0.08    0.94
  -7   0   7    2.13    1.52
   7   0   7    3.84    2.00
  -7   1   7    5.95    2.27
   7  -1   7    6.90    1.28
   7   1  -7    5.58    1.44
  -7  -1  -7    3.65    1.72
   7  -1   7    9.89    2.46
  -7  -1  -7    6.28    2.40
   7   1  -7    9.26    2.69
   7  -1  -7    7.11    2.68
   7  -1  -7    5.82    2.58
  -7   1  -7   10.29    2.54
  -7   1  -7    5.81    1.30
   7   1   7    7.20    2.49
  -7  -2  -7    4.04    2.23
  -7   2   7    4.56    2.76
  -7  -2  -7    2.77    1.93
   7  -2   7    4.02    2.07
   7  -2   7    3.03    0.83
   7   2  -7    0.44    1.91
   7   2   7    3.33    2.31
   7  -2  -7    0.62    1.96
  -7   2  -7    5.50    2.01
   7  -2  -7    4.73    2.50
   7  -3   7   10.90    2.51
  -7   3   7    9.76    3.42
   7   3  -7    4.98    2.50
  -7  -3  -7    4.30    2.38
  -7  -3  -7    8.87    2.52
   7  -3   7   10.35    1.22
   7   3   7    9.62    2.92
   7  -3  -7    7.96    2.84
   7  -3  -7    7.41    2.81
   7  -4   7    5.43    2.15
   7   4  -7    4.61    2.45
  -7   4   7    4.03    3.14
  -7  -4  -7    5.02    2.51
  -7  -4  -7    4.51    2.67
   7   4   7    4.62    2.86
   7  -4  -7    6.34    2.81
   7  -4  -7    6.56    2.81
   7   4   7    9.03    3.17
  -7  -5  -7    1.12    2.86
  -7   5   7    5.90    3.59
   7   5  -7   10.65    3.03
  -7  -5  -7    3.55    2.85
   7   5   7    7.79    3.21
   7  -5  -7    3.15    2.93
   7   5   7    3.06    3.58
   7  -5  -7   -1.14    2.58
  -7  -6  -7    0.22    3.01
  -7  -6  -7   -0.22    2.38
  -7   6   7    1.66    3.56
   7   6   7    4.75    3.17
   7  -6  -7    1.29    2.85
   7  -6  -7    1.63    2.57
   7   6   7    6.60    3.86
  -7   7   7    5.86    3.41
  -7  -7  -7   -1.59    2.29
  -7  -7  -7    0.61    3.40
   7   7   7   -2.70    3.16
   7  -7  -7    4.88    3.71
   7  -7  -7    0.72    2.34
  -7   8   7    2.01    4.21
  -7  -8  -7   -3.44    3.34
  -7  -8  -7   -1.06    3.02
   7  -8  -7    0.48    2.52
   7  -8  -7   -0.12    3.64
   7   8   7   -0.62    3.62
  -7   0  -8    1.12    1.29
  -7   0  -8    1.27    1.86
   7   0  -8    0.89    2.32
   7   0   8    2.96    1.26
   7   0  -8   -0.01    1.69
   7   0   8    1.13    1.66
   7   0  -8    0.80    2.29
  -7   0   8    4.29    1.74
   7  -1   8    4.47    2.29
   7   1  -8    5.39    2.70
  -7  -1  -8    4.26    1.84
  -7   1   8    8.59    2.42
   7  -1   8    4.59    1.41
  -7  -1  -8    6.23    2.53
   7   1   8    9.65    2.85
   7  -1  -8    5.73    2.84
  -7   1  -8    5.91    1.50
  -7   1  -8    9.29    2.45
   7  -1  -8    3.41    2.58
   7   2  -8    3.75    2.38
  -7  -2  -8    3.75    2.21
   7  -2   8    3.42    2.35
   7  -2   8    2.27    1.07
  -7   2   8    2.32    2.28
  -7  -2  -8    6.07    2.13
   7   2   8    0.67    1.79
   7  -2  -8    4.12    2.72
   7  -2  -8    5.40    2.78
  -7  -3  -8    6.00    2.77
  -7   3   8   12.83    3.53
  -7  -3  -8   13.51    3.12
   7   3  -8   13.04    3.32
   7  -3   8   10.79    2.90
   7   3   8    6.10    3.02
   7  -3  -8   12.56    3.40
   7  -3  -8   12.27    3.44
  -7  -4  -8    1.26    2.35
  -7   4   8   -5.55    2.59
   7  -4   8    0.02    2.07
   7   4  -8    0.74    2.28
  -7  -4  -8    1.93    2.46
   7   4   8    6.31    3.09
   7  -4  -8   -1.37    2.27
   7  -4  -8   -0.13    2.55
   7   4   8    0.79    3.29
  -7  -5  -8    0.71    2.42
  -7   5   8    5.00    3.10
  -7  -5  -8   -0.27    2.41
   7  -5  -8    1.70    3.21
   7  -5  -8    2.21    3.08
   7   5   8    1.62    3.02
   7   5   8   -0.19    3.47
  -7  -6  -8    2.37    3.05
  -7   6   8    5.54    4.07
  -7  -6  -8    0.28    2.98
   7  -6  -8    1.22    2.95
   7  -6  -8    3.19    2.95
   7   6   8    2.11    3.63
   7   6   8    1.39    3.27
  -7  -7  -8   -2.78    2.70
  -7   7   8   -2.89    3.49
  -7  -7  -8    4.36    3.62
   7  -7  -8    5.38    3.16
   7   7   8   -0.33    3.51
   7  -7  -8   -1.58    3.29
  -7  -8  -8   11.58    4.49
  -7  -8  -8    0.29    3.29
  -7   8   8    8.26    4.66
   7  -8  -8   -3.05    3.58
   7   8   8    4.04    4.17
   7  -8  -8    2.51    2.85
   7   0  -9    2.08    2.75
  -7   0  -9    0.17    1.94
   7   0  -9   -1.75    1.97
   7   0  -9    2.20    2.67
  -7   0  -9    1.76    1.53
  -7   0   9    1.13    1.67
   7   0   9   -0.82    1.98
  -7  -1  -9    4.05    2.37
   7  -1   9    3.43    2.31
  -7   1   9    3.55    2.20
   7   1  -9    3.01    2.16
  -7  -1  -9    1.03    1.79
   7  -1   9    0.75    1.36
  -7   1  -9    2.89    1.56
   7   1   9   -0.04    1.56
   7  -1  -9    0.16    2.54
   7  -1  -9    4.61    2.99
  -7   1  -9    1.87    2.26
   7   2  -9   -0.28    1.66
  -7   2   9    1.53    2.20
   7  -2   9   -1.90    1.81
  -7  -2  -9   -1.74    1.94
  -7  -2  -9    2.71    2.34
   7  -2  -9    0.29    2.55
   7   2   9   -0.50    1.88
   7  -2  -9    1.54    2.77
  -7   3   9   26.52    4.50
  -7  -3  -9   34.61    4.61
  -7  -3  -9   27.72    4.30
   7   3  -9   32.35    4.46
   7  -3   9   36.16    4.15
   7   3   9   33.15    4.90
   7  -3  -9   35.78    4.89
   7  -3  -9   33.14    5.16
  -7   4   9    8.32    3.58
  -7  -4  -9    9.91    3.24
   7   4  -9    3.91    2.64
  -7  -4  -9    2.16    2.71
   7  -4  -9    0.55    2.82
   7   4   9    1.91    2.78
   7   4   9    6.40    3.99
   7  -4  -9    3.80    2.93
  -7  -5  -9   -0.32    2.91
  -7   5   9    4.56    3.74
  -7  -5  -9   -5.89    1.82
   7   5   9   -1.56    2.70
   7   5   9   -7.37    3.06
   7  -5  -9   -3.98    2.79
   7  -5  -9    5.05    3.63
  -7  -6  -9    8.05    3.83
  -7   6   9    4.48    3.86
  -7  -6  -9    1.23    2.78
   7  -6  -9    2.23    3.36
   7   6   9    8.92    3.58
   7  -6  -9    8.48    3.65
   7   6   9   -0.67    3.56
  -7  -7  -9    3.87    3.88
  -7  -7  -9   -1.41    2.87
  -7   7   9   10.15    4.80
   7  -7  -9    7.63    3.56
   7  -7  -9    4.35    3.88
   7   7   9    7.67    4.34
   7   0  10   -0.43    2.27
   7   0 -10    0.54    2.92
  -7   0  10    0.43    1.54
  -7   0 -10    1.67    2.47
   7   0 -10    1.12    2.73
  -7   0 -10    0.94    1.76
   7  -1  10    3.52    2.61
  -7  -1 -10    6.35    2.39
  -7  -1 -10    8.26    3.06
  -7   1  10    1.38    2.33
   7   1 -10    9.23    3.30
   7   1  10    5.06    2.48
   7  -1 -10    4.60    3.11
   7  -1 -10   12.10    3.81
  -7   1 -10    4.01    1.76
  -7   1 -10    9.61    2.98
  -7   2  10    6.93    2.74
  -7  -2 -10   -1.32    2.26
   7   2 -10    1.38    2.86
  -7  -2 -10    3.56    2.15
   7  -2  10    5.16    2.55
   7  -2 -10    1.65    2.95
   7  -2 -10   -2.16    2.00
   7   2  10    3.76    2.37
  -7  -3 -10   -1.85    2.21
   7  -3  10    3.51    2.61
   7   3 -10    0.99    2.45
  -7   3  10    3.58    3.07
  -7  -3 -10    2.43    2.78
   7  -3 -10    2.23    3.07
   7  -3 -10    4.03    3.01
   7   3  10    5.01    3.24
  -7  -4 -10    4.07    3.10
   7   4 -10    2.08    2.78
  -7   4  10   -2.13    2.71
  -7  -4 -10    5.42    2.75
   7  -4 -10    7.37    3.75
   7   4  10   10.36    3.69
   7  -4 -10    4.30    3.18
   7   4  10   -1.23    3.62
  -7  -5 -10    5.08    3.11
  -7  -5 -10    1.89    3.03
  -7   5  10   -1.36    3.19
   7   5  10    2.28    3.13
   7  -5 -10   -1.43    3.02
   7  -5 -10    3.97    3.34
   7   5  10   -3.62    2.84
  -7   6  10    8.43    4.39
  -7  -6 -10    2.70    3.13
  -7  -6 -10    7.34    3.90
   7   6  10    2.71    4.06
   7  -6 -10    4.78    3.77
   7  -6 -10    8.89    4.11
   7   6  10    8.00    3.98
  -7   7  10    6.34    4.37
  -7  -7 -10    2.48    3.75
  -7  -7 -10    0.99    3.41
   7  -7 -10   -2.39    2.65
   7  -7 -10    2.07    3.84
   7   7  10   -0.44    2.74
  -7   0 -11    4.95    2.92
  -7   0 -11    4.20    2.10
   7   0 -11    3.25    3.24
   7   0  11    1.65    2.52
  -7   0  11    3.43    1.94
   7   0 -11    0.98    3.04
   7   1 -11   10.44    3.51
  -7   1  11    3.30    2.43
   7  -1  11    3.06    2.63
  -7  -1 -11    8.83    3.28
  -7  -1 -11    4.60    2.39
   7   1  11    2.60    2.85
   7  -1 -11    5.83    3.08
  -7   1 -11    5.14    1.89
   7  -1 -11    8.90    3.74
   7  -2  11    8.32    3.05
   7   2 -11   12.18    3.61
  -7   2  11   19.39    3.68
  -7  -2 -11   13.09    3.57
  -7  -2 -11   14.65    3.60
   7   2  11    9.60    3.51
   7  -2 -11   13.57    4.06
   7  -2 -11   18.94    4.57
  -7  -3 -11    6.08    3.21
  -7   3  11    0.11    2.78
  -7  -3 -11   -1.11    2.36
   7   3 -11    3.42    2.79
   7   3  11    8.88    3.08
   7  -3 -11    4.84    3.60
   7  -3 -11   10.69    3.72
  -7   4  11    7.82    3.67
  -7  -4 -11    1.12    2.84
  -7  -4 -11    0.86    2.50
   7   4  11    1.13    3.22
   7  -4 -11    1.99    3.62
   7  -4 -11    6.13    3.37
   7   4  11   -3.78    3.63
  -7  -5 -11   -3.62    2.91
  -7   5  11    2.79    3.51
  -7  -5 -11    7.15    3.46
   7   5  11   -4.31    3.45
   7  -5 -11   -3.80    3.12
   7  -5 -11    4.33    3.23
   7   5  11    4.30    3.67
  -7  -6 -11    4.93    3.84
  -7  -6 -11    3.60    3.13
  -7   6  11   10.11    4.57
   7   6  11    1.17    3.50
   7  -6 -11    1.73    3.54
   7  -6 -11    0.28    3.82
   7   6  11    1.85    4.16
   7   0 -12   -0.30    3.32
   7   0 -12    2.73    3.46
  -7   0 -12    3.17    2.07
   7   0  12    0.87    2.57
   7  -1  12   -0.30    2.47
   7   1 -12    0.45    3.12
  -7  -1 -12    4.08    2.48
  -7   1  12    3.95    2.60
  -7  -1 -12    4.15    2.67
   7  -1 -12   -4.11    3.09
  -7   1 -12    0.45    1.83
   7  -1 -12   -3.39    2.89
   7   1  12    3.02    2.89
  -7  -2 -12    2.89    2.99
  -7  -2 -12    0.44    2.72
  -7   2  12    4.25    3.11
   7   2 -12    3.97    3.23
   7  -2 -12    0.24    3.42
   7   2  12    0.73    3.09
   7  -2 -12    2.34    3.24
   7   3 -12    2.45    2.86
  -7   3  12   10.50    3.73
  -7  -3 -12    3.18    2.73
  -7  -3 -12    2.74    3.28
   7   3  12   -0.18    3.01
   7  -3 -12   -1.41    3.18
   7  -3 -12    3.10    3.41
  -7   4  12    5.89    3.57
  -7  -4 -12    3.38    3.15
  -7  -4 -12    3.15    3.15
   7   4  12    8.81    3.77
   7  -4 -12   -0.25    3.73
   7   4  12    2.23    4.32
   7  -4 -12    0.02    2.98
  -7  -5 -12    2.49    3.37
  -7  -5 -12   -3.16    2.63
  -7   5  12    2.64    3.74
   7  -5 -12    2.20    4.14
   7   5  12   -9.42    3.78
   7  -5 -12   -1.99    3.49
   7   5  12   -0.87    3.50
  -7   6  12    8.34    4.38
  -7  -6 -12    5.94    3.59
  -7  -6 -12   -1.14    3.35
   7  -6 -12    2.49    3.88
   7   6  12    7.70    4.11
   7  -6 -12    3.63    3.76
   7   6  12   -6.25    3.81
   7   0  13    3.58    2.89
  -7   0 -13    0.20    2.03
   7   0 -13   -1.43    3.46
   7   0 -13    4.10    3.89
  -7  -1 -13    8.93    3.38
   7   1 -13    5.15    3.56
  -7  -1 -13    1.90    2.52
   7  -1 -13    0.95    3.63
   7  -1 -13    3.93    3.79
   7   1  13    6.11    3.46
  -7  -2 -13    2.79    2.99
  -7   2  13   -1.49    2.29
  -7  -2 -13   -0.16    2.37
   7   2 -13    2.22    3.22
   7   2  13    1.11    2.90
   7  -2 -13   -0.72    2.37
   7  -2 -13   -0.58    3.33
   7   3 -13    2.84    3.09
  -7  -3 -13   -0.29    3.24
  -7   3  13    5.64    3.20
  -7  -3 -13    2.27    2.77
   7  -3 -13    0.71    3.64
   7   3  13   -4.66    4.17
   7   3  13    1.66    3.23
   7  -3 -13    1.74    3.53
  -7   4  13    6.89    3.85
  -7  -4 -13    1.00    3.26
  -7  -4 -13    3.63    3.51
   7   4  13    1.43    3.87
   7   4  13   -4.07    4.05
   7  -4 -13   -0.76    3.10
   7  -4 -13   -0.91    3.64
  -7   5  13    3.26    3.50
  -7  -5 -13    1.23    3.63
  -7  -5 -13   -3.77    3.13
   7  -5 -13   -0.37    3.33
   7  -5 -13   -3.14    4.24
   7   5  13   -3.12    3.32
  -7   0 -14   -3.43    1.87
   7   0 -14    0.92    3.62
   7   0 -14   -3.00    2.84
   7   1 -14    4.88    4.01
  -7  -1 -14    1.24    2.75
   7  -1 -14    7.07    4.03
   7  -1 -14   -6.68    3.09
  -7   1 -14    3.39    3.21
  -7  -2 -14    5.40    3.43
  -7  -2 -14    3.69    3.20
   7   2 -14    1.79    3.51
   7  -2 -14    0.73    3.51
   7  -2 -14   -3.22    3.31
  -7  -3 -14    6.53    3.31
  -7  -3 -14    2.41    3.68
  -7   3  14    1.68    2.99
   7  -3 -14    0.41    3.82
   7   3  14   -4.70    4.19
   7  -3 -14   -5.20    3.73
  -7   4  14    1.73    3.35
  -7  -4 -14   -0.45    3.23
  -7  -4 -14   -1.67    3.68
  -7  -4 -14    1.71    3.23
   7  -4 -14   -2.14    3.52
   7  -4 -14    8.07    4.22
   7   4  14   -8.71    4.29
   7   0 -15    0.47    4.12
  -7   0 -15    0.20    3.56
   7   0 -15   -3.07    3.56
   7   1 -15    4.68    4.13
  -7  -1 -15    2.42    3.02
  -7  -1 -15   -0.34    3.56
   7  -1 -15    5.37    4.47
   7  -1 -15   -0.41    3.75
  -7   1 -15    4.81    4.11
  -7  -2 -15   -1.97    2.56
   7   2 -15    4.95    4.01
  -7  -2 -15   -1.11    3.97
   7  -2 -15    5.80    4.11
   7  -2 -15   -1.03    4.16
  -7  -3 -15   -0.45    3.21
  -7  -3 -15   -3.84    2.86
  -7  -3 -15    4.51    3.43
   7  -3 -15    0.23    3.57
   7  -3 -15    1.52    4.49
   7   3  15  -15.02    3.81
  -7   0 -16    1.19    4.00
   7   0 -16   -2.73    3.63
   7   0 -16   -1.49    3.77
  -7  -1 -16    7.13    4.54
   7   1 -16    2.67    4.06
   7  -1 -16    2.77    4.42
   7  -1 -16    2.85    4.15
  -7  -2 -16    2.55    3.32
  -7  -2 -16    4.37    4.24
   7  -2 -16    5.77    4.26
   7  -2 -16   -9.05    4.11
   7   2  16   -4.14    5.32
   8   0   0   26.93    3.15
  -8   0   0   31.84    2.66
   8  -1   0   14.83    2.45
  -8   1   0   17.11    1.90
   8   1   0   14.55    2.50
   8  -2   0   -0.88    1.26
  -8   2   0    0.90    0.87
   8   2   0    0.40    1.61
   8   3   0    4.38    1.73
  -8   3   0    3.30    1.03
   8  -3   0    5.36    1.87
   8  -3   0    5.66    1.32
   8   4   0   -0.26    2.25
  -8   4   0    3.50    1.36
   8   4   0    8.03    2.62
   8  -4   0    7.24    1.54
   8  -4   0    3.37    1.88
   8   5   0    0.77    2.21
   8  -5   0    2.98    1.90
   8   5   0    3.35    2.24
   8  -5   0    2.52    1.70
   8  -6   0   14.28    2.38
   8   6   0   17.42    3.52
   8  -6   0   12.73    2.69
   8   6   0   14.15    3.34
  -8  -6   0   12.01    3.64
  -8  -7   0    0.70    3.03
   8   7   0    2.76    2.66
  -8  -8   0    0.64    3.24
   8   8   0    1.90    3.25
   8   0   1    4.28    1.87
   8   0  -1    6.50    1.76
  -8   0   1    5.01    1.40
   8  -1   1   51.37    4.10
  -8   1   1   42.30    3.42
   8   1  -1   42.97    4.01
  -8   1  -1   46.73    3.09
   8   1   1   46.47    4.14
   8  -1  -1   39.08    3.81
   8  -2   1    9.59    2.10
  -8   2   1    9.80    1.67
   8   2  -1    9.46    2.35
  -8   2  -1    5.71    1.01
   8  -2  -1    5.82    1.85
   8  -2  -1    7.62    1.58
   8   2   1    4.67    2.02
   8   3  -1   14.94    2.77
   8  -3   1   16.70    1.73
  -8   3   1   15.84    1.98
   8  -3   1   19.91    2.52
  -8   3  -1   15.17    1.73
   8  -3  -1   13.50    2.55
   8   3   1   15.44    2.96
   8  -3  -1   17.45    2.38
   8  -4   1   35.24    3.53
   8   4  -1   46.53    4.39
   8  -4   1   37.98    3.11
  -8  -4  -1   37.77    4.40
  -8   4   1   34.42    3.21
   8   4  -1   35.53    4.04
   8  -4  -1   34.58    3.62
   8   4   1   47.08    4.56
   8   4   1   30.08    4.55
   8  -4  -1   39.35    3.62
   8  -5   1   63.73    4.70
   8   5  -1   64.14    5.52
  -8  -5  -1   57.45    5.85
   8  -5   1   60.73    4.63
   8   5  -1   60.83    5.18
  -8   5   1   55.88    6.00
   8  -5  -1   53.38    4.70
   8  -5  -1   67.09    5.19
   8   5   1   64.74    6.02
   8   5   1   58.87    5.54
   8  -6   1    9.71    2.26
   8   6  -1   13.91    3.00
   8   6  -1    9.83    3.07
   8  -6   1   12.06    2.22
  -8   6   1   16.50    4.65
  -8  -6  -1    8.99    3.33
   8   6   1   10.34    3.12
   8  -6  -1   12.15    2.51
   8   6   1   10.47    3.17
   8  -6  -1   11.54    2.73
   8   7  -1    8.78    2.92
  -8  -7  -1   17.34    4.31
  -8   7   1   -1.97    3.25
   8  -7  -1   10.17    2.13
   8   7   1   12.98    3.44
  -8  -7   1    7.38    3.47
   8  -7  -1   12.60    3.04
  -8   8   1    4.50    4.57
  -8  -8  -1    2.34    2.96
  -8  -8   1    6.04    3.72
   8   8   1   -2.70    2.67
   8   0  -2   52.22    4.53
   8   0  -2   64.16    4.51
  -8   0   2   61.16    4.37
   8   0   2   46.79    4.27
  -8   1   2    0.27    1.11
   8   1  -2   -2.05    1.35
   8  -1   2    0.79    1.32
   8  -1  -2    1.81    1.53
   8   1   2    0.19    1.20
  -8   1  -2    0.07    0.57
  -8   2   2   32.69    3.08
  -8  -2  -2   27.22    3.28
   8   2  -2   37.29    3.89
   8  -2   2   31.10    3.32
   8   2   2   37.03    3.99
   8  -2  -2   40.13    3.46
   8  -2  -2   27.13    3.40
   8  -3   2    2.03    1.66
  -8   3   2    2.11    1.19
   8   3  -2    2.41    1.81
  -8  -3  -2    0.72    1.82
   8   3   2    2.89    2.05
  -8   3  -2    1.12    1.30
   8  -3  -2   -0.67    1.54
   8  -3  -2    2.19    1.43
  -8   4   2    3.33    2.84
   8   4  -2    1.67    1.97
   8  -4   2    2.40    1.71
  -8  -4  -2    3.55    2.23
   8  -4   2    3.34    1.02
   8   4  -2    1.83    1.74
   8   4   2   -0.03    2.10
   8   4   2    1.92    2.58
   8  -4  -2    0.09    1.80
   8  -4  -2    4.44    1.82
  -8  -5  -2    7.80    2.92
   8  -5   2    5.22    1.49
   8   5  -2   11.18    2.41
   8  -5   2    8.80    2.16
  -8   5   2    4.17    3.37
   8   5  -2    8.53    2.90
   8  -5  -2    8.41    2.41
   8   5   2    8.67    3.04
   8   5   2    5.11    3.00
   8  -5  -2    4.73    2.15
   8  -6   2    4.82    1.69
  -8  -6  -2   -0.01    2.37
   8   6  -2    0.39    1.84
  -8   6   2    2.37    2.70
   8   6   2   -3.01    2.29
   8  -6  -2    2.54    1.82
   8  -6  -2   -0.37    2.01
   8   6   2    4.39    2.73
  -8   7   2    0.50    2.56
  -8  -7  -2   -5.54    2.72
   8  -7  -2    0.18    1.83
   8   7   2   -0.06    2.32
   8  -7  -2   -0.92    2.45
  -8  -7   2   -3.21    2.41
  -8   8   2    3.19    3.81
  -8  -8  -2   -2.57    3.19
  -8  -8   2    1.62    3.56
   8   8   2    6.17    3.38
   8   0  -3    3.69    1.61
   8   0   3    2.41    1.71
   8   0  -3    3.46    1.76
  -8   0  -3    1.70    0.97
   8   1  -3   59.66    4.16
  -8  -1  -3   56.42    4.13
   8  -1   3   51.03    4.45
   8   1  -3   62.17    4.88
  -8   1  -3   51.79    3.04
  -8   1  -3   55.96    3.33
   8  -1  -3   54.47    4.69
   8   1   3   49.42    4.72
   8  -1  -3   49.57    4.39
  -8  -2  -3    2.82    1.70
   8  -2   3    2.11    1.65
   8   2  -3    4.77    1.93
  -8   2  -3    1.36    1.48
   8  -2  -3    1.36    1.47
   8   2   3   -0.68    1.93
   8  -2  -3    2.70    1.83
   8   3  -3    2.63    1.91
   8  -3   3    1.53    1.56
  -8   3   3    3.25    2.44
  -8  -3  -3    0.00    1.63
  -8   3  -3    0.07    1.29
   8   3   3   -1.97    1.31
   8  -3  -3   -1.12    1.32
   8  -3  -3   -1.53    1.52
  -8   4   3   -1.99    2.23
   8  -4   3    2.16    1.77
   8  -4   3    1.30    0.64
  -8  -4  -3    4.93    2.34
   8   4  -3    1.34    1.49
   8   4  -3   -0.37    1.69
   8  -4  -3    0.72    1.78
   8  -4  -3    3.47    1.92
   8   4   3   -2.49    2.03
   8   5  -3    2.58    1.76
   8  -5   3    0.56    1.68
  -8  -5  -3    2.55    2.52
   8   5  -3    1.46    2.11
  -8   5   3    3.86    2.81
   8  -5   3    3.07    1.74
   8  -5  -3   -2.82    1.83
   8  -5  -3    3.10    2.08
   8   5   3    0.50    2.27
   8   5   3    1.85    2.88
  -8  -6  -3   -4.31    2.32
  -8   6   3    4.39    3.72
   8   6  -3    2.12    1.82
   8  -6   3    6.28    1.63
   8  -6  -3    2.22    2.36
   8  -6  -3    3.43    2.16
   8   6   3    5.24    2.70
   8   6   3    3.27    3.04
  -8   7   3    5.19    4.06
  -8  -7  -3    6.85    3.54
   8   7   3   -3.42    2.73
   8  -7  -3   -1.25    2.54
   8  -7  -3    1.67    1.92
  -8   8   3    4.89    4.18
  -8  -8  -3    5.14    3.70
   8   8   3   -2.18    2.82
   8  -8  -3   -3.91    5.34
  -8  -8   3    2.39    3.30
   8   0  -4   42.06    3.46
   8   0  -4   35.71    3.87
   8   0   4   40.19    3.87
  -8   0  -4   41.05    3.09
  -8  -1  -4    1.60    1.33
   8  -1   4    3.98    2.06
   8   1  -4    3.30    1.33
   8   1  -4    5.87    2.30
   8   1   4    4.10    2.32
   8  -1  -4    5.71    2.24
   8  -1  -4    0.52    1.51
  -8   1  -4    5.19    2.03
   8   2  -4    2.73    1.60
   8  -2   4    2.98    1.80
   8   2  -4    4.07    1.27
  -8   2   4    3.07    2.09
  -8  -2  -4    2.27    1.53
   8  -2  -4    2.87    1.47
  -8   2  -4    2.37    1.66
   8   2   4    5.50    2.34
   8  -2  -4    1.86    1.62
   8  -3   4    2.53    1.84
  -8  -3  -4    1.69    1.99
   8   3  -4    0.26    1.21
   8   3  -4   -0.54    1.71
  -8   3   4   -0.47    2.33
   8  -3  -4    4.28    2.08
   8  -3  -4    1.34    1.70
  -8   3  -4   -0.30    1.22
   8   3   4    1.16    2.20
  -8   4   4    0.02    2.72
   8   4  -4   -0.33    1.06
  -8  -4  -4    0.40    1.88
   8  -4   4    2.27    1.77
   8   4  -4    1.33    2.16
   8   4   4    0.62    2.14
   8  -4  -4    1.19    1.67
   8  -4  -4    0.71    2.17
  -8  -5  -4    1.04    2.43
   8  -5   4    6.01    1.95
   8   5  -4    1.00    1.91
   8   5  -4    1.75    1.44
  -8   5   4    0.50    3.40
   8   5   4    4.49    3.41
   8  -5  -4    3.11    2.17
   8   5   4   -3.07    2.17
   8  -5  -4    6.91    2.69
  -8   6   4    1.01    3.69
   8  -6   4    0.48    1.32
  -8  -6  -4    3.24    3.03
   8   6   4   -3.21    2.66
   8  -6  -4    2.54    2.23
   8  -6  -4   -0.07    2.52
   8   6   4    0.51    2.37
  -8  -7  -4    2.95    3.31
  -8   7   4    1.61    3.92
   8   7   4    4.71    3.34
   8  -7  -4   -4.76    2.56
   8  -7  -4    4.44    2.30
  -8   8   4    1.40    3.35
  -8  -8  -4    2.89    3.59
   8  -8  -4    2.39    2.96
   8   8   4    1.56    3.23
   8   0  -5   14.57    2.15
   8   0   5   10.26    2.51
   8   0  -5    5.55    2.32
  -8   0  -5   10.72    1.80
  -8   0  -5   12.46    2.85
   8   1  -5   15.04    2.03
  -8  -1  -5   14.73    2.91
  -8  -1  -5   14.78    2.50
   8   1  -5   15.93    3.17
   8  -1   5   17.79    2.90
  -8   1  -5   13.42    2.86
   8  -1  -5   12.27    2.91
   8   1   5   23.05    3.37
   8  -1  -5   12.91    2.75
  -8   2   5   11.83    3.00
   8  -2   5   10.83    2.61
   8   2  -5   13.54    2.98
  -8  -2  -5   10.02    2.31
   8   2  -5    9.89    1.49
   8   2   5    7.45    2.68
   8  -2  -5   11.17    2.59
   8  -2  -5   12.75    2.92
  -8   2  -5   13.58    2.61
   8   3  -5    2.23    2.00
  -8   3   5   -0.46    2.39
   8  -3   5   -0.43    1.72
  -8  -3  -5   -0.34    1.76
   8   3  -5    2.62    0.76
   8   3   5    5.54    2.41
  -8   3  -5    1.44    1.42
   8  -3  -5    1.11    1.94
   8  -3  -5    2.15    1.92
   8  -4   5    5.17    2.05
  -8  -4  -5    0.75    2.48
  -8   4   5    0.93    2.93
   8   4  -5    1.63    2.12
   8  -4  -5    3.22    2.37
   8  -4  -5    0.91    2.08
   8   4   5   -2.02    2.13
  -8  -5  -5    2.97    2.68
  -8   5   5    3.91    3.67
   8  -5   5    6.75    2.00
   8   5  -5    7.08    2.56
   8  -5  -5    6.82    2.97
   8  -5  -5    6.98    2.78
   8   5   5    4.68    2.89
   8   5   5    3.73    3.57
  -8   6   5    6.46    4.32
   8  -6   5   10.48    1.85
  -8  -6  -5    4.68    3.48
   8  -6  -5    7.64    2.66
   8   6   5    5.78    3.57
   8   6   5    6.44    3.08
   8  -6  -5    9.02    3.36
  -8   7   5    1.40    3.88
  -8  -7  -5   -1.44    2.94
  -8  -7  -5   -0.47    2.75
   8  -7  -5   -2.00    2.50
   8   7   5    4.65    3.51
   8  -7  -5   -0.83    2.12
  -8   8   5    4.15    4.27
  -8  -8  -5   -0.23    3.59
  -8  -8  -5   -2.08    2.93
   8   8   5    3.07    3.76
   8  -8  -5   -0.63    2.25
   8  -8  -5    0.29    3.21
  -8   0  -6   13.48    2.94
   8   0  -6   17.68    2.42
   8   0   6   14.64    3.04
   8   0  -6   10.30    2.88
  -8   0  -6   12.60    2.09
   8   1  -6    4.70    2.34
  -8  -1  -6    7.28    1.95
   8  -1   6   10.08    2.53
   8   1  -6    6.43    1.52
  -8   1   6   10.99    2.68
  -8  -1  -6    7.90    2.56
   8  -1  -6   10.13    2.64
  -8   1  -6   10.10    2.57
   8   1   6    2.09    2.22
  -8   1  -6    8.53    1.24
   8  -1  -6    4.85    2.49
  -8  -2  -6    5.63    2.02
   8   2  -6    9.94    2.84
   8  -2   6   10.92    2.60
   8   2  -6   10.12    1.40
  -8  -2  -6    6.41    2.37
  -8   2   6   12.19    3.02
  -8   2  -6    9.88    2.34
   8  -2  -6   14.64    3.16
   8   2   6    7.94    2.85
   8  -2  -6   14.20    3.06
  -8  -3  -6    4.39    2.33
   8  -3   6    4.74    2.16
  -8  -3  -6    4.48    2.27
  -8   3   6    9.35    3.27
   8   3  -6    5.11    2.52
   8  -3  -6    3.75    2.30
   8   3   6    6.73    2.75
   8  -3  -6    7.23    2.95
  -8   4   6    3.07    3.23
  -8  -4  -6    1.55    2.49
   8   4  -6    1.12    2.39
   8  -4   6    5.60    2.22
  -8  -4  -6    5.10    2.68
   8  -4  -6    6.36    2.76
   8   4   6    8.28    2.75
   8  -4  -6    6.23    2.62
  -8  -5  -6    2.94    2.93
  -8  -5  -6    6.32    2.79
  -8   5   6    7.67    3.82
   8   5  -6    4.96    2.58
   8  -5   6    9.01    2.25
   8  -5  -6   12.24    3.45
   8  -5  -6    8.36    2.80
   8   5   6    9.33    3.32
   8   5   6    2.63    3.63
  -8  -6  -6    3.34    2.69
  -8  -6  -6    1.52    2.91
  -8   6   6    3.61    3.56
   8  -6  -6    2.96    2.60
   8   6   6    5.13    3.76
   8   6   6    3.65    2.93
   8  -6  -6    1.51    2.73
  -8  -7  -6    0.44    2.53
  -8  -7  -6    5.39    3.39
  -8   7   6   -0.78    3.90
   8   7   6    2.64    3.22
   8  -7  -6   -2.58    2.68
   8  -7  -6    2.06    2.51
  -8   8   6    6.72    4.91
  -8  -8  -6   -2.84    3.59
  -8  -8  -6    1.03    2.99
   8  -8  -6    1.41    2.50
   8   8   6    4.60    3.84
   8  -8  -6   -5.01    2.89
   8   0  -7    1.76    2.19
  -8   0  -7    3.12    2.45
   8   0   7    2.34    1.71
   8   0  -7    3.60    1.68
   8   0  -7    0.18    2.15
  -8   0  -7    5.03    1.48
   8   1  -7   -0.08    2.12
  -8  -1  -7    2.17    2.11
  -8   1   7    1.09    2.00
   8  -1   7   -0.85    1.80
   8   1  -7    0.03    1.17
  -8  -1  -7    1.69    1.60
   8  -1  -7   -1.80    1.97
   8  -1  -7    0.60    1.66
  -8   1  -7    1.93    0.88
  -8   1  -7   -0.90    1.92
   8   1   7    1.17    1.58
  -8  -2  -7    4.57    2.51
   8  -2   7    4.18    2.15
  -8  -2  -7    5.35    2.26
   8   2  -7    3.68    2.41
  -8   2   7    3.92    2.39
   8  -2  -7    5.99    2.60
  -8   2  -7    6.59    2.16
   8  -2  -7   10.45    3.03
   8   2   7    5.63    2.66
  -8  -3  -7    0.00    2.03
   8  -3   7   -2.36    1.54
  -8  -3  -7   -3.62    1.80
  -8   3   7   -0.36    2.54
   8   3  -7   -2.75    1.93
   8   3   7    0.34    1.83
   8  -3  -7    0.84    2.40
   8  -3  -7    2.68    2.47
  -8  -4  -7   -2.86    1.94
   8  -4   7   -0.16    1.99
  -8  -4  -7   -0.45    2.11
   8   4  -7   -1.91    2.18
  -8   4   7    5.63    3.63
   8   4   7   -1.71    2.26
   8  -4  -7   -2.80    2.25
   8  -4  -7    4.14    2.56
  -8  -5  -7    4.00    2.76
  -8  -5  -7    0.43    3.07
   8  -5   7    0.82    1.85
  -8   5   7    8.27    3.80
   8   5  -7    4.45    3.14
   8   5   7   -3.23    3.21
   8  -5  -7    1.54    2.64
   8  -5  -7    0.02    2.31
   8   5   7   -2.07    2.60
  -8  -6  -7    7.01    3.37
  -8  -6  -7    7.90    3.68
  -8   6   7   10.13    4.44
   8  -6  -7    6.98    3.36
   8   6   7    4.28    4.00
   8   6   7    8.93    3.99
   8  -6  -7   12.01    3.24
  -8  -7  -7   -1.26    2.52
  -8  -7  -7   -4.09    2.56
  -8   7   7    4.44    4.26
   8  -7  -7   -2.90    2.98
   8  -7  -7   -2.11    2.57
   8   7   7    7.89    4.36
  -8  -8  -7    2.59    3.23
  -8   8   7    8.77    5.13
  -8  -8  -7    2.76    3.90
   8   8   7    7.79    4.43
   8  -8  -7   -1.24    2.36
   8  -8  -7   -1.63    3.53
   8   0  -8   21.34    4.08
   8   0   8    9.83    1.85
  -8   0  -8   17.18    2.43
   8   0   8   15.38    3.28
   8   0  -8   15.33    3.44
  -8   0  -8   17.43    3.43
   8   0  -8   11.57    2.45
   8  -1   8    3.88    1.35
   8  -1   8    2.86    2.27
  -8   1   8    5.36    2.32
   8   1  -8    5.49    2.78
  -8  -1  -8    4.14    1.87
   8   1  -8    2.45    1.46
  -8  -1  -8    2.46    2.43
   8  -1  -8    1.68    2.44
  -8   1  -8    0.17    1.97
  -8   1  -8    1.65    1.11
   8   1   8    7.23    2.68
   8  -1  -8    0.84    2.60
  -8  -2  -8    2.42    2.26
  -8   2   8    3.17    2.79
   8  -2   8    1.73    2.21
   8   2  -8    1.70    2.43
  -8  -2  -8    4.81    2.19
   8   2   8    6.76    3.02
   8  -2  -8    7.04    2.93
   8  -2  -8    4.85    2.88
  -8   2  -8    2.48    1.95
  -8  -3  -8    2.38    2.39
   8  -3   8    2.28    2.31
   8   3  -8   -0.85    2.33
  -8   3   8    2.44    2.82
  -8  -3  -8   -0.33    2.06
   8  -3  -8    1.58    2.56
   8  -3  -8    1.55    2.60
   8   3   8   -0.50    2.54
   8  -4   8   11.60    2.92
  -8  -4  -8   11.23    3.20
   8   4  -8    9.41    3.06
  -8   4   8    5.90    3.55
  -8  -4  -8   10.92    3.33
   8   4   8   16.12    3.87
   8   4   8   12.43    4.46
   8  -4  -8   14.95    3.60
   8  -4  -8   13.97    3.87
  -8  -5  -8   -0.20    2.78
  -8   5   8    4.50    3.70
  -8  -5  -8   11.37    3.60
   8  -5  -8    4.98    3.20
   8   5   8    1.11    2.86
   8   5   8   11.37    4.67
   8  -5  -8    9.26    3.48
  -8   6   8    4.63    3.94
  -8  -6  -8   -0.37    2.78
  -8  -6  -8    3.12    3.03
   8   6   8    4.52    4.06
   8  -6  -8    2.11    3.21
   8  -6  -8    2.18    2.72
   8   6   8    6.26    3.47
  -8  -7  -8    0.40    3.07
  -8  -7  -8    5.58    3.64
  -8   7   8   13.37    4.34
   8  -7  -8    5.58    3.80
   8  -7  -8    3.37    3.12
   8   7   8    4.11    3.95
  -8   0  -9    1.92    2.40
   8   0   9    2.44    2.53
  -8   0  -9   10.30    2.04
   8   0  -9    8.51    3.42
   8   0  -9    9.86    3.51
  -8   0   9    9.93    2.20
   8   1  -9   37.03    4.82
  -8  -1  -9   30.75    3.85
   8  -1   9   34.34    4.43
  -8  -1  -9   30.19    4.56
  -8   1   9   40.12    4.18
  -8   1  -9   37.76    4.26
   8  -1  -9   34.98    4.57
   8   1   9   35.29    4.74
  -8   1  -9   32.89    3.21
   8  -1  -9   36.77    5.01
  -8   2   9    4.25    2.58
  -8  -2  -9   -0.53    2.34
   8   2  -9    6.49    2.90
   8  -2   9    5.94    2.63
  -8  -2  -9    1.97    2.09
   8   2   9    1.98    2.79
   8  -2  -9    0.81    2.67
   8  -2  -9    8.31    3.18
  -8   3   9    8.42    3.34
   8   3  -9    7.64    3.04
  -8  -3  -9    6.43    3.02
   8  -3   9    8.82    2.72
  -8  -3  -9    9.13    2.87
   8  -3  -9   12.54    3.56
   8   3   9   15.13    3.92
   8  -3  -9   12.71    3.74
  -8  -4  -9   -2.60    2.31
   8  -4   9    0.17    2.24
   8   4  -9   -2.09    2.11
  -8   4   9    3.45    3.56
  -8  -4  -9    1.50    2.57
   8   4   9   -1.47    3.76
   8   4   9    1.76    3.10
   8  -4  -9    1.08    3.06
   8  -4  -9    3.99    2.91
  -8   5   9    0.27    3.27
  -8  -5  -9   -2.07    2.71
  -8  -5  -9   -1.42    2.75
   8  -5  -9    5.82    3.33
   8  -5  -9    4.64    3.10
   8   5   9   -6.04    3.31
   8   5   9    0.08    3.08
  -8  -6  -9   -1.47    3.06
  -8  -6  -9    2.04    3.62
  -8   6   9    7.08    4.29
   8  -6  -9    4.30    3.46
   8   6   9   -2.76    3.00
   8   6   9   -4.42    3.24
   8  -6  -9    0.19    3.39
  -8  -7  -9   -1.01    3.27
  -8  -7  -9    3.82    3.48
  -8   7   9    5.40    4.33
   8  -7  -9   -1.29    3.64
   8  -7  -9    0.75    2.87
   8   7   9    0.70    3.86
  -8   0 -10   16.93    3.85
  -8   0 -10   19.73    2.86
   8   0 -10   19.75    4.55
   8   0  10   16.97    3.78
   8   0 -10   23.24    4.67
  -8   0  10   18.93    2.83
  -8   1  10   10.21    2.91
  -8  -1 -10    7.63    2.89
   8  -1  10   11.13    3.28
  -8  -1 -10    6.94    2.34
   8   1 -10   22.53    4.46
  -8   1 -10    7.34    2.80
   8  -1 -10    6.66    3.36
   8   1  10   10.50    3.37
  -8   1 -10    8.73    1.97
   8  -1 -10   12.15    3.36
  -8   2  10   12.75    3.25
   8  -2  10   14.19    3.74
   8   2 -10   15.13    3.30
  -8  -2 -10    9.24    3.30
  -8  -2 -10   10.52    3.01
   8  -2 -10   22.04    4.55
   8  -2 -10   20.74    4.52
   8   2  10   10.84    3.59
   8   3 -10    4.94    2.93
  -8  -3 -10   -2.08    2.43
   8  -3  10   -0.72    2.32
  -8  -3 -10    1.39    2.81
  -8   3  10    4.80    3.09
   8  -3 -10    1.45    2.54
   8   3  10    4.05    2.59
   8  -3 -10    2.36    3.13
  -8  -4 -10   -0.83    2.86
  -8  -4 -10   -1.86    2.19
  -8   4  10    7.86    3.68
   8   4 -10    2.27    2.45
   8  -4 -10    0.10    2.83
   8   4  10   -3.52    2.75
   8  -4 -10    8.30    3.75
   8   4  10   -4.15    3.56
  -8   5  10    6.08    4.02
  -8  -5 -10   -0.34    2.96
  -8  -5 -10   -0.28    2.62
   8  -5 -10    7.13    3.56
   8   5  10    2.96    3.45
   8  -5 -10    3.40    3.81
   8   5  10   -6.73    3.32
  -8  -6 -10    4.99    3.67
  -8   6  10    6.81    4.14
  -8  -6 -10    0.36    3.72
   8  -6 -10    2.55    3.71
   8   6  10   -1.92    3.44
   8   6  10    3.01    4.37
   8  -6 -10    4.19    3.46
   8   0  11    3.80    2.80
  -8   0 -11    2.94    2.71
   8   0 -11    8.80    3.68
   8   0 -11    3.98    3.34
  -8   0 -11    2.12    1.84
  -8   1  11   14.03    3.07
  -8  -1 -11   11.18    2.74
   8   1 -11   11.68    3.94
   8  -1  11   12.98    3.47
  -8  -1 -11   12.14    3.65
   8  -1 -11   14.84    4.51
  -8   1 -11   16.30    3.51
   8  -1 -11    3.30    3.39
   8   1  11   14.55    3.76
  -8   1 -11   11.49    3.30
  -8  -2 -11    1.59    2.56
   8   2 -11    0.76    2.82
  -8  -2 -11    0.69    2.12
   8  -2  11   -2.64    2.58
  -8   2  11   -1.04    2.49
   8  -2 -11   -2.61    2.87
   8   2  11   -0.07    2.82
   8  -2 -11    1.19    3.32
  -8  -3 -11   -0.73    2.48
   8   3 -11    5.32    2.87
  -8   3  11    3.57    3.15
  -8  -3 -11    0.09    2.70
   8  -3  11    1.93    2.85
   8  -3 -11    3.03    3.41
   8  -3 -11   -0.53    3.33
   8   3  11    2.22    3.26
  -8  -4 -11    1.15    3.19
  -8  -4 -11   -1.46    2.44
  -8   4  11    5.98    3.82
   8   4  11   -3.55    2.80
   8   4  11    3.07    4.26
   8  -4 -11    3.33    3.45
   8  -4 -11   -0.82    3.27
  -8  -5 -11    7.24    3.79
  -8   5  11    6.24    4.13
  -8  -5 -11    7.60    3.78
   8   5  11    3.01    4.94
   8  -5 -11    4.28    3.86
   8   5  11    5.76    3.64
   8  -5 -11    1.85    3.64
  -8  -6 -11    1.11    3.94
  -8  -6 -11    2.38    3.56
  -8   6  11    1.87    3.75
   8   6  11    2.40    4.43
   8  -6 -11    0.74    3.83
   8  -6 -11    1.85    3.46
   8   6  11    1.67    3.52
   8   0  12    5.04    3.31
   8   0 -12    8.89    4.10
  -8   0 -12    1.45    1.99
   8   0 -12    8.42    4.05
  -8   0 -12    5.26    3.12
   8   1 -12    9.08    3.87
  -8  -1 -12    3.25    2.38
   8  -1  12    5.80    3.27
  -8  -1 -12    2.77    3.06
   8  -1 -12    6.96    3.96
   8   1  12    0.40    3.00
   8  -1 -12    5.37    3.88
  -8  -2 -12    1.05    2.84
   8   2 -12    1.52    3.09
  -8  -2 -12    0.46    2.74
  -8   2  12    7.23    3.28
   8  -2  12    5.01    3.20
   8  -2 -12   -1.03    3.31
   8   2  12    2.98    3.14
   8  -2 -12    6.43    3.81
   8   3 -12   -0.91    2.71
  -8   3  12    4.95    3.08
  -8  -3 -12    3.90    2.81
  -8  -3 -12    1.30    2.88
   8   3  12   10.58    3.95
   8  -3 -12    0.36    3.51
   8  -3 -12    1.75    2.85
  -8  -4 -12    3.04    3.26
  -8  -4 -12    4.10    3.00
  -8   4  12    4.84    3.25
   8   4  12    8.50    4.02
   8  -4 -12    4.05    3.92
   8   4  12    4.84    4.83
   8  -4 -12    7.11    3.81
  -8  -5 -12    2.51    3.34
  -8   5  12    4.69    3.66
  -8  -5 -12    0.29    3.74
   8   5  12   -0.90    3.57
   8  -5 -12   -3.05    3.33
   8  -5 -12   -6.57    3.45
   8   5  12   -6.44    4.14
   8   0  13   10.71    3.73
   8   0 -13    2.98    3.79
   8   0 -13    5.23    4.07
  -8  -1 -13    7.65    3.45
   8   1 -13   17.73    4.88
  -8  -1 -13    9.28    2.88
   8  -1  13    5.97    3.26
   8  -1 -13    0.01    3.52
   8  -1 -13    9.23    4.37
   8   1  13    1.97    2.99
   8   2 -13    1.52    2.78
  -8  -2 -13    1.55    2.63
  -8  -2 -13    4.57    3.33
   8  -2 -13   -1.53    2.57
   8   2  13   -3.81    3.01
   8  -2 -13    1.91    3.77
  -8  -3 -13   -0.17    3.28
   8   3 -13    5.65    3.25
  -8  -3 -13   -0.77    2.68
  -8   3  13    4.32    3.65
   8  -3 -13    1.29    3.99
   8   3  13   -0.05    2.71
   8  -3 -13   -1.81    3.55
  -8  -4 -13   -2.36    2.98
  -8  -4 -13    0.65    3.01
  -8   4  13    5.09    3.45
   8  -4 -13   -2.17    3.95
   8  -4 -13   -0.21    3.43
   8   4  13    0.03    4.71
   8   4  13    0.23    3.85
  -8   5  13    1.72    3.35
  -8  -5 -13    5.61    3.76
  -8  -5 -13    1.91    3.67
   8   5  13    5.18    4.07
   8  -5 -13    2.17    3.85
   8  -5 -13    1.88    4.08
   8   5  13   -9.96    4.07
   8   0 -14    3.25    3.70
   8   0 -14   -0.98    2.92
   8   1 -14    2.13    3.54
   8  -1 -14   -2.08    3.45
   8   1  14   -0.74    3.12
   8  -1 -14   -2.41    3.57
  -8  -2 -14   -2.19    2.72
  -8  -2 -14    2.63    3.27
   8   2 -14    1.08    3.53
   8  -2 -14   -2.43    3.75
   8  -2 -14    0.73    4.30
   8   2  14   -3.04    2.87
  -8  -3 -14   -3.81    2.61
  -8  -3 -14    0.78    2.76
   8  -3 -14   -1.22    4.04
   8   3  14    1.25    3.62
   8  -3 -14   -1.13    3.88
   8   3  14  -10.95    4.46
  -8   4  14    1.74    3.87
  -8  -4 -14   -0.56    3.11
  -8  -4 -14    0.06    3.45
   8   4  14   -3.46    3.42
   8  -4 -14   -2.58    3.88
   8   4  14    1.04    3.93
   8  -4 -14   -4.63    3.37
   8   0 -15   -0.70    3.98
   8   0 -15   -1.43    3.70
   8   1 -15   -3.75    2.41
   8  -1 -15   -3.84    3.94
   8  -1 -15    4.86    4.39
  -8  -2 -15    2.52    3.41
   8   2 -15    1.97    3.85
   8  -2 -15   -1.15    4.18
   8  -2 -15   -0.42    4.31
  -8  -3 -15    4.52    3.89
  -8  -3 -15   -3.80    2.81
   8   3  15   -7.24    4.55
   8  -3 -15    1.66    4.10
   8  -3 -15    3.59    3.62
   8   0 -16    1.84    4.89
   9   0   0    0.11    1.73
  -9   0   0    0.39    0.99
   9   1   0    1.18    1.88
  -9   1   0    2.01    1.05
   9  -1   0    0.54    1.72
  -9   2   0    4.61    1.14
   9  -2   0    5.80    2.13
   9   2   0    7.09    2.37
   9  -3   0    3.33    2.00
  -9   3   0    5.49    1.25
   9   3   0    4.92    2.29
   9  -3   0    5.75    1.35
  -9   4   0   18.00    2.30
   9   4   0   14.95    3.33
   9  -4   0   18.14    2.48
   9  -4   0   18.61    3.08
   9   4   0   14.21    3.39
   9   5   0    2.05    2.31
   9  -5   0    1.49    2.02
   9  -5   0   -0.70    1.49
   9   5   0   -2.12    1.92
  -9  -6   0    4.69    3.01
   9   6   0    5.92    2.87
   9  -6   0    7.56    2.20
   9   6   0    4.55    2.70
   9   7   0    0.86    2.45
   9  -7   0    0.20    1.95
  -9  -7   0    3.68    3.23
  -9  -8   0    4.69    3.47
   9   0  -1    0.07    1.76
   9   0   1   -0.58    1.75
  -9   0   1    0.95    1.13
  -9   0  -1   -0.21    0.82
   9   1  -1    6.65    2.32
   9  -1   1    2.29    1.76
  -9   1   1    1.98    1.15
  -9   1  -1    2.52    1.00
   9  -1  -1    2.26    1.89
   9   1   1    0.75    1.81
  -9   2   1    8.66    1.65
   9  -2   1    7.37    2.22
   9   2  -1    9.63    2.40
  -9   2  -1    8.43    1.29
   9  -2  -1   12.65    2.53
   9   2   1    7.00    2.28
   9  -3   1   -2.22    1.69
  -9   3   1    1.73    1.06
   9   3  -1   -1.04    1.91
   9  -3  -1    1.71    1.83
   9  -3  -1    2.60    1.41
  -9   3  -1    2.92    0.90
   9   3   1    0.20    1.93
   9   4  -1    7.64    2.75
   9  -4   1    3.64    2.12
   9   4  -1    3.32    2.57
  -9  -4  -1    3.77    2.28
   9  -4   1    5.99    1.38
  -9   4   1    2.82    1.36
   9  -4  -1    7.02    1.85
  -9   4  -1    6.15    1.35
   9  -4  -1    4.27    2.15
   9   4   1    8.24    2.80
   9   5  -1    5.09    2.40
   9  -5   1    5.43    1.63
   9   5  -1    5.90    2.65
   9  -5   1    1.10    1.80
  -9  -5  -1    2.36    2.68
   9  -5  -1    4.79    1.99
   9   5   1    7.84    3.04
   9   5   1    3.86    3.14
   9  -5  -1    4.62    2.20
   9   6  -1    5.78    2.47
  -9  -6  -1    2.09    3.01
   9  -6   1    7.01    2.08
   9  -6  -1    4.55    2.06
   9   6   1    5.00    2.87
   9   6   1    4.17    3.06
   9  -6  -1   11.04    2.50
  -9  -7  -1   -2.75    2.66
   9  -7  -1   -1.10    1.83
   9   7   1    0.05    2.25
  -9  -7   1    6.66    3.40
  -9  -8  -1   -1.59    3.12
   9   8   1   -0.43    3.21
  -9  -8   1   -3.28    3.12
   9   0   2    1.67    1.78
   9   0  -2   -0.85    1.67
   9   1  -2    1.52    1.72
   9  -1   2   -0.83    1.39
  -9   1   2    0.45    1.13
   9   1   2   -1.11    1.64
  -9   1  -2    0.39    0.66
   9  -1  -2    0.57    1.55
  -9  -2  -2    9.87    2.13
   9   2  -2    9.42    2.52
   9  -2   2    8.93    2.25
  -9   2   2   11.92    2.03
   9   2   2    7.83    2.23
   9  -2  -2   12.51    2.63
   9  -2  -2    9.55    2.02
  -9   3   2    8.47    1.79
  -9  -3  -2   12.25    2.59
   9  -3   2    9.66    2.55
   9   3  -2   13.31    2.88
  -9   3  -2    9.77    2.05
   9  -3  -2   12.41    2.29
   9   3   2    9.55    2.79
   9  -3  -2   11.85    2.64
   9   4  -2    2.68    2.20
   9  -4   2    2.19    1.97
   9   4  -2    3.90    2.39
   9  -4   2    3.80    0.91
  -9  -4  -2    3.88    2.57
   9  -4  -2    6.93    2.01
   9   4   2    2.07    2.66
  -9   4  -2    3.86    1.03
   9  -4  -2    3.15    2.10
  -9  -5  -2    2.58    2.53
   9  -5   2    5.32    2.14
   9   5  -2    1.27    1.97
   9   5  -2   -0.05    2.44
   9  -5  -2    2.69    1.99
   9   5   2   -0.05    2.64
   9   5   2   -0.90    2.53
   9  -5  -2    3.09    2.05
  -9   6   2    0.17    3.27
   9   6  -2   -0.20    1.80
   9  -6   2   -0.12    1.66
  -9  -6  -2    0.24    2.64
   9   6   2   -2.69    2.89
   9   6   2   -0.76    2.66
   9  -6  -2    2.01    2.21
   9  -6  -2    2.92    2.14
  -9   7   2    7.58    4.34
  -9  -7  -2    7.00    3.10
   9   7   2    2.73    3.23
  -9  -7   2    3.99    2.69
   9  -7  -2    2.69    2.01
  -9   8   2   -0.70    3.72
  -9  -8  -2    3.41    3.63
  -9  -8   2    6.82    3.54
   9   8   2   -0.60    2.85
   9   0   3   -0.13    1.66
  -9   0  -3    0.74    1.03
   9   0  -3   -2.16    1.49
   9   1  -3    4.45    1.68
  -9  -1  -3    5.00    1.56
   9  -1   3    4.02    1.92
   9   1  -3   11.26    2.13
  -9   1  -3    4.03    0.72
   9  -1  -3    6.65    2.19
  -9   1  -3    5.18    0.87
   9   1   3    5.50    2.14
  -9  -2  -3    1.27    1.42
   9  -2   3    1.42    2.07
   9   2  -3   -0.20    1.79
   9   2   3    2.78    1.77
   9  -2  -3    0.93    1.67
  -9   2  -3    4.85    2.05
   9  -2  -3    1.76    1.87
   9   3  -3    9.86    2.79
  -9  -3  -3   10.81    2.74
   9  -3   3   11.27    2.68
   9   3   3   16.25    3.44
   9  -3  -3   13.60    2.62
   9  -3  -3   14.31    2.91
  -9   3  -3   10.91    2.23
   9   4  -3    6.76    1.93
   9  -4   3    5.30    2.16
  -9  -4  -3    6.17    2.55
   9   4  -3    6.30    2.68
  -9   4   3    3.08    3.06
   9  -4  -3    2.34    1.99
   9   4   3    7.58    2.87
   9  -4  -3    7.47    2.34
   9   5  -3    5.60    2.72
  -9   5   3    7.34    3.62
   9   5  -3    7.65    2.02
  -9  -5  -3    4.62    2.85
   9  -5   3    8.44    2.37
   9   5   3   10.28    3.83
   9  -5  -3    4.76    2.48
   9   5   3    8.00    3.50
   9  -5  -3    9.38    2.61
  -9   6   3    1.58    3.76
   9  -6   3    3.52    1.85
  -9  -6  -3   -0.36    2.81
   9   6   3    0.60    2.45
   9  -6  -3    3.76    2.27
   9  -6  -3    2.43    2.35
   9   6   3    1.70    3.21
  -9  -7  -3    4.86    3.36
  -9   7   3   -3.94    3.66
   9  -7  -3   -1.73    1.93
   9  -7  -3    2.13    3.35
   9   7   3    6.22    3.54
  -9  -8  -3   -2.36    3.47
  -9   8   3    3.57    4.39
  -9  -8   3    4.40    3.57
   9   8   3   -0.51    2.76
   9   0  -4    1.75    1.62
  -9   0  -4    0.52    1.07
   9   0  -4   -0.87    1.23
   9   0   4    0.13    1.75
   9  -1   4    3.48    2.08
   9   1  -4    7.42    2.45
   9   1  -4    4.98    1.70
  -9  -1  -4   10.12    1.98
   9  -1  -4    6.89    2.21
   9   1   4    8.65    2.73
   9  -1  -4    6.67    2.37
  -9   1  -4    9.88    2.48
   9  -2   4    2.76    2.09
  -9  -2  -4    1.67    1.75
   9   2  -4    4.10    1.57
   9   2  -4    1.28    2.11
   9  -2  -4    3.91    1.81
   9   2   4    7.04    2.76
  -9   2  -4    1.20    1.86
   9  -2  -4    2.17    2.19
   9  -3   4    2.68    2.07
  -9   3   4    7.11    2.99
  -9  -3  -4    3.95    2.03
   9   3  -4    5.32    2.47
  -9   3  -4    5.01    1.76
   9  -3  -4    2.67    1.86
   9   3   4   -0.28    1.66
   9  -3  -4    3.12    2.14
  -9   4   4   11.00    3.76
  -9  -4  -4    9.91    2.90
   9   4  -4    7.45    1.66
   9  -4   4   10.63    2.54
   9   4  -4   -3.25    1.94
   9  -4  -4    5.38    2.52
   9   4   4    7.42    3.07
   9  -4  -4    6.80    2.75
   9  -5   4    4.54    2.09
  -9   5   4    6.98    3.82
   9   5  -4    4.96    2.46
  -9  -5  -4    1.12    2.65
   9  -5  -4    4.96    2.60
   9   5   4    5.16    2.84
   9  -5  -4    2.63    2.50
   9   5   4    0.21    3.21
   9  -6   4    2.23    1.78
  -9  -6  -4    4.65    3.24
  -9   6   4    7.02    4.33
   9  -6  -4    1.53    2.30
   9   6   4    2.89    3.40
   9  -6  -4    6.72    2.75
   9   6   4   10.01    3.37
  -9  -7  -4   -2.90    2.67
  -9   7   4   11.92    4.78
   9   7   4    6.41    3.45
   9  -7  -4    0.94    2.12
   9  -7  -4    6.56    3.25
  -9   8   4    2.02    4.51
  -9  -8  -4    2.91    3.50
   9   8   4    1.85    3.32
  -9   0  -5   -0.07    1.03
  -9   0  -5    0.91    2.01
   9   0   5   -4.29    1.59
   9   0  -5    0.96    1.47
   9   0  -5    0.64    1.95
   9   1  -5    1.61    1.29
   9   1  -5    0.08    2.02
  -9  -1  -5    3.65    1.66
  -9  -1  -5    1.24    1.96
   9  -1   5   -0.34    1.91
   9  -1  -5    2.94    2.05
  -9   1  -5    1.89    1.83
   9  -1  -5    0.23    2.02
   9   1   5    2.79    2.18
  -9  -2  -5    3.00    1.93
   9   2  -5    3.79    1.29
   9  -2   5    8.51    2.68
   9   2  -5    2.93    2.20
   9  -2  -5    3.66    2.11
   9  -2  -5    1.81    1.75
  -9   2  -5    0.34    1.79
   9   2   5    5.90    2.52
   9   3  -5   15.49    1.63
  -9  -3  -5   11.93    2.95
  -9   3   5   11.72    3.51
   9  -3   5   13.81    2.93
   9   3  -5   14.38    3.38
   9   3  -5   10.60    1.61
  -9   3  -5   20.54    2.44
   9  -3  -5   11.38    3.00
   9   3   5   13.60    3.53
   9  -3  -5   13.79    2.92
   9   4  -5   -2.34    2.03
  -9  -4  -5    0.96    2.14
   9  -4   5   -0.16    2.02
  -9   4   5    3.40    3.17
   9   4   5    2.35    2.70
   9  -4  -5    0.54    2.06
   9  -4  -5    2.12    2.38
  -9  -5  -5    5.42    2.98
   9  -5   5    2.70    2.06
  -9   5   5   -2.03    3.17
   9   5  -5    5.59    2.59
   9   5   5    2.36    2.96
   9  -5  -5    5.18    2.42
   9  -5  -5    6.35    2.57
   9   5   5   -2.04    3.07
   9  -6   5    2.09    1.84
  -9   6   5   -0.49    3.59
  -9  -6  -5    2.77    3.10
   9   6   5   -4.33    2.26
   9   6   5   -2.82    2.90
   9  -6  -5    3.87    2.87
   9  -6  -5    2.76    2.51
  -9  -7  -5   -0.72    2.57
  -9   7   5    8.20    4.52
  -9  -7  -5    0.82    3.20
   9  -7  -5   -4.28    2.42
   9   7   5    1.05    3.44
   9  -7  -5   -0.54    2.40
  -9  -8  -5   -2.94    2.54
  -9  -8  -5   -5.20    3.16
  -9   8   5    2.98    4.51
   9   8   5   -0.89    3.60
   9  -8  -5    4.66    2.46
   9   0   6   -1.84    1.71
   9   0  -6   -1.32    1.31
   9   0  -6    2.49    1.86
  -9   0  -6   -1.27    0.99
  -9   0  -6    0.62    2.18
   9  -1   6    7.80    2.71
   9   1  -6    7.73    2.80
  -9  -1  -6    8.85    2.83
   9   1  -6   12.25    2.05
  -9  -1  -6   12.46    2.18
   9  -1  -6   12.17    2.96
  -9   1  -6    9.00    1.11
   9  -1  -6   10.14    2.95
  -9   1  -6    9.95    2.77
   9   1   6   17.53    3.46
   9   2  -6    3.15    1.02
  -9   2   6    0.83    2.28
  -9  -2  -6    0.27    1.81
   9  -2   6    3.23    2.12
   9   2  -6    2.16    2.44
  -9  -2  -6    5.09    2.42
  -9   2  -6   -1.56    1.69
   9  -2  -6    1.80    2.27
   9   2   6    0.57    2.40
   9  -2  -6    3.53    2.48
  -9  -3  -6   -0.16    2.10
  -9  -3  -6    1.16    2.16
   9   3  -6   -0.66    2.26
   9  -3   6   -0.09    1.91
  -9   3   6   -0.47    2.65
   9  -3  -6   -1.96    1.90
   9   3   6    1.17    2.43
   9  -3  -6    0.20    2.21
  -9   3  -6   -0.69    1.45
  -9  -4  -6    0.63    2.17
   9   4  -6   -0.10    1.97
   9  -4   6    1.01    2.16
  -9  -4  -6    1.12    2.47
  -9   4   6   -4.74    2.83
   9  -4  -6    3.45    2.83
   9   4   6    3.05    2.97
   9  -4  -6   -0.98    2.54
  -9  -5  -6    1.11    2.42
   9   5  -6    0.77    2.24
   9  -5   6    1.46    2.17
  -9  -5  -6   -0.78    2.28
  -9   5   6   12.25    4.47
   9   5   6   -3.40    3.22
   9  -5  -6    3.66    2.49
   9  -5  -6    0.50    2.69
   9   5   6    1.02    2.78
  -9   6   6    5.79    3.98
   9  -6   6   -0.76    1.74
  -9  -6  -6    2.20    2.92
  -9  -6  -6   -0.45    2.36
   9  -6  -6    0.24    2.49
   9   6   6   -0.88    2.61
   9   6   6   -0.42    3.52
   9  -6  -6    3.23    3.16
  -9  -7  -6    0.82    2.87
  -9  -7  -6   -2.89    3.00
  -9   7   6   -3.54    3.54
   9  -7  -6    0.72    2.53
   9  -7  -6    2.38    3.10
   9   7   6    6.25    3.88
  -9   0  -7   -0.20    1.06
   9   0  -7   -0.13    1.67
   9   0   7   -2.47    2.04
  -9   0  -7    4.76    2.76
   9   0  -7    0.33    2.44
  -9  -1  -7   -0.36    2.17
   9  -1   7   -2.03    1.73
   9   1  -7   -2.22    1.16
  -9  -1  -7    1.22    1.59
   9   1  -7    0.54    2.34
   9  -1  -7    3.77    2.47
  -9   1  -7    0.33    0.71
   9  -1  -7    0.96    2.39
  -9   1  -7   -3.18    1.90
   9   1   7   -0.17    2.06
   9  -2   7    5.37    2.74
  -9  -2  -7    5.50    2.69
   9   2  -7    7.01    2.89
  -9  -2  -7    9.22    2.36
  -9   2   7    8.23    2.93
   9   2   7    6.01    2.85
   9  -2  -7    7.09    2.84
   9  -2  -7   11.39    3.23
  -9   2  -7    7.84    2.42
  -9   3   7    3.31    3.06
   9   3  -7    2.81    2.67
  -9  -3  -7    3.40    2.73
   9  -3   7    8.68    2.57
  -9  -3  -7    3.30    2.26
   9  -3  -7    4.93    2.89
   9  -3  -7    5.34    2.81
   9   3   7    7.24    2.78
  -9  -4  -7    5.44    2.53
   9  -4   7    4.21    2.46
  -9   4   7   -2.87    2.58
  -9  -4  -7    3.85    2.97
   9   4  -7    4.60    2.85
   9  -4  -7    7.48    3.15
   9   4   7    2.57    2.37
   9  -4  -7    6.69    3.08
  -9  -5  -7   -0.97    2.70
  -9   5   7   -0.26    3.27
  -9  -5  -7   -0.30    2.50
   9  -5   7   -2.67    1.98
   9   5   7    5.44    3.21
   9  -5  -7    2.39    3.21
   9  -5  -7   -0.13    2.74
   9   5   7    1.11    3.69
  -9  -6  -7   -2.18    2.84
  -9   6   7    9.01    4.32
  -9  -6  -7   -3.52    2.62
   9  -6  -7    0.81    2.88
   9   6   7   -5.36    3.10
   9   6   7   -3.23    2.60
   9  -6  -7    3.60    3.31
  -9  -7  -7   -0.18    3.48
  -9   7   7    3.27    4.32
  -9  -7  -7    6.09    3.38
   9  -7  -7    0.56    3.44
   9  -7  -7    5.94    3.11
   9   7   7    1.02    4.06
   9   0   8    1.39    2.30
  -9   0  -8   -0.76    2.19
   9   0  -8    1.58    2.19
  -9   0  -8    0.21    1.25
   9   1  -8    2.34    2.67
   9  -1   8    4.98    2.61
  -9  -1  -8   -0.09    2.21
  -9  -1  -8    0.16    1.54
  -9   1   8    3.02    2.29
  -9   1  -8   -0.77    1.93
   9  -1  -8    0.28    2.40
   9   1   8   -2.41    2.31
   9  -1  -8    0.45    1.92
  -9   1  -8    3.07    1.08
  -9   2   8   -1.36    2.57
   9  -2   8   -2.66    1.90
  -9  -2  -8    0.30    2.30
   9   2  -8   -2.04    2.39
  -9  -2  -8    1.55    1.97
   9   2   8   -1.57    2.40
   9  -2  -8    2.02    2.59
  -9   2  -8    0.52    2.04
   9  -2  -8    0.22    2.59
  -9  -3  -8   -0.09    1.96
  -9  -3  -8    2.83    2.73
   9   3  -8    2.10    2.67
  -9   3   8   -0.22    2.72
   9  -3   8    3.07    2.33
   9   3   8    1.56    2.14
   9  -3  -8    3.97    2.91
   9  -3  -8    4.40    3.04
  -9  -4  -8    5.33    3.27
   9   4  -8    6.29    2.84
  -9   4   8    8.10    3.78
  -9  -4  -8    9.81    3.22
   9  -4   8    6.29    2.72
   9   4   8    8.45    3.05
   9  -4  -8    7.15    3.71
   9  -4  -8    7.89    3.18
   9  -5   8    2.35    2.47
  -9   5   8   -1.35    3.27
  -9  -5  -8    6.41    2.94
  -9  -5  -8    2.50    2.93
   9  -5  -8   -0.87    2.91
   9   5   8   -3.62    3.39
   9  -5  -8    3.44    2.86
   9   5   8    1.37    3.12
  -9  -6  -8    0.44    2.87
  -9   6   8   -1.67    3.59
  -9  -6  -8   -1.79    2.77
   9  -6  -8    1.80    3.01
   9   6   8   -1.81    3.29
   9   6   8   -1.75    3.93
   9  -6  -8   -2.74    2.54
  -9   7   8    6.74    4.37
  -9  -7  -8    7.88    3.75
  -9  -7  -8    2.76    3.46
   9   7   8   -0.79    4.26
   9  -7  -8   -2.78    3.30
   9  -7  -8    1.49    3.19
  -9   0  -9    2.58    2.78
   9   0   9    4.44    2.77
   9   0  -9    1.94    2.88
  -9   0  -9   -1.68    1.20
  -9  -1  -9    9.20    2.29
  -9  -1  -9    5.32    3.16
   9   1  -9   -1.79    2.52
   9  -1   9    7.89    3.02
  -9   1   9    9.74    2.68
  -9   1  -9   10.23    3.15
   9  -1  -9   11.45    3.68
   9   1   9    8.27    3.24
   9  -1  -9    4.40    3.08
  -9  -2  -9   -0.22    2.22
   9  -2   9    1.73    2.52
  -9  -2  -9    1.72    2.51
  -9   2   9    5.31    2.87
   9   2  -9    3.66    3.01
  -9   2  -9    0.73    2.22
   9  -2  -9    2.06    2.98
   9  -2  -9    4.23    3.13
   9   2   9    6.22    3.36
  -9  -3  -9    1.00    2.52
   9  -3   9    1.38    2.75
  -9   3   9    8.65    3.40
  -9  -3  -9    3.17    2.85
   9   3  -9   -3.41    2.56
   9  -3  -9    1.29    2.20
   9  -3  -9   -0.22    2.74
   9   3   9    3.68    2.70
  -9  -4  -9    3.39    2.92
  -9   4   9   -3.40    2.48
   9  -4   9    1.89    2.63
   9   4  -9    3.96    2.90
  -9  -4  -9    0.49    2.57
   9  -4  -9    3.09    3.15
   9  -4  -9   -0.48    2.72
   9   4   9   -2.52    2.77
  -9  -5  -9   -2.75    2.73
  -9  -5  -9    3.85    3.14
  -9   5   9    7.05    3.87
   9  -5  -9   -2.96    3.13
   9   5   9   -2.56    3.04
   9   5   9   -3.92    2.77
   9  -5  -9    0.57    2.90
  -9  -6  -9   -1.48    2.64
  -9  -6  -9    1.47    3.41
  -9   6   9    2.98    3.74
   9   6   9   -6.57    3.18
   9   6   9   -2.65    3.49
   9  -6  -9    0.47    2.88
   9  -6  -9    0.85    3.44
  -9  -7  -9    2.57    3.53
  -9  -7  -9   -7.07    2.82
  -9   7   9    0.44    4.21
   9   7   9   -2.18    3.99
   9  -7  -9    4.33    4.22
   9  -7  -9    2.76    3.08
  -9   0 -10   -1.00    1.42
   9   0 -10    3.40    3.32
  -9   0 -10   -1.35    2.31
   9   0  10    1.09    2.62
   9   0 -10    3.79    2.69
   9   1 -10    1.00    2.85
  -9   1  10    1.53    2.21
  -9  -1 -10    2.61    1.95
   9  -1  10    4.42    2.91
  -9  -1 -10   -1.46    2.35
   9  -1 -10    2.89    3.26
  -9   1 -10    6.24    2.90
   9   1  10    1.94    2.83
   9  -1 -10   -1.70    2.21
  -9  -2 -10    3.60    2.44
  -9  -2 -10   -0.16    2.67
  -9   2  10    1.41    2.70
   9   2 -10    5.32    3.06
   9  -2  10    0.85    2.58
   9   2  10   -2.12    2.80
   9  -2 -10    3.04    3.25
   9  -2 -10   -5.44    2.67
  -9   3  10    2.46    2.89
   9   3 -10    0.98    2.63
  -9  -3 -10   -4.09    2.13
   9  -3  10   -1.84    2.26
  -9  -3 -10    2.89    2.95
   9  -3 -10   -1.84    3.13
   9  -3 -10   -0.51    2.86
   9   3  10   -0.10    2.88
   9   4 -10    6.88    3.28
  -9  -4 -10   10.84    3.63
  -9  -4 -10    8.07    3.90
  -9   4  10    9.10    4.25
   9  -4  10   14.08    3.36
   9  -4 -10    7.13    3.68
   9   4  10   10.94    4.46
   9   4  10    6.78    4.02
   9  -4 -10   12.13    4.10
  -9  -5 -10    3.19    3.47
  -9  -5 -10    1.60    3.40
  -9   5  10    2.29    3.51
   9  -5 -10    4.00    4.29
   9  -5 -10    1.19    3.20
   9   5  10   -3.06    4.19
   9   5  10   -2.33    3.36
  -9  -6 -10   -4.31    3.12
  -9   6  10    3.89    4.18
  -9  -6 -10   -1.73    2.38
   9  -6 -10   -1.97    2.97
   9  -6 -10   -3.50    3.85
   9   6  10   -9.00    3.51
   9   6  10    0.80    3.59
   9   0  11    2.61    2.79
   9   0 -11   -3.19    2.87
   9   0 -11    4.25    3.50
  -9   0 -11   -0.02    2.62
  -9  -1 -11    2.26    2.05
  -9  -1 -11    3.08    3.07
   9   1 -11    6.05    3.46
   9  -1  11    5.09    3.23
   9  -1 -11   -0.93    3.17
  -9   1 -11    7.74    3.07
   9   1  11    1.88    3.07
   9  -1 -11    3.69    3.70
   9   2 -11    2.81    2.88
  -9  -2 -11    2.75    2.40
  -9  -2 -11    1.44    2.89
  -9   2  11   10.06    3.41
   9  -2  11    3.95    2.81
   9  -2 -11    3.04    3.54
   9  -2 -11    6.46    3.88
   9   2  11    2.34    3.37
  -9  -3 -11    0.73    3.18
  -9  -3 -11    3.35    3.25
   9   3 -11    3.41    3.29
   9  -3  11    4.82    2.85
  -9   3  11    4.68    3.32
   9  -3 -11    7.82    3.68
   9   3  11    4.35    3.59
   9  -3 -11    1.14    3.34
  -9  -4 -11   -3.02    2.68
  -9  -4 -11   -6.51    2.77
  -9   4  11   -0.72    2.86
   9   4  11   -9.63    3.46
   9  -4 -11    4.10    3.56
   9  -4 -11   -1.48    3.28
   9   4  11   -2.92    3.06
  -9  -5 -11   -5.42    2.61
  -9   5  11    4.12    3.61
  -9  -5 -11    0.70    3.32
   9   5  11    0.65    3.56
   9  -5 -11    4.32    4.05
   9   5  11   -5.15    4.30
   9  -5 -11    0.16    3.84
  -9   6  11    2.33    3.75
  -9  -6 -11   -0.22    3.37
  -9  -6 -11    1.60    4.05
   9  -6 -11   -0.08    4.77
   9   6  11   -5.08    3.95
   9  -6 -11   -0.25    3.41
   9   6  11   -0.83    3.37
   9   0 -12   -0.53    3.40
   9   0  12   -0.40    2.72
   9   0 -12   -1.76    3.49
  -9   0 -12    1.68    2.49
  -9  -1 -12   11.53    3.74
  -9  -1 -12    7.11    2.50
   9  -1  12    5.96    3.25
   9   1 -12    6.22    3.66
   9  -1 -12    4.83    3.70
   9   1  12    3.88    3.36
   9  -1 -12    7.37    4.10
  -9  -2 -12   10.14    3.74
   9   2 -12    0.43    2.81
   9  -2  12    3.03    2.95
  -9  -2 -12   -6.09    1.72
   9  -2 -12   -0.44    3.37
   9  -2 -12    4.46    3.66
   9   2  12    5.64    3.52
  -9   3  12    4.04    2.90
   9   3 -12    3.84    3.18
   9  -3  12    2.77    2.69
  -9  -3 -12    3.98    3.28
  -9  -3 -12    3.59    2.85
   9  -3 -12    1.60    2.75
   9  -3 -12    2.18    3.65
   9   3  12   -1.96    3.19
  -9  -4 -12   -0.36    3.01
  -9   4  12    5.41    3.75
  -9  -4 -12    4.08    3.80
   9   4  12    0.30    3.82
   9   4  12   -4.67    3.00
   9  -4 -12   -2.86    3.09
   9  -4 -12    1.00    3.77
  -9  -5 -12    5.95    3.75
  -9  -5 -12   -2.10    3.37
  -9   5  12    8.94    4.54
   9   5  12   -8.14    2.70
   9  -5 -12   -3.44    2.93
   9  -5 -12    3.82    4.18
   9   5  12    2.33    3.98
   9   0 -13    4.86    3.87
   9   0 -13    4.49    3.99
  -9   0 -13    4.97    3.13
   9   0  13   -2.12    2.62
   9   1 -13    1.76    3.52
  -9  -1 -13    5.52    2.97
   9  -1  13    1.42    3.02
   9   1  13    4.84    3.41
   9  -1 -13    3.70    3.98
   9  -1 -13   -1.90    3.34
   9  -2  13    0.07    2.95
   9   2 -13    1.14    3.19
  -9  -2 -13   -2.30    2.88
  -9  -2 -13    1.98    2.62
   9  -2 -13    3.83    4.16
   9  -2 -13   -3.41    3.25
   9   2  13    0.93    3.26
  -9  -3 -13    1.03    2.97
   9   3 -13   -4.55    3.17
  -9  -3 -13    3.91    3.38
   9   3  13   -4.04    1.96
   9  -3 -13    1.45    3.87
   9  -3 -13    3.09    4.08
  -9  -4 -13    1.32    3.51
  -9  -4 -13    1.18    3.52
  -9   4  13    1.65    3.31
   9  -4 -13   -1.12    3.34
   9  -4 -13   -3.00    3.36
   9   4  13   -3.91    4.87
   9   4  13   -0.85    3.76
   9   0 -14    0.27    3.67
   9   0  14   -1.35    2.74
  -9  -1 -14    0.31    3.20
   9  -1  14    2.22    3.37
   9   1 -14    6.57    4.17
   9  -1 -14    3.45    4.33
   9   1  14    4.79    3.74
   9  -1 -14    6.89    4.43
  -9  -2 -14   -2.87    2.56
   9   2 -14    2.29    3.66
   9  -2 -14   -1.85    3.78
   9   2  14    4.87    3.89
   9  -2 -14    1.19    4.21
  -9  -3 -14    9.06    3.74
  -9  -3 -14    0.22    2.76
   9   3  14   -1.56    3.53
   9  -3 -14    4.24    4.33
   9  -3 -14   -1.44    3.78
   9   0 -15   -2.17    3.68
   9   1 -15    0.66    4.00
   9  -1 -15    0.79    4.34
   9  -1 -15    1.96    4.60
  -9  -2 -15   -2.43    3.35
   9  -2 -15    2.35    4.36
  10   0   0    7.13    2.19
 -10   0   0   11.23    1.88
  10  -1   0    0.95    1.79
  10   1   0    2.70    1.70
 -10   1   0    1.55    1.10
 -10   2   0   -0.36    0.90
  10  -2   0   -0.58    1.64
  10   2   0    2.00    2.03
 -10   3   0    7.76    1.41
  10  -3   0    8.21    2.70
  10   3   0    5.76    2.68
  10   4   0   -2.33    2.15
  10  -4   0   -1.80    2.03
  10  -4   0   -0.16    1.26
  10   5   0    0.56    2.64
  10  -5   0   -1.63    2.05
  10   5   0   -0.74    2.67
 -10  -6   0   -0.48    2.69
  10   6   0   -1.68    2.19
  10  -6   0   -2.10    1.77
 -10  -7   0    3.44    3.45
  10  -7   0    2.91    2.44
 -10  -8   0    2.60    2.86
  10   0   1   -0.31    1.79
  10   0  -1   -0.74    1.57
 -10   0  -1    0.48    1.09
  10  -1   1    6.33    2.39
 -10   1   1    5.51    1.57
  10   1  -1    7.55    2.39
  10   1   1    3.86    1.96
 -10   1  -1    5.83    1.28
  10  -1  -1    7.71    2.42
 -10   2   1   12.42    2.06
  10  -2   1   16.06    3.04
  10   2  -1    7.96    2.36
  10   2   1    9.32    2.77
  10  -2  -1   13.80    2.86
 -10   2  -1   11.34    1.50
  10   3  -1   25.33    3.75
  10  -3   1   18.46    3.21
 -10   3   1   15.63    2.33
  10  -3  -1   18.07    3.33
  10  -3  -1   23.77    2.72
  10   3   1   23.37    3.73
 -10   3  -1   20.79    1.87
  10  -4   1   25.35    3.27
  10   4  -1   16.36    3.65
 -10  -4  -1   23.86    3.93
  10  -4  -1   24.14    3.28
  10   4   1   19.79    4.06
 -10   4  -1   21.03    2.34
  10  -4  -1   19.45    2.88
  10  -5   1   46.23    4.49
 -10  -5  -1   45.41    5.48
  10   5  -1   54.29    5.40
  10   5  -1   50.01    4.77
  10  -5  -1   47.47    4.37
  10  -5  -1   43.25    4.51
  10   5   1   39.71    5.66
  10   5   1   43.66    5.61
 -10  -6  -1    0.70    2.78
  10  -6   1    2.04    2.17
  10   6  -1    4.03    2.32
  10   6   1    3.15    2.98
  10  -6  -1    3.12    2.27
  10   6   1    1.30    2.74
 -10  -7  -1    8.31    3.55
 -10  -7   1    1.73    3.25
  10   7   1   -0.15    2.73
  10  -7  -1    3.20    2.16
 -10  -8  -1    5.08    3.81
 -10  -8   1    3.11    3.70
  10   0  -2   34.22    4.05
  10   0   2   30.89    3.85
  10   1  -2   12.26    2.89
  10  -1   2   14.55    2.91
 -10   1  -2   10.98    1.51
  10  -1  -2   11.23    2.78
  10   1   2    9.94    2.76
  10   2  -2   12.94    2.90
 -10  -2  -2    7.77    2.08
  10  -2   2    6.99    2.42
  10  -2  -2   14.45    3.00
  10   2   2   10.93    2.60
  10  -3   2   14.64    3.15
 -10  -3  -2   21.36    3.32
  10   3  -2   17.79    3.49
 -10   3  -2   16.33    2.71
  10   3   2   14.43    3.42
  10  -3  -2   14.24    2.47
  10  -3  -2   19.25    3.38
 -10  -4  -2   35.59    4.43
  10   4  -2   32.27    4.35
  10   4  -2   32.83    3.77
  10  -4   2   26.56    3.73
  10   4   2   20.07    4.26
  10  -4  -2   34.72    3.66
 -10   4  -2   29.50    2.62
  10  -4  -2   33.57    3.84
  10  -5   2   17.07    3.29
  10   5  -2   13.52    2.82
 -10  -5  -2   14.80    3.89
  10   5  -2   20.05    3.87
  10   5   2   14.47    3.81
  10   5   2   16.34    4.29
  10  -5  -2   16.22    2.93
  10  -5  -2   19.22    3.41
 -10  -6  -2    1.99    2.83
  10  -6   2   -2.08    1.90
  10   6   2   -0.27    3.15
  10  -6  -2    7.55    2.50
  10   6   2    3.18    2.88
 -10  -7  -2    7.40    3.64
  10   7   2   -1.49    3.12
 -10  -7   2    0.68    2.49
  10  -7  -2   -1.75    1.82
 -10  -8  -2    1.52    3.52
 -10  -8   2    2.14    3.55
  10   8   2    8.21    5.44
 -10   0  -3    8.81    1.64
  10   0  -3    8.42    2.36
  10   0   3    5.44    2.43
 -10  -1  -3   12.28    2.15
  10  -1   3    7.24    2.60
  10   1  -3   10.70    2.89
  10  -1  -3    9.96    2.54
  10   1   3   14.03    3.08
 -10   1  -3   11.23    1.24
 -10   1  -3   11.23    1.27
 -10  -2  -3    7.65    2.15
  10   2  -3    9.88    2.59
  10  -2   3   12.04    2.81
 -10   2  -3   13.16    2.70
  10   2   3    7.25    2.82
  10  -2  -3   13.82    2.57
  10  -2  -3    9.34    2.62
  10   3  -3    4.76    2.30
 -10  -3  -3    0.76    2.08
  10  -3   3    4.71    2.22
  10  -3  -3   -0.75    2.06
  10  -3  -3    3.83    1.99
 -10   3  -3    3.50    1.85
  10   3   3   -0.42    1.89
  10   4  -3    0.27    1.88
  10  -4   3    3.13    2.31
  10   4  -3   -0.46    2.21
 -10  -4  -3    1.01    2.06
 -10   4  -3    0.94    1.38
  10   4   3    1.63    2.70
  10  -4  -3   -1.20    1.95
  10  -4  -3   -0.31    1.78
 -10  -5  -3   -3.48    2.13
  10  -5   3    4.36    2.43
  10   5  -3    0.56    2.73
  10   5   3   -1.08    2.91
  10  -5  -3   -1.82    1.87
  10   5   3   -2.84    2.38
  10  -5  -3   -1.58    1.87
  10  -6   3    3.27    2.23
 -10  -6  -3    2.50    3.06
  10  -6  -3    2.73    2.44
  10   6   3    8.75    3.31
  10  -6  -3    5.30    2.55
  10   6   3    2.70    3.71
 -10  -7  -3    0.50    3.08
 -10   7   3    1.39    3.16
  10   7   3   -2.33    3.19
  10  -7  -3    0.77    2.30
 -10   8   3    0.55    2.93
 -10  -8  -3   -2.63    3.07
 -10  -8   3   -2.58    3.03
  10   8   3    1.92    3.34
 -10   0  -4   12.39    2.06
  10   0   4    9.15    2.85
  10   0  -4    9.37    2.90
 -10  -1  -4    3.70    1.56
  10   1  -4    4.14    1.70
  10   1  -4    4.83    2.05
  10  -1   4    0.58    2.11
 -10   1  -4    5.61    2.47
  10   1   4    1.99    2.34
  10  -1  -4    3.85    2.37
  10   2  -4    3.48    1.68
  10   2  -4    4.20    2.31
 -10  -2  -4    2.20    1.65
  10  -2   4   -0.44    2.24
  10   2   4    4.12    2.57
  10  -2  -4   -0.17    1.93
  10  -2  -4    3.07    2.18
 -10   2  -4    1.95    2.03
  10   3  -4    8.36    3.01
  10  -3   4   15.40    3.37
 -10  -3  -4   12.94    2.85
  10  -3  -4   19.26    3.16
  10   3   4   19.37    4.01
  10  -3  -4   12.20    3.08
 -10   3  -4   13.13    2.54
 -10  -4  -4    8.30    2.82
  10  -4   4    5.81    2.47
  10   4  -4    5.89    2.79
  10  -4  -4    5.73    2.84
  10  -4  -4    9.89    2.61
  10   4   4    9.21    3.39
 -10  -5  -4   11.34    3.34
  10  -5   4    4.38    2.42
 -10   5   4    1.35    3.54
  10   5  -4    2.27    2.82
  10  -5  -4    5.64    2.80
  10   5   4    2.87    3.16
  10  -5  -4    2.78    2.62
  10   5   4   -3.63    2.90
 -10   6   4   -1.41    2.93
  10  -6   4    2.29    1.99
 -10  -6  -4    4.69    3.26
  10   6   4    3.61    3.25
  10  -6  -4    3.33    2.60
  10  -6  -4    3.09    2.51
  10   6   4    0.82    3.36
 -10  -7  -4    1.05    3.23
 -10   7   4   11.58    4.94
  10   7   4    3.19    3.36
  10  -7  -4    3.33    2.30
  10   0   5    1.41    2.25
 -10   0  -5    1.31    1.11
 -10   0  -5    0.79    2.02
  10   0  -5    1.21    2.33
 -10  -1  -5    8.56    1.99
  10   1  -5    8.40    2.03
  10  -1   5    1.45    2.23
  10   1  -5    7.53    2.51
  10   1   5    6.83    2.42
  10  -1  -5    8.34    2.80
 -10   1  -5    8.95    2.72
 -10  -2  -5    3.21    1.89
  10  -2   5   -1.71    1.85
  10   2  -5    0.43    2.32
  10   2  -5   -0.02    1.33
  10   2   5   -0.09    2.45
  10  -2  -5   -2.51    1.29
 -10   2  -5    2.11    1.93
  10  -2  -5    3.06    2.38
 -10  -3  -5   -2.45    1.52
  10  -3   5    1.05    1.93
  10   3  -5    1.27    2.31
 -10   3  -5    0.67    1.75
  10  -3  -5   -0.38    2.17
  10   3   5    0.65    2.48
  10  -3  -5   -0.55    2.07
 -10   4   5   13.76    4.04
  10  -4   5   11.02    2.91
  10   4  -5   -1.81    2.30
 -10  -4  -5    9.04    2.88
  10  -4  -5   11.42    2.97
  10  -4  -5    8.52    3.44
  10   4   5    9.20    2.98
  10  -5   5    4.65    2.30
  10   5  -5    6.69    3.16
 -10   5   5    9.71    4.10
 -10  -5  -5    7.16    3.13
  10   5   5    5.48    3.45
  10  -5  -5    0.63    2.47
  10   5   5    0.37    3.45
  10  -5  -5   -3.19    2.37
 -10  -6  -5   -0.27    2.71
  10  -6   5    0.18    2.00
 -10   6   5    2.79    3.78
  10  -6  -5   -3.35    2.55
  10   6   5    0.61    2.61
  10   6   5   -2.50    3.95
  10  -6  -5    1.28    2.67
 -10   7   5    9.86    4.94
 -10  -7  -5    1.06    3.65
  10   7   5   -0.36    3.63
  10  -7  -5   -0.87    2.43
  10   0   6    6.28    2.68
  10   0  -6    9.58    3.15
 -10   0  -6    9.70    2.94
 -10   0  -6    7.76    1.57
  10  -1   6   -0.81    2.02
 -10  -1  -6    4.54    2.43
  10   1  -6    1.17    1.57
  10   1  -6    2.41    2.61
 -10  -1  -6    0.98    1.49
  10   1   6    1.66    2.55
  10  -1  -6    5.24    2.72
 -10   1  -6   -2.43    2.09
  10  -1  -6    0.73    2.20
 -10  -2  -6    0.52    2.25
  10  -2   6   -2.45    1.96
 -10  -2  -6   -1.67    1.67
  10   2  -6    0.82    1.91
  10  -2  -6    3.09    2.70
  10   2   6   -0.51    1.83
 -10   2  -6    5.15    2.30
  10  -2  -6    0.07    2.24
 -10  -3  -6    1.46    2.60
 -10   3   6   -1.41    2.77
  10  -3   6   -1.76    1.93
 -10  -3  -6    1.83    2.27
  10   3  -6    3.12    2.51
  10  -3  -6    4.51    2.44
  10  -3  -6    3.73    2.92
  10   3   6    3.59    2.52
 -10   3  -6    1.22    1.77
 -10  -4  -6    1.78    2.30
 -10   4   6   17.35    4.36
  10   4  -6   12.53    3.41
  10  -4   6   10.40    2.96
 -10  -4  -6    4.70    3.06
  10  -4  -6    3.13    2.64
  10  -4  -6    7.95    2.78
  10   4   6    5.14    3.11
 -10  -5  -6    4.86    2.97
  10   5  -6    1.25    2.78
 -10  -5  -6   -0.27    2.36
 -10   5   6    6.56    4.01
  10  -5   6    8.50    2.68
  10  -5  -6    4.27    2.76
  10   5   6    7.21    3.46
  10   5   6    0.67    3.53
  10  -5  -6    1.37    2.67
 -10   6   6   11.90    4.69
 -10  -6  -6   -1.40    2.52
 -10  -6  -6    0.11    2.89
  10  -6   6    0.82    2.15
  10   6   6   -1.82    3.70
  10  -6  -6    2.22    2.82
  10   6   6   -3.69    2.65
  10  -6  -6    0.96    2.74
 -10   7   6   -2.74    2.90
 -10  -7  -6    2.36    3.64
 -10  -7  -6   -0.56    2.98
  10  -7  -6    1.96    2.75
  10  -7  -6    0.31    3.39
  10   7   6    0.58    3.61
  10   0  -7   14.15    3.68
 -10   0  -7    5.55    1.52
  10   0   7   10.48    3.30
 -10   0  -7    9.85    3.35
 -10  -1  -7    9.13    2.06
  10  -1   7    4.64    2.74
 -10  -1  -7    7.36    3.04
  10   1  -7   10.07    3.47
  10  -1  -7    7.45    2.94
 -10   1  -7   11.14    3.02
  10   1   7    6.04    2.71
  10  -1  -7    8.03    3.22
  10   2  -7    3.61    2.89
  10  -2   7    0.30    2.44
 -10  -2  -7   -1.67    1.85
 -10  -2  -7    0.28    2.27
  10  -2  -7    0.44    2.86
  10  -2  -7   -1.17    2.47
 -10   2  -7    1.74    2.13
  10   2   7   -2.58    2.45
  10   3  -7    3.42    2.78
  10  -3   7    1.57    2.32
 -10  -3  -7    2.74    2.60
 -10  -3  -7    2.67    2.58
 -10   3   7    3.76    3.44
  10  -3  -7    3.19    2.72
  10  -3  -7    1.69    2.82
 -10   3  -7    5.18    2.12
  10   3   7    2.55    2.83
 -10   4   7    0.10    3.08
  10   4  -7    2.45    2.60
 -10  -4  -7   -1.06    2.34
  10  -4   7    3.38    2.44
 -10  -4  -7    2.77    2.95
  10  -4  -7   -2.63    2.41
  10  -4  -7   -1.09    2.39
  10   4   7    1.41    3.13
 -10  -5  -7    3.20    2.99
 -10   5   7    3.95    3.57
  10  -5   7   -1.63    2.29
 -10  -5  -7    4.38    2.94
  10   5   7   -0.39    2.84
  10   5   7   -0.39    2.97
  10  -5  -7   -4.00    2.85
  10  -5  -7    2.56    3.22
 -10  -6  -7    1.70    3.19
 -10  -6  -7   -3.01    2.52
 -10   6   7    2.66    4.05
  10  -6   7    0.30    2.61
  10   6   7   -3.58    3.68
  10  -6  -7    4.99    3.34
  10  -6  -7    0.01    3.45
  10   6   7    4.03    3.58
 -10  -7  -7   -1.83    3.22
 -10  -7  -7    2.26    3.23
 -10   7   7   10.14    4.89
  10   7   7   -2.04    4.29
  10  -7  -7   -1.05    2.39
  10  -7  -7    8.93    3.90
 -10   0  -8    6.49    1.67
  10   0   8    6.81    2.98
  10   0  -8    3.49    2.58
 -10   0  -8    5.87    2.97
  10  -1   8   -2.69    2.12
 -10  -1  -8    1.00    1.70
 -10  -1  -8    1.51    2.50
  10   1  -8    3.27    2.83
  10  -1  -8    1.21    2.66
 -10   1  -8    3.85    2.86
  10  -1  -8    2.91    2.51
  10   1   8    5.39    3.02
 -10  -2  -8   10.75    3.40
 -10   2   8    8.76    3.19
  10  -2   8    7.60    3.02
 -10  -2  -8    1.98    2.11
  10   2  -8    3.12    2.93
  10  -2  -8    1.22    2.99
  10  -2  -8    0.31    2.71
 -10   2  -8   10.59    3.11
  10   2   8    4.36    3.08
  10   3  -8    3.06    2.73
 -10   3   8    4.74    3.59
 -10  -3  -8    7.70    3.14
  10  -3   8    2.63    2.80
 -10  -3  -8    5.72    2.82
  10  -3  -8    1.35    2.95
  10   3   8    3.83    3.02
  10  -3  -8    6.09    3.06
  10  -4   8   13.29    3.33
  10   4  -8    6.68    3.25
 -10   4   8    7.05    3.71
 -10  -4  -8   13.93    3.56
 -10  -4  -8    9.68    3.39
  10  -4  -8   -0.13    2.85
  10   4   8   15.99    3.94
  10  -4  -8    3.41    3.47
 -10   5   8    1.60    3.55
 -10  -5  -8   -1.27    2.49
  10  -5   8    1.77    2.42
 -10  -5  -8   -0.41    2.70
  10  -5  -8   -2.21    2.75
  10  -5  -8   -2.15    2.72
  10   5   8   -0.86    3.07
  10   5   8   -2.19    3.67
 -10  -6  -8    4.76    3.60
 -10  -6  -8    7.39    3.83
 -10   6   8    4.81    3.93
  10  -6  -8    1.68    3.18
  10   6   8    0.54    3.80
  10   6   8    3.33    4.64
  10  -6  -8    4.54    3.65
 -10  -7  -8   -2.47    2.96
 -10   0  -9    1.98    3.23
  10   0  -9    5.46    3.31
  10   0   9    5.24    2.86
  10   1  -9   32.98    5.13
  10  -1   9   32.81    5.09
 -10  -1  -9   35.63    3.79
 -10  -1  -9   31.27    4.92
  10  -1  -9   32.80    4.62
  10   1   9   28.70    4.84
 -10   1  -9   39.97    4.37
  10  -1  -9   39.68    5.60
  10   2  -9    1.95    2.88
 -10  -2  -9    2.16    2.86
  10  -2   9   -2.86    2.71
 -10  -2  -9    3.22    2.39
 -10   2   9    0.89    2.65
 -10   2  -9    7.95    2.96
  10  -2  -9    1.45    3.07
  10  -2  -9    2.82    3.12
  10   2   9    3.46    3.15
 -10  -3  -9    0.63    2.34
  10   3  -9    0.06    2.91
  10  -3   9    1.72    2.58
 -10  -3  -9    3.52    3.00
 -10   3   9    1.31    3.30
  10   3   9    7.81    3.63
  10  -3  -9   -0.68    3.20
  10  -3  -9   -0.27    2.87
 -10   4   9    5.01    3.99
  10  -4   9    4.94    2.93
  10   4  -9    3.85    2.72
 -10  -4  -9   -3.82    2.73
 -10  -4  -9   -0.88    2.85
  10   4   9    2.13    3.50
  10  -4  -9    6.20    3.49
  10  -4  -9    1.08    3.09
  10  -5   9    4.47    2.85
 -10  -5  -9    8.81    3.74
 -10  -5  -9    1.64    3.53
 -10   5   9    2.25    3.70
  10  -5  -9    6.77    4.17
  10   5   9    9.30    4.32
  10  -5  -9    8.36    3.46
  10   5   9    1.88    4.73
 -10   6   9   -0.69    3.82
 -10  -6  -9    4.66    3.71
 -10  -6  -9    3.24    3.30
  10   6   9    4.10    4.12
  10  -6  -9   -2.91    3.33
  10   6   9  -11.68    3.75
  10  -6  -9    5.31    3.44
  10   0 -10   11.65    4.05
 -10   0 -10    9.71    3.67
  10   0  10   11.72    3.76
  10  -1  10    0.41    2.77
 -10  -1 -10    1.13    1.77
 -10  -1 -10   -0.07    2.98
  10   1 -10   -1.95    2.85
 -10   1 -10    3.54    2.77
  10  -1 -10    1.58    2.52
  10  -1 -10   -2.24    2.95
  10   1  10    1.93    3.41
 -10   2  10    5.44    3.08
 -10  -2 -10    2.60    3.02
  10   2 -10    1.41    3.11
  10  -2  10   -2.91    2.40
 -10  -2 -10    4.30    2.46
  10  -2 -10   -2.66    2.90
  10  -2 -10    0.58    3.64
 -10   2 -10    2.99    2.39
  10   2  10    2.96    3.27
 -10   3  10    1.64    3.36
  10   3 -10    2.80    3.17
 -10  -3 -10    8.65    3.32
 -10  -3 -10    1.63    3.40
  10  -3  10    5.79    3.17
  10   3  10    0.63    2.50
  10  -3 -10   11.65    4.07
  10  -3 -10   -1.60    2.84
 -10  -4 -10    4.12    3.13
 -10   4  10    8.91    3.89
  10  -4  10    5.50    2.90
 -10  -4 -10    1.46    3.15
  10   4  10    0.96    3.77
  10  -4 -10    0.56    3.38
  10  -4 -10    4.38    3.53
 -10  -5 -10    5.93    3.93
 -10  -5 -10   -0.25    3.14
 -10   5  10    6.06    4.40
  10   5  10   -2.14    3.89
  10   5  10    2.30    4.65
  10  -5 -10    9.13    4.09
  10  -5 -10    2.39    3.39
 -10  -6 -10    1.04    3.47
 -10  -6 -10   -1.55    3.26
 -10   6  10   16.31    5.28
  10  -6 -10   -5.35    3.91
  10  -6 -10    1.95    3.31
  10   6  10    4.17    4.07
  10   6  10   -5.07    4.18
 -10   0 -11   19.52    4.43
  10   0 -11   16.78    4.34
  10   0  11   13.31    3.86
 -10  -1 -11   13.00    3.88
  10   1 -11   -0.21    3.23
  10  -1  11    1.32    2.88
 -10   1 -11    1.24    2.61
  10   1  11    9.02    3.86
  10  -1 -11    9.33    4.01
  10  -1 -11    2.86    3.02
 -10  -2 -11    3.51    2.48
  10   2 -11   -0.04    3.03
 -10  -2 -11   -2.76    2.87
  10  -2  11    4.98    3.06
 -10   2  11    7.84    3.42
  10   2  11   -0.82    3.24
  10  -2 -11    2.84    3.49
  10  -2 -11    2.56    3.26
 -10   3  11    4.71    3.20
  10  -3  11    1.47    2.97
 -10  -3 -11   -3.58    2.73
  10   3 -11    4.95    3.36
 -10  -3 -11   -1.91    2.74
  10   3  11   -1.60    3.52
  10  -3 -11   -1.51    3.16
  10  -3 -11    1.36    3.36
  10  -4  11    2.03    3.07
 -10   4  11    3.25    3.40
 -10  -4 -11   -1.06    2.82
 -10  -4 -11   -1.76    3.28
  10  -4 -11   -5.78    3.30
  10   4  11   -6.62    3.04
  10  -4 -11    0.59    3.60
 -10   5  11    4.56    3.96
 -10  -5 -11   -1.03    3.44
 -10  -5 -11   -6.54    2.72
  10   5  11   -1.28    3.87
  10  -5 -11    1.29    4.00
  10   5  11   -0.32    3.37
  10  -5 -11   -2.88    3.73
  10   0 -12    1.94    3.51
 -10   0 -12    6.13    3.10
  10   0  12    1.74    3.11
  10  -1  12    8.26    3.41
 -10  -1 -12   11.50    3.92
  10   1 -12    6.60    3.73
  10   1  12    3.61    3.16
  10  -1 -12    4.96    3.90
  10  -1 -12   14.43    4.85
 -10   1 -12   12.17    3.57
  10   2 -12   -4.39    2.81
 -10  -2 -12   10.53    3.89
  10  -2  12    4.90    3.25
  10  -2 -12    4.86    3.78
  10  -2 -12    6.68    4.14
  10   2  12    6.76    3.79
 -10  -3 -12    3.88    3.45
 -10  -3 -12    0.89    3.33
  10  -3  12    3.26    3.34
 -10   3  12    7.37    5.67
  10   3 -12    3.45    3.58
  10  -3 -12   -1.36    3.50
  10  -3 -12    1.78    3.67
  10   3  12   -1.62    3.54
 -10   4  12    7.49    3.92
 -10  -4 -12   -0.80    3.29
 -10  -4 -12    4.42    4.10
  10  -4 -12    1.04    4.21
  10  -4 -12   -4.09    3.63
  10   4  12  -16.53    3.89
  10   4  12    2.65    4.01
  10   0  13    1.08    3.12
  10   0 -13    1.94    3.06
 -10   0 -13    4.06    3.01
  10  -1  13   -6.54    2.62
  10   1 -13    4.60    3.91
 -10  -1 -13    3.93    3.26
  10  -1 -13    0.12    3.93
  10  -1 -13   -3.30    3.57
  10   1  13    0.65    3.37
  10  -2  13    0.85    2.96
 -10  -2 -13    3.06    3.39
  10   2 -13   -2.08    3.18
  10   2  13    0.11    3.28
  10  -2 -13   -2.95    3.61
  10  -2 -13    2.37    4.10
 -10  -3 -13    0.72    3.31
 -10  -3 -13    4.60    5.38
  10  -3 -13   -4.38    3.59
  10   3  13   -4.93    2.19
  10  -3 -13   -4.89    3.77
 -10  -4 -13   -1.65    3.64
 -10  -4 -13    7.04    4.28
  10  -4 -13    0.26    3.95
  10   0 -14    2.79    4.18
  10   0  14   -1.54    2.79
 -10  -1 -14    2.91    2.98
  10   1 -14    0.15    3.49
  10  -1  14   -1.68    2.90
  10  -1 -14    3.08    4.24
  10  -1 -14   -1.63    3.72
  10   1  14    1.88    3.70
 -10  -2 -14    1.58    3.33
  10   2 -14   -2.83    3.27
  10  -2 -14   -0.41    4.02
  10  -2 -14    7.63    4.63
  10   2  14   -2.19    3.40
  11   0   0    1.28    2.04
  11   1   0    1.29    2.14
  11  -1   0    3.07    1.95
 -11   1   0    2.13    1.19
  11  -2   0   -0.81    1.87
 -11   2   0    0.67    0.97
  11   2   0   -1.13    1.51
  11   3   0    9.31    3.13
  11  -3   0   13.68    3.22
  11  -4   0    4.69    2.54
  11   4   0    2.64    2.56
  11  -5   0   13.18    3.12
  11   5   0   10.10    3.32
  11   5   0    5.17    3.43
  11  -6   0    0.12    2.28
 -11  -6   0    1.30    2.94
  11   6   0   -2.63    2.30
 -11  -7   0   -0.48    3.34
  11  -7   0    6.47    3.32
  11   0   1   -0.43    1.84
  11   0  -1    3.34    2.21
 -11   0  -1   -1.49    0.99
 -11   1   1    2.80    1.43
  11  -1   1    0.73    1.90
  11   1  -1    0.14    1.93
 -11   1  -1    1.20    1.05
  11  -1  -1    0.47    1.96
  11   1   1   -1.03    1.95
  11   2  -1    6.22    2.69
  11  -2   1    8.77    2.81
 -11   2   1    8.49    1.76
  11   2   1    9.36    2.96
  11  -2  -1   14.42    3.43
 -11   2  -1   12.27    1.51
  11  -3   1    7.70    2.82
  11   3  -1   10.38    3.17
  11  -3  -1   14.05    3.37
  11   3   1    9.44    2.89
  11  -4   1    1.35    2.31
  11   4  -1    4.94    2.79
 -11  -4  -1   -0.23    2.19
  11  -4  -1   -0.40    1.64
 -11   4  -1    3.00    1.54
  11   4   1    0.50    2.57
  11  -4  -1    1.58    2.17
  11   5  -1    1.74    2.64
  11   5  -1   -1.32    2.45
  11  -5   1    1.65    2.21
 -11  -5  -1    2.82    2.73
  11   5   1   -2.10    3.22
  11  -5  -1    5.80    2.53
  11   5   1   -1.74    2.58
  11  -6   1   -1.43    2.14
 -11  -6  -1    0.87    2.90
  11  -6  -1    1.23    2.28
  11   6   1   -2.94    2.72
 -11  -7  -1    8.34    3.73
 -11  -7   1    5.23    3.69
  11  -7  -1    8.42    2.79
  11   0   2    1.52    1.95
 -11   0  -2    0.37    1.02
  11   0  -2   -2.25    1.79
  11  -1   2    3.62    2.36
  11   1  -2    1.51    2.29
 -11   1  -2    2.01    0.97
  11  -1  -2   -2.30    1.77
  11   1   2    6.63    2.60
  11  -2   2   11.95    2.88
 -11  -2  -2    7.24    2.29
  11   2  -2    4.39    2.55
  11  -2  -2   12.22    3.06
  11   2   2    5.88    2.33
  11  -3   2   10.96    2.86
  11   3  -2    7.81    3.10
 -11  -3  -2    5.06    2.32
  11  -3  -2   11.02    2.30
  11   3   2   13.10    3.38
  11  -3  -2   10.33    2.92
  11  -4   2    1.97    2.49
 -11  -4  -2    0.51    2.46
  11   4  -2   -0.24    2.39
 -11   4  -2    3.42    1.55
  11  -4  -2    2.89    1.89
  11   4   2    2.57    2.34
  11  -4  -2    3.94    2.65
  11   5  -2    0.92    2.58
 -11  -5  -2    1.26    2.55
  11  -5   2    4.81    2.49
  11  -5  -2    2.22    2.43
  11   5   2    1.17    3.17
  11   5   2   -3.94    2.79
 -11  -6  -2   -2.76    2.45
  11  -6   2    0.14    2.23
  11   6   2   -1.51    5.19
  11   6   2    2.05    3.36
  11  -6  -2    0.83    2.50
 -11  -7  -2    4.19    3.47
  11   7   2    1.76    3.40
  11  -7  -2   -0.22    2.27
 -11  -7   2    1.60    3.27
  11   0  -3    0.99    2.25
  11   0   3    1.31    2.13
 -11   0  -3    0.57    1.22
 -11  -1  -3    0.53    1.54
  11   1  -3   -2.80    1.88
  11  -1   3    2.47    2.32
 -11   1  -3   -0.74    0.67
 -11   1  -3    0.47    0.71
  11   1   3    3.36    2.59
  11  -1  -3   -0.17    2.11
  11   2  -3    6.40    2.73
 -11  -2  -3    5.67    2.00
  11  -2   3    4.87    2.54
  11  -2  -3    3.97    2.12
  11   2   3    2.83    2.64
  11   3  -3   -3.46    1.32
 -11  -3  -3   -1.95    1.98
  11  -3   3    0.84    2.22
  11   3   3    4.58    3.10
  11  -3  -3    0.81    1.74
  11  -3  -3   -0.66    2.06
 -11   3  -3    1.34    1.89
 -11  -4  -3    1.48    2.29
  11  -4   3    2.03    2.59
  11   4  -3    0.02    2.31
  11   4  -3   -2.36    1.92
  11  -4  -3    2.75    2.45
  11  -4  -3    1.82    1.87
  11   4   3    2.81    2.98
 -11  -5  -3    5.31    3.08
  11   5  -3   -3.29    2.14
  11  -5   3    1.38    2.34
  11  -5  -3   -1.87    2.21
  11   5   3   -4.89    2.95
  11  -5  -3    0.58    2.09
  11   5   3    1.37    3.02
 -11  -6  -3    4.49    3.33
  11  -6   3    1.69    2.22
  11   6   3   -4.01    2.67
  11   6   3    1.42    3.38
  11  -6  -3   -0.24    2.47
 -11  -7  -3   -3.47    2.94
  11  -7  -3   -0.49    2.39
  11   7   3    2.46    3.03
  11   0   4    0.53    2.28
  11   0  -4   -1.93    2.07
 -11   0  -4   -0.17    1.08
  11   1  -4    7.58    2.90
 -11  -1  -4    4.49    1.88
  11  -1   4    8.37    3.08
  11   1   4    1.79    2.08
  11  -1  -4    5.78    2.66
  11  -2   4    5.70    2.67
  11   2  -4    4.59    2.32
 -11  -2  -4    2.33    1.97
 -11   2  -4    0.85    2.13
  11   2   4    4.13    2.90
  11  -2  -4    2.26    2.54
  11  -2  -4    2.92    1.99
  11  -3   4   -2.38    2.02
 -11  -3  -4    0.43    2.09
  11   3  -4    2.83    2.62
  11  -3  -4    2.66    2.59
 -11   3  -4    0.39    1.84
  11  -3  -4    4.33    2.24
  11   3   4    2.09    2.40
 -11  -4  -4    2.97    2.52
  11  -4   4    6.34    2.96
  11   4  -4    0.89    2.34
  11  -4  -4    6.48    3.17
  11  -4  -4    3.90    2.30
  11   4   4   -3.24    2.26
 -11  -5  -4    5.43    3.12
  11   5  -4    1.19    2.84
  11  -5   4    5.77    2.57
  11   5   4   -3.60    3.31
  11  -5  -4    3.11    2.43
  11   5   4    4.20    3.09
  11  -5  -4    2.61    2.53
 -11  -6  -4   -1.47    2.78
  11  -6   4    1.42    2.27
  11   6   4   -0.62    2.96
  11   6   4   -1.50    3.30
  11  -6  -4    1.24    2.44
 -11  -7  -4    5.24    3.64
  11   7   4    1.56    3.58
  11  -7  -4    7.71    2.95
 -11   0  -5    1.36    1.17
  11   0  -5   -0.03    2.37
 -11   0  -5   -2.70    2.12
  11   0   5   -1.14    2.17
 -11  -1  -5    6.40    1.86
  11  -1   5    0.93    2.53
  11   1  -5    3.95    2.69
  11   1   5    2.94    2.85
 -11   1  -5    6.21    2.80
  11  -1  -5    7.92    3.13
  11  -2   5   10.22    3.19
 -11  -2  -5    9.19    2.53
  11   2  -5   12.40    3.36
 -11   2  -5   16.24    3.24
  11  -2  -5   14.29    3.08
  11  -2  -5    9.10    3.37
  11   2   5   13.03    3.65
  11  -3   5    2.46    2.33
 -11  -3  -5    2.49    2.12
  11   3  -5    5.93    2.99
  11  -3  -5   -3.29    1.65
  11   3   5    1.96    2.84
  11  -3  -5    1.66    2.67
 -11   3  -5    2.54    2.04
  11   4  -5    3.39    2.67
 -11  -4  -5    7.56    3.01
  11  -4   5    7.62    2.80
  11   4   5    3.62    3.06
  11  -4  -5    7.71    3.40
  11  -4  -5    7.02    2.86
  11   5  -5    4.68    2.79
  11  -5   5    2.32    2.25
 -11  -5  -5    0.30    2.47
  11   5   5   -0.81    3.57
  11   5   5   -1.14    2.78
  11  -5  -5    1.16    2.65
  11  -5  -5    2.53    2.55
 -11  -6  -5    5.00    3.25
  11  -6   5    1.90    2.34
 -11   6   5    7.66    4.51
  11  -6  -5    2.70    2.81
  11   6   5   -2.87    3.70
  11   6   5   -2.10    2.79
 -11   7   5   -1.70    4.15
 -11  -7  -5    1.23    3.26
  11  -7  -5    1.93    2.67
  11   7   5   -9.26    3.56
  11   0   6   -0.02    2.42
  11   0  -6    2.80    2.92
 -11   0  -6    0.74    2.43
 -11   0  -6    0.64    1.12
 -11  -1  -6    3.52    2.55
  11  -1   6    0.45    2.59
 -11  -1  -6    1.12    1.54
  11   1  -6    7.96    3.20
  11  -1  -6    1.66    2.83
  11   1   6    2.23    2.22
 -11   1  -6    3.12    2.74
  11  -2   6    1.45    2.49
 -11  -2  -6    5.31    2.70
  11   2  -6   -1.28    2.58
 -11  -2  -6    1.78    2.06
  11   2   6    1.59    2.72
  11  -2  -6   -3.20    2.22
  11  -2  -6   -1.77    2.06
 -11   2  -6    0.28    2.03
  11   3  -6    0.81    2.40
 -11  -3  -6    2.36    2.72
  11  -3   6    0.87    2.54
 -11  -3  -6    0.22    1.97
  11  -3  -6   -0.32    2.45
  11  -3  -6    2.59    2.73
 -11   3  -6   -2.14    1.55
  11   3   6   -3.65    2.48
  11  -4   6    8.83    3.09
  11   4  -6    1.70    2.74
 -11  -4  -6    2.79    3.06
 -11  -4  -6    5.25    3.03
  11  -4  -6    8.14    3.35
  11  -4  -6   -2.06    2.34
  11   4   6    6.59    3.74
  11  -5   6    2.65    2.35
 -11   5   6    7.00    4.33
 -11  -5  -6    5.72    3.01
 -11  -5  -6    1.01    2.74
  11   5   6    4.59    3.61
  11  -5  -6    2.71    2.97
  11  -5  -6    8.24    3.25
  11   5   6   -3.51    3.71
 -11  -6  -6   -1.22    2.73
 -11   6   6    0.47    3.80
  11  -6   6   -0.73    2.22
 -11  -6  -6    3.73    3.41
  11  -6  -6    0.92    3.46
  11   6   6   -8.00    3.98
  11   6   6   -1.68    3.09
  11  -6  -6   -0.03    2.92
 -11   7   6   15.94    5.43
 -11  -7  -6    5.23    3.43
 -11  -7  -6   -0.55    3.27
  11   7   6    1.31    4.01
  11  -7  -6    0.49    2.82
  11   0  -7   -0.99    2.62
 -11   0  -7    0.27    2.49
  11   0   7    3.01    2.99
  11   1  -7   -2.54    2.60
 -11  -1  -7    0.32    1.56
  11  -1   7   -2.07    2.57
 -11  -1  -7    1.36    2.72
 -11   1  -7   -0.51    2.27
  11  -1  -7    6.02    3.18
  11   1   7   -0.30    2.79
 -11  -2  -7    0.11    2.48
  11   2  -7   -2.00    2.27
 -11  -2  -7    4.90    2.23
  11  -2   7   -0.34    2.71
  11  -2  -7    2.31    3.03
  11  -2  -7    6.27    3.23
  11   2   7    1.33    2.97
 -11   2  -7    3.72    2.54
  11   3  -7   -2.92    2.41
  11  -3   7    3.17    2.55
 -11  -3  -7    1.82    2.19
 -11  -3  -7    1.12    2.44
  11  -3  -7    4.40    3.09
  11  -3  -7    1.34    2.65
 -11   3  -7   -1.58    1.66
  11   3   7    3.77    3.05
  11   4  -7    6.15    3.45
 -11   4   7    3.47    3.75
 -11  -4  -7    3.30    2.90
 -11  -4  -7    4.62    3.02
  11  -4   7    8.50    3.07
  11  -4  -7    3.73    3.07
  11   4   7    2.24    3.40
  11  -4  -7    2.41    3.03
 -11  -5  -7    2.60    3.01
 -11  -5  -7    5.92    3.73
 -11   5   7    2.00    3.67
  11  -5   7    1.22    2.55
  11   5   7   -6.66    3.60
  11  -5  -7    3.97    3.28
  11  -5  -7    0.80    2.78
  11   5   7    4.63    3.64
 -11  -6  -7   -3.37    2.81
 -11   6   7    6.19    4.22
 -11  -6  -7   -3.97    3.40
  11  -6  -7    1.86    3.50
  11   6   7   -4.33    2.83
  11   6   7   -6.05    3.62
  11  -6  -7    4.44    3.57
 -11   0  -8   -1.45    2.59
  11   0  -8    1.77    2.86
  11   0   8    1.09    2.45
  11  -1   8   -0.73    2.45
 -11  -1  -8   -5.05    2.44
 -11  -1  -8    0.08    1.53
  11   1  -8   -2.99    1.76
  11   1   8    2.51    3.08
 -11   1  -8   -3.16    2.32
  11  -1  -8   -0.01    2.22
 -11  -2  -8    3.01    2.10
  11  -2   8    2.86    2.77
 -11  -2  -8    4.24    3.30
  11   2  -8    8.87    3.73
 -11   2  -8    4.85    2.56
  11   2   8    2.06    3.05
  11  -2  -8    3.52    3.04
  11  -2  -8   12.89    3.90
  11  -3   8    1.97    3.03
 -11  -3  -8    2.92    2.81
 -11  -3  -8    1.23    2.24
 -11   3   8    2.02    2.78
  11   3  -8    1.40    2.79
  11   3   8    1.91    3.12
  11  -3  -8    1.69    3.06
  11  -3  -8    0.91    2.89
 -11   3  -8    3.10    2.74
  11   4  -8    5.66    3.11
 -11  -4  -8   -0.02    2.81
  11  -4   8    6.35    3.10
 -11   4   8    2.10    3.20
 -11  -4  -8    7.34    3.30
  11  -4  -8    4.63    3.24
  11   4   8    1.50    3.45
  11  -4  -8    3.39    3.34
 -11  -5  -8    2.20    2.94
  11  -5   8    2.82    2.67
 -11  -5  -8    7.81    3.44
 -11   5   8    7.52    4.45
  11  -5  -8   -1.31    2.87
  11   5   8   -1.77    4.24
  11  -5  -8   -0.63    2.89
  11   5   8    2.71    3.76
 -11   6   8    4.37    4.22
 -11  -6  -8   -1.17    2.43
 -11  -6  -8    2.34    3.03
  11   6   8    4.10    3.86
  11  -6  -8    2.19    3.39
  11  -6  -8   -0.63    2.68
  11   6   8   -4.88    3.93
 -11   0  -9   -0.21    2.90
  11   0  -9   -4.28    2.70
  11   0   9    0.68    2.74
 -11  -1  -9    6.45    3.53
  11   1  -9   -2.15    2.96
  11  -1   9    9.92    3.51
 -11   1  -9    4.78    2.80
  11   1   9    2.05    3.60
  11  -1  -9    7.96    3.54
  11  -1  -9    4.29    3.66
  11   2  -9    9.92    3.96
  11  -2   9    2.88    3.31
 -11  -2  -9    4.46    2.41
 -11  -2  -9    3.42    3.09
 -11   2  -9    6.51    2.74
  11   2   9    9.77    3.85
  11  -2  -9    6.28    3.83
  11  -2  -9    4.61    3.40
 -11  -3  -9    0.77    2.23
 -11   3   9    0.67    2.87
  11  -3   9    0.57    2.51
  11   3  -9    1.98    3.08
 -11  -3  -9   -1.21    2.88
  11   3   9    7.97    3.75
  11  -3  -9    1.66    3.17
  11  -3  -9   -2.11    2.69
 -11  -4  -9   -0.65    2.62
  11   4  -9    1.02    3.18
 -11  -4  -9    3.41    3.49
 -11   4   9    2.06    3.29
  11  -4   9   -0.21    2.59
  11  -4  -9   -4.78    2.56
  11  -4  -9    3.81    3.50
  11   4   9   -3.05    3.16
  11  -5   9   -3.04    2.64
 -11   5   9    7.02    4.30
 -11  -5  -9    2.20    3.45
 -11  -5  -9    2.18    3.15
  11   5   9   -2.92    4.55
  11  -5  -9    4.04    3.90
  11   5   9   -3.97    3.08
  11  -5  -9   -1.58    3.30
 -11   6   9   -0.87    3.76
 -11  -6  -9    1.74    3.20
 -11  -6  -9   -0.54    3.65
  11   6   9   -7.86    4.27
  11  -6  -9    7.46    3.72
  11  -6  -9    1.14    3.57
  11   6   9    0.85    3.83
 -11   0 -10   -0.23    2.62
  11   0 -10    4.13    3.55
  11   0  10    2.90    3.24
 -11  -1 -10    2.82    3.23
  11  -1  10   -0.83    2.84
  11   1 -10   -2.56    2.90
  11  -1 -10   -4.38    2.99
  11   1  10    7.42    3.73
 -11   1 -10    5.76    3.12
  11  -1 -10    8.89    3.96
  11   2 -10   -3.89    2.71
  11  -2  10   -2.54    2.38
 -11  -2 -10   -0.50    2.14
 -11  -2 -10    1.72    2.96
  11  -2 -10    0.77    3.37
  11   2  10    3.40    3.42
  11  -2 -10   -1.96    3.13
 -11   2 -10   -0.60    2.33
 -11  -3 -10   -0.26    2.60
 -11   3  10    4.53    3.38
 -11  -3 -10   -1.86    2.48
  11   3 -10    4.14    3.29
  11  -3  10   -2.89    2.35
  11  -3 -10   -1.46    2.80
  11  -3 -10   -4.26    2.86
  11   3  10   -1.57    3.43
  11  -4  10    3.80    3.45
 -11  -4 -10    1.50    3.41
 -11   4  10    1.78    3.40
 -11  -4 -10    0.11    3.05
  11  -4 -10    4.07    3.50
  11  -4 -10    0.23    3.34
  11   4  10   -1.60    3.74
 -11   5  10   -1.87    3.31
  11  -5  10    1.95    2.86
 -11  -5 -10    2.01    3.87
 -11  -5 -10   -2.99    3.46
  11   5  10    1.14    4.13
  11  -5 -10   -1.89    3.31
  11   5  10   -0.61    3.52
  11  -5 -10   -0.12    3.64
  11   0  11    0.77    3.10
  11   0 -11   -1.72    2.40
 -11   0 -11    6.58    3.08
  11  -1  11   -2.86    2.79
  11   1 -11    0.68    2.62
 -11  -1 -11    1.75    3.00
  11  -1 -11   -0.92    3.03
 -11   1 -11    5.49    3.02
  11   1  11    4.69    3.53
  11  -1 -11    6.34    4.05
 -11  -2 -11    1.19    3.11
  11   2 -11    5.14    3.50
  11  -2  11    2.58    3.24
  11  -2 -11   -3.70    3.18
  11  -2 -11   -0.89    3.31
  11   2  11   -1.53    3.41
  11   3 -11    6.43    3.72
 -11   3  11    7.81    4.04
 -11  -3 -11   -3.24    3.05
  11  -3  11    7.29    3.76
 -11  -3 -11    0.92    2.91
  11   3  11   -3.07    3.43
  11  -3 -11    4.02    4.00
  11  -3 -11   -6.38    3.17
 -11  -4 -11    1.09    3.20
 -11   4  11    7.08    4.32
  11  -4  11    3.84    3.27
 -11  -4 -11    4.70    3.85
  11   4  11    4.51    4.41
  11  -4 -11    2.06    3.59
  11  -4 -11    5.08    3.95
  11   0 -12   -0.49    3.83
 -11   0 -12    2.34    3.24
  11   0  12   -5.25    2.74
  11   1 -12    3.75    4.07
  11  -1  12    2.49    3.24
 -11  -1 -12    6.31    3.45
  11   1  12    0.86    3.62
  11  -1 -12   -1.42    3.48
 -11   1 -12    4.52    3.06
  11  -1 -12   -1.77    4.00
 -11  -2 -12    0.31    3.16
  11  -2  12   -2.27    2.72
  11   2 -12    4.75    3.70
  11   2  12   -1.10    2.95
  11  -2 -12    0.35    3.69
  11  -2 -12    2.96    3.18
  11  -3  12   -1.97    3.09
 -11  -3 -12    7.64    4.26
  11   3 -12    4.59    3.53
  11  -3 -12   -4.93    3.49
  11  -3 -12    5.88    4.20
  11   3  12    6.27    4.31
  11  -4  12    2.58    3.41
 -11  -4 -12    3.64    4.02
 -11   4  12    3.63    4.68
 -11  -4 -12   -0.50    3.39
  11  -4 -12   -1.13    3.87
  11   4  12    0.17    3.68
  11  -4 -12    0.14    3.55
  11   0  13    2.11    3.20
 -11   0 -13    1.71    2.75
  11   0 -13    0.22    3.98
  11  -1  13    5.58    3.45
 -11  -1 -13   -0.92    3.22
  11   1 -13   -0.97    3.38
  11  -1 -13    3.28    3.33
  11  -1 -13   -0.24    3.58
  11   1  13    2.14    3.70
 -11  -2 -13    0.78    3.36
  11  -2  13   -1.57    2.80
  11   2 -13    0.29    3.56
  11   2  13   -0.09    2.81
  11  -2 -13   -3.33    3.84
  11  -2 -13    0.45    3.87
  11  -3  13   -2.01    3.39
 -11  -3 -13   -1.15    2.85
  11  -3 -13   -1.72    3.96
  11   3  13   -0.42    3.63
  11  -3 -13    1.33    3.74
  11   0  14    6.31    3.83
  11   0 -14   -1.03    3.90
 -11   0 -14    0.43    2.93
 -11  -1 -14    9.55    3.75
  11  -1 -14   -1.78    3.76
  12   0   0   -1.79    1.95
  12  -1   0    2.72    2.33
  12   1   0   -0.62    2.40
  12   2   0    4.00    2.78
  12  -2   0    1.68    2.47
  12   3   0    5.02    2.64
  12  -3   0   11.91    3.45
  12   4   0   -1.14    2.61
  12  -4   0   -0.71    2.10
  12   5   0   -8.99    2.34
  12  -5   0   -0.40    2.35
  12   5   0    4.15    3.29
 -12  -6   0    6.77    3.32
  12  -6   0    4.16    2.64
 -12  -7   0   -0.18    3.37
  12  -7   0    6.52    4.14
  12   0   1    2.61    2.57
  12   0  -1    5.03    2.19
  12  -1   1   -1.36    1.97
  12   1  -1   -1.14    1.65
  12  -1  -1    1.55    2.30
  12   1   1   -3.71    1.77
  12   2  -1    1.37    2.50
  12  -2   1    4.07    2.66
  12   2   1   -0.39    2.34
  12  -2  -1    0.98    2.25
  12   3  -1   14.68    3.85
  12  -3   1   17.79    3.58
  12  -3  -1   18.92    3.64
  12   3   1   10.21    3.45
 -12  -4  -1    0.74    2.38
  12  -4   1   -1.84    2.01
  12   4  -1   -0.43    2.66
  12   4   1    4.85    3.05
 -12   4  -1    2.56    2.30
  12  -4  -1    2.30    2.56
 -12  -5  -1    1.40    2.57
  12   5  -1   -1.98    2.93
  12   5  -1    4.45    3.08
  12  -5   1    8.03    2.98
  12   5   1   -0.21    3.02
  12  -5  -1    2.10    2.50
  12   5   1    2.17    3.52
  12  -6   1    1.43    2.63
 -12  -6  -1   -3.92    2.50
  12   6   1    3.75    3.45
  12  -6  -1    2.60    2.53
 -12  -7  -1    7.11    3.92
  12  -7  -1    2.88    2.58
 -12  -7   1    6.77    3.75
  12   0   2    1.84    2.34
  12   0  -2   -0.41    2.11
  12  -1   2   18.22    3.45
  12   1  -2   19.16    3.96
  12   1   2   13.56    3.28
  12  -1  -2   19.87    3.73
  12  -2   2    2.16    2.51
  12   2  -2    4.25    2.66
 -12  -2  -2    4.75    2.07
  12  -2  -2    4.68    2.80
  12   2   2   -0.66    1.89
  12  -3   2   23.93    3.98
  12   3  -2   18.04    4.11
 -12  -3  -2   18.59    3.62
  12   3   2   15.65    3.86
  12  -3  -2   16.61    3.71
 -12  -4  -2    2.04    2.63
  12   4  -2    5.06    3.22
  12  -4   2    9.72    3.01
  12  -4  -2    4.90    2.85
  12   4   2    5.20    3.25
  12   5  -2    6.44    2.98
  12  -5   2    8.36    3.08
 -12  -5  -2    6.70    3.08
  12   5   2   -2.23    3.18
  12  -5  -2   10.16    3.33
  12   5   2    3.18    3.41
 -12  -6  -2    0.14    2.63
  12  -6   2   -4.06    2.42
  12   6   2   -4.92    3.34
  12  -6  -2    5.48    2.70
 -12  -7  -2   -0.90    2.93
  12  -7  -2    1.23    2.41
 -12  -7   2    0.87    3.38
  12   0   3   10.60    3.19
 -12   0  -3    7.11    1.68
  12   0  -3    3.65    2.85
 -12  -1  -3    7.10    2.02
  12  -1   3    0.88    2.39
  12   1  -3    7.01    3.10
  12   1   3    1.41    2.73
  12  -1  -3    8.40    3.10
 -12  -2  -3    5.80    2.16
  12   2  -3    8.97    3.20
  12  -2   3   -1.00    2.40
  12  -2  -3   11.82    3.24
  12   2   3    7.39    3.37
 -12  -3  -3    5.60    2.69
  12  -3   3    4.66    2.61
  12   3  -3   11.33    3.27
  12  -3  -3   11.88    3.38
  12  -3  -3    4.02    2.08
 -12   3  -3    6.03    2.38
  12   3   3    8.59    3.57
  12   4  -3   -3.62    2.40
  12  -4   3   -0.49    2.57
 -12  -4  -3   -0.52    2.27
  12  -4  -3   -1.02    2.08
  12   4   3   -1.59    2.16
  12  -4  -3   -0.84    2.35
 -12  -5  -3    2.68    2.88
  12  -5   3   -0.70    2.82
  12   5  -3    2.91    3.35
  12  -5  -3    3.37    2.67
  12   5   3   -6.18    3.71
  12   5   3    2.41    3.23
 -12  -6  -3    3.01    3.14
  12  -6   3   -1.43    2.53
  12   6   3   -1.64    3.32
  12  -6  -3   -3.01    2.50
 -12  -7  -3    0.91    3.29
  12  -7  -3    7.15    2.95
  12   7   3    3.05    3.58
 -12   0  -4    1.73    1.31
  12   0  -4   -1.38    2.45
  12   0   4   -1.57    2.49
 -12  -1  -4    1.38    1.56
  12  -1   4    2.72    2.77
  12   1  -4   -0.72    2.42
  12  -1  -4    7.72    2.87
  12   1   4   -0.23    2.73
  12  -2   4   -0.24    2.47
 -12  -2  -4    4.54    2.18
  12   2  -4   -1.95    2.33
  12   2   4    0.42    3.05
 -12   2  -4    0.22    2.14
  12  -2  -4    2.29    2.59
  12  -3   4    8.64    3.07
 -12  -3  -4    3.33    2.54
  12   3  -4    5.48    2.47
  12  -3  -4    3.03    2.26
 -12   3  -4    4.91    2.28
  12  -3  -4    1.61    2.58
  12   3   4    3.21    3.31
  12   4  -4    1.74    2.69
  12  -4   4   -4.11    2.34
 -12  -4  -4    1.92    2.45
  12   4   4   -1.11    2.14
  12  -4  -4   -2.32    1.97
  12  -4  -4    1.47    2.67
 -12  -5  -4    0.83    3.06
  12  -5   4   -2.48    2.20
  12   5  -4    1.80    2.67
  12  -5  -4    2.29    2.50
  12   5   4    0.21    2.97
 -12  -6  -4    3.38    3.53
  12  -6   4    9.06    3.09
  12   6   4   -6.29    4.02
  12  -6  -4   -1.01    2.79
 -12  -7  -4    2.43    3.64
  12  -7  -4    1.67    2.85
  12   7   4   -3.60    3.85
  12   0   5    2.25    2.99
  12   0  -5    4.39    3.02
 -12   0  -5    1.20    2.63
  12   1  -5   25.60    3.81
 -12  -1  -5   13.64    2.53
  12  -1   5   16.36    4.03
  12  -1  -5   19.70    3.92
  12   1   5   18.25    4.24
 -12   1  -5   15.45    3.51
  12   2  -5    6.28    3.32
 -12  -2  -5    7.07    2.36
  12  -2   5    7.12    3.16
  12  -2  -5    2.95    3.01
 -12   2  -5   15.78    3.50
  12   2   5    7.03    3.52
  12   3  -5    5.27    3.14
  12  -3   5    8.02    3.30
 -12  -3  -5    4.52    2.61
  12   3   5    5.67    3.57
  12  -3  -5    3.43    2.96
 -12   3  -5   12.50    2.78
  12  -3  -5    8.46    3.02
  12  -4   5    9.32    3.06
 -12  -4  -5    8.48    3.36
  12   4  -5    1.07    2.72
  12   4   5    2.52    2.74
  12  -4  -5    5.36    2.57
  12  -4  -5    1.06    2.70
  12  -5   5   10.95    3.32
 -12  -5  -5    7.59    3.39
  12   5   5   10.65    4.22
  12  -5  -5    9.20    3.24
  12   5   5    1.59    4.32
 -12  -6  -5    2.03    3.15
  12  -6   5    3.27    2.59
  12   6   5   -5.65    3.58
  12  -6  -5    1.36    2.71
 -12   0  -6   -0.24    2.35
  12   0   6    0.66    2.62
  12   0  -6   -0.39    2.69
  12  -1   6    8.01    3.41
  12   1  -6    6.99    3.54
 -12  -1  -6    7.72    2.02
 -12  -1  -6    2.09    2.97
 -12   1  -6    4.70    2.90
  12   1   6    5.87    3.30
  12  -1  -6    8.77    3.55
 -12  -2  -6   -0.20    2.03
 -12  -2  -6   -2.15    2.23
  12   2  -6    1.12    2.66
  12  -2   6   -1.45    2.92
  12   2   6    2.44    2.48
  12  -2  -6    4.57    2.63
 -12   2  -6    2.87    2.58
  12  -2  -6    6.17    3.43
 -12  -3  -6    6.40    2.67
  12   3  -6    0.78    2.84
  12  -3   6    1.30    2.95
 -12  -3  -6    3.69    2.95
  12  -3  -6    8.51    3.50
  12  -3  -6    3.48    2.84
  12   3   6    4.49    3.42
 -12   3  -6    5.05    2.22
 -12  -4  -6    2.96    2.90
  12   4  -6    2.51    3.12
  12  -4   6    7.49    3.04
 -12  -4  -6    4.69    3.04
  12   4   6   -0.38    2.48
  12  -4  -6    4.38    3.51
  12  -4  -6   -2.66    2.54
 -12  -5  -6    0.44    2.74
  12  -5   6    1.00    2.53
 -12  -5  -6    3.19    3.11
  12   5   6   -4.21    2.95
  12  -5  -6   -1.09    2.49
  12   5   6   -8.43    3.71
  12  -5  -6   -0.61    2.63
  12  -6   6    0.43    2.77
 -12  -6  -6   -0.36    2.75
 -12  -6  -6    4.11    3.41
  12   6   6   -7.78    3.87
  12  -6  -6    2.44    2.83
  12   6   6    6.00    4.51
  12   0  -7    1.28    3.17
 -12   0  -7    4.79    3.02
  12   0   7    1.56    2.99
 -12  -1  -7    3.64    3.13
  12   1  -7    0.46    2.04
  12  -1   7    1.53    2.79
 -12   1  -7   -1.92    2.75
  12  -1  -7   -1.09    2.10
  12   1   7    4.31    3.24
  12  -2   7    5.25    3.33
 -12  -2  -7    5.44    2.28
 -12  -2  -7   11.08    3.51
  12   2  -7    9.18    3.82
  12  -2  -7    8.53    3.84
  12  -2  -7    7.18    3.40
 -12   2  -7    2.20    2.63
  12   2   7    8.48    3.83
  12  -3   7   -1.11    2.61
  12   3  -7    2.50    2.76
 -12  -3  -7   -1.55    2.16
 -12  -3  -7    3.93    3.13
  12  -3  -7    0.51    2.73
 -12   3  -7    1.31    2.74
  12   3   7   -5.97    2.66
  12  -3  -7    0.89    3.01
 -12  -4  -7    0.98    2.79
 -12  -4  -7    1.48    2.55
  12   4  -7    4.99    3.41
  12  -4   7    2.98    2.82
  12  -4  -7    3.65    3.52
  12   4   7    0.86    3.31
  12  -4  -7   -0.01    3.03
 -12  -5  -7   -1.95    3.24
  12  -5   7   -1.29    2.56
 -12  -5  -7    4.28    3.15
  12  -5  -7    1.00    2.92
  12  -5  -7   -0.43    3.50
  12   5   7   -9.31    3.90
  12   5   7    1.98    3.35
 -12   6   7    4.91    4.66
 -12  -6  -7   -5.96    3.32
 -12  -6  -7    2.59    2.81
  12  -6  -7    1.89    3.55
  12   6   7   -5.66    4.18
  12   6   7    1.08    5.86
  12   0   8    3.30    3.09
  12   0  -8   -2.17    3.03
 -12   0  -8    3.15    3.14
 -12  -1  -8   -0.18    3.06
  12   1  -8    3.32    3.51
  12  -1   8    1.82    2.83
  12  -1  -8   -0.56    2.94
 -12   1  -8    2.80    2.78
  12   1   8   -1.23    3.06
  12   2  -8    0.29    2.83
 -12  -2  -8    1.44    2.03
  12  -2   8    1.77    2.69
 -12  -2  -8    4.21    3.30
 -12   2  -8    3.94    2.75
  12  -2  -8    2.41    3.13
  12  -2  -8    8.14    3.68
  12   2   8    3.91    3.21
  12  -3   8    0.33    2.88
 -12  -3  -8    0.65    2.16
 -12  -3  -8   -1.73    2.67
  12   3  -8    4.35    3.27
  12  -3  -8    3.15    3.08
  12  -3  -8    8.18    3.70
  12   3   8    3.36    3.44
 -12  -4  -8    1.14    3.05
  12  -4   8    1.78    3.10
 -12  -4  -8    2.37    2.98
  12   4  -8    3.60    3.23
  12  -4  -8    0.15    3.47
  12  -4  -8    4.81    3.53
  12   4   8    6.30    4.14
 -12  -5  -8   -1.03    3.01
  12  -5   8   -5.51    2.73
 -12  -5  -8   -0.57    2.77
 -12   5   8    1.65    3.76
  12  -5  -8   -2.03    2.79
  12   5   8   -3.95    4.43
  12  -5  -8   -1.52    3.13
  12   5   8    3.66    3.84
 -12   0  -9   10.37    3.71
  12   0   9   -1.30    2.81
  12   0  -9    4.52    3.94
 -12  -1  -9    3.62    3.50
  12  -1   9   12.32    3.86
  12   1  -9    6.18    3.82
 -12   1  -9    0.18    3.08
  12   1   9   12.55    4.23
  12  -1  -9    3.73    3.71
  12  -2   9    5.17    3.22
 -12  -2  -9    4.28    3.33
  12   2  -9   -2.89    3.07
  12   2   9    1.53    3.33
  12  -2  -9    6.36    3.40
 -12   2  -9    4.37    2.69
  12  -2  -9    2.26    3.45
  12   3  -9   -1.16    3.15
 -12  -3  -9   -1.44    2.71
  12  -3   9    4.14    3.09
 -12  -3  -9   -0.49    2.33
  12   3   9   -3.68    3.32
  12  -3  -9    1.51    3.15
  12  -3  -9    8.18    3.83
  12   4  -9    2.76    5.54
  12  -4   9    2.08    3.26
 -12  -4  -9    0.95    2.89
 -12  -4  -9    0.15    3.33
 -12   4   9    0.38    3.31
  12   4   9    1.08    3.97
  12  -4  -9   -2.72    3.36
  12  -4  -9    3.66    3.88
  12  -5   9    4.79    3.16
 -12   5   9    3.42    3.87
 -12  -5  -9   -0.48    3.88
 -12  -5  -9   -1.97    2.77
  12   5   9   -5.41    4.52
  12  -5  -9    7.14    3.63
  12  -5  -9   -6.37    3.41
  12   5   9    2.24    4.05
  12   0  10    6.73    3.10
  12   0 -10    9.36    4.39
 -12   0 -10    6.42    3.60
 -12  -1 -10    3.63    3.38
  12  -1  10   -2.11    3.06
  12   1 -10    0.73    3.58
 -12   1 -10    9.94    3.26
  12   1  10    0.50    3.17
  12  -1 -10   -2.16    3.54
  12   2 -10   -2.21    3.08
  12  -2  10   -3.35    2.74
 -12  -2 -10   -2.72    2.77
  12  -2 -10   -0.70    2.96
  12   2  10   -1.18    2.62
 -12   2 -10    4.80    2.93
  12  -2 -10   -3.68    3.06
  12  -3  10   -3.27    2.55
 -12  -3 -10   -7.85    2.53
  12   3 -10    1.26    3.37
  12  -3 -10   -1.06    3.26
  12   3  10    1.95    4.10
  12  -3 -10   -1.72    3.23
 -12  -4 -10    3.62    3.39
  12  -4  10    5.74    3.53
 -12   4  10    5.46    4.13
 -12  -4 -10    1.26    3.44
  12  -4 -10    1.22    3.53
  12  -4 -10   -2.42    3.26
  12   4  10   -1.93    3.66
  12   0  11    4.30    3.57
 -12   0 -11    5.83    3.47
  12   0 -11   10.84    4.68
  12  -1  11   -2.35    3.14
  12   1 -11    0.12    3.86
 -12  -1 -11    0.37    3.64
  12   1  11    3.62    3.98
  12  -1 -11    3.07    4.09
 -12   1 -11    3.45    3.12
  12   2 -11    2.17    3.38
 -12  -2 -11   -6.27    2.88
  12  -2  11   -1.45    3.34
 -12   2 -11    7.16    4.05
  12  -2 -11   -1.92    3.45
  12   2  11    2.78    3.44
  12  -2 -11    0.63    4.10
 -12  -3 -11   -0.83    3.07
  12  -3  11   -3.23    3.04
  12   3 -11    2.10    3.75
  12  -3 -11   -1.24    3.63
  12  -3 -11   -0.92    3.67
  12   3  11   -2.34    3.55
 -12   4  11    2.18    3.75
  12  -4  11    3.92    3.57
 -12  -4 -11    0.04    3.43
  12  -4 -11    1.45    3.79
  12  -4 -11   -4.54    3.77
  12   4  11   -5.90    3.62
 -12   0 -12    7.64    3.71
  12   0 -12   11.61    4.43
  12   0  12    5.84    3.64
  12   1 -12   -2.60    2.34
 -12  -1 -12    8.23    4.02
  12  -1  12    2.12    3.40
  12  -1 -12   -1.23    3.67
  12   1  12   -2.74    3.52
 -12   1 -12    6.51    3.32
 -12  -2 -12    6.81    4.21
  12   2 -12    6.09    4.05
  12  -2  12    3.69    3.53
  12  -2 -12    1.14    3.95
  12  -2 -12    2.98    4.08
  12   2  12    2.53    3.91
  12  -3  12   -0.73    3.50
  12   3 -12   -2.38    3.30
 -12  -3 -12    3.34    3.98
  12  -3 -12   -0.04    4.10
  12  -3 -12   -2.76    4.26
  12   3  12    3.51    4.02
  12   0  13   -0.19    3.41
 -12   0 -13    3.56    3.49
  12   0 -13    1.09    4.24
 -12  -1 -13    9.48    4.45
  12   1 -13    7.84    4.45
  12  -1  13    3.72    3.70
 -12   1 -13   -0.39    3.02
  12   1  13   -2.98    3.37
  12  -1 -13    3.79    4.37
  13   0   0    3.05    2.57
  13  -1   0    0.49    2.53
  13   1   0   -0.42    1.91
  13   2   0   -0.20    1.99
  13  -2   0   -0.24    2.65
  13  -3   0   -3.39    2.15
  13   3   0    0.86    2.76
  13   4   0   -2.90    2.34
  13  -4   0    1.71    2.70
  13   5   0   -2.00    3.55
  13   5   0   -1.15    2.98
  13  -5   0   -0.30    2.47
 -13  -5   0   -1.25    2.43
 -13  -6   0    4.05    3.73
  13  -6   0    4.71    3.08
  13   0   1   -2.60    2.31
  13   0  -1   -0.15    2.35
  13   1  -1    3.77    3.10
  13  -1   1    3.80    2.33
  13   1   1   -2.31    2.37
  13  -1  -1    1.38    2.43
  13   2  -1    7.06    3.08
  13  -2   1    4.00    2.75
  13   2   1    1.21    2.62
  13  -2  -1    6.01    2.93
  13   3  -1    7.98    3.53
  13  -3   1    0.91    2.48
  13   3   1    3.45    3.30
  13  -3  -1    9.43    3.28
  13   4  -1    2.91    2.81
  13  -4   1    2.67    2.86
 -13  -4  -1    3.19    2.78
  13  -4  -1   -3.47    2.38
  13   4   1   -0.53    2.20
 -13  -5  -1    0.98    2.59
  13   5  -1   -1.34    2.55
  13  -5   1    2.82    2.71
  13   5   1   -5.02    2.88
  13   5   1    1.85    3.06
  13  -5  -1   -0.88    2.51
  13  -6   1   -2.57    2.60
 -13  -6  -1    2.20    3.23
  13  -6  -1    4.11    3.14
 -13  -6   1    2.61    3.11
  13   0  -2    2.46    2.60
  13   0   2   -2.66    2.40
  13  -1   2   14.19    3.66
  13   1  -2    8.89    3.37
  13   1   2    9.29    3.29
  13  -1  -2   12.98    3.60
  13  -2   2   21.99    4.15
 -13  -2  -2   27.53    3.71
  13   2  -2   19.14    3.96
  13  -2  -2   27.37    4.78
  13   2   2   22.10    4.49
  13   3  -2   13.42    3.95
 -13  -3  -2   26.48    3.91
  13  -3   2   16.15    4.01
  13  -3  -2   23.01    4.52
  13   3   2   19.13    4.67
 -13  -4  -2    1.18    2.38
  13   4  -2   -4.98    2.57
  13  -4   2    2.19    2.86
  13  -4  -2    5.93    2.96
  13   4   2   -2.29    2.69
  13  -5   2    1.20    2.81
  13   5  -2    5.35    3.31
 -13  -5  -2    2.10    2.71
  13   5   2  -14.21    3.30
  13  -5  -2    4.08    2.57
  13   5   2   -6.10    2.80
  13  -6   2   -0.48    2.52
 -13  -6  -2    0.84    2.81
  13   6   2   -7.72    2.72
  13  -6  -2    2.18    2.71
  13   0  -3   -2.01    2.38
  13   0   3   -2.01    2.40
 -13  -1  -3    0.96    1.57
  13   1  -3    2.29    2.81
  13  -1   3   -0.65    2.54
  13   1   3   -1.29    2.83
  13  -1  -3    1.54    3.02
  13   2  -3    3.34    2.89
 -13  -2  -3    3.68    2.26
  13  -2   3    5.58    3.45
  13   2   3    7.31    3.41
  13  -2  -3    8.68    3.53
  13  -3   3    5.28    3.02
  13   3  -3    9.04    3.48
 -13  -3  -3    2.66    2.48
  13   3   3    4.13    3.53
  13  -3  -3    2.39    2.92
 -13   3  -3    5.44    2.45
  13   4  -3    2.76    3.27
  13  -4   3    4.67    3.22
 -13  -4  -3    2.93    2.78
  13  -4  -3   -1.45    2.66
  13   4   3    3.53    3.57
  13  -5   3    0.38    3.15
[truncated: 27,977 more chars]
