# Supplementary material for: Ambiphilic boron in 1,4,2,5-diazadiborinine
Source: Nat Commun. 2016 Jun 9;7:11871. doi: 10.1038/ncomms11871 (PMC4906229; doi:10.1038/ncomms11871)
Supplement: Supplementary Data 8 — Crystallographic information for compound 8 [file ncomms11871-s9.cif]

data_global
_audit_creation_method                  'APEX3 v2015.5-2'

_publ_requested_journal                 ?

_publ_contact_author_name               ?
_publ_contact_author_address            
;
;
_publ_contact_author_email              ?
_publ_contact_author_fax                ?
_publ_contact_author_phone              ?

_publ_section_title                     
;
;
_publ_section_abstract                  
;
;
_publ_section_references                
;
;
_publ_section_comment                   
;
;

data_I
_chemical_name_systematic               ?
_chemical_name_common                   ?
_chemical_formula_moiety                ?
_chemical_formula_sum                   'C28 H28 B2 N4'
_chemical_formula_iupac                 ?
_chemical_formula_weight                442.16

_chemical_melting_point                 ?

_space_group_crystal_system             monoclinic
_space_group_name_H-M_alt               'P 1 21/n 1'
_space_group_name_Hall                  '-P 2yn'
loop_
    _space_group_symop_operation_xyz
    'x, y, z'
    '-x+1/2, y+1/2, -z+1/2'
    '-x, -y, -z'
    'x-1/2, -y-1/2, z-1/2'

_cell_length_a                          8.2613(14)
_cell_length_b                          23.616(4)
_cell_length_c                          12.724(3)
_cell_angle_alpha                       90
_cell_angle_beta                        106.778(5)
_cell_angle_gamma                       90
_cell_volume                            2376.8(8)
_cell_formula_units_Z                   4
_cell_measurement_reflns_used           1094
_cell_measurement_theta_min             2.6345
_cell_measurement_theta_max             19.3273
_cell_measurement_temperature           103.(2)

_exptl_crystal_description              block
_exptl_crystal_colour                   colourless
_exptl_crystal_size_max                 0.400
_exptl_crystal_size_mid                 0.220
_exptl_crystal_size_min                 0.100
_exptl_crystal_density_diffrn           1.236
_exptl_crystal_density_meas             ?
_exptl_crystal_density_method           'not measured'
_exptl_crystal_F_000                    936

_exptl_absorpt_coefficient_mu           0.073
_exptl_absorpt_correction_type          Multi-Scan
_exptl_absorpt_process_details          
;
SADABS-2014/5 - Bruker AXS area detector scaling and absorption correction
;
_exptl_absorpt_correction_T_min         0.79
_exptl_absorpt_correction_T_max         0.99

_exptl_special_details                  
;
; 

_diffrn_ambient_temperature             103.(2)

_diffrn_source                          'fine-focus sealed tube'
_diffrn_source_type                     'Bruker KappaCCD'

_diffrn_radiation_type                  MoK\a
_diffrn_radiation_wavelength            0.71073
_diffrn_radiation_monochromator         'graphite'
_diffrn_measurement_device_type         'CCD area detector'
_diffrn_measurement_method              'phi and omega scans'
_diffrn_detector_area_resol_mean        8.3333
_diffrn_reflns_number                   20107
_diffrn_reflns_av_R_equivalents         0.1015
_diffrn_reflns_av_unetI/netI            0.1015
_diffrn_reflns_theta_min                2.63
_diffrn_reflns_theta_max                26.08
_diffrn_reflns_theta_full               26.08
_diffrn_measured_fraction_theta_max     0.994
_diffrn_measured_fraction_theta_full    0.994
_diffrn_reflns_limit_h_min              -10
_diffrn_reflns_limit_h_max              9
_diffrn_reflns_limit_k_min              -29
_diffrn_reflns_limit_k_max              29
_diffrn_reflns_limit_l_min              -15
_diffrn_reflns_limit_l_max              15

_refine_special_details                 
;
;

_reflns_number_total                    4672
_reflns_number_gt                       2625
_reflns_threshold_expression            'I > 2\s(I)'

_refine_ls_structure_factor_coef        Fsqd
_refine_ls_matrix_type                  full
_refine_ls_R_factor_all                 0.1287
_refine_ls_R_factor_gt                  0.0630
_refine_ls_wR_factor_gt                 0.1307
_refine_ls_wR_factor_ref                0.1594
_refine_ls_goodness_of_fit_ref          1.008
_refine_ls_restrained_S_all             1.008
_refine_ls_number_reflns                4672
_refine_ls_number_parameters            309
_refine_ls_number_restraints            0
_refine_ls_number_constraints           ?
_refine_ls_hydrogen_treatment           constr
_refine_ls_weighting_scheme             calc
_refine_ls_weighting_details            
    'w=1/[\s^2^(Fo^2^)+(0.0597P)^2^+0.2559P] where P=(Fo^2^+2Fc^2^)/3'

_atom_sites_solution_hydrogens          geom
_atom_sites_solution_primary            ?
_atom_sites_solution_secondary          ?

_refine_ls_shift/su_max                 0.000
_refine_ls_shift/su_mean                0.000
_refine_diff_density_max                0.242
_refine_diff_density_min                -0.262
_refine_ls_extinction_method            none
_refine_ls_extinction_coef              ?

loop_
    _atom_type_symbol
    _atom_type_description
    _atom_type_scat_dispersion_real
    _atom_type_scat_dispersion_imag
    _atom_type_scat_source
    C C 0.0033 0.0016 'International Tables Vol C Tables 4.2.6.8 and 6.1.1.4'
    H H 0.0000 0.0000 'International Tables Vol C Tables 4.2.6.8 and 6.1.1.4'
    B B 0.0013 0.0007 'International Tables Vol C Tables 4.2.6.8 and 6.1.1.4'
    N N 0.0061 0.0033 'International Tables Vol C Tables 4.2.6.8 and 6.1.1.4'

_computing_data_collection              'APEX3 (Bruker AXS Inc., 2015)'
_computing_cell_refinement              'SAINT V8.34A (Bruker AXS Inc., 2013)'
_computing_data_reduction               'SAINT V8.34A (Bruker AXS Inc., 2013)'
_computing_structure_solution           'XT, VERSION 2014/4'
_computing_structure_refinement         'SHELXL-2014/7 (Sheldrick, 2014)'
_computing_molecular_graphics           'XP (Bruker AXS Inc., 2015)'
_computing_publication_material         'APEX3 (Bruker AXS Inc., 2015)'

loop_
    _atom_site_type_symbol
    _atom_site_label
    _atom_site_fract_x
    _atom_site_fract_y
    _atom_site_fract_z
    _atom_site_U_iso_or_equiv
    _atom_site_adp_type
    _atom_site_calc_flag
    _atom_site_refinement_flags_adp
    _atom_site_refinement_flags_occupancy
    _atom_site_refinement_flags_posn
    _atom_site_occupancy
    _atom_site_disorder_assembly
    _atom_site_disorder_group
    B B1 0.6476(4) 0.59532(13) 0.5576(3) 0.0249(7) Uani d . . . 1 . .
    B B2 0.4101(4) 0.65698(14) 0.3954(3) 0.0264(7) Uani d . . . 1 . .
    C C1 0.7897(3) 0.56575(11) 0.6556(2) 0.0263(6) Uani d . . . 1 . .
    C C2 0.8606(3) 0.51363(12) 0.6414(2) 0.0306(7) Uani d . . . 1 . .
    H H2 0.8258 0.496 0.5714 0.037 Uiso calc U . R 1 . .
    C C3 0.9801(3) 0.48681(13) 0.7262(3) 0.0391(8) Uani d . . . 1 . .
    H H3 1.0255 0.4513 0.7137 0.047 Uiso calc U . R 1 . .
    C C4 1.0330(3) 0.51156(14) 0.8285(3) 0.0436(9) Uani d . . . 1 . .
    H H4 1.1146 0.4932 0.8867 0.052 Uiso calc U . R 1 . .
    C C5 0.9663(4) 0.56357(13) 0.8459(3) 0.0395(8) Uani d . . . 1 . .
    H H5 1.002 0.5811 0.9161 0.047 Uiso calc U . R 1 . .
    C C6 0.8472(3) 0.58966(12) 0.7603(2) 0.0313(7) Uani d . . . 1 . .
    H H6 0.8028 0.6253 0.7732 0.038 Uiso calc U . R 1 . .
    C C7 0.4624(3) 0.60349(11) 0.5747(2) 0.0248(6) Uani d . . . 1 . .
    C C8 0.4425(3) 0.54964(12) 0.7406(2) 0.0319(7) Uani d . . . 1 . .
    H H8A 0.5459 0.5303 0.7372 0.048 Uiso calc U . R 1 . .
    H H8B 0.3583 0.5215 0.7462 0.048 Uiso calc U . R 1 . .
    H H8C 0.4683 0.5745 0.805 0.048 Uiso calc U . R 1 . .
    C C9 0.2089(3) 0.59995(12) 0.6040(2) 0.0312(7) Uani d . . . 1 . .
    H H9 0.1213 0.5912 0.636 0.037 Uiso calc U . R 1 . .
    C C10 0.1940(3) 0.63107(12) 0.5128(2) 0.0290(7) Uani d . . . 1 . .
    H H10 0.0935 0.6483 0.4686 0.035 Uiso calc U . R 1 . .
    C C11 0.5894(3) 0.68717(11) 0.4553(2) 0.0259(6) Uani d . . . 1 . .
    C C12 0.6068(4) 0.77798(14) 0.3558(3) 0.0498(9) Uani d . . . 1 . .
    H H12A 0.4918 0.768 0.3122 0.075 Uiso calc U . R 1 . .
    H H12B 0.6806 0.7798 0.3078 0.075 Uiso calc U . R 1 . .
    H H12C 0.6054 0.8149 0.3906 0.075 Uiso calc U . R 1 . .
    C C13 0.8300(3) 0.73589(12) 0.5129(2) 0.0347(7) Uani d . . . 1 . .
    H H13 0.9125 0.7648 0.5201 0.042 Uiso calc U . R 1 . .
    C C14 0.8470(3) 0.68821(12) 0.5715(2) 0.0309(7) Uani d . . . 1 . .
    H H14 0.9448 0.6769 0.6277 0.037 Uiso calc U . R 1 . .
    C C15 0.6045(3) 0.56563(11) 0.4365(2) 0.0285(7) Uani d . . . 1 . .
    H H15A 0.7093 0.5641 0.4137 0.034 Uiso calc U . R 1 . .
    H H15B 0.5673 0.5262 0.4422 0.034 Uiso calc U . R 1 . .
    C C16 0.4644(3) 0.59701(12) 0.3450(2) 0.0285(7) Uani d . . . 1 . .
    H H16 0.3622 0.5721 0.3283 0.034 Uiso calc U . R 1 . .
    C C17 0.5119(3) 0.60187(12) 0.2396(2) 0.0301(7) Uani d . . . 1 . .
    C C18 0.4127(4) 0.57668(13) 0.1423(2) 0.0381(8) Uani d . . . 1 . .
    H H18 0.3109 0.5579 0.1422 0.046 Uiso calc U . R 1 . .
    C C19 0.4603(4) 0.57860(15) 0.0461(3) 0.0462(9) Uani d . . . 1 . .
    H H19 0.3921 0.5609 -0.0186 0.055 Uiso calc U . R 1 . .
    C C20 0.6058(4) 0.60610(14) 0.0449(3) 0.0464(9) Uani d . . . 1 . .
    H H20 0.6384 0.6073 -0.0208 0.056 Uiso calc U . R 1 . .
    C C21 0.7045(4) 0.63184(14) 0.1379(3) 0.0449(9) Uani d . . . 1 . .
    H H21 0.8049 0.651 0.1363 0.054 Uiso calc U . R 1 . .
    C C22 0.6580(4) 0.62995(12) 0.2346(3) 0.0360(7) Uani d . . . 1 . .
    H H22 0.7271 0.6481 0.2984 0.043 Uiso calc U . R 1 . .
    C C23 0.2626(3) 0.69680(12) 0.3229(2) 0.0291(7) Uani d . . . 1 . .
    C C24 0.1816(3) 0.68873(13) 0.2124(2) 0.0376(8) Uani d . . . 1 . .
    H H24 0.2171 0.6586 0.1749 0.045 Uiso calc U . R 1 . .
    C C25 0.0500(4) 0.72335(15) 0.1547(3) 0.0448(9) Uani d . . . 1 . .
    H H25 -0.0017 0.7166 0.0788 0.054 Uiso calc U . R 1 . .
    C C26 -0.0064(4) 0.76721(14) 0.2056(3) 0.0420(8) Uani d . . . 1 . .
    H H26 -0.0978 0.7903 0.1659 0.05 Uiso calc U . R 1 . .
    C C27 0.0711(3) 0.77711(13) 0.3147(3) 0.0363(8) Uani d . . . 1 . .
    H H27 0.0346 0.8075 0.3512 0.044 Uiso calc U . R 1 . .
    C C28 0.2036(3) 0.74247(12) 0.3718(3) 0.0361(7) Uani d . . . 1 . .
    H H28 0.2564 0.7501 0.4473 0.043 Uiso calc U . R 1 . .
    N N1 0.3515(3) 0.63323(9) 0.49559(18) 0.0255(5) Uani d . . . 1 . .
    N N2 0.3759(3) 0.58317(9) 0.64200(18) 0.0263(5) Uani d . . . 1 . .
    N N3 0.6700(3) 0.73520(10) 0.4399(2) 0.0332(6) Uani d . . . 1 . .
    N N4 0.6981(3) 0.65829(9) 0.53629(18) 0.0255(5) Uani d . . . 1 . .

loop_
    _atom_site_aniso_label
    _atom_site_aniso_U_11
    _atom_site_aniso_U_22
    _atom_site_aniso_U_33
    _atom_site_aniso_U_12
    _atom_site_aniso_U_13
    _atom_site_aniso_U_23
    B1 0.0254(17) 0.0230(17) 0.0286(18) 0.0015(14) 0.0112(14) 0.0007(14)
    B2 0.0230(17) 0.0279(18) 0.0288(19) 0.0007(14) 0.0083(14) 0.0017(14)
    C1 0.0202(14) 0.0266(16) 0.0342(17) -0.0019(12) 0.0112(12) 0.0036(13)
    C2 0.0240(15) 0.0272(16) 0.0414(19) -0.0034(13) 0.0105(13) 0.0031(14)
    C3 0.0289(17) 0.0309(17) 0.056(2) 0.0031(14) 0.0094(15) 0.0075(16)
    C4 0.0246(17) 0.043(2) 0.056(2) -0.0010(15) -0.0008(15) 0.0196(17)
    C5 0.0358(18) 0.0407(19) 0.0373(19) -0.0040(15) 0.0027(15) 0.0067(15)
    C6 0.0271(16) 0.0304(16) 0.0362(18) -0.0013(13) 0.0088(13) 0.0041(14)
    C7 0.0298(16) 0.0194(14) 0.0245(16) 0.0002(12) 0.0067(12) -0.0022(12)
    C8 0.0390(17) 0.0314(17) 0.0272(17) -0.0004(14) 0.0126(13) 0.0008(13)
    C9 0.0224(15) 0.0276(16) 0.0466(19) -0.0029(13) 0.0149(14) -0.0027(14)
    C10 0.0157(14) 0.0336(17) 0.0378(18) -0.0014(12) 0.0077(13) -0.0020(14)
    C11 0.0256(15) 0.0226(15) 0.0327(17) 0.0024(12) 0.0137(13) 0.0034(13)
    C12 0.0393(19) 0.044(2) 0.064(2) 0.0015(16) 0.0112(17) 0.0262(18)
    C13 0.0240(16) 0.0308(17) 0.049(2) -0.0014(13) 0.0096(14) 0.0041(15)
    C14 0.0213(15) 0.0341(17) 0.0381(18) 0.0014(13) 0.0098(13) -0.0007(14)
    C15 0.0282(15) 0.0248(15) 0.0349(17) 0.0025(12) 0.0131(13) 0.0014(13)
    C16 0.0271(15) 0.0275(16) 0.0312(17) -0.0044(13) 0.0088(13) 0.0010(13)
    C17 0.0297(16) 0.0264(16) 0.0341(17) 0.0010(13) 0.0093(13) 0.0020(13)
    C18 0.0390(18) 0.0388(18) 0.0342(18) -0.0010(15) 0.0068(15) -0.0015(15)
    C19 0.052(2) 0.058(2) 0.0287(19) 0.0026(18) 0.0127(16) -0.0009(16)
    C20 0.054(2) 0.057(2) 0.0318(19) 0.0080(18) 0.0165(16) 0.0068(17)
    C21 0.042(2) 0.048(2) 0.052(2) 0.0016(16) 0.0247(17) 0.0081(17)
    C22 0.0373(18) 0.0334(17) 0.040(2) 0.0002(14) 0.0154(15) 0.0022(14)
    C23 0.0224(15) 0.0303(17) 0.0355(18) -0.0024(13) 0.0100(13) 0.0056(14)
    C24 0.0295(17) 0.0430(19) 0.039(2) 0.0033(14) 0.0074(14) 0.0041(15)
    C25 0.0327(18) 0.057(2) 0.039(2) 0.0010(17) 0.0012(15) 0.0118(17)
    C26 0.0259(17) 0.042(2) 0.057(2) 0.0021(15) 0.0097(16) 0.0189(17)
    C27 0.0270(16) 0.0295(17) 0.051(2) -0.0007(13) 0.0083(15) 0.0078(15)
    C28 0.0299(17) 0.0342(18) 0.0407(19) -0.0008(14) 0.0049(14) 0.0023(15)
    N1 0.0227(12) 0.0229(12) 0.0307(14) 0.0012(10) 0.0075(10) 0.0007(10)
    N2 0.0288(13) 0.0235(13) 0.0278(13) 0.0006(10) 0.0101(11) 0.0026(10)
    N3 0.0272(13) 0.0293(14) 0.0426(16) 0.0034(11) 0.0095(11) 0.0116(12)
    N4 0.0185(12) 0.0286(13) 0.0303(14) 0.0014(10) 0.0082(10) 0.0016(10)

_geom_special_details                   
;

All esds (except the esd in the dihedral angle between two l.s. planes)
are estimated using the full covariance matrix.  The cell esds are taken
into account individually in the estimation of esds in distances, angles
and torsion angles; correlations between esds in cell parameters are only
used when they are defined by crystal symmetry.  An approximate (isotropic)
treatment of cell esds is used for estimating esds involving l.s. planes.
;

loop_
    _geom_bond_atom_site_label_1
    _geom_bond_atom_site_label_2
    _geom_bond_site_symmetry_2
    _geom_bond_distance
    _geom_bond_publ_flag
    B1 N4 . 1.589(4) ?
    B1 C1 . 1.605(4) ?
    B1 C7 . 1.618(4) ?
    B1 C15 . 1.636(4) ?
    B2 N1 . 1.590(4) ?
    B2 C23 . 1.604(4) ?
    B2 C11 . 1.622(4) ?
    B2 C16 . 1.669(4) ?
    C1 C2 . 1.397(4) ?
    C1 C6 . 1.398(4) ?
    C2 C3 . 1.387(4) ?
    C3 C4 . 1.377(4) ?
    C4 C5 . 1.390(4) ?
    C5 C6 . 1.384(4) ?
    C7 N1 . 1.347(3) ?
    C7 N2 . 1.352(3) ?
    C8 N2 . 1.451(3) ?
    C9 C10 . 1.348(4) ?
    C9 N2 . 1.381(3) ?
    C10 N1 . 1.382(3) ?
    C11 N4 . 1.342(3) ?
    C11 N3 . 1.358(3) ?
    C12 N3 . 1.455(3) ?
    C13 C14 . 1.335(4) ?
    C13 N3 . 1.379(4) ?
    C14 N4 . 1.376(3) ?
    C15 C16 . 1.570(4) ?
    C16 C17 . 1.507(4) ?
    C17 C22 . 1.395(4) ?
    C17 C18 . 1.405(4) ?
    C18 C19 . 1.389(4) ?
    C19 C20 . 1.370(4) ?
    C20 C21 . 1.370(4) ?
    C21 C22 . 1.391(4) ?
    C23 C24 . 1.385(4) ?
    C23 C28 . 1.401(4) ?
    C24 C25 . 1.388(4) ?
    C25 C26 . 1.373(4) ?
    C26 C27 . 1.371(4) ?
    C27 C28 . 1.391(4) ?

loop_
    _geom_angle_atom_site_label_1
    _geom_angle_atom_site_label_2
    _geom_angle_atom_site_label_3
    _geom_angle_site_symmetry_1
    _geom_angle_site_symmetry_3
    _geom_angle
    _geom_angle_publ_flag
    N4 B1 C1 . . 111.8(2) ?
    N4 B1 C7 . . 102.5(2) ?
    C1 B1 C7 . . 117.1(2) ?
    N4 B1 C15 . . 103.7(2) ?
    C1 B1 C15 . . 117.2(2) ?
    C7 B1 C15 . . 102.7(2) ?
    N1 B2 C23 . . 108.1(2) ?
    N1 B2 C11 . . 103.1(2) ?
    C23 B2 C11 . . 116.8(2) ?
    N1 B2 C16 . . 100.8(2) ?
    C23 B2 C16 . . 121.3(2) ?
    C11 B2 C16 . . 104.1(2) ?
    C2 C1 C6 . . 116.1(3) ?
    C2 C1 B1 . . 121.5(3) ?
    C6 C1 B1 . . 122.4(2) ?
    C3 C2 C1 . . 122.2(3) ?
    C4 C3 C2 . . 120.1(3) ?
    C3 C4 C5 . . 119.6(3) ?
    C6 C5 C4 . . 119.5(3) ?
    C5 C6 C1 . . 122.6(3) ?
    N1 C7 N2 . . 106.8(2) ?
    N1 C7 B1 . . 115.3(2) ?
    N2 C7 B1 . . 137.4(2) ?
    C10 C9 N2 . . 107.0(2) ?
    C9 C10 N1 . . 107.5(2) ?
    N4 C11 N3 . . 106.7(2) ?
    N4 C11 B2 . . 117.1(2) ?
    N3 C11 B2 . . 136.0(2) ?
    C14 C13 N3 . . 107.0(3) ?
    C13 C14 N4 . . 108.1(2) ?
    C16 C15 B1 . . 114.2(2) ?
    C17 C16 C15 . . 111.7(2) ?
    C17 C16 B2 . . 116.5(2) ?
    C15 C16 B2 . . 109.8(2) ?
    C22 C17 C18 . . 117.0(3) ?
    C22 C17 C16 . . 121.9(3) ?
    C18 C17 C16 . . 121.1(3) ?
    C19 C18 C17 . . 121.4(3) ?
    C20 C19 C18 . . 119.8(3) ?
    C21 C20 C19 . . 120.4(3) ?
    C20 C21 C22 . . 120.1(3) ?
    C21 C22 C17 . . 121.3(3) ?
    C24 C23 C28 . . 115.4(3) ?
    C24 C23 B2 . . 124.6(3) ?
    C28 C23 B2 . . 120.0(3) ?
    C23 C24 C25 . . 122.1(3) ?
    C26 C25 C24 . . 121.0(3) ?
    C27 C26 C25 . . 118.9(3) ?
    C26 C27 C28 . . 119.7(3) ?
    C27 C28 C23 . . 122.8(3) ?
    C7 N1 C10 . . 109.3(2) ?
    C7 N1 B2 . . 118.9(2) ?
    C10 N1 B2 . . 131.2(2) ?
    C7 N2 C9 . . 109.5(2) ?
    C7 N2 C8 . . 127.1(2) ?
    C9 N2 C8 . . 123.4(2) ?
    C11 N3 C13 . . 109.1(2) ?
    C11 N3 C12 . . 126.8(2) ?
    C13 N3 C12 . . 123.9(2) ?
    C11 N4 C14 . . 109.0(2) ?
    C11 N4 B1 . . 117.2(2) ?
    C14 N4 B1 . . 132.8(2) ?

_shelx_res_file                         
;


    rei369s.res created by SHELXL-2014/7

TITL rei369s in P2(1)/n
CELL 0.71073   8.26130  23.61620  12.72440  90.0000 106.7783  90.0000
ZERR    4.00   0.00140   0.00440   0.00250   0.0000   0.0054   0.0000
LATT 1
SYMM 1/2-X, 1/2+Y, 1/2-Z
SFAC C  H  B  N
UNIT 112  112  8  16
omit 0 2 1
L.S. 10
ACTA
BOND
FMAP 2
PLAN 5
SIZE 0.10 0.22 0.40
TEMP -170
WGHT    0.059700    0.255900
FVAR       0.18847
B1    3    0.647616    0.595320    0.557581    11.00000    0.02539    0.02300 =
         0.02858    0.00073    0.01123    0.00147
B2    3    0.410125    0.656977    0.395449    11.00000    0.02303    0.02789 =
         0.02884    0.00167    0.00826    0.00072
C1    1    0.789729    0.565753    0.655606    11.00000    0.02018    0.02658 =
         0.03420    0.00355    0.01119   -0.00191
C2    1    0.860583    0.513625    0.641432    11.00000    0.02397    0.02720 =
         0.04135    0.00313    0.01048   -0.00335
AFIX  43
H2    2    0.825761    0.495952    0.571426    11.00000   -1.20000
AFIX   0
C3    1    0.980120    0.486813    0.726208    11.00000    0.02886    0.03089 =
         0.05585    0.00746    0.00935    0.00309
AFIX  43
H3    2    1.025539    0.451334    0.713715    11.00000   -1.20000
AFIX   0
C4    1    1.033036    0.511559    0.828459    11.00000    0.02456    0.04254 =
         0.05602    0.01964   -0.00075   -0.00104
AFIX  43
H4    2    1.114623    0.493211    0.886674    11.00000   -1.20000
AFIX   0
C5    1    0.966255    0.563569    0.845913    11.00000    0.03577    0.04066 =
         0.03725    0.00672    0.00274   -0.00398
AFIX  43
H5    2    1.002050    0.581056    0.916069    11.00000   -1.20000
AFIX   0
C6    1    0.847239    0.589663    0.760293    11.00000    0.02712    0.03042 =
         0.03620    0.00409    0.00881   -0.00129
AFIX  43
H6    2    0.802847    0.625251    0.773184    11.00000   -1.20000
AFIX   0
C7    1    0.462375    0.603492    0.574693    11.00000    0.02979    0.01941 =
         0.02452   -0.00219    0.00673    0.00021
C8    1    0.442481    0.549636    0.740610    11.00000    0.03898    0.03137 =
         0.02717    0.00080    0.01257   -0.00039
AFIX 137
H8A   2    0.545866    0.530338    0.737207    11.00000   -1.50000
H8B   2    0.358270    0.521456    0.746184    11.00000   -1.50000
H8C   2    0.468283    0.574466    0.805034    11.00000   -1.50000
AFIX   0
C9    1    0.208931    0.599948    0.604009    11.00000    0.02245    0.02757 =
         0.04662   -0.00273    0.01495   -0.00290
AFIX  43
H9    2    0.121313    0.591221    0.636017    11.00000   -1.20000
AFIX   0
C10   1    0.193973    0.631068    0.512844    11.00000    0.01572    0.03356 =
         0.03782   -0.00203    0.00769   -0.00140
AFIX  43
H10   2    0.093517    0.648342    0.468582    11.00000   -1.20000
AFIX   0
C11   1    0.589359    0.687175    0.455305    11.00000    0.02562    0.02259 =
         0.03274    0.00344    0.01371    0.00241
C12   1    0.606795    0.777978    0.355769    11.00000    0.03927    0.04364 =
         0.06413    0.02624    0.01122    0.00148
AFIX 137
H12A  2    0.491845    0.768044    0.312180    11.00000   -1.50000
H12B  2    0.680567    0.779809    0.307811    11.00000   -1.50000
H12C  2    0.605423    0.814902    0.390649    11.00000   -1.50000
AFIX   0
C13   1    0.830012    0.735892    0.512896    11.00000    0.02402    0.03083 =
         0.04880    0.00408    0.00959   -0.00139
AFIX  43
H13   2    0.912496    0.764794    0.520115    11.00000   -1.20000
AFIX   0
C14   1    0.846975    0.688213    0.571503    11.00000    0.02128    0.03409 =
         0.03813   -0.00069    0.00985    0.00143
AFIX  43
H14   2    0.944804    0.676910    0.627733    11.00000   -1.20000
AFIX   0
C15   1    0.604481    0.565633    0.436451    11.00000    0.02824    0.02478 =
         0.03486    0.00138    0.01307    0.00245
AFIX  23
H15A  2    0.709297    0.564056    0.413672    11.00000   -1.20000
H15B  2    0.567291    0.526201    0.442238    11.00000   -1.20000
AFIX   0
C16   1    0.464363    0.597014    0.345016    11.00000    0.02707    0.02753 =
         0.03118    0.00103    0.00883   -0.00436
AFIX  13
H16   2    0.362162    0.572123    0.328324    11.00000   -1.20000
AFIX   0
C17   1    0.511884    0.601869    0.239583    11.00000    0.02974    0.02643 =
         0.03407    0.00199    0.00928    0.00103
C18   1    0.412712    0.576678    0.142267    11.00000    0.03900    0.03884 =
         0.03415   -0.00145    0.00680   -0.00102
AFIX  43
H18   2    0.310938    0.557926    0.142178    11.00000   -1.20000
AFIX   0
C19   1    0.460273    0.578598    0.046132    11.00000    0.05234    0.05826 =
         0.02872   -0.00090    0.01274    0.00255
AFIX  43
H19   2    0.392108    0.560890   -0.018591    11.00000   -1.20000
AFIX   0
C20   1    0.605752    0.606099    0.044932    11.00000    0.05355    0.05662 =
         0.03177    0.00684    0.01645    0.00804
AFIX  43
H20   2    0.638369    0.607330   -0.020773    11.00000   -1.20000
AFIX   0
C21   1    0.704485    0.631836    0.137903    11.00000    0.04213    0.04791 =
         0.05165    0.00809    0.02469    0.00157
AFIX  43
H21   2    0.804864    0.651006    0.136348    11.00000   -1.20000
AFIX   0
C22   1    0.657997    0.629947    0.234596    11.00000    0.03731    0.03338 =
         0.03996    0.00223    0.01540    0.00022
AFIX  43
H22   2    0.727108    0.648132    0.298435    11.00000   -1.20000
AFIX   0
C23   1    0.262566    0.696800    0.322887    11.00000    0.02243    0.03035 =
         0.03554    0.00565    0.00997   -0.00240
C24   1    0.181552    0.688731    0.212415    11.00000    0.02955    0.04296 =
         0.03888    0.00410    0.00742    0.00331
AFIX  43
H24   2    0.217081    0.658551    0.174929    11.00000   -1.20000
AFIX   0
C25   1    0.050034    0.723349    0.154684    11.00000    0.03273    0.05720 =
         0.03885    0.01181    0.00123    0.00097
AFIX  43
H25   2   -0.001671    0.716586    0.078785    11.00000   -1.20000
AFIX   0
C26   1   -0.006430    0.767209    0.205622    11.00000    0.02586    0.04164 =
         0.05693    0.01890    0.00968    0.00207
AFIX  43
H26   2   -0.097773    0.790317    0.165901    11.00000   -1.20000
AFIX   0
C27   1    0.071129    0.777113    0.314711    11.00000    0.02697    0.02952 =
         0.05062    0.00783    0.00827   -0.00073
AFIX  43
H27   2    0.034584    0.807504    0.351180    11.00000   -1.20000
AFIX   0
C28   1    0.203615    0.742472    0.371827    11.00000    0.02989    0.03420 =
         0.04075    0.00230    0.00493   -0.00077
AFIX  43
H28   2    0.256384    0.750116    0.447267    11.00000   -1.20000
AFIX   0
N1    4    0.351468    0.633234    0.495585    11.00000    0.02266    0.02292 =
         0.03069    0.00069    0.00747    0.00120
N2    4    0.375886    0.583172    0.642003    11.00000    0.02882    0.02348 =
         0.02780    0.00262    0.01008    0.00065
N3    4    0.669961    0.735197    0.439891    11.00000    0.02722    0.02932 =
         0.04263    0.01158    0.00955    0.00338
N4    4    0.698100    0.658287    0.536291    11.00000    0.01847    0.02856 =
         0.03025    0.00162    0.00816    0.00141
HKLF 4

REM  rei369s in P2(1)/n
REM R1 =  0.0630 for    2625 Fo > 4sig(Fo)  and  0.1287 for all    4672 data
REM    309 parameters refined using      0 restraints

END

WGHT      0.0589      0.2798

REM Highest difference peak  0.242,  deepest hole -0.262,  1-sigma level  0.051
Q1    1   0.6874  0.5715  0.6174  11.00000  0.05    0.24
Q2    1   0.6772  0.8143  0.3592  11.00000  0.05    0.23
Q3    1   0.5566  0.6320  0.3427  11.00000  0.05    0.23
Q4    1   0.3216  0.5362  0.1020  11.00000  0.05    0.23
Q5    1   0.3709  0.6829  0.3335  11.00000  0.05    0.22
;
_shelx_res_checksum                     39960

_shelx_hkl_file                         
;
  -1   0   0   -0.12    0.13
  -1   0   0    1.33    0.41
  -1   0   0   -0.01    0.11
  -1   0   0   -0.01    0.10
  -1   0   0   -0.22    0.13
  -2   0   0   35.42    2.51
  -2   0   0   39.53    2.24
  -2   0   0   35.42    2.40
  -2   0   0   41.60    2.30
  -2   0   0   36.42    2.73
  -3   0   0   -0.22    0.37
  -3   0   0    0.23    0.52
  -3   0   0   -0.07    0.34
  -3   0   0    0.05    0.28
  -4   0   0   18.40    1.80
  -4   0   0   19.17    2.35
  -4   0   0   15.44    1.87
  -5   0   0   -0.24    0.63
  -5   0   0   -0.15    0.74
  -6   0   0   47.76    4.74
  -6   0   0   44.87    3.53
  -7   0   0   -0.55    0.79
  -7   0   0   -1.35    0.74
  -8   0   0    7.92    2.28
  -9   0   0    0.79    1.50
   1  -1   0  287.20   15.52
  -1  -1   0  293.99   15.30
   1   1   0  301.69   15.43
   1   1   0  283.00   15.30
   1   1   0  296.79   15.36
  -1   1   0  294.68   15.53
   1   1   0  290.24   15.30
   2  -1   0   90.21    5.55
  -2  -1   0  100.38    5.24
  -2  -1   0   93.33    5.38
  -2  -1   0   88.99    5.15
  -2  -1   0   92.75    5.10
   2   1   0   92.21    5.16
  -2   1   0   92.10    4.86
   2   1   0   92.09    5.07
   2   1   0   90.83    5.04
  -2   1   0   90.12    4.85
  -2   1   0   90.64    5.54
  -3  -1   0   -0.27    0.29
  -3  -1   0    0.41    0.44
  -3  -1   0   -0.14    0.40
  -3  -1   0   -0.59    0.41
   3   1   0    0.19    0.26
   3   1   0   -0.24    0.24
  -3   1   0   -0.37    0.23
  -3   1   0    0.35    0.29
  -3   1   0    0.07    0.41
  -3   1   0   -0.41    0.47
  -4  -1   0   32.15    2.74
  -4  -1   0   32.56    2.46
  -4  -1   0   29.93    2.42
  -4   1   0   32.37    2.53
  -4   1   0   33.21    2.15
  -4   1   0   33.65    2.25
  -4   1   0   30.54    2.65
  -5  -1   0   51.62    3.74
  -5  -1   0   52.81    4.13
  -5   1   0   52.85    3.83
  -5   1   0   58.34    4.19
  -6  -1   0   15.15    2.50
  -6  -1   0   18.90    2.31
  -6   1   0   13.20    2.37
  -6   1   0   14.38    2.16
  -7  -1   0   -0.77    0.88
  -7  -1   0    1.78    1.03
  -7   1   0    1.67    1.26
  -7   1   0    0.67    1.02
  -8  -1   0   13.07    2.81
  -8   1   0   15.17    2.93
  -9  -1   0    2.44    1.62
  -9   1   0   -1.50    1.07
   1  -2   0    8.60    1.07
  -1  -2   0    9.56    1.00
  -1  -2   0   10.15    1.00
  -1  -2   0    8.25    0.74
  -1  -2   0    8.74    0.73
   1   2   0    9.49    0.78
  -1   2   0   13.13    1.27
   1   2   0    8.92    0.76
   1   2   0   12.66    1.11
   1   2   0   10.65    1.03
  -2  -2   0  235.98   12.38
  -2  -2   0  225.96   12.37
  -2  -2   0  227.49   12.60
   2  -2   0  226.18   12.81
  -2  -2   0  226.82   12.53
  -2   2   0  238.21   12.84
   2   2   0  230.88   12.45
   2   2   0  231.72   12.37
   2   2   0  240.61   12.38
  -3  -2   0   21.72    1.72
   3  -2   0   23.59    2.70
  -3  -2   0   20.71    1.81
  -3  -2   0   23.73    2.37
  -3   2   0   21.95    1.28
  -3   2   0   24.59    2.29
   3   2   0   19.67    1.67
   3   2   0   22.93    1.60
  -3   2   0   21.62    1.30
   3   2   0   22.27    1.65
  -4  -2   0    0.84    0.71
  -4  -2   0    1.98    0.99
  -4  -2   0    1.98    0.82
  -4   2   0    1.26    0.44
  -4   2   0    1.43    0.47
   4   2   0    1.38    0.49
  -4   2   0    0.94    0.74
  -4   2   0    1.52    0.81
   4   2   0    1.28    0.46
  -5  -2   0   33.58    3.62
  -5  -2   0   33.33    2.70
  -5   2   0   31.99    3.49
  -5   2   0   34.69    2.88
  -6  -2   0    0.87    0.80
  -6  -2   0   -0.39    0.79
  -6   2   0   -0.93    0.74
  -6   2   0   -0.99    0.68
  -7  -2   0   -0.16    0.91
  -7  -2   0   -0.12    1.19
  -7   2   0    0.91    1.03
  -7   2   0   -1.53    0.94
  -8  -2   0    3.64    1.75
  -8   2   0    6.82    2.10
  -8   2   0    5.04    2.16
  -9  -2   0   -0.18    1.28
  -9   2   0   -2.01    1.17
   0   3   0    0.10    0.12
   0   3   0   -0.22    0.09
  -1  -3   0  295.85   15.81
  -1  -3   0  302.94   15.98
  -1  -3   0  294.50   15.78
   1  -3   0  283.20   16.01
   1   3   0  302.09   15.96
   1   3   0  303.58   15.83
   1   3   0  299.11   15.79
  -1   3   0  304.62   16.04
   1   3   0  302.78   15.79
   2  -3   0  238.37   13.38
  -2  -3   0  251.18   13.21
  -2  -3   0  241.76   12.96
  -2  -3   0  238.54   12.92
  -2  -3   0  231.37   13.13
   2   3   0  249.54   12.94
   2   3   0  249.12   13.11
   2   3   0  234.76   12.95
  -2   3   0  238.60   13.38
  -3  -3   0    4.48    1.03
  -3  -3   0    4.86    1.11
   3  -3   0    6.73    1.51
  -3  -3   0    3.59    0.80
   3   3   0    5.19    0.91
   3   3   0    4.09    0.90
   3   3   0    6.03    0.86
  -4  -3   0   77.33    5.43
   4  -3   0   81.20    5.81
  -4  -3   0   85.22    5.07
  -4   3   0   82.07    4.52
   4   3   0   81.00    4.92
   4   3   0   85.35    4.88
  -4   3   0   82.22    5.29
  -4   3   0   82.28    4.56
   4   3   0   87.70    5.06
  -5  -3   0    2.39    0.91
  -5  -3   0    0.69    0.88
   5   3   0    3.24    0.64
  -5   3   0    2.48    1.04
   5   3   0    3.22    0.65
  -5   3   0    3.68    1.21
  -6  -3   0    8.61    1.97
  -6  -3   0   10.32    1.68
  -6   3   0    8.30    1.99
  -6   3   0    9.51    1.87
  -7  -3   0    1.22    0.98
  -7  -3   0    1.39    1.31
  -7   3   0   -0.32    0.92
  -7   3   0    0.61    1.11
  -8  -3   0    3.39    1.67
  -8   3   0    0.26    1.05
  -8   3   0    1.68    1.53
  -9  -3   0   -1.04    1.36
  -9   3   0    1.84    1.77
   0  -4   0   79.17    4.18
   0   4   0   73.85    4.31
   0   4   0   79.62    4.19
  -1  -4   0    4.62    0.78
   1  -4   0    4.07    0.95
  -1  -4   0    4.47    0.70
  -1   4   0    4.81    0.98
   1   4   0    5.74    0.80
   1   4   0    4.25    0.90
   1   4   0    4.81    0.72
  -2  -4   0   98.25    5.52
  -2  -4   0   96.96    5.69
   2  -4   0   91.97    5.94
  -2  -4   0   95.00    5.81
   2   4   0   98.40    5.51
   2   4   0   95.12    5.53
   2   4   0   99.33    5.76
  -2   4   0   95.46    5.99
  -3  -4   0   42.08    3.23
  -3  -4   0   46.08    2.93
  -3  -4   0   39.49    3.13
   3  -4   0   42.91    3.44
   3   4   0   46.11    3.13
   3   4   0   43.08    2.89
   3   4   0   46.92    2.96
   4  -4   0   16.13    2.61
  -4  -4   0   13.32    1.64
  -4  -4   0   10.63    1.87
   4   4   0   16.54    1.80
   4   4   0   15.05    1.67
  -4   4   0   13.52    1.84
  -5  -4   0    3.81    1.27
  -5  -4   0    2.74    0.96
   5  -4   0    5.22    1.79
  -5   4   0    2.30    0.53
   5   4   0    3.31    0.76
  -5   4   0    1.39    0.87
   5   4   0    2.23    0.79
  -6  -4   0    0.97    1.18
  -6  -4   0    0.70    0.86
  -6   4   0   -1.09    0.71
  -6   4   0   -0.20    0.84
   6   4   0    0.33    0.42
  -7  -4   0    4.17    1.84
  -7  -4   0    3.86    1.31
  -7   4   0    7.31    1.85
  -7   4   0    5.70    1.83
  -8  -4   0    0.68    1.22
  -8   4   0    1.23    1.52
  -8   4   0   -0.06    1.16
  -9  -4   0    2.74    1.96
  -9   4   0    2.58    1.65
   0  -5   0    0.06    0.24
   0   5   0   -0.10    0.41
   0   5   0    0.28    0.25
   0   5   0    0.39    0.34
  -1  -5   0  806.45   43.11
   1  -5   0  805.94   43.51
  -1  -5   0  837.48   43.18
   1   5   0  850.25   43.45
   1   5   0  832.86   43.12
  -1   5   0  839.28   43.52
   1   5   0  811.25   43.17
  -2  -5   0   28.39    2.27
   2  -5   0   31.51    2.64
   2   5   0   34.52    2.29
   2   5   0   29.90    2.45
   2   5   0   31.96    2.22
  -3  -5   0    0.94    0.69
   3  -5   0    0.49    0.77
  -3  -5   0    0.03    0.48
   3   5   0    1.28    0.62
   3   5   0    0.86    0.77
   3   5   0    0.37    0.49
   4  -5   0   19.13    2.90
  -4  -5   0   24.89    2.84
  -4  -5   0   24.87    2.07
  -4   5   0   25.18    2.59
   4   5   0   27.95    3.36
   4   5   0   24.07    2.05
   4   5   0   27.15    2.46
  -5  -5   0    0.90    0.99
  -5  -5   0    1.56    0.84
   5  -5   0    1.28    1.39
   5   5   0    0.98    0.73
  -5   5   0    1.53    0.38
   5   5   0    1.00    0.63
  -5   5   0    0.77    0.80
  -6  -5   0   13.44    2.65
   6  -5   0   16.34    3.18
  -6  -5   0   17.19    2.22
   6   5   0   21.05    1.91
  -6   5   0   15.39    2.41
  -6   5   0   14.97    2.46
   6   5   0   17.10    1.83
  -7  -5   0   33.31    3.22
  -7  -5   0   30.32    4.09
  -7   5   0   25.34    3.31
  -7   5   0   33.49    4.03
  -8  -5   0   -1.36    0.98
  -8   5   0   -1.88    0.94
  -8   5   0   -0.82    1.15
  -9  -5   0    3.38    2.08
  -9   5   0    1.45    1.65
   0  -6   0  787.35   40.16
   0   6   0  775.98   40.65
   0   6   0  782.02   40.18
   0   6   0  746.62   40.37
   1  -6   0    1.85    0.92
  -1  -6   0    0.73    0.50
  -1   6   0    1.13    0.27
   1   6   0    1.08    0.49
   1   6   0    1.01    0.47
  -2  -6   0   63.08    4.03
   2  -6   0   65.39    4.46
   2   6   0   60.79    3.95
   2   6   0   65.09    4.00
  -3  -6   0    4.96    1.24
   3  -6   0    8.36    1.70
   3   6   0    7.26    1.20
   3   6   0    8.96    1.31
   4  -6   0   -0.33    0.80
  -4  -6   0   -0.80    0.51
  -4  -6   0    0.97    0.85
  -4   6   0   -0.09    0.53
   4   6   0    0.11    0.57
  -5  -6   0    4.91    1.61
  -5  -6   0    6.21    1.36
   5  -6   0    7.87    2.21
   5   6   0    5.04    1.16
  -5   6   0    7.70    0.70
  -5   6   0    5.08    1.37
   6  -6   0    1.01    1.34
  -6  -6   0    1.19    1.10
  -6  -6   0    2.81    1.02
   6   6   0   -0.29    0.58
  -6   6   0    2.00    1.21
  -7  -6   0    3.38    1.64
  -7  -6   0    2.73    1.28
   7   6   0   -0.33    0.73
  -7   6   0   -0.75    1.09
  -7   6   0   -0.77    1.11
  -8  -6   0   -1.63    1.15
  -8   6   0    1.14    1.27
  -8   6   0    1.74    1.38
  -9  -6   0    0.09    1.39
  -9   6   0   -0.39    1.37
   0  -7   0    0.44    0.27
   0   7   0   -0.45    0.21
   0   7   0    0.09    0.29
  -1  -7   0  112.50    6.41
   1  -7   0  122.20    7.10
   1   7   0  111.96    6.41
   1   7   0  113.10    6.55
  -1   7   0  113.09    6.08
   2  -7   0   18.78    2.58
  -2  -7   0   22.20    1.91
   2   7   0   29.30    2.74
   2   7   0   23.50    2.23
  -3  -7   0   83.28    5.36
   3  -7   0   82.56    5.78
   3   7   0   83.32    5.19
  -4  -7   0   25.84    2.93
   4  -7   0   23.21    3.27
   4   7   0   27.20    2.66
  -5  -7   0   19.62    2.32
  -5  -7   0   19.15    2.74
   5  -7   0   19.94    3.26
  -5   7   0   18.54    1.20
  -5   7   0   15.89    2.23
   5   7   0   18.37    2.17
  -6  -7   0   -0.18    0.86
  -6  -7   0   -0.01    0.94
   6  -7   0    2.04    1.66
  -6   7   0   -0.08    0.89
   6   7   0   -0.40    0.66
  -7  -7   0    0.11    1.19
  -7   7   0    1.57    1.18
  -7   7   0    0.52    1.13
   7   7   0    0.91    0.73
  -8  -7   0    5.40    2.16
  -8   7   0    2.96    1.60
  -8   7   0    3.87    1.66
  -9  -7   0    0.41    1.37
  -9   7   0   -0.40    1.36
   0  -8   0   22.83    1.50
   0   8   0   24.05    1.55
   0   8   0   23.12    1.77
  -1  -8   0   13.70    1.42
   1  -8   0   12.10    1.95
   1   8   0   16.43    1.70
   1   8   0   12.59    1.41
  -1   8   0   13.16    0.92
   2  -8   0    9.50    1.89
  -2  -8   0   13.51    1.64
   2   8   0   10.38    1.44
   3  -8   0    5.24    1.58
  -3  -8   0    5.28    1.21
   3   8   0    5.27    1.14
  -4  -8   0    1.95    1.00
   4  -8   0    1.21    1.09
   4   8   0    2.28    0.96
  -5  -8   0   24.00    3.14
   5  -8   0   19.75    3.44
  -5   8   0   19.54    2.47
  -5   8   0   20.96    1.41
   5   8   0   21.83    2.49
   6  -8   0   57.35    6.18
  -6  -8   0   44.97    4.96
  -6   8   0   43.30    4.44
   6   8   0   51.59    3.72
   7  -8   0   -0.95    1.18
  -7  -8   0    0.34    1.17
   7   8   0    0.63    0.75
  -7   8   0    0.12    0.93
  -8  -8   0   -0.07    1.49
  -8   8   0    0.58    1.32
  -8   8   0    0.70    1.38
  -9  -8   0   -2.11    1.23
  -9   8   0   -0.78    1.21
   0  -9   0    0.06    0.28
   0   9   0   -0.47    0.27
   0   9   0    0.89    0.35
  -1  -9   0    1.53    0.61
   1  -9   0    0.17    0.85
   1   9   0    1.97    0.71
   1   9   0    2.37    0.72
  -1   9   0    0.94    0.34
  -2  -9   0   32.13    2.45
   2  -9   0   38.74    3.85
   2   9   0   27.89    2.42
   3  -9   0   16.29    2.61
  -3  -9   0   14.38    2.06
   3   9   0   15.01    1.94
  -4  -9   0    2.46    1.16
   4  -9   0    5.42    1.70
  -4   9   0    4.81    0.73
   4   9   0    5.46    1.25
  -5  -9   0    5.13    1.65
   5  -9   0    7.72    2.16
  -5   9   0    6.61    1.43
  -5   9   0    7.39    0.88
   5   9   0    5.03    1.37
  -6  -9   0   32.63    4.08
   6  -9   0   31.08    4.56
   6   9   0   37.42    3.49
  -6   9   0   33.18    3.77
   7  -9   0    7.41    2.75
  -7  -9   0    9.31    2.37
  -7   9   0   13.03    2.47
   7   9   0    9.39    1.68
  -8  -9   0    1.71    1.51
  -8   9   0    1.77    1.46
  -8   9   0    1.18    1.38
  -9  -9   0   -0.53    1.56
  -9   9   0    1.18    1.52
   0 -10   0   68.82    4.00
   0  10   0   70.20    4.40
   0  10   0   72.56    4.08
   1 -10   0   -0.24    0.76
  -1 -10   0    0.76    0.55
   1  10   0    0.65    0.51
  -1  10   0   -0.01    0.37
  -1  10   0    0.24    0.27
   2 -10   0   58.81    4.62
  -2 -10   0   57.40    3.91
  -2  10   0   59.86    3.39
   2  10   0   60.09    4.07
  -3 -10   0    0.46    0.72
   3 -10   0    1.59    1.15
   3  10   0    0.17    0.60
  -4 -10   0    0.54    0.97
   4 -10   0   -0.57    0.91
   4  10   0   -0.39    0.57
   5 -10   0    6.01    2.13
  -5 -10   0    5.04    1.63
   5  10   0    4.74    1.34
  -5  10   0   10.17    1.73
   6 -10   0   -0.62    1.34
  -6 -10   0    2.85    1.52
   6  10   0    0.87    0.91
  -6  10   0    0.49    0.98
  -7 -10   0    0.77    1.36
   7 -10   0    2.37    1.89
   7  10   0    1.48    1.03
  -7  10   0    1.48    1.19
   8 -10   0   14.44    3.76
  -8 -10   0    9.82    2.73
  -8  10   0   15.68    3.05
  -8  10   0   13.74    2.60
  -9 -10   0   -1.64    1.69
  -9  10   0    1.09    1.46
   0 -11   0    0.16    0.35
   0  11   0    0.13    0.35
   0  11   0    0.06    0.45
   1 -11   0    0.79    0.96
  -1 -11   0    0.60    0.55
  -1  11   0   -0.17    0.28
  -1  11   0    0.02    0.42
   1  11   0   -0.87    0.40
   2 -11   0   36.48    4.17
  -2 -11   0   40.91    2.80
  -2  11   0   33.40    2.14
   2  11   0   32.68    2.81
   3 -11   0   34.55    4.19
  -3 -11   0   33.27    2.84
   3  11   0   34.01    2.90
   4 -11   0   26.25    3.86
  -4 -11   0   24.56    3.16
   4  11   0   36.43    3.40
  -5 -11   0    6.69    1.84
   5 -11   0    7.21    2.30
  -5  11   0    8.47    1.58
   5  11   0    6.40    1.55
   6 -11   0    5.84    2.44
  -6 -11   0    0.55    1.28
   6  11   0    2.95    1.29
  -6  11   0    5.29    1.53
  -7 -11   0    5.44    2.06
   7 -11   0    7.67    2.77
   7  11   0    5.63    1.60
  -7  11   0    7.22    1.78
   8 -11   0    2.81    2.13
  -8 -11   0   -0.25    1.26
  -8  11   0    0.56    1.12
  -8  11   0    0.34    1.38
  -9 -11   0    4.21    2.24
  -9  11   0    3.65    1.76
   0 -12   0   95.50    5.39
   0  12   0   88.89    5.86
   0  12   0  102.74    5.52
  -1 -12   0   13.29    1.49
   1 -12   0    7.57    1.92
   1  12   0   14.94    1.94
  -1  12   0   12.55    0.99
  -1  12   0   11.14    1.49
  -2 -12   0    6.50    1.24
   2 -12   0    8.42    2.09
  -2  12   0    6.23    0.81
   2  12   0    9.12    1.54
   3 -12   0   64.58    5.19
  -3 -12   0   60.01    4.31
   3  12   0   55.82    4.27
   4 -12   0    0.03    1.15
  -4 -12   0   -0.61    0.80
   4  12   0    1.30    0.86
  -5 -12   0   17.15    2.84
   5 -12   0   20.14    3.58
  -5  12   0   23.26    2.62
   5  12   0   19.54    2.74
   6 -12   0    2.97    1.84
  -6 -12   0    4.83    1.80
  -6  12   0   -0.51    0.88
   6  12   0    4.09    1.38
   7 -12   0   18.45    4.03
  -7 -12   0   19.81    3.34
   7  12   0   16.96    2.65
  -7  12   0   24.75    3.20
   8 -12   0    1.87    2.16
  -8 -12   0    2.02    1.82
   8  12   0    1.88    1.80
  -8  12   0    0.80    1.17
   0 -13   0    0.36    0.39
   0  13   0    0.43    0.42
   0  13   0    0.93    0.66
  -1 -13   0    0.13    0.48
   1 -13   0    0.57    1.03
   1  13   0    0.94    0.65
  -1  13   0    0.38    0.36
  -1  13   0    0.42    0.55
  -2 -13   0    2.14    0.90
   2 -13   0    2.13    1.28
  -2  13   0    2.22    0.50
   2  13   0    0.75    0.77
  -3 -13   0   10.67    1.89
   3 -13   0   17.69    3.06
   3  13   0   14.81    2.16
  -4 -13   0    0.98    1.13
   4 -13   0    2.07    1.64
   4  13   0    0.35    0.88
   5 -13   0   -0.71    1.41
  -5 -13   0    0.08    1.09
  -5  13   0    0.60    0.87
   5  13   0    0.44    0.95
   6 -13   0    8.15    2.71
  -6 -13   0    7.80    2.28
  -6  13   0    6.47    1.63
   6  13   0    7.66    1.91
  -7 -13   0   -0.15    1.28
   7 -13   0    1.16    1.94
  -7  13   0    0.91    1.13
   7  13   0    0.37    1.05
   8 -13   0   -0.56    1.83
  -8 -13   0   -2.23    1.12
   8  13   0    0.65    1.10
  -8  13   0   -0.03    1.11
   0 -14   0   21.78    1.60
   0  14   0   23.10    1.72
   0  14   0   20.71    2.39
   1 -14   0    7.81    2.00
  -1 -14   0    9.49    1.34
  -1  14   0   10.06    1.09
   1  14   0   12.35    1.85
  -1  14   0    9.55    1.52
  -2 -14   0    0.28    0.71
   2 -14   0   -0.62    0.82
  -2  14   0    0.57    0.55
  -2  14   0    0.36    0.38
   2  14   0    0.45    0.68
   3 -14   0   31.06    4.26
  -3 -14   0   35.00    3.42
   3  14   0   29.96    3.38
   4 -14   0    7.26    2.31
  -4 -14   0    3.68    1.55
   4  14   0    5.06    1.47
  -5 -14   0   26.62    3.59
   5 -14   0   33.07    4.85
  -5  14   0   30.86    3.01
   5  14   0   26.54    3.42
   6 -14   0    5.56    2.39
  -6 -14   0    4.55    1.93
   6  14   0    6.18    1.80
  -6  14   0    5.41    1.55
   7 -14   0    3.79    2.70
  -7 -14   0    0.74    1.45
  -7  14   0    4.71    1.58
   7  14   0    0.67    1.15
   8 -14   0    1.96    2.33
  -8 -14   0   -1.58    1.58
  -8  14   0   -0.79    1.57
   8  14   0    1.08    1.21
   0 -15   0    0.52    1.07
   0 -15   0    0.27    0.41
   0  15   0   -0.26    0.50
   1 -15   0   25.12    3.84
  -1 -15   0   25.19    2.13
   1  15   0   30.12    3.10
  -1  15   0   27.46    1.85
  -1  15   0   30.05    2.44
  -2 -15   0    7.30    1.44
   2 -15   0    5.71    1.98
  -2  15   0    7.17    1.29
  -2  15   0   11.15    1.08
   2  15   0   10.29    1.93
  -3 -15   0   37.19    3.59
   3 -15   0   27.62    4.25
  -3  15   0   30.87    2.41
   3  15   0   27.72    3.35
   4 -15   0    2.59    1.78
  -4 -15   0    4.97    1.65
   4  15   0    3.70    1.44
  -5 -15   0    9.42    2.18
   5 -15   0   15.13    3.40
   5  15   0   10.95    2.22
  -5  15   0   14.04    1.91
   6 -15   0   16.91    3.75
  -6 -15   0   13.89    2.82
   6  15   0   11.48    2.38
  -6  15   0   14.59    2.21
  -7 -15   0    0.72    1.56
   7 -15   0    0.96    2.10
   7  15   0    2.72    1.50
  -7  15   0    2.94    1.38
  -8 -15   0    4.51    2.14
   8 -15   0    2.37    2.63
   8  15   0    1.78    1.42
   0 -16   0    3.10    1.53
   0 -16   0    3.24    0.72
   0  16   0    2.13    0.91
   1 -16   0    5.47    1.94
  -1 -16   0    9.02    1.32
  -1  16   0   11.72    1.86
  -1  16   0   11.65    1.20
   1  16   0    8.48    1.71
  -2 -16   0   28.14    2.83
   2 -16   0   20.63    3.65
  -2  16   0   29.76    2.87
   2  16   0   31.13    3.50
  -2  16   0   29.11    1.89
   3 -16   0    2.19    1.63
  -3 -16   0    1.16    1.15
   3  16   0    3.34    1.31
  -3  16   0    4.37    1.00
  -3  16   0    1.90    0.80
   4 -16   0   -0.47    1.30
  -4 -16   0   -0.11    1.05
   4  16   0   -0.42    0.83
   5 -16   0    0.03    1.55
  -5 -16   0    2.21    1.41
   5  16   0    1.41    1.32
  -5  16   0    2.94    1.03
  -6 -16   0    1.34    1.22
   6 -16   0   -1.04    1.56
  -6  16   0    3.10    1.20
   6  16   0    0.16    1.15
  -7 -16   0   -1.02    1.01
   7 -16   0    1.99    2.46
   7  16   0   -0.37    1.12
  -8 -16   0    0.42    1.45
   8 -16   0   -0.26    2.24
   8  16   0    1.34    1.36
   0 -17   0   -1.05    1.07
   0 -17   0   -0.31    0.41
   0  17   0    0.43    0.68
  -1 -17   0    5.91    1.16
   1 -17   0    2.55    1.63
   1  17   0    5.48    1.43
  -1  17   0    6.81    0.95
  -1  17   0    8.18    1.51
   2 -17   0   10.99    2.75
  -2 -17   0   15.21    2.08
   2  17   0    9.32    1.94
  -2  17   0   13.17    1.83
  -2  17   0   11.79    1.20
  -3 -17   0    2.06    1.12
   3 -17   0   -0.47    1.29
   3  17   0    2.98    1.29
  -3  17   0    0.90    0.79
  -4 -17   0    2.35    1.32
   4 -17   0    1.53    1.83
   4  17   0    3.55    1.39
   5 -17   0    5.62    2.35
  -5 -17   0    1.27    1.40
  -5  17   0    2.22    1.21
   5  17   0    1.22    1.11
   6 -17   0    9.86    3.22
   6  17   0   12.50    2.64
   7 -17   0    3.01    2.07
  -7 -17   0    0.69    1.56
   7  17   0    0.24    1.35
   0 -18   0    2.44    0.69
   0 -18   0   -0.47    1.20
   0  18   0    2.35    1.03
   1 -18   0    8.73    2.53
  -1 -18   0   10.35    1.52
  -1  18   0    9.85    1.82
  -1  18   0   11.16    1.27
   1  18   0    9.19    1.93
   2 -18   0   32.03    4.80
  -2 -18   0   36.96    3.01
   2  18   0   40.30    4.15
  -2  18   0   36.01    3.07
   3 -18   0    2.48    1.79
  -3 -18   0    1.15    1.09
  -3  18   0    1.79    0.96
   3  18   0    2.79    1.30
  -4 -18   0    4.58    1.63
   4 -18   0    7.49    2.71
   4  18   0    9.90    2.27
  -4  18   0    9.70    1.56
   5 -18   0    4.75    2.50
  -5 -18   0   -0.77    1.27
   5  18   0    0.95    1.20
   6 -18   0    5.51    2.64
  -6 -18   0    0.08    1.31
   6  18   0    6.70    2.10
   7 -18   0    0.24    1.93
  -7 -18   0   -0.38    1.51
   7  18   0    0.10    1.34
   0 -19   0    0.26    1.33
   0 -19   0   -0.51    0.43
   0  19   0    0.09    0.78
  -1 -19   0   -0.80    0.58
   1 -19   0    1.26    1.49
  -1  19   0   -0.01    0.72
   1  19   0   -0.09    0.89
  -2 -19   0    4.68    1.31
   2 -19   0    3.80    1.96
   2  19   0    8.83    1.95
  -2  19   0    4.08    1.26
  -3 -19   0   -0.20    0.95
   3 -19   0   -1.96    1.33
  -3  19   0   -0.86    0.58
   3  19   0    0.52    0.90
  -4 -19   0   19.63    2.91
   4 -19   0   16.42    3.76
   4  19   0   15.11    2.86
  -4  19   0   17.14    2.19
   5 -19   0    5.95    2.63
  -5 -19   0    7.78    2.56
   5  19   0    5.19    1.90
   6 -19   0    0.34    1.89
  -6 -19   0   -1.41    1.32
   6  19   0   -2.21    0.99
  -7 -19   0    0.73    2.02
   7 -19   0   -0.49    1.86
   7  19   0    0.00    1.23
   0 -20   0   -0.76    0.48
   0 -20   0   -1.09    1.15
   0  20   0   -0.32    0.70
   1 -20   0    0.62    1.60
  -1 -20   0    5.10    1.17
   1  20   0    1.15    1.06
  -1  20   0    2.23    1.03
  -2 -20   0   -1.02    0.79
   2 -20   0    0.96    1.58
  -2  20   0    0.53    0.88
   2  20   0    0.34    0.91
  -3 -20   0    1.63    1.20
   3 -20   0    2.92    2.03
   3  20   0    5.72    1.67
  -3  20   0    1.07    1.03
   4 -20   0    9.70    3.20
  -4 -20   0   16.62    2.71
  -4  20   0   13.35    2.07
   4  20   0    9.44    2.41
  -5 -20   0    1.64    1.50
   5 -20   0   -0.02    1.77
   5  20   0    1.62    1.42
  -6 -20   0    2.93    2.07
   6 -20   0   -2.46    1.35
   6  20   0   -1.21    1.24
  -7 -20   0    1.56    2.03
   7 -20   0    2.63    2.59
   7  20   0    0.05    1.50
   0 -21   0    0.14    0.57
   0 -21   0    0.14    1.67
   0  21   0   -0.56    0.83
   1 -21   0    1.38    1.70
  -1 -21   0    3.67    2.17
  -1 -21   0    4.07    1.11
  -1  21   0    6.50    1.67
   1  21   0    4.72    1.67
  -2 -21   0    0.20    1.01
   2 -21   0    0.82    1.65
  -2  21   0    0.66    0.79
   2  21   0    1.20    1.06
   3 -21   0   13.78    3.44
  -3 -21   0   16.30    2.47
   3  21   0   18.32    3.10
  -3  21   0   17.81    2.57
   4 -21   0    3.63    2.27
  -4 -21   0    0.11    1.30
  -4  21   0    0.84    0.87
   4  21   0    1.81    1.30
   5 -21   0    0.44    2.11
  -5 -21   0   -0.11    1.33
   5  21   0   -0.59    1.23
   6 -21   0    0.50    2.25
  -6 -21   0   -0.76    1.53
   6  21   0    2.63    1.69
   0 -22   0   14.78    3.59
   0 -22   0   18.04    1.92
   0  22   0   21.59    3.08
   1 -22   0   -1.21    1.39
  -1 -22   0    1.14    1.74
  -1 -22   0    5.16    1.15
   1  22   0    2.20    1.32
  -1  22   0    3.53    1.33
   2 -22   0    0.73    1.87
  -2 -22   0   -0.61    0.86
  -2  22   0    1.00    1.08
   2  22   0   -1.44    0.85
  -3 -22   0   12.21    2.19
   3 -22   0    7.16    2.84
  -3  22   0    6.34    1.67
   3  22   0    7.90    2.11
  -4 -22   0    5.82    1.97
   4 -22   0    2.04    2.21
   4  22   0    6.46    2.06
  -4  22   0    7.66    2.45
   5 -22   0   22.50    4.95
  -5 -22   0   21.64    3.50
   5  22   0   20.13    3.58
   6 -22   0    7.29    3.40
  -6 -22   0    8.48    2.81
   6  22   0    7.10    2.31
   0 -23   0    0.63    2.02
   0  23   0    0.91    1.14
  -1 -23   0   -3.50    1.20
  -1 -23   0   -0.43    0.72
   1 -23   0    0.99    2.14
  -1  23   0   -1.04    0.70
   1  23   0    0.51    1.02
   2 -23   0    3.45    2.12
  -2 -23   0    3.67    1.36
   2  23   0    0.85    1.32
  -2  23   0    4.66    1.42
   3 -23   0    3.84    2.43
  -3 -23   0    2.56    1.51
   3  23   0    3.05    1.67
  -3  23   0    3.55    1.37
  -4 -23   0    2.31    1.50
   4 -23   0    3.61    2.45
   4  23   0    5.42    1.86
   5 -23   0    0.09    2.18
  -5 -23   0    2.93    1.94
   5  23   0    0.95    1.44
   0 -24   0   30.99    5.27
   0  24   0   34.38    4.24
   1 -24   0    0.87    1.84
  -1 -24   0   -1.76    1.65
  -1  24   0   -0.03    0.93
   1  24   0   -0.52    0.93
  -2 -24   0    5.42    1.56
   2 -24   0    6.07    2.74
   2  24   0   10.80    2.60
  -2  24   0    9.59    2.10
  -3 -24   0   -2.40    1.08
   3 -24   0   -0.04    1.91
  -3  24   0    0.02    1.12
   3  24   0    1.38    1.33
   4 -24   0    1.80    2.28
   4  24   0    1.44    1.58
  -5 -24   0    2.41    2.01
   5 -24   0    0.80    2.38
   5  24   0   -0.58    1.41
   0 -25   0    2.05    2.13
   0  25   0    0.48    1.21
  -1 -25   0   -1.03    1.57
   1 -25   0    0.76    2.14
   1  25   0   -0.42    1.05
  -1  25   0    1.50    1.39
   2 -25   0   -0.27    1.61
  -2 -25   0   -0.06    1.80
   2  25   0    3.77    1.85
  -2  25   0    5.49    1.76
  -3 -25   0    4.54    1.71
   3 -25   0    0.85    2.23
  -3  25   0    2.63    1.32
   3  25   0    0.58    1.41
  -4 -25   0   -0.58    1.36
   4 -25   0    0.31    2.08
   4  25   0    1.80    1.58
   5  25   0    3.74    2.02
   0 -26   0    2.06    2.25
   0  26   0    1.96    1.51
  -1 -26   0    2.08    2.10
   1 -26   0    1.61    2.41
  -1  26   0    0.99    1.26
   1  26   0    1.19    1.36
   2 -26   0    0.41    1.79
  -2 -26   0    0.20    1.84
   2  26   0   -0.98    0.99
  -2  26   0    0.71    1.37
   3 -26   0    0.50    2.21
   3  26   0    2.48    1.54
  -3  26   0    1.46    1.35
   4 -26   0    1.86    2.52
  -4 -26   0   -2.25    1.70
   4  26   0   -0.78    1.31
   0 -27   0   -0.53    2.00
   0  27   0   -0.23    1.21
   1 -27   0    1.22    2.62
  -1 -27   0    2.02    2.68
  -1  27   0   -0.84    1.12
   1  27   0   -0.05    1.36
  -2 -27   0    2.38    2.43
   2 -27   0    2.37    2.45
  -2  27   0    3.52    1.82
   2  27   0    3.58    1.90
   3 -27   0    4.38    2.97
   3  27   0   -0.70    1.35
  -3  27   0   -2.44    1.01
   0 -28   0    4.47    2.84
   0  28   0   13.40    2.98
   1 -28   0    0.17    2.16
  -1 -28   0    0.38    2.37
   1  28   0   -0.67    1.40
  -1  28   0    0.61    1.33
  -2 -28   0   -0.60    2.34
   2 -28   0   -2.00    1.75
  -2  28   0    0.85    1.50
   2  28   0    3.81    2.08
   0 -29   0    0.07    2.31
   0  29   0    0.79    1.62
  -9   0   1    0.37    1.33
  -8   0   1   -0.92    0.95
  -7   0   1   18.13    2.32
  -7   0   1   21.89    3.16
  -6   0   1    0.29    0.89
  -6   0   1    1.59    0.79
  -5   0   1    1.36    0.89
  -5   0   1    1.72    0.72
  -4   0   1   -0.36    0.49
  -4   0   1    0.22    0.52
  -3   0   1    4.95    0.75
   3   0  -1    6.24    0.68
  -3   0   1    3.23    0.93
  -3   0   1    4.81    0.78
   3   0  -1    4.88    0.60
  -3   0   1    4.47    0.99
   2   0  -1   -0.33    0.34
   2   0  -1   -0.18    0.48
  -2   0   1   -0.22    0.34
  -2   0   1   -1.09    0.45
  -2   0   1   -0.53    0.46
  -1   0   1  521.49   26.55
  -1   0   1  515.28   26.71
   1   0  -1  513.20   26.70
  -1   0   1  495.08   26.56
   1   0  -1  515.14   26.70
   0   0  -1    0.10    0.09
   0   0   1    0.00    0.12
   0   0   1    0.01    0.12
   0   0  -1    0.11    0.15
   1   0   1   13.60    0.91
  -1   0  -1   16.65    1.44
  -1   0  -1   16.48    1.71
   1   0   1   15.48    1.41
  -1   0  -1   15.53    0.91
   1   0   1   14.29    0.87
  -1   0  -1   14.32    0.98
  -2   0  -1    0.02    0.26
  -2   0  -1    0.35    0.21
  -2   0  -1    1.40    0.85
  -2   0  -1    0.39    0.51
  -3   0  -1   39.29    2.84
  -3   0  -1   37.68    2.32
  -3   0  -1   38.66    2.47
  -4   0  -1   -0.43    0.60
  -4   0  -1   -0.31    0.57
  -4   0  -1   -0.47    0.40
  -5   0  -1   30.53    3.15
  -5   0  -1   22.99    3.03
  -5   0  -1   31.66    2.45
  -6   0  -1   -0.74    0.78
  -6   0  -1    0.17    0.95
  -6   0  -1   -0.05    1.04
  -7   0  -1    0.93    1.16
  -7   0  -1    0.45    1.28
  -8   0  -1    0.52    1.26
  -8   0  -1   -0.63    1.59
  -9   0  -1    2.02    1.87
  -9  -1   1    2.34    1.71
  -9   1   1   -1.33    0.95
  -8  -1   1    5.04    1.96
  -8   1   1    3.49    1.58
  -7  -1   1    3.63    1.55
  -7  -1   1    4.53    1.28
  -7   1   1    5.87    1.44
  -7   1   1    3.76    1.46
  -6  -1   1    7.18    1.73
  -6  -1   1    7.98    1.32
  -6   1   1    7.38    1.38
  -6   1   1    6.64    1.69
  -5  -1   1   22.96    1.93
  -5  -1   1   20.63    2.76
  -5   1   1   26.60    2.44
  -5   1   1   22.20    2.78
  -4  -1   1    2.92    1.03
  -4  -1   1    4.37    0.80
   4   1  -1    2.38    0.56
  -4   1   1    3.44    0.79
   4   1  -1    2.92    0.58
  -4   1   1    3.89    1.06
  -3  -1   1   15.72    1.63
  -3  -1   1   14.34    1.83
  -3  -1   1   15.92    1.84
  -3  -1   1   12.63    1.10
   3   1  -1   14.96    1.27
  -3   1   1   18.20    2.01
  -3   1   1   18.86    1.89
   3   1  -1   13.31    1.31
  -3   1   1   17.16    1.25
   2  -1  -1  526.52   27.83
   2  -1  -1  544.09   28.15
  -2  -1   1  517.90   28.20
   2  -1  -1  524.65   28.19
  -2  -1   1  559.76   28.10
  -2  -1   1  535.49   27.78
   2   1  -1  542.85   28.22
   2   1  -1  539.97   28.04
  -2   1   1  533.17   28.18
  -2   1   1  527.98   28.13
  -2   1   1  534.69   27.96
  -1  -1   1   33.50    2.49
  -1  -1   1   48.65    2.60
   1  -1  -1   46.53    2.50
   1  -1  -1   44.08    2.47
   1   1  -1   42.07    2.56
  -1   1   1   44.23    2.51
   1   1  -1   43.65    2.55
  -1   1   1   45.75    2.46
   1  -1   1    0.34    0.50
  -1  -1  -1    0.83    0.24
  -1  -1  -1   -0.06    0.31
  -1  -1  -1    0.67    0.32
  -1   1  -1    0.48    0.41
   1   1   1    1.07    0.45
  -1   1  -1    0.51    0.55
   1   1   1    0.88    0.26
   1   1   1    0.61    0.30
  -2  -1  -1    3.12    0.60
   2  -1   1    2.68    0.97
  -2  -1  -1    1.55    0.68
  -2  -1  -1    3.54    0.53
   2   1   1    3.17    0.49
   2   1   1    3.21    0.46
  -2   1  -1    2.44    0.30
   2   1   1    2.25    0.72
  -2   1  -1    2.94    0.30
  -2   1  -1    4.31    1.50
  -2   1  -1    0.60    0.59
  -3  -1  -1   92.49    5.31
  -3  -1  -1   96.34    5.76
  -3  -1  -1   96.68    5.54
   3   1   1   93.61    5.02
  -3   1  -1   95.97    5.14
   3   1   1   99.60    6.05
  -3   1  -1   94.14    5.21
  -3   1  -1   90.59    5.77
  -4  -1  -1   50.42    3.32
  -4  -1  -1   48.78    3.54
  -4  -1  -1   44.45    3.59
  -4   1  -1   53.27    3.08
  -4   1  -1   44.86    2.87
  -4   1  -1   49.19    3.61
  -5  -1  -1    9.05    1.88
  -5  -1  -1   10.90    1.84
  -5  -1  -1   10.48    1.61
  -5   1  -1    7.40    1.62
  -5   1  -1    8.18    1.72
  -5   1  -1    8.70    1.29
  -6  -1  -1    2.69    1.11
  -6  -1  -1    0.86    1.06
  -6  -1  -1    1.06    1.17
  -6   1  -1    2.54    0.93
  -6   1  -1    1.26    1.04
  -6   1  -1    1.28    1.22
  -7  -1  -1    0.38    1.13
  -7  -1  -1    0.43    0.92
  -7   1  -1    1.06    1.18
  -7   1  -1    0.70    1.02
  -8  -1  -1    4.14    1.92
  -8   1  -1    4.25    1.89
  -8   1  -1    3.44    1.69
  -9  -1  -1    0.74    1.78
  -9   1  -1    2.93    1.86
  -9  -2   1   -0.93    1.22
  -9   2   1   -1.64    1.24
  -8  -2   1    4.44    1.80
  -8   2   1    7.60    2.18
  -7  -2   1    0.01    0.79
  -7  -2   1    0.27    1.06
  -7   2   1    0.20    1.13
  -7   2   1    2.25    1.10
  -6  -2   1    7.00    1.19
  -6  -2   1    3.44    1.43
  -6   2   1    6.96    1.41
  -6   2   1    7.95    1.79
  -5  -2   1   17.41    2.59
  -5  -2   1   20.90    1.95
   5   2  -1   19.56    1.44
  -5   2   1   20.21    2.55
  -5   2   1   17.66    2.09
   5   2  -1   17.90    1.42
  -4  -2   1    0.01    0.39
  -4  -2   1    0.70    0.76
   4  -2  -1   -0.37    0.68
  -4   2   1   -0.05    0.36
   4   2  -1   -0.41    0.37
  -4   2   1    0.42    0.62
   4   2  -1   -0.70    0.39
  -3  -2   1    2.60    0.50
  -3  -2   1    3.94    0.99
   3  -2  -1    3.51    1.04
  -3   2   1    4.01    0.61
   3   2  -1    3.61    0.73
  -3   2   1    4.63    0.99
  -3   2   1    2.98    0.96
   3   2  -1    3.81    0.81
  -2  -2   1    7.79    1.13
   2  -2  -1   11.21    1.31
   2  -2  -1    7.23    0.98
  -2  -2   1    7.43    1.01
  -2   2   1    8.23    1.01
  -2   2   1   10.81    1.29
  -2   2   1    8.47    0.81
   2   2  -1    9.58    1.19
   2   2  -1    6.53    0.58
   2   2  -1    7.47    0.99
  -1  -2   1   61.69    3.45
   1  -2  -1   55.88    3.38
  -1  -2   1   59.78    3.41
   1  -2  -1   56.88    3.32
   1  -2  -1   61.02    3.26
   1   2  -1   58.27    3.43
  -1   2   1   56.12    3.37
  -1   2   1   62.95    3.37
  -1   2   1   59.19    3.25
   1   2  -1   62.55    3.42
   0  -2   1    4.55    0.47
  -1  -2  -1    1.36    0.36
   1  -2   1    0.63    0.63
  -1  -2  -1    1.76    0.52
  -1  -2  -1    1.04    0.45
  -1   2  -1    1.78    0.72
   1   2   1    1.68    0.49
   1   2   1    1.67    0.37
   1   2   1    1.14    0.51
  -2  -2  -1   13.79    1.42
  -2  -2  -1   13.06    1.18
   2  -2   1   13.90    1.96
  -2  -2  -1   11.99    1.43
   2   2   1   15.58    1.58
   2   2   1   10.18    1.05
   2   2   1   11.04    1.18
  -3  -2  -1    2.57    0.86
  -3  -2  -1    4.51    0.89
   3  -2   1    1.85    1.07
  -3  -2  -1    2.26    0.83
   3   2   1    3.24    1.04
  -3   2  -1    3.14    0.92
   3   2   1    2.76    0.56
   3   2   1    1.89    0.52
  -4  -2  -1   29.08    2.78
  -4  -2  -1   26.35    2.57
  -4  -2  -1   29.93    3.06
  -4   2  -1   23.37    1.64
  -4   2  -1   25.42    1.72
   4   2   1   27.04    1.61
  -4   2  -1   27.81    2.81
  -5  -2  -1   15.13    2.19
  -5  -2  -1   15.02    2.06
  -5  -2  -1   15.79    2.51
  -5   2  -1   14.97    1.58
  -5   2  -1   13.18    2.18
  -5   2  -1   17.23    2.40
  -6  -2  -1   13.88    2.23
  -6  -2  -1    7.85    1.73
  -6  -2  -1    9.71    2.13
  -6   2  -1   13.25    2.43
  -6   2  -1   11.00    2.05
  -6   2  -1   15.06    1.74
  -7  -2  -1    2.12    1.21
  -7  -2  -1    1.11    1.38
  -7   2  -1    2.74    1.39
  -7   2  -1    1.09    1.31
  -8  -2  -1    3.68    1.80
  -8   2  -1    6.09    2.09
  -8   2  -1    3.10    1.53
  -9  -2  -1    3.50    1.98
  -9   2  -1    3.33    1.95
  -9  -3   1   -0.31    1.34
  -9   3   1    2.00    1.50
  -8  -3   1   11.21    2.70
  -8   3   1   13.70    2.76
  -7  -3   1   22.54    2.36
  -7  -3   1   20.88    3.22
  -7   3   1   18.63    2.96
  -7   3   1   19.11    2.59
  -6  -3   1    1.55    1.06
  -6  -3   1    2.16    0.79
  -6   3   1    3.09    1.13
   6   3  -1    1.09    0.43
  -6   3   1    0.76    1.01
  -5  -3   1   93.98    6.72
  -5  -3   1  107.93    6.08
   5   3  -1  108.49    6.11
  -5   3   1   94.47    6.55
   5   3  -1  109.58    6.07
  -4  -3   1    6.37    1.43
  -4  -3   1    7.49    0.99
   4  -3  -1    8.85    1.76
   4   3  -1    9.57    1.34
   4   3  -1    6.69    1.07
  -4   3   1    9.46    1.54
  -4   3   1    8.29    0.97
  -3  -3   1   16.17    1.15
  -3  -3   1   19.41    2.08
   3  -3  -1   14.92    2.00
   3   3  -1   13.63    1.13
   3   3  -1   16.45    1.82
   3   3  -1   15.23    1.59
  -3   3   1   14.98    1.13
  -3   3   1   19.89    1.85
  -3   3   1   18.10    2.38
  -2  -3   1   14.28    1.61
   2  -3  -1   19.80    1.61
  -2  -3   1   16.90    1.56
   2   3  -1   16.02    1.54
  -2   3   1   20.10    1.56
   2   3  -1   12.44    1.06
  -2   3   1   16.86    1.28
  -2   3   1   16.01    1.16
   1  -3  -1   49.71    2.79
   1  -3  -1   51.06    2.97
  -1  -3   1   50.15    3.02
   1  -3  -1   49.80    3.11
  -1  -3   1   55.52    3.09
   1   3  -1   49.95    3.02
  -1   3   1   50.96    2.78
   1   3  -1   51.88    3.07
  -1   3   1   52.34    3.01
   0  -3   1  313.63   16.20
   0  -3  -1  306.85   16.40
   0  -3   1  298.51   16.46
   0  -3   1  296.90   16.14
   0   3  -1  303.64   16.14
   0   3  -1  299.38   16.20
   0   3   1  329.52   16.43
   0   3  -1  306.71   16.45
   0   3   1  327.08   16.44
  -1  -3  -1  848.04   44.09
  -1  -3  -1  809.31   44.03
  -1  -3  -1  854.04   43.87
   1  -3   1  813.60   44.29
   1   3   1  859.64   44.07
   1   3   1  833.27   44.03
  -1   3  -1  862.49   44.34
   1   3   1  857.24   43.88
  -2  -3  -1    8.49    1.03
  -2  -3  -1   11.26    1.35
  -2  -3  -1    9.37    1.29
   2  -3   1    9.23    1.63
   2   3   1    8.60    1.19
   2   3   1   14.01    1.49
   2   3   1   11.16    1.12
   3  -3   1   29.02    3.31
  -3  -3  -1   28.62    2.29
  -3  -3  -1   26.44    2.70
  -3  -3  -1   28.39    2.25
   3   3   1   25.58    2.01
   3   3   1   28.32    1.94
  -4  -3  -1   14.65    1.93
   4  -3   1   11.43    2.22
  -4  -3  -1   14.86    1.88
  -4  -3  -1   12.16    1.95
   4   3   1   16.04    1.41
  -4   3  -1   15.57    2.14
  -4   3  -1   11.81    0.85
   4   3   1   15.00    1.47
  -4   3  -1   13.06    0.84
  -5  -3  -1    8.42    1.87
  -5  -3  -1    7.90    1.66
  -5  -3  -1    6.43    1.47
  -5   3  -1    8.60    1.77
  -5   3  -1    5.53    1.47
  -5   3  -1   10.41    1.10
  -5   3  -1    8.32    1.14
   5   3   1    6.92    0.58
  -6  -3  -1    4.15    1.55
  -6  -3  -1    1.40    1.11
  -6   3  -1    6.98    1.14
  -6   3  -1    2.84    1.34
  -6   3  -1    3.23    1.38
  -7  -3  -1    2.31    1.59
  -7  -3  -1    2.90    1.36
  -7   3  -1    0.72    1.30
  -7   3  -1    3.47    1.52
  -8  -3  -1   -0.81    1.04
  -8   3  -1   -0.02    1.31
  -8   3  -1    1.10    1.30
  -9  -3  -1    0.03    1.34
  -9   3  -1    3.13    1.82
  -9  -4   1    1.48    1.63
  -9   4   1   -0.25    1.09
  -8  -4   1    6.70    2.22
  -8   4   1    5.00    1.78
  -8   4   1    4.54    1.69
  -7  -4   1    3.37    1.00
  -7  -4   1    3.64    1.64
  -7   4   1    3.37    1.33
  -7   4   1    3.17    1.53
  -6  -4   1    1.85    0.76
  -6  -4   1    1.70    1.06
  -6   4   1    0.35    0.78
   6   4  -1    1.14    0.66
   6   4  -1    0.82    0.55
  -6   4   1    2.13    1.04
  -5  -4   1    3.52    0.80
  -5  -4   1    2.07    0.98
   5  -4  -1    2.41    1.34
  -5   4   1    0.80    0.92
   5   4  -1    2.12    0.83
   5   4  -1    2.45    0.81
   4  -4  -1    4.77    1.42
  -4  -4   1    3.23    1.11
  -4  -4   1    3.90    0.77
   4   4  -1    6.12    0.90
   4   4  -1    4.44    0.96
  -4   4   1    4.41    0.69
   4   4  -1    4.79    1.11
  -4   4   1    2.67    0.96
  -3  -4   1   -1.04    0.38
   3  -4  -1    0.12    0.72
  -3   4   1   -0.05    0.49
   3   4  -1    0.56    0.48
  -3   4   1    0.17    0.29
   3   4  -1    0.48    0.39
   3   4  -1    1.06    0.69
  -2  -4   1  282.39   15.76
   2  -4  -1  290.81   15.91
   2   4  -1  289.31   15.43
  -2   4   1  300.41   15.44
   2   4  -1  276.77   15.69
  -2   4   1  306.47   15.91
  -2   4   1  296.89   15.49
   1  -4  -1   43.61    2.89
  -1  -4   1   44.05    2.78
   1  -4  -1   43.84    2.72
  -1  -4   1   43.56    2.71
  -1   4   1   45.19    2.40
  -1   4   1   46.14    2.78
   1   4  -1   43.61    2.72
   1   4  -1   44.76    2.78
   0  -4   1  183.86    9.93
   0  -4  -1  184.48   10.24
   0  -4   1  183.31   10.33
   0  -4   1  194.71   10.01
   0   4  -1  190.68   10.34
   0   4   1  190.48   10.28
   0   4  -1  189.08   10.03
   0   4  -1  184.73    9.93
  -1  -4  -1   81.24    4.84
  -1  -4  -1   77.63    4.88
   1  -4   1   79.41    5.10
  -1  -4  -1   80.80    4.67
   1   4   1   80.97    4.83
   1   4   1   87.43    4.95
   1   4   1   80.82    4.66
  -1   4  -1   81.38    5.09
  -1   4  -1   82.74    4.37
  -2  -4  -1   12.90    1.52
  -2  -4  -1   12.21    1.55
  -2  -4  -1   10.28    1.42
   2  -4   1   10.23    1.80
   2   4   1   11.24    1.47
   2   4   1   12.58    1.33
   2   4   1   14.47    1.59
  -3  -4  -1   33.10    2.59
  -3  -4  -1   32.80    2.72
  -3  -4  -1   34.31    2.75
   3  -4   1   37.72    3.24
   3   4   1   33.61    2.37
   3   4   1   35.45    2.56
  -4  -4  -1   10.39    1.81
   4  -4   1    5.95    1.87
  -4  -4  -1    9.60    1.51
  -4  -4  -1    6.73    1.44
   4   4   1    6.08    1.09
   4   4   1    7.02    1.05
  -5  -4  -1    0.23    0.81
   5  -4   1    0.57    1.14
  -5  -4  -1    0.59    0.89
  -5  -4  -1    1.27    0.92
   5   4   1    0.59    0.47
  -5   4  -1    2.35    1.06
  -5   4  -1    0.84    0.86
   5   4   1    0.51    0.46
  -5   4  -1   -0.18    0.29
  -5   4  -1    0.78    0.37
  -6  -4  -1    0.66    1.13
  -6  -4  -1   -0.18    0.86
  -6   4  -1    2.05    0.59
  -6   4  -1    0.74    1.01
  -6   4  -1   -0.52    1.03
  -7  -4  -1    8.17    2.16
  -7  -4  -1    7.16    1.79
  -7   4  -1    6.16    1.88
  -7   4  -1    4.04    1.70
  -8  -4  -1    0.82    1.54
  -8   4  -1   -1.03    1.24
  -8   4  -1   -1.44    1.07
  -9  -4  -1    0.83    1.62
  -9   4  -1    0.56    1.65
  -9  -5   1   -0.19    1.27
  -9   5   1    0.11    1.46
  -8  -5   1    1.29    1.56
  -8   5   1    2.15    1.38
  -8   5   1    0.58    1.13
  -7  -5   1    1.39    1.26
  -7   5   1    0.77    1.05
   7   5  -1    0.93    0.58
  -7   5   1   -0.08    1.00
  -6  -5   1    3.73    1.05
   6  -5  -1    1.85    1.41
  -6  -5   1    3.86    1.45
   6   5  -1    2.32    0.87
   6   5  -1    3.86    1.06
  -6   5   1    2.55    1.22
  -5  -5   1    9.62    1.93
  -5  -5   1   12.55    1.53
   5  -5  -1    9.95    2.12
  -5   5   1   10.10    1.76
  -4  -5   1    0.13    0.72
   4  -5  -1   -0.33    0.76
   4   5  -1    1.28    0.67
  -4   5   1    0.21    0.63
   4   5  -1    0.14    0.48
  -4   5   1   -0.44    0.34
  -3  -5   1    4.27    1.13
   3  -5  -1    2.33    1.07
  -3   5   1    8.39    1.14
   3   5  -1    7.05    1.18
   3   5  -1    6.22    0.90
  -3   5   1    5.54    0.72
  -2  -5   1    0.66    0.52
   2  -5  -1    0.74    0.64
   2   5  -1    0.07    0.48
  -2   5   1    0.08    0.36
  -2   5   1    0.92    0.43
  -2   5   1    0.77    0.66
  -1  -5   1   45.81    2.91
  -1  -5   1   45.78    2.98
   1  -5  -1   50.67    3.27
   1  -5  -1   47.47    3.00
   1   5  -1   48.78    3.03
   1   5  -1   47.12    2.92
  -1   5   1   48.80    3.03
   0  -5   1    0.55    0.38
   0  -5  -1   -0.20    0.46
   0  -5   1    0.05    0.28
   0  -5   1    0.27    0.59
   0  -5  -1    0.17    0.26
   0   5   1    1.64    0.65
   0   5  -1    0.36    0.31
   0   5  -1   -0.29    0.51
   0   5  -1    0.93    0.39
  -1  -5  -1  310.34   17.24
  -1  -5  -1  321.95   17.59
   1  -5   1  320.82   17.76
   1   5   1  326.55   17.29
   1   5   1  329.74   17.48
   1   5   1  317.38   17.56
  -1   5  -1  345.80   18.21
  -1   5  -1  326.50   16.99
  -2  -5  -1   11.77    1.55
  -2  -5  -1   14.73    1.73
   2  -5   1   11.01    1.90
  -2  -5  -1   13.83    1.79
   2   5   1   17.38    1.80
   2   5   1   12.46    1.39
   2   5   1   16.41    1.89
  -3  -5  -1   74.82    4.82
  -3  -5  -1   75.09    4.91
  -3  -5  -1   73.60    4.66
   3  -5   1   62.47    5.05
   3   5   1   77.20    4.73
   3   5   1   68.94    4.38
  -4  -5  -1    9.11    1.74
  -4  -5  -1   10.90    1.92
  -4  -5  -1    7.39    1.52
   4  -5   1   13.24    2.60
   4   5   1   12.22    1.67
   4   5   1   11.90    1.45
  -5  -5  -1    7.53    1.69
   5  -5   1    2.44    1.51
  -5  -5  -1    8.45    1.86
  -5  -5  -1    9.86    1.77
   5   5   1   11.03    1.45
   5   5   1    6.80    1.12
  -5   5  -1    7.78    1.66
  -6  -5  -1   -0.23    0.98
  -6  -5  -1   -0.40    0.85
  -6   5  -1   -0.82    0.82
  -6   5  -1   -0.01    1.03
  -6   5  -1   -0.57    0.50
   6   5   1   -0.03    0.47
  -7  -5  -1   -0.98    1.03
  -7  -5  -1   -1.64    0.84
  -7   5  -1   -0.96    1.00
  -7   5  -1    1.21    1.21
  -8  -5  -1    2.09    1.71
  -8   5  -1    2.15    1.51
  -8   5  -1   -0.69    1.34
  -9  -5  -1    0.46    1.68
  -9   5  -1   -1.70    1.03
  -9  -6   1    1.89    1.57
  -9   6   1    1.72    1.52
  -8  -6   1    1.06    1.52
  -8   6   1   -1.32    1.01
  -8   6   1    1.03    1.16
  -7  -6   1   47.19    5.35
  -7   6   1   50.81    4.20
  -7   6   1   54.59    4.39
   7   6  -1   54.80    3.59
   6  -6  -1   12.10    2.61
  -6  -6   1    8.05    1.92
   6   6  -1    9.12    1.52
  -6   6   1    7.50    1.63
  -5  -6   1    0.23    0.88
   5  -6  -1    1.36    1.12
   5   6  -1    3.35    0.82
   5   6  -1    1.25    0.74
  -5   6   1    1.40    0.89
   4  -6  -1   39.72    3.40
  -4  -6   1   37.37    3.15
  -4   6   1   36.78    2.77
   4   6  -1   35.19    2.83
   4   6  -1   38.54    2.57
  -4   6   1   37.22    2.39
  -3  -6   1    4.69    1.18
   3  -6  -1    5.11    1.38
  -3   6   1    5.69    0.79
  -3   6   1    5.23    0.91
   3   6  -1    4.79    0.88
   3   6  -1    5.31    1.07
  -2  -6   1   32.41    2.36
   2  -6  -1   33.54    2.63
   2   6  -1   31.63    2.38
  -2   6   1   33.11    1.99
  -2   6   1   28.56    2.12
   1  -6  -1    1.04    0.72
  -1  -6   1    1.01    0.50
   1  -6  -1   -0.33    0.50
  -1   6   1    1.69    0.60
   1   6  -1    2.28    0.65
   1   6  -1    1.88    0.64
   0  -6  -1  141.01    7.59
   0  -6   1  145.42    7.80
   0  -6   1  136.31    8.27
   0  -6  -1  143.77    8.17
   0  -6   1  141.20    7.66
   0   6  -1  137.68    7.67
   0   6   1  157.26    8.24
   0   6  -1  140.91    7.83
   1  -6   1    1.37    0.85
  -1  -6  -1    1.58    0.58
  -1  -6  -1    2.71    0.87
   1   6   1    2.61    0.62
  -1   6  -1    0.96    0.37
   1   6   1    3.28    0.95
  -1   6  -1    1.54    0.38
  -2  -6  -1   92.72    5.82
  -2  -6  -1   92.54    5.52
  -2  -6  -1   80.58    5.48
   2  -6   1   96.99    6.13
   2   6   1   92.63    5.42
  -3  -6  -1    5.77    1.19
  -3  -6  -1    3.94    1.23
   3  -6   1    4.16    1.48
  -3  -6  -1    5.51    1.29
   3   6   1    3.23    0.87
   4  -6   1   16.72    2.87
  -4  -6  -1   14.02    2.21
  -4  -6  -1   12.16    2.04
  -4  -6  -1   12.36    1.79
   4   6   1    9.68    1.47
  -5  -6  -1   19.86    2.85
  -5  -6  -1   18.58    2.76
   5  -6   1   13.65    2.96
  -5  -6  -1   23.20    2.69
   5   6   1   19.84    3.10
   5   6   1   20.31    2.12
  -6  -6  -1   -0.79    0.81
  -6  -6  -1    0.84    1.17
   6  -6   1    0.85    1.60
   6   6   1    0.97    0.64
  -6   6  -1    2.09    1.35
  -6   6  -1    0.38    0.95
  -7  -6  -1    7.92    1.85
  -7  -6  -1    8.80    2.36
  -7   6  -1    9.93    2.33
  -7   6  -1    9.60    2.20
  -8  -6  -1   -0.63    1.05
  -8   6  -1    0.19    1.33
  -8   6  -1   -0.62    1.22
  -9  -6  -1    1.90    1.79
  -9   6  -1   -0.02    1.35
  -9  -7   1    1.13    1.71
  -9   7   1    0.55    1.35
  -8  -7   1    1.38    1.45
  -8   7   1    0.82    1.07
  -8   7   1   -0.73    0.98
  -7  -7   1   -1.03    0.96
   7  -7  -1   -0.45    1.30
  -7   7   1   -0.56    0.97
   7   7  -1   -0.59    0.67
  -6  -7   1    1.47    1.19
   6  -7  -1   -0.58    1.10
   6   7  -1    1.72    0.86
  -6   7   1   -0.53    0.74
   5  -7  -1    4.46    1.60
  -5  -7   1    1.78    1.17
  -5   7   1    1.28    0.83
   5   7  -1    3.72    0.95
   5   7  -1    3.30    1.00
  -4  -7   1    0.66    0.78
   4  -7  -1   -1.27    0.73
   4   7  -1    0.42    0.61
   4   7  -1   -0.41    0.51
  -4   7   1    0.17    0.41
  -4   7   1    0.65    0.59
   3  -7  -1   16.36    2.39
  -3  -7   1   12.73    1.84
   3   7  -1   13.21    1.54
   3   7  -1   12.33    1.75
  -3   7   1   11.42    1.27
  -3   7   1   14.13    1.50
   2  -7  -1   45.49    3.62
  -2  -7   1   51.02    3.37
  -2   7   1   51.21    2.91
   2   7  -1   52.85    3.44
  -2   7   1   50.33    3.22
   1  -7  -1   55.89    3.97
  -1  -7   1   57.58    3.49
   1   7  -1   55.71    3.63
   1   7  -1   59.92    3.53
   0  -7  -1   19.34    2.09
   0  -7   1   18.28    1.44
   0  -7   1   23.15    2.44
   0  -7  -1   17.77    1.23
   0  -7   1   19.23    1.30
   0   7  -1   17.49    1.47
   0   7  -1   18.54    1.33
  -1  -7  -1  233.05   13.24
  -1  -7  -1  230.56   12.70
   1  -7   1  242.07   13.45
  -1   7  -1  234.65   12.48
   1   7   1  231.67   12.84
  -1   7  -1  239.88   12.55
   2  -7   1   24.04    3.02
  -2  -7  -1   23.17    2.01
  -2  -7  -1   24.83    2.70
   2   7   1   25.07    1.99
   3  -7   1   -0.01    0.85
  -3  -7  -1   -0.08    0.58
  -3  -7  -1    0.48    0.81
  -3  -7  -1    0.22    0.70
   3   7   1    0.21    0.50
  -4  -7  -1    0.57    0.90
  -4  -7  -1    0.55    0.73
   4  -7   1   -1.02    0.80
  -4  -7  -1    0.39    0.89
   4   7   1   -0.76    0.48
  -5  -7  -1   14.70    2.10
  -5  -7  -1   16.26    2.70
   5  -7   1   10.09    2.44
  -5  -7  -1   11.95    2.24
   5   7   1   15.81    1.94
   6  -7   1    3.14    2.08
  -6  -7  -1    5.07    1.49
  -6  -7  -1    4.88    1.80
  -6   7  -1    3.25    1.50
  -6   7  -1    4.61    1.65
   6   7   1    9.08    1.42
  -7  -7  -1    0.47    1.16
  -7  -7  -1    4.17    1.54
  -7   7  -1   -0.27    1.04
  -7   7  -1    1.05    1.33
  -8  -7  -1    6.44    2.16
  -8   7  -1    3.07    1.73
  -8   7  -1    6.15    2.03
  -9  -7  -1    1.27    1.82
  -9   7  -1    3.14    1.81
  -9  -8   1    7.79    2.46
  -9   8   1    5.39    1.87
  -8  -8   1   -0.15    1.19
  -8   8   1    4.05    1.63
  -8   8   1   -0.42    1.13
  -7  -8   1    0.96    1.33
   7  -8  -1   -1.14    1.30
   7   8  -1    0.20    0.77
  -7   8   1   -0.28    1.08
   6  -8  -1    5.80    2.10
  -6  -8   1    6.82    2.02
  -6   8   1    4.09    1.35
   6   8  -1    5.61    1.42
   5  -8  -1    0.03    1.05
  -5  -8   1   -0.44    0.67
  -5   8   1    0.00    0.61
   5   8  -1    1.00    0.74
  -4  -8   1    3.17    1.21
   4  -8  -1    5.25    1.62
  -4   8   1    4.72    0.98
   4   8  -1    6.38    1.28
   4   8  -1    4.89    1.19
  -3  -8   1   59.67    4.30
   3  -8  -1   60.06    4.69
   3   8  -1   62.72    4.32
  -3   8   1   67.65    3.89
   3   8  -1   65.95    4.15
  -2  -8   1    2.81    0.89
   2  -8  -1    2.11    0.98
  -2   8   1    2.32    0.45
   2   8  -1    1.62    0.70
  -1  -8   1  111.85    6.39
   1  -8  -1  109.47    6.99
   1   8  -1  117.46    6.86
   1   8  -1  112.97    6.60
   0  -8   1   28.41    2.92
   0  -8  -1   25.32    2.56
   0  -8   1   23.68    1.78
   0  -8   1   23.94    1.60
   0  -8  -1   23.36    1.54
   0   8  -1   24.51    1.64
   0   8  -1   23.56    1.82
   1  -8   1   46.60    3.81
  -1  -8  -1   53.53    3.79
  -1  -8  -1   52.97    3.21
   1   8   1   46.89    3.31
  -1   8  -1   49.63    3.07
  -1   8  -1   51.71    2.97
   2  -8   1   19.11    2.84
  -2  -8  -1   15.83    2.34
  -2  -8  -1   19.41    2.10
   2   8   1   19.99    2.06
   3  -8   1    0.73    1.03
  -3  -8  -1    1.72    0.97
  -3  -8  -1    0.07    0.79
   3   8   1    0.09    0.55
  -4  -8  -1   32.15    3.79
   4  -8   1   38.79    4.53
  -4  -8  -1   36.34    3.55
  -4  -8  -1   35.31    3.67
   4   8   1   35.90    2.85
  -5  -8  -1   -0.17    0.91
   5  -8   1    0.11    1.14
  -5  -8  -1    0.00    0.91
   5   8   1    0.10    0.69
  -6  -8  -1    3.71    1.47
  -6  -8  -1    0.68    1.32
   6  -8   1    2.02    1.71
   6   8   1    0.29    0.79
  -6   8  -1    3.12    1.21
   7  -8   1   25.66    4.75
  -7  -8  -1   17.18    3.13
  -7  -8  -1   22.27    3.13
  -7   8  -1   18.52    3.12
  -7   8  -1   20.48    3.18
   7   8   1   21.73    2.25
  -8  -8  -1    2.09    1.65
  -8   8  -1    0.96    1.42
  -8   8  -1   -0.15    1.31
  -9  -8  -1    3.75    2.19
  -9   8  -1    5.06    2.07
  -9  -9   1    1.79    1.75
  -9   9   1    0.31    1.32
  -8  -9   1    3.61    1.90
  -8   9   1    4.38    1.84
  -8   9   1    3.34    1.57
   7  -9  -1    5.34    2.26
  -7  -9   1    3.22    1.59
   7   9  -1    3.62    1.29
  -7   9   1    5.14    1.68
   6  -9  -1   44.38    5.37
  -6  -9   1   43.17    4.71
  -6   9   1   44.54    3.56
   6   9  -1   41.91    3.53
   5  -9  -1    0.86    1.19
  -5  -9   1    0.21    0.94
  -5   9   1    1.11    0.78
   5   9  -1    0.06    0.74
   4  -9  -1   30.88    3.71
  -4  -9   1   24.79    2.99
  -4   9   1   23.12    2.01
   4   9  -1   27.55    2.91
   3  -9  -1   58.25    4.46
  -3  -9   1   55.56    3.96
  -3   9   1   55.39    3.42
   3   9  -1   56.62    4.00
   2  -9  -1    3.36    1.22
  -2  -9   1    1.19    0.75
   2   9  -1    1.31    0.75
   1  -9  -1  113.77    7.42
  -1  -9   1  122.58    6.77
   1   9  -1  118.12    6.99
  -1   9   1  119.89    6.24
   0  -9   1    0.03    0.72
   0  -9  -1    0.30    0.31
   0  -9   1   -0.36    0.28
   0   9   1    0.06    0.26
   0   9   1   -0.07    0.36
   0   9  -1    0.46    0.45
   0   9  -1   -0.24    0.28
  -1  -9  -1   -0.37    0.47
  -1  -9  -1    0.41    0.77
   1  -9   1   -0.12    0.74
   1   9   1    1.01    0.56
  -1   9  -1   -0.35    0.27
  -1   9  -1    0.48    0.38
  -2  -9  -1    5.69    1.43
  -2  -9  -1    4.93    1.16
   2  -9   1    5.77    1.65
   2   9   1    6.89    1.23
   3  -9   1    7.74    1.97
  -3  -9  -1    9.79    1.65
  -3  -9  -1    8.94    1.84
   3   9   1    6.61    1.33
   4  -9   1   -0.06    0.94
  -4  -9  -1   -0.60    0.68
  -4  -9  -1    0.19    0.95
   4   9   1    0.58    0.63
  -5  -9  -1   11.93    2.29
   5  -9   1    9.14    2.53
   5   9   1    8.44    1.61
  -6  -9  -1   12.09    2.45
   6  -9   1    7.53    2.65
   6   9   1   14.26    2.04
  -6   9  -1   12.65    2.18
  -7  -9  -1    0.53    1.22
   7  -9   1    1.93    1.77
  -7   9  -1   -1.48    1.05
  -7   9  -1    0.12    1.09
   7   9   1    0.61    0.82
  -8  -9  -1    0.82    1.46
  -8   9  -1    1.76    1.59
  -8   9  -1    1.42    1.63
  -9  -9  -1   11.00    3.23
  -9   9  -1    6.82    2.45
  -9 -10   1   -0.88    1.30
  -9  10   1    1.71    1.49
  -8 -10   1   -0.39    1.29
   8 -10  -1    2.08    2.06
   8  10  -1    2.41    1.44
  -8  10   1    0.62    1.10
  -7 -10   1   -0.70    1.23
   7 -10  -1    0.67    1.60
  -7  10   1   -0.84    0.78
   7  10  -1    0.87    0.88
   6 -10  -1   10.37    2.78
  -6 -10   1   12.83    2.52
  -6  10   1   14.35    2.17
   6  10  -1   12.22    2.14
   5 -10  -1   -0.34    1.02
  -5 -10   1    0.77    1.02
  -5  10   1    0.92    0.73
   5  10  -1    0.17    0.79
   4 -10  -1   14.96    2.83
  -4 -10   1   22.44    2.76
  -4  10   1   20.96    2.08
   4  10  -1   16.37    2.32
  -3 -10   1   13.03    1.92
   3 -10  -1   17.35    2.68
   3  10  -1   16.73    2.10
  -3  10   1   15.42    1.28
  -2 -10   1  130.66    7.83
   2 -10  -1  131.42    8.53
   2  10  -1  137.99    8.06
  -2  10   1  136.93    7.14
   1 -10  -1    7.24    1.64
  -1 -10   1    9.99    1.25
   1  10  -1    9.77    1.44
  -1  10   1    7.82    0.55
   0 -10   1    1.63    1.06
   0 -10   1    1.40    0.49
   0 -10  -1    1.17    0.42
   0  10  -1    3.08    0.80
   0  10   1    1.62    0.45
   0  10  -1    1.93    0.57
   0  10   1    2.26    0.71
  -1 -10  -1    5.81    1.47
  -1 -10  -1    4.69    1.00
   1 -10   1    7.39    1.72
   1  10   1    7.87    1.28
  -1  10  -1    6.58    1.01
  -1  10  -1   11.02    1.04
  -2 -10  -1    5.09    1.12
   2 -10   1    5.04    1.72
  -2 -10  -1   20.24    2.66
   2  10   1    6.07    1.26
  -2  10  -1    5.67    0.85
   3 -10   1   10.17    2.37
  -3 -10  -1    9.85    2.11
  -3 -10  -1    8.55    1.66
   3  10   1    8.49    1.51
  -4 -10  -1   29.04    3.32
   4 -10   1   34.10    4.38
   4  10   1   29.35    3.08
  -5 -10  -1    2.20    1.30
   5 -10   1    5.23    1.99
   5  10   1    4.12    1.25
   6 -10   1   12.56    3.21
  -6 -10  -1    3.03    1.55
  -6  10  -1   11.85    2.05
   6  10   1    4.38    1.38
   7 -10   1   -1.83    1.35
  -7 -10  -1    0.88    1.50
   7  10   1    1.43    1.01
  -7  10  -1    0.11    1.17
  -8 -10  -1    1.46    1.45
  -8  10  -1   -0.51    1.23
  -8  10  -1   -0.36    1.16
  -9 -11   1    1.63    1.83
  -9  11   1    6.85    2.16
   8 -11  -1    3.90    2.22
  -8 -11   1    3.85    2.00
  -8  11   1    1.44    1.25
   8  11  -1    3.31    1.38
  -7 -11   1   -0.61    1.08
   7 -11  -1    1.68    1.75
   7  11  -1    0.19    0.95
  -7  11   1    0.09    1.01
  -6 -11   1    2.23    1.56
   6 -11  -1    5.32    2.19
   6  11  -1    2.40    1.25
  -6  11   1    5.16    1.41
   5 -11  -1   -1.50    0.98
  -5 -11   1    0.18    0.97
   5  11  -1    0.51    0.87
  -5  11   1    3.16    1.05
  -4 -11   1   -0.42    0.67
   4 -11  -1   -0.39    1.06
  -4  11   1    0.43    0.57
   4  11  -1   -0.08    0.69
  -3 -11   1    0.14    0.78
   3 -11  -1   -0.02    0.91
  -3  11   1   -0.06    0.37
   3  11  -1   -0.44    0.61
   2 -11  -1    3.99    1.45
  -2 -11   1    1.63    0.78
  -2  11   1    2.29    0.35
   2  11  -1    3.04    0.92
   1 -11  -1   60.92    4.62
  -1 -11   1   59.96    3.76
  -1  11   1   59.95    3.26
   1  11  -1   59.84    4.07
   0 -11  -1    4.07    0.64
   0 -11   1    4.39    0.74
   0 -11   1    2.08    1.17
   0  11   1    4.24    0.70
   0  11   1    3.67    0.96
   0  11  -1    5.10    1.02
   0  11  -1    4.69    0.84
  -1 -11  -1   41.33    2.82
   1 -11   1   43.01    3.79
   1  11   1   46.27    3.20
  -1  11  -1   42.94    2.89
  -1  11  -1   38.73    2.57
   2 -11   1   18.30    2.96
  -2 -11  -1   13.99    1.92
  -2  11  -1   18.90    1.51
   2  11   1   18.83    2.26
  -3 -11  -1   15.87    2.20
   3 -11   1   15.72    2.86
   3  11   1   15.91    2.17
   4 -11   1    0.94    1.47
  -4 -11  -1   -0.64    0.72
   4  11   1    1.40    0.79
   5 -11   1   10.88    2.80
  -5 -11  -1    5.15    1.76
   5  11   1    5.46    1.46
   6 -11   1   40.06    5.70
  -6 -11  -1   43.28    4.99
  -6  11  -1   48.55    4.56
   6  11   1   42.39    3.65
   7 -11   1    5.07    2.38
  -7 -11  -1    8.31    2.29
   7  11   1    4.61    1.50
  -7  11  -1    6.78    1.96
  -8 -11  -1    0.00    1.46
   8 -11   1    4.33    2.45
  -8  11  -1    0.71    1.37
  -8  11  -1    0.36    1.57
  -9 -12   1   -1.15    1.30
  -9  12   1   -2.90    1.13
   8 -12  -1    4.89    2.78
  -8 -12   1    1.81    1.42
   8  12  -1    0.37    1.08
  -8  12   1    0.74    1.15
  -7 -12   1    1.69    1.46
   7 -12  -1    1.41    1.94
   7  12  -1    0.41    1.10
  -7  12   1    1.37    1.17
  -6 -12   1    0.80    1.29
   6 -12  -1   -0.09    1.54
   6  12  -1    1.38    1.10
  -6  12   1    2.79    1.14
   5 -12  -1    0.13    1.41
  -5 -12   1   -0.01    0.89
   5  12  -1   -0.09    0.96
  -5  12   1    0.53    0.73
   4 -12  -1   29.34    4.10
  -4 -12   1   31.00    3.35
   4  12  -1   21.92    2.88
  -4  12   1   29.19    2.14
   3 -12  -1    0.83    1.08
  -3 -12   1   -0.36    0.73
  -3  12   1    0.60    0.40
   3  12  -1   -0.12    0.59
  -2 -12   1    7.60    1.33
   2 -12  -1    6.90    1.82
  -2  12   1    6.57    0.53
   2  12  -1    8.08    1.50
  -1 -12   1   27.61    2.12
   1 -12  -1   25.71    3.33
   1  12  -1   33.99    2.56
  -1  12   1   27.71    1.65
   0 -12   1    7.85    1.96
   0 -12   1   10.23    1.17
   0 -12  -1   11.31    1.10
   0  12   1   10.57    1.52
   0  12  -1   10.19    1.50
   0  12   1   11.61    1.19
   1 -12   1   17.25    2.87
  -1 -12  -1   20.80    1.91
  -1  12  -1   15.37    1.32
  -1  12  -1   14.97    1.77
   1  12   1   20.80    2.32
  -2 -12  -1   65.42    4.31
   2 -12   1   59.28    5.13
   2  12   1   62.97    4.48
  -2  12  -1   66.32    4.02
   3 -12   1   14.26    2.82
  -3 -12  -1   11.03    1.92
   3  12   1   12.09    1.92
  -4 -12  -1   29.81    3.46
   4 -12   1   30.93    4.36
   4  12   1   24.40    2.99
  -5 -12  -1    3.04    1.49
   5 -12   1    5.08    2.09
   5  12   1    3.70    1.34
  -6 -12  -1    1.19    1.36
   6 -12   1    1.15    1.71
   6  12   1    2.30    1.28
  -6  12  -1    1.46    1.16
  -7 -12  -1    3.03    1.80
   7 -12   1    2.09    2.10
   7  12   1    2.30    1.24
  -7  12  -1    7.45    1.92
   8 -12   1    6.39    3.00
  -8 -12  -1    2.60    1.81
  -8  12  -1    8.45    2.20
  -8  12  -1    5.62    2.28
  -8 -13   1   -0.55    1.25
   8 -13  -1    0.06    2.06
   8  13  -1    2.98    1.39
  -8  13   1   -1.07    0.75
  -7 -13   1    4.91    2.00
   7 -13  -1    1.89    2.05
   7  13  -1    6.80    1.87
  -7  13   1    7.73    1.82
   6 -13  -1    4.25    2.18
  -6 -13   1    7.77    2.26
   6  13  -1    7.03    1.87
  -6  13   1    6.56    1.52
   5 -13  -1   25.26    4.05
  -5 -13   1   31.31    3.81
   5  13  -1   33.11    3.66
  -5  13   1   29.97    2.45
  -4 -13   1   -0.06    0.80
   4 -13  -1   -0.58    1.03
   4  13  -1   -0.44    0.67
  -4  13   1   -0.16    0.48
   3 -13  -1   10.78    2.44
  -3 -13   1    7.27    1.61
   3  13  -1   11.99    2.05
  -3  13   1   10.27    1.10
  -3  13   1   11.12    1.00
   2 -13  -1   20.71    3.10
  -2 -13   1   24.36    2.37
   2  13  -1   14.99    2.15
  -2  13   1   17.41    1.07
   1 -13  -1   26.28    3.45
  -1 -13   1   26.00    2.06
  -1  13   1   26.56    1.60
   1  13  -1   32.36    3.06
   0 -13  -1    3.92    0.69
   0 -13   1    3.19    1.44
   0 -13   1    3.54    0.73
   0  13   1    5.08    1.13
   0  13   1    3.98    0.70
   0  13  -1    3.46    0.93
   1 -13   1    0.45    0.99
  -1 -13  -1    1.74    0.73
   1  13   1    0.71    0.66
  -1  13  -1    0.65    0.53
  -1  13  -1   -0.01    0.48
  -2 -13  -1   59.32    4.24
   2 -13   1   71.96    5.51
  -2  13  -1   62.00    4.02
   2  13   1   64.61    4.55
  -3 -13  -1   26.60    2.95
   3 -13   1   18.57    3.31
   3  13   1   24.20    2.85
  -3  13  -1   20.05    1.96
   4 -13   1   21.32    3.79
  -4 -13  -1   25.67    3.32
   4  13   1   25.31    3.10
  -5 -13  -1    3.06    1.50
   5 -13   1    2.88    1.85
   5  13   1    6.78    1.69
  -6 -13  -1    5.78    2.07
   6 -13   1    5.61    2.52
  -6  13  -1    4.75    1.43
   6  13   1    6.81    1.82
   7 -13   1    1.75    1.99
  -7 -13  -1    2.07    1.73
  -7  13  -1   -0.34    0.95
   7  13   1    1.05    1.14
   8 -13   1    1.67    2.28
  -8 -13  -1    1.76    1.78
  -8  13  -1   -1.30    1.14
  -8  13  -1   -0.48    1.67
   8 -14  -1   -1.09    1.98
  -8 -14   1    1.37    1.57
   8  14  -1    0.68    1.23
  -7 -14   1    3.65    1.75
   7 -14  -1    4.01    2.36
  -7  14   1    2.86    1.36
   7  14  -1    3.74    1.63
  -6 -14   1    2.01    1.47
   6 -14  -1    4.91    1.57
  -6  14   1    0.51    0.79
   6  14  -1    0.16    0.93
   5 -14  -1    7.34    2.46
  -5 -14   1    5.97    1.72
  -5  14   1    4.03    1.11
   5  14  -1    5.82    1.74
   4 -14  -1    8.78    2.38
  -4 -14   1    6.44    1.73
  -4  14   1   10.83    1.31
   4  14  -1    9.73    1.90
  -3 -14   1    1.44    0.95
   3 -14  -1    2.34    1.37
   3  14  -1    1.34    0.87
  -3  14   1    1.85    0.46
  -3  14   1    1.75    0.49
   2 -14  -1   31.70    4.02
  -2 -14   1   27.45    2.73
   2  14  -1   23.86    2.94
  -1 -14   1   -0.27    0.47
   1 -14  -1   -1.75    0.63
  -1  14   1    1.08    0.63
   1  14  -1    1.07    0.79
   0 -14  -1   26.76    1.74
   0 -14   1   19.45    3.24
   0 -14   1   21.97    1.76
   0  14   1   24.33    1.75
   0  14   1   27.90    2.74
   0  14  -1   27.79    2.76
   1 -14   1    1.27    1.23
  -1 -14  -1   -0.09    0.55
  -1  14  -1   -0.21    0.52
   1  14   1    1.14    0.73
   2 -14   1   16.76    3.06
  -2 -14  -1   17.62    2.13
   2  14   1   15.83    2.29
  -2  14  -1   17.19    1.93
   3 -14   1   22.30    3.71
  -3 -14  -1   22.00    2.70
   3  14   1   25.80    3.07
  -3  14  -1   25.52    2.02
   4 -14   1   84.16    6.81
  -4 -14  -1   78.52    5.66
   4  14   1   70.33    5.43
  -5 -14  -1   16.97    2.88
   5 -14   1   15.22    3.55
   5  14   1   15.13    2.55
  -6 -14  -1    2.49    1.47
   6 -14   1    2.07    1.98
  -6  14  -1    3.41    1.42
   6  14   1    3.09    1.43
  -7 -14  -1    0.22    1.38
   7 -14   1   -1.69    1.68
   7  14   1   -0.74    1.04
  -7  14  -1    0.41    1.23
  -8 -14  -1    5.78    2.57
   8 -14   1    3.76    2.66
  -8  14  -1    4.95    2.02
  -8 -15   1    7.14    2.48
   8 -15  -1   10.36    3.45
   8  15  -1   12.20    2.57
  -7 -15   1    2.88    1.76
   7 -15  -1   -1.52    1.49
   7  15  -1   -0.13    1.20
  -6 -15   1   14.40    2.89
   6 -15  -1    6.78    2.74
   6  15  -1    5.46    1.85
  -6  15   1    6.33    1.45
  -5 -15   1    2.22    1.46
   5 -15  -1    2.55    1.82
  -5  15   1    1.83    0.80
   5  15  -1    2.16    1.31
  -4 -15   1    4.08    1.60
   4 -15  -1    2.57    1.71
  -4  15   1    4.23    0.84
   3 -15  -1    5.01    1.85
  -3 -15   1    5.97    1.56
  -3  15   1    5.38    0.71
   3  15  -1    5.29    1.53
  -3  15   1    6.50    0.70
   2 -15  -1   13.18    2.77
  -2 -15   1   13.32    1.90
   2  15  -1   18.34    2.47
   1 -15  -1    0.19    1.06
  -1 -15   1    4.17    0.90
  -1  15   1    1.83    0.82
   1  15  -1    2.54    0.94
   0 -15   1   11.92    2.65
   0 -15   1   13.53    1.39
   0 -15  -1   11.25    1.19
   0  15   1    9.88    1.70
   0  15  -1   13.23    1.94
   1 -15   1    0.87    1.06
  -1 -15  -1    0.12    0.64
   1  15   1    1.56    0.76
  -1  15  -1    0.49    0.63
  -2 -15  -1    9.01    1.59
   2 -15   1    5.81    2.07
   2  15   1    6.65    1.61
  -2  15  -1    6.62    1.25
  -3 -15  -1   -0.48    0.87
   3 -15   1   -0.78    1.06
  -3  15  -1   -0.08    0.57
   3  15   1   -0.57    0.76
  -4 -15  -1   25.06    3.10
   4 -15   1   13.02    3.26
   4  15   1   15.64    2.59
  -4  15  -1   20.13    2.00
   5 -15   1    2.45    1.98
  -5 -15  -1    4.14    1.79
   5  15   1    3.54    1.44
   6 -15   1    2.37    1.98
  -6 -15  -1    6.01    2.04
   6  15   1    3.27    1.52
  -6  15  -1    3.44    1.35
  -7 -15  -1    3.05    1.81
   7 -15   1    2.52    2.29
  -7  15  -1    5.23    1.75
   7  15   1    3.32    1.55
   8 -15   1    3.21    2.84
  -8 -15  -1   -0.06    1.66
   8  15   1    0.55    2.14
   8 -16  -1    3.09    2.73
  -8 -16   1   -0.28    1.58
   8  16  -1   -1.31    1.27
  -7 -16   1    0.58    1.55
   7 -16  -1   -0.90    1.29
   7  16  -1    0.30    1.24
   6 -16  -1   -1.81    1.26
  -6 -16   1    2.20    1.42
   6  16  -1    0.66    1.21
  -5 -16   1    6.10    2.06
   5 -16  -1   15.01    3.57
   5  16  -1    7.62    1.96
  -5  16   1    7.95    1.33
  -4 -16   1   44.18    4.48
   4 -16  -1   43.82    5.61
   4  16  -1   54.00    4.98
  -4  16   1   43.29    2.84
  -3 -16   1    1.42    1.08
   3 -16  -1    0.34    1.25
  -3  16   1    0.47    0.31
  -3  16   1    0.89    0.33
   3  16  -1    1.01    0.88
   2 -16  -1    0.77    1.60
  -2 -16   1    1.96    0.92
   2  16  -1    0.61    0.91
   1 -16  -1    0.73    1.22
  -1 -16   1    0.27    0.63
  -1  16   1    0.26    0.71
   1  16  -1    1.10    0.81
   0 -16   1    3.15    0.77
   0 -16   1    3.54    1.72
   0 -16  -1    3.23    0.64
   0  16  -1    1.68    0.86
   0  16   1    2.23    0.94
   1 -16   1    8.33    2.33
  -1 -16  -1    8.78    1.35
   1  16   1   10.92    1.88
  -1  16  -1   10.36    1.66
  -2 -16  -1    2.89    1.14
   2 -16   1    3.81    1.82
   2  16   1    2.72    1.11
  -2  16  -1    1.32    0.83
  -3 -16  -1   26.53    3.32
   3 -16   1   48.54    5.70
   3  16   1   39.75    4.09
  -3  16  -1   39.09    2.87
   4 -16   1    2.90    1.93
  -4 -16  -1    5.35    1.65
   4  16   1    3.48    1.54
  -4  16  -1    4.41    1.03
  -5 -16  -1    4.69    1.78
   5 -16   1    7.06    2.74
   5  16   1    8.44    2.01
  -6 -16  -1    5.24    1.93
   6 -16   1    3.34    2.19
  -6  16  -1    6.61    1.61
   6  16   1    6.26    1.92
  -7 -16  -1   -1.07    1.30
   7 -16   1    1.14    2.19
   7  16   1   -1.01    1.06
   8 -17  -1   -0.69    1.91
  -8 -17   1   -1.52    1.44
   8  17  -1    1.72    1.66
   7 -17  -1   10.58    3.46
  -7 -17   1    6.08    2.30
   7  17  -1    2.00    1.55
  -6 -17   1   -0.58    1.29
   6 -17  -1    1.37    1.96
   6  17  -1    0.95    1.29
  -5 -17   1    0.60    1.28
   5 -17  -1    3.77    2.17
   5  17  -1    3.80    1.58
   4 -17  -1    1.32    1.89
  -4 -17   1   -1.02    1.18
   4  17  -1   -1.57    0.78
   3 -17  -1   21.26    3.85
  -3 -17   1   18.31    2.52
   3  17  -1   13.71    2.44
  -2 -17   1    9.67    1.70
   2 -17  -1   10.11    2.65
  -2  17   1    9.85    1.65
   2  17  -1   12.73    2.28
  -1 -17   1    3.34    0.96
  -1 -17   1    1.33    1.42
   1 -17  -1    2.04    1.50
   1  17  -1    3.66    1.22
  -1  17   1    4.58    1.23
   0 -17  -1    1.58    0.55
   0 -17   1    2.84    1.68
   0 -17   1    3.49    0.81
   0  17  -1    1.26    0.92
   0  17   1    3.01    1.09
  -1 -17  -1   12.68    1.60
   1 -17   1    9.91    2.66
   1  17   1    9.38    1.87
  -1  17  -1    9.30    1.70
   2 -17   1   -0.92    1.12
  -2 -17  -1    1.52    0.95
  -2  17  -1   -0.60    0.57
   2  17   1    0.36    0.88
  -3 -17  -1   40.55    3.93
   3 -17   1   37.74    5.40
  -3  17  -1   39.95    3.03
   3  17   1   31.78    3.91
  -4 -17  -1   -1.35    1.00
   4 -17   1   -2.29    1.09
  -4  17  -1   -0.17    0.65
   4  17   1   -0.96    0.95
  -5 -17  -1   14.47    2.66
   5 -17   1   11.24    3.18
   5  17   1    9.55    2.16
  -6 -17  -1   16.05    3.16
   6 -17   1   14.71    3.76
   6  17   1   13.85    2.73
  -7 -17  -1    0.37    1.45
   7 -17   1   -3.43    1.77
   7  17   1   -0.22    1.24
  -7 -18   1    0.72    1.87
   7 -18  -1   -0.70    1.82
   7  18  -1    2.84    1.73
   6 -18  -1    0.97    1.91
  -6 -18   1   -1.62    1.35
   6  18  -1    0.80    1.29
  -5 -18   1    5.09    1.79
   5 -18  -1    1.76    1.93
   5  18  -1    2.25    1.38
   4 -18  -1   11.28    3.07
  -4 -18   1    8.28    2.11
   4  18  -1    8.56    2.00
  -3 -18   1    2.36    1.27
   3 -18  -1    2.16    1.87
   3  18  -1    2.16    1.22
  -2 -18   1    7.80    1.53
   2 -18  -1    7.65    2.41
  -2  18   1    9.64    1.71
   2  18  -1    8.08    1.86
  -1 -18   1   -1.43    0.90
  -1 -18   1    1.22    0.76
   1 -18  -1   -1.44    1.09
  -1  18   1   -0.04    0.64
   1  18  -1    0.60    0.91
   0 -18  -1    1.21    0.54
   0 -18   1    0.13    0.56
   0 -18   1   -0.83    1.11
   0  18  -1    0.72    0.83
   0  18   1   -0.26    0.67
   1 -18   1    9.31    2.63
  -1 -18  -1    8.21    1.35
   1  18   1    6.86    1.74
  -1  18  -1   11.21    1.93
  -2 -18  -1   13.57    2.01
   2 -18   1    7.60    2.53
  -2  18  -1   13.36    1.98
   2  18   1    8.09    1.90
   3 -18   1    0.85    1.67
  -3 -18  -1    1.99    1.27
   3  18   1   -0.27    0.84
  -3  18  -1    0.31    0.78
  -4 -18  -1   59.18    4.66
   4 -18   1   61.07    7.41
  -4  18  -1   50.73    3.84
   4  18   1   55.33    5.46
  -5 -18  -1    1.63    1.38
   5 -18   1    2.79    2.18
   5  18   1    1.85    1.45
   6 -18   1   -1.51    1.79
  -6 -18  -1    0.79    1.55
   6  18   1    1.33    1.60
   7 -18   1   -0.07    2.65
  -7 -18  -1    1.59    1.89
   7  18   1    1.69    1.57
  -7 -19   1    0.74    1.59
   7 -19  -1    1.89    2.24
   7  19  -1   -0.11    1.37
  -6 -19   1    5.50    2.06
   6 -19  -1    2.79    2.18
   6  19  -1    5.88    2.09
   5 -19  -1   -2.44    1.46
  -5 -19   1    0.20    1.23
   5  19  -1   -0.11    1.20
  -4 -19   1   -0.35    1.26
   4 -19  -1    1.12    1.90
   4  19  -1   -0.27    0.93
  -3 -19   1    7.19    1.64
   3 -19  -1    5.71    2.40
   3  19  -1    4.62    1.60
  -3  19   1    6.21    1.45
   2 -19  -1   16.46    3.56
  -2 -19   1   31.14    3.05
   2  19  -1   24.04    3.26
  -2  19   1   33.74    3.27
   1 -19  -1    7.30    2.60
  -1 -19   1   10.58    2.73
  -1 -19   1    7.23    1.33
  -1  19   1    7.12    1.66
   1  19  -1    9.54    1.97
   0 -19   1    6.54    1.12
   0 -19  -1    6.25    0.92
   0 -19   1    7.30    2.40
   0  19   1    6.71    1.74
   0  19  -1    6.87    1.62
   1 -19   1    8.25    2.69
  -1 -19  -1   10.02    1.52
  -1  19  -1   12.07    2.01
   1  19   1   16.22    2.58
  -2 -19  -1    0.71    1.02
   2 -19   1    0.68    1.60
   2  19   1    2.18    1.12
  -2  19  -1    1.15    0.95
  -3 -19  -1    6.95    1.86
   3 -19   1   10.05    3.01
   3  19   1   11.79    2.50
  -3  19  -1   11.81    1.85
   4 -19   1   53.96    6.85
  -4 -19  -1   44.31    4.72
   4  19   1   60.11    5.65
  -4  19  -1   48.74    3.74
   5 -19   1    2.53    2.24
   5  19   1    3.13    1.54
   6 -19   1    2.22    2.28
  -6 -19  -1    6.72    2.21
   6  19   1    5.64    2.05
   7 -19   1   -0.50    2.29
  -7 -19  -1   -0.58    1.58
   7  19   1    0.67    1.57
  -7 -20   1    4.14    2.32
   7 -20  -1   -0.48    2.29
   7  20  -1    1.42    1.82
  -6 -20   1    3.84    1.95
   6 -20  -1   -0.43    2.22
   6  20  -1    0.64    1.42
   5 -20  -1    4.51    2.55
  -5 -20   1    4.09    1.83
   5  20  -1    1.59    1.50
   4 -20  -1    8.07    2.94
  -4 -20   1    9.06    2.12
  -4  20   1   11.14    1.87
   4  20  -1    4.62    1.79
   3 -20  -1   -0.21    1.60
  -3 -20   1   -0.17    0.99
   3  20  -1    3.22    1.48
  -3  20   1    2.07    1.21
  -2 -20   1    2.55    1.12
   2 -20  -1    4.43    2.18
  -2  20   1    6.20    1.53
   2  20  -1    5.66    1.70
  -1 -20   1    8.70    1.43
  -1 -20   1    6.58    2.43
   1 -20  -1    3.11    2.11
   1  20  -1    7.38    1.83
  -1  20   1    5.79    1.46
   0 -20   1    2.82    2.19
   0 -20  -1    4.49    0.80
   0 -20   1    4.27    0.89
   0 -20  -1    1.90    1.63
   0  20   1    1.64    1.19
   0  20  -1    1.11    1.12
   1 -20   1   -0.61    1.37
  -1 -20  -1   -0.08    0.78
   1  20   1    0.63    0.99
  -1  20  -1    1.27    0.99
   2 -20   1    6.89    2.44
  -2 -20  -1    4.58    1.43
  -2  20  -1    4.69    1.45
   2  20   1    5.14    1.77
  -3 -20  -1    9.98    2.08
   3 -20   1   12.51    3.45
  -3  20  -1    7.44    1.65
   3  20   1   10.85    2.35
  -4 -20  -1   -0.15    1.29
   4 -20   1    0.01    1.87
   4  20   1   -0.78    0.98
   5 -20   1   14.41    4.06
  -5 -20  -1    8.79    2.33
   5  20   1   12.18    2.66
  -6 -20  -1    1.29    1.68
   6 -20   1   -0.64    1.87
   6  20   1   -0.97    1.19
  -6 -21   1    5.46    2.26
   6 -21  -1    2.49    2.42
   6  21  -1    5.91    2.32
  -5 -21   1    5.42    2.08
   5 -21  -1    8.53    2.93
   5  21  -1    9.12    2.40
  -4 -21   1    3.70    1.63
   4 -21  -1   -0.05    1.85
  -4  21   1    1.34    1.05
   4  21  -1    0.10    1.08
  -3 -21   1    1.15    1.16
   3 -21  -1    1.38    2.07
   3  21  -1   -1.11    0.92
  -3  21   1    0.10    0.89
  -2 -21   1    0.87    1.13
   2 -21  -1    0.88    1.69
  -2  21   1    2.58    1.18
   2  21  -1    2.97    1.43
  -1 -21   1    3.47    2.08
  -1 -21   1   10.99    1.57
   1 -21  -1    3.35    2.04
  -1  21   1    8.65    1.87
   1  21  -1   10.74    2.33
   0 -21  -1   21.83    4.07
   0 -21   1   31.43    2.31
   0 -21  -1   31.99    2.16
   0 -21   1   27.04    4.55
   0  21   1   28.22    3.53
   0  21  -1   40.36    4.16
  -1 -21  -1    0.01    0.71
   1 -21   1    0.84    1.76
   1  21   1    0.40    0.95
  -1  21  -1    0.34    0.98
   2 -21   1    3.28    2.20
  -2 -21  -1    2.97    1.19
   2  21   1    7.37    1.94
  -2  21  -1    1.90    1.01
  -3 -21  -1    7.75    2.02
   3 -21   1   18.20    4.16
   3  21   1   13.61    2.69
  -3  21  -1   16.28    2.34
   4 -21   1   -0.87    1.59
  -4 -21  -1    1.11    1.37
   4  21   1   -0.93    0.85
   5 -21   1    5.21    2.83
  -5 -21  -1    8.11    2.37
   5  21   1    4.51    1.94
   6 -21   1   -1.20    2.25
  -6 -21  -1    0.22    1.73
   6  21   1   -0.41    1.38
  -6 -22   1   -1.50    1.67
   6 -22  -1   -3.16    2.25
   6  22  -1    1.34    1.66
  -5 -22   1    6.46    2.13
   5 -22  -1    3.90    2.58
   5  22  -1    5.68    2.08
  -4 -22   1    2.50    1.52
   4 -22  -1    3.54    2.39
  -4  22   1    0.59    0.95
   4  22  -1    1.04    1.30
  -3 -22   1    1.85    1.30
   3 -22  -1    0.99    1.90
  -3  22   1    0.30    0.98
   3  22  -1    0.09    1.18
  -2 -22   1    0.12    1.09
   2 -22  -1   -0.56    1.59
  -2 -22   1    0.91    1.84
   2  22  -1    0.25    0.96
  -2  22   1   -0.19    0.81
   1 -22  -1    1.23    1.91
  -1 -22   1    2.45    0.97
  -1 -22   1    4.81    2.44
   1  22  -1    1.78    1.29
  -1  22   1    1.51    1.10
   0 -22  -1    1.89    1.95
   0 -22   1    0.79    0.71
   0 -22   1    2.46    2.21
   0  22  -1    2.36    1.36
   0  22   1    1.21    1.02
   1 -22   1   12.77    3.46
  -1 -22  -1    6.83    1.40
  -1  22  -1    9.31    2.15
   1  22   1   12.74    2.53
   2 -22   1   -1.90    1.63
  -2 -22  -1   -0.53    0.91
  -2  22  -1    0.15    0.95
   2  22   1   -0.10    0.96
   3 -22   1   -0.51    1.83
  -3 -22  -1   -0.19    1.30
  -3  22  -1    0.59    0.99
   3  22   1    0.56    1.15
  -4 -22  -1    2.00    1.55
   4 -22   1    2.64    2.38
   4  22   1    2.27    1.45
   5 -22   1    1.09    1.99
  -5 -22  -1   -1.59    1.27
   5  22   1   -1.38    1.12
   6 -22   1   -1.94    1.94
  -6 -22  -1   -0.33    1.85
   6  22   1    1.62    1.81
   6 -23  -1    2.49    2.87
  -6 -23   1    1.99    1.90
   6  23  -1    0.83    1.65
  -5 -23   1    5.93    2.14
   5 -23  -1    1.39    2.33
   5  23  -1    3.10    1.82
  -4 -23   1    0.91    1.43
   4 -23  -1    0.99    2.00
   4  23  -1   -1.83    0.82
  -4  23   1   -0.64    0.92
   3 -23  -1    0.83    1.95
  -3 -23   1    0.09    1.30
  -3  23   1   -1.06    0.90
   3  23  -1    2.04    1.42
   2 -23  -1    4.06    2.41
  -2 -23   1    2.05    1.18
  -2 -23   1    1.47    1.99
  -2  23   1    1.22    1.09
   2  23  -1    0.45    1.14
   1 -23  -1   -0.94    1.52
  -1 -23   1    2.49    1.06
  -1 -23   1    2.99    2.20
   1  23  -1    0.36    1.05
  -1  23   1    1.60    1.25
   0 -23   1   12.42    3.78
   0 -23  -1   12.51    3.34
   0  23  -1   12.98    2.49
   0  23   1   14.25    2.58
   1 -23   1    0.33    1.95
   1  23   1    0.38    1.09
  -1  23  -1    1.31    1.33
  -2 -23  -1   -0.62    1.02
   2 -23   1    0.24    1.62
  -2  23  -1    2.88    1.23
   2  23   1   -0.83    1.09
  -3 -23  -1    7.81    1.85
   3 -23   1    6.73    2.99
  -3  23  -1   10.51    2.11
   3  23   1    6.02    2.08
   4 -23   1    0.80    2.27
  -4 -23  -1    1.54    1.75
   4  23   1    1.73    1.58
  -5 -23  -1    9.13    2.63
   5 -23   1    8.29    3.41
   5  23   1    5.93    2.20
   5 -24  -1    4.12    2.72
  -5 -24   1    0.11    1.58
   5  24  -1    0.56    1.39
   4 -24  -1    4.74    2.73
  -4 -24   1    4.92    1.88
  -4  24   1    1.60    2.21
   4  24  -1    3.26    1.85
  -3 -24   1    4.56    1.65
   3 -24  -1    2.93    2.37
  -3  24   1    4.79    1.64
   3  24  -1    5.94    2.02
   2 -24  -1   -3.65    1.29
  -2 -24   1    0.18    1.93
  -2 -24   1   -0.04    1.08
  -2  24   1    0.40    1.04
   2  24  -1    1.97    1.43
  -1 -24   1    8.44    2.15
  -1 -24   1    4.22    2.49
   1 -24  -1    8.59    3.16
  -1  24   1    8.84    2.11
   1  24  -1   11.54    2.62
   0 -24  -1    5.64    2.56
   0 -24   1    7.16    2.67
   0  24  -1    5.98    1.98
   0  24   1    4.80    1.80
   1 -24   1    1.57    2.06
   1  24   1   -0.24    1.01
  -1  24  -1    0.21    1.09
   2 -24   1    7.19    2.72
   2  24   1    7.67    2.23
  -2  24  -1    6.33    1.82
   3 -24   1    2.65    2.39
  -3 -24  -1    2.81    1.53
  -3  24  -1    5.24    1.68
   3  24   1    3.90    1.77
   4 -24   1    6.38    3.31
  -4 -24  -1    6.06    2.17
   4  24   1    5.80    2.18
   5 -24   1   -0.40    2.51
  -5 -24  -1   -0.67    1.64
   5  24   1    0.39    1.29
  -5 -25   1    5.86    2.31
   5 -25  -1    3.60    2.68
   5  25  -1    6.67    2.49
  -4 -25   1   -0.47    1.49
   4 -25  -1    1.86    2.44
   4  25  -1    0.63    1.47
   3 -25  -1    0.11    2.21
  -3 -25   1   -0.21    1.14
   3  25  -1   -1.04    1.17
  -3  25   1    0.73    1.22
   2 -25  -1    5.20    2.81
  -2 -25   1    1.12    1.89
  -2 -25   1    0.63    1.87
   2  25  -1   -0.03    1.26
  -2  25   1    2.10    1.39
  -1 -25   1   12.37    3.63
   1 -25  -1    8.68    3.03
  -1  25   1   14.19    2.66
   1  25  -1   11.21    2.61
   0 -25   1    1.72    1.95
   0 -25  -1    2.41    2.22
   0  25   1    0.51    1.27
   0  25  -1   -0.87    1.07
   1 -25   1   11.26    3.55
  -1 -25  -1    7.21    2.77
  -1  25  -1    9.51    2.27
   1  25   1   12.39    2.71
   2 -25   1    3.20    2.51
  -2  25  -1    3.58    1.73
   2  25   1    2.36    1.56
   3 -25   1   -0.01    1.95
   3  25   1   -0.76    1.05
  -3  25  -1    1.59    1.27
  -4 -25  -1    0.70    1.44
   4 -25   1    0.26    2.22
   4  25   1    0.28    1.41
  -4 -26   1   -1.10    1.40
   4 -26  -1    0.75    2.47
   4  26  -1    0.74    1.42
   3 -26  -1    4.13    2.61
  -3 -26   1    0.97    2.46
  -3  26   1    2.38    1.47
   3  26  -1    1.63    1.43
   2 -26  -1    1.95    2.23
  -2 -26   1    7.23    3.20
   2  26  -1    2.58    1.75
  -2  26   1    1.76    1.38
  -1 -26   1   -1.15    2.15
   1 -26  -1   -0.95    1.61
  -1  26   1    1.86    1.22
   1  26  -1    1.20    1.53
   0 -26   1   -0.73    1.77
   0 -26  -1    2.63    2.44
   0  26  -1   -0.85    1.03
   0  26   1   -0.21    1.10
  -1 -26  -1    1.84    2.34
   1 -26   1    1.27    2.15
  -1  26  -1    1.62    1.44
   1  26   1    3.14    1.63
   2 -26   1   -0.56    2.03
   2  26   1    1.25    1.51
  -2  26  -1    0.21    1.24
   3 -26   1    0.82    2.56
  -3  26  -1    0.58    1.38
   3  26   1   -0.24    1.34
   4 -26   1    3.95    2.96
   4  26   1    2.81    1.82
   3 -27  -1    0.91    2.66
  -3 -27   1   -2.21    1.97
  -3  27   1    1.47    1.49
   3  27  -1    3.51    1.88
   2 -27  -1    4.74    2.66
   2  27  -1    7.46    2.26
  -2  27   1    9.06    2.26
  -1 -27   1   -0.81    2.00
   1 -27  -1   -0.28    1.97
  -1  27   1    1.02    1.29
   1  27  -1    0.56    1.26
   0 -27   1    7.88    3.39
   0 -27  -1    8.81    3.43
   0  27   1   13.99    2.90
   0  27  -1   11.89    2.72
  -1 -27  -1   13.54    3.67
   1 -27   1    9.01    3.37
   1  27   1   11.03    2.77
  -1  27  -1   13.70    2.73
   2 -27   1    0.54    2.08
  -2  27  -1   -0.24    1.14
   2  27   1    0.52    1.40
   3 -27   1    2.53    2.60
   3  27   1    1.68    1.75
  -2 -28   1    1.23    2.63
   2 -28  -1    3.19    2.73
  -2  28   1    8.60    2.34
   2  28  -1    3.07    2.01
  -1 -28   1    4.77    2.85
   1 -28  -1    1.05    2.14
  -1  28   1    4.43    1.93
   1  28  -1    2.68    1.86
   0 -28   1   -0.65    2.34
   0 -28  -1    3.07    2.58
   0  28   1    1.79    1.62
   0  28  -1    3.09    1.83
   1 -28   1   -1.74    2.27
  -1 -28  -1    1.96    2.62
   1  28   1   -1.14    1.35
  -1  28  -1   -0.33    1.22
   2 -28   1    3.95    2.77
  -2 -28  -1   -1.47    2.08
   2  28   1   -0.27    1.31
  -2  28  -1   -0.44    1.19
   0 -29  -1    2.60    2.39
   0 -29   1    2.22    3.11
   0  29   1   -0.05    1.53
   0  29  -1    4.35    1.98
 -10   0   2    0.88    1.81
  -9   0   2    0.86    1.28
  -8   0   2    5.02    2.05
  -7   0   2    0.40    0.74
  -7   0   2    1.13    1.13
  -6   0   2   15.37    1.68
  -6   0   2   12.20    2.19
  -5   0   2   -1.02    0.36
   5   0  -2   -0.04    0.24
   5   0  -2    0.03    0.16
  -5   0   2   -0.77    0.53
   4   0  -2  254.22   13.34
  -4   0   2  237.83   13.17
   4   0  -2  243.15   13.25
  -4   0   2  244.49   13.86
  -4   0   2  259.52   14.03
  -3   0   2   -0.28    0.45
   3   0  -2    0.60    0.45
  -3   0   2    0.00    0.44
   2   0  -2  982.35   50.81
  -2   0   2  977.06   50.81
  -2   0   2  970.91   50.49
  -2   0   2 1000.00   50.85
   2   0  -2  956.85   50.80
  -2   0   2  956.42   50.51
  -1   0   2   -0.01    0.34
   1   0  -2   -0.18    0.19
   1   0  -2   -0.37    0.32
  -1   0   2   -0.24    0.27
   1   0  -2   -0.29    0.30
   1   0  -2    0.94    0.35
  -1   0   2    0.18    0.27
   0   0  -2    6.69    0.83
   0   0  -2    6.43    0.71
   0   0   2    5.87    0.77
   0   0  -2    5.64    0.86
   0   0  -2    5.06    0.83
   0   0   2    7.25    0.94
   1   0   2   -0.16    0.29
   1   0   2   -0.58    0.42
  -1   0  -2   -0.35    0.44
  -1   0  -2    1.07    0.77
  -1   0  -2    0.15    0.32
  -2   0  -2    0.60    0.69
  -2   0  -2    2.41    0.54
   2   0   2    2.10    0.32
  -3   0  -2    0.15    0.27
  -3   0  -2    0.46    0.69
  -3   0  -2    0.37    0.43
  -4   0  -2   42.63    3.48
  -4   0  -2   46.17    3.08
  -5   0  -2   -0.74    0.74
  -5   0  -2   -0.37    0.59
  -5   0  -2   -0.94    0.58
  -6   0  -2   15.90    2.15
  -6   0  -2   11.08    2.33
  -6   0  -2   12.04    2.31
  -7   0  -2    0.42    1.07
  -7   0  -2    1.07    1.38
  -8   0  -2    3.01    1.83
  -8   0  -2    7.07    2.08
  -9   0  -2   -1.05    1.64
 -10  -1   2    0.00    1.50
 -10   1   2    2.95    1.82
  -9  -1   2    3.00    1.83
  -9   1   2   -1.16    0.97
  -8  -1   2    3.85    1.78
  -8   1   2   10.56    2.44
  -7  -1   2    9.92    2.28
  -7  -1   2    7.87    1.18
  -7   1   2    6.05    1.30
  -7   1   2    7.64    1.98
  -6  -1   2   10.83    1.33
  -6  -1   2   11.90    2.18
  -6   1   2    8.88    1.97
  -6   1   2   10.04    1.46
  -5  -1   2    8.89    1.04
  -5  -1   2    6.71    1.58
   5   1  -2    9.64    1.09
   5   1  -2    7.36    1.03
  -5   1   2   10.97    1.81
  -5   1   2    9.56    1.26
  -4  -1   2    4.01    0.59
   4  -1  -2    4.77    0.66
  -4  -1   2    4.81    1.45
   4  -1  -2    3.44    0.58
   4   1  -2    3.85    0.83
   4   1  -2    4.99    0.97
  -4   1   2    5.16    1.19
  -3  -1   2   54.87    3.75
   3  -1  -2   59.80    3.46
  -3  -1   2   58.37    3.63
  -3   1   2   60.31    3.65
  -3   1   2   59.06    3.80
  -3   1   2   56.23    3.71
   3   1  -2   54.74    3.58
  -2  -1   2    0.76    0.57
   2  -1  -2    1.72    0.47
   2  -1  -2    1.02    0.53
  -2  -1   2    1.96    0.27
  -2  -1   2    3.88    0.81
   2  -1  -2    2.18    0.60
   2   1  -2    2.10    0.69
   2   1  -2    0.31    0.51
  -2   1   2    1.29    0.58
  -2   1   2    1.35    0.44
  -2   1   2    1.63    0.55
  -1  -1   2  192.62   10.22
  -1  -1   2  198.55   10.41
  -1  -1   2  194.67   10.25
   1  -1  -2  189.22   10.28
   1  -1  -2  194.49   10.18
  -1  -1   2  190.96   10.10
   1  -1  -2  190.04   10.38
   1   1  -2  191.34   10.25
   1   1  -2  182.40   10.37
  -1   1   2  193.91   10.39
  -1   1   2  194.98   10.17
  -1   1   2  190.26   10.29
   1   1  -2  190.91   10.09
   1   1  -2  190.56   10.21
   0  -1  -2    6.87    0.91
   0  -1   2    8.25    0.91
   0  -1   2    7.83    1.07
   0  -1  -2    9.80    1.14
   0  -1   2    8.20    0.84
   0  -1   2    9.20    1.08
   0   1  -2    9.17    1.10
   0   1   2   10.32    1.05
   0   1  -2   11.17    0.95
   0   1  -2    6.32    0.83
   0   1   2    9.75    1.11
   0   1  -2    9.61    1.16
   1  -1   2   44.11    2.70
   1  -1   2   46.03    3.33
  -1  -1  -2   49.90    3.19
  -1  -1  -2   48.81    2.98
   1  -1   2   48.92    3.18
  -1   1  -2   49.53    2.83
  -1   1  -2   51.84    3.23
   1   1   2   42.89    3.10
  -1   1  -2   50.79    3.42
   1   1   2   47.63    2.90
  -2  -1  -2    0.04    0.54
   2  -1   2    0.68    0.90
  -2  -1  -2    1.26    0.53
  -2   1  -2    1.18    0.40
  -2   1  -2    1.56    0.77
   2   1   2    2.21    0.50
   2   1   2    1.83    0.39
  -3  -1  -2    2.05    0.71
  -3  -1  -2    1.49    0.88
   3   1   2    2.00    0.33
  -3   1  -2    1.68    0.39
  -3   1  -2    2.53    0.55
  -3   1  -2    1.40    0.80
  -4  -1  -2    0.22    0.79
  -4  -1  -2   -0.23    0.58
  -4   1  -2    0.65    0.51
  -4   1  -2    0.70    0.80
  -5  -1  -2    1.24    0.95
  -5  -1  -2    2.88    1.22
  -5  -1  -2    1.16    0.85
  -5   1  -2    3.27    0.85
  -5   1  -2    0.22    0.90
  -6  -1  -2   18.85    2.79
  -6  -1  -2   15.99    2.39
  -6  -1  -2   17.27    2.90
  -6   1  -2   18.00    2.23
  -6   1  -2   22.64    3.11
  -6   1  -2   19.24    3.06
  -7  -1  -2    2.89    1.69
  -7  -1  -2    1.30    1.37
  -7   1  -2   -0.94    0.98
  -7   1  -2    1.53    1.29
  -8  -1  -2   11.23    2.44
  -8  -1  -2    9.10    2.66
  -8   1  -2   12.27    2.79
  -8   1  -2   11.21    2.51
  -9  -1  -2    0.73    1.60
  -9   1  -2    0.76    1.57
 -10  -2   2    0.00    1.33
 -10   2   2    0.37    1.48
  -9  -2   2   -0.89    1.32
  -9   2   2    5.54    1.74
  -8  -2   2   -0.04    1.21
  -8   2   2    0.81    1.48
  -7  -2   2   29.38    3.09
  -7   2   2   27.00    3.53
  -7   2   2   25.68    2.69
  -6  -2   2   19.41    1.49
  -6  -2   2   14.85    2.53
  -6   2   2   19.10    2.70
   6   2  -2   18.38    1.41
  -6   2   2   18.45    2.07
  -5  -2   2    3.32    1.26
  -5  -2   2    4.63    0.66
   5   2  -2    4.05    0.87
   5   2  -2    5.89    1.00
  -5   2   2    3.51    1.17
  -4  -2   2    0.13    0.23
   4  -2  -2    0.70    0.75
  -4  -2   2    0.54    0.68
  -4   2   2   -0.64    0.48
   4   2  -2    0.21    0.53
   4   2  -2    0.62    0.63
   3  -2  -2    0.60    0.35
   3  -2  -2    0.87    0.61
  -3  -2   2    1.93    0.74
  -3   2   2   -0.30    0.45
  -3   2   2    0.56    0.54
   3   2  -2   -0.36    0.40
  -3   2   2    0.53    0.47
  -2  -2   2   -0.72    0.39
  -2  -2   2    0.57    0.54
   2  -2  -2    0.34    0.43
   2  -2  -2   -0.07    0.35
   2  -2  -2   -0.27    0.41
  -2   2   2    0.69    0.43
  -2   2   2    0.57    0.42
   2   2  -2    0.02    0.45
   2   2  -2   -0.69    0.42
  -2   2   2    0.53    0.44
   2   2  -2    0.07    0.08
   1  -2  -2   24.13    1.44
  -1  -2   2   24.10    1.73
  -1  -2   2   22.85    1.52
   1  -2  -2   20.77    1.68
  -1  -2   2   23.52    1.57
   1  -2  -2   21.94    1.64
   1   2  -2   24.52    1.59
  -1   2   2   23.96    1.69
   1   2  -2   22.40    1.54
  -1   2   2   24.54    1.71
   1   2  -2   23.27    1.51
   1   2  -2   22.36    1.69
  -1   2   2   21.02    1.39
   0  -2   2  124.43    6.59
   0  -2  -2  119.59    6.74
   0  -2  -2  123.00    6.79
   0  -2   2  117.26    6.79
   0  -2   2  119.32    6.51
   0   2  -2  116.37    6.60
   0   2   2  120.11    6.75
   0   2  -2  119.15    6.80
   0   2  -2  118.02    6.73
   0   2  -2  120.24    6.51
   0   2   2  121.33    6.72
  -1  -2  -2   17.19    1.63
  -1  -2  -2   13.45    1.64
   1  -2   2   15.43    1.98
   1  -2   2   14.33    0.95
   1   2   2   15.79    1.52
  -1   2  -2   14.23    1.68
  -1   2  -2   15.09    1.11
  -1   2  -2   20.65    2.21
   1   2   2   17.32    1.79
  -2  -2  -2   -0.31    0.36
  -2  -2  -2   -0.21    0.52
   2  -2   2   -0.06    0.81
   2   2   2   -0.01    0.33
  -2   2  -2   -0.08    0.21
   2   2   2   -0.21    0.27
  -2   2  -2    0.37    0.56
  -3  -2  -2   12.91    1.58
   3  -2   2   14.57    2.49
  -3  -2  -2   13.86    1.95
   3   2   2   14.19    1.29
   3   2   2   12.81    1.05
  -3   2  -2   11.88    1.82
  -3   2  -2   10.98    0.86
  -3   2  -2   13.29    0.97
  -4  -2  -2    9.06    1.67
  -4  -2  -2   12.80    1.73
  -4   2  -2    7.51    1.63
  -4   2  -2   10.31    0.87
  -4   2  -2   12.01    1.19
  -5  -2  -2   -1.37    0.65
  -5  -2  -2    0.19    0.80
  -5  -2  -2   -0.34    0.59
  -5   2  -2   -0.09    0.49
  -5   2  -2    0.33    0.96
  -6  -2  -2    7.15    1.94
  -6  -2  -2    5.41    1.61
  -6  -2  -2    7.34    1.82
  -6   2  -2    4.74    1.67
  -6   2  -2    8.81    2.00
  -6   2  -2    6.51    1.27
  -7  -2  -2    0.23    1.23
  -7  -2  -2   -0.29    1.11
  -7  -2  -2    0.24    1.14
  -7   2  -2    2.98    1.49
  -7   2  -2    2.12    1.50
  -8  -2  -2    2.29    1.67
  -8   2  -2    0.20    1.38
  -8   2  -2   -0.51    1.37
  -9  -2  -2    0.79    1.57
  -9   2  -2   -1.07    1.34
  -9  -3   2    1.03    1.45
  -9   3   2    2.21    1.62
  -8  -3   2    0.88    1.19
  -8   3   2    0.22    1.43
  -7  -3   2   12.71    2.65
  -7   3   2   15.34    2.14
  -6  -3   2    4.20    0.71
  -6  -3   2    1.74    1.18
   6   3  -2    2.52    0.78
  -6   3   2    7.73    1.72
   6   3  -2    2.57    0.78
  -5  -3   2   13.83    2.22
   5   3  -2   15.56    1.85
  -5   3   2   12.96    1.98
   5   3  -2   15.52    1.79
   4  -3  -2    7.64    1.52
  -4  -3   2    5.60    1.32
   4   3  -2    7.27    1.32
  -4   3   2    8.38    1.38
   4   3  -2    6.11    1.11
  -3  -3   2   75.50    4.81
   3  -3  -2   76.27    4.73
   3  -3  -2   75.66    4.23
  -3   3   2   80.95    4.54
  -3   3   2   75.67    4.59
  -3   3   2   73.84    4.67
   3   3  -2   74.31    4.68
   2  -3  -2  770.07   41.41
  -2  -3   2  790.57   41.60
   2  -3  -2  796.15   41.49
   2  -3  -2  803.30   41.37
  -2   3   2  804.93   41.47
  -2   3   2  803.22   41.35
   2   3  -2  782.05   41.64
  -2   3   2  793.47   41.51
   1  -3  -2    5.90    0.96
  -1  -3   2    6.38    0.86
  -1  -3   2    7.08    0.93
  -1  -3   2    7.63    1.03
   1  -3  -2    6.92    0.66
   1   3  -2    7.53    0.93
   1   3  -2    4.27    0.84
  -1   3   2    8.56    1.09
  -1   3   2    7.46    0.66
  -1   3   2    8.20    1.08
   0  -3  -2  504.87   26.66
   0  -3   2  507.86   26.42
   0  -3  -2  506.10   26.68
   0  -3   2  481.32   26.70
   0  -3   2  499.81   26.36
   0   3  -2  501.81   26.46
   0   3  -2  522.32   26.77
   0   3  -2  507.77   26.37
   0   3   2  508.14   26.68
   0   3   2  501.34   26.65
   1  -3   2   34.22    1.86
  -1  -3  -2   32.74    2.41
   1  -3   2   30.57    2.62
  -1  -3  -2   33.53    2.52
  -1   3  -2   35.46    2.75
   1   3   2   32.09    2.45
   1   3   2   31.83    2.36
  -1   3  -2   35.12    2.05
  -2  -3  -2    2.68    0.77
  -2  -3  -2    4.01    1.00
   2  -3   2    4.09    1.30
   2   3   2    1.75    0.66
   2   3   2    3.00    0.61
  -2   3  -2    3.26    0.38
  -3  -3  -2   15.83    1.88
   3  -3   2   17.72    2.76
  -3  -3  -2   14.99    2.05
   3   3   2   17.31    1.66
  -3   3  -2   15.44    0.98
  -3   3  -2   15.00    0.93
  -3   3  -2   16.29    2.24
   3   3   2   17.17    1.53
  -4  -3  -2   22.29    2.55
   4  -3   2   29.03    3.82
  -4  -3  -2   28.56    3.04
  -4  -3  -2   27.64    3.01
   4   3   2   26.43    1.89
  -4   3  -2   26.03    1.60
  -4   3  -2   26.67    1.69
   4   3   2   26.40    1.83
  -4   3  -2   28.90    3.19
  -5  -3  -2    4.99    1.34
  -5  -3  -2    1.50    1.02
  -5  -3  -2    3.89    1.39
  -5   3  -2    3.76    1.45
  -5   3  -2    4.36    0.80
  -6  -3  -2    4.13    1.52
  -6  -3  -2    3.45    1.50
  -6  -3  -2    2.25    1.41
  -6   3  -2    2.75    1.50
  -6   3  -2    4.65    1.52
  -6   3  -2    5.12    1.08
  -7  -3  -2   -0.95    1.21
  -7  -3  -2    0.56    1.09
  -7  -3  -2    1.27    1.28
  -7   3  -2   -2.37    0.98
  -7   3  -2   -0.51    1.08
  -8  -3  -2    4.53    2.08
  -8   3  -2    3.64    1.83
  -8   3  -2    6.70    2.19
  -9  -3  -2    0.77    1.93
  -9   3  -2   -1.03    1.54
  -9  -4   2    4.18    1.96
  -9   4   2    7.51    2.24
  -8  -4   2   -1.38    0.95
  -8   4   2    0.13    1.03
  -7  -4   2    9.32    2.31
   7   4  -2   14.84    1.49
  -7   4   2   17.15    2.22
  -7   4   2   15.12    2.63
  -6  -4   2    1.98    1.18
   6   4  -2    2.96    0.89
   6   4  -2    1.31    0.75
   5  -4  -2   12.36    2.23
  -5  -4   2   11.99    2.12
   5   4  -2   16.52    1.90
   5   4  -2   16.99    2.96
  -5   4   2   13.20    1.99
   4  -4  -2   14.46    2.16
  -4  -4   2   15.57    2.20
   4   4  -2   17.17    1.97
  -4   4   2   23.20    2.19
   3  -4  -2    6.57    0.68
  -3  -4   2    8.12    1.33
   3  -4  -2    9.16    1.36
   3  -4  -2    5.39    1.20
   3   4  -2    7.11    0.58
   3   4  -2    5.86    1.14
  -3   4   2    7.06    1.30
  -3   4   2    7.25    1.01
  -3   4   2    9.07    1.19
   2  -4  -2  625.69   32.18
  -2  -4   2  620.12   32.18
   2  -4  -2  577.57   31.93
   2  -4  -2  605.28   31.83
  -2   4   2  613.11   31.83
  -2   4   2  622.46   32.09
   2   4  -2  603.73   32.22
  -1  -4   2  569.33   30.63
  -1  -4   2  601.43   30.64
  -1  -4   2  593.59   30.49
   1  -4  -2  544.68   30.59
   1  -4  -2  586.59   30.18
  -1   4   2  589.79   30.17
   1   4  -2  543.33   30.61
  -1   4   2  610.74   30.71
   1   4  -2  591.99   30.50
   0  -4   2  211.44   11.02
   0  -4  -2  209.09   11.32
   0  -4   2  199.75   10.95
   0  -4  -2  199.46   11.31
   0  -4   2  198.00   11.38
   0   4   2  199.66   11.30
   0   4  -2  207.86   11.40
   0   4  -2  204.34   11.05
   0   4   2  219.97   11.37
   0   4  -2  203.03   10.96
  -1  -4  -2   27.87    2.30
   1  -4   2   30.92    1.69
  -1  -4  -2   31.09    2.37
   1  -4   2   30.17    2.55
  -1   4  -2   30.84    1.87
   1   4   2   29.42    2.31
   1   4   2   27.49    2.26
  -2  -4  -2   49.38    3.54
   2  -4   2   47.99    3.87
  -2  -4  -2   45.52    3.42
   2   4   2   50.80    3.39
  -2   4  -2   52.76    2.74
   2   4   2   49.32    3.14
  -3  -4  -2   58.95    4.16
   3  -4   2   57.20    4.68
  -3  -4  -2   56.19    4.08
   3   4   2   66.86    3.95
   3   4   2   56.89    3.65
  -4  -4  -2   54.92    3.90
  -4  -4  -2   54.92    3.95
  -4  -4  -2   46.99    3.84
   4  -4   2   50.66    4.54
  -4   4  -2   44.36    3.88
   4   4   2   50.55    3.25
   4   4   2   54.12    3.40
  -5  -4  -2    3.26    1.22
  -5  -4  -2    2.96    1.29
  -5  -4  -2    3.00    1.27
  -5   4  -2    3.29    0.58
  -5   4  -2    1.24    0.99
   5   4   2    4.19    0.76
  -5   4  -2    2.45    0.48
   5   4   2    2.47    0.62
  -6  -4  -2    7.63    2.01
  -6  -4  -2    6.68    1.79
  -6  -4  -2   10.81    2.18
  -6   4  -2    5.85    1.65
  -6   4  -2    7.57    2.04
  -7  -4  -2    2.18    1.36
  -7  -4  -2    3.68    1.78
  -7   4  -2    6.42    1.94
  -7   4  -2   -0.86    1.11
  -8  -4  -2    1.63    1.52
  -8   4  -2   -0.94    1.15
  -8   4  -2    2.45    1.69
  -9  -4  -2    2.83    1.92
  -9   4  -2    5.31    2.43
  -9  -5   2    7.66    2.48
  -9   5   2    6.56    2.02
  -8  -5   2    0.23    1.27
  -8   5   2    1.49    1.26
  -7  -5   2    9.92    2.32
  -7   5   2    9.99    2.06
   7   5  -2   10.33    1.52
  -6  -5   2    1.90    1.33
   6  -5  -2    0.66    1.13
   6   5  -2   -0.08    0.63
  -6   5   2    0.13    0.89
   5  -5  -2    8.78    1.94
  -5  -5   2    8.69    1.83
  -5   5   2    9.09    1.57
   5   5  -2    9.62    1.52
   4  -5  -2    3.13    1.16
  -4  -5   2    3.66    1.16
  -4   5   2    3.16    0.92
   4   5  -2    2.55    0.49
   4   5  -2    2.62    0.90
   3  -5  -2   48.04    2.67
   3  -5  -2   48.43    3.42
  -3  -5   2   48.04    3.37
  -3   5   2   45.15    3.00
  -3   5   2   54.73    3.94
   3   5  -2   45.80    2.75
   3   5  -2   43.43    3.25
  -2  -5   2    1.86    0.63
   2  -5  -2    0.36    0.43
   2  -5  -2    0.12    0.57
   2  -5  -2   -0.01    0.34
  -2   5   2    0.02    0.42
  -2   5   2    0.70    0.32
   2   5  -2    0.58    0.56
  -1  -5   2  111.42    6.23
   1  -5  -2  110.04    5.70
  -1  -5   2  104.41    6.06
   1  -5  -2  109.51    6.28
  -1  -5   2  109.63    6.33
  -1   5   2  106.93    6.30
   1   5  -2  108.35    6.09
   1   5  -2  102.07    6.20
   0  -5   2   51.20    3.06
   0  -5  -2   44.26    3.30
   0  -5   2   53.21    3.00
   0  -5   2   45.97    3.41
   0   5   2   53.60    3.69
   0   5   2   50.21    3.41
   0   5  -2   49.94    2.98
   0   5  -2   52.28    3.48
   0   5  -2   51.23    3.10
  -1  -5  -2   68.06    4.52
  -1  -5  -2   67.06    4.49
   1  -5   2   65.03    4.71
  -1   5  -2   72.14    4.00
  -1   5  -2   72.12    4.10
   1   5   2   75.31    4.26
  -2  -5  -2   80.80    5.10
  -2  -5  -2   77.60    5.06
   2  -5   2   76.67    5.43
  -2   5  -2   77.62    4.21
   2   5   2   77.92    4.68
  -3  -5  -2    4.98    1.23
   3  -5   2    6.24    1.83
  -3  -5  -2    2.60    1.07
  -3  -5  -2    5.21    1.20
   3   5   2    5.22    0.96
   3   5   2    6.56    1.59
  -4  -5  -2    4.53    1.24
  -4  -5  -2    2.70    1.14
  -4  -5  -2    2.74    1.07
   4  -5   2    3.76    1.70
   4   5   2    4.71    0.95
  -4   5  -2    5.58    1.35
   4   5   2    4.06    1.06
  -5  -5  -2    9.90    2.06
  -5  -5  -2   13.26    2.37
   5  -5   2    7.33    2.36
  -5   5  -2   13.37    2.35
   5   5   2   15.03    1.55
  -5   5  -2   10.58    0.81
  -5   5  -2   13.49    0.88
   5   5   2   14.67    1.62
  -6  -5  -2   23.07    3.11
  -6  -5  -2   22.87    2.99
  -6  -5  -2   20.51    3.40
  -6   5  -2   20.70    2.97
  -6   5  -2   12.38    2.54
  -7  -5  -2   -0.95    1.04
  -7  -5  -2   -0.03    1.23
  -7   5  -2   -0.35    1.14
  -7   5  -2   -0.43    1.10
  -8  -5  -2   11.67    2.81
  -8   5  -2    5.42    1.93
  -8   5  -2   11.43    2.62
  -9  -5  -2   -0.69    1.34
  -9   5  -2    0.90    1.61
  -9  -6   2    0.56    1.43
  -9   6   2   -1.04    0.91
  -8  -6   2   16.85    3.36
  -8   6   2   21.58    2.86
  -8   6   2   16.59    2.87
  -7  -6   2    8.82    2.15
  -7   6   2    5.13    1.56
   7   6  -2    5.68    1.28
   6  -6  -2   -0.95    0.93
  -6  -6   2    2.47    1.20
   6   6  -2    1.07    0.83
  -6   6   2    2.43    1.09
  -5  -6   2    6.16    1.58
   5  -6  -2    4.57    1.53
   5   6  -2    2.87    1.02
  -5   6   2    3.87    1.09
   4  -6  -2    9.30    1.82
  -4  -6   2    8.30    1.63
   4   6  -2   10.59    1.06
   4   6  -2   10.30    1.63
  -3  -6   2   20.51    2.32
   3  -6  -2   27.23    2.76
   3   6  -2   22.29    1.61
  -3   6   2   18.88    1.60
   3   6  -2   23.88    2.43
  -2  -6   2   53.41    3.44
   2  -6  -2   47.38    3.56
   2  -6  -2   51.90    3.29
  -2   6   2   52.88    2.96
   2   6  -2   54.89    3.56
   1  -6  -2  410.30   21.95
   1  -6  -2  417.52   21.26
  -1  -6   2  409.55   21.72
  -1  -6   2  403.33   22.07
   1   6  -2  407.29   21.90
   0  -6   2    0.18    0.37
   0  -6   2   -0.43    0.54
   0  -6   2   -0.29    0.32
   0  -6  -2    0.82    0.64
   0   6  -2    0.68    0.44
   0   6  -2   -0.06    0.28
  -1  -6  -2  143.91    8.43
  -1  -6  -2  144.58    8.38
   1  -6   2  134.45    8.59
  -1   6  -2  139.77    7.78
   1   6   2  143.06    8.04
  -1   6  -2  151.58    8.05
   2  -6   2    8.18    1.77
  -2  -6  -2    7.55    1.42
  -2  -6  -2    8.68    1.48
  -2   6  -2    7.72    0.72
   2   6   2    6.28    1.04
  -3  -6  -2   54.14    4.00
   3  -6   2   51.50    4.36
  -3  -6  -2   49.79    3.74
  -3  -6  -2   52.37    3.89
   3   6   2   52.55    3.48
  -4  -6  -2    7.64    1.69
   4  -6   2    9.55    2.29
  -4  -6  -2    5.95    1.44
  -4  -6  -2    5.02    1.42
   4   6   2    6.69    1.18
  -5  -6  -2    1.86    1.20
  -5  -6  -2    2.83    1.33
   5  -6   2    4.87    2.29
  -5  -6  -2    6.02    1.79
  -5   6  -2    8.50    1.92
   5   6   2    3.92    0.96
   5   6   2    4.78    1.14
  -6  -6  -2    0.72    1.19
  -6  -6  -2   -0.36    1.01
   6  -6   2    3.14    1.81
  -6  -6  -2    0.46    1.19
   6   6   2    1.92    0.67
  -6   6  -2   -1.59    0.83
  -7  -6  -2   10.37    2.28
  -7  -6  -2    1.74    1.63
  -7   6  -2   10.51    2.41
  -7   6  -2   10.25    2.52
  -8  -6  -2   13.69    2.95
  -8   6  -2   15.24    3.16
  -8   6  -2   13.59    3.11
  -9  -6  -2    1.47    1.66
  -9   6  -2   -1.08    1.34
  -9  -7   2   -0.99    1.49
  -9   7   2    0.02    1.29
  -8  -7   2    0.33    1.19
  -8   7   2    0.69    1.23
  -8   7   2    0.00    0.97
   7  -7  -2    6.25    2.20
  -7  -7   2    6.56    1.92
   7   7  -2    5.96    1.36
  -7   7   2    4.69    1.55
   6  -7  -2    0.74    1.32
  -6  -7   2   -0.03    0.93
  -6   7   2    1.98    1.01
   6   7  -2    1.79    0.92
  -5  -7   2    8.68    1.85
   5  -7  -2    9.67    2.07
   5   7  -2    9.34    1.08
  -5   7   2    9.11    1.54
   5   7  -2    7.05    1.49
  -4  -7   2   40.56    3.25
   4  -7  -2   34.12    3.25
  -4   7   2   40.09    2.78
   4   7  -2   44.17    3.20
   4   7  -2   38.02    2.52
  -3  -7   2  298.21   16.35
   3  -7  -2  297.76   16.57
   3   7  -2  289.94   16.36
  -3   7   2  296.22   15.78
  -2  -7   2   40.57    2.92
   2  -7  -2   44.25    3.25
   2  -7  -2   43.83    2.88
  -2   7   2   41.52    2.37
   2   7  -2   39.72    3.03
  -1  -7   2  135.05    8.18
  -1  -7   2  144.40    7.76
   1  -7  -2  130.45    7.98
   1   7  -2  144.31    7.97
   0  -7   2   41.55    3.21
   0  -7  -2   43.55    3.09
   0  -7   2   41.80    2.66
   0  -7   2   40.07    2.56
   0   7  -2   41.50    2.73
   0   7  -2   39.04    2.55
  -1  -7  -2   37.67    2.51
   1  -7   2   37.99    3.18
  -1  -7  -2   36.76    2.93
  -1   7  -2   36.65    2.36
   1   7   2   35.20    2.56
  -2  -7  -2   31.29    3.13
  -2  -7  -2   27.42    2.32
  -2  -7  -2   29.80    3.03
   2  -7   2   37.71    3.85
  -2   7  -2   29.79    1.86
   2   7   2   28.89    2.30
  -3  -7  -2   40.93    3.38
   3  -7   2   38.46    4.31
  -3  -7  -2   38.67    3.14
  -3  -7  -2   37.32    3.05
   3   7   2   36.15    2.78
   4  -7   2    4.04    1.70
  -4  -7  -2    8.35    1.87
  -4  -7  -2    4.87    1.34
  -4  -7  -2    4.42    1.40
   4   7   2    2.68    0.89
  -5  -7  -2    1.29    1.19
  -5  -7  -2    0.72    1.16
   5  -7   2   -1.32    1.28
  -5  -7  -2    1.54    1.06
   5   7   2   -0.26    0.63
  -6  -7  -2    9.88    2.42
  -6  -7  -2   10.57    2.20
  -6  -7  -2   15.66    2.90
   6  -7   2   20.13    3.85
   6   7   2   14.18    1.73
  -6   7  -2   14.88    2.69
  -7  -7  -2   -0.72    0.97
  -7  -7  -2   -1.20    0.99
  -7   7  -2    1.75    1.42
  -7   7  -2   -0.69    1.14
  -8  -7  -2    5.58    2.23
  -8   7  -2    4.35    1.86
  -8   7  -2    6.27    2.31
  -9  -8   2    0.14    1.41
  -9   8   2    2.42    1.68
  -8  -8   2   31.84    4.40
  -8   8   2   24.49    3.53
   8   8  -2   29.00    3.25
   7  -8  -2   27.48    4.04
  -7  -8   2   19.74    3.27
  -7   8   2   18.81    2.69
   7   8  -2   20.50    2.53
   6  -8  -2   -0.19    1.26
  -6  -8   2   -1.22    0.71
   6   8  -2    0.09    0.73
  -6   8   2    0.69    0.92
   5  -8  -2    3.58    1.51
  -5  -8   2    1.75    1.07
   5   8  -2    2.84    0.69
   5   8  -2    1.41    0.88
  -5   8   2    2.31    0.90
  -4  -8   2    2.51    1.04
   4  -8  -2    1.38    1.10
   4   8  -2    2.89    1.02
  -4   8   2    3.28    0.81
   4   8  -2    0.82    0.60
   3  -8  -2    9.40    1.75
  -3  -8   2    4.54    1.19
  -3   8   2    7.16    0.93
   3   8  -2    7.23    1.44
  -2  -8   2   37.89    2.73
   2  -8  -2   41.98    2.76
   2  -8  -2   36.23    3.09
  -2   8   2   36.89    2.08
   2   8  -2   36.82    2.85
   1  -8  -2    0.59    0.70
  -1  -8   2   -0.03    0.39
  -1  -8   2    2.00    0.94
   1   8  -2    1.49    0.63
   0  -8  -2   18.40    2.17
   0  -8   2   15.49    1.26
   0  -8   2   14.79    1.49
   0  -8   2   14.54    2.13
   0  -8  -2   14.60    1.16
   0   8  -2   16.61    1.67
  -1  -8  -2   43.50    3.43
  -1  -8  -2   46.72    2.95
   1  -8   2   38.78    3.51
   1   8   2   44.67    3.03
  -1   8  -2   43.61    2.79
  -2  -8  -2  152.08    9.18
  -2  -8  -2  154.65    8.90
   2  -8   2  153.76    9.71
  -2  -8  -2  160.10    9.44
   2   8   2  152.94    8.85
  -2   8  -2  150.84    8.32
  -3  -8  -2    0.92    0.90
  -3  -8  -2    4.98    1.51
  -3  -8  -2    1.36    0.94
   3  -8   2    2.40    1.34
  -3   8  -2    3.03    0.44
   3   8   2    4.21    0.98
  -4  -8  -2    2.08    1.25
  -4  -8  -2    3.46    1.24
   4  -8   2    0.84    1.25
  -4  -8  -2    1.15    1.01
   4   8   2    2.14    0.85
  -5  -8  -2   91.44    6.47
  -5  -8  -2   91.84    6.11
   5  -8   2   81.32    6.82
  -5  -8  -2   75.04    5.98
   5   8   2   81.89    5.37
  -6  -8  -2    8.58    1.97
  -6  -8  -2    8.19    2.27
  -6  -8  -2    3.63    1.83
   6  -8   2    5.79    2.41
  -6   8  -2    7.99    2.24
   6   8   2    5.35    1.23
  -7  -8  -2   -0.08    1.27
  -7  -8  -2    1.09    1.65
  -7   8  -2    2.63    1.58
  -7   8  -2   -0.58    0.99
  -8  -8  -2    0.15    1.35
  -8   8  -2   -0.59    1.45
  -8   8  -2    0.97    1.37
  -9  -9   2    0.92    1.44
  -9   9   2   -0.66    1.19
   8  -9  -2    1.77    1.83
  -8  -9   2    1.49    1.39
   8   9  -2    3.05    1.26
  -8   9   2   -0.40    1.18
   7  -9  -2   -0.03    1.30
  -7  -9   2    0.51    1.13
   7   9  -2    1.02    0.92
  -7   9   2   -1.09    0.76
   6  -9  -2   18.20    3.22
  -6  -9   2   13.38    2.54
  -6   9   2   18.65    2.41
   6   9  -2   13.41    2.20
  -5  -9   2   22.08    2.99
   5  -9  -2   26.64    3.52
   5   9  -2   18.41    2.55
  -5   9   2   27.48    2.64
   5   9  -2   23.93    1.91
   4  -9  -2   18.82    2.79
  -4  -9   2   18.79    2.46
   4   9  -2   21.19    2.29
  -4   9   2   19.10    1.93
   4   9  -2   17.64    2.33
  -3  -9   2   28.20    2.77
   3  -9  -2   28.80    3.24
   3   9  -2   26.09    2.75
  -3   9   2   21.75    1.63
  -2  -9   2   50.56    3.38
   2  -9  -2   49.35    3.82
   2  -9  -2   46.93    3.34
   2   9  -2   48.46    3.54
  -1  -9   2    0.81    0.78
  -1  -9   2   -0.31    0.35
   1  -9  -2   -0.02    0.63
   1   9  -2    0.53    0.55
   0  -9   2   34.31    3.28
   0  -9   2   40.50    2.58
   0  -9  -2   42.41    2.47
   0  -9  -2   38.73    3.19
   0   9  -2   40.53    2.79
  -1  -9  -2    1.11    1.00
   1  -9   2    0.71    0.94
  -1  -9  -2    0.26    0.59
  -1   9  -2    1.31    0.52
   1   9   2    1.66    0.71
  -2  -9  -2   28.16    2.41
  -2  -9  -2   27.94    3.24
   2  -9   2   31.38    3.79
   2   9   2   31.51    2.47
  -2   9  -2   27.40    1.95
   3  -9   2    6.66    1.94
  -3  -9  -2    5.32    1.45
  -3  -9  -2    9.71    1.81
  -3  -9  -2    3.82    1.40
   3   9   2    6.38    1.27
  -3   9  -2    5.52    0.70
  -4  -9  -2    2.81    1.34
  -4  -9  -2    1.74    1.01
  -4  -9  -2    1.48    1.18
   4  -9   2    3.24    1.65
   4   9   2    2.61    0.93
  -5  -9  -2    1.03    1.46
  -5  -9  -2    4.38    1.80
  -5  -9  -2    2.85    1.39
   5  -9   2    1.63    1.77
   5   9   2    3.27    1.09
   6  -9   2    3.70    2.21
  -6  -9  -2    7.10    2.08
  -6  -9  -2    4.80    1.84
  -6   9  -2    5.51    1.88
   6   9   2    8.44    1.53
  -7  -9  -2    7.34    2.30
  -7  -9  -2    9.94    2.47
   7  -9   2    5.98    2.67
  -7   9  -2    5.57    1.91
  -7   9  -2    8.00    2.17
   7   9   2    6.47    1.67
  -8  -9  -2   -0.88    1.19
  -8   9  -2    3.57    1.89
  -8   9  -2   -0.65    1.31
  -9 -10   2   -1.16    1.22
  -9  10   2    2.47    1.56
   8 -10  -2    5.11    2.20
  -8 -10   2    2.38    1.56
  -8  10   2    3.33    1.69
   8  10  -2    0.96    1.04
   7 -10  -2    5.50    2.26
  -7 -10   2    8.48    2.27
  -7  10   2    4.57    1.51
   7  10  -2    5.36    1.57
   6 -10  -2    1.49    1.43
  -6 -10   2    2.02    1.36
   6  10  -2    2.64    1.22
  -6  10   2    0.60    0.88
   5 -10  -2   -1.21    0.92
  -5 -10   2   -0.15    0.88
   5  10  -2    0.72    0.90
  -5  10   2   -0.06    0.62
  -4 -10   2   38.19    3.23
   4 -10  -2   40.53    4.40
   4  10  -2   38.87    3.29
  -4  10   2   35.04    2.55
   3 -10  -2    0.76    1.01
  -3 -10   2   -0.23    0.60
   3  10  -2    0.66    0.72
  -3  10   2    1.28    0.40
   2 -10  -2    7.02    1.76
  -2 -10   2    7.24    1.27
   2  10  -2    7.00    1.40
  -1 -10   2   30.50    3.28
   1 -10  -2   25.95    2.71
  -1 -10   2   27.17    2.04
   1  10  -2   27.19    2.62
   0 -10  -2   38.24    2.32
   0 -10  -2   40.08    3.23
   0 -10   2   33.89    2.40
   0 -10   2   39.29    4.04
   0  10  -2   35.90    2.66
  -1 -10  -2   47.91    2.96
   1 -10   2   41.93    3.75
  -1 -10  -2   43.17    3.65
   1  10   2   41.71    3.09
  -1  10  -2   39.09    2.84
  -2 -10  -2   29.42    3.42
  -2 -10  -2   28.33    2.40
   2 -10   2   28.98    3.83
  -2  10  -2   29.45    2.04
   2  10   2   27.72    2.81
  -3 -10  -2    2.12    1.22
   3 -10   2    0.10    1.07
  -3 -10  -2    2.29    1.03
  -3  10  -2    0.49    0.34
   3  10   2    1.35    0.72
   4 -10   2   10.79    2.66
  -4 -10  -2   11.24    2.35
  -4 -10  -2   14.28    2.36
   4  10   2    9.31    1.64
  -4  10  -2   11.52    0.91
  -5 -10  -2   25.94    3.39
  -5 -10  -2   20.60    3.29
   5 -10   2   18.20    3.74
  -5 -10  -2   22.33    3.17
   5  10   2   17.41    2.37
   6 -10   2   23.92    4.55
  -6 -10  -2   24.29    3.76
   6  10   2   26.76    2.96
   7 -10   2    0.79    1.69
  -7 -10  -2   -0.03    1.34
  -7  10  -2   -0.92    1.17
  -7  10  -2   -0.85    0.96
   7  10   2    0.10    0.84
  -8 -10  -2    1.54    1.55
  -8  10  -2    1.53    1.72
  -8  10  -2    0.65    1.50
  -9 -11   2    1.22    1.75
  -9  11   2    2.97    1.65
   8 -11  -2    1.16    1.79
  -8 -11   2    0.78    1.46
  -8  11   2    0.55    1.26
   8  11  -2    2.12    1.28
   7 -11  -2    1.37    1.75
  -7 -11   2    3.44    1.83
  -7  11   2    1.22    1.14
   7  11  -2    2.26    1.27
   6 -11  -2   17.40    3.27
  -6 -11   2   12.74    2.52
   6  11  -2   15.61    2.54
  -6  11   2   18.39    2.33
   5 -11  -2    3.11    1.65
  -5 -11   2    2.28    1.22
  -5  11   2    6.68    1.24
   5  11  -2    5.05    1.52
  -4 -11   2    9.26    1.86
   4 -11  -2   13.42    2.57
   4  11  -2   12.81    2.11
  -4  11   2    9.60    1.28
  -3 -11   2    2.49    1.02
   3 -11  -2    4.81    1.57
  -3  11   2    4.38    0.61
   3  11  -2    2.34    0.97
   2 -11  -2   12.78    2.24
  -2 -11   2   10.24    1.54
   2  11  -2    9.66    1.64
   1 -11  -2   24.58    2.81
  -1 -11   2   31.07    3.49
  -1 -11   2   25.77    2.03
   1  11  -2   28.58    2.74
   0 -11  -2    5.10    1.39
   0 -11  -2    5.34    0.81
   0 -11   2    5.88    0.92
   0 -11   2    6.26    1.71
   0  11  -2    6.81    1.17
   1 -11   2   60.23    4.87
  -1 -11  -2   56.78    4.60
  -1 -11  -2   59.18    3.85
  -1  11  -2   63.98    3.94
   1  11   2   62.55    4.15
  -2 -11  -2    8.27    1.84
  -2 -11  -2   12.74    1.78
   2 -11   2    7.25    2.00
  -2  11  -2    9.97    1.24
   2  11   2    9.81    1.61
   3 -11   2    0.14    1.20
  -3 -11  -2    4.52    1.31
  -3 -11  -2    4.15    1.58
  -3  11  -2    3.57    0.72
   3  11   2    7.80    1.49
   4 -11   2    1.02    1.49
  -4 -11  -2    4.06    1.52
  -4 -11  -2    4.24    1.77
   4  11   2    5.63    1.35
  -4  11  -2    5.82    0.74
  -5 -11  -2   -0.86    0.80
  -5 -11  -2    1.12    1.38
   5 -11   2   -1.34    1.37
   5  11   2    0.36    0.81
  -6 -11  -2    1.93    1.48
   6 -11   2    2.72    2.13
   6  11   2   -0.41    0.81
  -7 -11  -2    9.25    2.46
   7 -11   2    7.05    2.84
  -7  11  -2    7.58    2.17
   7  11   2    8.43    1.70
  -7  11  -2    5.47    2.12
  -8 -11  -2    4.39    2.21
  -8  11  -2   -0.54    1.41
  -8  11  -2    0.45    1.52
  -9 -12   2    1.22    1.68
   8 -12  -2    4.00    2.58
  -8 -12   2    2.78    1.80
   8  12  -2    3.92    1.45
  -8  12   2    1.36    1.20
  -7 -12   2    0.04    1.22
   7 -12  -2   -1.64    1.38
  -7  12   2    1.32    1.05
   7  12  -2    1.09    1.16
  -6 -12   2    1.84    1.51
   6 -12  -2    8.97    2.56
  -6  12   2    7.01    1.50
   6  12  -2    4.83    1.67
  -5 -12   2    3.85    1.48
   5 -12  -2    5.96    2.06
  -5  12   2    3.68    0.97
   5  12  -2    5.32    1.67
  -4 -12   2    3.31    1.28
   4 -12  -2    4.54    1.71
   4  12  -2    5.02    1.44
  -4  12   2    5.62    0.97
  -3 -12   2   -0.14    0.72
   3 -12  -2    0.02    0.83
   3  12  -2   -0.24    0.63
  -3  12   2   -0.07    0.23
   2 -12  -2   27.86    3.73
  -2 -12   2   40.45    2.84
   2  12  -2   35.55    3.44
  -1 -12   2   15.28    1.66
  -1 -12   2   11.75    2.27
   1  12  -2   14.66    1.93
   0 -12   2    6.65    1.04
   0 -12  -2    5.12    1.40
   0 -12   2    4.89    1.65
   0 -12  -2    6.69    0.87
   0  12   2    6.61    1.24
  -1 -12  -2    5.93    1.06
  -1 -12  -2    6.51    1.76
   1 -12   2    3.75    1.53
   1  12   2    4.96    1.13
  -1  12  -2    6.07    1.13
   2 -12   2    9.32    2.19
  -2 -12  -2    9.21    2.08
  -2 -12  -2    7.58    1.44
   2  12   2    6.81    1.48
  -2  12  -2   10.56    1.32
  -3 -12  -2   11.11    2.44
   3 -12   2   12.39    2.76
  -3 -12  -2   12.46    2.10
  -3  12  -2   11.58    1.36
   3  12   2   13.81    2.08
  -4 -12  -2    0.32    1.27
  -4 -12  -2    0.30    1.07
   4 -12   2    1.63    1.56
  -4  12  -2    1.99    0.57
   4  12   2    0.04    0.78
   5 -12   2    2.64    1.82
  -5 -12  -2    0.98    1.43
   5  12   2    1.25    0.98
   6 -12   2    2.43    2.01
  -6 -12  -2    0.70    1.37
   6  12   2   -0.71    0.86
  -7 -12  -2    0.36    1.33
   7 -12   2    2.05    2.09
   7  12   2    0.61    1.00
  -7  12  -2    0.69    1.32
  -7  12  -2    1.63    1.40
  -8 -12  -2    4.87    2.23
   8 -12   2    1.74    2.36
  -8  12  -2    2.55    1.83
  -8  12  -2    1.02    1.54
  -9 -13   2    3.14    2.12
   8 -13  -2    0.95    2.28
  -8 -13   2   -0.57    1.59
   8  13  -2    1.62    1.30
  -8  13   2    0.43    1.24
   7 -13  -2    0.93    1.86
  -7 -13   2    0.74    1.32
  -7  13   2   -1.30    0.80
   7  13  -2    0.79    1.11
   6 -13  -2   10.04    2.82
  -6 -13   2   16.16    2.86
   6  13  -2   10.65    2.30
  -6  13   2   12.31    1.92
   5 -13  -2    5.88    2.11
  -5 -13   2    8.34    2.05
  -5  13   2    5.66    1.20
   5  13  -2    6.58    1.72
   4 -13  -2   -0.60    1.12
  -4 -13   2    0.95    1.03
   4  13  -2   -0.20    0.82
  -4  13   2    0.81    0.48
  -3 -13   2   13.77    2.02
   3 -13  -2   10.95    2.35
   3  13  -2   12.67    2.06
  -2 -13   2    8.56    1.42
   2 -13  -2    9.68    2.26
   2  13  -2    9.10    1.68
  -1 -13   2    1.72    1.30
  -1 -13   2    1.75    0.73
   1  13  -2    3.96    1.10
   0 -13  -2   10.62    1.98
   0 -13  -2    9.92    1.09
   0 -13   2    6.20    1.90
   0 -13   2    8.18    1.14
   0  13   2    8.40    1.43
   0  13  -2   11.80    1.70
  -1 -13  -2   10.35    1.47
   1 -13   2    9.87    2.29
  -1 -13  -2    7.41    1.86
  -1  13  -2   13.42    1.73
   1  13   2   12.05    1.75
  -2 -13  -2   17.12    2.19
   2 -13   2   24.39    3.66
  -2 -13  -2   16.61    2.83
  -2  13  -2   23.24    2.11
   2  13   2   13.00    2.07
  -3 -13  -2    3.71    1.55
  -3 -13  -2    1.95    1.08
   3 -13   2    0.02    1.21
  -3  13  -2    1.15    0.57
   3  13   2    2.78    1.15
  -4 -13  -2   35.01    4.67
  -4 -13  -2   39.07    4.18
   4 -13   2   43.55    5.48
  -4  13  -2   42.36    2.71
   4  13   2   36.05    3.89
   5 -13   2    6.49    2.40
  -5 -13  -2    5.89    1.93
   5  13   2    3.99    1.44
   6 -13   2   13.40    3.63
  -6 -13  -2   15.08    2.90
   6  13   2   13.57    2.34
   7 -13   2   -0.53    1.89
  -7 -13  -2    2.45    1.74
  -7  13  -2    1.32    1.40
   7  13   2    1.12    1.10
  -8 -13  -2    7.39    2.52
   8 -13   2    6.58    3.02
  -8  13  -2    6.09    2.57
  -8  13  -2   11.77    2.72
   8 -14  -2    4.75    2.57
  -8 -14   2    2.14    1.86
   8  14  -2    2.58    1.43
   7 -14  -2    9.70    2.94
  -7 -14   2    1.42    1.56
   7  14  -2    6.87    1.95
  -7  14   2    3.54    1.40
  -6 -14   2    5.87    1.96
   6 -14  -2    3.84    2.28
   6  14  -2    7.47    1.87
  -6  14   2    4.94    1.26
   5 -14  -2   11.34    2.79
  -5 -14   2    4.70    1.68
   5  14  -2   10.37    2.19
  -5  14   2    9.29    1.34
  -4 -14   2   -1.10    0.70
   4 -14  -2    0.34    1.36
   4  14  -2    0.07    1.02
  -4  14   2   -0.08    0.39
  -3 -14   2    2.17    1.02
   3 -14  -2    2.95    1.58
   3  14  -2    2.47    1.02
   2 -14  -2   14.70    2.76
  -2 -14   2   14.73    1.96
   2  14  -2   14.49    2.21
  -1 -14   2    3.20    0.89
  -1 -14   2    4.74    1.70
   1  14  -2    2.65    0.98
   0 -14  -2    6.99    0.90
   0 -14   2    4.99    0.96
   0 -14   2    8.43    2.12
   0  14  -2    9.62    1.60
   0  14   2    6.51    1.40
   1 -14   2   28.11    3.91
  -1 -14  -2   27.35    3.48
  -1 -14  -2   27.53    2.23
   1  14   2   30.48    3.10
  -1  14  -2   29.50    2.46
   2 -14   2    7.73    2.19
  -2 -14  -2    9.21    2.16
  -2 -14  -2    9.12    1.60
  -2  14  -2   10.40    1.49
   2  14   2   11.48    1.86
  -3 -14  -2    7.17    2.00
   3 -14   2    8.00    2.36
  -3 -14  -2    7.06    1.56
   3  14   2    7.36    1.69
  -3  14  -2    6.55    1.15
  -4 -14  -2    2.01    1.31
   4 -14   2    2.13    1.97
  -4  14  -2    1.04    0.65
   4  14   2    3.82    1.37
   5 -14   2    3.09    2.05
  -5 -14  -2    2.40    1.58
   5  14   2    7.53    1.81
   6 -14   2    0.87    2.12
  -6 -14  -2    0.32    1.57
   6  14   2    1.13    1.09
   7 -14   2   10.02    3.38
  -7 -14  -2    8.34    2.48
  -7  14  -2    8.91    2.16
   7  14   2   11.23    2.23
   8 -14   2    2.87    2.66
  -8 -14  -2    3.77    2.07
  -8  14  -2    1.26    1.69
  -8  14  -2    1.42    1.60
   8 -15  -2    1.87    2.32
  -8 -15   2   -1.62    1.46
   8  15  -2   -0.88    1.07
  -7 -15   2    4.34    1.95
   7 -15  -2    4.69    2.33
   7  15  -2   13.56    2.74
  -6 -15   2    3.50    1.62
   6 -15  -2    1.37    1.93
  -6  15   2    2.68    1.47
   6  15  -2    4.85    1.60
  -5 -15   2    0.91    1.28
   5 -15  -2    0.12    1.37
   5  15  -2    2.64    1.58
  -5  15   2    1.97    0.73
  -4 -15   2   22.64    2.93
   4 -15  -2   19.66    3.62
  -4  15   2   19.18    1.38
   4  15  -2   24.01    3.18
   3 -15  -2    0.13    1.18
  -3 -15   2   -0.91    0.74
   3  15  -2   -0.12    0.74
  -2 -15   2    7.45    1.44
   2 -15  -2    4.02    1.71
   2  15  -2    7.07    1.62
  -1 -15   2   21.41    3.44
  -1 -15   2   24.35    2.37
   1  15  -2   26.10    2.91
   0 -15   2    3.02    0.80
   0 -15  -2    3.83    0.70
   0 -15   2    1.32    1.24
   0  15  -2    2.98    1.06
   0  15   2    4.76    1.16
   1 -15   2   -0.97    0.79
  -1 -15  -2   -0.10    0.60
   1  15   2    0.07    0.57
  -1  15  -2    0.10    0.68
  -2 -15  -2    1.34    0.90
   2 -15   2    4.55    2.00
  -2  15  -2    3.25    0.98
   2  15   2    2.22    1.02
   3 -15   2   63.81    7.12
  -3 -15  -2   72.66    5.12
  -3  15  -2   70.88    4.53
   3  15   2   70.43    5.24
  -4 -15  -2   49.52    4.80
   4 -15   2   44.79    5.84
   4  15   2   43.78    4.36
  -4  15  -2   38.37    2.90
  -5 -15  -2   -0.22    1.15
   5 -15   2   -1.85    1.46
   5  15   2    0.14    0.80
  -6 -15  -2    3.03    1.80
   6 -15   2    3.99    2.57
   6  15   2    4.86    1.71
   7 -15   2   -0.35    1.97
  -7 -15  -2   -1.79    1.32
   7  15   2    0.36    1.05
  -7  15  -2   -0.54    1.14
   8 -16  -2   -1.27    1.98
  -8 -16   2    0.05    1.54
   8  16  -2    2.28    1.69
   7 -16  -2    4.68    2.37
  -7 -16   2    0.39    1.48
   7  16  -2    4.29    1.33
   6 -16  -2    3.10    1.99
  -6 -16   2    2.15    1.56
   6  16  -2    2.24    1.49
  -5 -16   2   12.14    2.35
   5 -16  -2   16.05    3.37
   5  16  -2   12.58    2.61
  -4 -16   2    4.12    1.61
   4 -16  -2    1.66    1.56
   4  16  -2   -0.55    0.81
  -3 -16   2   -0.12    0.86
   3 -16  -2    0.33    1.23
   3  16  -2    1.19    1.05
   2 -16  -2    1.87    1.55
  -2 -16   2    0.12    0.75
   2  16  -2    2.06    1.09
  -1 -16   2   43.76    4.99
  -1 -16   2   40.66    2.91
  -1  16   2   38.10    3.19
   1  16  -2   38.07    3.31
   0 -16   2    1.21    1.30
   0 -16   2    2.58    0.75
   0 -16  -2    2.72    0.68
   0  16  -2    2.43    1.03
   0  16   2    2.30    0.95
  -1 -16  -2    7.31    1.28
   1 -16   2    2.41    1.67
  -1  16  -2    6.63    1.43
   1  16   2    8.30    1.71
   2 -16   2   29.30    4.46
  -2 -16  -2   33.79    3.24
  -2  16  -2   31.01    3.02
   2  16   2   26.12    3.23
   3 -16   2    2.23    1.76
  -3 -16  -2    1.57    1.21
  -3  16  -2    0.85    0.66
   3  16   2    0.94    0.94
   4 -16   2    7.28    2.76
  -4 -16  -2   10.73    2.24
   4  16   2    7.80    1.88
  -4  16  -2    9.03    1.43
   5 -16   2    3.26    2.41
  -5 -16  -2   10.55    2.55
   5  16   2    6.11    1.84
  -6 -16  -2   -0.15    1.33
   6 -16   2   -0.63    1.56
   6  16   2   -0.05    1.26
  -7 -16  -2    3.90    2.21
   7 -16   2    1.21    2.23
   7  16   2    8.13    2.15
  -7  16  -2    4.65    2.07
   8 -17  -2    8.13    3.25
  -8 -17   2    7.12    2.56
   8  17  -2   10.71    2.58
   7 -17  -2    7.89    3.06
  -7 -17   2   -0.12    1.31
   7  17  -2    2.53    1.60
   6 -17  -2    0.60    1.73
  -6 -17   2   -0.03    1.12
   6  17  -2   -0.04    1.26
  -5 -17   2    7.04    2.06
   5 -17  -2    5.78    2.51
   5  17  -2    6.93    1.90
   4 -17  -2   57.99    6.57
  -4 -17   2   53.64    4.40
   4  17  -2   48.49    5.13
   3 -17  -2    0.53    1.28
  -3 -17   2   -1.03    0.81
   3  17  -2    1.01    0.97
   2 -17  -2    2.58    1.63
  -2 -17   2    2.24    0.98
   2  17  -2    4.76    1.45
  -1 -17   2   -0.58    1.26
   1 -17  -2   -1.09    1.10
  -1 -17   2    1.14    0.76
  -1  17   2   -0.17    0.55
   1  17  -2   -0.62    0.65
   0 -17   2    2.19    0.73
   0 -17   2    0.28    1.21
   0  17  -2    0.55    0.78
   0  17   2   -0.62    0.59
   1 -17   2    0.69    1.27
  -1 -17  -2    0.98    0.79
   1  17   2    1.08    0.92
  -1  17  -2    0.97    0.87
   2 -17   2    8.03    2.62
  -2 -17  -2   13.68    1.97
   2  17   2    8.64    1.85
  -2  17  -2    8.37    1.68
  -3 -17  -2    5.48    1.68
   3 -17   2    5.66    2.19
  -3  17  -2    3.51    1.02
   3  17   2    3.89    1.49
  -4 -17  -2    0.19    1.24
   4 -17   2    0.86    1.74
   4  17   2    2.48    1.29
  -4  17  -2    3.93    1.05
   5 -17   2   -2.00    1.33
  -5 -17  -2   -0.94    1.14
   5  17   2   -1.94    0.79
   6 -17   2   -1.67    1.75
  -6 -17  -2    1.51    1.69
   6  17   2    0.08    1.26
   7 -17   2   -0.18    2.30
  -7 -17  -2    2.71    2.08
   7  17   2    0.04    1.41
  -7 -18   2    3.63    1.96
   7 -18  -2    1.99    2.33
   7  18  -2    3.32    1.66
  -6 -18   2    1.86    1.62
   6 -18  -2    0.89    1.81
   6  18  -2    1.52    1.45
  -5 -18   2    0.11    1.17
   5 -18  -2    3.38    2.09
   5  18  -2    0.26    1.08
  -4 -18   2   -0.03    0.99
   4 -18  -2    2.22    1.66
   4  18  -2   -1.11    0.70
  -3 -18   2    3.85    1.34
   3 -18  -2    5.92    2.32
   3  18  -2    6.78    1.75
  -2 -18   2    9.19    2.55
  -2 -18   2    7.33    1.48
   2 -18  -2    5.33    2.20
   2  18  -2    4.98    1.67
  -1 -18   2   -0.17    0.74
   1 -18  -2   -1.57    0.98
  -1 -18   2    0.32    1.60
   1  18  -2    0.64    0.83
  -1  18   2    0.59    0.87
   0 -18  -2    2.16    0.65
   0 -18   2    2.52    0.82
   0 -18   2    2.94    1.95
   0  18  -2    1.61    1.14
   0  18   2    3.07    1.14
  -1 -18  -2   -1.02    0.63
   1 -18   2   -0.94    1.16
   1  18   2   -0.51    0.73
  -1  18  -2   -1.18    0.66
  -2 -18  -2   21.93    2.58
   2 -18   2   22.01    3.96
  -2  18  -2   20.72    2.53
   2  18   2   20.11    2.95
  -3 -18  -2   34.35    3.60
   3 -18   2   25.05    4.53
   3  18   2   31.43    3.82
  -3  18  -2   34.80    3.32
   4 -18   2    3.45    2.11
  -4 -18  -2    1.11    1.36
   4  18   2    2.63    1.34
  -5 -18  -2    3.49    1.91
   5 -18   2    3.81    2.52
   5  18   2    3.30    1.54
  -6 -18  -2    0.28    1.75
   6 -18   2    3.31    2.53
   6  18   2   -0.45    1.19
  -7 -18  -2    1.16    1.86
   7 -18   2    0.14    2.15
   7  18   2    2.58    1.70
   7 -19  -2   -2.45    1.74
  -7 -19   2    3.36    2.04
   7  19  -2    0.31    1.50
   6 -19  -2   -1.53    1.85
  -6 -19   2    0.84    1.49
   6  19  -2   -0.11    1.24
  -5 -19   2    0.47    1.22
   5 -19  -2   -2.02    1.24
   5  19  -2    2.57    1.56
   4 -19  -2   11.19    3.05
  -4 -19   2   12.24    2.32
   4  19  -2   11.75    2.59
   3 -19  -2    1.17    1.74
  -3 -19   2    2.70    1.20
   3  19  -2    2.63    1.34
  -2 -19   2   -0.16    0.87
   2 -19  -2   -0.47    1.34
  -2 -19   2    0.82    1.41
  -2  19   2    1.75    0.97
   2  19  -2   -0.18    0.96
  -1 -19   2   -1.34    0.66
  -1 -19   2    0.87    1.45
   1 -19  -2   -2.19    0.89
   1  19  -2    4.10    1.37
  -1  19   2    0.33    0.82
   0 -19   2    0.99    1.63
   0 -19  -2    0.68    0.54
   0 -19   2    0.61    0.67
   0  19  -2    1.14    1.05
   0  19   2    2.88    1.20
   1 -19   2   -0.12    1.40
  -1 -19  -2    1.19    0.91
   1  19   2    0.58    0.94
  -1  19  -2    1.76    1.08
  -2 -19  -2   14.12    2.19
   2 -19   2   11.72    3.18
  -2  19  -2   15.26    2.25
   2  19   2   13.90    2.50
  -3 -19  -2   32.59    3.51
   3 -19   2   21.45    4.35
  -3  19  -2   29.59    3.14
   3  19   2   28.45    3.70
  -4 -19  -2    2.53    1.45
   4 -19   2    0.03    1.78
   4  19   2    0.68    1.17
  -5 -19  -2    4.09    1.86
   5 -19   2    2.22    2.23
   5  19   2    1.91    1.49
   6 -19   2    2.36    2.30
  -6 -19  -2    4.39    2.17
   6  19   2   -1.28    1.09
  -7 -20   2   -2.07    1.30
   7 -20  -2    6.85    3.43
   7  20  -2    0.36    1.63
  -6 -20   2   -2.47    1.10
   6 -20  -2   -0.12    1.99
   6  20  -2    3.59    1.92
   5 -20  -2    0.79    1.91
  -5 -20   2    3.66    1.72
   5  20  -2    2.50    1.56
  -4 -20   2   -1.43    0.96
   4 -20  -2    0.16    1.56
   4  20  -2    0.21    1.16
  -3 -20   2    4.87    1.55
   3 -20  -2    4.80    2.38
   3  20  -2    2.41    1.35
  -2 -20   2    9.53    1.76
   2 -20  -2    5.85    2.34
  -2 -20   2    6.66    2.39
  -2  20   2   14.86    2.28
   2  20  -2   10.45    2.29
  -1 -20   2    0.22    0.80
  -1 -20   2    2.71    1.83
   1 -20  -2    1.04    1.72
   1  20  -2   -0.09    0.95
  -1  20   2   -0.18    0.68
   0 -20  -2   -0.90    0.43
   0 -20   2    3.81    2.16
   0 -20   2    0.07    0.63
   0  20   2    0.76    0.95
   0  20  -2    0.49    1.00
  -1 -20  -2   -0.52    0.72
   1 -20   2    0.60    1.62
   1  20   2   -0.57    0.63
  -1  20  -2   -0.02    0.87
  -2 -20  -2   19.06    2.38
   2 -20   2   12.48    3.35
  -2  20  -2   15.45    2.39
   2  20   2   16.86    2.79
  -3 -20  -2    5.55    1.74
   3 -20   2    4.57    2.34
   3  20   2    2.95    1.30
  -3  20  -2    3.38    1.26
  -4 -20  -2    6.10    1.92
   4 -20   2    0.51    1.84
   4  20   2    4.21    1.67
   5 -20   2    1.42    2.23
  -5 -20  -2    4.50    1.93
   5  20   2   -1.00    0.91
   6 -20   2   -0.52    1.83
  -6 -20  -2    1.16    1.79
   6  20   2   -1.61    1.20
  -7 -21   2   -1.36    1.53
   7  21  -2   -0.48    1.43
  -6 -21   2    2.98    2.00
   6 -21  -2    1.74    2.21
   6  21  -2    0.07    1.37
   5 -21  -2    0.53    1.94
  -5 -21   2    1.53    1.62
   5  21  -2   -0.29    1.06
   4 -21  -2    4.26    2.50
  -4 -21   2    2.51    1.41
   4  21  -2    4.40    1.80
  -3 -21   2    1.78    1.31
   3 -21  -2    0.49    1.42
   3  21  -2   -1.34    0.72
  -3  21   2   -0.33    0.75
   2 -21  -2   11.91    3.15
  -2 -21   2   12.42    2.01
  -2 -21   2   10.76    3.06
  -2  21   2   18.62    2.69
   2  21  -2    9.96    2.31
  -1 -21   2    1.04    1.68
  -1 -21   2    0.80    0.88
   1 -21  -2    0.39    1.61
   1  21  -2    1.40    1.08
  -1  21   2    0.59    1.04
   0 -21   2    0.82    1.77
   0 -21   2    5.41    1.12
   0  21   2    4.39    1.54
   0  21  -2    6.71    1.78
   1 -21   2    1.72    1.74
  -1 -21  -2   -0.66    0.73
  -1  21  -2    0.62    0.98
   1  21   2    0.86    1.04
   2 -21   2    3.84    2.38
  -2 -21  -2    0.82    1.10
   2  21   2    0.16    1.00
  -2  21  -2    2.88    1.25
  -3 -21  -2   12.93    2.33
   3 -21   2   12.25    3.44
   3  21   2   11.37    2.49
  -3  21  -2    9.44    2.01
   4 -21   2    0.76    2.21
  -4 -21  -2    1.85    1.52
   4  21   2    2.74    1.49
  -5 -21  -2    7.18    2.33
   5 -21   2    1.40    2.23
   5  21   2    2.06    1.50
  -6 -21  -2   -0.87    1.66
   6 -21   2   -1.16    2.07
   6  21   2    0.44    1.56
  -6 -22   2    2.40    1.74
   6 -22  -2    0.09    2.22
   6  22  -2    1.43    1.58
  -5 -22   2    2.27    1.48
   5 -22  -2    4.71    2.73
   5  22  -2    5.44    2.02
  -4 -22   2    3.79    1.75
   4 -22  -2    2.71    2.34
  -4  22   2    4.26    1.42
   4  22  -2    2.87    1.63
  -3 -22   2   13.37    2.30
   3 -22  -2    6.48    2.74
   3  22  -2    9.94    2.34
  -3  22   2    7.22    1.80
   2 -22  -2    2.19    1.99
  -2 -22   2    6.81    1.58
  -2 -22   2    0.97    1.77
  -2  22   2    2.15    1.25
   2  22  -2    3.00    1.53
  -1 -22   2   16.43    3.90
  -1 -22   2   28.30    2.75
   1 -22  -2   23.33    4.34
  -1  22   2   27.99    3.56
   1  22  -2   36.27    4.15
   0 -22   2    0.23    1.80
   0 -22   2    3.21    0.98
   0  22  -2    2.30    1.46
   0  22   2    3.89    1.52
   1 -22   2   11.96    3.42
  -1 -22  -2    8.07    1.46
  -1  22  -2    6.61    1.70
   1  22   2    8.70    2.05
   2 -22   2    2.41    2.30
  -2 -22  -2    3.77    1.36
  -2  22  -2    2.92    1.36
   2  22   2    1.49    1.33
  -3 -22  -2   27.07    3.39
   3 -22   2   22.66    4.69
  -3  22  -2   37.03    3.79
   3  22   2   22.57    3.50
  -4 -22  -2    1.02    1.63
   4 -22   2   -0.24    1.80
   4  22   2    1.65    1.51
   5 -22   2   -0.68    2.32
  -5 -22  -2   -0.29    1.53
   5  22   2    0.74    1.42
  -6 -23   2    3.80    2.07
   6 -23  -2    3.94    2.96
   6  23  -2   -0.69    1.46
   5 -23  -2    0.91    2.09
  -5 -23   2    4.24    1.80
   5  23  -2    0.54    1.34
   4 -23  -2    2.97    2.23
  -4 -23   2    1.78    1.55
  -4  23   2   -0.42    0.96
   4  23  -2   -2.45    0.86
   3 -23  -2    0.30    2.08
  -3 -23   2    0.07    1.68
  -3 -23   2    1.08    1.31
  -3  23   2   -0.24    0.98
   3  23  -2    0.84    1.32
  -2 -23   2    4.24    1.39
   2 -23  -2    0.56    2.06
  -2 -23   2    3.16    2.34
  -2  23   2    5.77    1.73
   2  23  -2    2.81    1.64
   1 -23  -2    7.08    2.80
  -1 -23   2    9.75    3.26
  -1 -23   2    8.25    1.57
   1  23  -2   14.19    2.65
  -1  23   2   10.03    2.17
   0 -23   2   -1.53    1.29
   0 -23  -2    0.40    1.86
   0 -23   2    0.28    0.76
   0  23   2    1.13    1.03
   0  23  -2    0.65    1.08
   1 -23   2    1.22    2.03
   1  23   2    0.84    1.12
  -1  23  -2    0.52    1.11
   2 -23   2    6.06    2.79
  -2 -23  -2    6.15    1.61
   2  23   2    7.24    2.17
  -2  23  -2    8.20    1.96
  -3 -23  -2    0.58    1.32
   3 -23   2    0.77    1.93
   3  23   2   -0.18    1.14
  -3  23  -2   -0.09    1.01
   4 -23   2    1.57    2.14
  -4 -23  -2    0.10    1.59
   4  23   2    1.84    1.41
  -5 -23  -2    2.44    2.11
   5 -23   2    0.04    2.19
   5  23   2   -0.12    1.47
   5 -24  -2   12.85    3.77
  -5 -24   2   17.76    3.16
   5  24  -2    7.34    2.48
   4 -24  -2    4.24    2.30
  -4 -24   2    8.19    2.31
  -4  24   2   10.90    2.15
   4  24  -2    8.05    2.55
  -3 -24   2    6.87    1.88
   3 -24  -2    2.89    2.18
  -3 -24   2    5.54    2.65
   3  24  -2    4.85    2.04
  -3  24   2    5.50    1.76
  -2 -24   2    2.29    1.25
   2 -24  -2    0.83    1.91
  -2 -24   2    2.11    2.23
  -2  24   2    4.36    1.48
   2  24  -2    1.68    1.43
  -1 -24   2   11.77    1.85
   1 -24  -2   10.61    3.41
  -1 -24   2    7.20    2.86
  -1  24   2   11.90    2.45
   1  24  -2    8.89    2.32
   0 -24  -2   -0.38    1.54
   0 -24   2    0.92    2.30
   0  24  -2   -1.01    0.87
   0  24   2    0.41    1.03
   1 -24   2   12.52    3.56
   1  24   2   11.11    2.44
  -1  24  -2   13.97    2.74
   2 -24   2    1.13    1.92
  -2  24  -2    6.68    1.96
   2  24   2    1.20    1.42
   3 -24   2    0.34    1.92
  -3 -24  -2    1.52    1.62
  -3  24  -2    1.52    1.23
   3  24   2    2.10    1.59
   4 -24   2   11.81    4.14
  -4 -24  -2    9.28    2.42
   4  24   2   10.62    2.77
  -5 -24  -2    3.60    2.02
   5  24   2    1.93    1.64
  -5 -25   2   11.39    2.97
   5  25  -2   10.20    2.68
   4 -25  -2    0.73    1.97
  -4 -25   2    4.19    1.89
   4  25  -2    6.25    2.41
  -4  25   2    3.75    1.70
   3 -25  -2    0.78    2.30
  -3 -25   2    0.41    1.44
  -3 -25   2    1.29    2.18
   3  25  -2    1.00    1.48
  -3  25   2   -0.88    1.08
  -2 -25   2    2.47    1.34
   2 -25  -2   -0.52    1.76
  -2 -25   2   -0.93    1.80
  -2  25   2    1.76    1.30
   2  25  -2    0.45    1.41
   1 -25  -2    1.95    2.07
  -1 -25   2    1.59    2.21
   1  25  -2    1.54    1.25
  -1  25   2    0.20    0.99
   0 -25  -2    1.68    2.27
   0 -25   2    0.00    1.98
   0  25  -2    2.64    1.61
   0  25   2    2.05    1.38
   1 -25   2    1.61    2.20
  -1  25  -2   -0.14    1.09
   1  25   2    1.24    1.29
   2 -25   2   -2.26    1.43
   2  25   2   -0.72    1.18
  -2  25  -2    1.20    1.35
   3 -25   2    2.94    2.37
   3  25   2    3.30    1.80
   4 -25   2    9.70    4.05
  -4 -25  -2    3.40    2.83
   4  25   2    9.53    2.60
  -4 -26   2    0.86    1.60
  -4 -26   2   -0.28    2.16
   4 -26  -2    2.05    2.85
   4  26  -2   -0.39    1.52
   3 -26  -2   -0.40    1.87
  -3 -26   2    1.85    2.61
  -3 -26   2    2.46    1.53
  -3  26   2    0.80    1.16
   3  26  -2    1.57    1.47
  -2 -26   2    0.52    2.33
   2 -26  -2   -0.30    1.82
   2  26  -2    0.19    1.23
  -2  26   2   -0.17    1.22
   1 -26  -2    0.84    2.04
  -1 -26   2    1.55    2.41
  -1  26   2    1.63    1.48
   1  26  -2    0.93    1.37
   0 -26  -2    1.44    2.07
   0 -26   2   -1.34    1.65
   0  26  -2    0.11    1.33
   0  26   2    0.26    1.19
   1 -26   2   -1.41    2.04
  -1  26  -2   -0.29    1.37
   1  26   2    1.36    1.53
   2 -26   2    2.28    2.40
  -2  26  -2    5.79    2.02
   2  26   2    5.50    2.09
   3 -26   2    3.91    2.73
   3  26   2    0.48    1.32
   3 -27  -2   -1.95    2.07
  -3 -27   2    0.79    2.69
   3  27  -2   -1.24    1.33
  -3  27   2    0.37    1.44
  -2 -27   2    1.19    2.44
   2 -27  -2    9.34    3.33
  -2  27   2   -0.39    0.99
   2  27  -2    1.25    1.62
  -1 -27   2    0.42    1.97
   1 -27  -2    3.31    2.65
  -1  27   2    2.44    1.60
   1  27  -2    1.69    1.58
   0 -27   2   -1.64    1.70
   0 -27  -2   -1.72    1.75
   0  27  -2    0.57    1.29
   0  27   2    0.49    1.14
  -1 -27  -2    0.85    2.33
   1 -27   2   -0.08    2.00
  -1  27  -2    2.69    1.81
   1  27   2    6.63    2.32
   2 -27   2    1.25    2.70
   2  27   2    2.17    1.84
  -2  27  -2    1.75    1.61
   3 -27   2   -0.04    2.28
   3  27   2   -0.89    1.26
   2 -28  -2    0.27    2.32
  -2 -28   2    4.70    3.07
  -2  28   2    1.44    1.61
   2  28  -2    1.63    1.58
  -1 -28   2    3.38    2.80
   1 -28  -2    4.45    2.75
   1  28  -2    4.98    2.19
  -1  28   2    4.36    1.81
   0 -28  -2   -0.18    2.07
   0 -28   2    3.81    2.80
   0  28   2    1.58    1.51
   0  28  -2    2.52    1.84
   1 -28   2    1.29    2.56
  -1 -28  -2   -0.11    2.34
  -1  28  -2    1.09    1.42
   1  28   2    1.76    1.79
  -2  28  -2    1.84    1.73
   2  28   2    4.09    2.06
 -10   0   3    2.18    1.68
  -9   0   3    6.44    2.22
  -8   0   3    0.04    1.09
  -7   0   3    0.71    1.10
   6   0  -3    0.44    0.36
  -6   0   3    1.13    0.49
  -6   0   3   -0.50    0.78
  -5   0   3    1.84    0.93
  -5   0   3    0.79    0.40
   5   0  -3    1.18    0.57
   5   0  -3    1.14    0.64
  -4   0   3   -0.01    0.56
  -4   0   3    0.37    0.33
   4   0  -3   -0.47    0.44
  -4   0   3   -0.38    0.52
  -3   0   3   99.18    5.36
   3   0  -3  101.23    5.81
  -3   0   3   93.72    5.32
  -3   0   3   95.95    5.79
   2   0  -3   -0.31    0.33
   2   0  -3    0.30    0.49
  -2   0   3    0.12    0.40
   2   0  -3    0.04    0.54
  -2   0   3    0.01    0.36
   1   0  -3  186.17   10.54
   1   0  -3  192.43   10.28
  -1   0   3  198.68   10.56
   1   0  -3  183.57   10.24
   1   0  -3  193.47   10.46
  -1   0   3  195.45   10.45
  -1   0   3  187.56   10.24
   0   0  -3   -0.46    0.50
   0   0  -3    0.17    0.52
   0   0  -3   -0.31    0.55
   0   0   3    0.45    0.54
   0   0   3   -0.71    0.47
   0   0  -3   -0.20    0.39
   1   0   3   41.06    2.63
  -1   0  -3   42.75    2.74
  -1   0  -3   37.68    2.95
   2   0   3    0.17    0.32
   2   0   3   -0.10    0.23
  -2   0  -3   -0.60    0.52
  -2   0  -3    0.44    0.44
  -3   0  -3   69.80    4.81
  -3   0  -3   64.44    4.15
  -4   0  -3    0.37    0.58
  -4   0  -3    1.62    1.04
  -5   0  -3    0.37    1.05
  -5   0  -3    0.52    0.72
  -6   0  -3   -0.32    1.14
  -6   0  -3   -0.54    0.85
  -6   0  -3    1.91    1.01
  -7   0  -3    9.06    2.39
  -7   0  -3   10.50    2.54
  -8   0  -3   -0.97    1.21
  -8   0  -3   -0.28    1.56
 -10  -1   3   -0.02    1.66
 -10   1   3    1.24    1.52
  -9  -1   3    0.10    1.28
  -9   1   3    1.47    1.57
  -8  -1   3    1.07    1.21
  -8   1   3    1.56    1.28
  -7  -1   3    0.52    1.06
  -7   1   3    1.16    0.65
  -7   1   3    0.76    1.26
  -6  -1   3   29.37    3.44
  -6   1   3   27.01    1.99
  -6   1   3   27.80    3.36
   6   1  -3   26.32    1.97
   6   1  -3   24.81    1.97
  -5  -1   3    0.04    0.67
   5  -1  -3    0.82    0.48
   5  -1  -3   -0.17    0.43
   5   1  -3   -0.01    0.52
  -5   1   3    0.02    0.64
   5   1  -3    1.05    0.68
  -4  -1   3    7.26    1.20
   4  -1  -3    5.37    0.98
  -4  -1   3    6.71    1.36
   4   1  -3    6.23    1.15
  -4   1   3    7.50    1.19
  -4   1   3    7.89    1.40
  -3  -1   3   22.77    1.38
   3  -1  -3   20.52    1.83
  -3  -1   3   25.86    1.99
  -3  -1   3   23.77    1.59
  -3   1   3   24.42    1.59
  -3   1   3   24.12    1.66
   3   1  -3   22.37    2.18
  -3   1   3   22.58    1.87
   2  -1  -3   15.06    1.42
   2  -1  -3   14.40    1.24
   2  -1  -3   15.56    1.67
  -2  -1   3   17.20    1.36
  -2  -1   3   13.64    1.26
  -2   1   3   15.07    1.43
   2   1  -3   14.68    1.17
  -2   1   3   15.10    1.44
   2   1  -3   13.70    1.64
   1  -1  -3  387.60   21.26
   1  -1  -3  400.39   21.21
   1  -1  -3  390.81   20.94
  -1  -1   3  405.50   21.28
  -1  -1   3  403.07   21.16
  -1  -1   3  395.30   21.00
  -1  -1   3  403.38   21.01
  -1   1   3  416.26   21.24
   1   1  -3  411.02   21.02
   1   1  -3  386.86   21.25
   1   1  -3  375.30   21.11
  -1   1   3  404.45   20.95
  -1   1   3  396.80   21.28
   1   1  -3  401.46   21.02
   0  -1  -3   27.19    2.12
   0  -1   3   24.70    2.19
   0  -1  -3   29.97    2.28
   0  -1   3   27.39    2.19
   0  -1   3   29.95    2.08
   0  -1  -3   29.89    1.91
   0   1  -3   26.12    2.04
   0   1  -3   30.05    1.93
   0   1  -3   32.86    2.29
   0   1   3   26.91    2.08
   0   1   3   31.10    2.27
   0   1  -3   28.17    2.24
  -1  -1  -3    1.36    0.58
   1  -1   3    1.54    0.83
  -1  -1  -3    1.12    0.71
   1  -1   3    0.24    0.37
   1   1   3    0.40    0.48
  -1   1  -3    0.55    0.67
  -1   1  -3   -0.11    0.39
   2  -1   3    6.94    0.53
  -2  -1  -3    5.45    1.01
   2  -1   3    6.29    0.63
  -2  -1  -3    9.08    1.61
  -2   1  -3    6.39    0.95
  -2   1  -3    7.88    1.54
   2   1   3    6.47    0.93
   2   1   3    8.40    0.87
  -3  -1  -3    4.20    1.23
  -3  -1  -3    1.53    0.74
  -3   1  -3    2.53    0.68
   3   1   3    1.71    0.39
  -3   1  -3    4.93    1.33
   3   1   3    2.43    0.52
  -4  -1  -3    2.77    1.19
  -4  -1  -3    4.17    1.06
  -4   1  -3    1.33    1.14
  -4   1  -3    2.70    0.80
  -5  -1  -3   11.11    2.31
  -5  -1  -3    9.47    1.65
  -5   1  -3   12.75    2.35
  -5   1  -3   11.78    1.64
  -6  -1  -3    1.85    1.10
  -6  -1  -3    3.04    1.66
  -6  -1  -3   -0.71    0.90
  -6   1  -3    1.23    1.12
  -6   1  -3    1.77    1.35
  -6   1  -3    2.50    1.06
  -7  -1  -3    5.11    1.97
  -7  -1  -3    3.16    1.61
  -7   1  -3    2.55    1.73
  -7   1  -3    1.40    1.32
  -8  -1  -3   13.86    3.30
  -8  -1  -3   11.95    2.72
  -8   1  -3    9.56    2.63
  -8   1  -3   11.18    2.73
 -10  -2   3    2.79    1.91
 -10   2   3    2.81    1.69
  -9  -2   3   -0.24    1.53
  -9   2   3    1.75    1.52
  -8  -2   3    3.97    1.71
  -8   2   3    6.59    2.02
  -7  -2   3    2.36    1.39
  -7   2   3    1.80    0.90
   7   2  -3    4.31    0.59
  -7   2   3    3.98    1.54
  -6  -2   3    1.69    1.16
   6   2  -3    2.45    0.80
   6   2  -3    1.88    0.82
  -6   2   3    1.81    0.96
   5  -2  -3    0.02    0.24
  -5  -2   3    1.22    0.89
   5   2  -3    1.48    0.74
   5   2  -3    1.19    0.89
  -5   2   3   -0.07    0.61
  -4  -2   3   40.52    3.14
   4  -2  -3   42.53    2.93
   4  -2  -3   40.97    2.71
  -4  -2   3   42.34    2.90
   4   2  -3   41.42    3.00
  -4   2   3   39.76    2.85
  -4   2   3   38.44    2.95
   3  -2  -3    9.41    1.22
  -3  -2   3   11.69    1.55
   3  -2  -3    9.40    1.14
  -3   2   3    9.38    1.18
  -3   2   3    7.88    1.21
   3   2  -3    9.52    1.37
  -3   2   3    9.36    1.08
   2  -2  -3  260.59   13.55
  -2  -2   3  247.35   13.48
  -2  -2   3  262.48   13.87
   2  -2  -3  257.58   13.95
   2  -2  -3  261.27   13.73
  -2   2   3  261.09   13.83
  -2   2   3  254.60   13.68
   2   2  -3  250.99   13.58
   2   2  -3  251.59   14.01
   1  -2  -3    3.22    0.84
  -1  -2   3    2.46    0.74
   1  -2  -3    4.01    0.59
  -1  -2   3    4.05    0.71
  -1  -2   3    3.07    0.70
   1  -2  -3    2.74    0.81
  -1  -2   3    1.73    0.64
  -1   2   3    3.05    0.78
  -1   2   3    3.33    0.56
   1   2  -3    1.99    0.62
  -1   2   3    2.65    0.76
   1   2  -3    2.03    0.72
   1   2  -3    3.51    0.71
   1   2  -3    2.37    0.72
   0  -2   3   17.48    2.00
   0  -2  -3   16.44    1.76
   0  -2   3   17.42    1.49
   0  -2   3   20.65    2.03
   0  -2   3   17.21    1.37
   0  -2  -3   21.83    2.09
   0   2  -3   18.14    1.55
   0   2  -3   18.87    1.40
   0   2   3   18.40    1.84
   0   2   3   22.36    2.16
   0   2  -3   15.74    1.84
   0   2  -3   20.60    2.11
  -1  -2  -3    4.33    1.10
   1  -2   3    4.54    1.23
   1  -2   3    4.31    0.64
  -1  -2  -3    6.33    1.10
  -1   2  -3    4.56    1.07
  -1   2  -3    4.19    0.74
   1   2   3    5.23    0.90
  -2  -2  -3    7.83    1.47
   2  -2   3   13.58    2.26
  -2  -2  -3    8.20    1.31
  -2   2  -3   13.49    1.94
  -2   2  -3    8.51    1.06
   2   2   3   11.72    1.33
   2   2   3    9.66    1.06
  -3  -2  -3   25.29    2.93
  -3  -2  -3   28.02    2.64
  -3   2  -3   24.39    1.79
   3   2   3   23.11    1.66
   3   2   3   24.42    1.81
  -3   2  -3   22.97    2.86
  -4  -2  -3    4.60    1.42
  -4  -2  -3    3.35    1.04
  -4   2  -3    1.46    0.61
   4   2   3    2.67    0.33
  -4   2  -3    3.24    1.22
  -5  -2  -3    0.33    1.09
  -5  -2  -3   -0.08    0.83
  -5   2  -3    0.13    0.98
  -5   2  -3   -0.24    0.54
  -6  -2  -3   66.97    5.10
  -6  -2  -3   70.09    5.56
  -6  -2  -3   66.93    5.47
  -6   2  -3   69.48    4.90
  -6   2  -3   75.71    5.71
  -7  -2  -3    2.10    1.48
  -7  -2  -3   -0.78    1.08
  -7   2  -3    1.55    1.36
  -7   2  -3    0.12    1.26
  -8  -2  -3    3.46    1.98
  -8  -2  -3    2.05    1.69
  -8   2  -3   -1.42    1.42
  -8   2  -3    1.88    1.77
 -10  -3   3    1.31    1.82
 -10   3   3    0.81    1.63
  -9  -3   3   25.20    3.90
  -9   3   3   15.05    2.97
  -8  -3   3   12.20    2.59
  -8   3   3   10.99    2.37
  -7  -3   3   27.84    3.83
  -7   3   3   33.02    2.73
   7   3  -3   37.44    2.55
  -7   3   3   38.71    4.14
  -6  -3   3    8.19    1.89
   6   3  -3   15.10    1.88
  -6   3   3   13.74    2.21
   6   3  -3   11.87    1.70
  -5  -3   3    0.58    0.82
   5   3  -3   -0.41    0.59
  -5   3   3   -0.53    0.50
  -4  -3   3  129.18    7.47
   4  -3  -3  118.62    7.15
   4  -3  -3  118.63    6.76
   4   3  -3  121.89    7.24
  -4   3   3  121.22    7.09
  -4   3   3  119.18    7.13
   3  -3  -3  119.41    6.93
  -3  -3   3  126.06    7.24
   3  -3  -3  118.84    6.97
   3   3  -3  113.14    7.18
  -3   3   3  127.53    6.99
  -3   3   3  128.61    6.91
  -2  -3   3   25.97    2.00
   2  -3  -3   26.33    1.83
   2  -3  -3   27.20    2.10
   2  -3  -3   27.07    1.85
  -2  -3   3   27.22    1.83
   2   3  -3   24.82    1.78
  -2   3   3   26.30    1.79
  -2   3   3   31.05    2.15
   2   3  -3   29.03    2.20
   1  -3  -3   69.35    3.84
  -1  -3   3   71.05    4.25
   1  -3  -3   65.82    4.24
   1  -3  -3   70.13    4.30
  -1  -3   3   65.97    4.11
  -1  -3   3   70.99    4.03
  -1   3   3   68.60    3.83
   1   3  -3   68.16    4.10
  -1   3   3   65.18    4.23
   1   3  -3   68.57    4.15
   1   3  -3   66.78    4.23
   0  -3  -3  273.86   14.75
   0  -3   3  282.34   14.49
   0  -3   3  261.75   14.37
   0  -3   3  255.68   14.78
   0  -3  -3  274.49   14.81
   0   3  -3  265.78   14.52
   0   3   3  265.69   14.68
   0   3  -3  273.64   14.85
   0   3  -3  271.22   14.74
   1  -3   3   15.06    2.20
   1  -3   3   14.00    1.08
  -1  -3  -3   14.94    1.89
  -1  -3  -3   12.20    1.64
  -1   3  -3   14.54    1.88
  -1   3  -3   15.01    1.41
   1   3   3   16.27    1.71
   2  -3   3   69.58    5.13
  -2  -3  -3   73.40    4.78
  -2  -3  -3   63.07    4.47
   2   3   3   68.96    4.35
  -2   3  -3   72.91    4.83
   2   3   3   67.29    4.12
  -2   3  -3   72.38    4.07
  -3  -3  -3   -0.78    0.66
  -3  -3  -3    2.26    0.85
   3  -3   3    2.01    1.11
  -3   3  -3    2.14    1.02
  -3   3  -3    0.86    0.44
   3   3   3    1.50    0.50
   3   3   3    1.01    0.57
  -4  -3  -3   -0.42    0.77
  -4  -3  -3    0.03    0.73
  -4   3  -3    1.50    0.53
  -4   3  -3    0.29    0.90
   4   3   3    0.43    0.48
   4   3   3    0.41    0.39
  -5  -3  -3    9.23    1.82
  -5  -3  -3    6.43    1.76
  -5  -3  -3    5.54    1.65
  -5   3  -3   12.37    2.30
  -6  -3  -3   15.10    2.49
  -6  -3  -3   11.14    2.37
  -6  -3  -3   11.52    2.44
  -6   3  -3   14.06    2.82
  -7  -3  -3   29.01    4.24
  -7  -3  -3   26.55    3.76
  -7   3  -3   26.98    3.81
  -7   3  -3   34.85    4.31
  -8  -3  -3    1.30    1.56
  -8  -3  -3    0.46    2.08
  -8   3  -3   -1.40    1.22
  -8   3  -3    2.56    1.71
 -10  -4   3   -1.22    1.26
 -10   4   3   -1.28    1.18
  -9  -4   3   -0.66    1.28
  -9   4   3   -0.82    0.92
  -8  -4   3    0.71    1.40
  -8   4   3    2.36    1.47
  -7  -4   3    3.44    1.61
  -7   4   3    1.84    1.17
   7   4  -3    3.65    1.04
  -6  -4   3    3.56    1.38
   6   4  -3    3.99    1.10
  -6   4   3    9.26    1.82
   5  -4  -3    1.66    1.09
  -5  -4   3    5.12    1.40
  -5   4   3    2.01    0.92
   5   4  -3    2.53    0.97
  -4  -4   3   48.91    3.61
   4  -4  -3   45.15    3.36
   4  -4  -3   48.08    2.91
  -4   4   3   47.87    3.28
   4   4  -3   47.65    3.48
  -4   4   3   49.56    3.66
   3  -4  -3   13.71    1.56
   3  -4  -3   10.82    1.30
  -3  -4   3   12.99    1.68
   3   4  -3    9.09    1.47
  -3   4   3   10.67    1.27
   3   4  -3   10.86    0.79
   2  -4  -3   82.00    4.63
  -2  -4   3   81.22    4.91
   2  -4  -3   78.04    4.94
  -2  -4   3   83.04    4.81
  -2   4   3   84.19    4.60
   2   4  -3   78.38    5.08
  -2   4   3   84.08    5.08
  -1  -4   3    0.87    0.61
   1  -4  -3    1.58    0.71
  -1  -4   3    0.81    0.61
   1  -4  -3    0.40    0.32
  -1  -4   3    1.00    0.50
   1  -4  -3    0.83    0.62
  -1   4   3    1.64    0.82
   1   4  -3    1.13    0.64
   1   4  -3    1.05    0.57
  -1   4   3    1.26    0.35
   0  -4   3   20.37    1.57
   0  -4  -3   22.44    2.29
   0  -4  -3   24.16    2.32
   0  -4   3   22.11    1.69
   0  -4   3   22.69    2.40
   0   4  -3   20.36    1.68
   0   4  -3   22.75    2.04
  -1  -4  -3   25.41    2.63
   1  -4   3   31.87    1.91
   1  -4   3   33.58    3.36
  -1  -4  -3   31.16    2.98
  -1   4  -3   30.53    2.10
  -2  -4  -3    0.62    0.68
   2  -4   3    0.97    1.03
  -2  -4  -3    0.02    0.55
  -2   4  -3    0.19    0.34
   2   4   3    0.18    0.56
   2   4   3   -0.27    0.32
  -2   4  -3   -1.11    0.54
  -3  -4  -3    2.18    1.03
   3  -4   3    5.01    1.84
  -3  -4  -3    5.63    1.44
  -3   4  -3    7.26    1.61
   3   4   3    5.02    1.06
  -3   4  -3    6.41    0.78
   3   4   3    4.77    0.86
  -4  -4  -3   -1.41    0.57
  -4  -4  -3   -0.49    0.70
   4  -4   3    0.27    1.08
  -4   4  -3   -0.41    0.74
   4   4   3   -0.55    0.43
  -4   4  -3   -0.10    0.34
   4   4   3   -0.09    0.53
  -5  -4  -3    5.31    1.55
  -5  -4  -3    6.87    1.79
  -5  -4  -3    3.85    1.55
  -5   4  -3    5.92    0.95
   5   4   3    8.17    0.90
  -5   4  -3    8.74    2.18
  -6  -4  -3    1.21    1.48
  -6  -4  -3    6.49    1.95
  -6  -4  -3    3.65    1.54
  -6   4  -3    3.53    1.57
  -7  -4  -3   -0.78    1.10
  -7  -4  -3    2.09    1.52
  -7  -4  -3    3.89    1.81
  -7   4  -3    1.67    1.58
  -7   4  -3    0.62    1.42
  -8  -4  -3    3.03    1.82
  -8   4  -3   12.00    2.79
  -8   4  -3    2.80    1.75
  -9  -5   3   -0.99    1.31
  -9   5   3    1.70    1.28
  -8  -5   3   21.97    3.53
  -8   5   3   20.14    3.30
  -7  -5   3    7.58    2.03
   7   5  -3    4.45    1.26
  -7   5   3    7.46    1.88
  -6  -5   3    1.92    1.17
   6  -5  -3    2.26    1.38
  -6   5   3    1.08    0.98
   6   5  -3   -0.12    0.75
   5  -5  -3    0.21    0.94
  -5  -5   3    2.09    1.01
  -5   5   3    1.62    0.80
   5   5  -3   -0.33    0.65
  -4  -5   3   13.71    2.02
   4  -5  -3    8.62    1.55
   4  -5  -3    8.10    0.88
  -4   5   3    7.47    1.19
   4   5  -3    5.11    1.27
   3  -5  -3   31.47    2.18
   3  -5  -3   32.56    2.23
   3  -5  -3   32.29    2.43
  -3  -5   3   28.54    2.43
  -3   5   3   28.28    2.08
   3   5  -3   28.34    2.84
   2  -5  -3    0.58    0.57
   2  -5  -3    0.41    0.37
  -2  -5   3    0.06    0.46
  -2  -5   3    0.07    0.50
  -2   5   3    0.37    0.29
   2   5  -3   -0.01    0.49
  -1  -5   3  192.19   10.27
  -1  -5   3  178.51   10.51
   1  -5  -3  191.69   10.60
   1  -5  -3  189.65    9.95
   1   5  -3  184.60   10.48
   1   5  -3  188.84   10.50
   0  -5  -3   67.02    4.57
   0  -5   3   69.77    4.19
   0  -5   3   67.20    4.63
   0  -5   3   70.76    4.16
   0  -5  -3   72.11    4.62
   0   5  -3   74.19    4.31
  -1  -5  -3   43.56    3.13
  -1  -5  -3   35.24    2.91
   1  -5   3   39.22    2.32
   1  -5   3   37.62    3.21
  -1   5  -3   38.00    2.52
  -2  -5  -3  122.27    7.66
  -2  -5  -3  132.80    7.84
   2  -5   3  115.44    8.08
  -2   5  -3  129.81    6.94
   2   5   3  126.12    7.21
   3  -5   3    2.76    1.51
  -3  -5  -3    1.19    0.84
  -3  -5  -3    1.34    0.90
  -3   5  -3    1.65    0.44
   3   5   3    2.40    0.68
  -3   5  -3    1.90    0.97
   4  -5   3   27.60    4.12
  -4  -5  -3   23.85    3.01
  -4  -5  -3   24.56    3.15
  -4   5  -3   28.52    1.84
   4   5   3   27.84    2.13
  -4   5  -3   30.84    3.63
   4   5   3   28.55    2.34
  -5  -5  -3   12.24    2.37
  -5  -5  -3   13.92    2.31
   5  -5   3   12.10    2.98
  -5  -5  -3   12.02    2.29
   5   5   3   15.14    1.70
  -5   5  -3   15.16    2.57
  -5   5  -3   14.91    1.36
   5   5   3   13.79    1.52
  -6  -5  -3    2.12    1.64
  -6  -5  -3    2.70    1.65
  -6  -5  -3    5.41    1.71
  -6   5  -3    1.23    1.52
  -7  -5  -3   -0.52    1.33
  -7  -5  -3    0.87    1.42
  -7  -5  -3    4.14    2.09
  -7   5  -3    1.38    1.20
  -7   5  -3    3.00    1.80
  -8  -5  -3    0.95    1.68
  -8   5  -3    0.41    1.47
  -8   5  -3   -0.73    1.28
  -9  -6   3    3.98    1.90
  -9   6   3    1.34    1.38
  -8  -6   3    1.48    1.56
   8   6  -3    4.46    1.87
  -8   6   3    9.12    2.22
  -7  -6   3    5.20    1.75
  -7   6   3    3.66    1.49
   7   6  -3    5.25    1.43
  -6  -6   3    5.50    1.67
   6  -6  -3    4.97    1.74
   6   6  -3    3.20    1.14
  -6   6   3    5.16    1.41
   5  -6  -3   49.79    3.81
  -5  -6   3   44.11    3.72
   5   6  -3   46.19    3.58
  -5   6   3   43.07    3.30
  -4  -6   3   38.16    3.15
   4  -6  -3   39.51    2.33
   4  -6  -3   43.17    3.19
  -4   6   3   36.83    2.71
   4   6  -3   37.11    2.20
   4   6  -3   39.82    3.15
   3  -6  -3   13.42    1.82
   3  -6  -3   13.11    1.47
  -3  -6   3   12.12    1.75
   3  -6  -3   12.80    1.40
   3   6  -3   13.47    1.86
  -3   6   3   14.62    1.43
   2  -6  -3  193.07    9.99
  -2  -6   3  186.13   10.44
   2  -6  -3  185.59   10.48
  -2  -6   3  186.24   10.55
  -2   6   3  191.31    9.93
   2   6  -3  174.43   10.59
  -1  -6   3  240.98   13.56
   1  -6  -3  246.59   12.81
   1  -6  -3  244.05   13.54
  -1  -6   3  243.68   13.18
   1   6  -3  251.12   13.88
   1   6  -3  234.73   13.42
   0  -6  -3   83.51    5.23
   0  -6   3   79.97    4.71
   0  -6   3   76.86    5.28
   0  -6  -3   79.38    5.22
   0  -6   3   82.05    4.77
   0   6  -3   82.85    4.89
  -1  -6  -3   -0.02    0.77
  -1  -6  -3    1.05    0.79
   1  -6   3    1.29    1.05
   1  -6   3    1.41    0.38
  -1   6  -3    1.28    0.49
  -2  -6  -3   11.62    1.81
  -2  -6  -3   10.46    1.86
   2  -6   3   10.49    2.15
   2   6   3   10.76    1.39
  -2   6  -3   11.21    1.14
  -3  -6  -3   -1.00    0.71
  -3  -6  -3    0.61    0.79
   3  -6   3   -0.47    0.84
   3   6   3    0.77    0.56
  -3   6  -3    0.59    0.33
  -4  -6  -3    0.07    0.84
  -4  -6  -3    4.05    1.29
   4  -6   3    8.10    2.44
  -4  -6  -3    4.76    1.44
   4   6   3    1.80    0.75
  -4   6  -3    2.38    0.49
  -4   6  -3    1.74    1.17
   5  -6   3    7.36    2.35
  -5  -6  -3   10.29    2.21
  -5  -6  -3    9.67    2.09
  -5  -6  -3   12.44    2.40
   5   6   3    9.43    1.36
   5   6   3   13.58    1.80
  -5   6  -3    9.68    1.01
  -5   6  -3    5.09    1.84
  -6  -6  -3    1.69    1.46
  -6  -6  -3    2.51    1.57
  -6  -6  -3    0.50    1.28
  -6   6  -3    1.97    1.44
   6   6   3    1.90    0.66
  -7  -6  -3   20.62    3.34
  -7  -6  -3   13.77    3.02
  -7  -6  -3   20.59    3.51
  -7   6  -3   19.00    3.37
  -7   6  -3   21.49    3.42
  -8  -6  -3   -0.28    1.49
  -8   6  -3    0.93    1.55
  -8   6  -3    1.27    1.64
  -9  -7   3    3.41    1.91
  -9   7   3    2.54    1.51
  -8  -7   3   -0.35    1.14
  -8   7   3    0.75    1.22
   8   7  -3    1.79    1.08
   7  -7  -3    1.62    1.38
  -7  -7   3    1.85    1.50
  -7   7   3    1.25    1.01
   7   7  -3    0.32    0.89
  -6  -7   3    3.17    1.45
   6  -7  -3    4.52    1.70
   6   7  -3    4.10    1.35
  -6   7   3    4.42    1.29
   5  -7  -3    1.30    1.01
  -5  -7   3    3.56    1.32
  -5   7   3    2.43    0.93
   5   7  -3    0.66    0.82
  -4  -7   3    9.71    1.77
   4  -7  -3   10.07    1.84
   4   7  -3   13.12    1.17
   4   7  -3   11.20    1.81
  -4   7   3    8.01    1.26
   3  -7  -3    4.22    0.86
   3  -7  -3    5.86    1.30
  -3  -7   3    3.45    1.08
   3  -7  -3    4.42    0.82
   3   7  -3    4.06    1.16
  -3   7   3    4.49    0.76
  -2  -7   3   27.41    2.29
  -2  -7   3   31.29    2.57
   2  -7  -3   30.67    2.43
   2  -7  -3   31.08    1.89
  -2   7   3   31.75    1.82
   2   7  -3   31.06    2.56
  -1  -7   3   66.75    4.59
  -1  -7   3   65.48    4.10
   1  -7  -3   69.50    3.71
   1  -7  -3   71.40    4.55
   1   7  -3   64.68    4.34
   0  -7   3   22.46    2.67
   0  -7   3   21.52    1.73
   0  -7  -3   21.43    2.43
   0  -7   3   22.98    1.69
   0   7  -3   22.10    1.84
   1  -7   3  198.74    9.94
  -1  -7  -3  180.49   10.82
  -1  -7  -3  175.11   10.79
   1  -7   3  174.88   11.06
  -1   7  -3  186.01   10.17
  -2  -7  -3  160.57    9.85
  -2  -7  -3  169.42    9.96
   2  -7   3  159.49   10.30
  -2   7  -3  161.08    8.95
   2   7   3  170.64    9.39
  -3  -7  -3    1.59    0.98
  -3  -7  -3    2.02    1.01
   3  -7   3   -0.30    0.91
   3   7   3    0.66    0.58
  -3   7  -3    0.70    0.37
  -4  -7  -3   29.33    3.32
  -4  -7  -3   27.51    3.34
   4  -7   3   28.45    4.18
  -4  -7  -3   32.37    3.58
  -4   7  -3   25.60    1.70
   4   7   3   26.71    2.27
  -5  -7  -3    3.79    1.56
  -5  -7  -3    5.01    1.77
  -5  -7  -3    5.56    1.81
   5  -7   3    4.57    2.13
  -5   7  -3    7.84    2.08
  -5   7  -3    6.64    0.75
   5   7   3    7.45    1.31
   6  -7   3    6.82    2.49
  -6  -7  -3    4.58    1.88
  -6  -7  -3    5.04    1.74
  -6  -7  -3    6.47    2.04
  -6   7  -3    4.28    1.81
   6   7   3    5.98    1.08
  -7  -7  -3   18.06    3.14
  -7  -7  -3   26.47    3.99
  -7  -7  -3   26.33    4.11
  -7   7  -3   22.76    3.45
  -7   7  -3   21.50    3.73
  -8  -7  -3    1.77    1.70
  -8   7  -3    0.29    1.35
  -8   7  -3   -1.16    1.35
  -9  -8   3   -0.01    1.71
  -9   8   3    3.02    1.77
  -8  -8   3    0.02    1.35
   8   8  -3    1.07    1.05
  -8   8   3    2.45    1.37
  -7  -8   3    1.32    1.27
   7  -8  -3   -0.68    1.34
  -7   8   3    0.33    0.90
   7   8  -3    0.38    0.98
   6  -8  -3    0.74    1.39
  -6  -8   3    0.21    1.12
   6   8  -3    1.91    1.00
  -6   8   3    2.94    1.13
   5  -8  -3    3.02    1.39
  -5  -8   3    3.65    1.36
  -5   8   3    2.96    0.96
   5   8  -3    3.44    0.57
   5   8  -3    3.12    1.20
   4  -8  -3   30.56    3.31
  -4  -8   3   23.53    2.86
  -4   8   3   26.70    2.01
   4   8  -3   26.13    1.90
   4   8  -3   25.88    2.94
  -3  -8   3   19.46    2.34
   3  -8  -3   21.80    1.88
   3  -8  -3   23.24    2.70
   3   8  -3   23.59    2.62
  -3   8   3   22.72    1.55
   2  -8  -3   -0.30    0.23
  -2  -8   3   -0.40    0.65
   2  -8  -3    0.13    0.56
  -2  -8   3    0.98    0.69
  -2   8   3    0.22    0.19
   2   8  -3    0.26    0.61
  -1  -8   3    2.90    0.74
   1  -8  -3    3.59    1.04
   1  -8  -3    3.21    0.42
  -1  -8   3    3.16    1.09
   1   8  -3    3.11    0.88
   0  -8   3   -0.28    0.34
   0  -8   3    0.00    0.42
   0  -8   3    0.24    0.75
   0  -8  -3   -0.21    0.66
   0   8  -3    0.34    0.52
  -1  -8  -3    3.57    1.16
  -1  -8  -3    1.78    1.08
   1  -8   3    2.54    0.53
   1  -8   3    0.95    0.98
  -1   8  -3    2.58    0.67
  -2  -8  -3   14.49    2.27
  -2  -8  -3   14.64    2.30
   2  -8   3    9.29    2.16
  -2   8  -3   10.14    1.19
   2   8   3   12.75    1.62
  -3  -8  -3    9.84    1.77
   3  -8   3    8.72    2.19
  -3  -8  -3    7.69    1.78
  -3  -8  -3    9.43    1.84
  -3   8  -3   10.19    1.04
   3   8   3    9.20    1.46
  -4  -8  -3   25.92    3.20
  -4  -8  -3   23.65    3.08
  -4  -8  -3   26.03    3.41
   4  -8   3   24.94    3.95
   4   8   3   24.37    2.48
  -4   8  -3   20.88    1.48
  -5  -8  -3    8.43    2.09
  -5  -8  -3    5.98    2.06
   5  -8   3    6.94    2.53
  -5  -8  -3    9.36    2.19
   5   8   3   13.07    1.74
  -5   8  -3   10.84    2.41
  -6  -8  -3    4.92    1.83
   6  -8   3    4.87    2.57
  -6  -8  -3    5.29    1.87
  -6  -8  -3    4.66    1.97
  -6   8  -3    1.39    1.65
   6   8   3    3.16    1.01
  -7  -8  -3   17.31    3.03
  -7  -8  -3   17.10    3.33
  -7  -8  -3   18.42    3.52
  -7   8  -3   17.97    3.19
  -7   8  -3   20.81    3.56
  -8  -8  -3    4.37    2.14
  -8   8  -3    2.79    1.78
  -8   8  -3    2.56    1.86
  -9  -9   3   15.03    3.25
  -9   9   3   16.15    2.92
  -8  -9   3    0.36    1.62
   8  -9  -3    1.94    1.87
  -8   9   3    1.76    1.24
   8   9  -3    4.00    1.40
  -7  -9   3   18.77    3.27
   7  -9  -3   18.73    3.47
  -7   9   3   22.95    2.89
   7   9  -3   16.05    2.52
  -6  -9   3    4.90    1.82
   6  -9  -3    5.09    1.68
  -6   9   3    7.33    1.47
   6   9  -3    4.34    1.45
   5  -9  -3    0.34    1.10
  -5  -9   3    0.42    0.91
   5   9  -3    1.26    0.55
  -5   9   3    1.22    0.68
   5   9  -3    0.03    0.70
   4  -9  -3    5.41    1.55
  -4  -9   3    7.48    1.60
   4   9  -3    9.28    1.74
  -4   9   3    9.66    1.26
   4   9  -3    9.51    1.30
   3  -9  -3    7.74    1.25
  -3  -9   3    9.20    1.54
   3  -9  -3    8.61    1.82
  -3   9   3    7.75    0.86
   3   9  -3    8.14    1.61
  -2  -9   3    5.24    1.08
  -2  -9   3    5.33    1.41
   2  -9  -3    5.73    1.20
   2   9  -3    2.99    1.01
   1  -9  -3    5.82    0.53
  -1  -9   3    5.52    1.01
  -1  -9   3    4.96    1.31
   1  -9  -3    5.09    1.19
   1   9  -3    4.23    1.04
   0  -9   3    7.85    1.10
   0  -9  -3    6.93    1.43
   0  -9   3    7.61    1.69
   0   9  -3    5.45    1.09
   1  -9   3   11.65    2.27
  -1  -9  -3   10.21    1.88
   1  -9   3   13.64    1.13
   1   9   3   14.53    1.75
  -1   9  -3   12.64    1.50
  -2  -9  -3    1.05    0.80
  -2  -9  -3    1.74    1.04
   2  -9   3    2.05    1.34
  -2  -9  -3    1.20    0.96
  -2   9  -3    1.90    0.57
   2   9   3    3.30    0.93
  -3  -9  -3   46.11    4.47
  -3  -9  -3   38.21    3.27
  -3  -9  -3   47.35    4.65
   3  -9   3   41.42    4.84
   3   9   3   35.24    3.04
  -3   9  -3   42.31    2.58
  -4  -9  -3    0.78    0.87
   4  -9   3    2.29    1.64
  -4  -9  -3    0.23    0.95
  -4  -9  -3   -0.32    1.07
   4   9   3   -0.12    0.61
  -4   9  -3    0.05    0.33
  -5  -9  -3   -2.02    0.89
   5  -9   3   -0.01    1.34
  -5  -9  -3   -0.84    1.13
  -5  -9  -3   -0.50    0.95
   5   9   3    0.88    0.78
   6  -9   3    0.06    1.59
  -6  -9  -3    1.92    1.46
  -6  -9  -3   -0.26    1.48
  -6  -9  -3    1.74    1.49
   6   9   3    1.36    0.88
  -6   9  -3    3.34    1.76
  -7  -9  -3    3.92    2.12
  -7  -9  -3    2.19    1.80
  -7   9  -3    3.82    1.98
  -7   9  -3    3.88    1.77
  -8  -9  -3    2.77    1.90
  -8   9  -3   -0.07    1.70
  -8   9  -3    1.35    1.74
  -9 -10   3    2.58    2.09
  -9  10   3    3.62    1.57
   8 -10  -3    1.42    1.66
  -8 -10   3    0.38    1.41
  -8  10   3    0.18    1.06
   8  10  -3   -0.12    1.07
   7 -10  -3    0.35    1.50
  -7 -10   3   -0.32    1.12
   7  10  -3    0.29    0.98
  -7  10   3    0.98    1.02
   6 -10  -3   16.25    2.81
  -6 -10   3   13.45    2.61
   6  10  -3   13.34    2.36
  -6  10   3   15.87    2.15
   5 -10  -3   43.09    4.56
  -5 -10   3   28.90    3.52
   5  10  -3   28.06    3.44
  -5  10   3   32.09    2.51
   5  10  -3   34.80    2.37
   4 -10  -3   37.34    4.03
  -4 -10   3   33.95    3.48
  -4  10   3   30.76    2.24
   4  10  -3   37.70    3.75
  -3 -10   3    6.83    1.40
   3 -10  -3    5.57    1.16
   3 -10  -3    9.24    1.91
  -3  10   3    9.29    0.82
   3  10  -3    6.05    1.43
  -2 -10   3   14.28    2.20
  -2 -10   3   14.77    1.82
   2 -10  -3   13.57    1.92
   2  10  -3   15.68    2.08
  -1 -10   3   71.17    4.30
   1 -10  -3   70.86    3.69
   1 -10  -3   63.88    4.72
   1 -10  -3   67.95    3.74
  -1 -10   3   67.13    5.02
   1  10  -3   68.14    4.59
   0 -10  -3    2.04    1.00
   0 -10   3    1.82    0.66
   0 -10   3    2.17    1.15
   0 -10  -3    2.73    0.65
   0  10  -3    1.65    0.78
  -1 -10  -3   22.05    2.19
   1 -10   3   22.69    3.23
  -1 -10  -3   20.75    2.78
  -1  10  -3   22.58    2.17
   1  10   3   22.33    2.39
  -2 -10  -3   14.20    1.97
   2 -10   3   13.54    2.56
  -2 -10  -3   10.02    2.15
  -2  10  -3   16.62    1.61
   2  10   3   12.99    1.81
  -3 -10  -3   21.06    3.04
  -3 -10  -3   22.39    2.74
   3 -10   3   20.54    3.44
  -3 -10  -3   20.82    3.04
   3  10   3   21.73    2.51
  -3  10  -3   19.86    1.59
  -4 -10  -3    8.84    2.25
   4 -10   3    4.60    1.91
  -4 -10  -3    6.81    1.92
  -4 -10  -3    5.82    1.69
   4  10   3    3.98    1.15
  -4  10  -3    7.31    0.88
   5 -10   3   -1.45    1.21
  -5 -10  -3   -0.46    1.26
  -5 -10  -3    0.00    1.38
  -5 -10  -3    1.64    1.39
   5  10   3    2.09    1.00
  -6 -10  -3   -1.66    1.21
   6 -10   3    0.43    1.72
  -6 -10  -3   -0.05    1.18
  -6 -10  -3   -0.46    1.59
   6  10   3    0.78    0.87
  -6  10  -3   -1.13    1.28
  -7 -10  -3    2.83    1.72
  -7 -10  -3   -0.45    1.93
   7 -10   3    4.14    2.51
  -7  10  -3    4.57    2.10
  -7  10  -3    0.27    1.18
  -8 -10  -3   -2.10    1.44
  -8  10  -3    2.65    1.82
  -8  10  -3   -1.42    1.40
  -9 -11   3   -1.58    1.41
  -9  11   3    3.25    1.50
   8 -11  -3    0.02    1.69
  -8 -11   3    6.04    2.23
   8  11  -3    3.87    1.50
  -8  11   3    0.96    1.04
  -7 -11   3    9.32    2.49
   7 -11  -3    9.16    2.59
   7  11  -3    6.86    1.84
  -7  11   3    5.97    1.52
  -6 -11   3    2.48    1.47
   6 -11  -3    3.87    1.79
   6  11  -3    2.29    1.25
  -6  11   3    0.46    0.80
   5 -11  -3   31.62    3.98
  -5 -11   3   20.16    2.96
  -5  11   3   24.76    2.38
   5  11  -3   22.65    3.03
  -4 -11   3    2.58    1.15
   4 -11  -3    1.08    1.18
   4  11  -3    0.55    0.86
  -4  11   3    1.66    0.57
   3 -11  -3   71.36    5.23
  -3 -11   3   64.13    4.61
  -3  11   3   69.43    3.69
   3  11  -3   66.32    4.89
  -2 -11   3   11.88    2.14
   2 -11  -3   11.06    1.73
   2 -11  -3    9.90    1.95
  -2 -11   3    8.60    1.47
   2  11  -3    8.29    1.55
   1 -11  -3   52.55    4.06
  -1 -11   3   53.31    3.48
   1 -11  -3   51.76    2.82
  -1 -11   3   59.62    4.44
   1  11  -3   50.74    3.75
   0 -11  -3  132.08    8.86
   0 -11   3  143.57    8.08
   0 -11   3  147.13    9.29
   0 -11  -3  147.44    7.93
   0  11  -3  142.85    8.39
   1 -11   3    0.46    1.06
  -1 -11  -3    1.01    0.99
  -1 -11  -3   -0.04    0.61
  -1  11  -3    0.37    0.55
   1  11   3    0.19    0.50
  -2 -11  -3    3.81    1.12
   2 -11   3    2.02    1.41
  -2 -11  -3    3.27    1.39
  -2  11  -3    1.85    0.70
   2  11   3    3.09    0.96
  -3 -11  -3    1.86    1.11
   3 -11   3   -0.32    1.23
  -3 -11  -3    0.83    1.17
   3  11   3    0.41    0.69
  -3  11  -3    0.86    0.54
  -4 -11  -3   32.83    3.68
  -4 -11  -3   30.12    4.00
   4 -11   3   25.36    4.23
   4  11   3   24.36    2.91
  -4  11  -3   28.70    1.99
  -5 -11  -3    0.15    1.25
  -5 -11  -3   -0.06    1.42
  -5 -11  -3    1.03    1.44
   5 -11   3    1.12    1.69
   5  11   3    0.38    0.89
   6 -11   3    5.94    2.63
  -6 -11  -3    3.23    1.95
  -6 -11  -3    3.71    1.86
  -6 -11  -3    5.87    2.08
   6  11   3    6.37    1.55
  -6  11  -3    4.80    2.05
  -7 -11  -3    1.62    1.69
   7 -11   3    1.66    2.16
  -7  11  -3    4.21    1.92
   7  11   3    3.09    1.64
  -7  11  -3    4.23    1.59
  -8 -11  -3   -0.31    1.48
  -8  11  -3    2.65    2.02
  -8  11  -3   -0.72    1.40
   9 -12  -3    0.68    2.31
  -9 -12   3   -0.79    1.54
   8 -12  -3    6.01    2.57
  -8 -12   3    7.89    2.64
  -8  12   3    6.89    1.82
   8  12  -3   11.58    2.36
  -7 -12   3    6.98    2.18
   7 -12  -3   10.88    2.92
   7  12  -3   13.63    2.45
  -7  12   3    9.41    1.80
   6 -12  -3   10.23    2.61
  -6 -12   3   11.41    2.36
  -6  12   3   13.74    1.90
   6  12  -3   15.36    2.52
  -5 -12   3    7.76    2.01
   5 -12  -3   11.62    2.49
  -5  12   3   12.95    1.59
   5  12  -3    9.94    2.14
   4 -12  -3    5.28    1.80
  -4 -12   3    3.29    1.35
   4  12  -3    3.86    1.34
  -4  12   3    4.59    0.75
   3 -12  -3    7.60    1.93
  -3 -12   3    9.29    1.67
   3  12  -3   15.64    2.30
   2 -12  -3   11.88    1.87
  -2 -12   3   11.03    2.19
  -2 -12   3   10.21    1.60
   2 -12  -3    9.66    2.02
   2  12  -3   15.65    2.21
  -1 -12   3    1.30    0.66
   1 -12  -3    0.93    0.86
  -1 -12   3    2.54    1.39
   1  12  -3    1.18    0.68
   0 -12   3  148.83   10.35
   0 -12  -3  172.73    9.04
   0 -12  -3  165.23   10.21
   0 -12   3  168.04    9.23
   0  12  -3  160.48    9.57
  -1 -12  -3    7.92    1.32
  -1 -12  -3    6.19    1.80
   1 -12   3    7.36    2.06
   1  12   3    8.25    1.54
  -1  12  -3    9.93    1.44
  -2 -12  -3    1.95    1.20
   2 -12   3    4.32    1.74
  -2 -12  -3    6.31    1.35
  -2  12  -3    3.14    0.82
   2  12   3    3.15    1.05
   3 -12   3    0.77    1.29
  -3 -12  -3   -0.44    0.89
  -3 -12  -3    3.74    1.30
  -3  12  -3   -0.36    0.46
   3  12   3   -0.55    0.60
  -4 -12  -3    4.76    1.78
  -4 -12  -3    0.12    1.23
   4 -12   3    4.38    1.96
  -4  12  -3    2.59    0.73
   4  12   3    2.06    1.04
  -5 -12  -3    1.02    1.41
  -5 -12  -3    0.78    1.18
   5 -12   3    1.12    1.85
   5  12   3   -0.51    0.75
   6 -12   3    2.82    2.50
  -6 -12  -3    2.03    2.04
  -6 -12  -3    5.75    2.06
   6  12   3    3.21    1.28
   7 -12   3    4.50    2.47
  -7 -12  -3    4.90    2.20
   7  12   3    2.18    1.19
  -7  12  -3    1.02    1.61
  -8 -12  -3    5.31    2.19
  -8  12  -3    7.09    2.48
  -8  12  -3   10.53    3.14
   9 -13  -3    4.70    4.25
  -9 -13   3    1.78    1.87
   8 -13  -3    1.11    1.88
  -8 -13   3    7.33    2.50
   8  13  -3    4.52    1.75
  -7 -13   3    3.98    1.77
   7 -13  -3    2.32    1.97
  -7  13   3    3.97    1.28
   7  13  -3    2.99    1.49
  -6 -13   3    4.48    1.76
   6 -13  -3    4.02    2.09
   6  13  -3    5.52    1.66
  -6  13   3    6.25    1.31
  -5 -13   3    4.54    1.51
   5 -13  -3    4.04    1.83
   5  13  -3    2.35    1.35
  -5  13   3    3.36    0.89
  -4 -13   3   10.43    1.94
   4 -13  -3   12.04    2.54
  -4  13   3   11.90    0.95
   4  13  -3    7.17    1.84
  -3 -13   3    3.12    1.16
   3 -13  -3    2.15    1.44
   3  13  -3    3.43    1.21
   2 -13  -3   -0.85    0.69
  -2 -13   3    1.17    1.26
   2 -13  -3   -0.66    0.83
  -2 -13   3    0.84    0.68
   2  13  -3    0.64    0.78
   1 -13  -3    4.01    1.31
  -1 -13   3    9.01    1.29
  -1 -13   3    5.45    1.75
   1  13  -3    7.06    1.42
   0 -13   3    5.11    1.73
   0 -13  -3    7.26    1.02
   0 -13  -3    8.45    1.80
   0 -13   3    8.50    1.23
   0  13  -3    7.79    1.42
  -1 -13  -3   49.24    3.25
  -1 -13  -3   43.59    4.60
   1 -13   3   45.21    5.18
  -1  13  -3   50.10    3.40
   1  13   3   40.78    3.45
   2 -13   3   -0.77    0.99
  -2 -13  -3    0.88    1.26
  -2 -13  -3    0.51    0.83
  -2  13  -3   -0.50    0.43
   2  13   3    1.33    0.76
   3 -13   3    0.38    1.42
  -3 -13  -3    0.18    1.20
  -3 -13  -3    0.99    0.96
  -3  13  -3   -0.11    0.50
   3  13   3    1.02    0.87
  -4 -13  -3    6.92    1.85
  -4 -13  -3    5.22    2.00
   4 -13   3    7.26    2.61
   4  13   3    5.66    1.55
  -4  13  -3    5.35    1.02
   5 -13   3    1.76    1.82
  -5 -13  -3    4.60    1.77
  -5 -13  -3    4.92    2.05
   5  13   3    2.76    1.32
   6 -13   3    1.63    1.98
  -6 -13  -3    1.63    1.58
   6  13   3    0.95    1.08
   7 -13   3    2.72    2.09
  -7 -13  -3    0.03    1.36
   7  13   3    0.70    1.17
  -7  13  -3    2.76    2.01
  -7  13  -3    0.03    1.04
  -8 -14   3    5.90    2.29
   8 -14  -3   14.20    3.62
   8  14  -3    5.85    1.91
   7 -14  -3    0.99    1.66
  -7 -14   3    2.52    1.57
   7  14  -3    0.98    1.29
   6 -14  -3   -1.90    1.20
  -6 -14   3   -1.11    1.13
  -6  14   3   -0.84    0.55
   6  14  -3   -0.99    0.97
  -5 -14   3    1.89    1.30
   5 -14  -3    0.53    1.38
  -5  14   3    3.10    0.79
   5  14  -3    3.00    1.48
   4 -14  -3    7.56    2.21
  -4 -14   3    6.04    1.65
   4  14  -3    9.34    1.97
  -4  14   3    7.64    0.64
   3 -14  -3    3.82    1.64
  -3 -14   3    5.00    1.33
   3  14  -3    5.54    1.58
   2 -14  -3    2.88    1.44
  -2 -14   3    5.05    1.20
  -2 -14   3    3.67    1.61
   2  14  -3    5.88    1.51
  -1 -14   3    1.06    1.19
   1 -14  -3    0.26    0.89
  -1 -14   3    0.06    0.54
   1  14  -3    0.02    0.69
   0 -14  -3    1.25    0.58
   0 -14   3    1.15    0.64
   0 -14  -3    1.34    1.17
   0 -14   3    3.88    1.62
   0  14  -3    0.81    0.82
  -1 -14  -3    1.33    0.81
  -1 -14  -3    5.66    1.78
   1 -14   3    4.08    1.63
   1  14   3    2.40    0.93
  -1  14  -3    1.36    0.76
  -2 -14  -3   19.76    3.10
  -2 -14  -3   24.43    2.61
   2 -14   3   12.61    2.89
   2  14   3   17.22    2.41
  -2  14  -3   22.85    2.34
  -3 -14  -3    6.99    2.16
   3 -14   3    5.43    2.43
  -3 -14  -3    6.65    1.66
   3  14   3    7.42    1.65
  -3  14  -3    8.20    1.32
  -4 -14  -3   15.83    3.20
   4 -14   3   33.88    4.99
  -4 -14  -3   29.46    3.58
   4  14   3   21.34    2.92
  -4  14  -3   25.48    2.33
   5 -14   3    3.35    2.04
  -5 -14  -3    2.47    1.49
  -5 -14  -3   -0.51    1.46
   5  14   3    0.94    1.08
   6 -14   3    7.85    3.12
  -6 -14  -3    7.99    2.39
   6  14   3    8.15    1.94
  -7 -14  -3   -0.29    1.33
   7 -14   3   -0.33    1.84
  -7  14  -3    1.00    1.66
   7  14   3    0.37    1.09
  -7  14  -3    2.02    1.40
  -8 -15   3    1.18    1.52
   8 -15  -3    3.49    2.46
   8  15  -3    1.83    1.49
  -7 -15   3   -0.93    1.09
   7 -15  -3    0.98    1.72
   7  15  -3    0.93    1.39
  -6 -15   3    3.81    1.68
   6 -15  -3    2.49    2.15
   6  15  -3    2.27    1.26
   5 -15  -3    1.65    1.62
  -5 -15   3    0.23    1.24
   5  15  -3    0.59    1.15
   4 -15  -3   -1.41    0.88
  -4 -15   3    0.18    0.93
   4  15  -3   -0.31    0.75
  -3 -15   3   17.92    2.40
   3 -15  -3   18.02    3.21
   3  15  -3   12.65    2.25
  -2 -15   3    4.99    1.89
  -2 -15   3    4.42    1.23
   2 -15  -3    2.19    1.41
   2  15  -3    7.84    1.68
  -1 -15   3    1.22    0.68
  -1 -15   3    2.07    1.35
   1 -15  -3    1.24    1.07
   1  15  -3    0.97    0.88
   0 -15   3    9.61    2.41
   0 -15  -3   12.97    2.40
   0 -15   3   12.40    1.54
   0 -15  -3    9.94    1.19
   0  15  -3    8.59    1.64
   0  15   3   10.41    1.72
   1 -15   3    1.30    1.41
  -1 -15  -3    2.02    1.29
  -1 -15  -3    0.93    0.81
   1  15   3    1.32    0.88
  -1  15  -3    0.72    0.76
   2 -15   3    9.10    2.52
  -2 -15  -3   19.86    2.23
  -2 -15  -3    7.67    2.10
   2  15   3    9.86    1.89
  -2  15  -3   11.65    1.74
  -3 -15  -3   22.67    3.66
   3 -15   3   19.83    3.83
  -3 -15  -3   23.88    3.14
   3  15   3   22.76    3.06
  -3  15  -3   27.44    2.58
   4 -15   3   -1.13    1.34
  -4 -15  -3    1.04    1.27
  -4 -15  -3   -0.68    1.20
  -4  15  -3    0.62    0.66
   5 -15   3    4.34    2.36
  -5 -15  -3    0.44    1.41
   5  15   3    0.57    1.09
  -6 -15  -3   -0.59    1.46
   6 -15   3   -0.71    1.91
   6  15   3    0.20    1.11
   7 -15   3   -0.21    2.14
  -7 -15  -3   -0.36    1.46
   7  15   3    2.80    1.38
  -7  15  -3    1.95    1.48
  -7  15  -3    0.07    1.39
   8 -16  -3   -2.34    1.83
  -8 -16   3    0.24    1.67
   8  16  -3    1.00    1.48
  -7 -16   3    0.37    1.54
   7 -16  -3    2.00    2.16
   7  16  -3    1.42    1.40
   6 -16  -3    0.44    1.69
  -6 -16   3    0.42    1.13
   6  16  -3    0.30    0.94
   5 -16  -3   15.95    3.26
  -5 -16   3   11.71    2.35
   5  16  -3   12.09    2.48
   4 -16  -3    5.64    2.36
  -4 -16   3    6.15    1.76
   4  16  -3    0.58    0.93
   3 -16  -3    2.76    1.78
  -3 -16   3    1.76    1.01
   3  16  -3    2.36    1.21
  -2 -16   3    4.52    1.20
  -2 -16   3    4.37    1.96
   2 -16  -3    4.25    1.94
   2  16  -3    4.37    1.42
  -1 -16   3    9.84    1.45
  -1 -16   3   10.80    2.64
   1  16  -3    5.72    1.51
   0 -16  -3    4.27    0.83
   0 -16   3    3.81    1.79
   0 -16   3    6.47    1.15
   0 -16  -3    6.37    1.89
   0  16   3    3.38    1.10
   0  16  -3    6.76    1.49
  -1 -16  -3    1.45    0.88
  -1 -16  -3    1.83    1.34
   1 -16   3    3.28    1.76
  -1  16  -3    2.38    1.03
   1  16   3    3.76    1.19
  -2 -16  -3    1.03    1.03
  -2 -16  -3    1.19    1.46
   2 -16   3    2.76    1.78
  -2  16  -3    0.53    0.77
   2  16   3   -0.20    0.78
  -3 -16  -3   -0.76    0.96
   3 -16   3   -1.01    1.24
  -3 -16  -3   -0.63    1.23
   3  16   3    1.62    1.18
  -3  16  -3   -0.35    0.66
   4 -16   3   13.62    3.37
  -4 -16  -3   12.97    2.38
   4  16   3   12.15    2.35
   5 -16   3    4.99    2.74
  -5 -16  -3    2.95    1.77
   5  16   3    2.31    1.31
  -6 -16  -3    2.15    1.89
   6 -16   3    0.22    2.13
   6  16   3    2.28    1.39
  -7 -16  -3    1.42    1.78
   7 -16   3    1.80    2.84
  -7  16  -3    2.18    1.50
   7  16   3    1.69    1.50
  -8 -17   3    0.93    1.81
   8 -17  -3   -1.75    1.98
   8  17  -3   -1.54    1.13
   7 -17  -3   -0.40    1.53
  -7 -17   3    1.62    1.64
   7  17  -3   -1.54    1.21
  -6 -17   3   -0.04    1.33
   6 -17  -3   -1.35    1.15
   6  17  -3   -0.67    1.10
  -5 -17   3   18.34    2.95
   5 -17  -3   11.51    2.91
   5  17  -3   14.59    2.84
   4 -17  -3    2.20    1.78
  -4 -17   3    0.57    1.11
   4  17  -3    0.01    1.00
  -3 -17   3   -0.12    0.95
   3 -17  -3    0.29    1.29
   3  17  -3    0.63    0.96
  -2 -17   3   14.09    2.04
   2 -17  -3   11.11    2.58
  -2 -17   3   12.57    2.85
   2  17  -3   11.16    2.22
  -1 -17   3    5.11    1.21
  -1 -17   3    1.47    1.54
   1  17  -3    3.30    1.21
   0 -17   3   13.08    2.92
   0 -17   3   12.80    1.65
   0 -17  -3   15.70    1.47
   0  17   3   10.74    2.03
   0  17  -3   10.47    2.00
   1 -17   3   30.35    4.54
  -1 -17  -3   27.15    3.88
  -1 -17  -3   33.19    2.52
  -1  17  -3   34.40    3.37
   1  17   3   24.33    3.12
  -2 -17  -3   23.43    3.85
   2 -17   3   24.36    4.42
  -2 -17  -3   35.51    3.42
   2  17   3   31.10    3.65
  -2  17  -3   38.84    3.48
  -3 -17  -3    0.21    1.10
   3 -17   3    1.30    1.70
  -3  17  -3    1.21    0.80
   3  17   3   -0.33    0.80
   4 -17   3    8.12    2.90
  -4 -17  -3    3.56    1.78
   4  17   3    3.54    1.62
  -5 -17  -3    0.30    1.51
   5 -17   3   -1.22    1.53
   5  17   3    1.65    1.26
   6 -17   3   -0.76    1.95
  -6 -17  -3    0.28    1.71
   6  17   3   -0.21    1.18
   7 -17   3   17.62    4.92
  -7 -17  -3   18.76    3.89
   7  17   3    6.92    2.21
   8  18  -3    1.23    1.82
   7 -18  -3    1.61    2.22
  -7 -18   3   -0.02    1.69
   7  18  -3   -0.74    1.41
   6 -18  -3    0.11    1.88
  -6 -18   3   -0.57    1.20
   6  18  -3   -0.97    1.04
   5 -18  -3    6.92    2.65
  -5 -18   3    3.53    1.60
   5  18  -3    5.14    2.04
  -4 -18   3   -0.14    1.16
   4 -18  -3   -0.88    1.24
   4  18  -3   -0.21    1.04
   3 -18  -3    0.96    1.52
  -3 -18   3    0.88    0.99
  -3 -18   3    0.81    1.52
   3  18  -3    2.55    1.42
  -2 -18   3   -0.25    0.81
   2 -18  -3    0.36    1.39
  -2 -18   3    2.01    1.76
   2  18  -3    0.20    0.98
  -1 -18   3    2.33    0.92
  -1 -18   3    0.39    1.32
   1  18  -3    1.77    1.19
  -1  18   3    1.10    0.93
   0 -18   3    8.64    1.42
   0 -18  -3    9.24    1.13
   0 -18   3    5.81    2.26
   0  18   3    8.86    1.80
   0  18  -3   12.87    2.15
  -1 -18  -3    2.75    1.00
   1 -18   3    3.08    1.88
   1  18   3    3.80    1.37
  -1  18  -3    3.85    1.28
  -2 -18  -3    0.80    1.04
   2 -18   3    3.72    2.13
  -2  18  -3    1.32    0.94
   2  18   3   -0.23    0.89
   3 -18   3   -0.26    1.71
  -3 -18  -3   -1.34    0.94
   3  18   3   -0.63    0.82
  -3  18  -3    0.34    0.81
   4 -18   3    5.36    2.71
  -4 -18  -3    7.32    2.19
   4  18   3    9.36    2.23
  -5 -18  -3    0.44    1.73
   5 -18   3    0.53    2.22
   5  18   3    0.68    1.25
  -6 -18  -3   -2.39    1.38
   6 -18   3    1.76    2.41
   6  18   3    2.26    1.50
   7 -19  -3    4.74    2.94
  -7 -19   3    2.91    2.28
   7  19  -3    7.26    2.39
   6 -19  -3   -3.65    1.46
  -6 -19   3   -2.04    1.22
   6  19  -3    1.62    1.47
   5 -19  -3   -1.65    1.33
  -5 -19   3   -0.23    1.27
   5  19  -3    3.27    1.63
   4 -19  -3    1.04    1.65
  -4 -19   3   -1.55    0.84
   4  19  -3    2.45    1.52
  -3 -19   3    2.83    1.30
  -3 -19   3    0.24    1.56
   3 -19  -3   -0.57    1.37
   3  19  -3    0.66    1.09
  -2 -19   3   19.49    3.88
   2 -19  -3   16.46    3.44
  -2 -19   3   20.60    2.49
   2  19  -3   17.38    2.86
  -1 -19   3    4.82    2.13
  -1 -19   3   -0.45    0.75
   1  19  -3   -0.44    0.89
  -1  19   3    0.01    0.78
   0 -19   3    9.97    2.84
   0 -19  -3   12.12    1.24
   0 -19   3   10.88    1.62
   0  19  -3   13.50    2.34
   0  19   3    8.34    1.82
   1 -19   3   39.94    5.63
  -1 -19  -3   46.29    3.35
  -1  19  -3   48.97    3.94
   1  19   3   49.67    4.97
  -2 -19  -3   -1.14    0.93
   2 -19   3    1.07    1.72
   2  19   3    0.84    1.01
  -2  19  -3    0.67    1.01
   3 -19   3    0.13    1.74
  -3 -19  -3    1.57    1.34
   3  19   3   -0.57    1.06
  -3  19  -3   -0.46    0.81
   4 -19   3    7.71    3.07
  -4 -19  -3   15.50    2.86
   4  19   3    9.11    2.16
   5 -19   3    2.05    2.43
  -5 -19  -3   -0.47    1.40
   5  19   3    2.53    1.40
   6 -19   3   -1.55    1.99
  -6 -19  -3    0.10    1.42
   6  19   3    1.08    1.49
  -7 -20   3   -0.27    1.54
   7 -20  -3   -1.46    1.59
   7  20  -3   -1.86    1.07
   6 -20  -3   -0.26    1.88
  -6 -20   3    2.06    1.68
   6  20  -3    2.02    1.63
   5 -20  -3    0.56    1.94
  -5 -20   3    0.87    1.22
   5  20  -3    1.39    1.44
  -4 -20   3   17.39    2.75
   4 -20  -3   13.32    3.28
   4  20  -3   15.24    2.86
  -3 -20   3    0.83    1.12
  -3 -20   3   -0.41    1.34
   3 -20  -3    2.21    1.80
   3  20  -3   -1.11    0.86
  -2 -20   3   -1.19    0.76
   2 -20  -3   -0.97    1.42
  -2 -20   3   -0.41    1.66
   2  20  -3   -0.29    0.76
  -1 -20   3   -0.64    0.72
  -1 -20   3    0.09    1.51
  -1  20   3   -1.25    0.80
   1  20  -3   -0.19    1.03
   0 -20   3    4.90    2.18
   0 -20  -3    4.38    0.90
   0 -20   3    4.81    1.20
   0  20  -3    4.18    1.45
   0  20   3    1.59    1.17
  -1 -20  -3    1.52    0.93
   1 -20   3    4.12    2.27
   1  20   3    2.89    1.38
  -1  20  -3    3.85    1.31
   2 -20   3    2.79    2.07
  -2 -20  -3    5.88    1.64
  -2  20  -3    5.07    1.55
   2  20   3    8.23    2.00
   3 -20   3    8.13    3.10
  -3 -20  -3    0.52    1.14
   3  20   3    1.21    1.24
  -3  20  -3    2.06    1.20
   4 -20   3    0.62    2.06
  -4 -20  -3    0.65    1.43
   4  20   3    4.07    1.73
   5 -20   3    2.67    2.51
  -5 -20  -3    1.26    1.58
   5  20   3    0.81    1.30
   6 -20   3   -1.61    1.93
  -6 -20  -3   -0.16    1.60
   6  20   3    4.61    1.86
  -7 -21   3    1.81    2.18
   7 -21  -3    3.86    3.07
   7  21  -3    1.77    1.88
   6 -21  -3    6.53    3.05
  -6 -21   3    2.64    1.86
   6  21  -3    4.53    1.98
  -5 -21   3    0.49    1.60
   5 -21  -3    6.51    2.73
   5  21  -3    2.29    1.55
  -4 -21   3    6.56    1.90
   4 -21  -3    3.54    2.26
   4  21  -3    3.18    1.62
   3 -21  -3    8.00    2.65
  -3 -21   3    8.48    1.91
  -3 -21   3    7.75    2.64
   3  21  -3    6.74    2.02
   2 -21  -3    2.11    1.97
  -2 -21   3    2.60    1.15
  -2 -21   3    3.99    2.22
  -2  21   3    2.66    1.23
   2  21  -3    2.28    1.37
  -1 -21   3   -1.06    0.79
   1 -21  -3   -0.28    1.33
  -1 -21   3    2.37    2.11
  -1  21   3   -0.19    0.76
   1  21  -3    0.65    1.01
   0 -21   3    0.52    0.79
   0 -21   3    0.81    1.94
   0  21   3    1.80    1.10
   0  21  -3   -1.21    0.80
  -1 -21  -3   -0.68    0.81
   1 -21   3    1.57    1.85
  -1  21  -3    0.23    0.92
   1  21   3    2.94    1.32
   2 -21   3    5.39    2.56
  -2 -21  -3    0.84    1.19
  -2  21  -3    1.77    1.25
   2  21   3    2.80    1.42
  -3 -21  -3    1.72    1.40
   3 -21   3   -1.55    1.50
  -3  21  -3   -0.93    0.95
   3  21   3    0.26    1.00
  -4 -21  -3    5.24    1.98
   4 -21   3    4.43    2.81
   4  21   3    4.72    1.93
   5 -21   3    8.25    3.61
  -5 -21  -3   10.30    2.57
   5  21   3    5.72    2.09
  -6 -22   3    7.99    2.24
   6 -22  -3    3.57    2.48
   6  22  -3    6.15    2.29
  -5 -22   3    2.75    1.85
   5 -22  -3    4.37    2.47
   5  22  -3    4.09    1.74
  -4 -22   3    2.05    1.64
  -4 -22   3    3.01    2.36
   4 -22  -3   -2.54    1.43
   4  22  -3    2.55    1.69
  -3 -22   3    3.41    2.32
   3 -22  -3    8.76    3.05
  -3 -22   3    1.17    1.32
  -3  22   3    4.18    1.53
   3  22  -3    3.24    1.71
  -2 -22   3   -1.11    1.61
  -2 -22   3    0.25    1.00
   2 -22  -3    0.61    1.67
  -2  22   3    2.86    1.37
   2  22  -3    0.89    1.33
   1 -22  -3    2.93    1.97
  -1 -22   3    5.64    2.67
  -1 -22   3    7.99    1.58
  -1  22   3    4.71    1.61
   1  22  -3    7.03    1.97
   0 -22   3    0.44    1.61
   0 -22   3    3.65    1.14
   0  22   3    5.91    1.72
   0  22  -3    5.38    1.73
   1 -22   3   -0.90    1.70
  -1  22  -3   -0.28    1.05
   1  22   3    0.84    0.97
   2 -22   3   -0.42    1.56
  -2 -22  -3   -0.67    1.05
   2  22   3   -0.03    0.97
  -2  22  -3   -0.35    1.01
  -3 -22  -3   -0.07    1.24
   3 -22   3   -0.45    1.65
  -3  22  -3   -0.14    1.02
   3  22   3    0.18    1.19
   4 -22   3    5.14    3.03
  -4 -22  -3    9.09    2.41
   4  22   3    8.92    2.48
  -5 -22  -3    1.79    1.87
   5 -22   3   -0.03    2.71
   5  22   3    1.01    1.53
   6 -23  -3    1.05    2.40
  -6 -23   3    2.68    1.95
   6  23  -3    1.39    1.85
   5 -23  -3    1.63    2.08
  -5 -23   3    4.41    2.00
   5  23  -3    5.75    2.16
  -4 -23   3   -1.57    1.98
  -4 -23   3    0.58    1.27
   4 -23  -3   -0.84    1.80
   4  23  -3    0.53    1.35
  -3 -23   3    3.33    1.59
   3 -23  -3    4.27    2.48
  -3 -23   3    2.58    2.22
   3  23  -3    4.00    1.71
  -3  23   3    2.91    1.39
  -2 -23   3    1.40    1.28
  -2 -23   3    2.13    2.07
   2 -23  -3    3.20    2.13
  -2  23   3   -0.15    0.98
   2  23  -3    2.60    1.46
   1 -23  -3   -0.82    1.52
  -1 -23   3    0.49    0.93
  -1 -23   3    1.30    2.02
   1  23  -3    0.23    1.28
  -1  23   3    1.51    1.31
   0 -23   3    7.37    1.47
   0 -23   3    4.76    2.51
   0  23   3    4.99    1.75
   0  23  -3    7.35    1.99
   1 -23   3    8.44    2.99
   1  23   3    3.57    1.56
  -1  23  -3    4.47    1.69
   2 -23   3   20.69    4.80
  -2  23  -3   23.08    3.27
   2  23   3   30.03    3.99
   3 -23   3    6.72    3.32
  -3 -23  -3    3.89    1.71
   3  23   3    8.40    2.25
   4 -23   3    4.08    2.75
  -4 -23  -3   -0.03    1.63
   4  23   3    2.71    1.67
   5 -23   3    0.75    2.66
  -5 -23  -3    2.49    1.95
   5  23   3   -0.94    1.38
   5 -24  -3    2.21    2.40
  -5 -24   3    6.45    2.29
   5  24  -3    5.71    2.22
  -4 -24   3    5.58    1.92
   4 -24  -3    6.36    2.57
  -4 -24   3    7.26    3.33
   4  24  -3    3.34    2.04
  -4  24   3    5.99    1.76
  -3 -24   3    2.25    1.46
   3 -24  -3    1.45    2.13
  -3 -24   3    6.64    3.31
   3  24  -3    0.70    1.26
  -3  24   3    4.79    1.71
  -2 -24   3    4.10    1.53
   2 -24  -3    3.79    2.46
  -2 -24   3   -0.23    1.90
   2  24  -3    4.33    1.85
  -2  24   3    3.40    1.54
  -1 -24   3    4.16    1.31
   1 -24  -3    0.58    1.97
  -1 -24   3    1.82    2.34
  -1  24   3    2.75    1.32
   1  24  -3    4.55    1.80
   0 -24   3    7.69    1.49
   0 -24   3    4.34    2.33
   0  24  -3    6.26    1.94
   0  24   3    7.62    2.07
   1 -24   3    0.50    2.13
  -1  24  -3    3.23    1.50
   1  24   3    3.46    1.65
  -2  24  -3    2.82    1.57
   2  24   3    3.59    1.72
   3 -24   3    0.44    1.95
   3  24   3   -1.10    0.90
   4 -24   3    0.53    2.20
  -4 -24  -3    1.86    1.77
   4  24   3    2.62    1.74
  -5 -25   3   -1.80    2.32
  -5 -25   3    0.08    1.65
   5 -25  -3    0.29    2.43
   5  25  -3    0.91    1.63
  -4 -25   3    7.33    2.24
   4 -25  -3    2.95    2.40
  -4 -25   3    4.65    2.97
   4  25  -3    8.99    2.69
  -4  25   3    5.74    1.83
  -3 -25   3   10.78    3.75
   3 -25  -3   14.44    4.06
  -3 -25   3    8.55    2.00
  -3  25   3    7.67    2.12
   3  25  -3    7.53    2.36
  -2 -25   3   -0.27    2.18
   2 -25  -3   -2.35    1.42
  -2 -25   3   -0.59    1.10
   2  25  -3    2.95    1.65
  -2  25   3   -1.16    0.99
  -1 -25   3    4.51    2.66
   1 -25  -3    1.61    2.13
  -1 -25   3    6.14    1.75
  -1  25   3    6.14    1.92
   1  25  -3    6.27    2.11
   0 -25   3    4.85    2.41
   0  25   3    4.01    1.74
   0  25  -3    3.01    1.63
   1 -25   3    1.23    1.95
  -1  25  -3    5.11    1.82
   1  25   3    3.11    1.68
   2 -25   3    7.79    3.29
  -2  25  -3    3.38    1.58
   2  25   3    4.15    1.76
   3 -25   3   10.34    3.57
   3  25   3   11.00    2.68
   4 -25   3    2.66    2.87
   4  25   3    2.64    1.62
   4 -26  -3    1.49    2.56
  -4 -26   3    2.89    1.72
  -4 -26   3   -1.48    2.09
  -4  26   3    0.98    1.46
   4  26  -3    1.34    1.55
   3 -26  -3    3.15    2.43
  -3 -26   3   -1.96    2.02
  -3 -26   3    1.16    1.51
  -3  26   3    3.26    1.84
   3  26  -3    7.51    2.62
   2 -26  -3   -0.97    1.60
  -2 -26   3   -1.25    2.17
  -2 -26   3    0.98    1.88
  -2  26   3    1.11    1.16
   2  26  -3   -0.78    1.34
   1 -26  -3    1.25    2.02
  -1 -26   3    0.54    2.34
  -1  26   3    1.39    1.48
   1  26  -3    0.14    1.18
   0 -26  -3    0.68    1.85
   0 -26   3    4.70    2.94
   0  26   3    2.32    1.51
   0  26  -3    1.13    1.55
   1 -26   3   -0.46    1.97
  -1  26  -3   -1.55    1.13
   1  26   3   -0.79    1.06
   2 -26   3   -1.18    2.28
  -2  26  -3    1.50    1.45
   2  26   3    0.09    1.35
   3 -26   3    1.89    2.38
   3  26   3    5.28    2.23
  -3 -27   3    0.94    2.99
   3 -27  -3    2.00    2.42
  -3  27   3    0.54    1.20
   3  27  -3   -0.31    1.26
  -2 -27   3   -0.11    2.32
   2 -27  -3    0.31    2.05
   2  27  -3    0.39    1.43
  -2  27   3    0.02    1.05
  -1 -27   3   21.90    5.23
   1 -27  -3   11.56    3.69
  -1  27   3   21.08    3.34
   1  27  -3   22.14    3.80
   0 -27   3    0.21    2.23
   0 -27  -3   -0.04    1.94
   0  27   3    1.68    1.22
   0  27  -3    0.54    1.47
   1 -27   3   -0.08    2.24
   1  27   3    0.94    1.41
  -1  27  -3    0.39    1.36
   2 -27   3    9.19    3.71
  -2  27  -3   13.81    2.87
   2  27   3   13.82    3.07
   2 -28  -3   11.33    3.95
  -2  28   3   15.33    3.11
   2  28  -3   21.94    4.10
  -1 -28   3   -2.29    1.65
   1 -28  -3   -1.33    1.78
  -1  28   3   -0.48    1.26
   1  28  -3   -1.26    1.19
   0 -28   3   -2.49    1.97
   0 -28  -3    1.53    2.39
   0  28   3    0.48    1.21
   0  28  -3    3.07    1.98
   1 -28   3    4.53    3.08
  -1  28  -3    3.85    2.13
   1  28   3   -0.19    1.36
 -10   0   4    1.64    1.88
  -9   0   4    3.06    1.66
  -8   0   4   15.83    2.99
  -7   0   4   -0.22    0.93
   6   0  -4   43.22    3.10
  -6   0   4   48.15    3.75
   6   0  -4   39.41    2.96
  -5   0   4    0.39    0.69
   5   0  -4    0.49    0.59
  -5   0   4   -0.66    0.57
  -5   0   4    0.39    0.30
  -4   0   4    4.35    0.65
  -4   0   4    4.27    0.63
  -4   0   4    3.65    1.06
   4   0  -4    2.42    0.88
  -3   0   4   -0.52    0.39
   3   0  -4   -0.29    0.52
  -3   0   4   -0.32    0.43
  -2   0   4   10.30    1.20
   2   0  -4    7.49    1.31
   2   0  -4    9.29    1.24
  -2   0   4    8.08    1.15
   2   0  -4    8.03    0.68
   1   0  -4    0.25    0.55
  -1   0   4   -0.15    0.31
  -1   0   4    0.12    0.48
   1   0  -4    0.77    0.60
   1   0  -4   -0.69    0.40
   0   0  -4    6.26    1.16
   0   0  -4    5.58    1.23
   0   0   4    7.41    1.19
   0   0  -4    5.14    1.38
  -1   0  -4   -0.08    0.48
   1   0   4    0.59    0.50
  -1   0  -4   -0.17    0.61
  -2   0  -4    5.92    1.14
  -2   0  -4    7.22    1.61
   2   0   4    6.64    0.83
   2   0   4    7.54    1.01
   3   0   4    0.07    0.20
  -3   0  -4    0.41    0.57
  -3   0  -4    1.15    0.89
  -4   0  -4   -0.36    0.76
  -4   0  -4    0.26    0.71
  -5   0  -4    0.50    0.75
  -5   0  -4   -0.16    0.99
  -6   0  -4   43.05    3.58
  -6   0  -4   35.91    4.61
  -7   0  -4    1.04    1.31
  -7   0  -4   -0.78    1.29
  -8   0  -4    3.28    1.88
  -8   0  -4    6.34    2.38
 -10  -1   4    1.01    1.88
 -10   1   4    3.54    1.88
  -9  -1   4    1.19    1.50
  -9   1   4    2.86    1.68
  -8  -1   4    3.18    1.53
  -8   1   4    1.70    1.51
  -7  -1   4   -0.16    0.87
  -7   1   4    0.24    1.11
   7   1  -4    0.37    0.57
   6  -1  -4   -0.20    0.49
  -6  -1   4    0.96    1.01
   6  -1  -4    1.67    0.66
   6   1  -4   -0.18    0.70
  -6   1   4    0.31    0.45
  -6   1   4    0.29    0.43
  -6   1   4   -0.24    0.80
   6   1  -4   -0.48    0.62
  -5  -1   4   17.36    1.91
   5  -1  -4   14.31    1.76
  -5  -1   4   14.61    2.25
  -5   1   4   18.18    1.92
  -5   1   4   16.50    2.27
  -5   1   4   16.70    1.51
   5   1  -4   18.89    2.13
  -4  -1   4    0.17    0.23
  -4  -1   4    0.77    0.74
  -4  -1   4   -0.04    0.39
   4  -1  -4    0.42    0.63
   4   1  -4    0.13    0.57
  -4   1   4    0.17    0.45
  -4   1   4    0.52    0.40
  -4   1   4   -0.25    0.56
   3  -1  -4    0.43    0.61
  -3  -1   4    0.60    0.56
  -3  -1   4    0.92    0.45
  -3   1   4    1.40    0.57
  -3   1   4    0.26    0.49
   3   1  -4   -0.05    0.36
   3   1  -4   -0.36    0.62
   2  -1  -4    2.71    0.76
  -2  -1   4    2.75    0.75
  -2  -1   4    4.73    0.92
   2  -1  -4    1.81    0.75
   2   1  -4    3.69    0.82
   2   1  -4    1.10    0.70
  -2   1   4    3.47    0.71
  -2   1   4    2.30    0.75
   2   1  -4    4.00    0.51
  -1  -1   4   22.67    2.18
  -1  -1   4   18.91    1.54
   1  -1  -4   22.54    2.20
   1  -1  -4   19.07    2.09
  -1   1   4   19.38    1.48
   1   1  -4   23.59    2.24
   1   1  -4   20.59    2.08
   1   1  -4   19.96    1.70
  -1   1   4   23.12    2.48
   0  -1  -4   11.18    1.50
   0  -1  -4   12.36    1.78
   0  -1   4   13.13    1.50
   0   1  -4   12.79    2.11
   0   1  -4   11.59    1.52
   0   1  -4    9.14    1.53
  -1  -1  -4   30.56    3.20
  -1  -1  -4   31.79    2.58
   1  -1   4   33.26    2.40
   1   1   4   39.60    2.64
  -1   1  -4   36.40    2.60
  -1   1  -4   36.64    3.45
   2  -1   4    1.00    0.43
  -2  -1  -4    0.63    0.61
  -2  -1  -4    0.90    0.90
   2  -1   4    1.26    0.37
  -2   1  -4    1.34    1.04
  -2   1  -4    0.92    0.60
   2   1   4    0.91    0.43
   2   1   4    0.33    0.50
  -3  -1  -4    0.26    0.82
  -3  -1  -4    0.54    0.61
   3   1   4   -0.09    0.28
   3   1   4    0.25    0.36
  -3   1  -4   -0.14    0.72
  -3   1  -4   -0.13    0.45
  -4  -1  -4    6.76    1.80
  -4  -1  -4   10.68    1.66
  -4   1  -4   10.28    2.16
  -4   1  -4    9.24    1.43
  -5  -1  -4   25.04    3.51
  -5  -1  -4   27.84    3.06
  -5   1  -4   28.19    2.87
  -5   1  -4   27.04    3.75
  -6  -1  -4    2.40    1.56
  -6  -1  -4    0.59    1.14
  -6   1  -4    0.84    1.57
  -7  -1  -4    4.41    1.94
  -7  -1  -4    4.22    1.95
  -7   1  -4    3.56    1.84
  -7   1  -4    2.64    1.63
  -8  -1  -4   -0.01    1.51
  -8  -1  -4    1.85    1.68
  -8   1  -4   -1.04    1.56
  -8   1  -4    0.99    1.83
 -10  -2   4   -0.45    1.50
 -10   2   4    0.18    1.34
  -9  -2   4    1.39    1.40
  -9   2   4    2.22    1.56
  -8  -2   4    3.61    1.73
  -8   2   4    1.01    1.13
  -7  -2   4    0.86    1.02
  -7   2   4    0.51    0.60
   7   2  -4   -0.28    0.65
  -7   2   4    0.38    1.12
   6  -2  -4    4.97    0.76
  -6  -2   4    9.61    1.91
   6   2  -4    5.51    1.26
  -6   2   4    6.42    1.50
  -5  -2   4   12.84    1.71
   5  -2  -4   14.60    1.66
  -5  -2   4   15.62    2.25
   5   2  -4   10.19    1.71
  -5   2   4   14.31    1.59
  -5   2   4   14.61    1.72
  -5   2   4   15.00    2.10
   4  -2  -4   10.78    1.54
  -4  -2   4   12.72    1.27
  -4  -2   4    7.41    1.50
  -4   2   4   12.42    1.25
  -4   2   4   14.40    1.78
   4   2  -4   11.40    1.65
  -4   2   4    9.88    1.33
   3  -2  -4   16.35    1.84
  -3  -2   4   12.51    1.63
   3  -2  -4   13.00    0.98
  -3  -2   4   12.18    0.86
  -3   2   4   16.11    1.64
   3   2  -4   12.26    1.74
   3   2  -4   13.16    1.20
  -3   2   4   14.38    1.57
   2  -2  -4  116.01    6.70
  -2  -2   4  114.69    6.60
  -2  -2   4  119.83    6.57
   2  -2  -4  110.81    6.83
  -2  -2   4  110.68    6.28
   2   2  -4  117.83    6.27
   2   2  -4  105.18    6.81
  -2   2   4  121.83    6.46
  -2   2   4  117.64    6.69
   2   2  -4  111.00    6.52
  -1  -2   4   17.25    1.80
   1  -2  -4   14.44    1.22
   1  -2  -4   14.28    1.79
  -1  -2   4   16.63    1.59
  -1  -2   4   19.79    1.98
   1  -2  -4   13.38    1.77
   1   2  -4   13.84    1.70
   1   2  -4   14.55    1.77
   1   2  -4   18.05    1.82
   0  -2   4    1.64    0.91
   0  -2  -4    2.63    0.95
   0  -2  -4    2.81    0.89
   0  -2   4    2.79    0.77
   0   2  -4    1.52    0.79
   0   2  -4    2.25    0.77
   1  -2   4   21.61    2.78
   1  -2   4   19.61    1.66
  -1  -2  -4   24.75    2.69
  -1  -2  -4   21.34    2.28
  -1   2  -4   22.55    2.58
   1   2   4   24.36    2.28
  -1   2  -4   23.51    1.90
   2  -2   4    0.06    0.25
   2  -2   4    0.71    1.09
  -2  -2  -4    0.56    0.90
  -2  -2  -4   -0.04    0.56
   2  -2   4    0.24    0.28
   2   2   4    1.38    0.50
  -2   2  -4    0.62    0.56
   2   2   4   -0.17    0.52
  -2   2  -4   -0.47    0.81
  -3  -2  -4   49.72    3.59
  -3  -2  -4   48.63    3.97
  -3   2  -4   50.07    4.03
  -3   2  -4   45.68    3.19
   3   2   4   49.83    3.16
   3   2   4   46.23    2.95
  -4  -2  -4   39.26    4.19
  -4  -2  -4   35.61    3.50
  -4   2  -4   39.56    4.29
   4   2   4   36.60    2.13
  -4   2  -4   34.10    2.65
  -5  -2  -4    4.39    1.69
  -5  -2  -4    3.65    1.28
  -5   2  -4    8.61    1.98
  -6  -2  -4    4.42    1.55
  -6  -2  -4    3.21    1.49
  -6  -2  -4    3.94    1.77
  -6   2  -4    7.88    2.28
  -7  -2  -4    7.51    2.38
  -7  -2  -4   11.22    2.67
  -7   2  -4    4.10    1.77
  -7   2  -4    5.19    2.12
  -8  -2  -4    2.36    1.95
  -8  -2  -4    6.22    2.24
  -8   2  -4    1.78    1.80
  -8   2  -4    0.89    1.70
 -10  -3   4    7.17    2.63
 -10   3   4    3.70    1.82
  -9  -3   4    4.17    1.92
  -9   3   4    1.10    1.22
  -8  -3   4    2.24    1.49
  -8   3   4    0.04    1.06
  -7  -3   4   20.57    3.22
   7   3  -4   23.27    2.43
  -7   3   4   15.59    2.65
  -6  -3   4   10.40    2.16
   6   3  -4   13.31    1.94
   5  -3  -4    2.64    0.77
  -5  -3   4    2.80    1.16
  -5  -3   4    2.71    0.95
   5   3  -4    5.44    1.26
  -5   3   4    3.22    1.09
  -5   3   4    4.00    1.06
   4  -3  -4    5.53    1.05
  -4  -3   4    7.93    1.49
   4  -3  -4    6.67    1.17
  -4   3   4    6.95    1.22
  -4   3   4    6.19    1.16
   4   3  -4    7.01    1.42
   3  -3  -4   16.52    1.95
  -3  -3   4   17.69    1.32
   3  -3  -4   17.01    1.38
  -3  -3   4   18.27    2.04
   3   3  -4   19.04    1.33
  -3   3   4   17.00    1.75
  -3   3   4   20.62    2.03
   3   3  -4   17.18    2.11
   2  -3  -4    3.81    0.98
  -2  -3   4    4.02    0.89
  -2  -3   4    4.85    0.79
   2  -3  -4    5.28    0.82
   2  -3  -4    5.04    1.07
  -2   3   4    5.27    0.79
   2   3  -4    4.79    1.09
   2   3  -4    4.18    0.86
  -1  -3   4   31.73    2.30
   1  -3  -4   37.81    2.73
   1  -3  -4   36.63    2.21
   1  -3  -4   33.85    2.65
  -1  -3   4   31.93    2.48
   1   3  -4   31.84    2.55
   1   3  -4   32.19    2.51
   1   3  -4   36.66    2.54
  -1   3   4   32.71    2.15
   0  -3   4   55.25    3.39
   0  -3   4   54.25    3.89
   0  -3  -4   51.98    3.77
   0  -3   4   53.60    3.51
   0  -3  -4   59.53    3.94
   0   3  -4   51.78    3.57
   0   3  -4   54.39    3.82
  -1  -3  -4   17.35    2.26
   1  -3   4   16.22    1.54
  -1  -3  -4   16.83    2.04
   1  -3   4   14.14    2.32
  -1   3  -4   17.63    1.80
  -1   3  -4   20.00    2.42
  -2  -3  -4  167.60   10.13
   2  -3   4  171.83   10.87
   2  -3   4  168.02    9.11
  -2  -3  -4  171.55   10.45
   2   3   4  179.73   10.02
  -2   3  -4  168.54   10.46
   2   3   4  186.15    9.69
  -2   3  -4  182.27    9.77
   3  -3   4    4.41    1.95
  -3  -3  -4    4.65    1.43
  -3  -3  -4    5.06    1.29
  -3   3  -4    4.70    1.48
   3   3   4    4.01    0.97
   3   3   4    4.76    0.83
  -3   3  -4    4.84    0.95
  -4  -3  -4   31.56    3.22
  -4  -3  -4   37.94    3.96
   4   3   4   26.29    1.89
  -4   3  -4   30.14    3.64
   4   3   4   28.64    2.06
  -4   3  -4   24.67    2.10
  -5  -3  -4    2.60    1.43
  -5  -3  -4    1.77    1.06
  -5   3  -4    0.29    1.28
  -5   3  -4    1.63    0.81
  -6  -3  -4   25.54    3.65
  -6  -3  -4   28.99    3.49
  -6  -3  -4   19.72    3.28
  -6   3  -4   27.93    3.88
  -7  -3  -4   -1.33    1.31
  -7  -3  -4   -1.22    1.24
  -7   3  -4    1.33    1.39
  -7   3  -4    0.67    1.49
  -8  -3  -4    0.43    1.62
  -8  -3  -4    0.47    1.76
  -8   3  -4   -1.99    0.92
  -8   3  -4    2.82    1.98
 -10  -4   4    8.89    2.87
 -10   4   4    6.30    2.25
  -9  -4   4    7.01    2.21
  -9   4   4    4.65    1.84
  -8  -4   4    3.75    1.78
  -8   4   4    1.66    1.34
  -7  -4   4   11.18    2.37
   7   4  -4    6.45    1.43
  -7   4   4    9.24    1.99
  -6  -4   4    0.33    1.03
   6   4  -4    0.69    0.81
  -6   4   4    0.98    0.86
   5  -4  -4   16.37    2.08
  -5  -4   4   12.74    2.10
   5  -4  -4   15.41    1.50
  -5   4   4   12.46    1.87
   5   4  -4   13.39    2.00
   4  -4  -4  160.58    9.18
  -4  -4   4  159.67    9.55
   4  -4  -4  160.68    9.14
  -4   4   4  168.80    9.24
   4   4  -4  158.25    9.56
   3  -4  -4    0.12    0.54
   3  -4  -4    0.81    0.53
  -3  -4   4   -0.22    0.52
  -3  -4   4   -0.02    0.41
  -3   4   4    0.58    0.45
   3   4  -4    0.13    0.64
   3   4  -4    0.33    0.38
   2  -4  -4    4.28    0.72
  -2  -4   4    5.66    0.94
   2  -4  -4    5.60    1.20
  -2  -4   4    4.52    0.96
  -2   4   4    4.22    0.72
   2   4  -4    5.43    0.95
   2   4  -4    2.52    0.96
  -1  -4   4    1.40    0.78
   1  -4  -4    0.90    0.43
   1  -4  -4    0.65    0.68
  -1  -4   4    1.86    0.61
   1  -4  -4    0.57    0.69
   1   4  -4    1.24    0.70
   1   4  -4    0.71    0.61
   1   4  -4    2.24    0.82
   0  -4  -4   41.55    3.32
   0  -4   4   44.64    3.46
   0  -4   4   46.46    2.97
   0  -4   4   48.17    3.10
   0  -4  -4   41.89    3.39
   0   4  -4   49.22    3.20
   0   4  -4   44.34    3.37
  -1  -4  -4    1.81    0.79
   1  -4   4    0.33    0.94
  -1  -4  -4    1.57    0.97
   1  -4   4    1.49    0.51
  -1   4  -4    2.75    0.75
  -1   4  -4    1.73    0.94
  -2  -4  -4   33.40    3.48
   2  -4   4   37.05    4.20
  -2  -4  -4   31.82    3.17
  -2   4  -4   32.57    3.61
   2   4   4   32.23    2.36
  -2   4  -4   32.10    2.36
  -3  -4  -4    1.18    1.07
   3  -4   4   -1.31    0.76
  -3  -4  -4    0.36    0.72
   3   4   4   -0.29    0.36
   3   4   4   -0.17    0.59
  -3   4  -4   -0.30    0.41
  -3   4  -4   -0.25    0.78
  -4  -4  -4    9.22    1.79
   4  -4   4    3.40    1.77
  -4  -4  -4    7.28    1.85
  -4   4  -4    5.56    1.83
   4   4   4    6.94    1.04
  -4   4  -4    7.94    1.15
   4   4   4    6.77    1.19
  -5  -4  -4    9.46    2.05
  -5  -4  -4   16.19    2.82
  -5   4  -4   15.50    1.68
   5   4   4   12.49    1.06
  -5   4  -4   13.45    2.52
  -6  -4  -4   14.79    2.69
  -6  -4  -4   16.28    2.80
  -6  -4  -4   18.57    3.09
  -6   4  -4   12.82    2.77
  -7  -4  -4    2.49    1.71
  -7  -4  -4    2.50    1.72
  -7   4  -4    2.53    1.84
  -8  -4  -4    2.62    1.78
  -8   4  -4    0.32    1.54
  -8   4  -4    2.03    1.72
 -10  -5   4   11.29    3.22
 -10   5   4    7.85    2.47
  -9  -5   4    3.02    1.90
  -9   5   4    6.80    1.98
  -8  -5   4    2.11    1.62
  -8   5   4   -0.46    1.08
   8   5  -4   -0.11    0.85
  -7  -5   4   22.04    3.35
  -7   5   4   20.57    2.89
   7   5  -4   15.33    2.25
  -6  -5   4    1.24    1.14
   6  -5  -4    3.38    1.23
   6   5  -4    1.78    1.08
  -6   5   4    0.89    0.87
   5  -5  -4    9.50    1.62
  -5  -5   4    3.69    1.25
   5  -5  -4    4.76    0.80
  -5   5   4    7.00    1.41
   5   5  -4    8.79    1.66
   4  -5  -4   -0.55    0.58
   4  -5  -4    0.73    0.62
  -4  -5   4   -0.04    0.66
  -4   5   4   -0.07    0.49
   4   5  -4    0.29    0.71
   3  -5  -4   15.39    1.86
  -3  -5   4   16.54    1.80
   3  -5  -4   18.11    1.92
  -3  -5   4   16.77    2.05
   3   5  -4   16.31    2.15
   3   5  -4   18.58    1.41
  -3   5   4   17.74    1.67
   2  -5  -4  137.93    7.60
  -2  -5   4  137.61    7.95
  -2  -5   4  139.79    7.95
   2  -5  -4  134.38    8.16
  -2   5   4  136.89    7.54
   2   5  -4  138.09    7.88
   2   5  -4  147.35    8.30
   1  -5  -4   24.57    1.70
  -1  -5   4   29.06    2.29
   1  -5  -4   23.32    2.58
   1  -5  -4   24.41    2.55
  -1  -5   4   24.84    1.92
   1   5  -4   24.30    2.16
   1   5  -4   26.91    2.57
   0  -5  -4   21.02    2.37
   0  -5   4   18.95    1.85
   0  -5  -4   16.44    2.22
   0  -5   4   19.18    2.43
   0  -5   4   20.01    1.90
   0   5  -4   17.95    1.98
   1  -5   4   14.66    1.25
  -1  -5  -4   17.68    2.24
   1  -5   4   14.39    2.36
  -1  -5  -4   14.48    2.16
  -1   5  -4   15.73    2.19
  -1   5  -4   16.46    1.72
  -2  -5  -4    1.17    0.78
   2  -5   4    0.44    1.10
  -2  -5  -4    1.70    1.10
  -2   5  -4    0.68    0.94
   2   5   4    0.95    0.55
  -2   5  -4    0.55    0.51
  -3  -5  -4    1.22    0.93
   3  -5   4    1.71    1.44
  -3  -5  -4    3.58    1.32
  -3   5  -4    0.81    1.00
   3   5   4    3.22    0.80
  -3   5  -4    2.84    0.72
   4  -5   4    0.36    1.20
  -4  -5  -4    0.47    1.16
  -4  -5  -4    0.84    0.99
  -4   5  -4    0.03    0.45
   4   5   4    0.12    0.74
  -4   5  -4   -0.85    0.89
   4   5   4    1.12    0.60
  -5  -5  -4   26.26    3.34
  -5  -5  -4   25.62    3.54
  -5   5  -4   22.09    1.87
   5   5   4   23.60    1.85
  -5   5  -4   21.18    3.35
  -6  -5  -4   12.27    2.68
  -6  -5  -4    7.56    2.09
  -6  -5  -4    9.43    2.36
  -6   5  -4    7.52    2.31
  -7  -5  -4   11.45    2.83
  -7  -5  -4   10.51    2.63
  -7  -5  -4   12.29    3.44
  -7   5  -4   11.92    2.94
  -8  -5  -4   -1.12    1.50
  -8   5  -4    2.11    1.81
  -8   5  -4   -1.28    1.12
  -9  -6   4   -0.11    1.59
  -9   6   4    1.60    1.60
  -8  -6   4    2.67    1.72
   8   6  -4    6.06    1.45
  -8   6   4    2.53    1.44
  -7  -6   4   -0.94    1.03
   7   6  -4    0.22    0.97
  -7   6   4    2.49    1.22
  -6  -6   4    5.07    1.55
   6  -6  -4    5.29    1.63
   6   6  -4    3.08    1.20
  -6   6   4    2.91    1.20
   5  -6  -4   12.75    1.12
   5  -6  -4   14.85    2.18
  -5  -6   4   16.87    2.47
  -5   6   4   17.53    2.05
   5   6  -4   17.10    2.35
   4  -6  -4   26.17    2.71
  -4  -6   4   24.54    2.81
   4  -6  -4   27.54    2.11
   4   6  -4   28.49    2.96
   4   6  -4   25.04    1.59
  -4   6   4   25.82    2.04
   3  -6  -4    0.12    0.66
   3  -6  -4   -0.31    0.56
  -3  -6   4    0.80    0.70
  -3  -6   4    0.39    0.65
   3  -6  -4    0.15    0.50
   3   6  -4    2.11    0.87
  -3   6   4   -0.37    0.35
  -2  -6   4    6.49    1.18
   2  -6  -4    7.50    1.33
   2  -6  -4    7.42    0.87
  -2  -6   4    7.16    1.33
  -2   6   4    7.26    0.83
   2   6  -4    7.85    1.46
   1  -6  -4   83.94    5.31
   1  -6  -4   81.26    4.51
  -1  -6   4   82.54    4.86
  -1  -6   4   77.36    5.18
   1   6  -4   73.38    5.02
   0  -6   4   39.73    2.74
   0  -6  -4   40.90    3.27
   0  -6   4   37.92    3.27
   0  -6  -4   39.60    3.23
   0  -6   4   42.08    2.80
   0   6  -4   41.82    2.93
   1  -6   4   42.60    3.66
   1  -6   4   43.53    2.63
  -1  -6  -4   40.66    3.43
  -1  -6  -4   41.81    3.37
  -1   6  -4   39.27    2.86
  -2  -6  -4    5.24    1.40
   2  -6   4    6.13    1.84
  -2  -6  -4   10.12    1.95
  -2   6  -4    8.01    1.11
  -2   6  -4    4.18    1.34
   2   6   4    7.70    1.23
   3  -6   4   13.80    2.80
  -3  -6  -4   14.53    2.38
  -3  -6  -4   15.43    2.42
  -3   6  -4   13.92    2.39
   3   6   4   12.39    1.65
  -3   6  -4   17.26    1.62
  -4  -6  -4    0.71    1.09
   4  -6   4   -0.31    1.17
  -4  -6  -4    1.12    1.13
   4   6   4    0.36    0.60
  -4   6  -4    0.43    0.51
  -4   6  -4    0.10    0.96
   5  -6   4    0.27    1.55
  -5  -6  -4   -1.93    0.91
  -5  -6  -4   -0.69    1.20
  -5  -6  -4    0.12    1.01
   5   6   4   -0.11    0.57
  -5   6  -4   -0.11    0.94
  -5   6  -4   -0.25    0.49
  -6  -6  -4   19.41    3.39
  -6  -6  -4   16.87    3.13
  -6  -6  -4   26.30    3.69
  -6   6  -4   25.52    3.98
  -7  -6  -4   13.42    2.98
  -7  -6  -4    8.79    2.55
  -7  -6  -4    7.90    2.44
  -7   6  -4    8.03    2.45
  -8  -6  -4   14.24    3.30
  -8   6  -4   12.78    3.15
  -8   6  -4   10.12    2.72
  -9  -7   4   13.59    3.32
  -9   7   4   16.97    3.09
  -8  -7   4    5.81    2.17
  -8   7   4    9.38    2.09
   8   7  -4   12.37    2.00
   7  -7  -4    5.11    1.83
  -7  -7   4    3.81    1.77
   7   7  -4    5.59    1.53
  -7   7   4    5.13    1.54
  -6  -7   4    3.62    1.44
   6  -7  -4    5.36    1.64
   6   7  -4    4.75    1.48
  -6   7   4    4.04    1.27
   5  -7  -4    4.78    1.43
  -5  -7   4    7.55    1.66
   5   7  -4    4.47    1.36
  -5   7   4    7.83    1.36
   4  -7  -4  117.83    6.76
  -4  -7   4  116.77    7.29
   4  -7  -4  108.96    7.10
  -4   7   4  118.86    6.67
   4   7  -4  113.83    7.36
   3  -7  -4  182.88   10.71
   3  -7  -4  193.31   10.89
  -3  -7   4  190.79   10.82
  -3  -7   4  182.83   10.81
   3  -7  -4  186.71   10.30
  -3   7   4  197.93   10.24
   3   7  -4  185.10   11.06
  -2  -7   4   72.66    4.87
  -2  -7   4   74.61    4.70
   2  -7  -4   68.98    4.83
   2  -7  -4   74.15    4.21
  -2   7   4   77.23    4.16
   2   7  -4   74.68    4.99
  -1  -7   4    3.63    1.13
  -1  -7   4    2.30    0.73
   1  -7  -4    1.81    0.47
   1  -7  -4    2.64    0.97
   1   7  -4    3.03    0.95
   0  -7  -4   21.69    2.59
   0  -7   4   23.31    2.10
   0  -7  -4   14.34    2.22
   0  -7   4   18.77    2.58
   0   7  -4   20.74    2.17
   1  -7   4   20.16    2.92
  -1  -7  -4   21.94    2.78
   1  -7   4   23.39    1.66
  -1  -7  -4   25.24    2.89
  -1   7  -4   21.90    2.14
   2  -7   4    6.29    1.84
  -2  -7  -4    1.05    1.00
  -2  -7  -4    4.36    1.35
   2   7   4    6.12    1.15
  -2   7  -4    3.54    0.80
  -3  -7  -4    8.12    1.97
   3  -7   4    7.12    2.19
  -3  -7  -4   10.21    2.03
  -3   7  -4    5.93    1.69
  -3   7  -4   11.21    1.29
   3   7   4    8.65    1.40
  -4  -7  -4    6.55    1.92
  -4  -7  -4    3.47    1.48
   4  -7   4    6.81    2.44
  -4   7  -4    6.16    0.97
  -4   7  -4    5.21    1.84
   4   7   4    4.81    1.12
  -5  -7  -4    2.47    1.51
   5  -7   4    7.71    2.70
  -5  -7  -4    5.67    1.92
  -5  -7  -4    6.94    1.87
   5   7   4    7.00    1.27
  -5   7  -4    6.33    2.15
  -6  -7  -4   10.22    2.33
  -6  -7  -4   10.99    2.51
  -6  -7  -4    8.73    2.45
   6   7   4    6.13    1.12
  -6   7  -4   11.10    2.70
  -7  -7  -4   29.33    4.36
  -7  -7  -4   33.97    4.77
  -7  -7  -4   29.54    4.15
  -7   7  -4   29.76    4.50
  -8  -7  -4    1.34    1.66
  -8   7  -4    0.58    1.63
  -8   7  -4    0.63    1.79
  -9  -8   4   11.30    2.97
  -9   8   4   15.80    2.77
  -8  -8   4    2.46    1.59
  -8   8   4    1.07    1.31
   8   8  -4    2.92    1.30
   7  -8  -4    7.68    2.22
  -7  -8   4    8.67    2.23
  -7   8   4    8.00    1.75
   7   8  -4    4.87    1.61
   6  -8  -4   12.37    2.29
  -6  -8   4    3.90    1.45
   6   8  -4    8.35    1.79
  -6   8   4    4.42    1.31
   5  -8  -4    0.83    0.97
  -5  -8   4    1.34    1.05
  -5   8   4   -0.42    0.56
   5   8  -4    0.17    0.75
   4  -8  -4    2.76    0.84
  -4  -8   4    3.27    1.16
   4  -8  -4    4.12    1.21
  -4   8   4    4.48    0.86
   4   8  -4    5.09    1.31
  -3  -8   4    2.68    1.07
   3  -8  -4    1.68    0.94
   3  -8  -4    1.29    0.81
   3  -8  -4    2.01    0.60
  -3  -8   4    2.45    0.98
   3   8  -4    2.09    0.99
  -3   8   4    3.41    0.61
  -2  -8   4   35.21    2.90
  -2  -8   4   34.47    2.62
   2  -8  -4   33.20    2.09
   2  -8  -4   32.35    3.24
   2   8  -4   35.26    2.89
   1  -8  -4   23.00    2.68
  -1  -8   4   25.95    2.01
  -1  -8   4   24.16    2.85
   1  -8  -4   24.83    1.61
   1   8  -4   23.85    2.55
   0  -8  -4   53.30    4.17
   0  -8  -4   59.39    4.22
   0  -8   4   51.70    3.50
   0  -8   4   55.46    4.30
   0   8  -4   56.15    3.79
   1  -8   4  200.19   12.69
  -1  -8  -4  198.77   12.42
   1  -8   4  222.44   11.41
  -1  -8  -4  211.78   12.46
  -1   8  -4  213.52   11.77
  -2  -8  -4   22.06    2.99
   2  -8   4   21.78    3.36
  -2  -8  -4   28.56    3.30
   2   8   4   26.21    2.56
  -2   8  -4   20.26    2.07
   3  -8   4  102.65    7.68
  -3  -8  -4  111.57    7.20
  -3  -8  -4   97.05    6.97
   3   8   4  105.37    6.36
  -3   8  -4   98.38    5.89
  -4  -8  -4   11.44    2.17
   4  -8   4    7.38    2.34
  -4  -8  -4    6.92    1.93
  -4  -8  -4    3.41    1.62
   4   8   4    6.81    1.35
  -4   8  -4    8.75    1.16
  -4   8  -4   10.88    2.31
   5  -8   4   11.34    3.29
  -5  -8  -4    9.92    2.34
  -5  -8  -4    5.80    1.91
  -5  -8  -4   10.37    2.31
  -5   8  -4    6.19    2.07
   5   8   4    8.61    1.47
  -6  -8  -4    3.60    1.95
   6  -8   4    6.16    2.74
  -6  -8  -4    5.02    2.06
  -6  -8  -4    7.59    2.15
  -6   8  -4    5.21    2.17
   6   8   4    6.27    1.22
  -7  -8  -4    1.52    1.60
  -7  -8  -4   -0.22    1.30
  -7  -8  -4   -0.49    1.43
  -7   8  -4    0.58    1.71
  -8  -8  -4   -0.94    1.57
  -8   8  -4    0.99    1.86
  -8   8  -4    1.18    1.49
  -9  -9   4   -0.99    1.16
  -9   9   4    1.45    1.32
   8  -9  -4    4.44    2.00
  -8  -9   4    0.78    1.27
   8   9  -4   -0.16    1.14
  -8   9   4    4.11    1.54
  -7  -9   4    0.60    1.31
   7  -9  -4    4.20    1.92
  -7   9   4    5.26    1.49
   7   9  -4    2.25    1.35
  -6  -9   4    1.95    1.27
   6  -9  -4    1.66    1.24
   6   9  -4    3.74    1.47
  -6   9   4    1.53    0.96
  -5  -9   4   14.92    2.47
   5  -9  -4   15.97    2.63
  -5   9   4   23.08    2.21
   5   9  -4   19.87    2.79
   5   9  -4   17.63    1.32
   4  -9  -4   -0.04    0.52
  -4  -9   4    0.60    0.81
   4  -9  -4   -0.26    0.74
   4   9  -4   -0.13    0.65
  -4   9   4    0.07    0.44
   3  -9  -4    0.78    0.47
   3  -9  -4   -0.47    0.78
   3  -9  -4    0.50    0.69
  -3  -9   4    1.96    0.92
  -3  -9   4   -1.14    0.65
  -3   9   4    0.91    0.36
   3   9  -4    1.08    0.87
   2  -9  -4   29.77    3.03
   2  -9  -4   27.08    1.71
  -2  -9   4   34.27    3.42
  -2  -9   4   24.72    2.59
   2   9  -4   27.10    2.96
   1  -9  -4    0.82    0.36
   1  -9  -4    0.00    0.80
  -1  -9   4    0.92    0.62
  -1  -9   4   -0.83    0.63
   1   9  -4    0.04    0.62
   0  -9  -4   26.38    3.01
   0  -9   4   20.60    1.81
   0  -9   4   24.36    3.09
   0   9  -4   23.41    2.43
  -1  -9  -4   17.21    2.58
   1  -9   4   20.01    3.04
   1  -9   4   15.72    1.39
  -1  -9  -4   25.35    3.08
  -1   9  -4   21.46    2.11
  -2  -9  -4   11.14    2.22
   2  -9   4   18.38    3.05
  -2  -9  -4   14.64    2.42
   2   9   4   11.76    1.73
  -2   9  -4   16.46    1.73
   3  -9   4    5.75    1.98
  -3  -9  -4    5.61    1.72
  -3  -9  -4    6.77    1.78
   3   9   4    7.18    1.37
  -3   9  -4    4.67    0.96
  -4  -9  -4    2.56    1.34
  -4  -9  -4    5.29    1.76
  -4  -9  -4    4.73    1.63
   4  -9   4    2.68    1.94
  -4   9  -4    4.91    0.90
   4   9   4    2.13    0.92
  -5  -9  -4    5.49    1.79
  -5  -9  -4    5.29    2.04
  -5  -9  -4    5.54    1.91
   5  -9   4    4.26    2.31
   5   9   4    4.02    1.15
  -5   9  -4    1.71    1.39
  -6  -9  -4    2.68    1.82
  -6  -9  -4    1.37    1.76
   6  -9   4    6.11    2.70
  -6  -9  -4    2.26    1.85
  -6   9  -4    2.94    1.80
   6   9   4    5.78    1.34
  -7  -9  -4   15.16    3.18
  -7  -9  -4   12.66    2.93
  -7  -9  -4   18.14    3.50
  -7   9  -4   20.42    3.80
  -8  -9  -4    2.19    1.85
  -8   9  -4    1.04    1.94
  -8   9  -4    0.79    1.48
  -9 -10   4    1.91    1.67
  -9  10   4   -0.66    1.21
  -8 -10   4    2.85    1.56
   8 -10  -4    1.70    1.67
   8  10  -4    1.51    1.31
  -8  10   4    1.82    1.23
   7 -10  -4    3.89    2.03
  -7 -10   4    4.46    1.75
   7  10  -4    9.05    2.04
  -7  10   4    6.16    1.55
   6 -10  -4   13.77    2.65
  -6 -10   4    6.77    1.91
  -6  10   4   11.35    1.78
   6  10  -4    5.75    1.70
  -5 -10   4  114.41    7.65
   5 -10  -4  124.66    7.84
   5  10  -4  104.32    7.53
   5  10  -4  116.28    6.53
  -5  10   4  115.11    6.74
  -4 -10   4    6.57    1.50
   4 -10  -4    2.93    1.34
   4 -10  -4    3.93    0.95
   4  10  -4    6.56    1.67
  -4  10   4    5.33    0.83
   3 -10  -4    5.05    1.21
  -3 -10   4    4.96    1.30
  -3 -10   4    5.64    1.55
   3 -10  -4    6.35    1.60
  -3  10   4    6.72    0.71
   3  10  -4    4.45    1.29
  -2 -10   4    0.53    0.64
   2 -10  -4    0.70    0.74
   2 -10  -4    1.44    0.33
  -2 -10   4    1.58    1.07
   2  10  -4    2.32    1.02
   1 -10  -4    8.51    0.80
  -1 -10   4    4.41    1.50
  -1 -10   4    5.61    1.10
   1 -10  -4    4.81    1.34
   1  10  -4    6.61    1.41
   0 -10   4   15.21    2.62
   0 -10  -4   11.30    2.07
   0 -10   4   17.20    1.80
   0  10  -4   17.47    2.06
  -1 -10  -4   12.69    2.18
   1 -10   4    4.89    1.82
   1 -10   4   15.01    1.37
  -1  10  -4   14.44    1.74
   2 -10   4   -0.19    1.11
  -2 -10  -4   -0.47    0.85
  -2 -10  -4    0.25    1.09
  -2  10  -4    0.48    0.57
   2  10   4    0.38    0.58
   3 -10   4    0.94    1.39
  -3 -10  -4    0.67    0.99
  -3 -10  -4    0.26    0.81
  -3 -10  -4    3.18    1.55
   3  10   4    0.14    0.58
  -3  10  -4   -0.65    0.47
  -4 -10  -4    0.23    1.24
   4 -10   4    0.34    1.32
  -4 -10  -4    1.46    1.11
  -4 -10  -4    0.71    1.28
  -4  10  -4    2.07    0.71
   4  10   4    2.85    1.03
  -5 -10  -4   16.94    3.30
  -5 -10  -4   21.73    3.60
   5 -10   4   15.25    3.68
  -5 -10  -4   18.00    2.98
  -5  10  -4   13.48    2.95
   5  10   4   15.13    2.17
  -6 -10  -4    6.97    2.14
   6 -10   4    2.50    2.21
  -6 -10  -4    5.55    2.28
  -6 -10  -4    7.87    2.48
   6  10   4    6.95    1.49
  -6  10  -4   -0.30    1.46
  -7 -10  -4   -1.00    1.46
  -7 -10  -4    2.29    1.95
  -7 -10  -4    0.86    1.99
  -7  10  -4    1.26    1.74
  -8 -10  -4   -1.53    1.37
  -8  10  -4   -0.60    1.74
  -8  10  -4   -0.39    1.40
  -9 -11   4    2.46    2.07
  -8 -11   4    2.61    1.85
   8 -11  -4    4.43    2.18
  -8  11   4    3.04    1.43
   8  11  -4    2.44    1.51
  -7 -11   4    6.01    2.06
   7 -11  -4   12.17    2.85
   7  11  -4    5.40    1.67
  -7  11   4    7.86    1.70
   6 -11  -4    4.63    1.83
  -6 -11   4    1.34    1.34
  -6  11   4    1.49    0.87
   6  11  -4    1.00    1.24
   5 -11  -4   45.74    4.05
  -5 -11   4   40.30    4.32
   5  11  -4   43.44    2.95
   5  11  -4   49.00    4.02
  -5  11   4   39.78    2.89
   4 -11  -4   -0.25    0.64
  -4 -11   4   -0.22    0.72
   4 -11  -4    0.13    1.00
  -4  11   4    0.95    0.47
   4  11  -4    1.55    1.05
   3 -11  -4   15.40    2.47
  -3 -11   4   13.39    2.32
   3 -11  -4   11.82    1.80
  -3 -11   4   13.76    1.95
  -3  11   4   11.95    0.81
   3  11  -4   10.10    1.92
  -2 -11   4    0.97    0.76
   2 -11  -4    1.29    0.86
  -2 -11   4    2.00    1.20
   2  11  -4    2.33    1.04
  -1 -11   4    8.13    1.89
   1 -11  -4    8.86    0.83
   1 -11  -4    9.36    1.87
  -1 -11   4    8.40    1.31
   1  11  -4   10.38    1.75
   0 -11  -4   49.30    4.36
   0 -11   4   62.93    4.93
   0 -11   4   59.45    3.84
   0  11  -4   62.63    4.18
  -1 -11  -4   69.79    5.29
   1 -11   4   69.52    4.10
   1 -11   4   62.10    5.39
  -1  11  -4   70.21    4.53
   2 -11   4   -0.76    0.93
  -2 -11  -4    0.14    0.81
  -2 -11  -4   -0.90    0.65
  -2  11  -4   -0.22    0.55
   2  11   4   -0.13    0.49
  -3 -11  -4    7.27    1.68
  -3 -11  -4    3.45    1.51
  -3 -11  -4    5.38    1.74
   3 -11   4    6.75    2.24
   3  11   4    4.23    1.22
  -3  11  -4    5.19    1.03
  -4 -11  -4    3.54    1.83
  -4 -11  -4    0.76    1.49
  -4 -11  -4    1.05    1.17
   4 -11   4    0.19    1.45
   4  11   4    0.39    0.84
  -4  11  -4   -0.61    0.50
  -5 -11  -4   63.92    6.57
  -5 -11  -4   67.99    5.59
   5 -11   4   68.36    7.81
  -5 -11  -4   62.85    6.64
   5  11   4   69.71    4.91
  -5  11  -4   74.30    5.99
  -6 -11  -4    6.93    2.38
   6 -11   4    4.63    2.59
  -6 -11  -4    2.97    2.30
  -6 -11  -4    2.37    1.67
   6  11   4   -0.08    0.92
  -6  11  -4    0.18    1.42
  -7 -11  -4    1.11    2.06
  -7 -11  -4    0.35    1.93
   7 -11   4    1.95    2.05
  -7 -11  -4    0.09    1.62
  -7  11  -4    1.04    1.66
  -9 -12   4    1.21    1.73
   9  12  -4   -1.26    1.48
  -8 -12   4   -1.17    1.32
   8 -12  -4   -0.62    1.67
  -8  12   4   -1.42    1.43
   8  12  -4   -0.60    1.14
   7 -12  -4    0.76    1.47
  -7 -12   4    3.62    1.71
  -7  12   4    0.93    1.03
   7  12  -4    0.62    1.29
   6 -12  -4    0.39    1.32
  -6 -12   4   -0.30    1.06
  -6  12   4   -0.28    0.61
   6  12  -4    0.22    1.01
   5 -12  -4   12.39    2.58
  -5 -12   4    7.74    1.91
  -5  12   4   15.15    1.54
   5  12  -4    9.13    2.11
   4 -12  -4    4.47    1.65
  -4 -12   4    3.68    1.35
  -4  12   4    3.87    0.65
   4  12  -4    6.46    1.73
  -3 -12   4    1.87    1.00
  -3 -12   4    1.10    1.12
   3 -12  -4    0.94    0.77
   3 -12  -4    0.89    1.02
   3  12  -4    1.53    0.93
  -2 -12   4    0.94    1.01
   2 -12  -4    2.81    1.11
  -2 -12   4    0.78    0.73
   2  12  -4    1.21    0.96
  -1 -12   4    7.76    2.04
  -1 -12   4    5.00    1.12
   1 -12  -4    7.72    0.81
   1 -12  -4    7.37    0.71
   1 -12  -4    4.02    1.34
   1  12  -4    4.78    1.33
   0 -12  -4   36.71    2.50
   0 -12   4   38.03    2.70
   0 -12   4   32.86    4.24
   0  12  -4   32.78    3.30
  -1 -12  -4   19.14    2.07
  -1 -12  -4   15.49    2.50
   1 -12   4   12.94    2.67
  -1  12  -4   11.21    1.76
   1  12   4   15.95    2.05
   2 -12   4    0.07    1.19
  -2 -12  -4    0.44    1.09
  -2 -12  -4    0.64    0.86
  -2  12  -4    1.45    0.70
   2  12   4    0.79    0.66
  -3 -12  -4    4.60    1.39
  -3 -12  -4    4.03    1.59
   3 -12   4    2.00    1.57
  -3  12  -4    1.43    0.73
   3  12   4    2.69    1.02
  -4 -12  -4   11.92    2.38
  -4 -12  -4   15.00    3.05
  -4 -12  -4   12.84    2.77
   4 -12   4   16.35    3.57
  -4  12  -4   13.48    1.64
   4  12   4   15.85    2.28
  -5 -12  -4    5.19    2.34
  -5 -12  -4    5.15    2.23
  -5 -12  -4    8.39    2.24
   5 -12   4    2.99    2.42
   5  12   4    5.40    1.44
   6 -12   4    0.93    1.94
  -6 -12  -4   -2.67    1.57
  -6 -12  -4    1.56    1.80
  -6 -12  -4   -1.26    1.11
   6  12   4    0.80    1.05
  -6  12  -4   -0.58    1.37
  -7 -12  -4    8.25    2.53
   7 -12   4    7.42    3.16
  -7  12  -4    6.38    2.43
  -9 -13   4   -0.17    1.49
   9  13  -4   -0.81    1.17
   8 -13  -4    1.47    2.02
  -8 -13   4    3.13    1.96
   8  13  -4    1.74    1.47
  -7 -13   4    3.08    2.00
   7 -13  -4   11.05    2.75
   7  13  -4    5.39    1.90
  -7  13   4    7.57    2.28
   6 -13  -4   11.09    2.65
  -6 -13   4    8.29    2.17
  -6  13   4   13.83    1.74
   6  13  -4    6.16    1.89
  -5 -13   4   54.45    4.58
   5 -13  -4   60.57    5.09
  -5  13   4   56.42    3.45
   5  13  -4   48.36    5.21
  -4 -13   4   29.13    3.22
   4 -13  -4   28.51    3.75
   4  13  -4   27.22    3.38
  -4  13   4   24.81    1.55
  -3 -13   4    0.78    0.86
   3 -13  -4    1.16    0.98
   3 -13  -4    1.37    1.14
   3  13  -4    1.98    1.13
  -2 -13   4    7.17    1.42
   2 -13  -4    7.34    1.77
  -2 -13   4    8.86    2.17
   2  13  -4    9.45    1.89
  -1 -13   4    4.02    1.01
   1 -13  -4    3.46    1.27
   1 -13  -4    3.79    0.48
  -1 -13   4    2.58    1.40
   1 -13  -4    3.66    0.53
   1  13  -4    4.27    1.23
   0 -13   4   20.99    3.35
   0 -13  -4   24.20    3.17
   0 -13  -4   25.50    1.93
   0 -13   4   24.80    2.39
   0  13  -4   22.37    2.68
  -1 -13  -4    4.46    1.13
   1 -13   4    6.11    1.96
  -1 -13  -4    2.92    1.51
   1  13   4    5.47    1.36
  -1  13  -4    6.08    1.26
  -2 -13  -4    8.26    1.74
   2 -13   4   10.64    2.75
  -2 -13  -4   12.50    2.58
   2  13   4    9.84    1.75
  -2  13  -4   10.75    1.59
   3 -13   4    0.43    1.28
  -3 -13  -4   -0.38    0.95
  -3 -13  -4    0.32    1.21
  -3  13  -4    1.13    0.65
   3  13   4   -0.46    0.65
   4 -13   4   17.18    3.67
  -4 -13  -4   16.39    3.29
  -4 -13  -4   26.32    3.49
   4  13   4   16.13    2.49
  -4  13  -4   14.45    1.82
  -5 -13  -4    0.69    1.59
  -5 -13  -4   -0.55    1.30
   5 -13   4    3.00    2.20
   5  13   4    0.49    0.97
  -6 -13  -4   -1.18    1.13
   6 -13   4    0.85    2.28
  -6 -13  -4    0.84    1.83
   6  13   4   -0.34    0.93
  -6  13  -4   -0.05    1.69
   7 -13   4   -1.73    1.63
  -7 -13  -4   -0.39    1.67
  -7  13  -4   -0.29    1.64
  -8 -14   4    0.78    1.72
   8 -14  -4   -0.30    1.85
   8  14  -4    1.11    1.31
  -7 -14   4   12.02    2.76
   7 -14  -4   10.02    2.91
   7  14  -4    9.37    2.27
   6 -14  -4   12.71    2.90
  -6 -14   4   11.69    2.53
   6  14  -4   16.27    2.80
   5 -14  -4    2.75    1.71
  -5 -14   4    2.70    1.36
   5  14  -4    3.43    1.48
  -5  14   4    4.56    0.80
  -4 -14   4    0.95    1.18
   4 -14  -4    1.88    1.48
   4  14  -4    1.72    1.14
  -3 -14   4    3.86    1.61
   3 -14  -4    6.70    2.08
   3 -14  -4    2.91    1.15
  -3 -14   4    6.38    1.53
   3  14  -4    4.26    1.35
   2 -14  -4    0.41    0.73
  -2 -14   4    1.09    1.34
  -2 -14   4   -0.65    0.66
   2  14  -4    0.36    0.75
  -1 -14   4   43.51    5.13
   1 -14  -4   45.95    2.66
   1 -14  -4   47.85    2.61
  -1 -14   4   50.63    3.43
   1 -14  -4   46.14    4.63
   1  14  -4   47.54    3.81
   0 -14  -4   16.49    1.69
   0 -14   4   13.66    2.85
   0 -14  -4   12.30    2.36
   0 -14   4   14.98    1.78
   0  14  -4   19.14    2.38
  -1 -14  -4   87.35    6.65
  -1 -14  -4   90.34    5.54
   1 -14   4   86.01    6.95
  -1  14  -4   89.07    5.73
   1  14   4   85.35    5.86
   2 -14   4   25.08    4.04
  -2 -14  -4   22.43    2.71
  -2 -14  -4   13.49    2.84
  -2  14  -4   25.38    2.60
   2  14   4   22.68    2.82
   3 -14   4    1.53    1.62
  -3 -14  -4   -0.57    1.33
  -3 -14  -4    0.25    1.09
  -3  14  -4    2.60    0.90
   3  14   4    0.70    0.83
  -4 -14  -4   -0.63    1.28
   4 -14   4   -0.12    1.45
  -4 -14  -4    0.42    1.28
   4  14   4    1.08    1.06
  -5 -14  -4    3.24    1.90
  -5 -14  -4    1.32    1.79
   5 -14   4    3.24    2.41
   5  14   4    4.39    1.63
  -6 -14  -4    1.40    1.92
   6 -14   4    0.76    1.82
  -6 -14  -4   -1.68    1.31
  -6  14  -4    0.09    1.54
   6  14   4    0.63    1.07
   7 -14   4    1.24    2.82
  -7 -14  -4    1.58    1.77
  -7  14  -4    1.87    1.83
   7  14   4    1.87    1.49
   8 -15  -4    0.75    2.07
  -8 -15   4    1.66    1.83
   8  15  -4    3.29    1.62
  -7 -15   4   25.93    4.03
   7 -15  -4   34.32    5.02
   7  15  -4   27.81    3.98
   6 -15  -4    1.82    1.80
  -6 -15   4   -0.29    1.05
   6  15  -4   -1.03    1.01
   5 -15  -4    8.38    2.50
  -5 -15   4    9.15    2.05
   5  15  -4   12.34    2.46
   4 -15  -4    5.49    1.92
  -4 -15   4    0.85    1.05
   4  15  -4    1.99    1.23
  -3 -15   4    1.00    0.97
  -3 -15   4    1.17    1.32
   3 -15  -4    0.85    1.26
   3  15  -4    0.88    0.97
  -2 -15   4    0.33    0.74
   2 -15  -4   -0.56    0.74
  -2 -15   4    0.15    1.13
   2  15  -4    1.33    1.01
  -1 -15   4    8.52    1.48
  -1 -15   4    9.20    2.28
   1 -15  -4    7.09    1.92
   1  15  -4   11.60    1.96
   0 -15   4    8.56    1.40
   0 -15   4    5.78    2.09
   0 -15  -4    4.20    1.61
   0 -15  -4    7.07    1.09
   0  15  -4    7.36    1.62
   1 -15   4    7.71    2.38
  -1 -15  -4   14.04    1.83
  -1 -15  -4   12.27    2.58
  -1  15  -4   10.93    1.85
   1  15   4   12.27    2.04
  -2 -15  -4   12.25    1.99
   2 -15   4   12.14    3.00
  -2 -15  -4    6.68    2.08
   2  15   4    7.68    1.72
  -2  15  -4   10.57    1.73
   3 -15   4    0.20    1.53
  -3 -15  -4    0.34    1.59
  -3 -15  -4    1.22    1.13
  -3  15  -4    0.42    0.72
   3  15   4    1.00    1.14
  -4 -15  -4    3.33    1.96
   4 -15   4    1.13    1.77
  -4 -15  -4    3.59    1.57
   4  15   4    3.77    1.51
  -5 -15  -4    3.19    2.11
  -5 -15  -4    0.28    1.46
   5 -15   4    1.34    1.84
   5  15   4    3.68    1.49
   6 -15   4   -2.55    1.52
  -6 -15  -4   -0.46    1.65
   6  15   4   -0.46    1.07
   7 -15   4    0.47    2.35
  -7 -15  -4    0.74    1.89
   7  15   4   -0.40    1.23
  -7  15  -4   -1.35    1.69
  -8 -16   4    0.94    1.68
   8 -16  -4    1.39    2.19
   8  16  -4   -0.01    1.33
   7 -16  -4   12.92    3.40
  -7 -16   4    5.35    2.09
   7  16  -4    9.90    2.53
  -6 -16   4    1.26    1.38
   6 -16  -4    1.00    1.77
   6  16  -4    0.09    1.00
   5 -16  -4    0.46    1.35
  -5 -16   4    1.69    1.23
   5  16  -4    1.63    1.38
  -4 -16   4    0.33    1.01
   4 -16  -4    1.71    1.66
   4  16  -4    0.60    1.16
  -3 -16   4    7.42    1.65
   3 -16  -4    8.83    2.33
  -3 -16   4    8.52    2.52
   3  16  -4    6.91    1.85
  -2 -16   4   24.83    2.61
  -2 -16   4   17.11    3.28
   2 -16  -4   19.44    2.92
   2  16  -4   24.08    3.18
   1 -16  -4    4.84    1.67
  -1 -16   4    6.53    2.15
  -1 -16   4    4.24    1.13
   1  16  -4    5.29    1.54
   0 -16  -4    6.49    1.06
   0 -16   4    4.89    1.91
   0 -16  -4    5.60    1.79
   0 -16   4    6.52    1.26
   0  16   4    5.48    1.35
   0  16  -4    4.45    1.35
   1 -16   4   20.20    3.88
  -1 -16  -4   17.07    3.09
  -1 -16  -4   27.71    2.59
  -1  16  -4   18.87    2.52
   1  16   4   23.81    2.89
  -2 -16  -4   44.35    3.50
   2 -16   4   48.72    6.02
  -2 -16  -4   34.83    4.74
   2  16   4   42.23    4.30
  -2  16  -4   40.62    3.36
  -3 -16  -4    0.87    1.13
  -3 -16  -4   -0.68    1.18
   3 -16   4   -1.55    1.40
   3  16   4    0.83    0.88
  -3  16  -4   -0.91    0.65
  -4 -16  -4   12.10    2.42
  -4 -16  -4    6.90    2.46
   4 -16   4    5.80    2.64
   4  16   4    8.39    2.03
  -5 -16  -4    9.51    2.55
  -5 -16  -4    4.09    2.31
   5 -16   4    6.21    2.84
   5  16   4    7.54    1.97
  -6 -16  -4    5.17    2.16
   6 -16   4    5.33    3.07
   6  16   4    6.74    1.84
  -7 -16  -4    2.12    1.86
   7  16   4    4.97    1.82
   8 -17  -4    1.11    2.24
  -8 -17   4    2.04    1.98
   8  17  -4    1.80    1.71
  -7 -17   4    0.65    1.44
   7 -17  -4    0.00    2.02
   7  17  -4    0.53    1.40
   6 -17  -4    1.41    1.99
  -6 -17   4    0.34    1.19
   6  17  -4    0.57    1.13
   5 -17  -4    3.89    2.09
  -5 -17   4    1.17    1.32
   5  17  -4    0.49    1.11
   4 -17  -4    6.33    2.49
  -4 -17   4   13.14    2.35
   4  17  -4    9.60    2.40
   3 -17  -4    1.05    1.58
  -3 -17   4    1.12    1.03
  -3 -17   4    1.18    1.69
   3  17  -4    1.45    1.27
  -2 -17   4    3.25    1.11
  -2 -17   4    3.30    2.01
   2 -17  -4    1.61    1.48
   2  17  -4    3.12    1.30
  -1 -17   4    2.75    1.76
  -1 -17   4    1.52    0.94
   1 -17  -4    1.88    1.39
   1  17  -4    2.08    1.12
   0 -17  -4   13.26    2.76
   0 -17   4   15.41    3.39
   0 -17  -4   23.61    1.78
   0 -17   4   22.28    2.40
   0  17   4   26.49    3.14
   0  17  -4   21.64    2.89
   1 -17   4   27.86    4.63
  -1 -17  -4   28.52    4.01
  -1 -17  -4   31.15    2.54
   1  17   4   26.50    3.25
  -1  17  -4   29.19    3.26
   2 -17   4   15.08    3.46
  -2 -17  -4   17.51    2.36
  -2 -17  -4   11.01    2.92
  -2  17  -4   13.46    2.18
   2  17   4   12.07    2.27
  -3 -17  -4    3.21    1.34
   3 -17   4    0.85    1.87
  -3 -17  -4    0.27    1.50
  -3  17  -4   -0.34    0.79
   3  17   4    0.61    1.05
   4 -17   4    4.43    2.50
  -4 -17  -4    6.74    2.52
  -4 -17  -4    7.86    2.11
   4  17   4    7.71    1.87
   5 -17   4    9.35    3.20
  -5 -17  -4   10.92    2.62
   5  17   4    7.22    2.13
   6 -17   4    3.49    2.72
  -6 -17  -4    1.45    1.71
   6  17   4    1.37    1.42
   8  18  -4    1.12    1.48
  -7 -18   4    1.60    1.60
   7 -18  -4    1.06    2.34
   7  18  -4    1.74    1.67
  -6 -18   4   -1.01    1.29
   6 -18  -4   -0.87    1.68
   6  18  -4    0.30    1.23
   5 -18  -4   -1.61    1.17
  -5 -18   4    0.08    1.22
   5  18  -4   -0.91    0.93
  -4 -18   4   -1.17    0.93
  -4 -18   4    0.62    1.81
   4 -18  -4    0.71    1.63
   4  18  -4    0.14    1.03
  -3 -18   4   -0.89    0.92
  -3 -18   4   -2.30    1.04
   3 -18  -4    0.74    1.43
   3  18  -4   -0.47    0.86
  -2 -18   4    9.21    1.75
  -2 -18   4    7.40    2.43
   2 -18  -4    9.79    2.59
   2  18  -4   10.80    2.25
   1 -18  -4    3.95    1.63
  -1 -18   4    3.47    1.10
  -1 -18   4    0.25    1.47
   1  18  -4    3.54    1.45
   0 -18   4    2.20    1.01
   0 -18  -4    2.06    0.78
   0 -18  -4    1.82    1.35
   0 -18   4    4.70    2.19
   0  18   4   -0.75    0.60
   0  18  -4    1.03    0.98
  -1 -18  -4   85.85    5.31
   1 -18   4   84.46    7.32
  -1 -18  -4   77.16    6.71
  -1  18  -4   85.97    5.82
   1  18   4   73.66    5.81
  -2 -18  -4    2.65    1.80
   2 -18   4    1.54    1.67
  -2 -18  -4    4.55    1.49
   2  18   4    1.84    1.22
  -2  18  -4    4.21    1.36
  -3 -18  -4   -0.28    1.16
   3 -18   4   -1.98    1.26
  -3 -18  -4    2.11    1.78
  -3  18  -4    1.86    1.03
   3  18   4    0.44    1.01
   4 -18   4    2.32    2.12
  -4 -18  -4    3.79    2.15
  -4 -18  -4    4.73    1.82
   4  18   4    2.10    1.40
  -5 -18  -4    0.49    1.41
   5 -18   4    4.64    2.66
   5  18   4    1.56    1.36
  -6 -18  -4    2.26    1.86
   6 -18   4    0.47    2.24
   6  18   4    2.12    1.65
   7 -19  -4    5.82    3.02
  -7 -19   4    9.19    2.72
   7  19  -4    6.19    2.32
  -6 -19   4    0.78    1.42
   6 -19  -4    6.78    2.47
   6  19  -4    0.77    1.39
  -5 -19   4    2.02    1.56
   5 -19  -4    4.78    2.38
   5  19  -4    3.36    1.80
  -4 -19   4    5.91    1.74
   4 -19  -4    3.48    2.16
  -4 -19   4    2.98    2.16
   4  19  -4    6.68    1.87
  -3 -19   4   -0.21    1.60
   3 -19  -4    3.13    2.09
  -3 -19   4    0.83    1.13
   3  19  -4    0.80    1.32
  -2 -19   4    0.95    1.59
  -2 -19   4    3.84    1.38
   2 -19  -4    1.26    1.65
   2  19  -4    4.77    1.66
  -1 -19   4   11.94    1.85
  -1 -19   4    9.97    2.92
   1  19  -4    9.26    2.02
   0 -19   4    5.67    1.28
   0 -19   4    3.44    1.84
   0 -19  -4    5.33    1.01
   0  19   4    2.69    1.21
   0  19  -4    4.90    1.54
  -1 -19  -4    2.23    1.88
   1 -19   4    2.34    2.00
  -1 -19  -4    1.17    0.97
   1  19   4   -0.78    0.71
  -1  19  -4    1.16    1.02
  -2 -19  -4   11.75    3.01
   2 -19   4   13.36    3.55
  -2 -19  -4   15.82    2.32
  -2  19  -4   10.47    2.10
   2  19   4    9.69    2.16
   3 -19   4    1.69    1.90
  -3 -19  -4    4.78    1.77
  -3 -19  -4    0.89    1.61
   3  19   4    3.51    1.49
  -3  19  -4    3.67    1.27
  -4 -19  -4    0.20    1.37
   4 -19   4    3.80    2.56
   4  19   4    2.34    1.43
  -5 -19  -4    3.59    2.04
   5 -19   4    2.13    2.10
   5  19   4    1.58    1.45
  -6 -19  -4   -0.22    1.60
   6 -19   4    3.31    2.78
   6  19   4    1.14    1.43
  -7 -20   4   -1.28    1.25
   7 -20  -4   -4.37    1.88
   7  20  -4   -2.10    1.33
   6 -20  -4    3.36    2.38
  -6 -20   4    4.26    1.98
   6  20  -4    6.14    2.31
   5 -20  -4    0.15    1.68
  -5 -20   4   -1.14    1.10
   5  20  -4   -0.60    0.88
  -4 -20   4    4.81    1.73
  -4 -20   4    6.26    2.64
   4 -20  -4    3.92    2.27
   4  20  -4    5.31    1.97
  -3 -20   4    5.44    2.70
  -3 -20   4    6.04    1.82
   3 -20  -4    6.57    2.37
   3  20  -4    6.99    2.05
   2 -20  -4    7.08    2.44
  -2 -20   4    6.31    1.59
  -2 -20   4    7.76    2.63
   2  20  -4    5.82    1.86
  -1 -20   4    5.40    1.38
  -1 -20   4    1.40    2.11
   1  20  -4    4.25    1.51
  -1  20   4    5.77    1.68
   0 -20   4    1.63    1.96
   0 -20   4   -1.02    0.77
   0  20   4    0.50    0.92
   0  20  -4   -0.77    0.89
   1 -20   4    0.70    1.91
  -1 -20  -4    0.94    0.90
  -1  20  -4    0.53    1.00
   1  20   4   -0.22    0.81
  -2 -20  -4    5.38    1.55
   2 -20   4   -0.53    1.64
   2  20   4    2.67    1.43
  -2  20  -4    3.75    1.46
  -3 -20  -4   10.34    2.29
   3 -20   4   13.89    3.81
   3  20   4    8.13    2.15
  -3  20  -4   17.06    2.56
   4 -20   4    0.88    2.24
  -4 -20  -4   -0.94    1.41
   4  20   4   -0.26    1.02
   5 -20   4    3.23    2.62
  -5 -20  -4    2.40    1.92
   5  20   4    1.52    1.31
   7 -21  -4    2.09    2.47
  -7 -21   4    2.30    1.79
   7  21  -4    0.38    1.61
   6 -21  -4    1.96    2.18
  -6 -21   4   -1.24    1.49
   6  21  -4   -1.06    1.22
  -5 -21   4   14.33    2.77
   5 -21  -4    8.40    3.01
  -5 -21   4   15.26    3.80
   5  21  -4   14.19    3.03
  -4 -21   4    0.82    1.79
   4 -21  -4    9.76    2.87
  -4 -21   4    1.30    1.37
   4  21  -4    4.41    1.91
  -3 -21   4   -0.28    1.16
  -3 -21   4   -0.12    2.11
   3 -21  -4   -1.38    1.48
   3  21  -4    0.51    1.21
  -2 -21   4    2.63    2.23
   2 -21  -4    1.24    1.72
  -2 -21   4    5.04    1.47
   2  21  -4    1.02    1.32
  -1 -21   4   -0.23    1.62
  -1 -21   4    0.52    0.98
  -1  21   4   -0.20    0.80
   1  21  -4    0.85    1.15
   0 -21   4   -0.26    1.80
   0 -21   4    9.81    1.60
   0  21   4    7.44    1.83
   0  21  -4    5.65    1.77
  -1 -21  -4    0.28    0.98
   1 -21   4   -0.16    1.84
  -1  21  -4   -0.51    1.08
   1  21   4    1.05    1.10
   2 -21   4    6.88    2.73
  -2 -21  -4    8.17    1.82
  -2  21  -4    6.21    1.77
   2  21   4    4.53    1.66
  -3 -21  -4    1.30    1.43
   3 -21   4   -0.23    1.83
   3  21   4   -0.44    1.04
   4 -21   4    7.48    3.40
  -4 -21  -4    4.23    2.06
   4  21   4    4.06    1.78
  -5 -21  -4    3.04    1.98
   5 -21   4   -0.51    1.92
   5  21   4    1.96    1.44
  -6 -22   4    1.18    1.77
   6 -22  -4   -0.12    2.22
   6  22  -4   -2.68    1.23
   5 -22  -4    2.91    2.27
  -5 -22   4    3.13    1.84
  -5 -22   4    1.36    2.31
   5  22  -4    0.44    1.36
   4 -22  -4   -0.22    1.66
  -4 -22   4   -0.02    1.34
  -4 -22   4    1.09    1.91
   4  22  -4    1.19    1.39
  -3 -22   4    0.71    1.90
   3 -22  -4    2.06    2.06
  -3 -22   4   -1.04    1.19
   3  22  -4    0.69    1.35
  -2 -22   4    0.35    1.10
  -2 -22   4    0.46    1.79
   2 -22  -4    1.60    1.76
  -2  22   4    1.83    1.20
   2  22  -4   -0.40    1.06
  -1 -22   4   -1.28    1.46
  -1 -22   4    3.30    1.19
  -1  22   4    2.81    1.33
   1  22  -4    3.84    1.67
   0 -22   4   15.88    2.04
   0 -22   4   11.16    3.48
   0  22   4   12.13    2.43
   0  22  -4   13.50    2.62
   1 -22   4    0.08    1.68
  -1  22  -4   -0.26    1.14
   1  22   4    0.56    1.23
   2 -22   4   -0.97    1.69
  -2 -22  -4   -1.14    1.12
   2  22   4   -0.32    0.73
  -2  22  -4    0.69    1.05
  -3 -22  -4    8.21    2.03
   3 -22   4    8.92    3.37
   3  22   4    7.18    2.16
  -4 -22  -4    6.18    2.23
   4 -22   4    0.55    2.48
   4  22   4    5.27    1.83
   5 -22   4    1.02    2.36
  -5 -22  -4    3.99    2.12
   5  22   4    0.76    1.71
   6 -23  -4    1.43    2.30
  -6 -23   4   -2.29    1.55
   6  23  -4   -0.48    1.41
  -5 -23   4    1.57    1.65
  -5 -23   4    2.99    2.74
   5 -23  -4    0.42    2.32
   5  23  -4    3.38    1.99
   4 -23  -4   -0.56    1.98
  -4 -23   4   -1.20    1.37
  -4 -23   4   -0.67    1.75
   4  23  -4    0.29    1.40
  -3 -23   4   -1.30    1.64
  -3 -23   4    0.09    1.13
   3 -23  -4    2.06    2.02
   3  23  -4    2.63    1.78
  -2 -23   4    7.80    3.04
   2 -23  -4    5.88    2.62
  -2 -23   4    5.12    1.67
   2  23  -4    5.97    2.00
  -2  23   4    6.46    1.88
  -1 -23   4    4.54    2.81
  -1 -23   4    2.72    1.23
   1  23  -4    1.02    1.28
  -1  23   4    0.35    1.09
   0 -23   4    1.64    2.16
   0 -23   4    2.52    1.06
   0  23   4    8.49    1.94
   0  23  -4    2.58    1.58
   1 -23   4    2.01    2.28
  -1  23  -4    3.74    1.55
   1  23   4    2.79    1.43
   2 -23   4   -1.60    1.74
   2  23   4    0.24    1.01
  -2  23  -4    1.59    1.32
   3 -23   4    1.00    2.12
  -3 -23  -4    0.77    1.40
   3  23   4   -0.09    1.10
   4 -23   4    0.69    2.28
  -4 -23  -4    0.83    1.53
   4  23   4    1.60    1.53
  -5 -24   4    9.84    2.41
   5 -24  -4    9.76    3.47
  -5 -24   4    5.09    3.06
   5  24  -4    8.39    2.58
   4 -24  -4   -0.51    1.87
  -4 -24   4    1.95    1.50
  -4 -24   4   -0.35    2.00
   4  24  -4    0.97    1.57
  -3 -24   4   -0.30    1.70
  -3 -24   4   -0.39    1.28
   3 -24  -4   -2.20    1.56
   3  24  -4   -2.46    1.20
  -3  24   4   -0.58    1.04
  -2 -24   4    4.53    2.67
   2 -24  -4   -1.08    1.69
  -2 -24   4    0.92    1.23
  -2  24   4    0.20    1.06
   2  24  -4    1.54    1.40
   1 -24  -4    9.21    3.04
  -1 -24   4    5.92    2.92
  -1 -24   4   12.19    1.99
  -1  24   4   11.69    2.59
   1  24  -4   13.20    2.98
   0 -24   4    1.77    2.24
   0  24  -4    1.20    1.43
   0  24   4    1.46    1.38
   1 -24   4    1.12    2.15
  -1  24  -4    1.78    1.44
   1  24   4    1.16    1.23
   2 -24   4    3.92    3.05
  -2  24  -4   12.17    2.47
   2  24   4    4.70    1.77
   3 -24   4   -1.43    1.99
   3  24   4   -1.49    0.88
   4 -24   4    0.05    2.32
   4  24   4   -1.32    1.31
   5 -25  -4    6.24    3.27
  -5 -25   4    4.91    3.04
  -5 -25   4    3.76    2.06
   5  25  -4    4.55    2.23
  -4 -25   4   -1.02    1.49
   4 -25  -4    2.95    2.66
  -4 -25   4   -0.71    2.16
  -4  25   4    1.22    1.37
   4  25  -4    1.65    1.57
  -3 -25   4    3.28    1.69
   3 -25  -4    0.29    2.27
  -3 -25   4    2.85    2.36
   3  25  -4    2.80    1.80
  -3  25   4    2.91    1.59
   2 -25  -4   -0.16    1.81
  -2 -25   4    3.15    2.58
  -2 -25   4    2.15    1.37
  -2  25   4    2.12    1.38
   2  25  -4    2.36    1.66
   1 -25  -4   -0.31    2.00
  -1 -25   4    3.66    1.38
  -1 -25   4    3.74    2.98
  -1  25   4    2.10    1.36
   1  25  -4    6.28    2.17
   0 -25   4    0.28    2.04
   0  25  -4   -0.24    1.14
   0  25   4    2.92    1.43
   1 -25   4    6.53    3.09
   1  25   4    6.00    2.06
  -1  25  -4   13.09    2.73
   2 -25   4    0.95    2.47
  -2  25  -4   -1.60    1.17
   2  25   4    1.29    1.32
   3 -25   4   -0.95    2.01
   3  25   4   -0.77    1.18
   4 -26  -4   10.73    3.47
  -4 -26   4   10.78    3.51
  -4 -26   4   12.12    2.56
  -4  26   4   13.10    2.68
   4  26  -4    7.86    2.69
  -3 -26   4    0.74    2.69
  -3 -26   4    1.42    1.58
   3 -26  -4    2.94    2.50
  -3  26   4   -1.16    1.15
   3  26  -4   -0.29    1.50
  -2 -26   4    5.15    3.32
   2 -26  -4    3.84    2.54
   2  26  -4    1.94    1.76
  -2  26   4    1.48    1.48
   1 -26  -4    1.44    2.24
  -1 -26   4    4.43    2.56
  -1  26   4    6.94    2.18
   1  26  -4    6.36    2.17
   0 -26   4    0.54    2.42
   0  26   4    0.09    1.30
   0  26  -4    0.44    1.53
   1 -26   4   -1.99    2.53
  -1  26  -4    1.20    1.47
   1  26   4    1.27    1.36
   2 -26   4    0.85    2.43
   2  26   4    1.13    1.23
  -2  26  -4   -0.94    1.30
   3 -27  -4   -0.78    2.00
  -3 -27   4    0.11    1.46
  -3 -27   4    2.33    3.03
   3  27  -4    0.12    1.49
  -3  27   4    1.91    1.64
   2 -27  -4    3.85    2.54
  -2 -27   4    5.01    3.26
   2  27  -4    8.58    2.80
  -2  27   4    7.47    2.23
  -1 -27   4   -2.88    2.27
   1 -27  -4    0.09    2.27
  -1  27   4   -0.18    1.28
   1  27  -4    1.25    1.80
   0 -27   4    2.64    2.48
   0  27   4    0.83    1.41
   0  27  -4    2.50    1.77
   1 -27   4   -0.81    2.10
  -1  27  -4    1.69    1.62
   1  27   4   -0.05    1.20
   1 -28  -4   -2.42    2.23
  -1 -28   4    1.78    2.52
   1  28  -4    4.88    2.09
  -1  28   4    0.97    1.35
   0 -28   4    1.02    2.73
   0 -28  -4   -2.75    1.69
   0  28  -4    2.96    2.00
   0  28   4    0.15    1.17
 -10   0   5    0.29    1.65
  -9   0   5    6.94    2.11
  -8   0   5    2.04    1.28
   7   0  -5   -0.42    0.68
  -7   0   5    0.69    1.12
   6   0  -5    0.49    0.69
  -6   0   5   -0.39    0.81
  -6   0   5    0.25    0.63
  -5   0   5    8.55    1.70
  -5   0   5   11.86    1.07
   5   0  -5    8.73    1.59
  -4   0   5    0.59    0.63
  -4   0   5   -0.11    0.41
   4   0  -5    1.28    0.75
   3   0  -5  144.34    8.39
  -3   0   5  157.63    8.48
   3   0  -5  141.85    8.84
  -3   0   5  151.98    8.55
  -2   0   5    0.46    0.55
   2   0  -5   -0.43    0.57
   2   0  -5   -0.36    0.39
   2   0  -5   -0.42    0.50
  -1   0   5   39.77    2.72
   1   0  -5   44.08    3.07
   1   0  -5   39.00    3.10
   0   0  -5    1.05    0.85
   0   0  -5   -0.17    0.59
  -1   0  -5    5.69    1.45
   1   0   5    6.75    1.81
  -1   0  -5    4.73    1.14
  -2   0  -5    0.27    0.63
  -2   0  -5   -1.04    0.72
   2   0   5    0.97    0.53
  -3   0  -5    3.32    1.04
  -3   0  -5    2.63    1.29
   3   0   5    4.88    0.66
   3   0   5    7.01    0.83
  -4   0  -5   -0.20    0.67
  -4   0  -5   -0.03    0.91
  -5   0  -5   77.72    5.42
  -5   0  -5   78.12    6.29
  -6   0  -5    0.05    1.43
  -7   0  -5    0.43    1.58
  -7   0  -5   -0.21    1.24
  -8   0  -5   -1.16    1.45
  -8   0  -5   -0.98    1.25
 -10  -1   5    2.58    1.90
 -10   1   5    1.40    1.64
  -9  -1   5   16.55    3.26
  -9   1   5   22.20    3.48
  -8  -1   5    2.30    1.36
  -8   1   5    1.08    1.22
   7  -1  -5   10.95    1.42
  -7  -1   5   11.49    2.23
  -7   1   5    9.68    2.12
   7   1  -5   12.54    1.76
  -6  -1   5    0.39    0.64
   6  -1  -5   -0.59    0.67
  -6  -1   5    0.53    0.99
   6   1  -5    1.54    0.98
  -6   1   5    0.55    0.98
  -6   1   5    0.30    0.45
  -6   1   5    1.43    0.73
  -5  -1   5    0.89    0.38
  -5  -1   5    0.36    0.78
   5  -1  -5    1.89    0.76
   5   1  -5    1.36    0.88
  -5   1   5    1.49    0.95
  -5   1   5    2.00    0.65
  -4  -1   5   38.22    2.37
  -4  -1   5   40.17    2.92
   4  -1  -5   32.60    2.92
   4   1  -5   34.40    3.00
  -4   1   5   32.64    2.70
  -4   1   5   37.55    2.55
   3  -1  -5   56.27    4.13
   3  -1  -5   60.43    3.83
  -3  -1   5   59.19    3.72
  -3  -1   5   60.52    3.90
   3   1  -5   61.20    3.73
  -3   1   5   56.88    3.82
  -3   1   5   54.14    3.75
   3   1  -5   62.82    4.28
   2  -1  -5   49.23    3.09
  -2  -1   5   48.96    3.22
   2  -1  -5   50.97    3.47
   2  -1  -5   52.42    3.65
  -2   1   5   47.41    3.15
   2   1  -5   49.09    3.38
   2   1  -5   46.98    3.02
   2   1  -5   50.23    3.64
   1  -1  -5   22.06    2.04
   1  -1  -5   24.87    2.62
   1  -1  -5   24.33    2.56
  -1  -1   5   22.44    1.81
   1   1  -5   24.41    2.09
   1   1  -5   25.85    2.63
  -1   1   5   26.56    1.85
   1   1  -5   21.39    2.41
   0  -1  -5   12.00    1.78
   0  -1  -5   15.26    2.14
   0   1  -5   13.51    1.86
   0   1  -5   13.49    1.97
  -1  -1  -5   26.23    3.04
   1  -1   5   24.06    2.30
  -1  -1  -5   27.47    2.75
  -1   1  -5   21.55    2.35
  -1   1  -5   22.14    2.84
   2  -1   5    6.28    0.98
  -2  -1  -5    7.31    1.75
  -2  -1  -5    4.97    1.20
  -2   1  -5    7.72    1.36
   2   1   5    6.22    1.12
  -2   1  -5    4.14    1.41
  -3  -1  -5    0.43    0.84
  -3  -1  -5    1.94    1.20
   3   1   5    1.77    0.51
  -3   1  -5    0.71    0.96
   3   1   5    2.03    0.67
  -3   1  -5    1.13    0.79
  -4  -1  -5   33.42    3.44
  -4  -1  -5   32.44    4.16
  -4   1  -5   29.77    4.08
  -4   1  -5   42.86    3.09
  -5  -1  -5    2.48    1.67
  -5  -1  -5    5.40    1.50
  -5   1  -5    1.84    1.58
  -5   1  -5    2.25    1.07
  -6  -1  -5    2.70    1.79
  -6  -1  -5    0.45    1.10
  -6   1  -5   -2.11    1.17
  -7  -1  -5    0.67    1.32
  -7  -1  -5    0.65    1.65
  -7   1  -5   -0.78    1.42
  -8  -1  -5   -1.59    1.60
  -8  -1  -5    1.81    1.63
  -8   1  -5   -0.56    1.46
  -8   1  -5   -0.80    1.73
 -10  -2   5    6.34    2.33
 -10   2   5    0.21    1.51
  -9  -2   5   -0.10    1.35
  -9   2   5    1.44    1.32
  -8  -2   5    6.34    2.07
  -8   2   5    7.57    1.89
  -7  -2   5    1.73    1.23
   7  -2  -5    0.59    0.49
   7   2  -5   -0.91    0.72
  -7   2   5   -1.29    0.63
  -6  -2   5    0.39    0.75
  -6  -2   5   -0.48    0.79
   6  -2  -5    0.59    0.70
  -6   2   5    1.01    0.70
  -6   2   5    1.02    0.68
  -6   2   5    2.52    1.16
   6   2  -5    0.14    0.79
  -5  -2   5    2.08    1.08
  -5  -2   5    3.81    0.67
   5  -2  -5    1.95    0.87
  -5   2   5    2.78    0.97
  -5   2   5    2.85    0.86
   5   2  -5    3.91    1.24
   4  -2  -5    0.78    0.81
  -4  -2   5    1.61    0.80
   4   2  -5    1.01    0.79
  -4   2   5    1.02    0.76
  -4   2   5    1.21    0.69
  -3  -2   5   11.46    1.30
  -3  -2   5   10.09    1.45
   3  -2  -5    6.48    1.38
   3  -2  -5    7.26    0.68
  -3   2   5    9.73    1.29
   3   2  -5    7.61    1.12
   3   2  -5    7.13    1.45
   2  -2  -5   20.99    2.27
  -2  -2   5   21.43    1.65
  -2  -2   5   24.53    1.83
   2  -2  -5   19.51    2.34
  -2   2   5   19.05    1.62
   2   2  -5   19.64    1.60
   2   2  -5   23.11    2.24
   2   2  -5   17.17    2.18
   1  -2  -5    9.67    1.65
  -1  -2   5   15.52    1.84
   1  -2  -5   11.33    1.73
  -1  -2   5   11.74    1.44
   1   2  -5    8.31    1.51
  -1   2   5   12.53    1.35
   1   2  -5   12.76    1.74
   1   2  -5   11.27    1.66
   0  -2  -5    1.85    0.93
   0  -2  -5    1.61    0.78
   0  -2   5    1.15    0.85
   0   2  -5    1.41    0.84
   0   2  -5    0.28    0.64
   1  -2   5   -0.08    0.50
  -1  -2  -5    0.13    0.63
  -1  -2  -5   -0.08    0.74
   1  -2   5    2.05    1.09
  -1   2  -5   -1.00    0.61
  -1   2  -5   -0.09    0.58
   2  -2   5   44.72    2.75
  -2  -2  -5   34.39    4.04
  -2  -2  -5   40.18    3.31
  -2   2  -5   42.94    3.16
  -2   2  -5   49.04    4.61
  -3  -2  -5   -0.39    0.77
  -3  -2  -5   -0.21    0.61
   3   2   5   -0.59    0.34
  -3   2  -5    0.35    0.93
  -3   2  -5    0.19    0.65
   3   2   5    0.14    0.53
  -4  -2  -5   17.16    2.37
  -4  -2  -5   19.48    3.11
  -4   2  -5   13.54    1.87
   4   2   5   13.70    1.08
  -4   2  -5   12.84    2.57
  -5  -2  -5   12.97    2.22
  -5  -2  -5   11.78    2.73
  -5   2  -5   10.80    1.78
  -5   2  -5   14.41    2.88
  -6  -2  -5    5.88    2.09
  -6  -2  -5    3.03    1.50
  -6   2  -5    1.89    1.95
  -7  -2  -5    3.82    2.11
  -7  -2  -5    2.23    1.59
  -7   2  -5    1.90    1.87
  -8  -2  -5    1.99    2.06
  -8  -2  -5    3.70    2.06
  -8   2  -5    3.55    2.17
  -8   2  -5    2.32    1.88
 -10  -3   5    1.22    1.51
 -10   3   5    2.55    1.78
  -9  -3   5   10.37    2.65
  -9   3   5    8.93    2.33
  -8  -3   5    0.94    1.20
   8   3  -5   -0.32    0.88
  -8   3   5   -1.02    0.87
  -7  -3   5    6.95    1.99
   7   3  -5    9.12    1.74
  -7   3   5   13.42    2.30
   6  -3  -5   22.80    2.18
  -6  -3   5   22.09    1.92
  -6  -3   5   19.62    2.83
  -6   3   5   20.82    2.21
  -6   3   5   19.97    2.65
   6   3  -5   19.54    2.60
   5  -3  -5   -0.46    0.61
  -5  -3   5   -0.34    0.47
  -5  -3   5   -0.17    0.76
  -5   3   5    0.31    0.71
   5   3  -5   -0.14    0.73
  -4  -3   5    1.19    0.35
  -4  -3   5    1.44    0.84
   4  -3  -5   -0.18    0.62
   4  -3  -5    0.43    0.47
   4   3  -5   -0.92    0.52
  -4   3   5    0.23    0.56
   3  -3  -5    0.46    0.72
  -3  -3   5    1.35    0.45
   3  -3  -5    0.91    0.46
  -3  -3   5    1.70    0.78
   3   3  -5   -0.09    0.72
   3   3  -5    0.89    0.61
  -3   3   5    0.74    0.58
   2  -3  -5   74.46    4.79
   2  -3  -5   60.04    4.51
  -2  -3   5   70.31    4.37
  -2  -3   5   69.20    4.26
  -2   3   5   71.83    4.19
   2   3  -5   72.50    4.79
   2   3  -5   67.45    4.43
   2   3  -5   71.26    4.23
   1  -3  -5   69.24    4.69
  -1  -3   5   64.27    4.49
  -1  -3   5   63.72    4.20
   1  -3  -5   72.38    4.78
   1   3  -5   76.66    4.95
   1   3  -5   70.71    4.63
   1   3  -5   68.31    4.57
   0  -3  -5    0.41    0.64
   0  -3   5    1.27    0.92
   0  -3  -5   -0.34    0.64
   0   3  -5    0.11    0.70
   0   3  -5    0.45    0.64
  -1  -3  -5    5.57    1.51
  -1  -3  -5    4.12    1.19
   1  -3   5    5.75    1.02
   1  -3   5    4.10    1.45
  -1   3  -5    6.94    1.64
  -1   3  -5    4.97    1.12
  -2  -3  -5    0.46    0.69
   2  -3   5    0.10    0.34
  -2  -3  -5    0.81    0.95
   2  -3   5   -0.52    0.80
  -2   3  -5    0.96    0.74
  -2   3  -5   -0.08    0.82
  -3  -3  -5   -0.11    0.74
  -3  -3  -5    1.57    1.16
   3   3   5   -0.12    0.39
  -3   3  -5    0.34    0.84
   3   3   5   -0.40    0.54
  -3   3  -5   -0.22    0.55
  -4  -3  -5   -0.74    0.70
  -4  -3  -5    1.70    1.41
  -4   3  -5   -0.17    1.18
  -4   3  -5    0.10    0.69
   4   3   5    0.22    0.41
   4   3   5    0.67    0.58
  -5  -3  -5   38.18    4.81
  -5  -3  -5   42.71    4.37
  -5   3  -5   39.75    3.13
  -5   3  -5   41.06    4.91
  -6  -3  -5    4.21    1.92
  -6  -3  -5    9.48    2.24
  -6   3  -5    4.12    2.09
  -7  -3  -5   19.95    3.69
  -7  -3  -5   17.23    3.36
  -7   3  -5   17.73    3.67
  -8  -3  -5    0.63    1.95
  -8  -3  -5    0.22    1.84
  -8   3  -5    1.98    1.96
  -8   3  -5   -0.21    1.45
 -10  -4   5    2.25    1.88
 -10   4   5    1.64    1.68
  -9  -4   5    3.69    1.80
  -9   4   5    4.82    1.80
  -8  -4   5   14.45    2.91
  -8   4   5   16.31    2.87
   8   4  -5   16.50    2.18
  -7  -4   5   -0.20    1.05
   7   4  -5    0.85    0.95
  -7   4   5    0.08    1.00
  -6  -4   5    3.77    1.38
  -6  -4   5    5.98    1.27
   6  -4  -5    3.73    0.85
  -6   4   5    1.77    0.97
   6   4  -5    4.77    1.41
  -5  -4   5   21.92    2.77
   5  -4  -5   20.21    2.28
   5  -4  -5   20.96    1.89
  -5   4   5   22.09    2.45
   5   4  -5   22.56    2.74
  -4  -4   5   12.58    1.31
   4  -4  -5   14.64    1.53
  -4  -4   5   11.06    1.79
   4  -4  -5   14.64    1.92
   4   4  -5   12.60    1.13
   4   4  -5   11.51    1.91
  -4   4   5   15.04    1.75
  -3  -4   5   80.14    5.54
   3  -4  -5   89.96    5.24
  -3  -4   5   88.37    5.18
   3  -4  -5   88.45    5.80
   3   4  -5   91.87    5.96
   3   4  -5   92.05    5.32
  -3   4   5   98.38    5.35
  -2  -4   5   23.95    2.06
   2  -4  -5   26.10    2.73
   2  -4  -5   31.38    3.01
  -2  -4   5   27.73    2.15
   2   4  -5   27.31    2.86
   2   4  -5   25.85    2.19
   2   4  -5   25.62    2.03
  -2   4   5   26.22    1.87
   1  -4  -5   21.78    2.57
   1  -4  -5   23.12    2.57
  -1  -4   5   21.82    2.42
  -1  -4   5   20.46    2.09
   1   4  -5   22.42    2.49
   1   4  -5   27.10    2.69
   0  -4  -5   38.34    3.65
   0  -4   5   35.35    3.08
   0  -4  -5   29.91    3.20
   0   4  -5   32.87    3.40
   0   4  -5   37.69    2.83
   1  -4   5   68.71    4.13
   1  -4   5   66.35    5.09
  -1  -4  -5   66.44    4.92
  -1  -4  -5   65.04    4.71
  -1   4  -5   65.88    4.85
  -1   4  -5   63.82    4.35
  -2  -4  -5    3.59    1.31
   2  -4   5    4.09    0.59
  -2  -4  -5    4.89    1.33
   2  -4   5    3.79    1.69
  -2   4  -5    5.24    1.53
  -2   4  -5    3.70    0.96
   3  -4   5    0.24    1.25
  -3  -4  -5    1.70    1.02
  -3  -4  -5    0.54    1.04
  -3   4  -5    0.86    1.13
  -3   4  -5    1.01    0.69
   3   4   5    2.18    0.70
  -4  -4  -5   15.84    2.51
  -4  -4  -5   22.20    3.24
   4   4   5   19.31    2.05
   4   4   5   14.94    1.64
  -4   4  -5   18.86    2.05
  -4   4  -5   14.90    2.85
  -5  -4  -5    6.64    2.28
  -5  -4  -5    6.33    1.81
  -5   4  -5    6.56    2.27
   5   4   5    6.18    0.75
  -5   4  -5    4.28    1.14
  -6  -4  -5    0.61    1.35
  -6  -4  -5    0.50    1.40
  -6  -4  -5    1.04    1.21
  -6   4  -5    0.71    1.36
  -7  -4  -5   -0.65    1.59
  -7  -4  -5   -0.54    1.26
  -7   4  -5    0.67    1.50
  -8  -4  -5    1.33    2.01
  -8  -4  -5    3.67    2.38
  -8   4  -5   -0.40    1.33
  -8   4  -5    0.20    1.75
 -10  -5   5    1.13    1.70
 -10   5   5    2.18    1.54
  -9  -5   5    2.98    1.73
  -9   5   5    2.14    1.46
  -8  -5   5    8.07    2.24
  -8   5   5   12.37    2.50
   8   5  -5    9.71    1.88
  -7  -5   5   -0.01    1.08
  -7   5   5    0.91    1.07
   7   5  -5    0.40    1.02
  -6  -5   5    0.12    0.96
   6  -5  -5   -0.13    0.48
   6  -5  -5   -0.21    0.83
  -6   5   5    2.04    1.06
   6   5  -5   -0.18    0.82
  -5  -5   5    4.71    1.37
   5  -5  -5    5.08    1.11
   5  -5  -5    5.76    1.23
  -5   5   5    4.97    1.19
   5   5  -5    3.99    1.35
  -4  -5   5   44.20    3.44
  -4  -5   5   44.71    2.98
   4  -5  -5   44.70    3.05
   4  -5  -5   52.84    3.49
   4   5  -5   41.88    4.07
   4   5  -5   40.48    2.64
  -4   5   5   45.83    3.07
  -3  -5   5   53.83    3.66
  -3  -5   5   53.91    3.33
   3  -5  -5   49.97    3.35
   3  -5  -5   45.66    3.67
   3   5  -5   46.57    3.78
  -3   5   5   52.52    3.23
   3   5  -5   49.70    3.30
  -2  -5   5    0.83    0.61
  -2  -5   5    0.28    0.63
   2  -5  -5    0.26    0.75
  -2   5   5   -0.01    0.34
   2   5  -5    0.82    0.64
   2   5  -5    0.28    0.71
   2   5  -5    0.37    0.65
   1  -5  -5    0.10    0.69
  -1  -5   5    1.41    0.92
  -1  -5   5    0.40    0.54
   1  -5  -5    1.24    0.76
   1   5  -5    0.50    0.61
   1   5  -5   -0.02    0.58
   0  -5   5   11.11    1.42
   0  -5  -5    7.51    1.63
   0  -5  -5    6.17    1.55
   0  -5   5   11.14    1.97
   0   5  -5    9.04    1.50
   0   5  -5    4.43    1.39
   1  -5   5   21.18    3.05
  -1  -5  -5   17.81    2.58
   1  -5   5   17.41    1.71
  -1  -5  -5   18.77    2.50
  -1   5  -5   16.95    1.99
  -1   5  -5   13.67    2.33
  -2  -5  -5   10.15    2.04
  -2  -5  -5    9.04    1.78
   2  -5   5   11.08    2.43
  -2   5  -5    9.05    1.42
  -2   5  -5    9.54    1.96
   3  -5   5    2.08    1.60
  -3  -5  -5    1.90    1.28
  -3  -5  -5    0.23    0.84
  -3   5  -5    1.46    0.76
   3   5   5    2.70    0.80
  -3   5  -5    2.62    1.36
   4  -5   5    0.16    1.32
  -4  -5  -5    1.76    1.16
  -4  -5  -5    0.46    1.09
  -4   5  -5   -2.01    0.82
   4   5   5    0.02    0.50
  -4   5  -5    0.43    0.64
  -5  -5  -5   11.72    2.53
  -5  -5  -5   13.03    2.79
   5   5   5   13.60    1.46
  -5   5  -5   12.72    2.34
  -5   5  -5   13.16    2.88
  -6  -5  -5   -2.34    1.34
  -6  -5  -5    2.98    1.59
  -6  -5  -5   -0.49    1.23
  -6   5  -5   -2.41    1.15
  -7  -5  -5    3.14    1.99
  -7  -5  -5    4.02    2.20
  -7   5  -5    3.47    2.04
  -8  -5  -5    1.59    2.16
  -8  -5  -5   -3.45    1.38
  -8   5  -5    1.06    1.56
  -8   5  -5    1.83    1.97
  -9  -6   5   20.58    3.64
  -9   6   5   15.37    2.90
  -8  -6   5    0.66    1.22
  -8   6   5   -0.30    0.91
   8   6  -5   -0.71    0.98
  -7  -6   5   38.39    4.61
  -7   6   5   40.11    4.07
   7   6  -5   39.64    4.05
  -6  -6   5   15.37    2.62
   6  -6  -5   18.00    1.30
   6  -6  -5   18.89    2.54
  -6   6   5   13.84    2.10
   6   6  -5   18.23    2.64
   5  -6  -5   39.45    2.84
   5  -6  -5   36.51    2.94
  -5  -6   5   36.84    3.90
   5   6  -5   34.85    3.75
  -5   6   5   37.90    2.85
   4  -6  -5   -0.54    0.67
  -4  -6   5   -0.20    0.70
   4  -6  -5    0.77    0.67
  -4  -6   5    0.52    0.70
  -4   6   5   -0.30    0.45
   4   6  -5    0.82    0.86
   4   6  -5    0.32    0.42
  -3  -6   5   21.27    2.41
   3  -6  -5   19.40    2.36
   3  -6  -5   22.38    2.35
  -3  -6   5   22.09    1.94
  -3   6   5   25.20    1.73
   3   6  -5   21.49    2.11
   3   6  -5   17.29    2.44
  -2  -6   5    2.49    1.01
  -2  -6   5    3.49    0.93
   2  -6  -5    3.68    1.09
   2   6  -5    3.59    1.12
  -2   6   5    5.12    0.75
   2   6  -5    2.64    0.95
  -1  -6   5   54.75    3.89
   1  -6  -5   46.93    3.81
  -1  -6   5   47.86    3.36
   1  -6  -5   50.56    3.95
   1   6  -5   48.83    3.72
   1   6  -5   54.05    3.78
   0  -6   5   45.97    3.15
   0  -6   5   46.15    3.80
   0  -6  -5   46.76    3.75
   0  -6  -5   51.21    3.87
   0   6  -5   40.82    3.54
   0   6  -5   46.91    3.42
  -1  -6  -5    0.84    0.96
  -1  -6  -5    2.04    1.14
   1  -6   5    1.47    0.57
   1  -6   5    0.53    1.09
  -1   6  -5    1.15    0.67
  -1   6  -5    0.52    0.77
   2  -6   5    0.54    1.10
  -2  -6  -5    1.86    0.96
  -2  -6  -5    1.60    1.24
  -2   6  -5    1.94    0.79
   2   6   5    2.02    0.78
  -2   6  -5    2.51    1.19
   3  -6   5    9.27    2.57
  -3  -6  -5    8.13    1.72
  -3  -6  -5    7.55    1.95
  -3   6  -5    6.74    1.21
   3   6   5    8.02    1.34
  -3   6  -5    5.90    1.81
   4  -6   5    0.78    1.45
  -4  -6  -5   -0.88    0.96
  -4  -6  -5    0.76    1.14
   4   6   5   -0.29    0.53
  -4   6  -5    0.79    0.63
  -4   6  -5   -0.99    1.01
  -5  -6  -5   24.22    3.36
  -5  -6  -5   21.26    3.65
   5   6   5   23.40    2.20
  -5   6  -5   21.09    3.65
  -6  -6  -5    6.26    2.04
  -6  -6  -5   10.27    2.47
  -6  -6  -5   14.22    3.07
  -6   6  -5    6.25    2.29
  -7  -6  -5    8.50    2.71
  -7  -6  -5    8.98    2.72
  -7   6  -5    6.97    2.37
  -8  -6  -5    2.72    2.11
  -8   6  -5    3.95    2.32
  -8   6  -5    5.57    2.51
  -9  -7   5    0.94    1.35
  -9   7   5    0.91    1.27
  -8  -7   5   11.44    2.68
   8   7  -5   15.75    2.52
  -8   7   5   14.88    2.56
   7  -7  -5    0.53    1.16
  -7  -7   5    0.69    1.21
   7   7  -5    0.33    1.09
  -7   7   5   -0.05    0.77
  -6  -7   5   -0.59    0.97
   6  -7  -5   -0.01    0.98
  -6   7   5   -0.21    0.79
   6   7  -5   -0.11    0.86
   5  -7  -5   38.72    2.89
   5  -7  -5   39.80    3.22
  -5  -7   5   35.66    3.83
  -5   7   5   40.76    2.94
   5   7  -5   42.04    4.19
  -4  -7   5   20.49    2.67
  -4  -7   5   26.21    2.60
   4  -7  -5   27.21    2.74
   4  -7  -5   25.35    2.57
  -4   7   5   23.33    1.88
   4   7  -5   25.10    2.98
   4   7  -5   22.54    1.79
  -3  -7   5   40.04    3.10
   3  -7  -5   37.23    3.14
   3  -7  -5   38.74    3.02
  -3  -7   5   39.36    3.04
   3   7  -5   43.35    3.43
  -3   7   5   38.72    2.55
   3   7  -5   41.89    2.91
  -2  -7   5    5.38    1.16
  -2  -7   5    9.02    1.58
   2  -7  -5    6.56    0.93
   2  -7  -5    6.02    1.42
  -2   7   5    6.50    0.87
   2   7  -5    6.68    1.51
  -1  -7   5   43.09    3.15
   1  -7  -5   44.35    3.71
   1  -7  -5   50.74    3.79
  -1  -7   5   49.15    3.73
   1   7  -5   45.29    3.52
   0  -7  -5   28.02    3.28
   0  -7   5   22.34    3.08
   0  -7  -5   32.24    3.36
   0  -7   5   27.01    2.16
   0   7  -5   27.77    2.75
  -1  -7  -5   22.71    3.03
  -1  -7  -5   27.38    3.13
   1  -7   5   24.36    1.84
   1  -7   5   22.43    3.24
  -1   7  -5   18.23    2.72
  -1   7  -5   28.30    2.61
  -2  -7  -5   52.79    5.05
  -2  -7  -5   44.77    3.92
   2  -7   5   48.90    5.33
  -2   7  -5   55.07    5.07
  -2   7  -5   50.57    3.40
   2   7   5   42.82    3.34
  -3  -7  -5    1.60    1.20
   3  -7   5    3.70    1.70
  -3  -7  -5    1.18    1.38
  -3   7  -5    2.10    0.80
   3   7   5    3.10    0.98
  -3   7  -5    2.21    1.31
   4  -7   5    1.04    1.47
  -4  -7  -5   -0.56    0.97
  -4  -7  -5    0.68    1.23
  -4   7  -5    1.99    0.83
   4   7   5    2.10    0.80
  -4   7  -5    2.66    1.64
  -5  -7  -5    1.79    1.58
  -5  -7  -5    4.59    1.72
  -5  -7  -5    2.15    1.61
   5  -7   5    3.21    2.11
  -5   7  -5    4.93    2.05
   5   7   5    3.39    0.99
  -6  -7  -5    3.98    1.90
  -6  -7  -5   10.24    2.67
  -6  -7  -5   15.75    3.10
  -6   7  -5    9.63    2.65
  -7  -7  -5    0.51    1.71
  -7  -7  -5   -0.52    1.23
  -7  -7  -5    2.27    2.04
  -7   7  -5    0.12    1.68
  -9  -8   5   -2.52    1.07
  -9   8   5    0.74    1.05
  -8  -8   5    0.81    1.42
   8   8  -5    3.44    1.46
  -8   8   5    2.27    1.33
   7  -8  -5    3.73    1.69
  -7  -8   5    1.43    1.30
   7   8  -5    3.27    1.50
  -7   8   5    0.69    0.98
   6  -8  -5   20.71    2.80
  -6  -8   5   11.85    2.39
  -6   8   5   17.72    2.26
   6   8  -5   18.96    2.81
   5  -8  -5   32.76    2.94
  -5  -8   5   37.62    3.88
   5  -8  -5   32.16    2.50
  -5   8   5   33.14    2.53
   5   8  -5   29.51    3.59
  -4  -8   5   -0.30    0.76
   4  -8  -5   -0.76    0.56
   4  -8  -5   -0.94    0.76
  -4  -8   5   -0.14    0.71
   4   8  -5    1.10    0.61
  -4   8   5   -0.08    0.45
   4   8  -5    0.61    0.77
  -3  -8   5   10.44    1.74
   3  -8  -5    9.88    1.64
  -3  -8   5    8.35    1.51
   3  -8  -5   11.13    1.77
   3  -8  -5   10.55    1.25
  -3   8   5   10.28    1.14
   3   8  -5    7.31    1.63
  -2  -8   5   44.32    3.32
  -2  -8   5   48.66    3.68
   2  -8  -5   48.26    3.77
   2  -8  -5   47.73    2.89
   2   8  -5   48.82    3.73
  -1  -8   5    0.43    0.87
  -1  -8   5    0.16    0.58
   1  -8  -5    0.36    0.47
   1  -8  -5   -1.05    0.61
   1   8  -5    0.18    0.68
   0  -8   5    2.81    1.29
   0  -8  -5    5.30    1.60
   0  -8   5    3.37    0.93
   0  -8  -5    4.29    1.26
   0   8  -5    3.47    1.00
   1  -8   5    0.80    0.50
  -1  -8  -5   -0.22    0.75
   1  -8   5   -0.54    0.94
  -1  -8  -5   -0.70    0.67
  -1   8  -5    1.04    0.69
  -2  -8  -5    3.41    1.36
  -2  -8  -5    1.98    1.25
   2  -8   5    1.35    1.31
  -2   8  -5    3.98    1.50
   2   8   5    2.93    0.89
  -2   8  -5    1.37    0.74
  -3  -8  -5    1.58    1.32
  -3  -8  -5   -0.81    0.86
   3  -8   5   -1.89    0.91
  -3   8  -5   -0.12    0.94
   3   8   5    0.52    0.66
  -3   8  -5    0.82    0.65
  -4  -8  -5    6.55    2.14
  -4  -8  -5    3.44    1.47
   4  -8   5    2.70    1.67
  -4   8  -5    6.52    2.14
   4   8   5    4.98    1.23
  -4   8  -5    3.44    0.96
  -5  -8  -5   18.94    3.29
   5  -8   5   24.38    4.54
  -5  -8  -5   24.78    3.98
  -5  -8  -5   21.36    3.29
  -5   8  -5   34.42    4.40
   5   8   5   29.40    2.76
  -6  -8  -5    0.07    1.46
  -6  -8  -5   -0.97    1.49
  -6  -8  -5   -0.76    0.97
  -6   8  -5   -0.81    1.33
  -7  -8  -5    8.65    2.69
  -7  -8  -5    2.15    1.78
  -7  -8  -5    6.97    2.53
  -7   8  -5    4.43    2.33
  -9  -9   5    2.81    1.86
  -9   9   5    0.27    1.31
  -8  -9   5   -1.56    1.10
  -8   9   5    0.30    1.07
   8   9  -5   -1.23    0.98
   7  -9  -5   14.14    2.69
  -7  -9   5   12.78    2.70
  -7   9   5   17.26    2.33
   7   9  -5   13.30    2.44
  -6  -9   5    7.15    2.04
   6  -9  -5    8.81    2.01
  -6   9   5   10.57    1.70
   6   9  -5    6.69    1.88
   5  -9  -5   31.18    3.37
  -5  -9   5   26.51    3.29
   5  -9  -5   26.16    2.17
  -5   9   5   24.91    2.12
   5   9  -5   30.61    3.57
   5   9  -5   23.04    1.74
   5   9  -5   28.23    1.79
   4  -9  -5    0.29    0.89
  -4  -9   5    0.79    0.83
  -4  -9   5    0.08    0.82
   4  -9  -5    1.10    0.81
   4   9  -5    0.48    0.81
  -4   9   5    0.99    0.53
  -3  -9   5    5.34    1.32
   3  -9  -5    7.05    0.98
   3  -9  -5    5.15    1.33
   3  -9  -5    6.11    1.43
  -3  -9   5    4.82    1.41
   3   9  -5    6.13    1.49
  -3   9   5    6.11    0.82
   2  -9  -5    2.91    1.15
   2  -9  -5    5.49    0.75
  -2  -9   5    4.13    1.24
  -2  -9   5    3.24    0.92
   2   9  -5    4.55    1.29
   1  -9  -5   19.68    1.47
   1  -9  -5   17.77    2.58
  -1  -9   5   21.08    2.18
  -1  -9   5   20.49    2.84
   1   9  -5   17.19    2.30
   0  -9   5    2.77    1.34
   0  -9   5    2.49    0.81
   0  -9  -5    3.15    1.24
   0  -9  -5    1.85    1.12
   0   9  -5    1.67    0.87
   1  -9   5   12.98    2.61
  -1  -9  -5   14.88    2.49
  -1  -9  -5   10.34    2.27
   1  -9   5   17.63    1.40
  -1   9  -5   14.25    1.89
  -2  -9  -5    5.65    1.82
  -2  -9  -5    4.44    1.56
   2  -9   5    4.36    1.77
  -2   9  -5    4.63    1.08
   2   9   5    2.75    0.96
  -3  -9  -5    2.08    1.46
  -3  -9  -5    1.81    1.36
   3  -9   5    1.50    1.74
   3   9   5    0.68    0.69
  -3   9  -5    1.10    1.14
  -3   9  -5    2.01    0.82
   4  -9   5    3.15    1.91
  -4  -9  -5    0.71    1.38
  -4  -9  -5    3.85    1.81
  -4   9  -5    0.65    1.24
  -4   9  -5    0.99    0.75
   4   9   5    2.73    1.07
  -5  -9  -5    3.42    1.82
   5  -9   5    1.77    1.92
  -5  -9  -5   -0.33    1.08
  -5  -9  -5    1.64    1.51
   5   9   5   -0.75    0.62
  -5   9  -5    2.75    1.55
  -6  -9  -5   15.20    3.25
   6  -9   5   14.04    3.77
  -6  -9  -5   11.57    2.81
  -6  -9  -5   12.49    2.95
   6   9   5   12.06    1.76
  -6   9  -5   14.76    3.25
  -7  -9  -5   -0.62    1.75
  -7  -9  -5    0.55    1.45
  -7  -9  -5    2.44    1.86
  -7   9  -5    3.26    1.96
  -9 -10   5   -0.47    1.30
   9  10  -5   -0.31    1.37
  -9  10   5   -1.19    1.04
  -8 -10   5    1.15    1.37
   8  10  -5    1.05    1.26
  -8  10   5   -1.03    0.94
   7 -10  -5   -0.53    1.16
  -7 -10   5    0.50    1.11
  -7  10   5   -0.51    0.80
   7  10  -5    0.04    1.06
   6 -10  -5   18.51    2.89
  -6 -10   5   12.50    2.42
   6  10  -5    9.54    2.08
  -6  10   5   13.98    1.89
   5 -10  -5   15.53    2.48
   5 -10  -5   13.55    1.68
  -5 -10   5   14.41    2.50
  -5  10   5   17.47    1.87
   5  10  -5   16.49    2.59
  -4 -10   5   15.79    2.41
   4 -10  -5   19.98    2.76
   4 -10  -5   16.57    2.10
  -4 -10   5   16.53    2.49
   4  10  -5   17.84    2.78
  -4  10   5   17.55    1.40
  -3 -10   5   13.15    1.96
   3 -10  -5   13.92    1.16
   3 -10  -5   14.80    2.14
   3 -10  -5   13.09    2.15
  -3 -10   5   17.84    2.45
   3  10  -5   13.54    2.23
  -3  10   5   12.01    1.02
  -2 -10   5   28.72    3.27
   2 -10  -5   25.63    1.74
  -2 -10   5   28.24    2.74
   2 -10  -5   26.74    3.09
   2  10  -5   29.06    3.23
  -1 -10   5    4.97    1.56
   1 -10  -5    6.74    0.88
  -1 -10   5    4.82    1.11
   1 -10  -5    6.15    1.64
   1  10  -5    3.93    1.20
   0 -10  -5    0.45    0.90
   0 -10   5    0.80    0.73
   0 -10   5   -0.13    0.91
   0  10  -5    0.17    0.63
  -1 -10  -5    7.66    1.88
  -1 -10  -5   10.50    2.21
   1 -10   5   10.66    1.21
   1 -10   5    8.08    2.19
  -1  10  -5   10.61    1.64
  -2 -10  -5   10.45    2.21
   2 -10   5    5.46    1.99
  -2 -10  -5    8.72    2.16
  -2  10  -5    5.92    1.23
   2  10   5    5.55    1.28
  -3 -10  -5   12.97    2.72
   3 -10   5   13.32    3.12
  -3 -10  -5   16.68    2.97
   3  10   5   18.22    2.37
  -3  10  -5   16.76    1.97
   4 -10   5    1.27    1.87
  -4 -10  -5    6.80    2.20
  -4 -10  -5    5.13    1.62
  -4 -10  -5    5.28    2.00
  -4  10  -5    7.72    1.30
  -4  10  -5    6.26    2.15
   4  10   5    8.93    1.66
  -5 -10  -5    6.41    2.21
   5 -10   5    2.75    2.06
  -5 -10  -5    5.76    2.16
  -5 -10  -5    4.62    1.88
  -5  10  -5    6.38    2.09
   5  10   5    4.51    1.28
  -6 -10  -5   -0.31    1.50
   6 -10   5    2.61    2.46
  -6 -10  -5   -1.33    1.20
  -6 -10  -5    0.96    1.61
   6  10   5    0.10    0.88
  -6  10  -5    0.08    1.76
  -7 -10  -5    0.58    1.79
  -7 -10  -5    9.36    3.02
  -7 -10  -5    1.79    1.63
  -7  10  -5    3.68    2.41
  -9 -11   5    1.08    1.71
   9  11  -5   -0.60    1.22
  -8 -11   5    0.00    1.49
   8  11  -5    0.22    1.34
  -8  11   5    1.80    1.22
   7 -11  -5    2.33    1.67
  -7 -11   5    3.90    1.79
  -7  11   5    0.61    0.97
   7  11  -5    1.05    1.34
  -6 -11   5   90.07    6.70
   6 -11  -5   90.10    6.64
   6  11  -5   92.83    6.72
  -6  11   5   91.12    5.63
  -5 -11   5   -0.69    0.82
   5 -11  -5    1.38    1.08
   5 -11  -5   -0.27    0.64
   5  11  -5    0.84    1.18
  -5  11   5    0.14    0.57
   4 -11  -5   -0.47    0.91
  -4 -11   5    0.18    1.05
   4 -11  -5    0.12    0.76
  -4 -11   5    1.60    1.16
  -4  11   5    1.98    0.57
   4  11  -5    1.37    1.04
  -3 -11   5    0.76    0.84
   3 -11  -5   -0.26    0.86
   3 -11  -5    0.80    0.96
  -3 -11   5    0.23    1.03
   3 -11  -5    2.74    0.56
   3  11  -5    0.47    0.91
  -2 -11   5    4.29    1.10
  -2 -11   5    3.11    1.36
   2 -11  -5    2.36    0.98
   2 -11  -5    3.70    0.58
   2  11  -5    3.03    1.17
  -1 -11   5   30.14    3.66
   1 -11  -5   24.54    1.72
   1 -11  -5   23.07    3.10
  -1 -11   5   26.69    2.23
   1  11  -5   26.01    2.92
   0 -11   5   58.11    4.86
   0 -11  -5   55.91    4.68
   0 -11   5   59.67    3.91
   0  11  -5   53.70    4.13
  -1 -11  -5    5.39    1.77
   1 -11   5    7.71    1.05
   1 -11   5    4.89    1.92
  -1  11  -5    8.89    1.53
  -2 -11  -5    1.81    1.28
   2 -11   5    2.23    1.66
  -2 -11  -5    2.69    1.43
   2  11   5    3.16    1.05
  -2  11  -5    4.20    1.09
   3 -11   5   -0.87    1.16
  -3 -11  -5   -0.39    0.80
  -3 -11  -5    0.64    1.26
  -3 -11  -5   -1.90    0.81
   3  11   5   -0.53    0.63
  -3  11  -5    1.21    0.69
  -4 -11  -5    1.71    1.35
  -4 -11  -5    2.47    1.85
   4 -11   5    3.93    2.10
  -4 -11  -5    1.36    1.64
  -4  11  -5    1.85    0.90
   4  11   5    1.13    0.94
  -4  11  -5    3.63    1.83
  -5 -11  -5   -0.09    1.50
   5 -11   5   -0.57    1.69
  -5 -11  -5   -0.08    1.38
  -5 -11  -5   -0.36    1.69
  -5  11  -5   -0.46    1.51
   5  11   5    0.41    0.90
  -6 -11  -5    1.27    1.77
   6 -11   5   -0.50    1.61
  -6 -11  -5    1.47    2.09
  -6 -11  -5    0.74    1.60
   6  11   5    0.46    0.96
  -6  11  -5    0.13    1.44
  -7 -11  -5    1.97    1.83
  -7 -11  -5    8.88    3.02
  -7 -11  -5    2.86    2.35
  -7  11  -5    3.80    2.14
  -9 -12   5    2.43    1.81
   9  12  -5    4.10    1.71
  -8 -12   5   -0.73    1.27
   8  12  -5    3.38    1.60
  -7 -12   5   -0.42    1.23
   7 -12  -5    1.73    1.47
   7  12  -5    0.65    1.22
  -7  12   5   -0.64    0.68
  -6 -12   5    5.74    1.92
   6 -12  -5    4.08    1.77
  -6  12   5    4.49    1.08
   6  12  -5    5.89    1.84
   5 -12  -5    2.49    1.51
  -5 -12   5    0.88    1.03
  -5  12   5    2.36    0.76
   5  12  -5    1.37    1.18
  -4 -12   5   13.33    2.43
   4 -12  -5   10.57    2.32
  -4 -12   5    8.21    1.72
   4 -12  -5    7.32    1.54
   4  12  -5    9.76    2.03
  -4  12   5   10.01    1.02
   3 -12  -5    3.19    1.44
  -3 -12   5    4.56    1.31
  -3 -12   5    1.58    1.27
   3 -12  -5    3.25    1.17
   3  12  -5    3.02    1.26
   2 -12  -5   21.80    1.37
  -2 -12   5   17.40    2.23
   2 -12  -5   19.30    2.74
  -2 -12   5   23.67    3.18
   2  12  -5   21.60    2.81
   1 -12  -5    7.01    0.85
   1 -12  -5    6.73    1.68
  -1 -12   5    8.24    2.08
  -1 -12   5    5.85    1.24
   1  12  -5    4.94    1.43
   0 -12   5   -0.68    1.04
   0 -12   5    0.65    0.64
   0 -12  -5   -0.02    0.92
   0  12  -5    0.16    0.63
   1 -12   5    7.82    1.08
   1 -12   5    6.98    2.19
  -1 -12  -5    6.05    1.89
  -1  12  -5    7.32    1.49
   2 -12   5   -0.85    1.26
  -2 -12  -5    0.06    0.97
   2  12   5    0.25    0.66
  -2  12  -5   -1.24    0.49
  -3 -12  -5    0.90    1.56
  -3 -12  -5    2.86    1.34
  -3 -12  -5   -0.15    1.26
   3 -12   5    0.33    1.33
  -3  12  -5    0.58    0.75
   3  12   5    0.83    0.85
  -4 -12  -5    3.69    1.62
  -4 -12  -5    3.95    1.77
   4 -12   5    1.16    1.84
  -4 -12  -5   -0.06    1.22
   4  12   5    2.08    1.14
  -5 -12  -5    1.72    1.94
  -5 -12  -5    0.96    1.49
  -5 -12  -5    3.98    2.10
   5 -12   5    0.03    1.95
  -5  12  -5    8.15    2.41
   5  12   5    2.25    1.21
   6 -12   5   -1.30    1.79
  -6 -12  -5    3.31    2.07
  -6 -12  -5   -0.76    1.81
  -6 -12  -5   -0.76    1.35
  -6  12  -5    0.57    1.54
   6  12   5   -0.98    0.79
  -7 -12  -5    7.82    2.93
   7 -12   5    6.25    3.05
  -7 -12  -5    2.74    2.16
  -7 -12  -5    3.86    2.49
  -7  12  -5    4.81    2.53
  -9 -13   5   -1.90    1.53
   9  13  -5   -0.97    1.29
  -8 -13   5   -0.38    1.23
   8  13  -5   -0.15    1.26
  -7 -13   5    0.81    1.30
   7 -13  -5    1.16    1.55
   7  13  -5   -0.89    1.08
   6 -13  -5   40.97    4.92
  -6 -13   5   34.34    4.24
   6  13  -5   43.69    4.80
  -6  13   5   37.05    2.74
   5 -13  -5    0.83    1.45
  -5 -13   5    2.03    1.31
  -5  13   5    0.60    0.55
   5  13  -5    0.67    0.94
   4 -13  -5    3.02    1.20
  -4 -13   5    1.68    1.14
  -4 -13   5    0.54    1.32
   4 -13  -5    1.39    1.26
   4  13  -5    3.04    1.38
  -4  13   5    3.15    0.45
   3 -13  -5    0.48    0.90
  -3 -13   5    0.66    0.99
   3 -13  -5   -0.88    0.91
  -3 -13   5    0.67    1.23
   3  13  -5    0.64    0.96
  -2 -13   5    5.47    1.27
   2 -13  -5    6.00    1.53
  -2 -13   5    7.27    1.92
   2  13  -5    7.57    1.81
   1 -13  -5   31.16    3.58
  -1 -13   5   25.69    3.72
  -1 -13   5   28.16    2.79
   1 -13  -5   29.78    1.85
   1  13  -5   23.33    3.01
   0 -13  -5    1.32    1.08
   0 -13   5    1.52    1.34
   0 -13   5    0.78    0.82
   0  13  -5   -0.68    0.62
  -1 -13  -5   32.13    3.96
   1 -13   5   24.27    3.94
  -1 -13  -5   30.97    2.51
   1 -13   5   26.19    2.07
   1  13   5   24.98    2.94
  -1  13  -5   29.17    3.09
   2 -13   5   12.43    3.13
  -2 -13  -5   12.95    2.70
  -2 -13  -5   11.23    2.04
   2  13   5   10.63    1.90
  -2  13  -5   10.91    1.80
   3 -13   5    2.42    1.74
  -3 -13  -5    2.30    1.53
  -3 -13  -5    1.26    1.24
  -3  13  -5    0.23    0.75
   3  13   5    1.54    0.99
  -4 -13  -5    1.60    1.60
  -4 -13  -5   -1.89    0.98
   4 -13   5    0.77    2.11
   4  13   5    0.51    1.07
  -5 -13  -5   -0.22    1.44
   5 -13   5    1.70    2.10
  -5 -13  -5    0.28    1.54
  -5 -13  -5   -0.46    1.43
   5  13   5    1.12    1.00
  -5  13  -5   -1.91    1.06
  -6 -13  -5    0.90    1.77
   6 -13   5   -0.57    1.98
  -6 -13  -5    4.63    2.12
   6  13   5    0.65    1.12
  -6  13  -5    8.52    2.68
   7 -13   5    7.43    3.31
  -7 -13  -5    4.57    2.18
  -7 -13  -5    4.85    2.62
  -7  13  -5    0.36    1.71
  -8 -14   5    0.60    1.62
   8  14  -5    0.68    1.40
  -7 -14   5    4.53    1.84
   7 -14  -5    8.60    2.67
   7  14  -5    5.27    1.90
  -6 -14   5    4.15    1.74
   6 -14  -5    3.80    2.03
   6  14  -5    4.55    1.73
  -5 -14   5    1.34    1.30
   5 -14  -5    1.64    1.47
   5  14  -5    0.12    1.14
   4 -14  -5    0.93    1.31
   4 -14  -5    1.42    1.05
  -4 -14   5    0.83    1.04
  -4 -14   5    1.95    1.50
   4  14  -5    0.70    0.93
   3 -14  -5   10.18    2.03
   3 -14  -5   14.59    2.78
  -3 -14   5   16.64    2.93
  -3 -14   5   16.98    2.34
   3  14  -5   10.15    2.17
   2 -14  -5    1.71    1.21
  -2 -14   5    2.69    1.10
  -2 -14   5    2.62    1.60
   2  14  -5    0.55    0.94
  -1 -14   5   -0.16    0.95
   1 -14  -5    0.66    0.38
  -1 -14   5    0.02    0.69
   1 -14  -5    0.89    1.08
   1 -14  -5    1.88    0.58
   1  14  -5    4.80    1.47
   0 -14   5   -0.46    0.70
   0 -14   5    0.23    1.29
   0 -14  -5    0.16    0.61
   0 -14  -5    0.83    0.99
   0  14  -5    1.00    0.88
  -1 -14  -5    2.16    1.04
  -1 -14  -5    1.98    1.35
   1 -14   5    0.41    1.24
  -1  14  -5   -0.57    0.63
   1  14   5    0.96    0.75
   2 -14   5    0.22    1.57
  -2 -14  -5   -0.47    0.94
  -2 -14  -5    2.70    1.68
  -2  14  -5    0.45    0.79
   2  14   5    0.93    0.85
   3 -14   5    0.86    1.64
  -3 -14  -5    0.25    1.42
  -3 -14  -5    1.22    1.26
   3  14   5    0.13    0.74
  -3  14  -5    0.52    0.76
  -4 -14  -5    2.83    1.64
  -4 -14  -5   -0.04    1.46
   4 -14   5   -0.86    1.37
   4  14   5   -0.09    0.88
  -5 -14  -5    5.98    2.10
   5 -14   5   -0.22    2.04
  -5 -14  -5    1.54    1.89
  -5  14  -5    3.53    1.97
   5  14   5    4.89    1.57
  -6 -14  -5    2.00    1.74
  -6 -14  -5    2.48    2.10
   6 -14   5    0.26    2.14
  -6  14  -5    4.60    2.29
   6  14   5   -0.44    1.10
   7 -14   5    2.61    2.39
  -7 -14  -5    0.42    1.79
  -7 -14  -5    0.43    2.09
  -7  14  -5   -0.23    1.97
  -8 -15   5    1.34    1.81
   8  15  -5   -0.38    1.16
   7 -15  -5    1.39    1.90
  -7 -15   5    2.72    1.71
   7  15  -5    3.13    1.58
   6 -15  -5    1.20    1.67
  -6 -15   5    1.15    1.47
   6  15  -5   -0.22    1.19
  -5 -15   5   -0.52    1.06
   5 -15  -5    2.05    1.54
   5  15  -5   -0.66    0.83
  -4 -15   5    1.35    1.20
  -4 -15   5   -1.80    1.22
   4 -15  -5    0.49    1.51
   4  15  -5    0.24    1.03
   3 -15  -5    3.82    1.67
  -3 -15   5    5.40    1.99
  -3 -15   5    4.21    1.44
   3 -15  -5    4.20    1.50
   3  15  -5    4.65    1.59
  -2 -15   5    2.32    1.09
   2 -15  -5    1.04    1.11
  -2 -15   5    1.40    1.33
   2  15  -5    0.47    0.99
   1 -15  -5    3.64    0.57
   1 -15  -5    6.53    1.84
  -1 -15   5    3.52    1.76
  -1 -15   5    5.24    1.32
   1 -15  -5    4.22    0.68
   1  15  -5    3.99    1.44
   0 -15   5   21.84    2.46
   0 -15  -5   21.96    2.20
   0 -15  -5   23.56    3.50
   0 -15   5   23.18    3.94
   0  15  -5   23.05    2.96
  -1 -15  -5    1.72    1.12
  -1 -15  -5    4.28    1.72
   1 -15   5    6.76    2.49
  -1  15  -5    5.90    1.47
   1  15   5    3.43    1.19
  -2 -15  -5    7.62    1.85
  -2 -15  -5    2.72    1.53
   2 -15   5    1.26    1.83
   2  15   5    6.14    1.55
  -2  15  -5    4.94    1.39
  -3 -15  -5    4.96    1.70
  -3 -15  -5    6.79    2.36
   3 -15   5    4.71    2.33
   3  15   5    0.72    0.89
  -3  15  -5    0.50    0.98
  -4 -15  -5   -0.96    1.16
   4 -15   5    1.17    1.93
  -4 -15  -5   -1.80    1.22
   4  15   5    1.30    1.22
   5 -15   5   -1.64    1.58
  -5 -15  -5    0.51    1.52
  -5 -15  -5    1.72    1.78
   5  15   5   -0.08    1.07
   6 -15   5   10.21    3.99
  -6 -15  -5   11.07    2.83
  -6 -15  -5   13.55    3.52
  -6  15  -5   10.11    2.99
   6  15   5    8.34    1.97
  -8 -16   5   -1.38    1.56
   8  16  -5    1.33    1.53
   7 -16  -5    8.41    2.85
  -7 -16   5    3.64    1.84
   7  16  -5    7.66    2.42
  -6 -16   5    4.13    1.78
   6 -16  -5    4.44    2.23
   6  16  -5    2.91    1.58
  -5 -16   5    0.40    1.57
   5 -16  -5   -1.74    1.34
  -5 -16   5   -0.63    0.95
   5  16  -5    1.08    1.37
  -4 -16   5   -0.28    1.05
   4 -16  -5    0.51    1.69
  -4 -16   5   -0.52    1.42
   4  16  -5   -0.87    0.85
   3 -16  -5    1.31    1.23
  -3 -16   5   -0.65    0.95
  -3 -16   5    1.16    1.68
   3 -16  -5   -0.32    1.13
   3  16  -5    0.52    0.96
  -2 -16   5   19.50    2.42
   2 -16  -5   17.34    2.86
  -2 -16   5   18.23    3.34
   2  16  -5   19.27    2.89
  -1 -16   5    6.64    1.40
  -1 -16   5    7.85    2.44
   1 -16  -5    5.62    0.73
   1 -16  -5    7.12    0.69
   1 -16  -5    2.09    1.48
   1  16  -5    5.67    1.71
   0 -16   5   13.10    1.86
   0 -16  -5   13.90    1.65
   0 -16  -5   13.05    2.71
   0 -16   5   18.36    3.53
   0  16  -5   13.53    2.29
  -1 -16  -5   64.71    4.36
   1 -16   5   65.09    7.23
  -1 -16  -5   52.22    6.05
  -1  16  -5   64.23    4.74
   1  16   5   59.48    4.69
  -2 -16  -5    1.82    1.22
  -2 -16  -5    0.17    1.28
   2 -16   5    2.75    1.93
   2  16   5    0.45    0.81
  -2  16  -5    1.56    1.10
  -3 -16  -5    0.37    1.44
  -3 -16  -5    0.40    1.21
   3 -16   5    0.60    1.59
  -3  16  -5    0.42    0.94
   3  16   5   -0.06    0.82
   4 -16   5    4.20    2.16
  -4 -16  -5    5.44    2.26
  -4 -16  -5    2.77    1.83
   4  16   5    3.38    1.48
   5 -16   5   16.43    4.24
  -5 -16  -5    8.91    2.76
  -5 -16  -5    9.02    3.20
   5  16   5    8.00    1.98
   6 -16   5   -2.39    1.51
  -6 -16  -5   -1.49    1.52
  -6 -16  -5    0.08    2.17
   6  16   5   -0.05    1.14
  -6  16  -5    2.00    1.91
  -8 -17   5    1.90    2.01
   8  17  -5    0.83    1.74
  -7 -17   5   -0.07    1.30
   7 -17  -5    0.34    1.87
   7  17  -5    0.10    1.38
  -6 -17   5    7.52    2.14
   6 -17  -5    7.99    2.73
   6  17  -5    7.59    2.25
  -5 -17   5   -1.13    1.42
  -5 -17   5    0.45    1.31
   5 -17  -5   -2.02    1.04
   5  17  -5    0.32    1.19
  -4 -17   5    0.15    1.11
  -4 -17   5    0.08    1.50
   4 -17  -5   -0.39    1.42
   4  17  -5    0.84    1.12
  -3 -17   5    3.50    1.87
  -3 -17   5    4.80    1.51
   3 -17  -5    1.98    1.33
   3 -17  -5    4.66    2.01
   3  17  -5    4.72    1.69
   2 -17  -5   10.58    2.35
  -2 -17   5    7.65    1.64
  -2 -17   5   12.34    2.93
   2  17  -5    5.20    1.76
   1 -17  -5    3.35    1.54
  -1 -17   5    3.43    1.15
  -1 -17   5    0.43    1.44
   1 -17  -5    2.86    0.48
   1  17  -5    1.11    1.19
   0 -17   5    0.25    0.93
   0 -17  -5   -0.11    0.64
   0 -17   5    1.64    1.67
   0 -17  -5    1.48    1.26
   0  17  -5   -0.48    0.83
  -1 -17  -5   12.68    2.91
   1 -17   5   21.89    4.01
  -1 -17  -5   19.33    2.36
  -1  17  -5   21.47    2.85
   1  17   5   18.11    2.80
  -2 -17  -5   11.13    2.07
   2 -17   5    5.40    2.49
  -2 -17  -5    8.93    2.62
  -2  17  -5    7.44    1.76
   2  17   5    7.05    1.80
  -3 -17  -5   13.55    2.50
   3 -17   5   10.42    3.20
  -3 -17  -5    8.81    2.75
   3  17   5    8.94    2.06
  -3  17  -5    6.74    1.62
   4 -17   5    1.02    1.92
  -4 -17  -5   -0.94    1.24
  -4 -17  -5    0.77    1.70
   4  17   5    0.71    1.21
  -5 -17  -5    6.12    2.45
  -5 -17  -5    2.85    2.43
   5 -17   5    0.39    2.02
   5  17   5    1.01    1.37
  -6 -17  -5    2.44    2.06
   6 -17   5    0.17    2.22
   6  17   5    2.81    1.50
  -6  17  -5   -2.04    1.22
   7 -18  -5   -0.10    2.16
  -7 -18   5    3.23    1.99
   7  18  -5    2.34    1.80
  -6 -18   5    0.20    1.35
   6 -18  -5    0.13    1.85
   6  18  -5    4.86    1.85
  -5 -18   5   -1.35    0.93
   5 -18  -5   -0.17    1.58
  -5 -18   5    2.03    1.95
   5  18  -5   -1.40    0.81
  -4 -18   5    0.83    1.24
  -4 -18   5    1.46    1.92
   4 -18  -5    0.39    1.49
   4  18  -5    1.82    1.43
  -3 -18   5    2.50    1.39
  -3 -18   5    1.87    2.06
   3 -18  -5    4.16    1.89
   3  18  -5    2.06    1.57
   2 -18  -5    1.01    1.22
  -2 -18   5    2.42    1.81
  -2 -18   5    2.05    1.19
   2  18  -5    2.63    1.48
  -1 -18   5   15.23    2.11
   1 -18  -5   15.21    2.94
  -1 -18   5   12.11    3.03
   1  18  -5   10.95    2.27
   0 -18  -5   62.40    3.70
   0 -18  -5   41.67    5.39
   0 -18   5   49.78    6.30
   0 -18   5   57.21    4.04
   0  18   5   49.84    4.35
   0  18  -5   60.17    4.71
  -1 -18  -5    0.19    0.87
   1 -18   5   -0.72    1.44
  -1 -18  -5   -0.14    1.15
   1  18   5   -0.28    0.77
  -1  18  -5    1.02    1.19
  -2 -18  -5   13.39    2.30
  -2 -18  -5   15.45    3.30
   2 -18   5   15.80    3.76
  -2  18  -5   10.43    2.13
   2  18   5   13.16    2.56
  -3 -18  -5   15.18    2.70
   3 -18   5    9.14    3.18
  -3 -18  -5   15.46    3.46
   3  18   5   14.93    2.61
  -3  18  -5   19.71    2.68
  -4 -18  -5   -0.05    1.35
   4 -18   5    0.36    1.86
  -4 -18  -5   -0.17    1.74
   4  18   5    0.42    1.20
  -5 -18  -5    2.99    1.89
  -5 -18  -5   -0.06    1.87
   5 -18   5    3.38    2.70
   5  18   5    0.93    1.33
  -6 -18  -5    2.46    2.12
   6 -18   5    1.51    2.92
   6  18   5    1.08    1.45
  -6  18  -5    1.56    1.84
  -7 -19   5    2.22    2.08
   7 -19  -5   -0.41    2.05
   7  19  -5    1.44    1.69
  -6 -19   5    4.80    2.60
  -6 -19   5    2.45    1.77
   6 -19  -5    8.68    2.76
   6  19  -5    6.74    2.32
   5 -19  -5    1.17    1.85
  -5 -19   5    0.95    1.98
  -5 -19   5    3.99    1.67
   5  19  -5    4.87    1.88
   4 -19  -5    9.14    2.69
  -4 -19   5   12.55    2.35
  -4 -19   5   17.00    3.50
   4  19  -5   15.25    3.00
   3 -19  -5    0.38    1.54
  -3 -19   5   -1.66    1.41
  -3 -19   5   -0.27    0.91
   3  19  -5    0.64    1.31
   2 -19  -5   -1.24    1.04
  -2 -19   5   -0.38    1.32
  -2 -19   5   -0.49    0.92
   2  19  -5    0.86    1.15
  -1 -19   5    6.53    2.45
   1 -19  -5    3.02    1.65
  -1 -19   5    3.38    1.24
   1  19  -5    7.60    1.98
   0 -19  -5    9.74    2.60
   0 -19   5   13.28    1.90
   0 -19  -5   11.00    1.45
   0 -19   5   13.91    3.57
   0  19  -5    9.70    2.18
   0  19   5   10.75    2.22
  -1 -19  -5    0.72    1.39
   1 -19   5    0.91    1.81
  -1 -19  -5    1.29    1.02
  -1  19  -5    0.06    1.02
   1  19   5    1.01    1.13
  -2 -19  -5    3.00    1.41
  -2 -19  -5    2.23    1.90
   2 -19   5    6.39    2.81
   2  19   5    2.73    1.36
  -2  19  -5    2.55    1.34
  -3 -19  -5    1.67    1.47
  -3 -19  -5    1.16    1.51
   3 -19   5    1.95    2.18
   3  19   5    0.34    0.98
  -4 -19  -5    3.21    2.49
  -4 -19  -5    3.85    1.95
   4 -19   5    5.17    2.71
   4  19   5    4.56    1.75
   5 -19   5    0.65    2.22
  -5 -19  -5    2.15    1.58
   5  19   5    0.00    1.25
  -7 -20   5    2.10    1.95
   7 -20  -5    6.56    3.11
   7  20  -5    1.62    1.85
   6 -20  -5    1.00    2.11
  -6 -20   5    1.73    1.83
  -6 -20   5    3.26    2.50
   6  20  -5    1.21    1.48
  -5 -20   5   -0.93    1.06
  -5 -20   5    1.43    2.31
   5 -20  -5    0.78    1.82
   5  20  -5   -0.29    1.32
  -4 -20   5    0.83    2.06
  -4 -20   5   -2.36    1.05
   4 -20  -5   -1.19    1.92
   4  20  -5    0.73    1.19
   3 -20  -5    7.51    2.63
  -3 -20   5   10.57    3.33
  -3 -20   5    5.68    1.65
   3  20  -5   44.53    5.52
  -2 -20   5    2.03    2.25
  -2 -20   5    6.31    1.67
   2  20  -5    3.15    1.69
   1 -20  -5   -0.34    1.33
  -1 -20   5    1.51    1.80
  -1 -20   5    1.12    0.99
   1  20  -5   -1.19    1.10
   0 -20   5   14.01    1.99
   0 -20  -5    7.36    2.31
   0 -20   5    6.88    2.68
   0  20   5   13.33    2.40
   0  20  -5   12.28    2.49
  -1 -20  -5    0.33    1.54
  -1 -20  -5    1.14    1.15
   1 -20   5    0.74    1.97
   1  20   5    0.13    0.92
  -1  20  -5   -0.85    1.00
  -2 -20  -5    3.44    1.54
  -2 -20  -5   -1.19    1.50
   2 -20   5    3.27    2.35
   2  20   5    1.41    1.20
  -2  20  -5    0.79    1.13
   3 -20   5    1.40    1.97
  -3 -20  -5    1.25    1.97
   3  20   5    1.13    1.26
  -4 -20  -5    2.07    2.09
  -4 -20  -5    3.48    1.93
   4 -20   5    1.08    2.24
   4  20   5    1.96    1.61
   5 -20   5    9.76    3.60
  -5 -20  -5   14.53    3.19
   5  20   5   15.44    3.02
   6 -21  -5   10.90    3.40
  -6 -21   5   12.76    2.78
  -6 -21   5   14.55    3.86
   6  21  -5   12.52    2.88
  -5 -21   5    2.63    2.50
  -5 -21   5    5.56    2.11
   5 -21  -5    2.73    2.02
   5  21  -5    3.84    1.98
  -4 -21   5    0.17    1.42
  -4 -21   5    0.03    2.01
   4 -21  -5   -0.47    1.83
   4  21  -5    3.25    1.69
  -3 -21   5    1.89    2.13
  -3 -21   5    3.30    1.49
   3 -21  -5    0.80    2.04
   3  21  -5    5.95    2.07
  -2 -21   5    2.33    1.30
   2 -21  -5    3.17    2.14
  -2 -21   5    3.87    2.44
   2  21  -5    1.11    1.40
  -1 -21   5    0.77    1.01
  -1 -21   5   -0.14    1.56
  -1  21   5    2.67    1.26
   1  21  -5    3.67    1.70
   0 -21   5    2.30    2.20
   0 -21   5    1.32    0.94
   0 -21  -5    0.46    1.38
   0  21  -5    0.79    1.19
   0  21   5    0.38    0.91
   1 -21   5   44.44    6.48
  -1 -21  -5   27.52    4.77
   1  21   5   32.57    4.05
  -1  21  -5   42.46    4.64
  -2 -21  -5    9.12    3.07
   2 -21   5   13.31    3.75
  -2 -21  -5   11.01    2.15
  -2  21  -5    8.82    2.11
   2  21   5    9.92    2.34
  -3 -21  -5    0.22    1.42
   3 -21   5   -0.26    1.94
   3  21   5   -0.45    0.99
   4 -21   5    0.27    2.35
  -4 -21  -5   -0.05    1.76
   4  21   5   -1.37    0.97
  -5 -21  -5    0.66    2.08
   5 -21   5    7.56    3.42
   5  21   5    1.45    1.47
  -6 -22   5    0.63    1.65
   6 -22  -5    3.26    2.55
  -6 -22   5    7.80    3.01
   6  22  -5    2.14    1.92
   5 -22  -5    5.74    2.82
  -5 -22   5   13.18    3.64
  -5 -22   5    6.59    2.15
   5  22  -5    8.27    2.61
  -4 -22   5    3.41    2.52
   4 -22  -5    4.78    2.55
  -4 -22   5    7.91    2.05
   4  22  -5    9.40    2.50
  -3 -22   5    8.69    3.28
  -3 -22   5    0.13    1.21
   3 -22  -5    0.09    1.77
   3  22  -5   -0.69    1.01
   2 -22  -5   -2.72    1.13
  -2 -22   5    2.14    2.17
  -2 -22   5   -1.00    0.95
   2  22  -5   -0.72    0.98
  -1 -22   5    8.73    3.03
  -1 -22   5   13.35    2.17
  -1  22   5   16.60    2.78
   1  22  -5   16.64    3.01
   0 -22   5   -0.38    1.55
   0  22   5   -0.39    1.03
   0  22  -5   -0.35    1.09
   1 -22   5    1.62    2.19
   1  22   5    2.25    1.44
  -1  22  -5    0.07    1.22
   2 -22   5    3.80    2.51
  -2  22  -5    0.54    1.24
   2  22   5    1.88    1.47
   3 -22   5   -2.79    1.86
  -3 -22  -5    3.23    1.64
   3  22   5    0.59    1.28
   4 -22   5    4.19    2.93
  -4 -22  -5    5.81    2.22
   4  22   5    2.01    1.59
   6 -23  -5    2.60    2.59
  -6 -23   5    0.38    2.63
  -6 -23   5    2.07    2.03
   6  23  -5   -1.19    1.36
  -5 -23   5    0.03    1.59
  -5 -23   5   -1.61    2.14
   5 -23  -5   -1.28    1.82
   5  23  -5    0.16    1.37
  -4 -23   5    0.40    2.07
  -4 -23   5    0.50    1.46
   4 -23  -5   -0.70    2.17
   4  23  -5    3.01    1.95
  -3 -23   5    6.28    2.83
   3 -23  -5    5.16    2.53
  -3 -23   5    5.51    1.80
   3  23  -5    7.19    2.23
  -2 -23   5    4.54    2.87
   2 -23  -5    0.79    1.93
  -2 -23   5    0.35    1.12
   2  23  -5    1.63    1.61
  -2  23   5    0.94    1.25
  -1 -23   5    3.36    1.36
  -1 -23   5    1.79    2.08
   1  23  -5    7.24    2.25
  -1  23   5    6.59    1.90
   0 -23   5    0.10    2.25
   0  23   5    2.01    1.31
   0  23  -5    1.94    1.56
   1 -23   5    2.40    2.40
   1  23   5   -1.37    1.06
  -1  23  -5    0.67    1.30
   2 -23   5   -0.63    2.02
  -2  23  -5    1.67    1.50
   2  23   5    0.85    1.15
   3 -23   5    3.00    3.00
   3  23   5   -1.34    1.00
  -4 -23  -5    2.65    2.22
   4 -23   5    3.38    2.88
   4  23   5    0.35    1.37
  -5 -24   5    0.13    1.52
   5 -24  -5    0.66    2.33
  -5 -24   5    1.81    2.81
   5  24  -5   -0.16    1.48
  -4 -24   5    1.44    2.14
  -4 -24   5    0.64    1.27
   4 -24  -5    3.50    2.45
   4  24  -5    3.41    2.02
   3 -24  -5    6.58    2.61
  -3 -24   5   11.87    2.35
  -3 -24   5    5.82    3.04
   3  24  -5    9.40    2.68
  -2 -24   5   -0.95    1.84
  -2 -24   5    3.49    1.54
   2 -24  -5    0.79    1.78
  -2  24   5   -0.99    0.84
   2  24  -5   -0.20    1.35
  -1 -24   5    7.30    3.47
  -1 -24   5    7.41    1.73
  -1  24   5    7.83    2.10
   1  24  -5    8.41    2.46
   0  24  -5   -0.75    1.13
   0  24   5   -0.74    0.95
   1 -24   5    3.21    2.56
  -1  24  -5    4.43    1.88
   1  24   5    2.32    1.45
   2 -24   5   -3.43    1.55
   2  24   5   -1.93    0.67
  -2  24  -5    0.21    1.35
   3 -24   5   -1.54    2.17
   3  24   5    1.76    1.59
  -4 -25   5    6.34    3.25
  -4 -25   5    9.69    2.32
   4 -25  -5    4.90    2.88
   4  25  -5    4.78    2.37
  -3 -25   5    1.92    2.82
  -3 -25   5   -0.05    1.26
   3 -25  -5    4.51    2.65
   3  25  -5    0.73    1.55
  -3  25   5    1.56    1.32
  -2 -25   5   -0.77    2.44
   2 -25  -5    1.18    2.22
  -2 -25   5   -0.86    1.10
  -2  25   5   -0.63    1.11
   2  25  -5    2.12    1.69
  -1 -25   5   11.33    2.06
  -1 -25   5   11.43    3.74
  -1  25   5    9.35    2.34
   1  25  -5   13.49    2.94
   0 -25   5    5.18    3.12
   0  25   5    4.51    1.72
   0  25  -5    3.71    2.02
   1 -25   5   -1.27    1.95
   1  25   5    0.36    1.17
  -1  25  -5    1.74    1.50
   2 -25   5    1.88    2.56
   2  25   5    2.61    1.55
  -2  25  -5    2.95    1.76
   3  25   5   -0.71    1.23
  -4 -26   5    5.83    3.16
  -4 -26   5    0.34    1.52
   4 -26  -5   -2.28    2.04
   4  26  -5    0.11    1.60
  -4  26   5    0.01    1.28
  -3 -26   5    0.50    1.43
   3 -26  -5    3.03    2.75
  -3 -26   5    0.02    2.61
  -3  26   5    2.04    1.42
   3  26  -5    1.75    1.90
   2 -26  -5   -1.06    1.94
  -2 -26   5   -2.47    1.84
  -2 -26   5    2.47    1.38
   2  26  -5    2.90    1.91
  -2  26   5   -0.39    1.06
  -1 -26   5    0.76    2.22
  -1 -26   5    1.52    1.75
   1 -26  -5   -0.30    2.33
  -1  26   5    4.37    1.83
   1  26  -5    0.41    1.81
   0 -26   5    1.25    2.67
   0  26   5    4.80    1.91
   0  26  -5    4.67    2.04
   1 -26   5    1.79    2.45
  -1  26  -5   -1.10    1.39
   1  26   5    0.72    1.46
   2 -26   5    1.45    2.46
   2  26   5    1.29    1.37
  -2 -27   5   -0.25    2.75
   2 -27  -5    2.71    2.96
  -2  27   5    5.99    2.05
   2  27  -5   -0.86    1.69
  -1 -27   5   -0.47    2.15
   1 -27  -5    0.17    2.25
   1  27  -5    2.00    1.93
  -1  27   5   -0.64    1.10
   0 -27   5    1.98    2.63
   0  27   5    1.98    1.44
   0  27  -5    3.77    2.33
  -1  27  -5   -1.39    1.24
   1  27   5    0.55    1.15
 -10   0   6    1.13    1.69
  -9   0   6   -1.66    0.89
  -8   0   6    1.09    1.30
  -7   0   6   -1.92    0.92
   7   0  -6    0.29    0.91
   6   0  -6   48.62    3.83
  -6   0   6   47.00    3.90
  -5   0   6   -0.26    0.81
   5   0  -6    1.17    0.92
  -5   0   6   -0.20    0.47
   4   0  -6   58.70    4.59
  -4   0   6   63.22    4.34
  -4   0   6   69.89    4.18
   3   0  -6   -0.07    0.64
   3   0  -6    0.60    0.72
  -3   0   6    0.13    0.52
  -2   0   6    0.67    0.58
   2   0  -6   -0.02    0.70
   2   0  -6   -1.41    0.58
   2   0  -6    0.03    0.60
  -1   0   6    0.55    0.55
   1   0  -6   -0.53    0.73
   1   0  -6   -0.01    0.67
   0   0  -6   30.79    3.43
   0   0  -6   32.79    3.29
  -1   0  -6    0.95    0.83
  -1   0  -6   -1.05    0.62
  -2   0  -6   20.87    2.57
  -2   0  -6   19.14    3.02
   2   0   6   29.04    2.60
   3   0   6    0.43    0.37
  -3   0  -6   -0.10    0.92
   3   0   6   -0.01    0.48
  -3   0  -6   -0.54    0.72
  -4   0  -6   57.14    4.55
  -4   0  -6   75.57    5.78
  -5   0  -6    0.08    0.90
  -5   0  -6   -0.22    1.16
  -6   0  -6   -0.76    1.62
  -7   0  -6    1.05    1.79
 -10  -1   6    5.18    2.07
 -10   1   6    3.58    1.90
  -9  -1   6    4.28    1.95
  -9   1   6   -0.11    1.26
  -8  -1   6    0.44    1.19
   8   1  -6    0.51    0.98
  -8   1   6   -0.28    1.16
   7  -1  -6    0.83    0.99
  -7  -1   6    1.32    1.29
  -7   1   6    1.64    1.30
   7   1  -6    1.96    1.08
   6  -1  -6   13.77    2.03
  -6  -1   6   12.78    2.23
  -6   1   6   10.90    1.98
   6   1  -6   13.91    2.21
  -6   1   6   10.36    1.21
   5  -1  -6    5.83    1.41
  -5  -1   6    4.92    1.39
  -5   1   6    7.93    1.52
  -5   1   6    8.03    1.24
   5   1  -6    6.75    1.61
   4  -1  -6    9.28    1.80
  -4  -1   6    9.60    1.32
  -4  -1   6    8.56    1.53
   4   1  -6    8.27    1.20
   4   1  -6    8.61    1.67
  -4   1   6    9.73    1.51
   3  -1  -6   18.90    1.33
  -3  -1   6   23.81    2.35
   3  -1  -6   22.66    2.32
   3  -1  -6   21.28    2.54
   3   1  -6   22.79    2.27
  -3   1   6   22.16    2.20
   3   1  -6   21.45    2.66
  -2  -1   6    7.90    1.29
   2  -1  -6    7.39    1.54
   2  -1  -6   10.99    1.52
   2  -1  -6    8.32    1.56
   2   1  -6    9.03    1.70
   2   1  -6    9.20    1.60
   2   1  -6   11.17    1.47
  -2   1   6    8.74    1.30
   1  -1  -6   30.24    3.16
  -1  -1   6   25.00    2.07
   1  -1  -6   26.35    2.97
  -1   1   6   25.00    2.04
   1   1  -6   26.30    2.90
   1   1  -6   28.60    3.06
   0  -1  -6   18.55    2.57
   0  -1  -6   16.65    2.25
   0   1  -6   16.52    2.25
   0   1  -6   12.72    2.21
  -1  -1  -6   20.80    2.97
  -1  -1  -6   23.08    2.71
  -1   1  -6   27.11    3.25
  -1   1  -6   24.60    2.74
   2  -1   6    2.81    0.83
  -2  -1  -6    0.46    1.16
  -2  -1  -6    0.34    0.85
  -2   1  -6    0.22    0.68
  -2   1  -6    0.85    1.07
  -3  -1  -6   10.38    2.42
   3  -1   6    9.16    0.88
   3  -1   6    9.63    1.03
  -3  -1  -6    9.04    1.80
  -3   1  -6    8.18    2.06
   3   1   6   11.10    1.43
  -3   1  -6    8.54    1.58
   3   1   6    8.57    1.13
  -4  -1  -6   18.34    3.22
  -4  -1  -6   20.26    2.66
  -4   1  -6   12.52    2.11
  -4   1  -6   16.59    3.09
  -5  -1  -6    2.92    1.36
  -5  -1  -6    0.80    1.50
  -5   1  -6    0.56    1.20
  -5   1  -6    0.02    0.88
  -6  -1  -6   16.11    3.40
  -6   1  -6   17.78    3.70
  -7  -1  -6    6.29    2.41
  -7   1  -6    3.48    2.17
 -10  -2   6    0.04    1.63
 -10   2   6    3.33    1.84
  -9  -2   6    5.15    2.05
  -9   2   6    2.75    1.63
  -8  -2   6   -0.02    1.15
   8   2  -6    2.81    1.16
  -8   2   6    3.52    1.50
  -7  -2   6    1.30    1.23
   7  -2  -6   -0.34    0.79
   7   2  -6   -0.27    0.95
  -7   2   6    0.49    1.09
   6  -2  -6    4.53    1.26
  -6  -2   6    4.09    1.46
  -6   2   6    5.03    1.26
   6   2  -6    4.99    1.45
  -6   2   6    7.03    1.56
   5  -2  -6   13.11    2.05
  -5  -2   6   10.81    1.97
  -5   2   6   18.05    2.33
   5   2  -6   17.53    2.48
   4  -2  -6    1.92    0.97
  -4  -2   6    1.28    0.83
  -4   2   6    2.69    0.92
   4   2  -6    1.76    0.66
   4   2  -6    1.91    1.00
   3  -2  -6   41.74    3.42
  -3  -2   6   40.01    3.04
   3  -2  -6   39.40    3.11
   3   2  -6   42.09    3.46
   3   2  -6   42.29    2.99
  -3   2   6   43.56    2.95
   2  -2  -6    4.14    1.27
   2  -2  -6    5.75    1.43
  -2  -2   6    5.51    1.11
   2   2  -6    5.08    1.31
   2   2  -6    7.46    1.25
  -2   2   6    5.38    1.01
   2   2  -6    5.94    1.30
   1  -2  -6  100.93    6.54
   1  -2  -6  106.64    6.62
  -1  -2   6   96.24    5.97
   1   2  -6   99.49    6.48
   1   2  -6  100.77    6.49
   0  -2  -6   26.19    2.90
   0  -2  -6   26.79    3.11
   0   2  -6   22.96    2.87
   0   2  -6   20.39    2.53
  -1  -2  -6   11.86    1.96
  -1  -2  -6   12.27    2.19
  -1   2  -6   11.88    2.22
  -1   2  -6   16.57    2.13
   2  -2   6   17.15    1.77
  -2  -2  -6   18.05    2.97
  -2  -2  -6   16.00    2.41
  -2   2  -6   19.09    2.28
  -2   2  -6   17.85    2.80
  -3  -2  -6    0.88    1.23
  -3  -2  -6    0.24    0.87
   3   2   6    0.41    0.49
   3   2   6    0.41    0.66
  -3   2  -6    0.16    0.75
  -3   2  -6   -0.71    0.89
  -4  -2  -6    2.14    1.66
  -4  -2  -6    1.10    1.07
  -4   2  -6    1.52    1.00
   4   2   6    3.76    1.04
  -4   2  -6    4.94    1.87
   4   2   6    2.31    0.55
  -5  -2  -6   37.70    4.04
  -5  -2  -6   40.30    5.03
  -5   2  -6   32.83    4.66
  -5   2  -6   30.57    3.36
  -6  -2  -6   14.17    3.17
  -6   2  -6   10.63    2.86
  -7  -2  -6    0.36    1.28
  -7  -2  -6   -0.46    1.40
  -7   2  -6    2.63    2.05
 -10  -3   6    3.51    2.28
 -10   3   6   -2.25    1.24
  -9  -3   6    2.08    1.75
  -9   3   6    3.26    1.72
  -8  -3   6    7.91    2.15
  -8   3   6    4.07    1.55
   8   3  -6    7.09    1.74
  -7  -3   6   -0.02    0.92
   7  -3  -6    0.08    0.73
  -7   3   6    0.47    0.99
   7   3  -6    0.37    0.96
   6  -3  -6    0.49    0.86
  -6  -3   6   -0.31    0.83
   6   3  -6    2.03    1.18
  -6   3   6    2.46    1.11
   5  -3  -6    5.12    1.42
  -5  -3   6    4.14    1.31
  -5   3   6    5.77    1.27
   5   3  -6    4.91    1.44
  -4  -3   6   24.80    2.71
   4  -3  -6   26.06    2.90
   4   3  -6   20.77    1.78
   4   3  -6   26.42    3.04
  -4   3   6   25.04    2.46
   3  -3  -6   17.18    2.19
  -3  -3   6   16.73    2.07
   3  -3  -6   22.70    2.68
  -3  -3   6   18.39    1.44
  -3   3   6   19.77    1.99
   3   3  -6   20.25    2.54
   3   3  -6   17.21    1.98
  -2  -3   6  156.47    8.42
   2  -3  -6  149.72    8.75
   2  -3  -6  130.14    8.71
  -2  -3   6  134.94    8.26
  -2   3   6  145.99    8.12
   2   3  -6  144.00    8.26
   2   3  -6  144.69    8.55
   2   3  -6  144.98    8.81
   1  -3  -6    8.66    1.65
   1  -3  -6    5.39    1.43
  -1  -3   6    5.82    1.09
  -1  -3   6    9.64    1.69
   1   3  -6    8.30    1.54
   1   3  -6    2.46    1.11
   0  -3  -6    6.71    1.50
   0  -3  -6    6.85    1.60
   0  -3   6    4.27    1.41
   0   3  -6    3.21    1.25
   0   3  -6    5.22    1.23
  -1  -3  -6    5.34    1.39
   1  -3   6    4.84    1.51
  -1  -3  -6    2.34    1.33
  -1   3  -6    1.30    1.09
  -1   3  -6    4.19    1.19
  -2  -3  -6    0.72    0.85
   2  -3   6   -0.71    0.42
  -2  -3  -6    2.19    1.20
  -2   3  -6    0.74    1.04
  -2   3  -6   -0.19    0.65
  -3  -3  -6   -0.81    0.88
  -3  -3  -6   -0.22    0.81
  -3   3  -6   -0.08    0.68
   3   3   6    1.61    0.60
  -3   3  -6   -0.34    1.02
  -4  -3  -6    1.40    1.10
  -4  -3  -6   -0.90    1.18
   4   3   6    1.33    0.58
  -4   3  -6    1.38    1.27
  -4   3  -6    1.26    0.98
  -5  -3  -6    7.60    1.95
  -5  -3  -6    1.78    1.83
  -5   3  -6    6.22    2.08
  -5   3  -6    3.74    1.33
  -6  -3  -6   -1.08    1.38
  -6  -3  -6   -0.47    1.08
  -6   3  -6   -0.99    1.27
  -7  -3  -6    0.38    1.38
  -7  -3  -6   -1.37    1.42
  -7   3  -6   -1.55    1.58
 -10  -4   6   -0.40    1.47
 -10   4   6   -1.64    1.23
  -9  -4   6    6.81    2.34
  -9   4   6    5.08    1.94
  -8  -4   6    3.63    1.82
   8   4  -6    5.51    1.59
  -8   4   6    4.03    1.63
  -7  -4   6    2.22    1.50
   7  -4  -6    2.23    0.80
  -7   4   6    1.39    1.18
   7   4  -6    4.89    1.55
   6  -4  -6   -0.63    0.77
  -6  -4   6   -0.03    0.88
  -6   4   6   -0.04    0.66
   6   4  -6    0.64    0.94
   5  -4  -6    0.58    0.50
  -5  -4   6   -0.51    0.85
   5  -4  -6    0.97    0.89
  -5   4   6    0.11    0.69
   5   4  -6    2.29    1.06
  -4  -4   6    0.83    0.80
  -4  -4   6    1.36    0.44
   4  -4  -6    2.15    1.06
   4  -4  -6    0.80    0.50
   4   4  -6   -0.25    0.74
  -4   4   6    0.34    0.61
   4   4  -6    1.27    0.60
  -3  -4   6    2.51    0.71
  -3  -4   6    3.14    0.98
   3  -4  -6    0.58    0.80
   3   4  -6    3.07    1.12
   3   4  -6    3.98    1.01
  -3   4   6    3.51    0.83
   2  -4  -6    0.18    0.85
  -2  -4   6    0.34    0.62
  -2  -4   6    0.04    0.66
   2  -4  -6    0.50    0.75
   2   4  -6    0.21    0.66
  -2   4   6    0.40    0.51
   2   4  -6    0.15    0.67
   2   4  -6   -0.57    0.57
   1  -4  -6    3.05    1.18
  -1  -4   6    2.45    1.05
  -1  -4   6    1.21    0.68
   1  -4  -6    0.60    0.80
   1   4  -6    1.22    0.89
   1   4  -6    1.60    0.87
   0  -4   6   21.05    2.91
   0  -4  -6   22.94    2.98
   0  -4  -6   19.51    2.58
   0   4  -6   19.94    2.43
   0   4  -6   19.95    2.76
   1  -4   6   24.80    2.17
  -1  -4  -6   29.14    3.27
  -1  -4  -6   25.90    3.32
   1  -4   6   28.11    3.74
  -1   4  -6   24.32    3.19
  -1   4  -6   27.00    2.80
  -2  -4  -6   42.80    4.73
   2  -4   6   48.62    3.00
  -2  -4  -6   47.79    3.95
   2  -4   6   46.43    5.27
  -2   4  -6   47.54    3.61
  -2   4  -6   54.96    5.19
  -3  -4  -6   21.03    3.34
  -3  -4  -6   23.43    3.04
   3   4   6   20.41    2.15
  -3   4  -6   18.55    3.24
  -3   4  -6   21.79    2.46
  -4  -4  -6    2.80    1.73
  -4  -4  -6   -0.11    1.01
  -4   4  -6    0.47    0.80
  -4   4  -6   -0.72    0.88
   4   4   6   -0.46    0.47
  -5  -4  -6   11.81    2.46
  -5  -4  -6   10.73    2.64
  -5   4  -6   14.97    3.13
  -6  -4  -6    0.74    1.56
  -6  -4  -6   -1.84    1.23
  -6   4  -6    2.03    1.85
  -7  -4  -6   -1.06    1.08
  -7  -4  -6    5.36    2.45
  -7   4  -6    4.98    2.26
  -9  -5   6    0.92    1.44
  -9   5   6    3.05    1.60
  -8  -5   6    1.57    1.55
   8   5  -6    1.19    1.32
  -8   5   6    0.01    1.18
   7  -5  -6    7.10    1.24
  -7  -5   6    9.97    2.39
   7   5  -6    6.51    1.77
  -7   5   6    9.33    1.89
   6  -5  -6    2.09    0.93
  -6  -5   6    2.06    1.13
   6   5  -6    2.31    1.28
  -6   5   6    2.92    1.07
   5  -5  -6   41.28    2.86
  -5  -5   6   42.76    2.68
   5  -5  -6   38.76    3.31
  -5  -5   6   40.89    3.52
   5   5  -6   44.31    3.71
  -5   5   6   42.12    3.15
   4  -5  -6    0.24    0.55
  -4  -5   6    0.47    0.52
  -4  -5   6    0.82    0.81
   4  -5  -6    1.60    0.95
   4   5  -6   -0.27    0.49
   4   5  -6    0.64    0.97
  -4   5   6    0.58    0.61
  -3  -5   6    8.84    1.34
   3  -5  -6   10.43    1.85
  -3  -5   6    8.04    1.47
   3   5  -6    8.28    1.38
   3   5  -6    9.59    1.82
  -3   5   6    8.47    1.23
   2  -5  -6   38.08    3.68
  -2  -5   6   31.30    2.63
  -2  -5   6   35.12    2.79
   2  -5  -6   39.42    3.74
  -2   5   6   32.59    2.36
   2   5  -6   37.46    2.89
   2   5  -6   36.45    3.55
  -1  -5   6   41.99    3.34
  -1  -5   6   37.16    2.84
   1  -5  -6   37.01    3.83
   1  -5  -6   36.77    3.75
   1   5  -6   40.64    3.29
   1   5  -6   40.61    3.35
   0  -5  -6   18.10    2.56
   0  -5   6   22.79    3.06
   0  -5  -6   16.42    2.63
   0   5  -6   23.33    2.68
   0   5  -6   23.20    2.90
   1  -5   6   17.76    1.89
  -1  -5  -6   18.31    2.61
  -1  -5  -6   18.68    2.75
   1  -5   6   16.32    2.93
  -1   5  -6   18.06    2.74
  -1   5  -6   19.42    2.32
   2  -5   6    1.54    1.38
   2  -5   6   -0.06    0.33
  -2  -5  -6    0.76    1.12
  -2  -5  -6   -0.63    0.67
  -2   5  -6   -0.37    0.54
  -2   5  -6    0.56    0.95
  -3  -5  -6   33.85    3.81
   3  -5   6   42.38    5.32
  -3  -5  -6   27.21    3.87
   3   5   6   34.09    2.66
  -3   5  -6   37.01    2.95
  -3   5  -6   35.29    4.53
  -4  -5  -6   25.53    3.90
  -4  -5  -6   30.46    3.73
  -4   5  -6   31.12    2.99
  -4   5  -6   29.49    4.21
   4   5   6   30.14    2.38
  -5  -5  -6   -1.23    1.19
  -5  -5  -6    3.31    1.85
   5   5   6    0.85    0.60
  -5   5  -6   -1.87    0.97
  -6  -5  -6   -0.60    1.41
  -6  -5  -6   -1.84    1.03
  -6   5  -6    0.08    1.37
  -7  -5  -6    7.25    2.70
  -7  -5  -6    8.26    2.62
  -7   5  -6    5.10    2.33
  -9  -6   6   -0.10    1.47
  -9   6   6   -2.01    1.03
  -8  -6   6    4.80    1.90
  -8   6   6    7.88    2.01
   8   6  -6    7.95    1.89
  -7  -6   6    6.94    2.08
  -7   6   6    5.38    1.48
   7   6  -6    5.58    1.70
   6  -6  -6   37.43    2.93
  -6  -6   6   30.96    3.83
   6  -6  -6   33.77    2.83
  -6   6   6   39.11    3.05
   6   6  -6   38.46    4.05
   5  -6  -6   26.06    2.27
  -5  -6   6   25.22    3.12
  -5  -6   6   27.57    2.15
   5  -6  -6   26.75    2.86
   5   6  -6   31.56    3.52
  -5   6   6   26.53    2.70
   4  -6  -6    0.86    0.70
  -4  -6   6    0.92    0.89
   4  -6  -6    0.12    0.72
  -4  -6   6    0.97    0.69
   4   6  -6    0.91    0.86
   4   6  -6    1.24    0.63
  -4   6   6    0.91    0.62
  -3  -6   6   13.53    1.73
   3  -6  -6   10.14    1.93
  -3  -6   6   11.94    1.77
   3   6  -6    8.91    1.84
   3   6  -6   11.93    1.69
  -3   6   6   13.23    1.46
  -2  -6   6   12.45    1.90
   2  -6  -6   12.51    2.09
   2  -6  -6   16.74    2.34
  -2  -6   6   11.17    1.67
  -2   6   6   11.14    1.29
   2   6  -6    7.78    1.64
   2   6  -6   11.00    1.78
   1  -6  -6   33.39    3.73
  -1  -6   6   41.25    2.98
  -1  -6   6   41.15    3.44
   1  -6  -6   52.43    4.58
   1   6  -6   36.80    3.23
   1   6  -6   42.60    3.42
   0  -6  -6   -0.87    0.64
   0  -6  -6    1.26    1.08
   0  -6   6   -0.93    0.71
   0   6  -6    0.03    0.90
   0   6  -6    0.00    0.60
  -1  -6  -6    8.33    1.87
   1  -6   6   10.27    1.36
   1  -6   6    9.48    2.24
  -1  -6  -6    9.09    2.07
  -1   6  -6   12.13    2.22
  -1   6  -6    8.32    1.57
  -2  -6  -6    1.17    1.11
  -2  -6  -6    3.40    1.33
   2  -6   6    1.47    0.39
   2  -6   6    2.30    1.52
  -2   6  -6    1.31    0.89
  -2   6  -6    2.96    1.36
  -3  -6  -6   23.93    3.57
  -3  -6  -6   22.27    3.11
   3  -6   6   21.12    3.89
  -3   6  -6   23.60    2.62
   3   6   6   26.75    2.62
  -3   6  -6   19.36    3.33
  -4  -6  -6    5.59    1.77
  -4  -6  -6    7.42    2.27
   4  -6   6    9.88    2.91
  -4   6  -6    5.28    1.33
   4   6   6    7.19    1.30
  -4   6  -6    9.09    2.60
  -5  -6  -6   -1.07    1.15
  -5  -6  -6    1.41    1.64
   5   6   6    0.23    0.60
  -5   6  -6   -1.07    1.42
  -6  -6  -6    2.51    1.46
  -6  -6  -6    1.56    1.79
  -6  -6  -6    0.55    1.48
  -6   6  -6   -0.20    1.45
  -7  -6  -6   12.89    3.31
  -7  -6  -6    9.69    2.88
  -7   6  -6    9.26    2.91
  -9  -7   6    3.36    1.96
  -9   7   6    1.18    1.44
  -8  -7   6   23.86    3.66
   8   7  -6   15.70    2.74
  -8   7   6   21.71    2.97
  -7  -7   6   -0.34    1.22
   7   7  -6    5.51    1.73
  -7   7   6    0.94    1.07
   6  -7  -6    0.80    0.76
  -6  -7   6    1.54    1.18
   6  -7  -6    1.80    1.10
   6   7  -6   -0.68    0.95
  -6   7   6    1.38    0.93
   5  -7  -6   14.26    1.95
   5  -7  -6   11.68    1.85
  -5  -7   6   14.10    2.38
  -5  -7   6   12.72    1.76
  -5   7   6   15.58    1.85
   5   7  -6   13.46    2.30
   5   7  -6   10.45    0.88
  -4  -7   6    0.51    0.73
  -4  -7   6   -0.84    0.58
   4  -7  -6    0.16    0.71
   4  -7  -6    0.48    0.81
  -4   7   6    0.68    0.56
   4   7  -6    1.02    0.61
   4   7  -6   -0.44    0.71
   3  -7  -6    3.41    1.22
  -3  -7   6    4.73    1.20
  -3  -7   6    3.52    1.11
   3   7  -6    2.40    1.19
   3   7  -6    4.08    1.11
  -3   7   6    3.71    0.78
   2  -7  -6   76.73    5.58
  -2  -7   6   81.26    5.13
  -2  -7   6   77.99    5.32
   2   7  -6   78.65    5.30
   2   7  -6   79.79    5.54
   1  -7  -6    1.10    1.02
  -1  -7   6    1.41    1.04
  -1  -7   6    2.96    0.91
   1  -7  -6    1.00    1.08
   1   7  -6    2.41    1.04
   1   7  -6    3.61    1.18
   0  -7  -6    6.63    1.70
   0  -7   6    6.97    1.80
   0  -7  -6    5.88    1.62
   0   7  -6    5.35    1.28
   0   7  -6    3.41    1.33
   1  -7   6   -1.06    0.85
  -1  -7  -6    1.41    1.20
  -1  -7  -6    1.55    1.13
   1  -7   6    1.03    0.57
  -1   7  -6    0.07    0.64
  -1   7  -6    0.69    0.93
   2  -7   6    0.19    1.21
  -2  -7  -6    1.76    1.27
  -2  -7  -6    4.36    1.43
   2  -7   6    0.30    0.20
  -2   7  -6    1.88    0.95
  -2   7  -6    5.23    1.69
  -3  -7  -6    0.16    0.86
   3  -7   6   -0.78    1.28
  -3  -7  -6   -0.84    1.30
  -3   7  -6   -1.72    0.74
  -3   7  -6   -0.48    0.67
   3   7   6    0.59    0.68
  -4  -7  -6    0.38    1.49
   4  -7   6    2.11    1.83
  -4  -7  -6    2.54    1.46
   4   7   6    1.84    0.90
  -4   7  -6    3.64    1.13
  -4   7  -6    2.47    1.73
  -5  -7  -6    0.61    1.45
  -5  -7  -6   -0.25    1.58
   5   7   6    0.73    0.79
  -5   7  -6    1.34    1.46
  -6  -7  -6   -0.32    1.44
  -6  -7  -6    0.77    1.95
  -6  -7  -6   -1.30    0.86
  -6   7  -6    0.25    1.34
  -7  -7  -6    3.99    1.87
  -7  -7  -6    2.47    2.00
  -7   7  -6    0.05    1.97
  -9  -8   6    0.88    1.79
  -9   8   6    2.20    1.49
   9   8  -6    2.70    1.50
  -8  -8   6    3.49    1.87
   8   8  -6    3.42    1.50
  -8   8   6    3.76    1.44
  -7  -8   6    2.41    1.51
   7  -8  -6    1.06    1.29
  -7   8   6   -0.20    0.85
   7   8  -6    0.63    1.21
  -6  -8   6    2.47    1.29
   6  -8  -6    3.76    1.34
   6  -8  -6    1.34    0.83
  -6   8   6    1.45    0.93
   6   8  -6    2.31    1.31
   5  -8  -6    1.86    1.00
   5  -8  -6    1.49    0.94
  -5  -8   6    1.31    1.00
  -5  -8   6    1.93    1.23
  -5   8   6    4.62    1.08
   5   8  -6    2.26    0.56
   5   8  -6    0.56    0.91
   4  -8  -6    2.82    1.12
  -4  -8   6    2.31    1.04
   4  -8  -6    2.90    1.13
  -4  -8   6    4.87    1.34
   4   8  -6    2.72    0.89
   4   8  -6    1.89    1.08
  -4   8   6    3.13    0.81
  -3  -8   6   75.51    5.07
   3  -8  -6   80.10    5.40
  -3  -8   6   75.42    5.05
   3   8  -6   68.92    5.32
  -3   8   6   74.65    4.40
   3   8  -6   73.24    4.93
   2  -8  -6    2.90    1.18
  -2  -8   6    1.88    0.87
  -2  -8   6    2.27    1.07
   2   8  -6    1.68    0.98
   2   8  -6    1.19    0.91
  -1  -8   6   10.80    2.04
  -1  -8   6    9.73    1.52
   1  -8  -6   10.20    1.99
   1  -8  -6   10.73    2.08
   1   8  -6    8.66    1.66
   1   8  -6    8.87    1.84
   0  -8  -6    4.62    1.42
   0  -8   6    1.78    1.23
   0  -8   6    2.29    0.84
   0  -8  -6    3.69    1.44
   0   8  -6    3.06    1.35
   0   8  -6    3.33    1.04
   1  -8   6   17.51    1.79
   1  -8   6   13.44    2.75
  -1  -8  -6   23.76    3.26
  -1  -8  -6   19.97    2.85
  -1   8  -6   14.16    2.13
  -1   8  -6   20.64    2.96
  -2  -8  -6    1.22    1.30
  -2  -8  -6    1.34    1.10
   2  -8   6    1.49    1.48
  -2   8  -6    0.11    0.72
   2   8   6    1.78    0.88
  -2   8  -6    2.45    1.38
  -3  -8  -6    2.61    1.62
   3  -8   6    0.72    1.44
  -3  -8  -6   -1.57    0.94
  -3   8  -6   -0.91    0.70
  -3   8  -6   -0.61    1.04
   3   8   6    0.28    0.70
   4  -8   6   21.71    4.14
  -4  -8  -6   16.88    3.09
  -4  -8  -6   20.94    3.64
  -4   8  -6   15.83    2.11
   4   8   6   21.72    2.51
  -4   8  -6   18.36    3.32
   5  -8   6    3.96    2.26
  -5  -8  -6    0.96    1.90
  -5  -8  -6    3.32    1.71
  -5   8  -6    1.34    1.73
   5   8   6    2.62    1.02
  -6  -8  -6   11.18    2.75
  -6  -8  -6    5.51    2.05
  -6  -8  -6    5.72    2.54
  -6   8  -6    3.91    2.10
  -7  -8  -6    3.71    2.36
  -7  -8  -6    2.00    1.95
  -7   8  -6    4.66    2.27
  -9  -9   6   -0.62    1.36
  -9   9   6    1.60    1.37
   9   9  -6    4.01    1.77
  -8  -9   6   17.59    3.33
   8   9  -6   17.36    2.99
  -8   9   6   20.17    2.77
   7  -9  -6   30.18    3.52
  -7  -9   6   16.06    3.05
   7   9  -6   26.71    3.58
  -7   9   6   25.75    2.90
   6  -9  -6   46.62    3.33
   6  -9  -6   50.10    4.04
  -6  -9   6   51.85    5.20
   6   9  -6   51.12    5.14
  -6   9   6   51.71    3.61
  -5  -9   6    1.73    1.13
  -5  -9   6    1.21    1.07
   5  -9  -6    1.19    1.00
   5  -9  -6   -0.25    0.89
  -5   9   6    0.61    0.71
   5   9  -6    1.35    1.15
   5   9  -6   -0.29    0.47
  -4  -9   6   21.28    2.74
   4  -9  -6   21.84    2.69
   4  -9  -6   22.65    2.68
  -4  -9   6   18.88    2.50
   4   9  -6   18.50    2.82
  -4   9   6   18.40    1.62
   4   9  -6   21.32    2.23
   3  -9  -6    9.98    1.93
  -3  -9   6   11.57    1.93
  -3  -9   6    8.84    1.67
  -3   9   6   10.42    1.16
   3   9  -6   12.46    1.84
   3   9  -6    8.37    1.89
  -2  -9   6    2.62    1.01
   2  -9  -6    2.22    1.14
  -2  -9   6    3.00    1.30
   2   9  -6    5.09    1.41
   1  -9  -6    0.52    0.94
  -1  -9   6    0.60    0.95
  -1  -9   6   -0.49    0.54
   1   9  -6   -0.61    0.64
   0  -9  -6    0.77    1.09
   0  -9   6    2.41    0.82
   0  -9   6    1.28    1.15
   0  -9  -6    0.84    1.11
   0   9  -6    1.05    0.88
   1  -9   6    0.33    1.10
  -1  -9  -6   -0.34    0.81
  -1  -9  -6    0.00    0.97
   1  -9   6    1.18    0.60
  -1   9  -6    1.24    1.04
  -1   9  -6    0.13    0.72
  -2  -9  -6    3.59    1.65
   2  -9   6    2.74    1.71
  -2  -9  -6    0.95    1.08
  -2   9  -6    2.08    0.97
  -2   9  -6    1.95    1.34
   2   9   6    1.56    0.94
  -3  -9  -6    0.63    1.35
   3  -9   6   -0.55    1.35
  -3  -9  -6    0.65    1.20
  -3   9  -6   -0.20    0.70
   3   9   6   -0.09    0.65
  -3   9  -6    0.31    1.09
  -4  -9  -6    2.73    1.62
  -4  -9  -6    1.21    1.57
   4  -9   6   -0.93    1.41
  -4   9  -6    1.08    0.90
  -4   9  -6    1.58    1.52
   4   9   6    0.51    0.87
   5  -9   6   -0.41    1.64
  -5  -9  -6   -0.08    1.26
  -5  -9  -6    0.72    1.45
  -5  -9  -6    1.50    1.54
  -5   9  -6   -0.34    1.34
   5   9   6    2.99    1.05
  -6  -9  -6   -0.37    1.46
  -6  -9  -6   -0.95    1.47
  -6  -9  -6   -0.74    1.25
  -6   9  -6   -0.21    1.37
  -7  -9  -6   -1.37    1.41
  -7  -9  -6    3.04    2.30
  -7  -9  -6    3.62    2.40
  -7   9  -6    0.19    1.55
  -9 -10   6    1.62    1.82
   9  10  -6   -0.26    1.33
  -8 -10   6    5.80    2.02
   8  10  -6    1.23    1.47
  -8  10   6    2.58    1.21
  -7 -10   6   20.34    3.39
   7 -10  -6   28.22    3.61
  -7  10   6   27.96    3.00
   7  10  -6   26.53    3.63
   6 -10  -6   88.39    5.33
   6 -10  -6   96.64    6.38
  -6 -10   6   83.20    6.43
  -6  10   6   85.39    5.55
   6  10  -6   92.83    6.71
   5 -10  -6    4.12    1.32
  -5 -10   6    3.90    1.49
   5 -10  -6    4.01    1.49
  -5 -10   6    5.08    1.60
   5  10  -6    3.28    1.46
  -5  10   6    7.12    1.18
   5  10  -6    5.01    0.96
  -4 -10   6   -0.10    0.77
   4 -10  -6    0.06    0.95
  -4 -10   6    0.58    0.99
   4 -10  -6    1.01    0.96
  -4  10   6   -0.25    0.44
   4  10  -6    0.57    0.92
   4  10  -6    0.41    0.67
  -3 -10   6   -0.38    0.57
   3 -10  -6   -0.44    0.77
  -3 -10   6    0.79    1.00
   3 -10  -6    0.59    0.92
   3  10  -6   -0.47    0.70
  -2 -10   6   21.00    2.44
   2 -10  -6   22.84    3.02
  -2 -10   6   27.04    3.24
   2  10  -6   18.20    2.69
  -1 -10   6   20.81    3.07
   1 -10  -6   16.74    2.58
  -1 -10   6   18.76    2.20
   1  10  -6   16.63    2.43
   0 -10   6   11.37    1.69
   0 -10  -6   18.03    2.84
   0 -10  -6   13.73    2.47
   0 -10   6   13.60    2.64
   0  10  -6   13.49    2.04
   1 -10   6    5.57    1.98
  -1 -10  -6    2.28    1.55
  -1 -10  -6    3.63    1.50
   1 -10   6    3.23    0.76
  -1  10  -6    4.53    1.25
   2 -10   6   -0.28    1.09
  -2 -10  -6    1.05    1.15
  -2 -10  -6    2.93    1.51
   2  10   6    0.32    0.81
  -2  10  -6    0.60    0.77
  -2  10  -6   -0.89    0.84
  -3 -10  -6    5.66    2.04
  -3 -10  -6    5.53    1.96
   3 -10   6    6.97    2.55
  -3  10  -6    7.63    1.48
   3  10   6    8.23    1.56
  -3  10  -6    6.71    2.27
   4 -10   6    2.26    2.03
  -4 -10  -6    0.89    1.47
  -4 -10  -6    0.59    1.27
   4  10   6    1.82    1.06
  -4  10  -6    2.50    1.57
  -5 -10  -6    5.99    1.92
  -5 -10  -6    4.29    1.97
  -5 -10  -6    6.18    2.24
   5 -10   6    2.07    2.34
   5  10   6    6.10    1.45
  -5  10  -6    3.82    1.87
  -6 -10  -6    0.05    1.42
  -6 -10  -6    1.84    1.78
  -6 -10  -6    2.95    1.92
  -6  10  -6    0.77    1.90
  -7 -10  -6   -0.39    1.95
  -7 -10  -6   -3.10    1.74
  -7 -10  -6    1.17    1.65
  -7  10  -6    1.65    1.95
  -9 -11   6    0.15    1.41
   9  11  -6   -0.36    1.20
  -8 -11   6   -0.01    1.28
   8  11  -6    3.27    1.63
  -7 -11   6    1.94    1.43
   7 -11  -6    1.09    1.45
   7  11  -6    2.86    1.51
  -7  11   6    3.28    1.20
  -6 -11   6    1.05    1.27
   6 -11  -6    1.97    1.31
   6  11  -6    0.50    1.06
  -6  11   6    2.61    0.95
   5 -11  -6    4.64    1.58
  -5 -11   6    1.78    1.32
   5 -11  -6    2.99    1.09
  -5 -11   6    2.89    1.39
   5  11  -6    3.26    0.92
  -5  11   6    3.14    0.85
   5  11  -6    2.89    1.47
  -4 -11   6   20.90    2.94
  -4 -11   6   16.42    2.51
   4 -11  -6   16.46    2.38
   4 -11  -6   26.51    3.20
   4  11  -6   14.93    2.65
  -4  11   6   19.32    1.49
  -3 -11   6   19.67    2.51
   3 -11  -6   24.16    3.01
   3 -11  -6   23.10    1.70
  -3 -11   6   24.51    3.15
   3  11  -6   20.79    2.97
   2 -11  -6    1.83    0.56
  -2 -11   6    1.58    1.30
   2 -11  -6   -0.36    0.88
  -2 -11   6    2.67    1.08
   2  11  -6    2.25    1.11
  -1 -11   6   64.35    4.20
  -1 -11   6   53.81    4.80
   1 -11  -6   60.20    4.85
   1  11  -6   56.16    4.47
   0 -11  -6    2.04    1.14
   0 -11   6    2.50    0.93
   0 -11   6    1.94    1.49
   0  11  -6    2.07    0.91
   1 -11   6   -1.69    0.82
  -1 -11  -6    1.96    1.37
   1 -11   6    0.48    0.53
  -1 -11  -6    0.02    1.11
  -1  11  -6   -0.06    0.77
   2 -11   6    3.60    1.94
  -2 -11  -6    3.67    1.67
  -2 -11  -6    4.84    1.97
  -2  11  -6    2.49    1.06
   2  11   6    3.42    1.10
  -3 -11  -6    7.59    2.34
   3 -11   6    5.99    2.49
  -3 -11  -6   11.60    2.61
  -3  11  -6    5.63    2.07
  -3  11  -6   10.85    1.78
   3  11   6   11.21    1.96
  -4 -11  -6    4.30    2.08
   4 -11   6    2.11    2.02
  -4 -11  -6    1.82    1.37
  -4 -11  -6    1.53    1.66
  -4  11  -6    2.45    1.76
   4  11   6    7.14    1.70
  -5 -11  -6    0.77    1.84
   5 -11   6    1.90    2.13
  -5 -11  -6    3.16    1.87
  -5 -11  -6   -0.01    1.33
  -5  11  -6    1.32    1.97
   5  11   6    0.18    0.85
  -6 -11  -6    3.32    2.57
  -6 -11  -6    3.66    2.14
  -6 -11  -6   -0.09    1.49
   6 -11   6    0.05    2.15
   6  11   6   -0.71    0.88
  -6  11  -6    2.30    1.65
  -7 -11  -6   -1.03    1.95
  -7 -11  -6   -0.13    1.49
  -7 -11  -6    1.53    2.53
  -7  11  -6    1.97    2.11
  -9 -12   6    0.04    1.53
   9  12  -6    1.81    1.69
  -8 -12   6    1.40    1.56
   8  12  -6    1.10    1.56
  -7 -12   6    6.99    2.07
   7 -12  -6    5.55    1.90
   7  12  -6    4.29    1.84
  -6 -12   6    1.47    1.43
   6 -12  -6    3.27    1.64
  -6 -12   6    0.57    1.22
   6  12  -6    0.52    1.10
  -6  12   6    1.77    0.88
   5 -12  -6    5.55    1.84
  -5 -12   6    2.27    1.32
   5 -12  -6    2.93    1.14
  -5 -12   6    3.13    1.58
  -5  12   6    2.88    0.80
   5  12  -6    2.69    1.53
   4 -12  -6    2.50    1.20
  -4 -12   6    0.65    1.30
   4 -12  -6    1.84    1.26
  -4 -12   6    2.09    1.14
   4 -12  -6    1.17    0.73
  -4  12   6    2.61    0.63
   4  12  -6    2.78    1.31
  -3 -12   6    4.64    1.37
   3 -12  -6    5.03    1.63
  -3 -12   6    7.64    1.97
   3 -12  -6    7.16    0.94
   3  12  -6    8.26    1.90
   2 -12  -6   12.53    2.31
   2 -12  -6   13.61    1.14
  -2 -12   6   16.21    2.78
  -2 -12   6   12.08    1.87
   2  12  -6   13.69    2.32
  -1 -12   6   12.13    1.81
  -1 -12   6   10.03    2.46
   1 -12  -6   10.76    2.28
   1  12  -6   14.93    2.45
   0 -12   6    0.97    1.22
   0 -12  -6   -0.48    1.04
   0 -12   6    3.03    1.07
   0  12  -6    2.42    1.14
   1 -12   6    6.82    1.06
   1 -12   6    3.28    1.72
  -1 -12  -6    4.85    1.78
  -1  12  -6    5.25    1.37
   2 -12   6    3.36    1.91
  -2 -12  -6   -0.28    1.29
  -2  12  -6   -0.36    0.70
   2  12   6    0.01    0.67
  -3 -12  -6    0.10    1.28
   3 -12   6   -0.77    1.30
  -3 -12  -6   -1.81    1.25
  -3  12  -6    0.54    1.29
  -3  12  -6    1.23    0.91
   3  12   6    1.08    0.90
  -4 -12  -6    3.17    1.88
   4 -12   6   -0.27    1.82
  -4 -12  -6    4.04    1.96
  -4 -12  -6    2.83    1.52
  -4  12  -6    2.50    1.70
   4  12   6    3.65    1.33
   5 -12   6    5.12    2.86
  -5 -12  -6    3.65    2.12
  -5 -12  -6    3.67    1.67
  -5 -12  -6    6.82    2.55
   5  12   6    3.57    1.35
  -5  12  -6    1.42    1.77
  -6 -12  -6    0.67    2.14
   6 -12   6    0.47    1.78
  -6 -12  -6   -0.69    1.91
  -6 -12  -6    0.94    1.80
   6  12   6   -0.36    0.95
  -6  12  -6   -0.68    1.39
   9  13  -6    1.17    1.71
  -8 -13   6    1.94    1.58
   8  13  -6    1.08    1.51
   7 -13  -6    0.84    1.54
  -7 -13   6   -0.06    1.14
   7  13  -6    1.91    1.33
   6 -13  -6    5.45    2.00
  -6 -13   6    0.54    1.54
  -6 -13   6    1.79    1.54
   6  13  -6    1.40    1.17
   5 -13  -6    0.15    0.87
   5 -13  -6    0.96    1.33
  -5 -13   6    1.00    1.34
  -5 -13   6    1.60    1.47
  -5  13   6    0.62    0.54
   5  13  -6    0.30    0.95
   4 -13  -6    2.31    1.26
   4 -13  -6    6.97    1.96
  -4 -13   6    3.52    1.37
  -4 -13   6    4.95    1.87
   4  13  -6    5.42    1.69
  -3 -13   6   10.47    1.93
   3 -13  -6   10.60    2.07
   3 -13  -6   11.69    0.95
  -3 -13   6    7.76    2.16
   3  13  -6   10.07    2.16
   2 -13  -6    1.88    1.17
   2 -13  -6    0.76    0.48
  -2 -13   6    1.87    1.50
  -2 -13   6    1.46    0.87
   2  13  -6    1.12    1.09
  -1 -13   6    0.43    1.33
   1 -13  -6    1.14    1.18
  -1 -13   6    0.60    0.77
   1  13  -6    0.12    0.86
   0 -13   6    3.36    1.94
   0 -13   6    3.24    1.05
   0 -13  -6    1.47    1.40
   0  13  -6    3.90    1.32
   1 -13   6    0.18    0.93
  -1 -13  -6    1.83    1.41
   1 -13   6    1.73    1.74
  -1  13  -6    0.56    0.81
   2 -13   6    1.03    1.73
  -2 -13  -6    2.00    1.57
  -2  13  -6   -0.84    0.71
   2  13   6    0.04    0.68
  -3 -13  -6    6.01    2.35
  -3 -13  -6    1.63    1.45
  -3 -13  -6    5.95    1.75
   3 -13   6    0.19    1.54
   3  13   6    6.78    1.68
  -3  13  -6    4.95    1.46
  -4 -13  -6    1.52    1.60
  -4 -13  -6   -0.50    1.21
   4 -13   6   -0.73    1.65
  -4 -13  -6   -1.77    1.31
  -4  13  -6   -0.50    1.18
   4  13   6    0.57    1.06
  -5 -13  -6    6.42    2.52
   5 -13   6   -0.20    1.90
  -5 -13  -6   -2.18    1.51
  -5 -13  -6    1.13    1.55
   5  13   6   -0.84    0.94
  -5  13  -6    0.18    1.56
  -6 -13  -6    1.24    2.46
   6 -13   6    2.75    2.49
  -6 -13  -6    0.23    1.94
  -6 -13  -6    2.62    1.84
  -6  13  -6    2.03    1.92
   6  13   6    1.86    1.22
  -8 -14   6    1.52    1.63
   8  14  -6    1.57    1.54
   7 -14  -6   -0.68    1.62
  -7 -14   6    5.99    2.07
   7  14  -6    2.42    1.61
  -6 -14   6    0.04    1.25
  -6 -14   6   -0.92    1.46
   6 -14  -6    0.48    1.36
   6  14  -6    1.40    1.38
   5 -14  -6   27.14    3.91
   5 -14  -6   28.66    2.91
  -5 -14   6   15.32    2.79
  -5 -14   6   30.32    3.99
   5  14  -6   20.79    3.36
  -4 -14   6    0.84    1.16
   4 -14  -6   -0.62    0.80
   4 -14  -6    1.12    1.37
  -4 -14   6    0.06    1.31
   4  14  -6    0.27    1.07
  -3 -14   6    5.28    1.42
   3 -14  -6    8.46    1.89
  -3 -14   6    4.80    1.89
   3  14  -6    9.38    2.16
   2 -14  -6    0.73    1.05
  -2 -14   6    0.91    0.88
  -2 -14   6    1.54    1.48
   2 -14  -6    1.22    0.44
   2  14  -6    0.64    0.93
  -1 -14   6    4.60    1.22
   1 -14  -6    2.13    1.34
  -1 -14   6    7.00    2.16
   1  14  -6    9.27    1.91
   0 -14   6   54.82    6.17
   0 -14   6   57.83    4.20
   0 -14  -6   53.30    5.75
   0  14  -6   71.46    4.88
   1 -14   6   27.47    4.42
  -1 -14  -6   26.94    3.96
  -1  14  -6   31.58    3.47
   2 -14   6   -0.44    1.26
  -2 -14  -6   -0.46    1.22
  -2 -14  -6   -0.53    0.87
   2  14   6   -0.07    0.70
  -2  14  -6   -0.52    0.86
   3 -14   6    1.89    1.88
  -3 -14  -6    3.00    1.50
  -3 -14  -6    7.56    2.33
  -3  14  -6    4.70    1.39
   3  14   6    2.66    1.27
   4 -14   6    0.50    2.12
  -4 -14  -6    0.38    1.42
  -4 -14  -6    0.58    1.51
   4  14   6    1.60    1.18
  -4  14  -6    1.69    1.76
  -5 -14  -6    1.69    1.98
  -5 -14  -6    0.46    1.65
   5 -14   6    1.38    2.25
   5  14   6   -1.20    0.91
  -5  14  -6   -0.04    1.53
   6 -14   6    0.61    2.34
  -6 -14  -6    6.95    2.59
  -6 -14  -6    1.53    2.16
  -6  14  -6    2.29    2.07
   6  14   6    1.74    1.22
  -8 -15   6   -0.84    1.44
   8  15  -6    1.52    1.78
  -7 -15   6    3.70    2.01
   7 -15  -6    8.45    2.79
   7  15  -6    3.56    1.89
   6 -15  -6    6.15    2.32
  -6 -15   6    9.54    2.60
  -6 -15   6    7.79    2.13
   6  15  -6    5.86    2.02
   5 -15  -6   -1.93    1.19
  -5 -15   6    0.60    1.61
  -5 -15   6    0.41    1.01
   5  15  -6    0.90    1.19
   4 -15  -6    0.46    1.31
  -4 -15   6    0.07    0.97
  -4 -15   6    0.64    1.50
   4 -15  -6   -0.72    1.00
   4  15  -6    1.16    1.14
  -3 -15   6    1.91    1.05
   3 -15  -6    1.98    1.23
  -3 -15   6    2.67    1.70
   3  15  -6    1.47    1.17
  -2 -15   6   -0.14    0.88
   2 -15  -6   -0.59    0.97
  -2 -15   6    2.21    1.67
   2  15  -6   -1.52    0.75
  -1 -15   6   -0.30    0.83
   1 -15  -6   -0.54    1.09
  -1 -15   6    1.89    1.63
   1  15  -6   -0.45    0.85
   0 -15  -6    6.19    2.03
   0 -15   6    9.78    1.66
   0 -15  -6    8.32    1.41
   0 -15   6    7.78    2.43
   0  15  -6    8.80    1.97
  -1 -15  -6   14.57    2.14
   1 -15   6   11.64    3.04
  -1 -15  -6    5.99    2.10
   1  15   6   11.12    2.01
  -1  15  -6   10.54    2.06
  -2 -15  -6   -0.40    1.03
   2 -15   6    0.24    1.80
  -2 -15  -6   -0.75    1.31
  -2  15  -6    0.29    0.88
   2  15   6    0.41    0.77
   3 -15   6    1.40    1.68
  -3 -15  -6    4.06    1.86
  -3 -15  -6    0.70    1.62
  -3  15  -6    2.25    1.04
   3  15   6    3.34    1.28
  -4 -15  -6    2.11    1.72
  -4 -15  -6    3.60    1.78
   4 -15   6    2.58    2.32
   4  15   6    1.87    1.36
  -5 -15  -6    2.34    1.86
  -5 -15  -6    1.81    1.85
   5 -15   6    0.16    1.85
  -5  15  -6    3.10    1.84
  -6 -15  -6   -0.23    2.32
   6 -15   6   -1.75    1.80
  -6 -15  -6   -0.24    1.91
   6  15   6    2.51    1.47
  -6  15  -6   -1.67    1.41
  -8 -16   6    0.27    1.67
   8  16  -6   -0.62    1.35
  -7 -16   6    2.52    1.82
   7 -16  -6    0.93    1.81
   7  16  -6    2.84    1.70
  -6 -16   6   13.24    2.81
  -6 -16   6   19.08    3.63
   6 -16  -6   15.14    3.33
   6  16  -6   18.68    3.39
   5 -16  -6    2.97    1.55
  -5 -16   6    1.34    1.84
  -5 -16   6   -0.33    1.14
   5  16  -6    1.33    1.49
   4 -16  -6    4.13    1.85
  -4 -16   6    1.68    1.26
  -4 -16   6    5.25    2.13
   4 -16  -6    5.04    1.58
   4  16  -6    3.15    1.56
  -3 -16   6   -0.02    1.36
  -3 -16   6    0.25    0.94
   3 -16  -6   -0.28    1.18
   3 -16  -6    0.53    1.09
   3  16  -6    0.97    1.19
  -2 -16   6   10.54    1.85
   2 -16  -6   12.44    2.41
  -2 -16   6   12.24    2.87
   2  16  -6   10.71    2.32
  -1 -16   6    2.31    1.75
   1 -16  -6    1.72    1.51
  -1 -16   6    2.67    1.01
   1 -16  -6    1.31    0.71
   1  16  -6   -0.69    1.03
   0 -16  -6    0.35    1.24
   0 -16   6    6.11    2.24
   0 -16  -6    5.39    1.25
   0 -16   6    4.14    1.22
   0  16  -6    3.79    1.58
   1 -16   6   11.72    3.26
  -1 -16  -6   14.39    3.08
  -1 -16  -6   14.81    2.25
  -1  16  -6   13.89    2.40
   1  16   6   11.31    2.07
  -2 -16  -6    2.80    1.68
  -2 -16  -6   -0.36    1.05
   2 -16   6    0.85    1.75
  -2  16  -6   -0.25    0.95
   2  16   6    1.34    1.10
  -3 -16  -6    2.35    1.75
   3 -16   6    6.13    2.71
  -3 -16  -6    1.10    1.69
  -3  16  -6    3.95    1.42
   3  16   6    2.06    1.20
  -4 -16  -6    8.27    2.21
  -4 -16  -6    4.06    2.06
   4 -16   6    5.51    2.85
   4  16   6    4.42    1.72
  -5 -16  -6   -0.60    1.54
  -5 -16  -6    1.81    1.92
   5 -16   6    1.66    2.50
   5  16   6    0.66    1.13
  -5  16  -6   -0.56    1.37
  -6 -16  -6    6.70    2.75
  -6 -16  -6    5.51    2.37
   6 -16   6    1.30    2.43
   6  16   6    2.35    1.47
  -6  16  -6    3.43    2.28
  -8 -17   6    7.53    2.81
   8  17  -6    8.59    2.55
   7 -17  -6    1.90    2.26
  -7 -17   6    0.09    1.65
   7  17  -6   -0.36    1.26
  -6 -17   6   -1.04    1.74
   6 -17  -6    3.17    1.95
  -6 -17   6   -0.47    1.18
   6  17  -6    1.15    1.61
   5 -17  -6    1.01    1.45
  -5 -17   6    2.11    1.34
  -5 -17   6   -1.12    1.62
   5  17  -6   -1.73    1.01
   4 -17  -6   18.94    2.84
  -4 -17   6   12.36    3.02
   4 -17  -6   15.59    3.19
  -4 -17   6   19.97    2.95
   4  17  -6   19.30    3.26
   3 -17  -6    2.67    1.71
  -3 -17   6    6.05    2.18
   3 -17  -6    3.25    1.57
  -3 -17   6    5.58    1.72
   3  17  -6    5.35    1.83
  -2 -17   6    7.21    2.62
  -2 -17   6    5.64    1.47
   2 -17  -6    5.48    1.89
   2  17  -6    9.59    2.28
  -1 -17   6   42.52    5.60
   1 -17  -6   45.68    2.85
   1 -17  -6   41.63    5.05
  -1 -17   6   47.96    3.64
   1  17  -6   38.96    4.58
   0 -17  -6   28.16    2.63
   0 -17  -6   19.44    3.57
   0 -17   6   24.11    2.83
   0 -17   6   21.77    4.10
   0  17  -6   23.53    3.38
  -1 -17  -6    2.62    1.23
  -1 -17  -6   -0.77    1.10
   1 -17   6   -2.05    1.17
  -1  17  -6    0.78    1.21
   1  17   6    1.30    1.08
  -2 -17  -6   21.25    3.92
  -2 -17  -6   36.84    3.76
   2 -17   6   18.23    4.13
  -2  17  -6   28.77    3.52
   2  17   6   24.33    3.34
  -3 -17  -6    2.59    1.49
   3 -17   6    0.66    1.76
  -3 -17  -6    2.19    1.98
  -3  17  -6    2.10    2.07
   3  17   6    4.29    1.54
  -4 -17  -6    1.45    1.48
   4 -17   6    0.35    1.84
  -4 -17  -6    0.51    1.89
   4  17   6    0.15    1.17
  -5 -17  -6   -0.55    1.92
  -5 -17  -6   -0.07    1.38
   5 -17   6   -0.64    2.00
  -5  17  -6    4.68    2.40
   5  17   6    5.79    1.95
  -7 -18   6    1.16    1.94
   7 -18  -6   10.57    3.20
   7  18  -6    3.37    1.84
   6 -18  -6    2.62    1.99
  -6 -18   6    0.85    1.55
  -6 -18   6   -0.99    1.84
   6  18  -6    0.21    1.52
   5 -18  -6    0.50    1.55
  -5 -18   6   -0.16    1.28
  -5 -18   6    0.13    1.72
   5  18  -6    0.13    1.27
  -4 -18   6    0.86    1.27
  -4 -18   6    1.71    1.75
   4 -18  -6    0.99    1.63
   4  18  -6    1.60    1.38
   3 -18  -6   32.81    4.60
   3 -18  -6   28.12    3.76
  -3 -18   6   40.11    5.16
  -3 -18   6   33.80    3.72
   3  18  -6   28.79    4.02
  -2 -18   6    1.91    1.19
   2 -18  -6    2.53    1.56
  -2 -18   6   -0.98    1.55
   2  18  -6    2.78    1.47
  -1 -18   6    3.67    2.16
   1 -18  -6    2.21    1.57
  -1 -18   6    2.05    1.15
   1  18  -6    4.96    1.78
   0 -18  -6    3.19    1.10
   0 -18   6    1.51    1.86
   0 -18   6    4.32    1.25
   0 -18  -6    2.22    1.72
   0  18  -6    4.50    1.79
   1 -18   6   19.68    4.21
  -1 -18  -6   24.65    2.71
  -1 -18  -6   17.17    3.46
   1  18   6   20.41    2.94
  -1  18  -6   20.94    3.12
   2 -18   6    1.38    1.84
  -2 -18  -6    0.53    1.23
  -2 -18  -6    3.98    1.94
   2  18   6    3.34    1.44
  -2  18  -6    0.95    1.25
  -3 -18  -6    3.84    2.36
  -3 -18  -6    1.81    1.61
   3 -18   6    6.67    2.93
   3  18   6    4.13    1.66
  -4 -18  -6    3.06    1.97
   4 -18   6    2.46    2.34
  -4 -18  -6    0.99    1.52
   4  18   6   -0.46    1.12
  -5 -18  -6   -3.03    1.16
   5 -18   6    0.24    2.24
  -5 -18  -6    1.86    2.29
   5  18   6   -0.16    1.17
  -5  18  -6    0.44    1.65
   7 -19  -6    2.92    2.20
  -7 -19   6    0.63    1.73
   7  19  -6    1.51    1.78
  -6 -19   6    3.25    1.97
  -6 -19   6    8.45    2.97
   6 -19  -6    5.11    2.49
   6  19  -6    4.15    2.04
  -5 -19   6    6.78    2.64
   5 -19  -6    8.25    2.77
  -5 -19   6    6.07    2.12
   5  19  -6    4.79    2.18
  -4 -19   6    4.85    2.57
  -4 -19   6    2.87    1.45
   4 -19  -6    2.18    1.92
   4  19  -6    1.84    1.48
   3 -19  -6   16.49    3.55
  -3 -19   6   19.55    3.82
   3 -19  -6   16.11    2.98
  -3 -19   6   13.53    2.54
   3  19  -6   15.52    3.00
  -2 -19   6    0.46    1.60
   2 -19  -6   -1.58    1.05
  -2 -19   6   -1.20    0.90
   2  19  -6   -0.36    1.02
  -1 -19   6    1.16    2.02
   1 -19  -6   -1.69    1.15
  -1 -19   6   -0.53    0.78
   1  19  -6   -1.08    0.85
   0 -19  -6    4.30    1.97
   0 -19   6    3.26    2.15
   0  19  -6    5.03    1.77
   0  19   6   10.26    2.11
  -1 -19  -6   33.99    3.21
   1 -19   6   24.22    4.65
  -1 -19  -6   20.59    3.83
  -1  19  -6   23.11    3.40
   1  19   6   22.50    3.27
   2 -19   6   -1.29    1.85
  -2 -19  -6    1.04    1.28
  -2 -19  -6    2.18    1.85
  -2  19  -6    0.76    1.27
   2  19   6    1.55    1.20
  -3 -19  -6    4.31    2.31
   3 -19   6    2.32    2.31
  -3 -19  -6    2.26    1.52
   3  19   6    2.22    1.30
   4 -19   6    6.42    3.01
  -4 -19  -6   -0.29    1.64
  -4 -19  -6    5.05    2.66
   4  19   6    1.82    1.52
  -5 -19  -6    0.96    1.87
  -5 -19  -6    1.34    2.15
   5 -19   6   -1.04    2.09
   5  19   6    5.80    2.14
   7 -20  -6    5.00    2.63
  -7 -20   6    5.66    2.40
   7  20  -6    6.80    2.44
   6 -20  -6    1.11    2.06
  -6 -20   6   -2.16    1.91
  -6 -20   6   -1.35    1.44
   6  20  -6    0.14    1.57
   5 -20  -6    7.92    2.88
  -5 -20   6    6.82    2.13
  -5 -20   6   12.59    3.52
   5  20  -6   12.36    2.97
  -4 -20   6   -1.32    0.89
  -4 -20   6   -1.90    1.83
   4 -20  -6    0.85    1.80
   4  20  -6   -0.59    1.20
   3 -20  -6   20.01    3.92
  -3 -20   6   24.84    4.47
  -3 -20   6   27.53    3.35
   3  20  -6   21.57    3.58
  -2 -20   6    0.73    1.90
  -2 -20   6    2.80    1.42
   2 -20  -6    2.35    1.66
   2  20  -6    1.19    1.42
  -1 -20   6    1.94    1.10
  -1 -20   6    0.44    1.81
   1 -20  -6    3.28    1.78
   1  20  -6    2.04    1.58
   0 -20  -6   13.52    3.00
   0 -20   6   15.44    3.78
   0  20   6   16.49    2.64
   0  20  -6   11.86    2.64
  -1 -20  -6   27.98    4.53
  -1 -20  -6   42.04    3.92
   1 -20   6   34.48    5.73
  -1  20  -6   38.21    4.39
   1  20   6   24.16    3.49
  -2 -20  -6    4.93    2.50
   2 -20   6    3.83    2.61
  -2 -20  -6    2.65    1.47
   2  20   6    0.32    0.95
  -2  20  -6    3.11    1.63
  -3 -20  -6    3.80    2.23
  -3 -20  -6    9.59    2.17
   3 -20   6    8.81    3.18
   3  20   6    3.94    1.65
   4 -20   6    0.73    2.00
  -4 -20  -6    1.55    1.75
  -4 -20  -6    2.19    2.25
   4  20   6    0.82    1.35
  -6 -21   6   -2.13    2.13
   6 -21  -6    2.49    2.06
  -6 -21   6    2.08    1.75
   6  21  -6   -0.82    1.35
  -5 -21   6   -0.39    1.35
  -5 -21   6   -2.91    1.68
   5 -21  -6    1.84    2.03
   5  21  -6    2.01    1.67
   4 -21  -6    2.27    2.07
  -4 -21   6    1.68    1.51
  -4 -21   6    0.68    2.21
   4  21  -6    2.41    1.69
  -3 -21   6    3.48    1.63
   3 -21  -6   -0.23    1.75
  -3 -21   6    0.52    1.97
   3  21  -6    2.65    1.59
   2 -21  -6    0.64    1.62
  -2 -21   6    0.58    1.89
  -2 -21   6   -0.58    1.21
   2  21  -6    0.72    1.29
  -1 -21   6    1.47    2.17
  -1 -21   6   -0.36    0.94
   1 -21  -6   -0.76    1.36
   1  21  -6   -0.61    1.20
   0 -21   6    3.81    2.22
   0 -21  -6    1.79    1.64
   0  21  -6    4.43    1.86
   0  21   6    4.74    1.62
  -1 -21  -6    0.37    1.55
   1 -21   6   -0.85    1.74
  -1  21  -6   -0.05    1.20
   1  21   6    1.85    1.23
   2 -21   6    0.01    2.13
  -2 -21  -6   -1.67    1.37
  -2 -21  -6   -1.40    1.34
   2  21   6    0.04    1.03
  -2  21  -6    1.86    1.50
  -3 -21  -6   -1.86    1.77
  -3 -21  -6    0.23    1.36
   3 -21   6    1.48    2.35
   3  21   6    0.44    1.23
  -4 -21  -6   -1.42    1.54
  -4 -21  -6    0.82    1.65
   4 -21   6    0.16    2.35
   4  21   6   -0.98    1.28
  -6 -22   6   11.06    2.80
  -6 -22   6   11.11    3.65
   6 -22  -6   15.85    4.20
   6  22  -6    7.13    2.60
  -5 -22   6   -0.21    2.04
   5 -22  -6    1.42    2.09
  -5 -22   6   -1.30    1.24
   5  22  -6    1.20    1.38
   4 -22  -6    4.99    2.49
  -4 -22   6    1.37    1.50
  -4 -22   6   -1.56    1.93
   4  22  -6    0.81    1.52
   3 -22  -6   -1.29    1.68
  -3 -22   6   -0.09    1.79
   3  22  -6   -0.31    1.14
  -2 -22   6    4.01    2.63
  -2 -22   6    3.51    1.50
   2  22  -6    1.55    1.57
  -1 -22   6   -1.85    1.77
  -1 -22   6   -0.51    0.95
   1 -22  -6   -0.15    1.44
   1  22  -6    1.64    1.56
  -1  22   6    0.06    0.90
   0 -22  -6   -0.49    1.54
   0 -22   6   -1.58    1.62
   0  22   6    0.15    1.01
   0  22  -6    1.21    1.40
   1 -22   6   14.44    4.14
  -1 -22  -6   11.46    2.96
  -1  22  -6    8.94    2.46
   1  22   6    9.63    2.37
   2 -22   6    2.37    2.67
  -2 -22  -6   -1.03    1.70
  -2  22  -6    1.71    1.57
   2  22   6    1.48    1.25
  -3 -22  -6   -0.64    1.91
   3 -22   6    0.16    2.15
   3  22   6    2.03    1.42
   4 -22   6   -0.22    2.06
  -4 -22  -6    2.69    2.02
   4  22   6    0.21    1.34
   5 -23  -6    0.97    1.86
  -5 -23   6    2.27    1.90
  -5 -23   6    4.02    2.72
   5  23  -6    3.19    2.18
  -4 -23   6    2.14    1.63
  -4 -23   6    8.79    3.61
   4 -23  -6    3.33    2.13
   4  23  -6    3.30    1.89
  -3 -23   6   -1.37    0.82
   3 -23  -6   -1.97    1.83
  -3 -23   6    1.08    2.18
   3  23  -6   -0.70    1.13
   2 -23  -6   -2.78    1.12
  -2 -23   6    2.02    2.49
  -2 -23   6   -0.35    1.22
   2  23  -6    2.24    1.90
  -1 -23   6    8.78    1.89
  -1 -23   6    9.17    3.38
  -1  23   6   10.03    2.29
   1  23  -6    8.77    2.57
   0 -23   6   -1.48    1.59
   0  23  -6   -0.13    1.38
   0  23   6    1.43    1.20
  -1 -23  -6    1.42    1.75
   1 -23   6    1.78    2.66
   1  23   6    3.19    1.54
  -1  23  -6    1.89    1.82
   2 -23   6   -2.71    2.08
   2  23   6    2.61    1.52
  -2  23  -6   -1.72    1.38
   3 -23   6   -3.47    2.16
   3  23   6    1.49    1.46
  -5 -24   6   -0.96    2.32
  -5 -24   6    0.66    1.70
   5 -24  -6    1.05    2.21
   5  24  -6    3.92    1.99
  -4 -24   6   -0.64    1.30
  -4 -24   6   -1.04    2.25
   4 -24  -6    1.04    2.14
   4  24  -6   -2.40    0.84
  -3 -24   6    4.45    2.83
   3 -24  -6   -0.51    1.82
  -3 -24   6    0.71    1.47
   3  24  -6   -1.05    1.41
   2 -24  -6    3.02    2.50
  -2 -24   6    4.82    2.81
  -2 -24   6    3.55    1.64
   2  24  -6    6.63    2.46
  -2  24   6    6.34    2.02
  -1 -24   6   11.44    3.74
  -1 -24   6    6.92    1.85
   1  24  -6    4.93    2.21
  -1  24   6    8.40    2.16
   0 -24   6   -0.19    1.94
   0  24  -6    0.11    1.33
   0  24   6    0.57    1.35
   1 -24   6    2.65    2.43
  -1  24  -6   -0.10    1.49
   1  24   6    1.03    1.31
   2 -24   6    7.03    3.34
   2  24   6    3.65    1.72
  -4 -25   6   -1.72    1.29
   4 -25  -6   -1.93    2.17
  -4 -25   6    1.59    2.90
   4  25  -6   -0.32    1.44
   3 -25  -6    3.18    2.39
  -3 -25   6    3.98    2.68
  -3 -25   6    2.56    1.64
   3  25  -6    3.85    1.95
  -2 -25   6    1.27    2.31
   2 -25  -6    1.16    2.23
  -2 -25   6    1.36    1.46
  -2  25   6    1.49    1.29
   2  25  -6    0.76    1.67
  -1 -25   6    7.24    3.22
  -1 -25   6    4.49    1.66
  -1  25   6    3.61    1.68
   1  25  -6    3.81    2.00
   0 -25   6    1.30    2.49
   0  25   6    0.79    1.32
   0  25  -6   -1.10    1.37
   1 -25   6    1.57    2.03
  -1  25  -6    1.85    1.99
   1  25   6   -0.84    1.11
   2 -25   6    0.08    2.24
   2  25   6    0.57    1.23
   3 -26  -6    4.96    2.85
  -3 -26   6   -0.72    2.43
  -3 -26   6    0.05    1.45
   3  26  -6    2.43    1.82
  -3  26   6    0.25    1.22
   2 -26  -6    1.84    2.31
  -2 -26   6   -0.04    1.20
  -2 -26   6   -0.15    2.58
   2  26  -6    2.00    1.96
  -2  26   6    1.73    1.49
  -1 -26   6   10.04    4.02
  -1 -26   6    4.63    1.64
  -1  26   6    8.29    2.29
   1  26  -6    6.14    2.36
   0 -26   6   -0.34    2.31
   0  26   6   -1.17    0.96
   0  26  -6    0.54    1.61
   1 -26   6    3.54    3.00
   1  26   6    0.30    1.21
  -1  26  -6    0.80    1.82
 -10   0   7    1.58    1.74
  -9   0   7    1.53    1.44
  -8   0   7    2.13    1.49
   8   0  -7   -1.05    0.91
  -7   0   7   59.17    4.78
   7   0  -7   62.46    4.74
  -6   0   7    1.14    1.11
   6   0  -7    1.11    1.01
   5   0  -7    1.52    1.01
  -5   0   7    0.58    0.77
   4   0  -7    0.03    0.64
  -4   0   7    0.87    0.73
   4   0  -7   -1.10    0.51
   3   0  -7   18.44    2.35
   3   0  -7   17.13    2.59
   3   0  -7   18.52    1.45
  -3   0   7   19.64    2.15
  -2   0   7   -0.49    0.44
   2   0  -7    0.61    0.72
   2   0  -7    0.52    0.80
   2   0  -7    0.17    0.75
  -1   0   7   22.47    2.31
   1   0  -7   22.86    2.82
   1   0  -7   24.58    3.08
   0   0  -7    0.31    1.09
   0   0  -7    1.62    1.06
  -1   0  -7   23.05    2.82
  -1   0  -7   13.49    2.56
  -2   0  -7    1.30    1.03
  -2   0  -7   -1.70    0.79
  -3   0  -7   57.92    6.08
   3   0   7   60.80    3.76
   3   0   7   56.77    3.50
  -3   0  -7   49.16    4.29
  -4   0  -7   -0.48    0.86
  -4   0  -7    0.25    1.47
  -5   0  -7   22.72    3.18
  -5   0  -7   20.24    3.81
  -6   0  -7    3.68    2.15
  -7   0  -7    2.37    2.05
 -10  -1   7    4.32    2.16
 -10   1   7   -1.40    1.41
  -9  -1   7   -0.09    1.34
  -9   1   7    1.14    1.38
   8  -1  -7   38.57    3.42
  -8  -1   7   25.16    3.66
   8   1  -7   36.82    3.60
  -8   1   7   24.44    3.69
   7  -1  -7    3.44    1.39
  -7  -1   7    4.30    1.57
  -7   1   7    4.55    1.61
   7   1  -7    7.01    1.76
   6  -1  -7   29.50    3.36
  -6  -1   7   25.92    3.27
  -6   1   7   28.71    3.30
   6   1  -7   29.68    3.42
  -5  -1   7   15.46    2.29
   5  -1  -7   16.23    2.42
  -5  -1   7   14.55    1.68
  -5   1   7   14.05    2.04
   5   1  -7   13.35    2.31
   4  -1  -7   12.60    1.71
   4  -1  -7    9.63    1.92
  -4  -1   7   11.78    1.76
  -4   1   7    8.09    1.50
   4   1  -7   10.96    2.00
   4   1  -7    9.67    1.51
   3  -1  -7    6.82    1.57
   3  -1  -7    4.75    1.28
  -3  -1   7    6.29    1.23
   3  -1  -7    8.33    1.09
   3   1  -7    7.78    1.01
  -3   1   7    6.11    1.22
   3   1  -7    4.55    1.39
   3   1  -7    4.35    1.22
   2  -1  -7    6.08    1.47
   2  -1  -7    6.30    1.55
  -2  -1   7    6.45    1.19
   2  -1  -7    5.39    1.46
   2   1  -7    6.05    1.44
   2   1  -7    4.78    1.37
  -2   1   7    5.77    1.11
   2   1  -7    3.60    1.40
   1  -1  -7   44.26    3.73
  -1  -1   7   45.38    3.21
   1  -1  -7   44.46    3.73
   1   1  -7   44.53    3.71
   1   1  -7   43.38    4.27
   0  -1  -7    0.63    0.94
   0  -1  -7   -0.47    0.66
   0   1  -7   -1.58    0.63
   0   1  -7   -0.66    0.69
  -1  -1  -7   18.18    2.57
  -1  -1  -7   20.86    3.09
  -1   1  -7   16.38    2.85
  -1   1  -7   19.32    2.56
  -2  -1  -7   38.10    3.88
  -2  -1  -7   39.79    4.66
  -2   1  -7   34.62    4.38
  -2   1  -7   42.95    4.12
  -3  -1  -7    7.46    1.77
   3  -1   7    6.22    0.88
  -3  -1  -7    7.25    2.37
   3  -1   7    7.30    1.05
  -3   1  -7    6.63    1.59
   3   1   7    8.34    1.14
   3   1   7    7.03    1.30
  -3   1  -7    5.96    2.07
  -4  -1  -7    2.11    1.22
  -4  -1  -7    1.14    1.55
   4   1   7    2.90    0.45
  -4   1  -7    2.12    1.71
  -4   1  -7    3.15    1.34
  -5  -1  -7   10.92    2.32
  -5  -1  -7   10.68    2.97
  -5   1  -7   11.81    2.21
  -5   1  -7   11.17    2.88
  -6  -1  -7   -1.16    1.17
  -6   1  -7   -0.37    1.74
  -7  -1  -7    0.38    2.04
  -7   1  -7   -2.19    1.72
  -9  -2   7    0.09    1.22
  -9   2   7   -0.71    1.21
  -8  -2   7    4.09    1.63
   8   2  -7    3.51    1.44
  -8   2   7    2.59    1.49
   7  -2  -7    2.21    1.18
  -7  -2   7    2.26    1.42
   7   2  -7    3.31    1.43
  -7   2   7    0.52    1.15
  -6  -2   7    0.51    0.96
   6  -2  -7    1.57    1.14
  -6   2   7    1.35    1.08
   6   2  -7    1.69    1.14
  -5  -2   7   40.12    3.96
   5  -2  -7   45.00    4.22
   5   2  -7   34.88    3.93
  -5   2   7   36.86    3.11
  -4  -2   7    0.69    0.77
   4  -2  -7    1.30    1.03
  -4   2   7    0.51    0.65
   4   2  -7    1.35    0.69
   4   2  -7    0.34    0.89
   3  -2  -7    7.95    1.76
   3  -2  -7    8.57    1.68
   3  -2  -7    9.13    1.27
  -3  -2   7    7.68    1.45
   3   2  -7    9.71    1.18
   3   2  -7   11.32    1.73
  -3   2   7    8.31    1.36
   3   2  -7    9.67    1.96
   2  -2  -7    4.08    1.35
  -2  -2   7    9.18    1.47
   2  -2  -7    5.76    1.56
   2   2  -7    4.26    1.37
  -2   2   7    3.72    0.93
   2   2  -7    6.24    1.51
   1  -2  -7    3.90    1.35
  -1  -2   7    1.37    0.73
   1  -2  -7    1.57    1.00
   1   2  -7    0.89    0.95
   1   2  -7    1.34    1.03
   0  -2  -7   -1.04    0.67
   0  -2  -7    2.69    1.11
   0   2  -7    2.39    1.19
   0   2  -7    3.63    1.26
  -1  -2  -7    3.21    1.26
  -1  -2  -7    1.38    1.21
  -1   2  -7    2.65    1.33
  -1   2  -7    2.39    1.09
  -2  -2  -7   12.60    2.26
  -2  -2  -7   13.99    2.69
   2  -2   7   17.29    1.88
  -2   2  -7   14.75    2.32
  -2   2  -7   14.02    2.63
   3  -2   7    1.09    0.40
  -3  -2  -7   -0.57    1.29
  -3  -2  -7    2.27    1.21
  -3   2  -7    2.17    1.17
  -3   2  -7    2.70    1.52
   3   2   7    1.50    0.67
  -4  -2  -7    4.78    1.90
  -4  -2  -7    2.07    1.20
  -4   2  -7    1.73    1.60
  -4   2  -7    1.94    1.19
   4   2   7    1.92    0.61
  -5  -2  -7   16.49    2.87
  -5  -2  -7   18.44    3.72
  -5   2  -7   22.49    4.03
  -5   2  -7   16.91    3.15
  -6  -2  -7    8.34    2.85
  -6   2  -7    7.18    2.72
  -7  -2  -7    0.51    1.95
  -7   2  -7    0.06    1.76
  -9  -3   7    3.45    1.90
  -9   3   7    4.10    1.84
  -8  -3   7   -0.09    1.21
  -8   3   7    3.13    1.31
   8   3  -7   -0.01    1.14
  -7  -3   7    0.70    1.05
   7  -3  -7    1.76    1.11
   7   3  -7    2.16    1.25
  -7   3   7    1.04    1.16
   6  -3  -7    4.53    1.46
  -6  -3   7    6.35    1.66
  -6   3   7    5.70    1.47
   6   3  -7    9.65    1.99
   5  -3  -7    7.09    1.75
  -5  -3   7    7.20    1.63
   5   3  -7   11.27    2.17
  -5   3   7   12.37    1.83
   4  -3  -7   25.75    3.15
  -4  -3   7   34.23    3.26
   4   3  -7   24.23    3.13
  -4   3   7   28.71    2.36
   4   3  -7   26.00    2.23
  -3  -3   7    8.03    1.48
   3  -3  -7    7.45    1.79
   3  -3  -7   10.96    1.85
   3   3  -7   11.57    1.32
   3   3  -7    9.20    1.92
  -3   3   7    8.71    1.35
   3   3  -7    8.30    1.59
   2  -3  -7    1.12    0.95
  -2  -3   7   -0.45    0.44
   2  -3  -7   -0.47    0.71
   2   3  -7    0.60    0.86
   2   3  -7    1.02    0.96
  -2   3   7    0.20    0.55
   1  -3  -7    6.26    1.71
  -1  -3   7    5.22    1.51
  -1  -3   7    6.78    1.33
   1  -3  -7    6.69    1.67
   1   3  -7    7.54    1.67
   1   3  -7    6.57    1.52
   0  -3  -7    6.59    1.61
   0  -3  -7    4.82    1.53
   0   3  -7    4.35    1.47
   0   3  -7    3.47    1.25
  -1  -3  -7    6.47    1.79
  -1  -3  -7   11.26    2.04
  -1   3  -7   11.22    2.35
  -1   3  -7   11.68    2.02
  -2  -3  -7    1.66    1.29
   2  -3   7    0.09    0.58
  -2  -3  -7    1.68    1.09
  -2   3  -7    0.07    1.00
  -2   3  -7    1.90    0.97
  -3  -3  -7   68.19    5.24
  -3  -3  -7   63.56    6.64
   3   3   7   71.21    4.35
  -3   3  -7   69.75    6.83
  -3   3  -7   61.48    4.81
  -4  -3  -7   18.09    3.40
  -4  -3  -7   14.63    2.67
  -4   3  -7   24.42    2.85
  -4   3  -7   21.77    3.76
   4   3   7   22.20    1.77
  -5  -3  -7    4.09    1.72
  -5  -3  -7    2.86    2.06
  -5   3  -7    4.85    2.22
  -6  -3  -7    0.12    1.77
  -6   3  -7   -1.18    1.67
  -7  -3  -7    2.16    1.68
  -7  -3  -7    5.26    2.74
  -9  -4   7   -1.18    1.31
  -9   4   7    1.61    1.30
  -8  -4   7   11.86    2.62
   8   4  -7   14.43    2.49
  -8   4   7   11.83    2.38
  -7  -4   7   59.64    4.90
   7  -4  -7   58.56    4.25
  -7   4   7   52.29    4.44
   7   4  -7   65.90    4.96
  -6  -4   7    3.06    1.37
   6  -4  -7    2.83    1.25
   6   4  -7    1.59    1.23
  -6   4   7    3.54    1.28
  -5  -4   7    0.98    1.05
   5  -4  -7    0.04    0.90
   5   4  -7   -0.10    0.80
   5   4  -7   -0.21    0.46
  -5   4   7   -0.18    0.74
   4  -4  -7   10.16    1.14
  -4  -4   7    9.83    1.73
   4  -4  -7    7.56    1.75
   4   4  -7    8.71    1.95
   4   4  -7    9.23    1.38
  -4   4   7   10.05    1.49
  -3  -4   7   49.37    3.24
   3  -4  -7   45.30    3.73
   3  -4  -7   44.92    3.90
  -3  -4   7   49.29    3.53
  -3   4   7   45.26    3.20
   3   4  -7   51.87    4.08
   3   4  -7   43.97    3.50
   2  -4  -7    3.92    1.26
   2  -4  -7    2.14    1.06
  -2  -4   7    2.78    1.09
  -2  -4   7    4.05    1.10
   2   4  -7    5.28    1.40
  -2   4   7    3.65    0.86
   2   4  -7    4.21    1.41
  -1  -4   7   16.63    2.06
   1  -4  -7   17.69    2.56
  -1  -4   7   18.90    2.61
   1  -4  -7   15.53    2.57
   1   4  -7   20.18    2.77
   1   4  -7   17.29    2.39
   0  -4   7    5.21    1.73
   0  -4  -7    7.31    1.77
   0  -4  -7   10.76    2.17
   0   4  -7   10.60    2.13
   0   4  -7   11.07    2.00
   1  -4   7   -1.35    0.74
  -1  -4  -7   -0.07    0.88
  -1  -4  -7   -0.78    0.75
  -1   4  -7   -0.56    0.87
  -1   4  -7    1.01    0.82
  -2  -4  -7   10.42    2.43
  -2  -4  -7   13.62    2.39
   2  -4   7   10.50    1.30
  -2   4  -7    8.50    1.76
  -2   4  -7    9.64    2.33
  -3  -4  -7    0.92    1.35
  -3  -4  -7    1.46    1.24
   3   4   7    1.86    0.82
  -3   4  -7    3.52    1.88
  -3   4  -7    1.28    1.06
  -4  -4  -7   23.25    4.02
  -4  -4  -7   30.79    3.83
  -4   4  -7   20.08    3.75
  -4   4  -7   24.86    3.01
   4   4   7   30.30    2.24
  -5  -4  -7    0.42    1.70
  -5  -4  -7    0.48    1.20
  -5   4  -7   -1.07    1.48
  -6  -4  -7    0.06    1.75
  -6  -4  -7    3.39    2.04
  -6   4  -7   -0.32    1.69
  -7  -4  -7    2.14    2.34
  -7  -4  -7   -0.58    1.30
  -7   4  -7    0.12    2.15
  -9  -5   7   -0.18    1.27
  -9   5   7    3.26    1.71
  -8  -5   7   19.18    3.39
   8   5  -7   19.95    3.12
  -8   5   7   27.90    3.44
   7  -5  -7   -0.05    0.77
   7   5  -7    1.72    1.46
  -7   5   7    1.54    1.13
  -6  -5   7   -0.71    0.81
   6  -5  -7    0.15    0.98
   6   5  -7   -0.49    1.00
  -6   5   7    0.02    0.77
  -5  -5   7    5.23    1.46
   5  -5  -7    7.84    0.99
   5  -5  -7    8.35    1.72
  -5   5   7    7.03    1.43
   5   5  -7    5.00    0.86
   5   5  -7    4.96    1.56
  -4  -5   7    0.22    0.50
   4  -5  -7   -1.26    0.51
   4  -5  -7   -0.05    0.51
  -4  -5   7    0.11    0.77
  -4   5   7    0.52    0.64
   4   5  -7    0.50    0.79
   4   5  -7   -0.07    0.57
   3  -5  -7   10.19    1.95
  -3  -5   7   15.29    2.13
  -3  -5   7   12.74    1.74
   3   5  -7   12.14    1.87
  -3   5   7   12.20    1.56
   3   5  -7   12.82    2.17
   2  -5  -7   24.26    3.24
  -2  -5   7   32.69    2.62
   2  -5  -7   34.67    3.65
  -2  -5   7   32.80    3.28
   2   5  -7   27.05    3.10
  -2   5   7   30.06    2.29
   2   5  -7   35.84    3.68
   1  -5  -7   76.05    5.58
  -1  -5   7   74.99    4.93
  -1  -5   7   74.13    5.42
   1  -5  -7   79.13    5.67
   1   5  -7   72.04    5.30
   1   5  -7   77.21    5.49
   0  -5  -7   40.38    4.21
   0  -5   7   38.14    4.33
   0  -5  -7   35.11    4.06
   0   5  -7   34.94    3.99
   0   5  -7   34.14    3.61
  -1  -5  -7    2.15    1.41
   1  -5   7    1.51    1.23
  -1  -5  -7    1.71    1.15
  -1   5  -7    1.72    1.17
  -1   5  -7    1.29    0.97
  -2  -5  -7   -0.27    0.96
  -2  -5  -7    1.81    1.34
   2  -5   7   -0.03    0.46
   2  -5   7    1.29    1.35
  -2   5  -7    0.33    0.74
  -2   5  -7   -1.08    0.87
  -3  -5  -7    2.10    1.44
  -3  -5  -7    1.15    1.45
  -3   5  -7    2.08    1.13
  -3   5  -7    2.35    1.66
   3   5   7    3.38    1.01
  -4  -5  -7    2.52    1.75
  -4  -5  -7   -1.08    0.96
   4   5   7   -0.63    0.59
  -4   5  -7   -0.79    1.35
  -4   5  -7   -0.62    0.81
  -5  -5  -7    3.88    1.90
  -5  -5  -7    5.26    2.38
  -5   5  -7    3.00    1.94
  -6  -5  -7    3.42    2.02
  -6  -5  -7    5.22    2.26
  -6   5  -7    4.30    2.06
  -7  -5  -7    0.77    1.56
  -7  -5  -7    2.28    2.39
  -7   5  -7    4.20    2.56
  -9  -6   7    1.58    1.52
  -9   6   7    4.52    1.74
   9   6  -7    3.83    1.63
  -8  -6   7   -0.16    1.13
   8   6  -7    1.83    1.37
  -8   6   7    1.49    1.26
   7  -6  -7    0.98    0.89
  -7  -6   7    0.39    1.13
  -7   6   7    1.61    1.07
   7   6  -7    0.95    1.22
  -6  -6   7   -0.32    0.91
   6  -6  -7   -0.50    0.82
   6  -6  -7    0.46    0.68
   6   6  -7   -1.07    0.85
  -6   6   7   -1.18    0.64
  -5  -6   7    4.60    1.48
   5  -6  -7    5.44    1.04
   5  -6  -7    5.59    1.55
  -5  -6   7    5.53    0.90
  -5   6   7    4.33    1.18
   5   6  -7    4.55    1.55
   5   6  -7    4.95    0.86
   4  -6  -7    4.31    1.05
  -4  -6   7    4.37    1.30
  -4  -6   7    5.89    1.12
   4  -6  -7    2.86    1.33
   4   6  -7    6.27    1.71
  -4   6   7    6.14    1.17
   4   6  -7    4.25    1.04
   3  -6  -7   70.73    5.26
  -3  -6   7   63.08    4.69
  -3  -6   7   70.85    4.65
   3   6  -7   74.00    4.84
  -3   6   7   71.98    4.37
   3   6  -7   68.42    5.22
   2  -6  -7    4.58    1.50
  -2  -6   7    5.46    1.24
   2  -6  -7    4.92    1.44
  -2  -6   7    3.61    1.20
   2   6  -7    4.92    1.35
   2   6  -7    6.15    1.61
  -1  -6   7    2.32    0.94
   1  -6  -7    3.47    1.30
  -1  -6   7    3.73    1.34
   1  -6  -7    4.38    1.45
   1   6  -7    1.73    0.97
   1   6  -7    3.56    1.31
   0  -6  -7    4.66    1.65
   0  -6  -7    7.47    1.96
   0  -6   7    7.90    2.01
   0   6  -7   10.09    1.82
   0   6  -7    7.72    1.90
  -1  -6  -7    0.80    1.12
  -1  -6  -7   -0.52    0.83
   1  -6   7   -0.41    0.96
  -1   6  -7    1.91    1.24
  -1   6  -7    0.67    0.86
  -2  -6  -7    1.10    1.28
   2  -6   7   -0.69    0.33
  -2  -6  -7    0.89    1.04
   2  -6   7    0.22    1.43
  -2   6  -7   -0.70    0.67
  -2   6  -7    0.04    1.06
  -3  -6  -7    2.60    1.42
   3  -6   7    2.46    1.92
  -3  -6  -7    2.18    1.57
  -3   6  -7    2.54    1.53
  -3   6  -7    1.31    1.02
   3   6   7    2.08    0.95
  -4  -6  -7    1.13    1.43
  -4  -6  -7    0.06    1.19
  -4   6  -7    2.04    1.61
   4   6   7    0.91    0.83
  -4   6  -7    1.91    1.07
  -5  -6  -7   25.61    4.33
  -5  -6  -7   24.46    3.81
  -5   6  -7   22.96    4.15
   5   6   7   25.17    2.09
  -6  -6  -7    1.12    1.54
  -6  -6  -7    1.43    1.63
  -6   6  -7   -2.13    1.02
  -7  -6  -7    4.71    2.62
  -7  -6  -7    1.17    1.62
  -7   6  -7    0.74    1.93
  -9  -7   7   -0.55    1.40
   9   7  -7    1.38    1.45
  -9   7   7    0.70    1.18
  -8  -7   7    2.03    1.51
   8   7  -7   -0.94    1.13
  -8   7   7    0.14    1.01
   7  -7  -7    0.53    0.78
  -7  -7   7    0.50    1.12
  -7   7   7    0.32    0.96
   7   7  -7   -0.82    1.05
   6  -7  -7    3.21    1.07
   6  -7  -7    2.74    1.18
  -6  -7   7    1.71    1.28
   6   7  -7    4.09    1.60
  -6   7   7    4.54    1.24
  -5  -7   7    0.62    0.95
   5  -7  -7   -0.69    0.84
  -5  -7   7    0.83    0.71
   5  -7  -7   -0.07    0.73
   5   7  -7    0.46    1.12
  -5   7   7    0.42    0.67
   5   7  -7   -0.52    0.47
  -4  -7   7   72.54    4.82
  -4  -7   7   74.88    5.29
   4  -7  -7   73.56    4.94
   4  -7  -7   79.38    5.59
  -4   7   7   83.01    4.79
   4   7  -7   75.94    4.88
   4   7  -7   72.55    5.63
  -3  -7   7   -0.26    0.72
  -3  -7   7    1.18    0.83
   3  -7  -7    1.44    1.07
   3   7  -7    0.62    0.89
   3   7  -7    2.07    1.01
  -3   7   7    0.95    0.57
   2  -7  -7    7.69    1.86
  -2  -7   7   10.15    1.62
   2  -7  -7   12.34    2.29
  -2  -7   7   13.70    2.14
   2   7  -7    6.81    1.64
   2   7  -7   12.52    2.14
  -1  -7   7   10.82    1.69
   1  -7  -7    8.66    1.94
  -1  -7   7   17.90    2.60
   1  -7  -7   11.07    2.23
   1   7  -7   12.27    2.12
   1   7  -7   12.51    2.18
   0  -7   7   17.97    3.03
   0  -7  -7   17.36    2.90
   0  -7  -7   12.13    2.43
   0   7  -7   22.07    2.68
   0   7  -7   18.35    2.93
  -1  -7  -7    3.34    1.63
  -1  -7  -7    2.97    1.32
   1  -7   7    5.54    2.00
  -1   7  -7    2.65    1.39
  -1   7  -7    3.72    1.23
  -2  -7  -7    1.79    1.60
   2  -7   7    1.11    0.45
   2  -7   7    0.31    1.25
  -2  -7  -7    1.17    1.34
  -2   7  -7   -0.52    0.92
  -2   7  -7    0.97    0.97
  -3  -7  -7    8.11    2.35
   3  -7   7    9.76    2.83
  -3  -7  -7   10.83    2.37
  -3   7  -7    8.17    1.69
   3   7   7    9.74    1.66
  -3   7  -7    6.23    2.29
  -4  -7  -7   -0.92    1.15
  -4  -7  -7   -1.68    1.18
  -4   7  -7    1.15    1.51
   4   7   7    1.08    0.85
  -4   7  -7    0.81    1.00
  -5  -7  -7    1.68    1.69
  -5  -7  -7    2.66    1.95
   5   7   7    0.88    0.80
  -5   7  -7    0.61    1.54
  -6  -7  -7   -1.13    1.60
  -6  -7  -7   -1.44    0.87
  -6  -7  -7    1.25    1.74
  -6   7  -7    2.09    1.88
  -7  -7  -7   -0.84    2.00
  -7  -7  -7    1.34    1.73
  -7   7  -7   -0.40    1.88
  -9  -8   7   -1.66    1.21
   9   8  -7    0.70    1.37
  -9   8   7    0.38    1.18
  -8  -8   7    1.23    1.44
   8   8  -7    3.80    1.79
  -8   8   7    4.35    1.61
  -7  -8   7    4.98    1.96
  -7   8   7    8.48    1.75
   7   8  -7    8.73    2.14
   6  -8  -7    1.65    0.94
   6  -8  -7    1.03    1.05
  -6  -8   7    2.35    1.37
  -6  -8   7    0.12    0.97
  -6   8   7    1.47    0.92
   6   8  -7    2.62    1.46
   5  -8  -7   41.48    3.30
   5  -8  -7   42.52    4.12
  -5  -8   7   37.47    4.13
  -5  -8   7   44.29    3.19
   5   8  -7   41.15    4.55
  -5   8   7   45.99    3.13
   5   8  -7   40.44    2.82
   4  -8  -7    2.20    1.11
  -4  -8   7   -0.81    0.82
   4  -8  -7    2.56    1.05
  -4  -8   7    1.21    0.85
  -4   8   7    3.13    0.85
   4   8  -7    3.37    1.55
   4   8  -7    1.39    0.85
  -3  -8   7    9.46    1.72
  -3  -8   7    8.09    1.57
   3  -8  -7   10.14    2.05
  -3   8   7    9.04    1.23
   3   8  -7    7.69    1.64
   3   8  -7    7.95    1.77
   2  -8  -7   25.89    3.48
  -2  -8   7   31.84    2.68
  -2  -8   7   31.93    3.49
   2   8  -7   33.63    3.63
   2   8  -7   28.98    3.43
   1  -8  -7    2.44    1.26
   1  -8  -7    4.06    1.43
  -1  -8   7    2.28    1.26
  -1  -8   7    0.28    0.75
   1   8  -7    2.47    1.21
   1   8  -7    2.01    1.07
   0  -8  -7   24.77    3.60
   0  -8  -7   33.12    3.89
   0  -8   7   30.88    3.93
   0   8  -7   29.15    3.27
   0   8  -7   27.19    3.63
  -1  -8  -7    2.78    1.46
   1  -8   7    3.81    1.74
  -1  -8  -7    3.99    1.49
  -1   8  -7    3.69    1.57
  -1   8  -7    3.37    1.21
  -2  -8  -7    4.75    1.57
  -2  -8  -7    2.69    1.67
   2  -8   7    0.05    1.35
  -2   8  -7    0.38    0.90
  -2   8  -7    1.55    1.32
   3  -8   7    0.62    1.58
  -3  -8  -7    1.11    1.59
  -3  -8  -7   -0.42    0.93
   3   8   7    1.44    0.87
  -3   8  -7    0.89    1.02
  -3   8  -7    0.75    1.32
   4  -8   7   -1.25    1.29
  -4  -8  -7    0.20    1.50
  -4  -8  -7    1.15    1.45
  -4   8  -7   -0.51    1.01
  -4   8  -7   -0.67    1.22
   4   8   7    0.32    0.80
  -5  -8  -7    0.17    1.42
  -5  -8  -7    0.99    1.96
  -5   8  -7    2.23    1.86
   5   8   7    1.06    0.83
  -6  -8  -7    3.97    2.39
  -6  -8  -7    0.31    1.65
  -6  -8  -7    1.70    1.51
  -6   8  -7   -1.05    1.48
  -9  -9   7    5.12    2.05
  -9   9   7    1.30    1.54
   9   9  -7    6.00    2.11
  -8  -9   7    0.40    1.55
  -8   9   7    1.13    1.16
   8   9  -7    2.12    1.57
  -7  -9   7    2.69    1.74
  -7   9   7    2.58    1.16
   7   9  -7    2.37    1.54
   6  -9  -7    0.87    0.97
  -6  -9   7    1.46    1.11
   6  -9  -7    0.86    1.10
  -6  -9   7    1.61    1.27
  -6   9   7    1.22    0.98
   6   9  -7    0.32    1.18
   5  -9  -7    0.20    1.00
   5  -9  -7    0.11    0.87
  -5  -9   7   -0.53    0.85
  -5  -9   7    0.81    1.00
   5   9  -7   -0.77    0.77
   5   9  -7    0.48    0.64
  -5   9   7    1.37    0.77
   4  -9  -7    1.29    1.07
  -4  -9   7    0.29    0.84
  -4  -9   7    0.07    0.89
   4  -9  -7    0.04    0.84
   4   9  -7   -0.44    0.69
  -4   9   7   -0.33    0.57
   4   9  -7   -0.18    0.78
  -3  -9   7    8.88    1.70
  -3  -9   7    7.92    1.74
   3  -9  -7    5.42    1.62
  -3   9   7    9.29    1.20
   3   9  -7    7.08    1.55
   3   9  -7   10.12    2.08
  -2  -9   7    0.27    0.78
   2  -9  -7    1.61    1.09
  -2  -9   7    1.24    1.07
   2   9  -7    3.91    1.34
   2   9  -7   -0.87    0.57
   1  -9  -7   -0.92    0.72
  -1  -9   7    1.90    1.19
   1  -9  -7    0.10    0.84
  -1  -9   7    0.27    0.73
   1   9  -7    0.31    0.80
   1   9  -7   -0.13    0.66
   0  -9  -7    2.03    1.26
   0  -9  -7    3.14    1.50
   0  -9   7    0.65    1.13
   0   9  -7    3.62    1.44
   0   9  -7    0.14    0.74
  -1  -9  -7    1.73    1.28
  -1  -9  -7    2.73    1.46
   1  -9   7   -0.30    1.12
  -1   9  -7    0.29    0.93
  -1   9  -7   -0.03    0.93
  -2  -9  -7    4.83    1.97
  -2  -9  -7   -0.53    0.94
   2  -9   7    1.00    1.51
  -2   9  -7    0.50    1.20
  -2   9  -7    3.26    1.27
   3  -9   7   17.65    3.79
  -3  -9  -7   13.77    2.76
  -3  -9  -7   23.24    3.95
  -3   9  -7   22.97    2.71
   3   9   7   22.33    2.67
  -3   9  -7   14.56    3.05
  -4  -9  -7   13.52    3.17
  -4  -9  -7   13.40    2.90
   4  -9   7   15.33    3.72
   4   9   7    9.34    1.82
  -4   9  -7   16.79    3.48
  -5  -9  -7    4.91    2.28
  -5  -9  -7    5.88    2.23
   5   9   7    4.89    1.33
  -5   9  -7    3.52    1.99
  -6  -9  -7   -0.50    1.55
  -6  -9  -7    2.45    2.13
  -6   9  -7   -2.25    1.52
  -9 -10   7    5.87    2.38
   9  10  -7    4.04    1.93
  -8 -10   7    3.61    1.89
  -8  10   7    2.96    1.34
   8  10  -7    3.90    1.78
  -7 -10   7    4.85    1.92
  -7  10   7    5.17    1.41
   7  10  -7    8.55    2.25
  -6 -10   7    1.06    1.23
   6 -10  -7   -0.73    0.87
  -6 -10   7    1.18    1.16
   6 -10  -7    1.11    1.15
  -6  10   7    0.11    0.81
   6  10  -7   -0.03    1.22
   5 -10  -7   10.53    1.92
  -5 -10   7    7.11    1.86
  -5 -10   7    6.04    1.60
   5 -10  -7   11.87    2.08
   5  10  -7    8.35    2.09
  -5  10   7   10.43    1.42
   5  10  -7    8.98    1.36
  -4 -10   7    0.95    1.06
  -4 -10   7    1.10    1.02
   4 -10  -7   -0.50    0.90
   4 -10  -7    0.58    1.02
   4  10  -7    0.33    0.95
   4  10  -7    2.56    1.02
  -4  10   7    1.80    0.65
   3 -10  -7    6.81    1.81
  -3 -10   7    8.72    1.87
  -3 -10   7    8.95    1.68
   3  10  -7    7.10    1.80
   3  10  -7    5.38    1.50
  -2 -10   7   22.21    3.07
   2 -10  -7   21.17    3.03
  -2 -10   7   20.12    2.44
   2  10  -7   16.95    2.69
   2  10  -7   17.98    2.65
  -1 -10   7    6.33    1.40
   1 -10  -7    7.30    1.93
  -1 -10   7    5.04    1.65
   1  10  -7    3.79    1.54
   1  10  -7    8.68    1.87
   0 -10   7   21.06    3.41
   0 -10  -7   16.92    2.84
   0 -10  -7   14.73    2.83
   0  10  -7   17.20    2.53
   0  10  -7   17.07    2.84
  -1 -10  -7    1.04    1.34
  -1 -10  -7    1.03    1.24
   1 -10   7    5.71    2.13
  -1  10  -7    3.25    1.52
  -1  10  -7    1.45    1.00
  -2 -10  -7    1.92    1.58
   2 -10   7    0.55    1.55
  -2 -10  -7    0.02    1.10
  -2  10  -7    1.03    1.17
  -2  10  -7   -0.24    0.81
   2  10   7    0.57    0.77
  -3 -10  -7    2.84    1.94
  -3 -10  -7    1.05    1.43
   3 -10   7   -0.34    1.54
  -3  10  -7    2.33    1.18
   3  10   7    2.45    1.01
  -3  10  -7   -0.39    1.10
   4 -10   7    0.70    1.83
  -4 -10  -7    0.31    1.51
  -4 -10  -7    0.69    1.44
  -4  10  -7    0.73    1.44
   4  10   7    0.83    0.94
  -5 -10  -7   -0.06    1.53
   5 -10   7   -0.95    1.61
  -5 -10  -7    0.71    1.26
  -5 -10  -7    0.75    1.73
   5  10   7   -0.07    0.82
  -5  10  -7   -0.17    1.36
  -6 -10  -7   -2.00    0.95
  -6 -10  -7    1.29    1.77
  -6 -10  -7    0.27    1.84
  -6  10  -7    0.18    1.87
  -9 -11   7    9.55    2.96
   9  11  -7    8.99    2.44
  -8 -11   7   15.64    3.21
   8  11  -7   20.88    3.49
  -7 -11   7   -0.37    1.12
  -7  11   7    1.55    0.99
   7  11  -7    0.44    1.20
  -6 -11   7   -1.15    0.96
   6 -11  -7    0.12    0.92
   6 -11  -7    1.50    1.40
  -6 -11   7   -1.38    0.95
  -6  11   7   -0.08    0.68
   6  11  -7    1.65    1.31
  -5 -11   7    1.12    1.25
   5 -11  -7    1.00    1.15
  -5 -11   7    0.82    1.13
   5 -11  -7   -0.92    0.83
   5  11  -7   -0.20    0.99
   5  11  -7    0.62    0.80
  -5  11   7    1.01    0.73
   4 -11  -7    2.03    1.25
  -4 -11   7    2.85    1.27
   4 -11  -7    1.79    1.20
  -4 -11   7    4.00    1.50
  -4  11   7    3.78    0.79
   4  11  -7    1.11    1.18
   4  11  -7    3.41    1.27
  -3 -11   7    9.91    2.18
   3 -11  -7   11.25    2.24
  -3 -11   7   13.20    2.16
   3  11  -7   12.49    2.08
   3  11  -7   14.43    2.58
  -2 -11   7    4.38    1.19
   2 -11  -7    6.07    1.82
  -2 -11   7    1.82    1.47
   2  11  -7    2.40    1.27
   2  11  -7    3.29    1.37
   1 -11  -7   -0.60    0.83
  -1 -11   7    2.82    1.02
  -1 -11   7    1.17    1.38
   1  11  -7    0.26    0.87
   1  11  -7    1.53    1.09
   0 -11   7    0.90    1.27
   0 -11  -7    2.73    1.44
   0 -11  -7    3.29    1.47
   0  11  -7    2.00    1.27
   0  11  -7    2.28    1.17
  -1 -11  -7    0.79    1.33
  -1 -11  -7   -0.52    1.11
   1 -11   7    1.31    1.62
  -1  11  -7    0.71    0.90
  -1  11  -7   -1.01    0.90
  -2 -11  -7    8.42    2.24
   2 -11   7    8.51    2.80
  -2 -11  -7   14.19    2.89
  -2  11  -7    5.50    2.14
   2  11   7    9.21    1.73
  -2  11  -7   11.34    2.03
  -3 -11  -7    0.87    1.86
   3 -11   7    4.56    2.28
  -3 -11  -7    2.96    1.68
  -3  11  -7    2.44    1.53
  -3  11  -7    1.88    1.13
   3  11   7    6.44    1.53
  -4 -11  -7    1.31    1.63
   4 -11   7    1.75    1.74
  -4 -11  -7   -1.03    1.38
  -4  11  -7    0.73    1.46
   4  11   7    0.78    1.04
  -5 -11  -7    3.12    1.79
  -5 -11  -7    2.35    1.58
   5 -11   7    2.14    2.03
  -5 -11  -7    2.69    2.11
  -5  11  -7    1.38    1.74
   5  11   7    1.64    1.15
  -6 -11  -7    1.74    1.77
  -6 -11  -7   -1.01    1.68
  -6 -11  -7   -1.99    1.67
  -6  11  -7    3.46    2.24
  -9 -12   7    1.54    1.69
   9  12  -7   -1.46    1.37
  -8 -12   7    2.45    1.71
   8  12  -7    1.50    1.57
  -7 -12   7   -0.69    1.34
   7  12  -7    3.43    1.82
  -6 -12   7    8.48    2.27
[truncated: 217,405 more chars]
