# Supplementary material for: Ambiphilic boron in 1,4,2,5-diazadiborinine
Source: Nat Commun. 2016 Jun 9;7:11871. doi: 10.1038/ncomms11871 (PMC4906229; doi:10.1038/ncomms11871)
Supplement: Supplementary Data 9 — Crystallographic information for compound 9 [file ncomms11871-s10.cif]

data_global
_audit_creation_method                  'APEX3 v2015.5-2'

_publ_requested_journal                 ?

_publ_contact_author_name               ?
_publ_contact_author_address            
;
;
_publ_contact_author_email              ?
_publ_contact_author_fax                ?
_publ_contact_author_phone              ?

_publ_section_title                     
;
;
_publ_section_abstract                  
;
;
_publ_section_references                
;
;
_publ_section_comment                   
;
;

data_I
_chemical_name_systematic               ?
_chemical_name_common                   ?
_chemical_formula_moiety                ?
_chemical_formula_sum                   'C35 H32 B2 N4'
_chemical_formula_iupac                 ?
_chemical_formula_weight                530.26
_chemical_absolute_configuration        unk

_chemical_melting_point                 ?

_space_group_crystal_system             monoclinic
_space_group_name_H-M_alt               'P 1 21 1'
_space_group_name_Hall                  'P 2yb'
loop_
    _space_group_symop_operation_xyz
    'x, y, z'
    '-x, y+1/2, -z'

_cell_length_a                          9.1900(10)
_cell_length_b                          30.098(3)
_cell_length_c                          10.4179(11)
_cell_angle_alpha                       90
_cell_angle_beta                        102.688(3)
_cell_angle_gamma                       90
_cell_volume                            2811.2(5)
_cell_formula_units_Z                   4
_cell_measurement_reflns_used           3967
_cell_measurement_theta_min             2.2716
_cell_measurement_theta_max             27.0934
_cell_measurement_temperature           103.(2)

_exptl_crystal_description              block
_exptl_crystal_colour                   colourless
_exptl_crystal_size_max                 0.420
_exptl_crystal_size_mid                 0.320
_exptl_crystal_size_min                 0.300
_exptl_crystal_density_diffrn           1.253
_exptl_crystal_density_meas             ?
_exptl_crystal_density_method           'not measured'
_exptl_crystal_F_000                    1120

_exptl_absorpt_coefficient_mu           0.073
_exptl_absorpt_correction_type          Multi-Scan
_exptl_absorpt_process_details          
;
SADABS-2014/5 - Bruker AXS area detector scaling and absorption correction
;
_exptl_absorpt_correction_T_min         0.79
_exptl_absorpt_correction_T_max         0.98

_exptl_special_details                  
;
; 

_diffrn_ambient_temperature             103.(2)

_diffrn_source                          'fine-focus sealed tube'
_diffrn_source_type                     'Bruker KappaCCD'

_diffrn_radiation_type                  MoK\a
_diffrn_radiation_wavelength            0.71073
_diffrn_radiation_monochromator         'graphite'
_diffrn_measurement_device_type         'CCD area detector'
_diffrn_measurement_method              'phi and omega scans'
_diffrn_detector_area_resol_mean        8.3333
_diffrn_reflns_number                   26341
_diffrn_reflns_av_R_equivalents         0.0598
_diffrn_reflns_av_unetI/netI            0.0988
_diffrn_reflns_theta_min                2.12
_diffrn_reflns_theta_max                28.74
_diffrn_reflns_theta_full               28.74
_diffrn_measured_fraction_theta_max     0.991
_diffrn_measured_fraction_theta_full    0.991
_diffrn_reflns_limit_h_min              -12
_diffrn_reflns_limit_h_max              12
_diffrn_reflns_limit_k_min              -38
_diffrn_reflns_limit_k_max              40
_diffrn_reflns_limit_l_min              -14
_diffrn_reflns_limit_l_max              14

_refine_special_details                 
;
;

_reflns_number_total                    14158
_reflns_number_gt                       10579
_reflns_threshold_expression            'I > 2\s(I)'

_refine_ls_structure_factor_coef        Fsqd
_refine_ls_matrix_type                  full
_refine_ls_R_factor_all                 0.0926
_refine_ls_R_factor_gt                  0.0665
_refine_ls_wR_factor_gt                 0.1485
_refine_ls_wR_factor_ref                0.1648
_refine_ls_goodness_of_fit_ref          1.009
_refine_ls_restrained_S_all             1.009
_refine_ls_number_reflns                14158
_refine_ls_number_parameters            743
_refine_ls_number_restraints            1
_refine_ls_number_constraints           ?
_refine_ls_hydrogen_treatment           constr
_refine_ls_weighting_scheme             calc
_refine_ls_weighting_details            
    'w=1/[\s^2^(Fo^2^)+(0.0795P)^2^] where P=(Fo^2^+2Fc^2^)/3'

_atom_sites_solution_hydrogens          geom
_atom_sites_solution_primary            ?
_atom_sites_solution_secondary          ?

_refine_ls_shift/su_max                 0.001
_refine_ls_shift/su_mean                0.000
_refine_diff_density_max                0.389
_refine_diff_density_min                -0.284
_refine_ls_extinction_method            none
_refine_ls_extinction_coef              ?


loop_
    _atom_type_symbol
    _atom_type_description
    _atom_type_scat_dispersion_real
    _atom_type_scat_dispersion_imag
    _atom_type_scat_source
    C C 0.0033 0.0016 'International Tables Vol C Tables 4.2.6.8 and 6.1.1.4'
    H H 0.0000 0.0000 'International Tables Vol C Tables 4.2.6.8 and 6.1.1.4'
    B B 0.0013 0.0007 'International Tables Vol C Tables 4.2.6.8 and 6.1.1.4'
    N N 0.0061 0.0033 'International Tables Vol C Tables 4.2.6.8 and 6.1.1.4'

_computing_data_collection              'APEX3 (Bruker AXS Inc., 2015)'
_computing_cell_refinement              'SAINT V8.34A (Bruker AXS Inc., 2013)'
_computing_data_reduction               'SAINT V8.34A (Bruker AXS Inc., 2013)'
_computing_structure_solution           'XT, VERSION 2014/4'
_computing_structure_refinement         'SHELXL-2014/7 (Sheldrick, 2014)'
_computing_molecular_graphics           'XP (Bruker AXS Inc., 2015)'
_computing_publication_material         'APEX3 (Bruker AXS Inc., 2015)'

loop_
    _atom_site_type_symbol
    _atom_site_label
    _atom_site_fract_x
    _atom_site_fract_y
    _atom_site_fract_z
    _atom_site_U_iso_or_equiv
    _atom_site_adp_type
    _atom_site_calc_flag
    _atom_site_refinement_flags_adp
    _atom_site_refinement_flags_occupancy
    _atom_site_refinement_flags_posn
    _atom_site_occupancy
    _atom_site_disorder_assembly
    _atom_site_disorder_group
    B B1 0.5079(5) 0.39292(16) 0.4892(5) 0.0138(9) Uani d . . . 1 . .
    B B2 0.3421(5) 0.36191(17) 0.2461(5) 0.0147(10) Uani d . . . 1 . .
    B B3 0.6063(5) 0.60693(16) 1.1023(5) 0.0142(9) Uani d . . . 1 . .
    B B4 0.4443(5) 0.63670(15) 0.8548(4) 0.0104(9) Uani d . . . 1 . .
    C C1 0.6207(5) 0.40992(14) 0.6200(4) 0.0174(9) Uani d . . . 1 . .
    C C2 0.6025(5) 0.39880(14) 0.7454(4) 0.0203(9) Uani d . . . 1 . .
    H H2 0.513 0.3845 0.7541 0.024 Uiso calc U . R 1 . .
    C C3 0.7120(6) 0.40801(15) 0.8592(5) 0.0270(11) Uani d . . . 1 . .
    H H3 0.6959 0.4001 0.9432 0.032 Uiso calc U . R 1 . .
    C C4 0.8421(5) 0.42846(17) 0.8486(5) 0.0298(12) Uani d . . . 1 . .
    H H4 0.9162 0.435 0.9253 0.036 Uiso calc U . R 1 . .
    C C5 0.8651(5) 0.43957(17) 0.7249(5) 0.0312(12) Uani d . . . 1 . .
    H H5 0.9551 0.4537 0.717 0.037 Uiso calc U . R 1 . .
    C C6 0.7563(5) 0.42998(16) 0.6129(5) 0.0243(11) Uani d . . . 1 . .
    H H6 0.7744 0.4372 0.529 0.029 Uiso calc U . R 1 . .
    C C7 0.5620(4) 0.34718(13) 0.4313(4) 0.0122(8) Uani d . . . 1 . .
    C C8 0.7857(4) 0.31688(16) 0.5947(4) 0.0201(9) Uani d . . . 1 . .
    H H8A 0.8246 0.2867 0.6144 0.03 Uiso calc U . R 1 . .
    H H8B 0.7447 0.3278 0.6681 0.03 Uiso calc U . R 1 . .
    H H8C 0.8665 0.3365 0.5822 0.03 Uiso calc U . R 1 . .
    C C9 0.6562(4) 0.28290(14) 0.3809(4) 0.0162(8) Uani d . . . 1 . .
    H H9 0.7168 0.2571 0.386 0.019 Uiso calc U . R 1 . .
    C C10 0.5417(4) 0.29431(13) 0.2808(4) 0.0139(8) Uani d . . . 1 . .
    H H10 0.5069 0.2776 0.2027 0.017 Uiso calc U . R 1 . .
    C C11 0.4109(4) 0.41237(14) 0.2523(4) 0.0136(8) Uani d . . . 1 . .
    C C12 0.3061(5) 0.44877(17) 0.0319(4) 0.0259(10) Uani d . . . 1 . .
    H H12A 0.3599 0.4328 -0.0253 0.039 Uiso calc U . R 1 . .
    H H12B 0.291 0.4797 0.0028 0.039 Uiso calc U . R 1 . .
    H H12C 0.209 0.4346 0.0274 0.039 Uiso calc U . R 1 . .
    C C13 0.4641(5) 0.48387(14) 0.2343(5) 0.0207(10) Uani d . . . 1 . .
    H H13 0.4679 0.5129 0.1991 0.025 Uiso calc U . R 1 . .
    C C14 0.5272(5) 0.47098(15) 0.3579(5) 0.0208(9) Uani d . . . 1 . .
    H H14 0.5835 0.489 0.4258 0.025 Uiso calc U . R 1 . .
    C C15 0.3296(4) 0.38666(14) 0.4864(4) 0.0128(8) Uani d . . . 1 . .
    C C16 0.2614(5) 0.40666(16) 0.5697(4) 0.0234(10) Uani d . . . 1 . .
    H H16A 0.156 0.4051 0.5567 0.028 Uiso calc U . R 1 . .
    H H16B 0.3179 0.4226 0.6426 0.028 Uiso calc U . R 1 . .
    C C17 0.2405(4) 0.36020(13) 0.3656(4) 0.0123(8) Uani d . . . 1 . .
    C C18 0.0875(4) 0.38171(14) 0.3173(4) 0.0148(8) Uani d . . . 1 . .
    C C19 0.0771(5) 0.42610(15) 0.2756(4) 0.0196(9) Uani d . . . 1 . .
    H H19 0.1663 0.4428 0.2837 0.024 Uiso calc U . R 1 . .
    C C20 -0.0573(4) 0.44648(15) 0.2232(4) 0.0209(9) Uani d . . . 1 . .
    H H20 -0.059 0.4764 0.194 0.025 Uiso calc U . R 1 . .
    C C21 -0.1905(4) 0.42328(16) 0.2130(4) 0.0205(9) Uani d . . . 1 . .
    H H21 -0.2835 0.4369 0.1758 0.025 Uiso calc U . R 1 . .
    C C22 -0.1846(4) 0.38008(15) 0.2579(4) 0.0197(9) Uani d . . . 1 . .
    H H22 -0.2747 0.364 0.253 0.024 Uiso calc U . R 1 . .
    C C23 -0.0486(4) 0.35960(14) 0.3103(4) 0.0165(9) Uani d . . . 1 . .
    H H23 -0.0479 0.33 0.3421 0.02 Uiso calc U . R 1 . .
    C C24 0.2278(4) 0.31114(13) 0.4033(4) 0.0125(8) Uani d . . . 1 . .
    C C25 0.2867(4) 0.29542(15) 0.5298(4) 0.0174(9) Uani d . . . 1 . .
    H H25 0.3355 0.3156 0.5953 0.021 Uiso calc U . R 1 . .
    C C26 0.2758(5) 0.25092(15) 0.5632(4) 0.0196(9) Uani d . . . 1 . .
    H H26 0.3181 0.2413 0.6503 0.024 Uiso calc U . R 1 . .
    C C27 0.2036(4) 0.22028(14) 0.4700(4) 0.0173(9) Uani d . . . 1 . .
    H H27 0.194 0.19 0.4928 0.021 Uiso calc U . R 1 . .
    C C28 0.1461(4) 0.23539(14) 0.3429(4) 0.0178(9) Uani d . . . 1 . .
    H H28 0.0967 0.2152 0.2776 0.021 Uiso calc U . R 1 . .
    C C29 0.1602(4) 0.27973(14) 0.3106(4) 0.0143(8) Uani d . . . 1 . .
    H H29 0.1224 0.289 0.2224 0.017 Uiso calc U . R 1 . .
    C C30 0.2751(4) 0.34580(14) 0.0970(4) 0.0106(8) Uani d . . . 1 . .
    C C31 0.1232(4) 0.34435(13) 0.0369(4) 0.0134(8) Uani d . . . 1 . .
    H H31 0.0519 0.3507 0.0881 0.016 Uiso calc U . R 1 . .
    C C32 0.0731(4) 0.33385(14) -0.0963(4) 0.0163(9) Uani d . . . 1 . .
    H H32 -0.0309 0.3336 -0.1339 0.02 Uiso calc U . R 1 . .
    C C33 0.1730(5) 0.32386(15) -0.1739(4) 0.0182(9) Uani d . . . 1 . .
    H H33 0.1387 0.3162 -0.2639 0.022 Uiso calc U . R 1 . .
    C C34 0.3245(5) 0.32534(15) -0.1173(4) 0.0194(9) Uani d . . . 1 . .
    H H34 0.3951 0.3188 -0.169 0.023 Uiso calc U . R 1 . .
    C C35 0.3731(4) 0.33624(15) 0.0141(4) 0.0152(9) Uani d . . . 1 . .
    H H35 0.4774 0.3373 0.0501 0.018 Uiso calc U . R 1 . .
    C C36 0.7187(5) 0.58996(14) 1.2331(4) 0.0182(9) Uani d . . . 1 . .
    C C37 0.8564(5) 0.57075(16) 1.2272(5) 0.0260(11) Uani d . . . 1 . .
    H H37 0.8779 0.5653 1.1435 0.031 Uiso calc U . R 1 . .
    C C38 0.9627(6) 0.55936(17) 1.3400(5) 0.0347(13) Uani d . . . 1 . .
    H H38 1.0551 0.5468 1.332 0.042 Uiso calc U . R 1 . .
    C C39 0.9343(6) 0.56625(18) 1.4627(5) 0.0390(14) Uani d . . . 1 . .
    H H39 1.0055 0.5579 1.5395 0.047 Uiso calc U . R 1 . .
    C C40 0.8002(6) 0.58553(18) 1.4726(5) 0.0358(13) Uani d . . . 1 . .
    H H40 0.7797 0.5906 1.5569 0.043 Uiso calc U . R 1 . .
    C C41 0.6955(5) 0.59746(16) 1.3600(4) 0.0243(10) Uani d . . . 1 . .
    H H41 0.6052 0.6111 1.3694 0.029 Uiso calc U . R 1 . .
    C C42 0.6619(4) 0.65195(13) 1.0419(4) 0.0120(8) Uani d . . . 1 . .
    C C43 0.8853(5) 0.68247(16) 1.2045(4) 0.0229(10) Uani d . . . 1 . .
    H H43A 0.8476 0.6676 1.2744 0.034 Uiso calc U . R 1 . .
    H H43B 0.9143 0.713 1.2314 0.034 Uiso calc U . R 1 . .
    H H43C 0.9721 0.6663 1.1886 0.034 Uiso calc U . R 1 . .
    C C44 0.7586(5) 0.71573(14) 0.9891(4) 0.0170(9) Uani d . . . 1 . .
    H H44 0.8199 0.7413 0.9936 0.02 Uiso calc U . R 1 . .
    C C45 0.6447(4) 0.70425(13) 0.8884(4) 0.0144(8) Uani d . . . 1 . .
    H H45 0.6111 0.7204 0.809 0.017 Uiso calc U . R 1 . .
    C C46 0.5112(4) 0.58658(14) 0.8642(4) 0.0136(8) Uani d . . . 1 . .
    C C47 0.4157(5) 0.54948(16) 0.6426(4) 0.0238(10) Uani d . . . 1 . .
    H H47A 0.3142 0.5608 0.6352 0.036 Uiso calc U . R 1 . .
    H H47B 0.4112 0.5186 0.6124 0.036 Uiso calc U . R 1 . .
    H H47C 0.4672 0.5676 0.5882 0.036 Uiso calc U . R 1 . .
    C C48 0.5679(4) 0.51517(15) 0.8477(4) 0.0178(9) Uani d . . . 1 . .
    H H48 0.5741 0.4862 0.8129 0.021 Uiso calc U . R 1 . .
    C C49 0.6266(4) 0.52858(14) 0.9722(4) 0.0168(9) Uani d . . . 1 . .
    H H49 0.6814 0.5106 1.0411 0.02 Uiso calc U . R 1 . .
    C C50 0.4286(4) 0.61470(14) 1.0987(4) 0.0144(8) Uani d . . . 1 . .
    C C51 0.3559(5) 0.59791(14) 1.1847(4) 0.0204(9) Uani d . . . 1 . .
    H H51A 0.2506 0.601 1.1702 0.024 Uiso calc U . R 1 . .
    H H51B 0.4092 0.5829 1.2608 0.024 Uiso calc U . R 1 . .
    C C52 0.3397(4) 0.63941(13) 0.9738(4) 0.0120(8) Uani d . . . 1 . .
    C C53 0.3244(4) 0.68880(13) 1.0077(4) 0.0117(8) Uani d . . . 1 . .
    C C54 0.3839(4) 0.70612(14) 1.1328(4) 0.0152(8) Uani d . . . 1 . .
    H H54 0.4358 0.6869 1.1998 0.018 Uiso calc U . R 1 . .
    C C55 0.3688(4) 0.75085(15) 1.1615(4) 0.0184(9) Uani d . . . 1 . .
    H H55 0.4104 0.7616 1.2475 0.022 Uiso calc U . R 1 . .
    C C56 0.2950(4) 0.77964(15) 1.0679(4) 0.0189(9) Uani d . . . 1 . .
    H H56 0.2838 0.81 1.0887 0.023 Uiso calc U . R 1 . .
    C C57 0.2365(5) 0.76373(14) 0.9414(4) 0.0174(9) Uani d . . . 1 . .
    H H57 0.1858 0.7834 0.8753 0.021 Uiso calc U . R 1 . .
    C C58 0.2518(4) 0.71930(14) 0.9114(4) 0.0146(8) Uani d . . . 1 . .
    H H58 0.2126 0.7092 0.8243 0.018 Uiso calc U . R 1 . .
    C C59 0.1882(4) 0.61653(14) 0.9279(4) 0.0115(8) Uani d . . . 1 . .
    C C60 0.0513(4) 0.63750(15) 0.9173(4) 0.0159(8) Uani d . . . 1 . .
    H H60 0.049 0.6676 0.9442 0.019 Uiso calc U . R 1 . .
    C C61 -0.0829(4) 0.61536(16) 0.8679(4) 0.0215(10) Uani d . . . 1 . .
    H H61 -0.1749 0.6307 0.8587 0.026 Uiso calc U . R 1 . .
    C C62 -0.0823(5) 0.57113(16) 0.8325(4) 0.0227(10) Uani d . . . 1 . .
    H H62 -0.1734 0.5562 0.7975 0.027 Uiso calc U . R 1 . .
    C C63 0.0521(5) 0.54881(16) 0.8484(5) 0.0242(10) Uani d . . . 1 . .
    H H63 0.0531 0.5181 0.8275 0.029 Uiso calc U . R 1 . .
    C C64 0.1857(4) 0.57119(15) 0.8949(4) 0.0179(9) Uani d . . . 1 . .
    H H64 0.2772 0.5555 0.9046 0.021 Uiso calc U . R 1 . .
    C C65 0.3772(5) 0.65213(14) 0.7061(4) 0.0125(9) Uani d . . . 1 . .
    C C66 0.4739(4) 0.66248(14) 0.6228(4) 0.0146(8) Uani d . . . 1 . .
    H H66 0.5784 0.6617 0.658 0.018 Uiso calc U . R 1 . .
    C C67 0.4234(4) 0.67372(15) 0.4918(4) 0.0184(9) Uani d . . . 1 . .
    H H67 0.4931 0.6813 0.4403 0.022 Uiso calc U . R 1 . .
    C C68 0.2722(5) 0.67400(16) 0.4350(4) 0.0192(10) Uani d . . . 1 . .
    H H68 0.2373 0.6816 0.345 0.023 Uiso calc U . R 1 . .
    C C69 0.1729(5) 0.66287(16) 0.5132(4) 0.0198(10) Uani d . . . 1 . .
    H H69 0.0688 0.6626 0.476 0.024 Uiso calc U . R 1 . .
    C C70 0.2240(5) 0.65214(15) 0.6444(4) 0.0178(9) Uani d . . . 1 . .
    H H70 0.1534 0.6445 0.6951 0.021 Uiso calc U . R 1 . .
    N N1 0.6679(4) 0.31621(12) 0.4745(3) 0.0148(7) Uani d . . . 1 . .
    N N2 0.4843(4) 0.33415(11) 0.3114(3) 0.0103(7) Uani d . . . 1 . .
    N N3 0.4941(4) 0.42637(11) 0.3670(3) 0.0135(7) Uani d . . . 1 . .
    N N4 0.3933(4) 0.44752(12) 0.1679(3) 0.0172(7) Uani d . . . 1 . .
    N N5 0.7687(4) 0.68323(12) 1.0840(3) 0.0148(7) Uani d . . . 1 . .
    N N6 0.5866(3) 0.66473(11) 0.9225(3) 0.0112(7) Uani d . . . 1 . .
    N N7 0.5928(4) 0.57283(11) 0.9815(3) 0.0139(7) Uani d . . . 1 . .
    N N8 0.4972(4) 0.55167(11) 0.7806(3) 0.0150(7) Uani d . . . 1 . .

loop_
    _atom_site_aniso_label
    _atom_site_aniso_U_11
    _atom_site_aniso_U_22
    _atom_site_aniso_U_33
    _atom_site_aniso_U_12
    _atom_site_aniso_U_13
    _atom_site_aniso_U_23
    B1 0.015(2) 0.012(2) 0.013(2) -0.0021(17) 0.0005(17) -0.0047(18)
    B2 0.011(2) 0.018(3) 0.014(2) 0.0041(18) -0.0002(17) -0.002(2)
    B3 0.017(2) 0.011(2) 0.013(2) 0.0057(17) 0.0012(18) -0.0009(18)
    B4 0.0093(18) 0.009(2) 0.012(2) 0.0008(16) 0.0011(16) -0.0013(18)
    C1 0.018(2) 0.012(2) 0.019(2) 0.0029(16) -0.0017(17) -0.0064(17)
    C2 0.027(2) 0.010(2) 0.021(2) 0.0014(17) 0.0007(19) -0.0027(17)
    C3 0.040(3) 0.015(2) 0.021(2) 0.009(2) -0.006(2) -0.0047(19)
    C4 0.027(2) 0.024(3) 0.029(3) 0.010(2) -0.015(2) -0.010(2)
    C5 0.023(2) 0.024(3) 0.042(3) -0.0029(19) -0.004(2) -0.012(2)
    C6 0.022(2) 0.023(3) 0.027(3) -0.0026(19) 0.003(2) -0.005(2)
    C7 0.0119(18) 0.011(2) 0.013(2) -0.0037(15) 0.0018(15) 0.0004(16)
    C8 0.018(2) 0.022(2) 0.016(2) 0.0036(17) -0.0051(17) 0.0011(19)
    C9 0.0157(19) 0.012(2) 0.020(2) 0.0014(15) 0.0034(16) -0.0029(17)
    C10 0.0146(18) 0.010(2) 0.017(2) -0.0038(15) 0.0038(16) -0.0031(16)
    C11 0.0126(17) 0.014(2) 0.015(2) 0.0019(15) 0.0033(15) 0.0026(17)
    C12 0.031(2) 0.024(3) 0.021(2) 0.001(2) 0.0017(19) 0.014(2)
    C13 0.025(2) 0.008(2) 0.031(3) -0.0001(17) 0.011(2) 0.0000(18)
    C14 0.022(2) 0.012(2) 0.031(3) -0.0023(17) 0.0114(19) -0.0039(19)
    C15 0.0153(19) 0.012(2) 0.0098(19) -0.0029(15) 0.0009(15) -0.0029(16)
    C16 0.019(2) 0.031(3) 0.020(2) 0.0004(19) 0.0028(18) -0.012(2)
    C17 0.0116(17) 0.0105(19) 0.015(2) -0.0015(14) 0.0027(15) -0.0032(16)
    C18 0.0146(18) 0.017(2) 0.013(2) 0.0019(16) 0.0038(16) -0.0044(17)
    C19 0.0165(19) 0.016(2) 0.027(2) -0.0040(16) 0.0074(18) -0.0046(19)
    C20 0.020(2) 0.016(2) 0.027(2) 0.0034(17) 0.0059(18) -0.0018(19)
    C21 0.0130(19) 0.026(2) 0.023(2) 0.0055(17) 0.0055(17) -0.0040(19)
    C22 0.0126(18) 0.026(3) 0.022(2) -0.0020(17) 0.0070(17) -0.0055(19)
    C23 0.0169(19) 0.016(2) 0.019(2) -0.0006(16) 0.0080(17) 0.0016(18)
    C24 0.0084(16) 0.015(2) 0.016(2) -0.0019(14) 0.0067(15) -0.0015(16)
    C25 0.0158(19) 0.021(2) 0.014(2) -0.0047(17) 0.0023(16) -0.0001(18)
    C26 0.023(2) 0.019(2) 0.015(2) -0.0010(17) 0.0007(17) 0.0038(18)
    C27 0.0174(19) 0.011(2) 0.024(2) -0.0010(16) 0.0052(17) 0.0032(18)
    C28 0.0172(19) 0.017(2) 0.021(2) -0.0020(16) 0.0064(17) -0.0026(18)
    C29 0.0156(18) 0.017(2) 0.0110(19) -0.0023(16) 0.0042(15) 0.0004(16)
    C30 0.0086(17) 0.014(2) 0.0077(19) -0.0014(15) -0.0005(14) 0.0011(16)
    C31 0.0137(18) 0.012(2) 0.015(2) 0.0019(15) 0.0043(15) 0.0001(16)
    C32 0.0122(18) 0.020(2) 0.014(2) 0.0005(16) -0.0020(16) 0.0000(18)
    C33 0.0183(19) 0.027(3) 0.0085(19) 0.0043(17) 0.0012(16) 0.0015(18)
    C34 0.019(2) 0.026(3) 0.013(2) 0.0014(17) 0.0034(17) 0.0005(19)
    C35 0.0095(17) 0.021(2) 0.016(2) 0.0019(16) 0.0046(16) 0.0002(18)
    C36 0.023(2) 0.012(2) 0.018(2) 0.0025(17) -0.0007(17) 0.0002(18)
    C37 0.029(2) 0.021(3) 0.023(2) 0.0068(19) -0.005(2) -0.003(2)
    C38 0.031(3) 0.025(3) 0.038(3) 0.008(2) -0.014(2) -0.002(2)
    C39 0.052(3) 0.025(3) 0.028(3) 0.000(2) -0.017(2) 0.004(2)
    C40 0.048(3) 0.035(3) 0.018(2) -0.007(2) -0.008(2) 0.001(2)
    C41 0.030(2) 0.024(3) 0.016(2) -0.0025(19) -0.0022(19) 0.0000(19)
    C42 0.0111(17) 0.012(2) 0.0109(19) 0.0030(14) -0.0017(14) -0.0008(16)
    C43 0.022(2) 0.023(3) 0.020(2) -0.0017(18) -0.0030(18) -0.004(2)
    C44 0.020(2) 0.009(2) 0.022(2) 0.0007(16) 0.0052(17) 0.0005(17)
    C45 0.0157(19) 0.010(2) 0.018(2) 0.0025(15) 0.0052(16) 0.0027(17)
    C46 0.0110(17) 0.015(2) 0.016(2) 0.0009(15) 0.0055(16) -0.0017(17)
    C47 0.028(2) 0.021(2) 0.021(2) 0.0002(19) 0.0027(19) -0.007(2)
    C48 0.0175(19) 0.012(2) 0.024(2) 0.0007(16) 0.0045(17) -0.0022(18)
    C49 0.0181(19) 0.012(2) 0.020(2) 0.0051(16) 0.0037(17) 0.0030(17)
    C50 0.019(2) 0.009(2) 0.014(2) 0.0004(16) 0.0031(16) -0.0019(16)
    C51 0.025(2) 0.018(2) 0.018(2) 0.0047(17) 0.0054(18) -0.0008(18)
    C52 0.0118(17) 0.011(2) 0.0125(19) 0.0024(15) 0.0011(15) 0.0001(16)
    C53 0.0093(16) 0.014(2) 0.0124(19) 0.0002(14) 0.0046(15) -0.0004(16)
    C54 0.0169(19) 0.011(2) 0.018(2) 0.0030(15) 0.0059(16) 0.0027(17)
    C55 0.0173(19) 0.019(2) 0.018(2) -0.0017(16) 0.0018(17) -0.0058(18)
    C56 0.0163(19) 0.014(2) 0.029(2) 0.0000(16) 0.0111(18) -0.0035(19)
    C57 0.020(2) 0.013(2) 0.020(2) 0.0038(16) 0.0069(17) 0.0035(17)
    C58 0.0155(18) 0.014(2) 0.014(2) 0.0024(16) 0.0018(16) 0.0018(17)
    C59 0.0157(18) 0.012(2) 0.0074(18) 0.0000(15) 0.0033(15) 0.0036(16)
    C60 0.0149(18) 0.016(2) 0.017(2) -0.0006(16) 0.0045(16) 0.0016(17)
    C61 0.0129(18) 0.032(3) 0.022(2) -0.0030(18) 0.0077(17) 0.002(2)
    C62 0.017(2) 0.032(3) 0.019(2) -0.0099(18) 0.0028(17) -0.004(2)
    C63 0.028(2) 0.018(2) 0.028(3) -0.0058(18) 0.0084(19) -0.004(2)
    C64 0.0147(19) 0.018(2) 0.023(2) -0.0021(16) 0.0085(17) -0.0010(18)
    C65 0.0177(19) 0.009(2) 0.012(2) 0.0034(16) 0.0052(16) 0.0002(16)
    C66 0.0112(17) 0.018(2) 0.014(2) -0.0008(16) 0.0017(15) -0.0015(17)
    C67 0.0169(19) 0.022(2) 0.017(2) -0.0011(17) 0.0062(17) 0.0008(18)
    C68 0.021(2) 0.025(3) 0.010(2) 0.0000(18) 0.0004(17) 0.0022(18)
    C69 0.016(2) 0.027(3) 0.016(2) -0.0001(18) 0.0027(17) -0.002(2)
    C70 0.0149(19) 0.023(2) 0.016(2) -0.0012(17) 0.0042(16) -0.0035(19)
    N1 0.0133(16) 0.0158(18) 0.0131(17) 0.0007(14) -0.0017(13) 0.0017(15)
    N2 0.0082(15) 0.0123(18) 0.0106(17) -0.0043(12) 0.0026(13) -0.0011(14)
    N3 0.0152(16) 0.0084(17) 0.0167(18) -0.0016(13) 0.0031(14) 0.0003(14)
    N4 0.0169(16) 0.0168(19) 0.0182(19) 0.0029(14) 0.0041(14) 0.0052(15)
    N5 0.0149(16) 0.0136(18) 0.0154(18) 0.0014(13) 0.0021(14) -0.0015(15)
    N6 0.0102(15) 0.0113(17) 0.0124(17) 0.0005(12) 0.0029(13) -0.0008(14)
    N7 0.0126(16) 0.0112(18) 0.0192(19) 0.0021(13) 0.0062(14) 0.0026(15)
    N8 0.0178(17) 0.0099(17) 0.0182(18) 0.0017(14) 0.0060(14) -0.0010(15)

_geom_special_details                   
;

All esds (except the esd in the dihedral angle between two l.s. planes)
are estimated using the full covariance matrix.  The cell esds are taken
into account individually in the estimation of esds in distances, angles
and torsion angles; correlations between esds in cell parameters are only
used when they are defined by crystal symmetry.  An approximate (isotropic)
treatment of cell esds is used for estimating esds involving l.s. planes.
;

loop_
    _geom_bond_atom_site_label_1
    _geom_bond_atom_site_label_2
    _geom_bond_site_symmetry_2
    _geom_bond_distance
    _geom_bond_publ_flag
    B1 C1 . 1.604(6) ?
    B1 N3 . 1.606(6) ?
    B1 C7 . 1.624(6) ?
    B1 C15 . 1.643(6) ?
    B2 N2 . 1.574(6) ?
    B2 C30 . 1.615(6) ?
    B2 C11 . 1.641(6) ?
    B2 C17 . 1.713(6) ?
    B3 C36 . 1.602(6) ?
    B3 N7 . 1.608(6) ?
    B3 C42 . 1.623(6) ?
    B3 C50 . 1.642(6) ?
    B4 N6 . 1.585(5) ?
    B4 C65 . 1.605(6) ?
    B4 C46 . 1.624(6) ?
    B4 C52 . 1.730(6) ?
    C1 C2 . 1.394(6) ?
    C1 C6 . 1.401(6) ?
    C2 C3 . 1.404(6) ?
    C3 C4 . 1.371(7) ?
    C4 C5 . 1.392(8) ?
    C5 C6 . 1.390(6) ?
    C7 N1 . 1.352(5) ?
    C7 N2 . 1.353(5) ?
    C8 N1 . 1.464(5) ?
    C9 C10 . 1.353(6) ?
    C9 N1 . 1.386(5) ?
    C10 N2 . 1.375(5) ?
    C11 N3 . 1.337(5) ?
    C11 N4 . 1.362(5) ?
    C12 N4 . 1.467(5) ?
    C13 C14 . 1.348(6) ?
    C13 N4 . 1.379(6) ?
    C14 N3 . 1.384(5) ?
    C15 C16 . 1.322(6) ?
    C15 C17 . 1.560(5) ?
    C17 C18 . 1.529(5) ?
    C17 C24 . 1.539(5) ?
    C18 C19 . 1.402(6) ?
    C18 C23 . 1.405(5) ?
    C19 C20 . 1.380(6) ?
    C20 C21 . 1.393(6) ?
    C21 C22 . 1.379(6) ?
    C22 C23 . 1.393(6) ?
    C24 C25 . 1.393(5) ?
    C24 C29 . 1.396(6) ?
    C25 C26 . 1.393(6) ?
    C26 C27 . 1.397(6) ?
    C27 C28 . 1.390(6) ?
    C28 C29 . 1.389(6) ?
    C30 C31 . 1.400(5) ?
    C30 C35 . 1.408(6) ?
    C31 C32 . 1.398(6) ?
    C32 C33 . 1.383(6) ?
    C33 C34 . 1.389(5) ?
    C34 C35 . 1.383(6) ?
    C36 C41 . 1.404(6) ?
    C36 C37 . 1.404(6) ?
    C37 C38 . 1.396(6) ?
    C38 C39 . 1.375(8) ?
    C39 C40 . 1.386(8) ?
    C40 C41 . 1.391(6) ?
    C42 N6 . 1.340(5) ?
    C42 N5 . 1.361(5) ?
    C43 N5 . 1.461(5) ?
    C44 C45 . 1.354(6) ?
    C44 N5 . 1.379(5) ?
    C45 N6 . 1.382(5) ?
    C46 N7 . 1.350(5) ?
    C46 N8 . 1.353(5) ?
    C47 N8 . 1.469(5) ?
    C48 C49 . 1.352(6) ?
    C48 N8 . 1.385(5) ?
    C49 N7 . 1.376(5) ?
    C50 C51 . 1.330(6) ?
    C50 C52 . 1.564(5) ?
    C52 C59 . 1.532(5) ?
    C52 C53 . 1.541(5) ?
    C53 C54 . 1.399(6) ?
    C53 C58 . 1.414(6) ?
    C54 C55 . 1.393(6) ?
    C55 C56 . 1.368(6) ?
    C56 C57 . 1.394(6) ?
    C57 C58 . 1.387(6) ?
    C59 C60 . 1.390(5) ?
    C59 C64 . 1.406(6) ?
    C60 C61 . 1.397(6) ?
    C61 C62 . 1.382(7) ?
    C62 C63 . 1.383(6) ?
    C63 C64 . 1.391(6) ?
    C65 C66 . 1.407(6) ?
    C65 C70 . 1.413(6) ?
    C66 C67 . 1.383(6) ?
    C67 C68 . 1.385(6) ?
    C68 C69 . 1.392(6) ?
    C69 C70 . 1.383(6) ?

loop_
    _geom_angle_atom_site_label_1
    _geom_angle_atom_site_label_2
    _geom_angle_atom_site_label_3
    _geom_angle_site_symmetry_1
    _geom_angle_site_symmetry_3
    _geom_angle
    _geom_angle_publ_flag
    C1 B1 N3 . . 113.4(3) ?
    C1 B1 C7 . . 113.1(3) ?
    N3 B1 C7 . . 102.4(3) ?
    C1 B1 C15 . . 120.5(3) ?
    N3 B1 C15 . . 98.8(3) ?
    C7 B1 C15 . . 106.4(3) ?
    N2 B2 C30 . . 111.2(3) ?
    N2 B2 C11 . . 101.4(3) ?
    C30 B2 C11 . . 112.2(4) ?
    N2 B2 C17 . . 101.7(3) ?
    C30 B2 C17 . . 122.5(3) ?
    C11 B2 C17 . . 105.4(3) ?
    C36 B3 N7 . . 112.7(3) ?
    C36 B3 C42 . . 113.4(3) ?
    N7 B3 C42 . . 101.9(3) ?
    C36 B3 C50 . . 121.2(4) ?
    N7 B3 C50 . . 99.6(3) ?
    C42 B3 C50 . . 105.6(3) ?
    N6 B4 C65 . . 112.4(3) ?
    N6 B4 C46 . . 101.7(3) ?
    C65 B4 C46 . . 112.8(3) ?
    N6 B4 C52 . . 100.9(3) ?
    C65 B4 C52 . . 121.4(3) ?
    C46 B4 C52 . . 105.3(3) ?
    C2 C1 C6 . . 116.4(4) ?
    C2 C1 B1 . . 122.1(4) ?
    C6 C1 B1 . . 120.6(4) ?
    C1 C2 C3 . . 122.2(4) ?
    C4 C3 C2 . . 119.8(5) ?
    C3 C4 C5 . . 119.7(4) ?
    C6 C5 C4 . . 120.0(5) ?
    C5 C6 C1 . . 121.9(5) ?
    N1 C7 N2 . . 107.6(4) ?
    N1 C7 B1 . . 135.9(4) ?
    N2 C7 B1 . . 116.5(3) ?
    C10 C9 N1 . . 106.6(4) ?
    C9 C10 N2 . . 108.4(4) ?
    N3 C11 N4 . . 107.2(4) ?
    N3 C11 B2 . . 117.8(4) ?
    N4 C11 B2 . . 134.7(4) ?
    C14 C13 N4 . . 107.9(4) ?
    C13 C14 N3 . . 106.8(4) ?
    C16 C15 C17 . . 121.4(4) ?
    C16 C15 B1 . . 123.4(4) ?
    C17 C15 B1 . . 114.7(3) ?
    C18 C17 C24 . . 112.0(3) ?
    C18 C17 C15 . . 109.3(3) ?
    C24 C17 C15 . . 109.9(3) ?
    C18 C17 B2 . . 110.9(3) ?
    C24 C17 B2 . . 107.3(3) ?
    C15 C17 B2 . . 107.3(3) ?
    C19 C18 C23 . . 115.9(4) ?
    C19 C18 C17 . . 120.1(4) ?
    C23 C18 C17 . . 124.1(4) ?
    C20 C19 C18 . . 122.7(4) ?
    C19 C20 C21 . . 120.2(4) ?
    C22 C21 C20 . . 118.6(4) ?
    C21 C22 C23 . . 121.0(4) ?
    C22 C23 C18 . . 121.5(4) ?
    C25 C24 C29 . . 116.5(4) ?
    C25 C24 C17 . . 122.1(4) ?
    C29 C24 C17 . . 121.4(4) ?
    C26 C25 C24 . . 121.9(4) ?
    C25 C26 C27 . . 120.7(4) ?
    C28 C27 C26 . . 118.0(4) ?
    C29 C28 C27 . . 120.6(4) ?
    C28 C29 C24 . . 122.2(4) ?
    C31 C30 C35 . . 115.4(4) ?
    C31 C30 B2 . . 124.9(4) ?
    C35 C30 B2 . . 119.4(3) ?
    C32 C31 C30 . . 121.9(4) ?
    C33 C32 C31 . . 120.9(4) ?
    C32 C33 C34 . . 118.5(4) ?
    C35 C34 C33 . . 120.3(4) ?
    C34 C35 C30 . . 123.0(4) ?
    C41 C36 C37 . . 115.6(4) ?
    C41 C36 B3 . . 123.1(4) ?
    C37 C36 B3 . . 120.9(4) ?
    C38 C37 C36 . . 122.3(5) ?
    C39 C38 C37 . . 120.3(5) ?
    C38 C39 C40 . . 119.1(5) ?
    C39 C40 C41 . . 120.4(5) ?
    C40 C41 C36 . . 122.2(5) ?
    N6 C42 N5 . . 106.8(3) ?
    N6 C42 B3 . . 117.2(3) ?
    N5 C42 B3 . . 135.9(4) ?
    C45 C44 N5 . . 107.1(4) ?
    C44 C45 N6 . . 107.3(4) ?
    N7 C46 N8 . . 107.5(4) ?
    N7 C46 B4 . . 117.8(3) ?
    N8 C46 B4 . . 134.5(4) ?
    C49 C48 N8 . . 106.9(4) ?
    C48 C49 N7 . . 107.9(4) ?
    C51 C50 C52 . . 119.6(4) ?
    C51 C50 B3 . . 125.1(4) ?
    C52 C50 B3 . . 115.0(3) ?
    C59 C52 C53 . . 112.5(3) ?
    C59 C52 C50 . . 108.6(3) ?
    C53 C52 C50 . . 109.0(3) ?
    C59 C52 B4 . . 111.4(3) ?
    C53 C52 B4 . . 107.6(3) ?
    C50 C52 B4 . . 107.6(3) ?
    C54 C53 C58 . . 116.5(4) ?
    C54 C53 C52 . . 122.4(4) ?
    C58 C53 C52 . . 121.1(3) ?
    C55 C54 C53 . . 121.6(4) ?
    C56 C55 C54 . . 121.1(4) ?
    C55 C56 C57 . . 119.0(4) ?
    C58 C57 C56 . . 120.5(4) ?
    C57 C58 C53 . . 121.4(4) ?
    C60 C59 C64 . . 117.1(4) ?
    C60 C59 C52 . . 124.4(4) ?
    C64 C59 C52 . . 118.5(3) ?
    C59 C60 C61 . . 121.5(4) ?
    C62 C61 C60 . . 120.2(4) ?
    C61 C62 C63 . . 119.5(4) ?
    C62 C63 C64 . . 120.2(4) ?
    C63 C64 C59 . . 121.4(4) ?
    C66 C65 C70 . . 114.9(4) ?
    C66 C65 B4 . . 119.9(4) ?
    C70 C65 B4 . . 124.9(4) ?
    C67 C66 C65 . . 122.8(4) ?
    C66 C67 C68 . . 120.7(4) ?
    C67 C68 C69 . . 118.3(4) ?
    C70 C69 C68 . . 120.7(4) ?
    C69 C70 C65 . . 122.5(4) ?
    C7 N1 C9 . . 109.0(3) ?
    C7 N1 C8 . . 128.2(4) ?
    C9 N1 C8 . . 122.7(3) ?
    C7 N2 C10 . . 108.4(3) ?
    C7 N2 B2 . . 117.7(3) ?
    C10 N2 B2 . . 133.4(3) ?
    C11 N3 C14 . . 109.6(4) ?
    C11 N3 B1 . . 116.1(3) ?
    C14 N3 B1 . . 133.0(4) ?
    C11 N4 C13 . . 108.5(4) ?
    C11 N4 C12 . . 127.3(4) ?
    C13 N4 C12 . . 124.2(4) ?
    C42 N5 C44 . . 109.2(3) ?
    C42 N5 C43 . . 127.4(4) ?
    C44 N5 C43 . . 123.2(4) ?
    C42 N6 C45 . . 109.6(3) ?
    C42 N6 B4 . . 117.9(3) ?
    C45 N6 B4 . . 132.1(3) ?
    C46 N7 C49 . . 108.8(4) ?
    C46 N7 B3 . . 116.4(3) ?
    C49 N7 B3 . . 133.9(3) ?
    C46 N8 C48 . . 108.9(3) ?
    C46 N8 C47 . . 128.4(4) ?
    C48 N8 C47 . . 122.7(4) ?

_shelx_res_file                         
;


    rei374s.res created by SHELXL-2014/7

TITL rei374s in P2(1)
CELL 0.71073   9.19000  30.09840  10.41790  90.0000 102.6880  90.0000
ZERR    4.00   0.00100   0.00300   0.00110   0.0000   0.0029   0.0000
LATT -1
SYMM -X, 1/2+Y, -Z
SFAC C  H  B  N
UNIT 140  128  8  16
omit 0 -2 0
omit -1 0 1
L.S. 8
ACTA
BOND
FMAP 2
PLAN 5
SIZE 0.30 0.32 0.42
TEMP -170
WGHT    0.079500
FVAR       0.10472
B1    3    0.507907    0.392919    0.489165    11.00000    0.01515    0.01210 =
         0.01291   -0.00469    0.00048   -0.00205
B2    3    0.342099    0.361912    0.246140    11.00000    0.01115    0.01753 =
         0.01399   -0.00179   -0.00017    0.00413
B3    3    0.606265    0.606934    1.102331    11.00000    0.01720    0.01125 =
         0.01325   -0.00091    0.00115    0.00572
B4    3    0.444341    0.636702    0.854753    11.00000    0.00932    0.00939 =
         0.01203   -0.00128    0.00111    0.00078
C1    1    0.620729    0.409924    0.620010    11.00000    0.01843    0.01186 =
         0.01923   -0.00639   -0.00167    0.00294
C2    1    0.602528    0.398804    0.745385    11.00000    0.02699    0.01012 =
         0.02150   -0.00273    0.00066    0.00138
AFIX  43
H2    2    0.513041    0.384515    0.754132    11.00000   -1.20000
AFIX   0
C3    1    0.711984    0.408008    0.859167    11.00000    0.03979    0.01503 =
         0.02062   -0.00471   -0.00568    0.00898
AFIX  43
H3    2    0.695935    0.400088    0.943241    11.00000   -1.20000
AFIX   0
C4    1    0.842123    0.428463    0.848608    11.00000    0.02653    0.02411 =
         0.02931   -0.01034   -0.01461    0.00955
AFIX  43
H4    2    0.916230    0.435019    0.925331    11.00000   -1.20000
AFIX   0
C5    1    0.865108    0.439574    0.724917    11.00000    0.02254    0.02389 =
         0.04209   -0.01249   -0.00412   -0.00286
AFIX  43
H5    2    0.955149    0.453717    0.717039    11.00000   -1.20000
AFIX   0
C6    1    0.756312    0.429978    0.612862    11.00000    0.02172    0.02301 =
         0.02710   -0.00520    0.00276   -0.00265
AFIX  43
H6    2    0.774432    0.437231    0.529004    11.00000   -1.20000
AFIX   0
C7    1    0.562049    0.347184    0.431253    11.00000    0.01193    0.01145 =
         0.01275    0.00042    0.00176   -0.00366
C8    1    0.785683    0.316876    0.594743    11.00000    0.01815    0.02173 =
         0.01624    0.00108   -0.00506    0.00362
AFIX 137
H8A   2    0.824590    0.286740    0.614426    11.00000   -1.50000
H8B   2    0.744744    0.327836    0.668081    11.00000   -1.50000
H8C   2    0.866507    0.336498    0.582173    11.00000   -1.50000
AFIX   0
C9    1    0.656230    0.282896    0.380916    11.00000    0.01565    0.01248 =
         0.02024   -0.00293    0.00335    0.00143
AFIX  43
H9    2    0.716775    0.257093    0.386048    11.00000   -1.20000
AFIX   0
C10   1    0.541719    0.294310    0.280811    11.00000    0.01458    0.01027 =
         0.01699   -0.00313    0.00379   -0.00381
AFIX  43
H10   2    0.506879    0.277636    0.202675    11.00000   -1.20000
AFIX   0
C11   1    0.410937    0.412369    0.252307    11.00000    0.01265    0.01355 =
         0.01481    0.00256    0.00326    0.00193
C12   1    0.306051    0.448774    0.031914    11.00000    0.03063    0.02387 =
         0.02120    0.01383    0.00166    0.00064
AFIX 137
H12A  2    0.359871    0.432810   -0.025308    11.00000   -1.50000
H12B  2    0.291022    0.479722    0.002789    11.00000   -1.50000
H12C  2    0.209016    0.434625    0.027409    11.00000   -1.50000
AFIX   0
C13   1    0.464141    0.483872    0.234294    11.00000    0.02542    0.00817 =
         0.03094    0.00003    0.01116   -0.00012
AFIX  43
H13   2    0.467894    0.512864    0.199115    11.00000   -1.20000
AFIX   0
C14   1    0.527182    0.470978    0.357947    11.00000    0.02247    0.01189 =
         0.03075   -0.00392    0.01144   -0.00234
AFIX  43
H14   2    0.583473    0.489038    0.425830    11.00000   -1.20000
AFIX   0
C15   1    0.329635    0.386657    0.486352    11.00000    0.01534    0.01249 =
         0.00982   -0.00293    0.00089   -0.00285
C16   1    0.261428    0.406664    0.569719    11.00000    0.01867    0.03068 =
         0.02027   -0.01226    0.00278    0.00043
AFIX  93
H16A  2    0.155953    0.405102    0.556746    11.00000   -1.20000
H16B  2    0.317908    0.422599    0.642579    11.00000   -1.20000
AFIX   0
C17   1    0.240515    0.360197    0.365638    11.00000    0.01162    0.01046 =
         0.01478   -0.00319    0.00273   -0.00146
C18   1    0.087544    0.381711    0.317347    11.00000    0.01456    0.01714 =
         0.01294   -0.00444    0.00377    0.00187
C19   1    0.077150    0.426096    0.275603    11.00000    0.01652    0.01616 =
         0.02732   -0.00459    0.00738   -0.00397
AFIX  43
H19   2    0.166339    0.442840    0.283716    11.00000   -1.20000
AFIX   0
C20   1   -0.057320    0.446485    0.223192    11.00000    0.01987    0.01650 =
         0.02676   -0.00180    0.00587    0.00343
AFIX  43
H20   2   -0.059026    0.476424    0.194026    11.00000   -1.20000
AFIX   0
C21   1   -0.190533    0.423276    0.212951    11.00000    0.01300    0.02646 =
         0.02286   -0.00397    0.00552    0.00546
AFIX  43
H21   2   -0.283466    0.436918    0.175821    11.00000   -1.20000
AFIX   0
C22   1   -0.184598    0.380081    0.257862    11.00000    0.01264    0.02565 =
         0.02217   -0.00550    0.00695   -0.00197
AFIX  43
H22   2   -0.274668    0.364032    0.252950    11.00000   -1.20000
AFIX   0
C23   1   -0.048616    0.359603    0.310324    11.00000    0.01692    0.01588 =
         0.01874    0.00161    0.00802   -0.00055
AFIX  43
H23   2   -0.047931    0.330001    0.342091    11.00000   -1.20000
AFIX   0
C24   1    0.227845    0.311139    0.403283    11.00000    0.00843    0.01529 =
         0.01568   -0.00149    0.00675   -0.00187
C25   1    0.286652    0.295417    0.529839    11.00000    0.01577    0.02142 =
         0.01442   -0.00013    0.00228   -0.00474
AFIX  43
H25   2    0.335543    0.315639    0.595276    11.00000   -1.20000
AFIX   0
C26   1    0.275840    0.250919    0.563195    11.00000    0.02318    0.01863 =
         0.01543    0.00380    0.00066   -0.00097
AFIX  43
H26   2    0.318067    0.241302    0.650261    11.00000   -1.20000
AFIX   0
C27   1    0.203570    0.220281    0.469993    11.00000    0.01741    0.01130 =
         0.02358    0.00316    0.00516   -0.00102
AFIX  43
H27   2    0.193988    0.190028    0.492786    11.00000   -1.20000
AFIX   0
C28   1    0.146106    0.235391    0.342919    11.00000    0.01723    0.01665 =
         0.02060   -0.00261    0.00641   -0.00201
AFIX  43
H28   2    0.096750    0.215215    0.277558    11.00000   -1.20000
AFIX   0
C29   1    0.160165    0.279729    0.310570    11.00000    0.01557    0.01681 =
         0.01104    0.00044    0.00422   -0.00231
AFIX  43
H29   2    0.122441    0.288993    0.222358    11.00000   -1.20000
AFIX   0
C30   1    0.275088    0.345798    0.097010    11.00000    0.00865    0.01445 =
         0.00770    0.00107   -0.00052   -0.00142
C31   1    0.123156    0.344354    0.036894    11.00000    0.01365    0.01201 =
         0.01519    0.00007    0.00430    0.00187
AFIX  43
H31   2    0.051925    0.350695    0.088070    11.00000   -1.20000
AFIX   0
C32   1    0.073132    0.333852   -0.096262    11.00000    0.01217    0.02001 =
         0.01444   -0.00005   -0.00202    0.00054
AFIX  43
H32   2   -0.030856    0.333573   -0.133906    11.00000   -1.20000
AFIX   0
C33   1    0.173018    0.323863   -0.173917    11.00000    0.01826    0.02702 =
         0.00854    0.00151    0.00117    0.00430
AFIX  43
H33   2    0.138735    0.316166   -0.263929    11.00000   -1.20000
AFIX   0
C34   1    0.324533    0.325344   -0.117284    11.00000    0.01881    0.02633 =
         0.01311    0.00045    0.00338    0.00143
AFIX  43
H34   2    0.395088    0.318849   -0.169009    11.00000   -1.20000
AFIX   0
C35   1    0.373135    0.336239    0.014141    11.00000    0.00955    0.02069 =
         0.01608    0.00018    0.00455    0.00193
AFIX  43
H35   2    0.477434    0.337319    0.050127    11.00000   -1.20000
AFIX   0
C36   1    0.718734    0.589957    1.233051    11.00000    0.02253    0.01178 =
         0.01784    0.00016   -0.00074    0.00247
C37   1    0.856360    0.570748    1.227176    11.00000    0.02853    0.02104 =
         0.02323   -0.00284   -0.00531    0.00681
AFIX  43
H37   2    0.877900    0.565307    1.143459    11.00000   -1.20000
AFIX   0
C38   1    0.962674    0.559360    1.340027    11.00000    0.03114    0.02525 =
         0.03789   -0.00226   -0.01390    0.00776
AFIX  43
H38   2    1.055087    0.546789    1.332021    11.00000   -1.20000
AFIX   0
C39   1    0.934272    0.566250    1.462680    11.00000    0.05231    0.02473 =
         0.02787    0.00399   -0.01744    0.00039
AFIX  43
H39   2    1.005533    0.557914    1.539531    11.00000   -1.20000
AFIX   0
C40   1    0.800219    0.585530    1.472646    11.00000    0.04776    0.03480 =
         0.01771    0.00077   -0.00815   -0.00683
AFIX  43
H40   2    0.779726    0.590630    1.556921    11.00000   -1.20000
AFIX   0
C41   1    0.695487    0.597459    1.360037    11.00000    0.02968    0.02368 =
         0.01624    0.00000   -0.00223   -0.00252
AFIX  43
H41   2    0.605229    0.611138    1.369385    11.00000   -1.20000
AFIX   0
C42   1    0.661866    0.651947    1.041930    11.00000    0.01110    0.01212 =
         0.01092   -0.00079   -0.00170    0.00302
C43   1    0.885260    0.682471    1.204544    11.00000    0.02187    0.02306 =
         0.02017   -0.00445   -0.00304   -0.00175
AFIX 137
H43A  2    0.847571    0.667622    1.274419    11.00000   -1.50000
H43B  2    0.914280    0.712986    1.231449    11.00000   -1.50000
H43C  2    0.972149    0.666297    1.188610    11.00000   -1.50000
AFIX   0
C44   1    0.758574    0.715727    0.989100    11.00000    0.02039    0.00915 =
         0.02167    0.00048    0.00523    0.00074
AFIX  43
H44   2    0.819945    0.741329    0.993565    11.00000   -1.20000
AFIX   0
C45   1    0.644737    0.704254    0.888394    11.00000    0.01568    0.01019 =
         0.01809    0.00267    0.00517    0.00254
AFIX  43
H45   2    0.611053    0.720374    0.809025    11.00000   -1.20000
AFIX   0
C46   1    0.511242    0.586583    0.864189    11.00000    0.01101    0.01521 =
         0.01583   -0.00170    0.00549    0.00086
C47   1    0.415668    0.549475    0.642613    11.00000    0.02823    0.02053 =
         0.02144   -0.00662    0.00269    0.00025
AFIX 137
H47A  2    0.314195    0.560811    0.635208    11.00000   -1.50000
H47B  2    0.411218    0.518571    0.612384    11.00000   -1.50000
H47C  2    0.467212    0.567581    0.588218    11.00000   -1.50000
AFIX   0
C48   1    0.567927    0.515167    0.847699    11.00000    0.01753    0.01165 =
         0.02412   -0.00223    0.00453    0.00075
AFIX  43
H48   2    0.574079    0.486225    0.812896    11.00000   -1.20000
AFIX   0
C49   1    0.626563    0.528582    0.972219    11.00000    0.01808    0.01214 =
         0.01999    0.00305    0.00369    0.00511
AFIX  43
H49   2    0.681402    0.510622    1.041118    11.00000   -1.20000
AFIX   0
C50   1    0.428562    0.614699    1.098651    11.00000    0.01949    0.00893 =
         0.01440   -0.00189    0.00306    0.00036
C51   1    0.355878    0.597911    1.184727    11.00000    0.02475    0.01832 =
         0.01844   -0.00077    0.00538    0.00472
AFIX  93
H51A  2    0.250631    0.600965    1.170155    11.00000   -1.20000
H51B  2    0.409204    0.582865    1.260783    11.00000   -1.20000
AFIX   0
C52   1    0.339662    0.639408    0.973765    11.00000    0.01181    0.01101 =
         0.01248    0.00010    0.00106    0.00239
C53   1    0.324376    0.688799    1.007656    11.00000    0.00928    0.01436 =
         0.01238   -0.00041    0.00465    0.00022
C54   1    0.383870    0.706123    1.132782    11.00000    0.01690    0.01144 =
         0.01827    0.00265    0.00592    0.00298
AFIX  43
H54   2    0.435797    0.686915    1.199755    11.00000   -1.20000
AFIX   0
C55   1    0.368799    0.750855    1.161523    11.00000    0.01728    0.01867 =
         0.01829   -0.00583    0.00181   -0.00169
AFIX  43
H55   2    0.410413    0.761551    1.247547    11.00000   -1.20000
AFIX   0
C56   1    0.295030    0.779636    1.067864    11.00000    0.01632    0.01399 =
         0.02917   -0.00354    0.01105   -0.00001
AFIX  43
H56   2    0.283848    0.809997    1.088698    11.00000   -1.20000
AFIX   0
C57   1    0.236511    0.763728    0.941369    11.00000    0.01995    0.01333 =
         0.01999    0.00354    0.00691    0.00378
AFIX  43
H57   2    0.185841    0.783448    0.875267    11.00000   -1.20000
AFIX   0
C58   1    0.251756    0.719302    0.911351    11.00000    0.01546    0.01410 =
         0.01374    0.00176    0.00185    0.00242
AFIX  43
H58   2    0.212592    0.709151    0.824268    11.00000   -1.20000
AFIX   0
C59   1    0.188179    0.616525    0.927901    11.00000    0.01565    0.01176 =
         0.00741    0.00359    0.00326   -0.00004
C60   1    0.051341    0.637501    0.917260    11.00000    0.01488    0.01641 =
         0.01686    0.00161    0.00450   -0.00055
AFIX  43
H60   2    0.049028    0.667603    0.944168    11.00000   -1.20000
AFIX   0
C61   1   -0.082946    0.615355    0.867907    11.00000    0.01287    0.03170 =
         0.02179    0.00198    0.00768   -0.00299
AFIX  43
H61   2   -0.174912    0.630748    0.858674    11.00000   -1.20000
AFIX   0
C62   1   -0.082298    0.571126    0.832504    11.00000    0.01681    0.03193 =
         0.01871   -0.00429    0.00277   -0.00994
AFIX  43
H62   2   -0.173396    0.556161    0.797535    11.00000   -1.20000
AFIX   0
C63   1    0.052070    0.548813    0.848392    11.00000    0.02770    0.01773 =
         0.02813   -0.00393    0.00845   -0.00585
AFIX  43
H63   2    0.053099    0.518110    0.827474    11.00000   -1.20000
AFIX   0
C64   1    0.185702    0.571194    0.894908    11.00000    0.01468    0.01771 =
         0.02337   -0.00102    0.00853   -0.00205
AFIX  43
H64   2    0.277197    0.555520    0.904581    11.00000   -1.20000
AFIX   0
C65   1    0.377159    0.652127    0.706100    11.00000    0.01769    0.00871 =
         0.01202    0.00023    0.00520    0.00344
C66   1    0.473891    0.662476    0.622769    11.00000    0.01122    0.01830 =
         0.01388   -0.00152    0.00171   -0.00084
AFIX  43
H66   2    0.578384    0.661709    0.657975    11.00000   -1.20000
AFIX   0
C67   1    0.423401    0.673716    0.491813    11.00000    0.01693    0.02243 =
         0.01686    0.00076    0.00624   -0.00114
AFIX  43
H67   2    0.493133    0.681326    0.440280    11.00000   -1.20000
AFIX   0
C68   1    0.272232    0.673997    0.434982    11.00000    0.02082    0.02536 =
         0.01010    0.00221    0.00043    0.00003
AFIX  43
H68   2    0.237314    0.681589    0.344962    11.00000   -1.20000
AFIX   0
C69   1    0.172860    0.662871    0.513169    11.00000    0.01565    0.02700 =
         0.01635   -0.00234    0.00269   -0.00006
AFIX  43
H69   2    0.068764    0.662644    0.475983    11.00000   -1.20000
AFIX   0
C70   1    0.224003    0.652141    0.644434    11.00000    0.01492    0.02258 =
         0.01623   -0.00348    0.00419   -0.00118
AFIX  43
H70   2    0.153438    0.644484    0.695091    11.00000   -1.20000
AFIX   0
N1    4    0.667936    0.316207    0.474515    11.00000    0.01328    0.01584 =
         0.01308    0.00170   -0.00166    0.00067
N2    4    0.484341    0.334152    0.311406    11.00000    0.00822    0.01228 =
         0.01059   -0.00114    0.00259   -0.00426
N3    4    0.494133    0.426369    0.366999    11.00000    0.01523    0.00836 =
         0.01672    0.00029    0.00312   -0.00161
N4    4    0.393261    0.447524    0.167946    11.00000    0.01690    0.01676 =
         0.01821    0.00519    0.00415    0.00287
N5    4    0.768655    0.683230    1.084022    11.00000    0.01492    0.01355 =
         0.01542   -0.00155    0.00209    0.00141
N6    4    0.586610    0.664725    0.922500    11.00000    0.01022    0.01128 =
         0.01240   -0.00083    0.00290    0.00053
N7    4    0.592762    0.572831    0.981481    11.00000    0.01262    0.01117 =
         0.01916    0.00259    0.00620    0.00207
N8    4    0.497193    0.551668    0.780579    11.00000    0.01782    0.00987 =
         0.01818   -0.00097    0.00601    0.00170
HKLF 4

REM  rei374s in P2(1)
REM R1 =  0.0665 for   10579 Fo > 4sig(Fo)  and  0.0926 for all   14158 data
REM    743 parameters refined using      1 restraints

END

WGHT      0.0795      0.0000

REM Highest difference peak  0.389,  deepest hole -0.284,  1-sigma level  0.070
Q1    1   0.4096  0.2169  0.6603  11.00000  0.05    0.39
Q2    1   0.6798  0.4258  0.5690  11.00000  0.05    0.38
Q3    1   0.9947  0.5726  1.6867  11.00000  0.05    0.37
Q4    1   0.4915  0.7859  1.2692  11.00000  0.05    0.37
Q5    1   0.3025  0.3455  0.1815  11.00000  0.05    0.36
;
_shelx_res_checksum                     58268

_shelx_hkl_file                         
;
  -1   0   0  168.15   10.47
   1   0   0  198.36   10.49
  -1   0   0  196.85   10.45
  -2   0   0   42.45    2.42
  -2   0   0   42.73    2.46
   2   0   0   43.29    2.42
  -2   0   0   45.64    2.42
   2   0   0   38.09    2.45
   2   0   0   42.92    2.42
   3   0   0    1.02    0.19
  -3   0   0    1.23    0.17
   3   0   0    1.04    0.14
   4   0   0    1.22    0.19
  -4   0   0    1.14    0.18
   4   0   0    1.01    0.25
   5   0   0    0.06    0.09
   5   0   0   -0.12    0.11
  -5   0   0    0.13    0.10
  -6   0   0    1.49    0.27
   6   0   0    1.15    0.22
   6   0   0    1.14    0.29
   7   0   0   11.44    0.96
  -7   0   0   11.57    0.86
   7   0   0   10.88    0.82
   8   0   0    0.43    0.20
   8   0   0    0.50    0.28
   9   0   0    5.10    0.61
   9   0   0    5.33    0.62
   9   0   0    6.10    0.84
  10   0   0    0.18    0.23
  10   0   0    0.10    0.23
  10   0   0   -0.26    0.28
  11   0   0    1.06    0.51
  11   0   0    1.27    0.35
  12   0   0    1.72    0.58
  12   0   0    1.70    0.46
   1  -1   0    7.16    0.43
  -1  -1   0    6.92    0.45
  -1  -1   0    7.71    0.43
  -1   1   0    7.54    0.44
   1   1   0    6.90    0.43
  -1   1   0    7.59    0.46
  -2  -1   0   54.96    3.21
   2  -1   0   59.20    3.21
  -2  -1   0   57.92    3.25
   2  -1   0   57.67    3.21
   2  -1   0   55.60    3.25
  -2   1   0   59.60    3.22
   2   1   0   58.06    3.21
  -2   1   0   57.51    3.22
   2   1   0   50.97    3.24
   2   1   0   56.13    3.21
  -2   1   0   57.08    3.25
   3  -1   0    1.21    0.21
  -3  -1   0    1.78    0.20
   3  -1   0    1.40    0.17
   3   1   0    1.45    0.23
  -3   1   0    1.69    0.19
   3   1   0    1.52    0.18
   4  -1   0    9.98    0.63
  -4  -1   0    8.89    0.64
   4  -1   0    9.04    0.70
   4   1   0    9.65    0.63
   4   1   0    8.65    0.70
  -4   1   0    9.42    0.65
   5  -1   0    0.90    0.25
  -5  -1   0    1.91    0.26
   5  -1   0    1.79    0.24
   5   1   0    2.21    0.35
   5   1   0    1.99    0.26
  -5   1   0    1.85    0.26
   6  -1   0    3.08    0.47
  -6  -1   0    3.32    0.40
   6  -1   0    2.79    0.36
  -6   1   0    2.65    0.37
   6   1   0    3.37    0.37
   6   1   0    4.08    0.51
   7  -1   0    5.74    0.75
   7  -1   0    7.23    0.62
   7   1   0    8.72    0.63
  -7   1   0    7.47    0.65
   7   1   0    8.41    0.75
   8  -1   0    0.75    0.23
   8  -1   0    0.89    0.33
   8   1   0    0.64    0.24
   8   1   0    0.80    0.25
   8   1   0    0.85    0.31
  -8   1   0    0.93    0.28
   9  -1   0    0.06    0.19
   9  -1   0    0.32    0.33
   9   1   0    0.74    0.26
   9   1   0    0.21    0.20
   9   1   0    0.26    0.29
  10  -1   0    0.09    0.21
  10  -1   0   -0.15    0.32
  10  -1   0    0.24    0.26
  10   1   0    0.65    0.40
  10   1   0    0.07    0.22
  10   1   0    0.21    0.23
  11  -1   0    0.47    0.34
  11  -1   0    0.66    0.30
  11  -1   0    0.58    0.40
  11   1   0    0.37    0.28
  11   1   0    0.43    0.41
  12  -1   0    0.59    0.45
  12  -1   0    1.18    0.44
  12   1   0    0.79    0.48
  12   1   0    0.90    0.42
   0  -2   0    0.00    0.01
   1  -2   0    0.93    0.08
   1  -2   0    0.94    0.08
  -1  -2   0    0.81    0.11
  -1  -2   0    0.94    0.07
  -1  -2   0    0.96    0.07
  -1   2   0    0.56    0.08
  -1   2   0    1.05    0.10
   1   2   0    0.81    0.07
   1   2   0    0.66    0.08
   1   2   0    0.90    0.11
  -2  -2   0  167.72    9.81
   2  -2   0  167.75    9.81
  -2  -2   0  177.01    9.77
   2  -2   0  180.13    9.80
   2  -2   0  184.46    9.78
  -2   2   0  178.02    9.82
   2   2   0  170.10    9.81
  -2   2   0  169.17    9.77
   2   2   0  168.97    9.77
   2   2   0  185.74    9.77
   3  -2   0    3.47    0.27
   3  -2   0    3.36    0.36
  -3  -2   0    3.07    0.27
  -3   2   0    3.36    0.28
   3   2   0    3.42    0.33
   3   2   0    3.74    0.27
  -4  -2   0    2.92    0.33
   4  -2   0    2.92    0.40
   4  -2   0    4.13    0.31
  -4   2   0    4.05    0.32
   4   2   0    3.42    0.42
   4   2   0    3.15    0.29
   5  -2   0   13.79    0.95
   5  -2   0   15.07    1.05
  -5  -2   0   15.00    0.98
  -5   2   0   14.57    0.98
   5   2   0   15.18    1.06
   5   2   0   15.30    0.96
   6  -2   0    2.42    0.40
   6  -2   0    2.16    0.30
   6   2   0    2.35    0.30
   6   2   0    1.80    0.36
  -6   2   0    2.08    0.31
   7  -2   0    0.22    0.15
   7  -2   0    0.22    0.25
   7   2   0    0.01    0.13
  -7   2   0    0.20    0.17
   7   2   0    0.28    0.24
   8  -2   0    1.38    0.38
   8  -2   0    1.59    0.31
  -8   2   0    1.99    0.38
   8   2   0    1.88    0.34
   8   2   0    1.71    0.32
   8   2   0    1.85    0.42
   9  -2   0    3.57    0.54
   9  -2   0    4.18    0.69
   9   2   0    5.30    0.61
   9   2   0    6.38    0.64
   9   2   0    7.33    0.89
  10  -2   0    2.63    0.47
  10  -2   0    2.45    0.45
  10  -2   0    2.59    0.58
  10   2   0    2.76    0.45
  10   2   0    2.55    0.45
  10   2   0    2.74    0.62
  11  -2   0   -0.27    0.26
  11  -2   0    0.22    0.27
  11  -2   0   -0.03    0.24
  11   2   0    0.86    0.36
  11   2   0    0.14    0.34
  12  -2   0    0.38    0.31
  12  -2   0    0.31    0.39
  12   2   0   -0.18    0.28
  12   2   0    0.35    0.37
   0  -3   0    0.01    0.01
   0   3   0    0.00    0.01
  -1  -3   0   53.69    3.01
   1  -3   0   54.87    3.02
  -1  -3   0   54.25    3.04
   1  -3   0   53.56    3.01
  -1  -3   0   55.40    3.00
  -1   3   0   54.24    3.01
   1   3   0   52.99    3.01
   1   3   0   51.34    3.04
  -1   3   0   52.72    3.02
   1   3   0   52.92    3.00
  -2  -3   0   38.32    2.23
  -2  -3   0   40.06    2.33
   2  -3   0   40.60    2.28
   2  -3   0   39.42    2.24
   2   3   0   39.45    2.23
   2   3   0   39.53    2.24
   2   3   0   39.12    2.28
  -2   3   0   37.70    2.24
   2   3   0   39.27    2.22
   3  -3   0    6.06    0.49
   3  -3   0    6.63    0.44
   3   3   0    5.83    0.48
  -3   3   0    6.39    0.45
   3   3   0    6.79    0.44
   4  -3   0   31.21    1.95
   4  -3   0   33.65    1.88
  -4   3   0   32.55    1.89
   4   3   0   31.84    1.86
   4   3   0   28.51    1.93
   5  -3   0    2.10    0.35
   5  -3   0    1.62    0.23
   5   3   0    2.31    0.27
   5   3   0    2.01    0.34
  -5   3   0    1.32    0.23
   6  -3   0    1.23    0.30
   6  -3   0    1.02    0.23
  -6   3   0    1.08    0.23
   6   3   0    1.57    0.34
   6   3   0    1.32    0.22
   6   3   0    1.64    0.25
   7  -3   0    5.17    0.64
   7  -3   0    4.98    0.51
   7   3   0    4.99    0.43
   7   3   0    3.43    0.45
   7   3   0    4.17    0.59
  -7   3   0    4.23    0.51
   8  -3   0    0.72    0.32
   8  -3   0    1.31    0.29
   8   3   0    0.88    0.33
  -8   3   0    1.33    0.33
   8   3   0    1.13    0.27
   9  -3   0    2.13    0.41
   9  -3   0    1.81    0.51
   9   3   0    2.17    0.38
   9   3   0    2.68    0.56
  -9   3   0    2.20    0.44
   9   3   0    2.21    0.38
  10  -3   0    2.48    0.47
  10  -3   0    3.11    0.65
  10   3   0    2.40    0.59
  10   3   0    2.54    0.43
  10   3   0    2.10    0.43
  11  -3   0    0.12    0.27
  11  -3   0    0.34    0.37
  11  -3   0    0.52    0.34
  11   3   0    0.41    0.28
  11   3   0    0.69    0.42
  12  -3   0    0.96    0.49
  12  -3   0    1.00    0.41
  12   3   0    0.70    0.37
  12   3   0    1.43    0.56
   0  -4   0  345.43   19.34
   0  -4   0  334.20   19.34
   0   4   0  358.38   19.34
   1  -4   0    7.05    0.42
  -1  -4   0    6.70    0.40
  -1  -4   0    6.55    0.44
  -1  -4   0    6.59    0.41
   1  -4   0    6.53    0.41
   1   4   0    6.59    0.40
   1   4   0    6.41    0.44
  -1   4   0    7.52    0.42
  -1   4   0    6.64    0.42
  -2  -4   0    9.56    0.58
   2  -4   0    9.64    0.59
   2   4   0    9.17    0.58
   2   4   0    9.24    0.62
  -2   4   0    9.30    0.59
   2   4   0    9.33    0.56
   3  -4   0    0.78    0.18
   3  -4   0    1.14    0.15
  -3   4   0    1.25    0.17
   3   4   0    1.19    0.15
   3   4   0    0.89    0.18
   3   4   0    0.99    0.13
   4  -4   0    3.41    0.41
   4  -4   0    3.67    0.31
  -4   4   0    3.31    0.31
   4   4   0    3.14    0.29
   4   4   0    3.63    0.28
   4   4   0    3.62    0.43
   5  -4   0    4.03    0.43
   5  -4   0    5.27    0.50
   5   4   0    4.87    0.40
   5   4   0    4.77    0.38
  -5   4   0    4.64    0.42
   5   4   0    5.99    0.61
   6  -4   0    3.11    0.47
   6  -4   0    4.03    0.43
   6   4   0    3.73    0.52
  -6   4   0    3.41    0.43
   6   4   0    3.57    0.37
   6   4   0    3.38    0.39
   7  -4   0    2.62    0.37
   7  -4   0    3.22    0.50
  -7   4   0    2.34    0.38
   7   4   0    2.95    0.36
   7   4   0    2.68    0.36
   8  -4   0    5.56    0.72
   8  -4   0    5.27    0.59
   8   4   0    5.76    0.75
   8   4   0    5.15    0.58
   8   4   0    4.69    0.53
  -8   4   0    5.97    0.67
   9  -4   0    0.75    0.26
   9  -4   0    1.26    0.42
   9   4   0    0.40    0.33
   9   4   0    0.22    0.20
   9   4   0    0.25    0.21
  -9   4   0   -0.11    0.21
  10  -4   0    1.20    0.34
  10  -4   0    1.39    0.48
  10   4   0    1.25    0.33
  10   4   0    1.17    0.45
  11  -4   0    0.22    0.24
  11  -4   0    0.11    0.27
  11  -4   0   -0.02    0.35
  11   4   0    0.27    0.28
  11   4   0    0.26    0.35
  12  -4   0    3.19    0.69
  12  -4   0    2.41    0.56
  12   4   0    2.20    0.65
  12   4   0    1.83    0.51
   0  -5   0    0.06    0.03
   0  -5   0    0.02    0.03
   0  -5   0    0.00    0.03
   0   5   0    0.08    0.03
  -1  -5   0    6.72    0.36
   1  -5   0    6.18    0.38
   1  -5   0    5.69    0.37
  -1  -5   0    7.61    0.43
   1   5   0    5.49    0.40
   1   5   0    5.41    0.35
  -1   5   0    5.22    0.37
  -1   5   0    5.54    0.38
   2  -5   0    6.00    0.40
  -2  -5   0    6.14    0.37
  -2  -5   0    6.18    0.39
  -2   5   0    6.24    0.41
   2   5   0    5.67    0.38
   2   5   0    6.65    0.46
   2   5   0    5.80    0.39
   3  -5   0    3.90    0.37
   3  -5   0    4.73    0.34
   3   5   0    4.88    0.39
  -3   5   0    4.56    0.35
   3   5   0    3.93    0.32
   3   5   0    4.40    0.30
   4  -5   0    3.90    0.45
   4  -5   0    4.92    0.37
  -4   5   0    5.20    0.39
   4   5   0    4.89    0.45
   4   5   0    4.26    0.33
   4   5   0    3.97    0.34
   5  -5   0    1.63    0.32
   5  -5   0    1.18    0.21
   5   5   0    1.53    0.20
  -5   5   0    1.22    0.22
   5   5   0    1.62    0.30
   5   5   0    1.54    0.22
   6  -5   0    0.89    0.28
   6  -5   0    0.72    0.19
   6   5   0    1.21    0.20
  -6   5   0    0.50    0.19
   6   5   0    0.63    0.26
   6   5   0    0.79    0.20
   7  -5   0    2.32    0.44
   7  -5   0    3.25    0.41
  -7   5   0    3.13    0.43
   7   5   0    2.88    0.35
   7   5   0    2.80    0.47
   7   5   0    3.02    0.37
   8  -5   0    8.00    0.94
   8  -5   0    8.35    0.74
   8   5   0    9.53    0.72
   8   5   0    9.57    0.75
  -8   5   0    9.52    0.81
   8   5   0   11.28    0.97
   9  -5   0    2.03    0.51
   9  -5   0    1.71    0.34
   9   5   0    1.18    0.32
   9   5   0    1.27    0.42
   9   5   0    1.97    0.34
  -9   5   0    1.03    0.34
  10  -5   0    6.65    0.76
  10  -5   0    6.70    0.93
  10   5   0    6.10    0.73
  10   5   0    6.33    0.93
  11  -5   0    2.39    0.63
  11  -5   0    2.80    0.52
  11  -5   0    2.05    0.46
  11   5   0    1.86    0.44
  11   5   0    3.78    0.75
  12  -5   0    2.17    0.52
  12  -5   0    1.43    0.43
  12  -5   0    2.23    0.70
  12   5   0    3.60    0.82
  12   5   0    2.41    0.52
   0  -6   0   21.40    1.24
   0  -6   0   21.44    1.23
   0  -6   0   21.57    1.26
   0   6   0   21.49    1.24
  -1  -6   0   20.14    1.32
   1  -6   0   22.73    1.30
  -1  -6   0   22.46    1.27
   1  -6   0   24.75    1.29
  -1   6   0   21.75    1.29
  -1   6   0   23.90    1.30
   1   6   0   22.09    1.28
   1   6   0   20.61    1.33
   2  -6   0   17.48    0.94
  -2  -6   0   15.09    0.91
  -2  -6   0   15.46    0.90
   2   6   0   15.87    0.90
   2   6   0   14.44    0.97
  -2   6   0   15.05    0.94
   2   6   0   14.60    0.92
   3  -6   0    1.29    0.17
  -3   6   0    1.26    0.18
   3   6   0    1.26    0.16
   3   6   0    1.26    0.14
   3   6   0    1.08    0.21
   4  -6   0    0.12    0.11
   4  -6   0    0.26    0.10
   4   6   0    0.22    0.09
   4   6   0    0.09    0.12
  -4   6   0    0.14    0.09
   4   6   0    0.32    0.09
   5  -6   0    1.18    0.22
   5  -6   0    1.46    0.30
   5   6   0    1.62    0.20
   5   6   0    1.00    0.26
   5   6   0    0.80    0.17
  -5   6   0    1.62    0.26
   6  -6   0    3.62    0.42
   6  -6   0    3.55    0.51
  -6   6   0    3.70    0.45
   6   6   0    4.24    0.36
   6   6   0    4.65    0.60
   6   6   0    3.49    0.40
   7  -6   0    1.20    0.25
   7  -6   0    1.31    0.34
   7   6   0    0.62    0.19
   7   6   0    0.72    0.21
  -7   6   0    0.52    0.22
   7   6   0    1.25    0.35
   8  -6   0    4.41    0.54
   8  -6   0    4.86    0.69
   8   6   0    4.72    0.71
  -8   6   0    4.59    0.58
   8   6   0    4.73    0.54
   8   6   0    3.74    0.45
   9  -6   0   13.02    1.02
   9  -6   0   14.98    1.21
   9   6   0   11.64    0.95
  -9   6   0   13.30    1.09
   9   6   0   13.54    1.19
   9   6   0   13.56    1.03
  10  -6   0    4.93    0.65
  10  -6   0    3.69    0.71
  10   6   0    4.34    0.75
 -10   6   0    3.76    0.64
  10   6   0    5.76    0.65
  11  -6   0    0.14    0.26
  11  -6   0    0.24    0.38
  11   6   0    1.02    0.44
  11   6   0    0.12    0.24
  12  -6   0    0.66    0.40
   0  -7   0    0.05    0.05
   0  -7   0   -0.04    0.05
   0  -7   0    0.03    0.06
   0   7   0    0.06    0.06
  -1  -7   0  170.76    9.23
   1  -7   0  171.21    9.25
   1   7   0  159.78    9.24
  -1   7   0  173.17    9.26
   1   7   0  157.24    9.29
  -1   7   0  160.45    9.24
   2  -7   0   21.90    1.26
  -2  -7   0   21.70    1.26
  -2  -7   0   21.61    1.22
   2   7   0   19.46    1.30
  -2   7   0   21.45    1.27
   2   7   0   21.09    1.22
   3  -7   0    0.86    0.14
  -3   7   0    0.84    0.15
   3   7   0    0.66    0.13
   3   7   0    0.71    0.11
   3   7   0    0.48    0.16
   4  -7   0    6.91    0.56
   4  -7   0    6.54    0.48
   4   7   0    5.93    0.44
  -4   7   0    6.78    0.50
   4   7   0    6.76    0.56
   4   7   0    6.05    0.46
   5  -7   0    5.35    0.45
   5  -7   0    5.99    0.55
  -5   7   0    5.40    0.47
   5   7   0    5.78    0.42
   5   7   0    4.97    0.44
   5   7   0    5.72    0.62
   6  -7   0    5.82    0.51
   6  -7   0    6.10    0.69
   6   7   0    6.85    0.49
   6   7   0    6.06    0.70
  -6   7   0    6.00    0.54
   6   7   0    6.59    0.53
   7  -7   0    2.24    0.46
   7  -7   0    1.87    0.32
   7   7   0    2.43    0.31
   7   7   0    2.29    0.45
  -7   7   0    1.79    0.34
   7   7   0    2.13    0.33
   8  -7   0    3.73    0.60
   8  -7   0    4.84    0.56
   8   7   0    4.58    0.71
  -8   7   0    5.83    0.66
   8   7   0    3.89    0.51
   8   7   0    4.60    0.50
   9  -7   0    5.23    0.78
   9  -7   0    5.07    0.61
   9   7   0    3.64    0.52
  -9   7   0    4.37    0.63
   9   7   0    3.88    0.55
   9   7   0    5.08    0.76
  10  -7   0    0.43    0.26
  10  -7   0    0.98    0.44
 -10   7   0   -0.01    0.23
  10   7   0    0.05    0.33
  10   7   0    0.41    0.25
  11  -7   0    1.20    0.48
  11  -7   0    1.26    0.43
  11   7   0    0.15    0.28
  11   7   0    0.90    0.48
   0  -8   0  271.47   15.27
   0  -8   0  269.77   15.25
   0   8   0  280.16   15.27
  -1  -8   0   14.75    0.87
  -1  -8   0   14.08    0.88
   1  -8   0   15.51    0.89
   1   8   0   14.30    0.88
   1   8   0   14.29    0.94
  -1   8   0   14.40    0.91
  -1   8   0   16.73    0.91
   2   8   0    0.91    0.11
   2   8   0    0.84    0.18
  -2   8   0    1.23    0.16
   3  -8   0    6.34    0.42
  -3  -8   0    5.70    0.37
   3   8   0    4.98    0.40
   3   8   0    5.60    0.37
  -3   8   0    5.51    0.42
   3   8   0    5.50    0.47
   4  -8   0    1.23    0.25
   4  -8   0    1.32    0.19
   4   8   0    1.02    0.15
  -4   8   0    1.01    0.19
   4   8   0    1.05    0.18
   4   8   0    0.99    0.24
   5  -8   0    2.03    0.27
   5  -8   0    1.53    0.30
  -5   8   0    1.90    0.28
   5   8   0    1.50    0.25
   5   8   0    2.07    0.24
   5   8   0    1.70    0.33
   6  -8   0    0.01    0.12
   6  -8   0    0.09    0.19
  -6   8   0   -0.02    0.11
   6   8   0    0.12    0.12
   6   8   0    0.38    0.14
   6   8   0   -0.22    0.14
   7  -8   0    1.06    0.33
   7  -8   0    1.33    0.28
   7   8   0    1.73    0.26
  -7   8   0    1.41    0.31
   7   8   0    1.41    0.27
   7   8   0    1.58    0.39
   8  -8   0    0.55    0.32
   8  -8   0   -0.05    0.15
   8   8   0    0.82    0.25
   8   8   0    1.33    0.38
  -8   8   0    0.77    0.27
   8   8   0    0.95    0.21
   9  -8   0    1.28    0.43
   9  -8   0    1.34    0.33
   9   8   0    1.29    0.33
   9   8   0    1.42    0.45
  -9   8   0    1.33    0.36
  10  -8   0    0.97    0.32
  10  -8   0    1.59    0.51
 -10   8   0    1.22    0.40
  10   8   0    2.01    0.43
  10   8   0    2.17    0.54
  11  -8   0    3.88    0.76
  11  -8   0    3.57    0.62
  11   8   0    3.95    0.77
  11   8   0    5.13    0.67
   1  -9   0   38.99    2.24
  -1  -9   0   40.73    2.23
  -1  -9   0   38.80    2.24
   1   9   0   39.36    2.24
   1   9   0   38.03    2.30
  -1   9   0   38.78    2.26
   2  -9   0   39.02    2.12
  -2  -9   0   36.18    2.08
   2   9   0   35.67    2.08
   2   9   0   33.21    2.17
  -2   9   0   38.88    2.14
  -3  -9   0    7.79    0.49
   3  -9   0    8.40    0.55
  -3   9   0    8.84    0.57
   3   9   0    7.28    0.49
   3   9   0    6.90    0.60
   4  -9   0    0.35    0.12
   4   9   0    0.09    0.15
   4   9   0    0.25    0.11
   4   9   0    0.15    0.08
  -4   9   0    0.26    0.12
   5  -9   0   17.74    1.21
   5  -9   0   16.31    1.11
   5   9   0   17.57    1.10
   5   9   0   17.45    1.06
   5   9   0   16.31    1.20
   6  -9   0    1.73    0.36
   6  -9   0    0.94    0.21
  -6   9   0    1.08    0.26
   6   9   0    1.59    0.26
   6   9   0    0.98    0.32
   6   9   0    1.20    0.22
   7  -9   0    0.09    0.14
   7  -9   0    0.07    0.21
   7   9   0    0.09    0.14
   7   9   0    0.45    0.25
   7   9   0    0.30    0.16
  -7   9   0    0.24    0.20
   8  -9   0    0.00    0.22
   8  -9   0    0.16    0.19
   8   9   0    0.40    0.23
  -8   9   0    0.04    0.20
   8   9   0   -0.06    0.16
   8   9   0    0.06    0.24
   9  -9   0    0.26    0.28
   9  -9   0    0.17    0.20
   9   9   0    0.32    0.23
   9   9   0    0.49    0.34
  -9   9   0    0.56    0.30
  10  -9   0    5.14    0.84
  10  -9   0    4.01    0.60
 -10   9   0    4.27    0.68
  10   9   0    5.89    0.90
  10   9   0    4.54    0.61
  11  -9   0    3.43    0.58
  11  -9   0    4.08    0.77
  11   9   0    5.65    0.90
 -11   9   0    3.34    0.63
  11   9   0    4.46    0.64
   0 -10   0   15.67    0.93
   0  10   0   15.76    0.95
  -1 -10   0   25.85    1.56
   1 -10   0   27.34    1.56
  -1 -10   0   26.30    1.54
   1  10   0   25.82    1.62
  -1  10   0   27.87    1.58
   1  10   0   27.26    1.56
  -2 -10   0   32.28    1.86
   2 -10   0   34.15    1.90
  -2  10   0   33.00    1.92
   2  10   0   30.45    1.97
   2  10   0   32.92    1.89
  -3 -10   0    0.50    0.09
   3  10   0    0.24    0.14
   3  10   0    0.41    0.09
  -3  10   0    0.43    0.12
   4 -10   0    2.34    0.28
   4  10   0    2.19    0.34
  -4  10   0    2.15    0.29
   4  10   0    2.09    0.25
   4  10   0    1.89    0.21
   5 -10   0    2.19    0.31
   5 -10   0    2.52    0.41
   5  10   0    2.63    0.43
   5  10   0    3.03    0.34
  -5  10   0    2.21    0.33
   5  10   0    2.97    0.26
   6 -10   0    0.04    0.19
   6 -10   0    0.22    0.14
   6  10   0    0.15    0.15
   6  10   0    0.37    0.13
   6  10   0   -0.08    0.16
  -6  10   0   -0.04    0.12
   7 -10   0    2.04    0.33
   7 -10   0    1.84    0.42
  -7  10   0    2.05    0.36
   7  10   0    2.21    0.31
   7  10   0    2.43    0.36
   7  10   0    3.26    0.55
   8 -10   0    0.42    0.32
   8 -10   0    0.51    0.22
   8  10   0    0.29    0.21
   8  10   0    0.66    0.25
   8  10   0    0.24    0.26
  -8  10   0    0.43    0.26
   9 -10   0    0.96    0.42
   9 -10   0    1.12    0.32
   9  10   0    1.62    0.45
   9  10   0    1.73    0.38
  -9  10   0    1.11    0.34
  10 -10   0    3.97    0.74
  10 -10   0    3.77    0.60
  10  10   0    4.53    0.61
 -10  10   0    4.98    0.74
  10  10   0    4.47    0.77
  11 -10   0    0.97    0.48
  11 -10   0    1.14    0.38
  11  10   0    1.46    0.40
 -11  10   0    0.68    0.44
  11  10   0    1.02    0.53
   0 -11   0    0.01    0.06
   0  11   0    0.66    0.13
   1 -11   0    9.59    0.60
  -1 -11   0    9.32    0.59
   1  11   0    9.04    0.67
   1  11   0    9.58    0.60
  -1  11   0    9.36    0.62
  -2 -11   0    8.63    0.56
   2 -11   0   10.52    0.62
   2  11   0    8.78    0.68
   2  11   0    8.71    0.59
  -2  11   0    9.68    0.63
  -3 -11   0   10.66    0.65
   3 -11   0   11.04    0.71
   3  11   0   10.18    0.65
  -3  11   0   11.29    0.73
   3  11   0    9.34    0.76
   4 -11   0    0.87    0.18
   4  11   0    1.04    0.26
   4  11   0    0.77    0.13
  -4  11   0    0.95    0.20
   5 -11   0    0.08    0.11
   5 -11   0   -0.04    0.15
  -5  11   0    0.06    0.13
   5  11   0   -0.23    0.14
   5  11   0    0.11    0.12
   5  11   0   -0.02    0.07
   6 -11   0    1.71    0.29
   6 -11   0    1.87    0.38
   6  11   0    1.96    0.25
  -6  11   0    1.70    0.32
   6  11   0    1.28    0.34
   6  11   0    1.52    0.27
   7 -11   0    1.95    0.33
   7 -11   0    2.04    0.43
  -7  11   0    2.67    0.43
   7  11   0    2.08    0.47
   7  11   0    1.85    0.33
   7  11   0    2.88    0.33
   8 -11   0    0.91    0.35
   8 -11   0    0.87    0.28
   8  11   0    0.62    0.31
  -8  11   0    0.43    0.23
   8  11   0    0.85    0.28
   9 -11   0    0.38    0.35
   9 -11   0    0.51    0.24
  -9  11   0    1.12    0.35
   9  11   0    0.93    0.39
   9  11   0    0.33    0.25
  10 -11   0    0.71    0.44
  10 -11   0    0.50    0.28
  10  11   0    0.35    0.27
 -10  11   0    0.24    0.27
  10  11   0    0.27    0.39
  11 -11   0    0.92    0.56
  11 -11   0    0.97    0.38
  11  11   0    1.15    0.51
  11  11   0    1.06    0.36
 -11  11   0    0.44    0.39
   0 -12   0   56.10    3.26
   0  12   0   58.59    3.28
   1 -12   0   11.01    0.63
   1  12   0    8.04    0.60
  -1  12   0   10.84    0.65
   1  12   0    8.81    0.69
   2 -12   0    5.55    0.41
  -2 -12   0    5.32    0.37
  -2  12   0    6.17    0.43
   2  12   0    5.44    0.49
   2  12   0    5.47    0.40
  -3 -12   0    8.03    0.54
   3 -12   0    9.00    0.60
   3  12   0    8.67    0.54
   3  12   0    8.95    0.69
  -3  12   0    8.63    0.62
   4 -12   0    0.66    0.16
   4  12   0    1.11    0.15
   4  12   0    0.93    0.26
  -4  12   0    1.07    0.22
   5 -12   0    0.93    0.20
   5 -12   0    0.69    0.25
  -5  12   0    0.57    0.19
   5  12   0    0.97    0.15
   5  12   0    0.88    0.29
   6 -12   0    3.10    0.49
   6 -12   0    3.10    0.39
   6  12   0    3.65    0.34
  -6  12   0    2.44    0.39
   6  12   0    2.83    0.38
   6  12   0    3.65    0.57
   7 -12   0    3.45    0.46
   7 -12   0    3.75    0.60
   7  12   0    3.95    0.47
  -7  12   0    3.60    0.51
   7  12   0    3.79    0.59
   7  12   0    4.16    0.40
   8 -12   0    2.10    0.40
   8 -12   0    1.81    0.45
   8  12   0    1.96    0.37
  -8  12   0    1.55    0.37
   8  12   0    2.23    0.50
   9 -12   0    1.88    0.39
   9 -12   0    2.32    0.56
   9  12   0    1.53    0.45
   9  12   0    1.41    0.34
  -9  12   0    2.14    0.47
  10 -12   0    1.73    0.51
  10 -12   0    1.54    0.41
  10  12   0    1.91    0.41
  10  12   0    1.74    0.52
 -10  12   0    2.14    0.49
  11 -12   0   -0.24    0.41
  11 -12   0    0.33    0.31
  11  12   0    0.47    0.34
 -11  12   0    0.26    0.32
  11  12   0    1.02    0.48
   0 -13   0    0.39    0.10
   0  13   0    0.56    0.13
   1 -13   0   14.53    0.88
   1  13   0   14.47    0.97
  -1  13   0   14.13    0.90
   1  13   0   13.47    0.87
   2  13   0    1.50    0.27
   2  13   0    1.59    0.20
  -2  13   0    2.15    0.25
  -3 -13   0    2.45    0.20
   3 -13   0    2.35    0.28
   3  13   0    1.77    0.32
  -3  13   0    2.68    0.30
   3  13   0    2.09    0.25
   4 -13   0    0.76    0.18
   4  13   0    0.30    0.19
   4  13   0    0.48    0.11
  -4  13   0    0.30    0.14
   5 -13   0    4.14    0.44
  -5  13   0    4.14    0.47
   5  13   0    3.69    0.32
   5  13   0    4.55    0.57
   6 -13   0    2.16    0.35
   6 -13   0    2.90    0.48
   6  13   0    3.65    0.30
  -6  13   0    2.50    0.39
   6  13   0    2.75    0.47
   7 -13   0    1.23    0.27
   7 -13   0    0.67    0.30
   7  13   0    1.40    0.38
  -7  13   0    1.17    0.30
   7  13   0    1.05    0.26
   7  13   0    1.09    0.31
   8 -13   0    3.69    0.61
   8 -13   0    1.77    0.37
  -8  13   0    3.19    0.50
   8  13   0    1.31    0.42
   8  13   0    3.04    0.44
   9 -13   0    3.09    0.64
   9 -13   0    3.77    0.55
  -9  13   0    2.92    0.59
   9  13   0    4.73    0.74
   9  13   0    3.18    0.50
  10 -13   0    5.99    0.73
  10 -13   0    4.90    0.82
 -10  13   0    4.58    0.73
  10  13   0    5.32    0.89
  10  13   0    5.49    0.69
  11 -13   0    1.47    0.51
  11 -13   0    1.83    0.49
  11  13   0    1.34    0.40
 -11  13   0    1.11    0.44
  11  13   0    1.70    0.60
   0 -14   0    9.91    0.62
   0  14   0    9.31    0.64
   1 -14   0   13.12    0.85
  -1  14   0   13.08    0.87
   1  14   0   14.78    0.87
   1  14   0   13.96    0.96
   2 -14   0   15.27    0.95
   2  14   0   14.55    1.04
  -2  14   0   15.72    0.98
   2  14   0   14.83    0.94
   3 -14   0    2.41    0.28
  -3 -14   0    2.92    0.34
   3  14   0    2.42    0.28
  -3  14   0    2.76    0.33
   3  14   0    2.65    0.40
   4 -14   0    0.64    0.16
   4  14   0    0.46    0.21
   4  14   0    0.63    0.13
  -4  14   0    0.78    0.19
   5 -14   0    1.03    0.23
  -5  14   0    1.03    0.24
   5  14   0    1.19    0.17
   5  14   0    1.39    0.36
   6 -14   0    0.68    0.21
   6 -14   0    0.52    0.28
   6  14   0    0.77    0.16
   6  14   0    0.68    0.29
  -6  14   0    0.46    0.20
   7 -14   0    0.31    0.18
   7 -14   0    0.40    0.25
   7  14   0    0.28    0.29
  -7  14   0    0.33    0.20
   8 -14   0    0.25    0.26
   8 -14   0    0.00    0.19
  -8  14   0    0.26    0.22
   8  14   0    0.69    0.37
   9 -14   0    0.28    0.33
   9 -14   0    0.95    0.30
   9  14   0    0.13    0.31
  -9  14   0    0.22    0.29
  10 -14   0    4.27    0.63
  10 -14   0    4.09    0.82
 -10  14   0    3.85    0.67
  10  14   0    3.78    0.75
  11 -14   0    0.31    0.29
  11 -14   0    0.22    0.41
  11  14   0   -0.14    0.36
 -11  14   0    0.27    0.33
   0 -15   0    0.09    0.08
   0  15   0    0.08    0.10
   1 -15   0    1.21    0.18
   1  15   0    1.24    0.18
  -1  15   0    1.19    0.19
   2 -15   0   17.84    1.15
   2  15   0   20.91    1.28
   2  15   0   19.54    1.15
  -2  15   0   16.60    1.16
   3 -15   0    2.51    0.30
   3  15   0    2.16    0.38
  -3  15   0    3.31    0.37
   3  15   0    2.79    0.29
   4 -15   0    1.98    0.28
   4  15   0    1.74    0.35
   4  15   0    2.16    0.22
  -4  15   0    2.33    0.32
   4  15   0    1.72    0.26
   5 -15   0    0.93    0.22
   5  15   0    0.79    0.14
   5  15   0    0.59    0.25
  -5  15   0    0.63    0.20
   6 -15   0    1.19    0.27
   6 -15   0    0.68    0.32
   6  15   0    0.59    0.29
  -6  15   0    0.84    0.28
   6  15   0    0.84    0.17
   7 -15   0    0.82    0.33
   7 -15   0    0.81    0.25
  -7  15   0    0.73    0.27
   7  15   0    0.49    0.32
   8 -15   0    0.45    0.30
   8 -15   0    0.25    0.21
  -8  15   0    0.34    0.25
   8  15   0    0.56    0.32
   9 -15   0    1.48    0.36
   9 -15   0    0.84    0.39
   9  15   0    0.74    0.42
  -9  15   0    0.68    0.35
  10 -15   0    0.51    0.42
  10 -15   0    0.75    0.32
  10  15   0    0.48    0.41
 -10  15   0    0.34    0.31
  11 -15   0    0.91    0.37
  11 -15   0    1.17    0.49
  11  15   0    0.80    0.42
 -11  15   0    1.49    0.49
   0 -16   0    2.02    0.24
   0  16   0    2.17    0.26
   1 -16   0   42.19    2.39
  -1 -16   0   40.30    2.37
  -1  16   0   39.19    2.41
   1  16   0   42.36    2.40
   2 -16   0    1.90    0.24
   2  16   0    2.41    0.37
   2  16   0    1.96    0.24
  -2  16   0    2.06    0.27
   3 -16   0    9.53    0.70
   3  16   0   10.69    0.69
  -3  16   0   10.08    0.73
   3  16   0    9.62    0.81
   4 -16   0    7.59    0.60
  -4  16   0    8.53    0.65
   4  16   0    7.77    0.58
   4  16   0    7.68    0.70
   5 -16   0    0.20    0.13
  -5  16   0   -0.03    0.12
   5  16   0    0.09    0.22
   5  16   0   -0.06    0.08
   6 -16   0    2.03    0.45
   6 -16   0    1.95    0.33
   6  16   0    2.87    0.53
  -6  16   0    2.07    0.37
   7 -16   0    4.00    0.51
   7 -16   0    5.52    0.74
  -7  16   0    4.32    0.59
   7  16   0    4.54    0.70
   8 -16   0    2.38    0.57
   8 -16   0    3.03    0.46
   8  16   0    2.51    0.56
  -8  16   0    3.11    0.51
   9 -16   0    2.22    0.46
   9 -16   0    1.10    0.47
  -9  16   0    2.19    0.52
   9  16   0    2.29    0.58
  10 -16   0    0.35    0.38
  10 -16   0    0.06    0.27
  10  16   0    0.06    0.34
 -10  16   0   -0.23    0.24
  11 -16   0    0.87    0.41
  11 -16   0    1.63    0.64
  11  16   0    1.33    0.58
 -11  16   0    1.34    0.53
   0 -17   0    0.15    0.10
   0  17   0   -0.03    0.11
   1 -17   0    0.73    0.14
  -1 -17   0    0.68    0.15
   1  17   0    0.43    0.14
   2 -17   0   21.89    1.30
   2  17   0   20.56    1.43
   2  17   0   20.37    1.29
  -2  17   0   21.53    1.34
   3 -17   0    2.11    0.28
  -3  17   0    2.77    0.35
   3  17   0    2.20    0.40
   3  17   0    2.63    0.30
   4 -17   0    0.89    0.20
  -4  17   0    0.47    0.16
   4  17   0    0.09    0.22
   4  17   0    0.62    0.18
   5 -17   0    7.33    0.61
  -5  17   0    7.46    0.65
   5  17   0    8.15    0.86
   5  17   0    7.77    0.60
   6 -17   0    1.87    0.33
   6  17   0    1.38    0.40
  -6  17   0    1.87    0.36
   7 -17   0    7.72    0.74
   7 -17   0    6.66    0.87
  -7  17   0    6.24    0.74
   7  17   0    7.53    0.90
   8 -17   0    0.35    0.19
   8 -17   0    0.24    0.31
   8  17   0    0.62    0.32
  -8  17   0    0.68    0.30
   9 -17   0    0.93    0.33
   9 -17   0    2.00    0.53
  -9  17   0    2.04    0.49
   9  17   0    1.60    0.50
  10 -17   0    1.51    0.55
  10 -17   0    1.34    0.41
  10  17   0    1.38    0.56
 -10  17   0    1.30    0.45
  11 -17   0    0.55    0.33
  11 -17   0    0.13    0.40
  11  17   0    0.83    0.53
 -11  17   0   -0.27    0.31
   0 -18   0   12.37    0.81
   0  18   0   12.70    0.84
  -1 -18   0    2.10    0.26
   1 -18   0    2.08    0.25
  -1  18   0    1.82    0.27
   1  18   0    2.03    0.26
   2 -18   0   10.29    0.69
   2  18   0    8.78    0.78
  -2  18   0   10.30    0.72
   2  18   0    9.61    0.67
   3 -18   0    4.27    0.42
   3  18   0    3.21    0.50
  -3  18   0    4.15    0.45
   3  18   0    3.32    0.36
   4 -18   0    1.78    0.28
   4  18   0    1.72    0.27
   4  18   0    2.63    0.46
  -4  18   0    1.86    0.33
   5 -18   0    0.36    0.18
   5  18   0    0.01    0.14
  -5  18   0    0.01    0.16
   5  18   0    0.15    0.22
   6 -18   0    6.95    0.67
   6  18   0    6.44    0.80
  -6  18   0    5.82    0.68
   7 -18   0   17.92    1.28
   7 -18   0   18.72    1.46
   7  18   0   19.32    1.45
  -7  18   0   17.04    1.34
   8 -18   0    1.74    0.48
   8 -18   0    1.24    0.34
  -8  18   0    1.50    0.42
   8  18   0    2.24    0.54
   9 -18   0    1.22    0.50
   9 -18   0    2.41    0.44
  -9  18   0    2.42    0.51
   9  18   0    2.50    0.60
  10 -18   0    1.97    0.46
  10 -18   0    1.07    0.52
  10  18   0    1.43    0.54
 -10  18   0    2.57    0.62
   0 -19   0    0.12    0.11
   0  19   0    0.30    0.15
   1 -19   0   13.76    0.90
  -1 -19   0   13.78    0.89
   1  19   0   14.18    0.92
  -1  19   0   13.83    0.93
   2 -19   0    2.29    0.29
   2  19   0    2.95    0.32
   2  19   0    2.98    0.48
  -2  19   0    2.76    0.35
   3 -19   0   47.49    2.92
   3  19   0   49.69    2.91
  -3  19   0   49.08    2.97
   3  19   0   53.48    3.09
   4 -19   0    3.36    0.40
   4  19   0    3.21    0.54
   4  19   0    3.71    0.39
  -4  19   0    3.19    0.42
   5 -19   0    0.84    0.22
   5  19   0    0.32    0.19
  -5  19   0    0.79    0.24
   5  19   0    0.89    0.34
   6 -19   0    3.66    0.47
   6  19   0    3.65    0.62
   6  19   0    4.72    0.48
  -6  19   0    3.59    0.52
   7 -19   0    2.45    0.55
   7 -19   0    2.69    0.41
   7  19   0    2.35    0.52
  -7  19   0    2.69    0.46
   8 -19   0    2.48    0.41
   8 -19   0    1.60    0.50
  -8  19   0    1.22    0.38
   8  19   0    2.81    0.60
   9 -19   0    0.77    0.31
   9 -19   0    0.47    0.39
   9  19   0    0.41    0.35
  -9  19   0    1.15    0.43
  10 -19   0    2.34    0.64
  10 -19   0    1.14    0.38
 -10  19   0    1.79    0.52
   0 -20   0    1.97    0.26
   0  20   0    2.05    0.29
  -1 -20   0   10.31    0.67
   1 -20   0    9.79    0.68
  -1  20   0    8.61    0.69
   1  20   0   10.26    0.70
   2 -20   0    2.09    0.27
   2  20   0    1.52    0.26
  -2  20   0    1.69    0.29
   2  20   0    1.39    0.33
   3 -20   0   24.68    1.64
  -3  20   0   25.91    1.69
   3  20   0   27.25    1.64
   3  20   0   29.84    1.85
   4 -20   0    0.63    0.20
   4  20   0    0.81    0.30
  -4  20   0    0.75    0.22
   4  20   0    0.60    0.19
   5 -20   0   18.22    1.27
   5  20   0   17.68    1.42
   5  20   0   19.66    1.25
  -5  20   0   19.79    1.34
   6 -20   0    9.51    0.75
   6  20   0    8.62    0.70
  -6  20   0    8.83    0.80
   6  20   0    8.82    1.00
   7 -20   0    0.24    0.20
   7 -20   0    0.08    0.25
  -7  20   0    0.34    0.24
   7  20   0    0.71    0.37
   8 -20   0    2.09    0.55
   8 -20   0    2.78    0.46
  -8  20   0    2.38    0.51
   8  20   0    2.11    0.53
   9 -20   0   -0.11    0.34
   9 -20   0    0.11    0.23
   9  20   0    1.51    0.48
  -9  20   0    0.35    0.32
  10 -20   0   -0.48    0.37
  10 -20   0    0.52    0.33
  10  20   0    1.20    0.50
 -10  20   0    0.04    0.30
   0 -21   0   -0.08    0.10
   0  21   0    0.04    0.14
  -1 -21   0    0.77    0.18
   1 -21   0    0.83    0.18
   1  21   0    0.98    0.21
  -1  21   0    0.98    0.23
   2 -21   0    5.16    0.46
   2  21   0    6.26    0.49
   2  21   0    5.74    0.67
  -2  21   0    5.74    0.50
   3 -21   0    0.85    0.19
   3  21   0    1.26    0.23
   3  21   0    0.68    0.28
   4 -21   0   10.11    0.86
   4  21   0   12.72    1.07
  -4  21   0   12.83    0.94
   4  21   0   14.55    0.89
   5 -21   0    0.99    0.24
   5  21   0    0.94    0.36
  -5  21   0    1.75    0.35
   6 -21   0    2.29    0.37
  -6  21   0    1.65    0.37
   6  21   0    3.70    0.43
   6  21   0    3.08    0.57
   7 -21   0    2.30    0.40
   7 -21   0    1.33    0.47
   7  21   0    1.75    0.47
  -7  21   0    1.39    0.37
   8 -21   0    0.08    0.19
   8 -21   0    0.17    0.33
   8  21   0    0.73    0.41
  -8  21   0    0.19    0.24
   9 -21   0   -0.26    0.33
   9 -21   0   -0.05    0.19
   9  21   0    0.02    0.30
  -9  21   0    0.03    0.29
  10 -21   0    1.06    0.60
  10 -21   0    2.09    0.48
 -10  21   0    2.57    0.61
  10  21   0    1.71    0.56
   0 -22   0    4.38    0.42
   0  22   0    4.24    0.45
   1 -22   0    0.88    0.19
  -1 -22   0    0.95    0.19
  -1  22   0    0.61    0.20
   1  22   0    0.71    0.21
   2 -22   0   12.97    0.87
  -2 -22   0   12.80    0.85
  -2  22   0   11.95    0.90
   2  22   0   12.81    0.87
   3 -22   0    6.97    0.54
   3  22   0    6.15    0.54
  -3  22   0    6.43    0.58
   3  22   0    6.72    0.82
   4 -22   0    6.62    0.56
   4  22   0    7.05    0.56
   4  22   0    6.81    0.83
  -4  22   0    6.24    0.67
   5 -22   0    1.49    0.30
   5  22   0    1.45    0.42
  -5  22   0    2.46    0.42
   5  22   0    1.86    0.31
   6 -22   0    9.49    0.81
  -6  22   0   10.84    0.91
   6  22   0   11.82    1.20
   7 -22   0    1.65    0.52
   7 -22   0    2.28    0.40
  -7  22   0    1.75    0.42
   7  22   0    2.15    0.52
   8 -22   0    1.08    0.50
   8 -22   0    1.16    0.31
   8  22   0    1.06    0.39
  -8  22   0    2.01    0.49
   9 -22   0    1.20    0.52
   9 -22   0    0.95    0.35
   9  22   0    1.03    0.51
  -9  22   0    1.10    0.41
  10 -22   0    0.64    0.32
  10 -22   0    0.56    0.48
 -10  22   0    0.49    0.39
  10  22   0    0.55    0.48
   0 -23   0    0.03    0.11
   0  23   0   -0.18    0.13
   1 -23   0    0.32    0.14
  -1 -23   0    0.12    0.14
  -1  23   0    0.24    0.17
   1  23   0    0.46    0.19
  -2 -23   0    2.76    0.33
   2 -23   0    2.85    0.33
   2  23   0    3.01    0.36
  -2  23   0    1.96    0.32
   3 -23   0   22.09    1.41
   3  23   0   22.36    1.62
   3  23   0   20.74    1.38
  -3  23   0   22.04    1.46
   4 -23   0   25.81    1.70
   4  23   0   26.37    1.68
  -4  23   0   26.72    1.77
   4  23   0   29.76    1.93
   5 -23   0    0.53    0.20
   5  23   0    0.48    0.21
   5  23   0    0.23    0.30
  -5  23   0    0.27    0.20
   6 -23   0    0.14    0.18
  -6  23   0    0.36    0.25
   6  23   0   -0.04    0.25
   7 -23   0    1.32    0.51
   7 -23   0    1.24    0.32
   7  23   0    0.98    0.44
  -7  23   0    0.83    0.33
   8 -23   0    2.00    0.43
   8 -23   0    1.21    0.53
   8  23   0    2.63    0.62
  -8  23   0    2.54    0.53
   9 -23   0    0.57    0.42
   9 -23   0    0.17    0.25
   9  23   0    1.17    0.47
  -9  23   0    0.77    0.38
  10 -23   0    0.50    0.32
   0 -24   0    0.96    0.20
   0  24   0    1.18    0.25
   1 -24   0    1.77    0.28
  -1 -24   0    2.37    0.30
  -1  24   0    2.24    0.35
   1  24   0    2.75    0.37
  -2 -24   0    2.96    0.35
   2 -24   0    2.62    0.34
  -2  24   0    2.86    0.39
   2  24   0    2.39    0.34
   3 -24   0    5.89    0.58
   3  24   0    5.16    0.72
  -3  24   0    6.23    0.57
   3  24   0    6.22    0.56
   4 -24   0   19.44    1.31
   4  24   0   21.18    1.53
  -4  24   0   19.52    1.37
   4  24   0   19.09    1.28
   5 -24   0    6.96    0.66
   5  24   0    5.24    0.78
  -5  24   0    5.32    0.65
   6 -24   0    1.90    0.37
  -6  24   0    0.87    0.33
   6  24   0    2.27    0.55
   7 -24   0    0.10    0.21
  -7  24   0    0.09    0.23
   7  24   0   -0.19    0.29
   8 -24   0    0.27    0.40
   8 -24   0    0.48    0.27
  -8  24   0    0.64    0.32
   8  24   0    0.50    0.39
   9 -24   0    5.47    0.92
   9 -24   0    4.26    0.64
  -9  24   0    5.15    0.78
   9  24   0    5.07    0.87
   0 -25   0    0.05    0.12
   0  25   0    0.03    0.15
  -1 -25   0    1.59    0.26
   1 -25   0    1.74    0.27
  -1  25   0    1.75    0.31
   1  25   0    1.49    0.29
  -2 -25   0    1.71    0.27
   2 -25   0    1.88    0.29
  -2  25   0    1.91    0.32
   2  25   0    1.94    0.32
   3 -25   0    8.15    0.68
   3  25   0    7.98    0.68
   3  25   0    8.40    0.95
  -3  25   0   10.04    0.76
   4 -25   0    5.78    0.59
   4  25   0    6.53    0.86
  -4  25   0    5.05    0.60
   4  25   0    5.37    0.56
   5 -25   0    0.81    0.26
   5  25   0    0.81    0.36
  -5  25   0    0.97    0.30
   6 -25   0    1.10    0.30
   6  25   0    1.17    0.40
  -6  25   0    1.24    0.36
   7 -25   0    1.05    0.33
   7  25   0    2.21    0.57
  -7  25   0    1.02    0.36
   8 -25   0   -0.36    0.32
   8 -25   0    0.10    0.22
   8  25   0   -0.70    0.26
  -8  25   0    0.03    0.28
   9 -25   0    0.94    0.50
   9 -25   0    0.46    0.30
   9  25   0    0.78    0.50
  -9  25   0    1.23    0.44
   0 -26   0    4.83    0.41
   0  26   0    3.69    0.46
   1 -26   0    3.11    0.39
  -1 -26   0    4.39    0.43
   1  26   0    4.07    0.47
  -1  26   0    4.10    0.47
   2 -26   0    0.79    0.21
  -2 -26   0    0.88    0.22
  -2  26   0    0.64    0.24
   2  26   0    1.48    0.28
   3 -26   0   11.29    0.83
  -3 -26   0   11.84    0.81
  -3  26   0   11.23    0.88
   3  26   0   10.32    0.81
   4 -26   0    1.23    0.28
   4  26   0    1.38    0.33
  -4  26   0    1.08    0.29
   4  26   0    1.83    0.52
   5 -26   0    1.16    0.28
   5  26   0    0.60    0.39
  -5  26   0    0.89    0.31
   6 -26   0    7.63    0.77
   6  26   0    6.01    0.91
  -6  26   0    6.97    0.82
   7 -26   0    0.61    0.30
   7  26   0    0.27    0.39
  -7  26   0    0.48    0.29
   8 -26   0   -0.12    0.22
   8 -26   0    0.52    0.44
  -8  26   0    0.99    0.39
   8  26   0    0.15    0.41
   9 -26   0    1.26    0.38
   9 -26   0    1.70    0.65
   9  26   0    2.33    0.68
  -9  26   0    1.57    0.51
   0 -27   0   -0.07    0.12
   0  27   0    0.22    0.19
   1 -27   0    0.85    0.21
  -1 -27   0    1.02    0.22
   1  27   0    1.16    0.28
  -1  27   0    1.05    0.24
  -2 -27   0    2.26    0.31
   2 -27   0    1.87    0.31
  -2  27   0    2.24    0.37
   2  27   0    1.71    0.32
   3 -27   0    3.10    0.41
  -3 -27   0    3.30    0.40
  -3  27   0    2.94    0.43
   3  27   0    3.05    0.42
   4 -27   0    0.37    0.21
  -4  27   0    0.83    0.28
   4  27   0    0.17    0.30
   5 -27   0    0.17    0.18
   5  27   0    0.01    0.29
  -5  27   0    0.17    0.22
   6 -27   0    1.50    0.35
   6  27   0    2.24    0.58
  -6  27   0    2.02    0.46
   7 -27   0    0.04    0.22
   7  27   0   -0.03    0.27
  -7  27   0    0.03    0.22
   8 -27   0   -0.18    0.33
   8 -27   0    0.55    0.32
   8  27   0    0.91    0.47
  -8  27   0    0.66    0.38
   9 -27   0    0.52    0.31
   9 -27   0    0.92    0.59
  -9  27   0    0.29    0.35
   9  27   0    0.71    0.51
   0 -28   0    1.51    0.26
   0  28   0    1.49    0.29
   1 -28   0    1.27    0.25
  -1 -28   0    1.61    0.26
   1  28   0    1.30    0.29
  -1  28   0    1.05    0.28
  -2 -28   0    4.55    0.46
   2 -28   0    4.61    0.49
  -2  28   0    3.47    0.49
   2  28   0    4.28    0.51
  -3 -28   0    1.72    0.45
   3 -28   0    2.03    0.34
  -3  28   0    1.56    0.35
   3  28   0    2.72    0.38
   4 -28   0    1.58    0.33
  -4  28   0    2.79    0.44
   4  28   0    2.95    0.61
   5 -28   0   -0.17    0.17
  -5  28   0    0.28    0.24
   5  28   0    0.15    0.31
   6 -28   0    0.40    0.25
   6  28   0    0.62    0.40
  -6  28   0    0.95    0.34
   7 -28   0    1.66    0.40
  -7  28   0    1.76    0.45
   7  28   0    3.03    0.70
   8 -28   0    0.51    0.45
   8 -28   0    0.31    0.30
  -8  28   0    0.89    0.40
   8  28   0    1.01    0.54
   0 -29   0    0.09    0.15
   0  29   0    0.05    0.17
   1 -29   0    0.29    0.16
  -1 -29   0    0.08    0.15
   1  29   0    0.10    0.20
  -1  29   0    0.25    0.20
   2 -29   0    1.83    0.30
  -2  29   0    1.84    0.35
   2  29   0    1.66    0.34
   3 -29   0    2.48    0.37
  -3  29   0    2.30    0.41
   4 -29   0    1.17    0.30
  -4  29   0    1.37    0.35
   4  29   0    1.22    0.46
   5 -29   0    0.41    0.22
   5  29   0    0.32    0.38
  -5  29   0   -0.08    0.18
   6 -29   0    1.28    0.32
   6  29   0    1.75    0.58
  -6  29   0    2.01    0.44
   7 -29   0    2.31    0.45
  -7  29   0    3.45    0.60
   7  29   0    3.65    0.77
   8 -29   0    1.32    0.58
   8 -29   0    1.07    0.38
  -8  29   0    1.88    0.52
   8  29   0    1.64    0.62
   0 -30   0    7.62    0.65
   0  30   0    9.28    0.72
   1 -30   0    0.23    0.16
  -1  30   0    0.10    0.17
   1  30   0    0.25    0.20
   2 -30   0    3.74    0.44
  -2  30   0    2.98    0.45
   2  30   0    3.39    0.47
   3 -30   0    0.55    0.20
  -3  30   0    0.79    0.25
   4 -30   0    6.56    0.68
  -4  30   0    6.79    0.74
   5 -30   0    1.21    0.31
   5  30   0    0.74    0.50
  -5  30   0    0.98    0.34
   6 -30   0    5.15    0.63
  -6  30   0    4.19    0.65
   6  30   0    3.40    0.82
   7 -30   0    3.01    0.52
   7  30   0    3.84    0.79
  -7  30   0    3.58    0.65
   8 -30   0    0.24    0.28
   8 -30   0    0.05    0.40
   8  30   0    0.69    0.49
  -8  30   0    1.38    0.47
   0  31   0    0.08    0.16
   1 -31   0    1.28    0.26
  -1  31   0    1.09    0.30
   1  31   0    1.24    0.31
   2 -31   0    4.13    0.50
  -2  31   0    4.88    0.58
   3 -31   0    1.52    0.32
  -3  31   0    2.59    0.46
   4 -31   0    0.48    0.24
  -4  31   0    0.85    0.29
   5 -31   0    1.51    0.35
  -5  31   0    1.73    0.41
   5  31   0    2.23    0.66
   6 -31   0    0.49    0.26
  -6  31   0    0.35    0.30
   6  31   0    0.62    0.51
   7 -31   0   -0.09    0.21
   7  31   0    0.33    0.47
  -7  31   0    0.50    0.35
   0  32   0    0.12    0.18
   1  32   0    1.25    0.31
   2 -32   0   10.82    0.84
  -2  32   0   11.23    0.92
   3 -32   0    1.76    0.34
  -3  32   0    1.22    0.37
   4 -32   0    2.18    0.39
  -4  32   0    2.32    0.45
   5 -32   0    0.30    0.23
  -5  32   0    0.62    0.32
   6 -32   0    0.25    0.23
   6  32   0    0.05    0.46
  -6  32   0   -0.19    0.25
   7 -32   0    1.78    0.41
   7  32   0    2.59    0.71
  -7  32   0    3.00    0.61
   0  33   0    0.19    0.20
   1  33   0    3.60    0.57
  -1  33   0    4.54    0.57
  -2  33   0    3.74    0.55
   3 -33   0    0.85    0.28
  -3  33   0    0.48    0.27
   4 -33   0    2.29    0.40
  -4  33   0    2.66    0.49
   5 -33   0    6.75    0.75
  -5  33   0    6.87    0.86
   6 -33   0    0.04    0.22
  -6  33   0    0.38    0.32
   6  33   0   -0.63    0.39
   7 -33   0    4.09    0.62
   7  33   0    4.38    0.89
  -7  33   0    3.81    0.68
   0  34   0    0.65    0.28
  -1  34   0    0.82    0.27
  -2  34   0    0.81    0.30
  -3  34   0    1.20    0.35
  -4  34   0    0.70    0.33
   5 -34   0    0.28    0.26
  -5  34   0    0.51    0.34
   6 -34   0    0.20    0.26
  -6  34   0    0.13    0.31
   6  34   0   -0.28    0.43
   0  35   0    0.03    0.22
  -1  35   0    2.66    0.48
  -2  35   0    2.51    0.45
  -3  35   0    0.23    0.23
  -4  35   0    5.92    0.78
  -5  35   0   -0.02    0.24
  -6  35   0    0.43    0.34
  -1  36   0    1.03    0.32
  -2  36   0    0.98    0.33
  -3  36   0    0.64    0.30
  -4  36   0    0.82    0.35
  -5  36   0   -0.16    0.24
  -2  37   0    0.09    0.23
  -3  37   0    0.76    0.34
  -4  37   0    0.26    0.31
  -5  37   0    0.94    0.41
  -2  38   0    0.58    0.31
  -3  38   0    2.39    0.48
  -4  38   0    3.94    0.68
  -3  39   0    0.73    0.34
  12   0  -1    1.88    0.57
  12   0  -1    1.43    0.45
  11   0  -1    0.48    0.45
  11   0  -1    0.16    0.23
  11   0  -1   -0.19    0.22
  10   0  -1    0.27    0.30
  10   0  -1    0.06    0.20
  10   0  -1   -0.21    0.19
   9   0  -1    0.02    0.18
   9   0  -1    0.16    0.30
   9   0  -1   -0.06    0.17
  -8   0   1    0.00    0.18
   8   0  -1    0.01    0.19
   8   0  -1   -0.14    0.15
   8   0  -1   -0.01    0.16
  -7   0   1   21.16    1.41
   7   0  -1   21.74    1.39
   7   0  -1   21.16    1.39
   7   0  -1   21.75    1.53
   6   0  -1    3.05    0.37
  -6   0   1    3.67    0.41
   6   0  -1    3.12    0.46
  -5   0   1    0.33    0.13
   5   0  -1    0.36    0.18
   5   0  -1    0.84    0.16
   4   0  -1   63.93    3.75
  -4   0   1   66.59    3.75
   4   0  -1   66.25    3.83
   3   0  -1  105.48    5.74
   3   0  -1  100.94    5.79
  -3   0   1   99.12    5.72
   2   0  -1   28.70    1.68
   2   0  -1   28.22    1.65
  -2   0   1   28.34    1.65
   2   0  -1   29.69    1.64
   2   0  -1   28.94    1.65
  -2   0   1   30.32    1.69
  -2   0   1   27.10    1.64
   1   0  -1    0.30    0.06
  -1   0   1    0.36    0.05
  -1   0   1    0.41    0.06
  -1   0   1    0.44    0.07
   1   0  -1    0.32    0.05
  -1   0   1    0.40    0.06
   1   0  -1    0.34    0.05
  -1   0  -1    2.52    0.20
   1   0   1    2.49    0.20
  -1   0  -1    2.84    0.19
   1   0   1    3.01    0.19
   2   0   1   22.42    1.36
   2   0   1   24.71    1.41
   3   0   1    2.47    0.22
   3   0   1    2.52    0.31
   4   0   1   24.50    1.43
   4   0   1   19.82    1.31
   5   0   1    9.89    0.78
   5   0   1    9.43    0.67
   6   0   1    0.51    0.17
   6   0   1    0.80    0.27
   7   0   1   11.41    1.03
   7   0   1   14.91    0.96
   8   0   1    0.26    0.27
   8   0   1    0.10    0.19
   9   0   1    0.72    0.38
   9   0   1    0.55    0.24
  10   0   1    0.41    0.26
  10   0   1    0.00    0.21
  10   0   1   -0.10    0.27
  11   0   1    0.28    0.37
  11   0   1   -0.11    0.25
  12  -1  -1    1.16    0.42
  12  -1  -1    1.47    0.54
  12   1  -1    2.10    0.66
  12   1  -1    2.31    0.50
  11  -1  -1    0.32    0.28
  11  -1  -1   -0.26    0.18
  11  -1  -1    0.02    0.38
  11   1  -1    0.47    0.29
  11   1  -1    0.41    0.40
  11   1  -1    0.35    0.28
  10  -1  -1    1.05    0.35
  10  -1  -1    1.42    0.48
  10   1  -1    0.94    0.32
  10   1  -1    0.79    0.43
  10   1  -1    0.98    0.32
   9  -1  -1   -0.16    0.25
   9  -1  -1    0.15    0.20
   9  -1  -1    0.31    0.22
   9   1  -1    0.04    0.18
   9   1  -1    0.06    0.26
   9   1  -1    0.26    0.21
  -9   1   1    0.08    0.21
  -8  -1   1    0.18    0.19
   8  -1  -1    0.12    0.18
   8  -1  -1   -0.14    0.17
   8  -1  -1    0.07    0.23
   8   1  -1    0.01    0.22
  -8   1   1    0.12    0.18
   8   1  -1    0.22    0.18
   8   1  -1    0.08    0.17
  -7  -1   1    8.93    0.70
   7  -1  -1    9.76    0.82
   7  -1  -1    7.78    0.67
   7   1  -1    8.35    0.69
   7   1  -1    8.94    0.80
  -7   1   1    9.29    0.70
   7   1  -1    8.90    0.68
   6  -1  -1    0.57    0.17
  -6  -1   1    1.02    0.22
   6  -1  -1    0.95    0.27
  -6   1   1    0.82    0.20
   6   1  -1    0.77    0.18
   6   1  -1    0.76    0.19
   6   1  -1    1.13    0.30
   5  -1  -1    1.16    0.20
  -5  -1   1    0.56    0.15
   5  -1  -1    0.55    0.21
   5   1  -1    0.44    0.19
   5   1  -1    0.39    0.13
  -5   1   1    0.96    0.19
   5   1  -1    0.65    0.16
   4  -1  -1   13.93    1.00
   4  -1  -1   14.54    0.93
  -4  -1   1   15.36    0.93
   4   1  -1   15.92    0.93
  -4   1   1   15.93    0.93
   4   1  -1   12.66    0.98
   4   1  -1   14.44    0.93
   3  -1  -1  115.78    6.79
   3  -1  -1  122.30    6.74
  -3  -1   1  118.08    6.73
   3   1  -1  120.52    6.74
  -3   1   1  117.67    6.73
   3   1  -1  121.73    6.80
   3   1  -1  123.03    6.74
  -2  -1   1   79.34    4.31
  -2  -1   1   76.22    4.25
   2  -1  -1   69.93    4.30
   2  -1  -1   72.27    4.27
  -2  -1   1   78.60    4.30
   2  -1  -1   81.86    4.27
  -2   1   1   78.85    4.31
  -2   1   1   76.12    4.27
   2   1  -1   78.74    4.25
  -2   1   1   75.56    4.26
   2   1  -1   73.94    4.27
   2   1  -1   68.25    4.30
   2   1  -1   77.14    4.28
  -1  -1   1    4.42    0.29
  -1  -1   1    5.07    0.31
   1  -1  -1    4.61    0.30
  -1  -1   1    5.63    0.32
   1  -1  -1    4.57    0.30
  -1  -1   1    5.57    0.32
   1  -1  -1    4.20    0.30
   1   1  -1    4.89    0.31
  -1   1   1    4.89    0.30
  -1   1   1    4.91    0.31
   1   1  -1    5.11    0.29
   0  -1   1   51.26    2.64
   0   1   1   42.76    2.63
   1  -1   1    2.56    0.20
  -1  -1  -1    2.66    0.18
   1  -1   1    2.46    0.20
  -1  -1  -1    2.81    0.20
   1  -1   1    2.65    0.19
   1   1   1    2.29    0.20
  -1   1  -1    2.74    0.20
   1   1   1    2.80    0.18
  -1   1  -1    2.63    0.19
   2  -1   1    8.88    0.53
  -2  -1  -1    8.75    0.54
   2  -1   1    7.51    0.56
   2   1   1    9.06    0.52
  -2   1  -1    8.26    0.54
   2   1   1    6.98    0.55
   3  -1   1    1.92    0.21
   3  -1   1    1.49    0.23
   3   1   1    1.49    0.24
  -3   1  -1    1.88    0.22
   3   1   1    1.86    0.20
   4  -1   1    4.39    0.36
   4  -1   1    4.57    0.44
  -4   1  -1    4.54    0.39
   4   1   1    4.38    0.48
   4   1   1    4.59    0.36
   5  -1   1    2.36    0.28
   5  -1   1    1.94    0.34
   5   1   1    1.72    0.32
   5   1   1    2.01    0.27
  -5   1  -1    1.82    0.28
   6  -1   1    2.49    0.33
   6  -1   1    1.90    0.37
   6   1   1    2.51    0.43
   6   1   1    2.15    0.30
   7  -1   1   12.42    0.92
   7  -1   1   15.21    1.11
   7   1   1   12.68    1.06
   7   1   1   12.15    0.92
   8  -1   1    3.44    0.58
   8  -1   1    3.27    0.47
   8   1   1    3.27    0.57
   8   1   1    2.79    0.42
   9  -1   1    0.27    0.30
   9  -1   1    0.10    0.19
   9   1   1    0.09    0.31
   9   1   1    0.41    0.23
  10  -1   1    0.59    0.30
  10  -1   1    0.07    0.33
  10   1   1    0.66    0.32
  10   1   1    0.20    0.34
  10   1   1   -0.15    0.17
  11  -1   1    0.35    0.28
  11  -1   1    0.46    0.45
  11   1   1   -0.17    0.30
  11   1   1    0.21    0.27
  12  -2  -1    9.19    1.21
  12  -2  -1    7.99    0.99
  12  -2  -1    9.37    1.09
  12   2  -1   10.33    1.31
  12   2  -1   10.00    1.09
  11  -2  -1    5.59    0.71
  11  -2  -1    4.42    0.64
  11  -2  -1    5.29    0.85
  11   2  -1    5.23    0.71
  11   2  -1    3.68    0.59
  11   2  -1    4.80    0.83
  10  -2  -1    2.34    0.42
  10  -2  -1    1.95    0.52
  10  -2  -1    2.80    0.46
  10   2  -1    2.78    0.59
  10   2  -1    2.27    0.42
  10   2  -1    2.55    0.44
   9  -2  -1    0.76    0.35
   9  -2  -1    0.47    0.24
   9  -2  -1    0.32    0.21
  -9   2   1    0.39    0.26
   9   2  -1    0.07    0.18
   9   2  -1    0.30    0.29
   9   2  -1    0.61    0.26
   8  -2  -1   10.02    0.73
   8  -2  -1    8.97    0.84
   8   2  -1    7.67    0.68
   8   2  -1    6.97    0.86
  -8   2   1    8.81    0.73
   8   2  -1    8.12    0.69
   7  -2  -1    0.85    0.23
  -7  -2   1    0.80    0.22
   7  -2  -1    0.42    0.27
  -7   2   1    0.54    0.19
   7   2  -1    0.92    0.22
   7   2  -1    1.09    0.24
   7   2  -1    1.47    0.35
   6  -2  -1    0.31    0.13
  -6  -2   1   -0.18    0.09
   6  -2  -1    0.41    0.20
   6   2  -1    0.19    0.12
   6   2  -1    0.18    0.19
   6   2  -1    0.13    0.13
  -6   2   1    0.48    0.16
  -5  -2   1    3.88    0.33
   5  -2  -1    2.88    0.33
   5  -2  -1    3.01    0.41
   5   2  -1    3.02    0.41
   5   2  -1    2.75    0.31
   5   2  -1    3.45    0.36
  -5   2   1    3.16    0.34
   4  -2  -1    2.03    0.32
   4  -2  -1    3.07    0.29
  -4  -2   1    2.50    0.26
   4   2  -1    2.94    0.28
  -4   2   1    1.98    0.24
   4   2  -1    2.07    0.32
   4   2  -1    2.43    0.27
  -3  -2   1    1.13    0.15
   3  -2  -1    1.05    0.23
   3   2  -1    1.53    0.17
   3   2  -1    1.11    0.15
  -3   2   1    1.27    0.15
   3   2  -1    1.13    0.16
   3   2  -1    0.94    0.21
  -2  -2   1   10.24    0.68
   2  -2  -1   10.55    0.65
  -2  -2   1    9.75    0.62
  -2  -2   1   11.54    0.68
   2  -2  -1   10.62    0.68
  -2  -2   1   11.64    0.65
   2  -2  -1   11.92    0.65
  -2   2   1   10.76    0.65
  -2   2   1   11.02    0.65
   2   2  -1   10.41    0.62
   2   2  -1    9.79    0.65
   2   2  -1   10.02    0.65
   2   2  -1   10.17    0.68
  -1  -2   1  304.25   17.65
   1  -2  -1  355.08   17.72
   1  -2  -1  285.15   17.65
  -1  -2   1  309.79   17.66
  -1  -2   1  322.50   17.76
  -1   2   1  334.99   17.73
   1   2  -1  305.74   17.66
  -1   2   1  300.57   17.74
   1   2  -1  306.64   17.76
   1   2  -1  350.27   17.76
   0  -2   1  114.59    6.58
   0  -2   1  122.32    6.59
   0  -2  -1  116.84    6.58
   0   2   1  118.40    6.57
  -1  -2  -1    4.50    0.32
   1  -2   1    4.50    0.31
   1  -2   1    4.77    0.31
  -1  -2  -1    5.09    0.29
  -1   2  -1    4.32    0.31
   1   2   1    4.79    0.32
  -1   2  -1    4.49    0.30
   1   2   1    4.74    0.29
   2  -2   1    2.81    0.22
   2  -2   1    2.48    0.28
  -2  -2  -1    3.13    0.22
   2   2   1    2.86    0.21
   2   2   1    2.63    0.28
  -2   2  -1    2.77    0.24
   3  -2   1   12.64    0.77
   3  -2   1   11.07    0.81
  -3   2  -1   13.75    0.80
   3   2   1   13.07    0.83
   3   2   1   10.74    0.75
   4  -2   1    0.21    0.10
   4  -2   1    0.25    0.13
   4   2   1    0.32    0.10
   4   2   1    0.07    0.11
  -4   2  -1    0.12    0.10
   5  -2   1    0.76    0.18
   5  -2   1    1.11    0.27
   5   2   1    1.25    0.20
   5   2   1    0.98    0.24
   6  -2   1    5.64    0.63
   6  -2   1    4.40    0.47
  -6   2  -1    5.75    0.57
   6   2   1    4.10    0.46
   6   2   1    5.54    0.64
   7  -2   1   18.87    1.27
   7  -2   1   20.46    1.43
   7   2   1   18.30    1.25
   7   2   1   19.11    1.40
   8  -2   1    1.40    0.41
   8  -2   1    1.19    0.30
   8   2   1    0.96    0.37
   8   2   1    0.69    0.22
   9  -2   1    6.25    0.67
   9  -2   1    4.88    0.77
   9   2   1    5.55    0.62
   9   2   1    4.69    0.60
   9   2   1    4.76    0.75
  10  -2   1    0.48    0.39
  10  -2   1    0.53    0.25
  10   2   1   -0.04    0.29
  10   2   1    0.23    0.22
  11  -2   1    0.50    0.30
  11  -2   1    0.99    0.48
  11   2   1    0.83    0.37
  11   2   1    1.59    0.56
  12  -3  -1    3.93    0.69
  12  -3  -1    4.55    0.73
  12  -3  -1    4.94    0.88
  12   3  -1    5.30    0.96
  12   3  -1    4.68    0.70
  11  -3  -1    1.24    0.38
  11  -3  -1    0.62    0.40
  11  -3  -1    1.06    0.35
  11   3  -1    1.33    0.37
  11   3  -1    1.74    0.60
  10  -3  -1    6.49    0.76
  10  -3  -1    6.94    0.80
  10  -3  -1    7.77    1.00
  10   3  -1    8.44    0.86
  10   3  -1    7.33    0.77
 -10   3   1    8.28    0.92
  10   3  -1    9.42    1.10
   9  -3  -1    2.38    0.53
   9  -3  -1    1.59    0.34
   9  -3  -1    2.02    0.41
   9   3  -1    2.78    0.43
   9   3  -1    1.67    0.47
   9   3  -1    2.85    0.42
  -9   3   1    2.35    0.42
   8  -3  -1    9.98    0.89
   8  -3  -1    8.32    0.72
   8   3  -1    8.09    0.71
   8   3  -1    9.68    0.73
  -8   3   1    8.43    0.75
   8   3  -1    9.90    0.90
   7  -3  -1    1.53    0.28
   7  -3  -1    1.03    0.32
   7   3  -1    1.51    0.28
   7   3  -1    1.92    0.41
   7   3  -1    1.77    0.28
  -7   3   1    1.04    0.26
  -6  -3   1    1.30    0.23
   6  -3  -1    0.98    0.21
   6  -3  -1    1.37    0.30
   6   3  -1    0.93    0.20
   6   3  -1    0.92    0.27
  -6   3   1    1.07    0.22
   6   3  -1    1.14    0.21
  -5  -3   1    3.60    0.36
   5  -3  -1    3.16    0.42
   5  -3  -1    3.29    0.35
   5   3  -1    3.17    0.34
   5   3  -1    3.04    0.41
   5   3  -1    2.75    0.31
  -5   3   1    4.03    0.38
   4  -3  -1    8.58    0.56
  -4  -3   1    8.00    0.54
   4  -3  -1    6.96    0.60
   4   3  -1    7.51    0.61
  -4   3   1    7.84    0.55
   4   3  -1    7.63    0.54
   4   3  -1    8.29    0.55
   3  -3  -1   28.64    1.92
   3  -3  -1   32.03    1.88
  -3  -3   1   33.05    1.87
   3   3  -1   34.23    1.89
   3   3  -1   33.12    1.88
   3   3  -1   30.41    1.93
   3   3  -1   34.92    1.86
  -3   3   1   31.64    1.88
   2  -3  -1  125.39    8.01
  -2  -3   1  137.50    8.02
  -2  -3   1  140.51    7.97
  -2  -3   1  157.64    7.99
   2  -3  -1  140.67    7.99
   2   3  -1  145.98    7.96
   2   3  -1  132.48    8.02
   2   3  -1  149.13    8.00
  -2   3   1  150.67    8.00
  -2   3   1  148.68    8.01
   2   3  -1  141.87    7.99
  -1  -3   1    6.34    0.43
   1  -3  -1    6.79    0.42
   1  -3  -1    6.62    0.40
  -1  -3   1    6.83    0.42
   1   3  -1    6.24    0.42
  -1   3   1    6.71    0.42
  -1   3   1    7.13    0.40
   1   3  -1    6.79    0.42
   0  -3   1   25.94    1.49
   0  -3  -1   26.45    1.49
   0  -3  -1   29.02    1.49
   0  -3  -1   24.58    1.46
   0  -3   1   25.50    1.48
   0  -3   1   26.03    1.47
   0   3   1   26.44    1.49
   0   3   1   25.92    1.49
   0   3  -1   24.60    1.47
  -1  -3  -1    0.59    0.10
  -1  -3  -1    0.45    0.06
   1  -3   1    0.49    0.08
   1  -3   1    0.62    0.09
   1   3   1    0.59    0.10
   1   3   1    0.49    0.06
  -1   3  -1    0.68    0.09
  -1   3  -1    0.37    0.08
   2  -3   1    8.74    0.52
  -2  -3  -1    8.42    0.50
   2  -3   1    7.30    0.54
   2   3   1    7.85    0.50
   2   3   1    6.99    0.54
  -2   3  -1    8.52    0.53
   3  -3   1   16.04    1.02
   3  -3   1   15.50    0.97
   3   3   1   14.05    1.01
  -3   3  -1   17.47    1.00
   3   3   1   15.45    0.95
   4  -3   1    4.99    0.43
   4  -3   1    4.54    0.35
   4   3   1    4.01    0.45
  -4   3  -1    4.16    0.36
   4   3   1    3.16    0.31
   5  -3   1   15.76    1.02
   5  -3   1   17.64    1.14
   5   3   1   15.82    1.12
  -5   3  -1   15.55    1.05
   5   3   1   14.47    1.00
   6  -3   1    3.25    0.47
   6  -3   1    2.68    0.35
  -6   3  -1    3.03    0.41
   6   3   1    3.14    0.36
   6   3   1    2.95    0.46
   7  -3   1   35.54    2.27
   7  -3   1   32.95    2.12
   7   3   1   31.47    2.09
  -7   3  -1   35.76    2.19
   7   3   1   36.92    2.29
   8  -3   1    0.31    0.20
   8  -3   1    1.27    0.39
   8   3   1    0.64    0.23
   8   3   1    0.75    0.34
   9  -3   1    0.72    0.28
   9  -3   1    0.75    0.35
   9   3   1    0.56    0.24
   9   3   1   -0.12    0.17
   9   3   1    0.59    0.35
  10  -3   1    2.05    0.53
  10  -3   1    2.13    0.43
  10   3   1    1.98    0.60
  10   3   1    1.65    0.39
  11  -3   1    3.47    0.61
  11  -3   1    3.19    0.72
  11  -3   1    2.91    0.54
  11   3   1    3.24    0.57
  11   3   1    3.66    0.74
  12  -4  -1    0.49    0.33
  12  -4  -1    0.56    0.33
  12  -4  -1    0.91    0.47
  12   4  -1    0.14    0.32
  12   4  -1    0.25    0.44
  11  -4  -1    2.92    0.70
  11  -4  -1    2.77    0.56
  11  -4  -1    2.71    0.53
  11   4  -1    2.41    0.48
  11   4  -1    3.89    0.76
  10  -4  -1    1.32    0.36
  10  -4  -1    1.62    0.37
  10  -4  -1    1.31    0.48
  10   4  -1    1.86    0.42
  10   4  -1    1.09    0.44
 -10   4   1    1.74    0.43
  10   4  -1    2.01    0.39
   9  -4  -1    1.81    0.38
   9  -4  -1    3.41    0.61
   9   4  -1    2.80    0.42
   9   4  -1    2.82    0.46
  -9   4   1    4.11    0.57
   9   4  -1    4.30    0.68
   8  -4  -1    9.45    0.88
   8  -4  -1    8.02    0.72
   8   4  -1   10.18    0.77
   8   4  -1   10.67    0.75
   8   4  -1   11.78    0.95
  -8   4   1    7.12    0.73
   7  -4  -1    1.15    0.33
   7  -4  -1    1.01    0.24
   7   4  -1    1.49    0.27
   7   4  -1    1.65    0.37
   7   4  -1    1.40    0.27
  -7   4   1    1.13    0.27
   6  -4  -1    0.28    0.13
   6  -4  -1   -0.10    0.11
   6   4  -1   -0.03    0.14
   6   4  -1    0.14    0.12
  -6   4   1    0.05    0.10
   6   4  -1    0.08    0.10
   5  -4  -1    3.57    0.45
   5  -4  -1    3.77    0.38
  -5  -4   1    3.12    0.34
   5   4  -1    3.29    0.36
  -5   4   1    3.65    0.38
   5   4  -1    3.26    0.34
   5   4  -1    3.00    0.42
   4  -4  -1    0.40    0.18
  -4  -4   1    0.25    0.11
   4  -4  -1    0.39    0.12
  -4   4   1    0.69    0.13
   4   4  -1    0.22    0.10
   4   4  -1    0.23    0.11
   4   4  -1    0.41    0.16
  -3  -4   1   98.20    5.51
   3  -4  -1  105.48    5.54
   3  -4  -1   84.39    5.57
   3   4  -1  100.82    5.53
   3   4  -1  100.67    5.50
  -3   4   1  100.62    5.54
   3   4  -1   93.93    5.59
   3   4  -1   99.67    5.54
  -2  -4   1   72.65    3.84
  -2  -4   1   67.22    3.88
   2  -4  -1   69.77    3.84
   2   4  -1   66.16    3.81
   2   4  -1   65.33    3.88
   2   4  -1   66.95    3.84
  -2   4   1   68.24    3.85
  -1  -4   1   43.91    2.44
   1  -4  -1   42.10    2.42
   1  -4  -1   43.53    2.45
  -1  -4   1   44.09    2.46
  -1   4   1   43.63    2.42
   1   4  -1   42.18    2.45
  -1   4   1   41.72    2.44
   1   4  -1   43.11    2.44
   0  -4  -1    0.12    0.05
   0  -4   1    0.25    0.06
   0   4   1    0.27    0.06
   0   4  -1    0.07    0.03
   0   4   1    0.23    0.06
   1  -4   1   28.22    1.63
  -1  -4  -1   29.19    1.60
   1  -4   1   31.83    1.64
  -1  -4  -1   27.60    1.65
   1   4   1   28.14    1.60
  -1   4  -1   28.90    1.63
   1   4   1   25.71    1.65
  -1   4  -1   27.07    1.63
   2  -4   1   10.51    0.66
  -2  -4  -1   10.37    0.63
   2   4   1    9.85    0.68
  -2   4  -1   10.62    0.67
   2   4   1   10.56    0.63
   3  -4   1    0.27    0.09
   3  -4   1    0.37    0.13
   3   4   1    0.45    0.10
  -3   4  -1    0.13    0.09
   3   4   1    0.19    0.12
   4  -4   1   36.76    2.03
   4  -4   1   30.36    1.92
  -4   4  -1   31.13    1.95
   4   4   1   33.57    2.01
   4   4   1   31.50    1.91
   5  -4   1    6.97    0.55
   5  -4   1    7.13    0.63
   5   4   1    7.20    0.53
   5   4   1    8.01    0.66
  -5   4  -1    7.32    0.58
   6  -4   1    1.69    0.36
   6  -4   1    1.03    0.23
   6   4   1    1.41    0.32
  -6   4  -1    1.32    0.26
   6   4   1    1.72    0.26
   7  -4   1    7.57    0.62
   7  -4   1    6.68    0.80
   7   4   1    8.63    0.63
  -7   4  -1    6.86    0.65
   7   4   1    6.28    0.78
   8  -4   1   14.82    1.06
   8  -4   1   14.46    1.21
   8   4   1   14.73    1.22
   8   4   1   13.43    1.02
   8   4   1   14.77    1.01
  -8   4  -1   14.38    1.10
   9  -4   1    8.69    0.76
   9  -4   1    8.58    1.05
   9   4   1    8.37    0.74
   9   4   1    8.91    0.73
   9   4   1    8.87    1.07
  10  -4   1    0.92    0.33
  10  -4   1    0.84    0.40
  10   4   1    0.57    0.37
  10   4   1    0.93    0.33
  11  -4   1    1.31    0.51
  11  -4   1    1.15    0.41
  11   4   1    1.80    0.56
  11   4   1    1.38    0.40
  12  -5  -1    2.77    0.76
  12  -5  -1    3.14    0.62
  12  -5  -1    3.79    0.63
  12   5  -1    3.20    0.65
  12   5  -1    4.37    0.85
  11  -5  -1    0.66    0.31
  11  -5  -1    0.21    0.30
  11  -5  -1    0.88    0.51
 -11   5   1   -0.02    0.28
  11   5  -1    0.09    0.31
  11   5  -1    0.44    0.30
  10  -5  -1    0.51    0.26
  10  -5  -1    0.32    0.27
  10  -5  -1    0.29    0.33
  10   5  -1    0.79    0.39
 -10   5   1    0.41    0.29
  10   5  -1    0.32    0.22
  10   5  -1    0.02    0.24
   9  -5  -1    0.44    0.33
   9  -5  -1    1.06    0.29
  -9   5   1    0.83    0.30
   9   5  -1    1.12    0.28
   9   5  -1    0.90    0.29
   9   5  -1    0.86    0.40
   8  -5  -1    5.24    0.58
   8  -5  -1    5.76    0.75
   8   5  -1    6.26    0.79
  -8   5   1    5.57    0.63
   8   5  -1    5.72    0.61
   8   5  -1    5.47    0.56
   7  -5  -1    1.22    0.26
   7  -5  -1    1.17    0.34
   7   5  -1    0.54    0.28
  -7   5   1    0.96    0.25
   7   5  -1    0.78    0.22
   7   5  -1    0.65    0.19
   6  -5  -1    0.81    0.26
   6  -5  -1    0.80    0.20
   6   5  -1    1.12    0.29
  -6   5   1    0.91    0.22
   6   5  -1    1.11    0.20
   6   5  -1    1.17    0.23
   5  -5  -1    0.96    0.19
   5  -5  -1    1.25    0.27
   5   5  -1    1.25    0.19
   5   5  -1    0.98    0.24
   5   5  -1    1.25    0.22
  -5   5   1    1.44    0.23
   4  -5  -1    2.54    0.26
   4  -5  -1    2.22    0.33
  -4   5   1    1.87    0.24
   4   5  -1    2.02    0.31
   4   5  -1    1.99    0.23
   4   5  -1    1.98    0.24
   3  -5  -1   29.52    1.94
   3  -5  -1   33.85    1.90
   3   5  -1   31.93    1.90
   3   5  -1   29.49    1.94
  -3   5   1   36.70    1.92
   3   5  -1   34.10    1.87
   3   5  -1   31.81    1.89
   2  -5  -1   77.06    4.16
  -2  -5   1   77.89    4.16
  -2  -5   1   69.74    4.21
   2   5  -1   75.13    4.13
   2   5  -1   70.95    4.20
   2   5  -1   68.90    4.16
  -2   5   1   76.37    4.18
  -1  -5   1   55.08    2.94
   1  -5  -1   50.38    2.95
   1  -5  -1   51.64    2.92
  -1  -5   1   53.97    2.96
  -1   5   1   48.54    2.94
   1   5  -1   49.38    2.96
   1   5  -1   54.31    2.94
  -1   5   1   52.32    2.92
   0  -5  -1    1.31    0.14
   0  -5  -1    1.25    0.13
   0  -5   1    1.12    0.12
   0  -5   1    1.14    0.09
   0   5  -1    1.01    0.09
   0   5   1    1.03    0.12
  -1  -5  -1   81.68    4.39
   1  -5   1   84.54    4.43
   1  -5   1   76.55    4.42
   1   5   1   74.52    4.45
  -1   5  -1   76.03    4.42
   1   5   1   78.47    4.39
  -2  -5  -1    9.22    0.53
   2  -5   1    8.60    0.56
  -2   5  -1    8.16    0.56
   2   5   1    8.28    0.59
   2   5   1    8.49    0.50
   2   5   1    8.37    0.52
   3  -5   1    2.87    0.33
   3  -5   1    3.25    0.27
  -3   5  -1    3.31    0.29
   3   5   1    2.82    0.24
   3   5   1    3.47    0.38
   4  -5   1   16.86    1.13
   4  -5   1   20.04    1.22
  -4   5  -1   16.60    1.15
   4   5   1   18.20    1.22
   4   5   1   19.07    1.12
   5  -5   1   11.40    0.86
   5  -5   1   14.21    0.97
   5   5   1   14.34    0.86
  -5   5  -1   11.15    0.88
   5   5   1   14.06    0.98
   6  -5   1    0.29    0.20
   6  -5   1    0.15    0.13
   6   5   1    0.35    0.15
   6   5   1    0.04    0.16
  -6   5  -1    0.28    0.16
   7  -5   1    1.32    0.28
   7  -5   1    0.99    0.33
   7   5   1    1.15    0.25
  -7   5  -1    1.31    0.32
   7   5   1    1.20    0.35
   7   5   1    1.18    0.22
   8  -5   1    2.87    0.43
   8  -5   1    2.80    0.52
   8   5   1    2.80    0.41
   8   5   1    3.51    0.60
   8   5   1    2.57    0.37
  -8   5  -1    2.96    0.50
   9  -5   1    0.36    0.28
   9  -5   1    0.21    0.24
   9   5   1    0.59    0.27
   9   5   1    0.97    0.41
  10  -5   1    3.59    0.56
  10  -5   1    4.72    0.80
  10   5   1    2.89    0.68
  10   5   1    3.52    0.54
  11  -5   1    0.82    0.45
  11  -5   1    0.10    0.26
  11   5   1    1.15    0.45
  11   5   1    0.09    0.24
  12  -6  -1    1.58    0.45
  12  -6  -1    1.13    0.59
  12  -6  -1    1.30    0.43
  12   6  -1    1.91    0.50
  12   6  -1    1.12    0.48
  11  -6  -1   -0.22    0.19
  11  -6  -1    0.13    0.26
  11  -6  -1    0.14    0.41
 -11   6   1    0.12    0.28
  11   6  -1    0.01    0.33
  11   6  -1    0.14    0.26
  10  -6  -1    1.17    0.43
  10  -6  -1    0.58    0.28
  10   6  -1    1.47    0.50
  10   6  -1    0.83    0.35
 -10   6   1    0.72    0.33
  10   6  -1    0.91    0.33
   9  -6  -1    0.05    0.17
   9  -6  -1    0.55    0.33
   9   6  -1    0.25    0.21
  -9   6   1   -0.10    0.20
   9   6  -1    0.37    0.33
   9   6  -1    0.37    0.20
   8  -6  -1    2.18    0.45
   8  -6  -1    1.80    0.33
   8   6  -1    1.52    0.41
   8   6  -1    1.62    0.30
   8   6  -1    1.73    0.35
  -8   6   1    1.52    0.33
   7  -6  -1    0.53    0.19
   7  -6  -1    0.34    0.25
   7   6  -1    0.30    0.24
   7   6  -1    0.65    0.20
   7   6  -1    0.58    0.17
  -7   6   1    0.57    0.23
   6  -6  -1    0.51    0.16
   6  -6  -1    0.44    0.21
  -6   6   1    0.17    0.14
   6   6  -1    0.24    0.13
   6   6  -1    0.21    0.20
   6   6  -1    0.14    0.14
   5  -6  -1    0.42    0.14
   5  -6  -1    0.45    0.19
  -5   6   1    0.21    0.11
   5   6  -1    0.34    0.13
   5   6  -1    0.43    0.14
   5   6  -1    0.29    0.17
   4  -6  -1    8.29    0.65
   4  -6  -1    8.73    0.58
   4   6  -1    7.91    0.65
   4   6  -1    7.93    0.56
   4   6  -1    8.32    0.58
  -4   6   1    8.60    0.59
   3  -6  -1    6.34    0.47
   3   6  -1    7.22    0.55
  -3   6   1    7.66    0.50
   3   6  -1    6.77    0.45
   3   6  -1    7.55    0.49
   3   6  -1    7.22    0.48
  -2  -6   1  119.38    6.22
   2  -6  -1  103.61    6.11
  -2  -6   1  111.72    6.11
   2   6  -1  109.90    6.11
  -2   6   1  104.66    6.13
   2   6  -1  104.98    6.16
  -1  -6   1    0.93    0.12
  -1  -6   1    1.05    0.09
   1  -6  -1    1.16    0.11
  -1  -6   1    0.99    0.15
  -1   6   1    1.28    0.12
   1   6  -1    1.29    0.10
   1   6  -1    1.11    0.16
   1   6  -1    1.06    0.13
   0  -6  -1    4.80    0.33
   0  -6   1    5.38    0.34
   0  -6   1    4.96    0.31
   0   6  -1    4.76    0.31
   0   6   1    4.51    0.33
   1  -6   1   22.00    1.25
   1  -6   1   22.36    1.26
  -1  -6  -1   21.44    1.20
  -1   6  -1   20.81    1.24
   1   6   1   19.38    1.27
  -2  -6  -1    4.86    0.31
   2  -6   1    4.70    0.35
   2   6   1    3.96    0.37
   2   6   1    4.67    0.28
  -2   6  -1    4.76    0.35
   2   6   1    5.09    0.32
   3  -6   1   98.05    5.74
   3  -6   1  104.62    5.70
   3   6   1   92.94    5.74
   3   6   1   96.95    5.66
  -3   6  -1  107.80    5.72
   3   6   1  102.49    5.62
   4  -6   1    1.31    0.25
   4  -6   1    1.12    0.20
   4   6   1    1.41    0.16
   4   6   1    1.16    0.18
  -4   6  -1    1.21    0.21
   4   6   1    1.42    0.26
   5  -6   1   16.85    1.17
   5  -6   1   16.69    1.09
   5   6   1   16.63    1.18
   5   6   1   17.28    1.02
   5   6   1   17.26    1.06
  -5   6  -1   14.97    1.10
   6  -6   1    3.34    0.48
   6  -6   1    2.24    0.32
   6   6   1    2.57    0.32
   6   6   1    2.64    0.29
  -6   6  -1    2.15    0.35
   6   6   1    2.28    0.41
   7  -6   1    2.37    0.47
   7  -6   1    1.79    0.32
   7   6   1    2.06    0.33
  -7   6  -1    2.36    0.41
   7   6   1    2.63    0.32
   7   6   1    2.45    0.46
   8  -6   1   10.94    0.92
   8  -6   1   11.04    1.05
   8   6   1   15.16    1.16
   8   6   1   13.08    0.89
  -8   6  -1   12.27    0.99
   8   6   1   12.44    0.92
   9  -6   1    0.14    0.19
   9  -6   1    0.31    0.34
  -9   6  -1   -0.02    0.19
   9   6   1    0.29    0.21
   9   6   1    0.42    0.32
  10  -6   1    0.74    0.43
  10  -6   1    0.69    0.32
  10   6   1    0.88    0.29
  10   6   1    1.27    0.45
  11  -6   1    0.43    0.43
  11  -6   1    0.28    0.28
  11   6   1    0.57    0.42
  11   6   1    0.67    0.33
  12  -7  -1    3.55    0.82
  12  -7  -1    3.20    0.63
  12  -7  -1    3.67    0.62
  12   7  -1    5.37    0.74
  12   7  -1    5.76    0.92
  11  -7  -1    0.72    0.31
  11  -7  -1    0.46    0.32
  11  -7  -1    0.57    0.45
 -11   7   1   -0.28    0.25
  11   7  -1    0.45    0.30
  11   7  -1    0.49    0.43
  10  -7  -1    0.25    0.37
  10  -7  -1    0.74    0.30
  10   7  -1    0.02    0.21
  10   7  -1    0.26    0.34
 -10   7   1    0.06    0.24
   9  -7  -1    0.67    0.25
   9  -7  -1    0.38    0.33
   9   7  -1    0.39    0.23
   9   7  -1    0.24    0.23
  -9   7   1    0.56    0.26
   9   7  -1    1.29    0.44
   8  -7  -1    0.94    0.35
   8  -7  -1    0.78    0.24
   8   7  -1    1.47    0.29
  -8   7   1    1.18    0.30
   8   7  -1    1.21    0.28
   8   7  -1    1.14    0.35
   7  -7  -1    0.54    0.28
   7  -7  -1    0.19    0.16
  -7   7   1    0.34    0.19
   7   7  -1    0.38    0.17
   7   7  -1    0.20    0.21
   7   7  -1    0.00    0.15
   6  -7  -1    9.81    0.72
   6  -7  -1    9.99    0.82
   6   7  -1   10.89    0.70
   6   7  -1    9.63    0.83
  -6   7   1    8.47    0.71
   6   7  -1    9.65    0.72
   5  -7  -1   12.69    0.86
   5  -7  -1   13.21    0.95
   5   7  -1   12.24    0.83
   5   7  -1   14.53    0.98
  -5   7   1   13.01    0.87
   5   7  -1   11.70    0.85
   4  -7  -1    7.52    0.64
   4  -7  -1    8.90    0.60
   4   7  -1    7.74    0.57
  -4   7   1    8.96    0.61
   4   7  -1    9.33    0.68
   4   7  -1    8.94    0.60
   3  -7  -1   17.67    1.12
   3   7  -1   17.02    1.19
   3   7  -1   18.69    1.12
   3   7  -1   20.52    1.10
  -3   7   1   18.84    1.15
   2  -7  -1   84.65    4.72
  -2  -7   1   90.47    4.73
   2   7  -1   79.66    4.78
  -2   7   1   84.21    4.75
   2   7  -1   80.29    4.73
  -1  -7   1  805.32   46.61
  -1  -7   1  890.26   46.50
   1  -7  -1  832.03   46.57
  -1   7   1  844.78   46.53
   1   7  -1  946.39   46.51
  -1   7   1  767.84   46.70
   1   7  -1  751.45   46.55
   0  -7   1   26.00    1.48
   0  -7  -1   26.92    1.54
   0  -7  -1   26.01    1.45
   0  -7   1   26.02    1.50
   0   7   1   25.72    1.51
   0   7  -1   24.70    1.48
  -1  -7  -1    9.85    0.56
   1  -7   1   10.26    0.61
   1   7   1    9.00    0.61
   1   7   1    8.69    0.63
  -1   7  -1    9.85    0.60
  -2  -7  -1    4.74    0.31
   2  -7   1    5.03    0.35
   2   7   1    3.71    0.37
  -2   7  -1    5.02    0.35
   2   7   1    4.61    0.27
   2   7   1    4.82    0.32
   3  -7   1    8.69    0.55
   3   7   1    7.67    0.50
   3   7   1    7.51    0.59
   3   7   1    6.91    0.46
  -3   7  -1    7.84    0.55
   4  -7   1   10.31    0.73
   4  -7   1   11.30    0.81
   4   7   1    9.73    0.70
   4   7   1   10.74    0.67
   4   7   1   12.48    0.83
  -4   7  -1   11.43    0.76
   5  -7   1    0.58    0.16
   5  -7   1    0.34    0.18
   5   7   1    0.14    0.17
   5   7   1    0.30    0.10
   5   7   1    0.18    0.11
  -5   7  -1    0.52    0.17
   6  -7   1    3.32    0.41
   6  -7   1    4.24    0.54
   6   7   1    3.72    0.33
  -6   7  -1    3.18    0.44
   6   7   1    4.71    0.59
   6   7   1    4.11    0.42
   7  -7   1    0.27    0.17
   7  -7   1    0.24    0.25
   7   7   1    0.27    0.18
   7   7   1    0.51    0.25
  -7   7  -1    0.49    0.22
   7   7   1    0.13    0.12
   8  -7   1    6.41    0.80
   8  -7   1    4.73    0.59
   8   7   1    4.96    0.51
   8   7   1    5.80    0.61
  -8   7  -1    4.77    0.63
   8   7   1    6.85    0.84
   9  -7   1    2.72    0.57
   9  -7   1    3.30    0.49
   9   7   1    3.27    0.61
  -9   7  -1    3.43    0.58
   9   7   1    3.10    0.47
  10  -7   1    1.14    0.33
  10  -7   1    0.76    0.41
  10   7   1    1.31    0.52
  10   7   1    0.65    0.27
  11  -7   1    1.79    0.62
  11  -7   1    1.26    0.39
  11   7   1    1.39    0.52
  11   7   1    0.94    0.33
  12  -8  -1    0.87    0.41
  12  -8  -1    0.69    0.39
  12  -8  -1    0.50    0.49
  12   8  -1    0.91    0.50
  12   8  -1    0.97    0.37
  11  -8  -1    1.75    0.55
  11  -8  -1    1.21    0.39
  11  -8  -1    1.41    0.42
  11   8  -1    1.32    0.47
  11   8  -1    1.21    0.38
 -11   8   1    1.65    0.49
  10  -8  -1   -0.07    0.33
  10  -8  -1    0.09    0.23
 -10   8   1    0.04    0.26
  10   8  -1    0.04    0.21
  10   8  -1    0.27    0.37
   9  -8  -1    0.51    0.25
   9  -8  -1    0.62    0.33
  -9   8   1    0.42    0.28
   9   8  -1    0.46    0.26
   9   8  -1    0.82    0.27
   9   8  -1    0.58    0.34
   8  -8  -1    0.71    0.26
   8  -8  -1    1.22    0.35
   8   8  -1    1.40    0.40
   8   8  -1    1.06    0.27
   8   8  -1    0.51    0.23
  -8   8   1    1.18    0.31
   7  -8  -1    0.59    0.31
   7  -8  -1    0.37    0.17
   7   8  -1    0.55    0.20
   7   8  -1    0.53    0.28
   7   8  -1    0.51    0.19
  -7   8   1    0.33    0.21
   6  -8  -1    2.86    0.44
   6  -8  -1    2.45    0.33
  -6   8   1    3.29    0.42
   6   8  -1    2.88    0.47
   6   8  -1    2.56    0.35
   6   8  -1    3.02    0.34
   5  -8  -1    1.43    0.22
   5  -8  -1    1.05    0.27
   5   8  -1    1.51    0.30
   5   8  -1    1.02    0.18
   5   8  -1    1.24    0.21
  -5   8   1    1.08    0.21
   4  -8  -1    9.93    0.67
   4  -8  -1    9.92    0.75
   4   8  -1    9.29    0.67
   4   8  -1   10.08    0.76
  -4   8   1   10.52    0.70
   4   8  -1    9.95    0.66
   3  -8  -1    2.01    0.21
   3   8  -1    1.43    0.18
   3   8  -1    1.53    0.16
   3   8  -1    0.84    0.20
  -3   8   1    1.97    0.22
   2  -8  -1    8.18    0.56
  -2  -8   1   10.40    0.61
   2   8  -1    8.68    0.63
  -2   8   1    8.95    0.60
   2   8  -1    9.05    0.54
   2   8  -1    8.62    0.57
   1  -8  -1    2.54    0.18
  -1  -8   1    2.22    0.20
  -1  -8   1    1.86    0.24
  -1  -8   1    2.21    0.17
   1   8  -1    2.27    0.26
  -1   8   1    3.39    0.25
  -1   8   1    2.57    0.18
   0  -8   1   58.22    3.35
   0  -8  -1   56.00    3.28
   0  -8   1   63.69    3.31
   0   8   1   55.60    3.33
   0   8  -1   59.78    3.31
   1  -8   1    7.52    0.42
  -1  -8  -1    5.71    0.36
   1   8   1    5.40    0.44
   1   8   1    4.99    0.40
  -1   8  -1    6.13    0.40
   2  -8   1    0.22    0.08
  -2  -8  -1    0.04    0.04
   2   8   1   -0.02    0.04
   2   8   1   -0.04    0.08
  -2   8  -1    0.16    0.08
   3  -8   1   10.16    0.66
   3   8   1    9.07    0.62
   3   8   1    9.14    0.58
   3   8   1   10.16    0.73
  -3   8  -1   11.16    0.69
   4  -8   1    1.49    0.28
   4  -8   1    1.28    0.22
   4   8   1    1.26    0.26
   4   8   1    1.85    0.17
   4   8   1    1.61    0.21
  -4   8  -1    1.61    0.26
   5  -8   1    1.69    0.26
   5  -8   1    1.45    0.32
   5   8   1    1.60    0.23
   5   8   1    1.74    0.20
  -5   8  -1    1.63    0.27
   5   8   1    1.87    0.36
   6  -8   1    1.80    0.31
   6  -8   1    2.26    0.40
   6   8   1    2.61    0.33
   6   8   1    2.24    0.25
   6   8   1    1.99    0.41
  -6   8  -1    1.75    0.32
   7  -8   1    2.57    0.38
   7  -8   1    2.53    0.48
   7   8   1    3.38    0.36
   7   8   1    3.00    0.39
   7   8   1    3.16    0.54
  -7   8  -1    2.36    0.42
   8  -8   1   20.88    1.53
   8  -8   1   24.48    1.70
   8   8   1   24.86    1.73
  -8   8  -1   22.14    1.59
   8   8   1   23.13    1.52
   9  -8   1   13.85    1.20
   9  -8   1   11.94    1.02
   9   8   1   13.00    1.01
  -9   8  -1   12.82    1.11
   9   8   1   15.37    1.26
  10  -8   1    0.50    0.40
  10  -8   1    0.96    0.36
  10   8   1    1.38    0.36
  10   8   1    1.95    0.54
  11  -8   1    1.09    0.43
  11  -8   1    0.99    0.50
  11   8   1    0.35    0.40
  11   8   1    0.68    0.35
  11  -9  -1    4.09    0.82
  11  -9  -1    2.58    0.53
  11   9  -1    2.49    0.63
 -11   9   1    2.87    0.59
  11   9  -1    2.25    0.48
  10  -9  -1    0.58    0.29
  10  -9  -1    0.44    0.37
  10   9  -1    0.51    0.37
 -10   9   1    0.09    0.26
  10   9  -1    0.69    0.30
   9  -9  -1    0.28    0.20
   9  -9  -1    0.17    0.28
   9   9  -1    0.13    0.20
   9   9  -1    0.39    0.23
   9   9  -1    0.66    0.32
  -9   9   1    0.13    0.21
   8  -9  -1    0.59    0.22
   8  -9  -1    0.91    0.35
   8   9  -1    0.43    0.31
   8   9  -1    0.22    0.19
   8   9  -1    0.60    0.25
  -8   9   1    0.52    0.25
   7  -9  -1   -0.04    0.18
   7  -9  -1    0.29    0.17
   7   9  -1    0.24    0.17
   7   9  -1    0.06    0.19
   7   9  -1    0.07    0.13
  -7   9   1    0.16    0.17
   6  -9  -1    0.36    0.15
   6  -9  -1    0.45    0.21
   6   9  -1    0.59    0.26
   6   9  -1    0.24    0.15
  -6   9   1    0.63    0.21
   6   9  -1    1.03    0.20
   5  -9  -1    0.46    0.14
   5  -9  -1    0.72    0.21
   5   9  -1    0.71    0.16
  -5   9   1    1.15    0.22
   5   9  -1    0.65    0.17
   5   9  -1    0.53    0.22
   4  -9  -1   22.05    1.27
  -4   9   1   22.68    1.30
   4   9  -1   19.42    1.24
   4   9  -1   17.58    1.32
   3  -9  -1    7.37    0.51
  -3   9   1    7.50    0.54
   3   9  -1    7.96    0.51
   3   9  -1    6.60    0.58
   2  -9  -1   14.26    0.87
   2   9  -1   14.08    0.88
  -2   9   1   13.76    0.91
   2   9  -1   16.70    0.96
   2   9  -1   14.01    0.84
   1  -9  -1    0.70    0.10
  -1  -9   1    1.25    0.12
  -1   9   1    0.97    0.12
   1   9  -1    0.92    0.17
   1   9  -1    1.25    0.12
  -1   9   1    0.83    0.15
   0  -9   1  152.10    8.46
   0  -9   1  154.73    8.44
   0  -9  -1  143.24    8.41
   0   9   1  151.47    8.47
   0   9  -1  153.35    8.44
  -1  -9  -1   17.29    0.93
   1  -9   1   17.20    0.99
   1   9   1   14.94    1.02
  -1   9  -1   14.99    0.97
   1   9   1   15.82    0.99
   2  -9   1    5.25    0.37
  -2  -9  -1    4.64    0.28
  -2  -9  -1    4.94    0.32
  -2   9  -1    4.65    0.36
   2   9   1    4.42    0.40
   3  -9   1    0.36    0.12
   3   9   1    0.59    0.07
  -3   9  -1    0.43    0.12
   3   9   1    0.60    0.18
   3   9   1    0.59    0.12
   4  -9   1   52.20    3.27
   4  -9   1   52.14    3.20
   4   9   1   56.96    3.30
   4   9   1   58.74    3.11
  -4   9  -1   50.25    3.21
   4   9   1   58.29    3.17
   5  -9   1    1.70    0.32
   5  -9   1    1.54    0.25
   5   9   1    1.15    0.21
  -5   9  -1    0.93    0.22
   5   9   1    1.51    0.19
   5   9   1    1.43    0.30
   6  -9   1    5.60    0.66
   6  -9   1    5.47    0.56
   6   9   1    5.72    0.48
   6   9   1    5.69    0.67
   6   9   1    5.32    0.42
  -6   9  -1    5.42    0.59
   7  -9   1    5.27    0.66
   7  -9   1    5.15    0.57
   7   9   1    4.50    0.64
  -7   9  -1    5.19    0.60
   7   9   1    5.45    0.54
   7   9   1    4.69    0.42
   8  -9   1    1.65    0.45
   8  -9   1    1.20    0.32
   8   9   1    2.08    0.47
  -8   9  -1    0.91    0.32
   8   9   1    2.00    0.35
   9  -9   1    1.18    0.32
   9  -9   1    1.81    0.49
  -9   9  -1    0.93    0.34
   9   9   1    1.36    0.32
   9   9   1    1.35    0.48
  10  -9   1    3.47    0.73
  10  -9   1    4.73    0.67
 -10   9  -1    5.24    0.76
  10   9   1    3.50    0.56
  10   9   1    5.10    0.86
  11  -9   1    0.87    0.38
  11  -9   1    0.08    0.37
  11   9   1    0.97    0.47
  11   9   1    0.63    0.35
  11 -10  -1    7.88    1.08
  11 -10  -1    6.53    0.82
  11  10  -1    6.91    1.02
 -11  10   1    5.73    0.83
  11  10  -1    6.31    0.79
  10 -10  -1    1.39    0.39
  10 -10  -1    1.15    0.50
 -10  10   1    1.16    0.39
  10  10  -1    2.03    0.55
  10  10  -1    1.67    0.40
   9 -10  -1   -0.19    0.16
   9 -10  -1   -0.27    0.24
   9  10  -1    0.68    0.37
   9  10  -1   -0.07    0.21
  -9  10   1    0.31    0.27
   8 -10  -1    0.61    0.23
   8 -10  -1    0.35    0.27
   8  10  -1    0.60    0.23
   8  10  -1    0.96    0.24
  -8  10   1    0.58    0.24
   8  10  -1    0.54    0.33
   7 -10  -1    2.28    0.36
   7 -10  -1    2.77    0.47
   7  10  -1    2.32    0.33
  -7  10   1    2.89    0.44
   7  10  -1    2.30    0.36
   7  10  -1    2.19    0.45
   6 -10  -1    1.71    0.34
   6 -10  -1    1.44    0.26
   6  10  -1    1.30    0.22
  -6  10   1    0.98    0.24
   6  10  -1    1.51    0.34
   6  10  -1    1.07    0.23
   5 -10  -1   13.11    0.96
   5 -10  -1   11.67    0.85
   5  10  -1   12.71    0.96
   5  10  -1   12.90    0.83
  -5  10   1   13.17    0.89
   4 -10  -1   12.05    0.81
   4  10  -1   12.75    0.91
  -4  10   1   12.25    0.84
   4  10  -1   12.48    0.80
   3 -10  -1    8.47    0.55
   3  10  -1    7.44    0.54
  -3  10   1    8.35    0.59
   3  10  -1    8.80    0.65
   2 -10  -1    9.56    0.57
   2  10  -1    9.14    0.65
   2  10  -1    8.62    0.54
  -2  10   1    8.52    0.61
   2  10  -1    8.81    0.58
  -1 -10   1   13.28    0.84
   1 -10  -1   14.96    0.85
   1  10  -1   13.10    0.92
   1  10  -1   14.45    0.84
  -1  10   1   15.28    0.85
   0 -10   1   38.63    2.23
   0 -10   1   37.25    2.23
   0 -10  -1   38.21    2.18
   0  10   1   39.62    2.23
   0  10  -1   39.11    2.21
   1 -10   1    6.02    0.43
  -1  10  -1    5.24    0.41
   1  10   1    6.50    0.48
   1  10   1    6.80    0.44
  -2 -10  -1   10.72    0.65
   2 -10   1   10.60    0.71
  -2 -10  -1   11.20    0.62
   2  10   1    9.74    0.75
  -2  10  -1   11.31    0.71
   3 -10   1   44.44    2.64
   3  10   1   45.71    2.54
  -3  10  -1   44.76    2.65
   3  10   1   48.28    2.73
   3  10   1   43.39    2.60
   4 -10   1    1.22    0.21
   4  10   1    0.94    0.12
   4  10   1    0.56    0.21
   4  10   1    1.02    0.17
  -4  10  -1    1.32    0.23
   5 -10   1    1.75    0.28
   5 -10   1    1.82    0.33
   5  10   1    1.61    0.19
  -5  10  -1    1.26    0.25
   5  10   1    1.64    0.24
   5  10   1    1.72    0.33
   6 -10   1   10.42    0.87
   6 -10   1   10.14    0.78
  -6  10  -1   10.64    0.82
   6  10   1   10.38    0.74
   6  10   1   10.56    0.69
   6  10   1   10.03    0.88
   7 -10   1    0.50    0.21
   7 -10   1    0.82    0.32
  -7  10  -1    0.78    0.26
   7  10   1    0.73    0.18
   7  10   1    0.48    0.27
   7  10   1    0.62    0.21
   8 -10   1    0.97    0.28
   8 -10   1    1.14    0.40
   8  10   1    1.12    0.28
   8  10   1    1.41    0.39
  -8  10  -1    1.06    0.31
   9 -10   1    4.86    0.60
   9 -10   1    4.31    0.73
   9  10   1    3.89    0.69
   9  10   1    3.16    0.48
  -9  10  -1    3.75    0.62
  10 -10   1    3.83    0.61
  10 -10   1    3.23    0.68
  10  10   1    2.93    0.66
 -10  10  -1    3.20    0.64
  10  10   1    3.63    0.55
  11 -10   1    0.62    0.46
  11 -10   1    0.09    0.30
  11  10   1    0.84    0.36
  11  10   1    1.69    0.58
  11 -11  -1    1.06    0.38
  11 -11  -1    0.95    0.55
 -11  11   1    0.73    0.40
  11  11  -1    1.59    0.60
  11  11  -1    0.90    0.37
  10 -11  -1    1.31    0.35
  10 -11  -1    1.04    0.45
  10  11  -1    1.15    0.36
  10  11  -1    1.08    0.44
 -10  11   1    0.89    0.34
   9 -11  -1    0.91    0.40
   9 -11  -1    0.48    0.25
   9  11  -1    0.08    0.33
  -9  11   1    0.94    0.31
   9  11  -1    1.05    0.30
   8 -11  -1    3.96    0.64
   8 -11  -1    4.17    0.54
  -8  11   1    3.75    0.54
   8  11  -1    5.31    0.52
   8  11  -1    4.50    0.71
   8  11  -1    3.94    0.52
   7 -11  -1    0.13    0.14
   7 -11  -1   -0.23    0.18
   7  11  -1    0.11    0.14
   7  11  -1   -0.11    0.15
  -7  11   1    0.16    0.16
   7  11  -1    0.24    0.25
   6 -11  -1    2.59    0.42
   6 -11  -1    1.86    0.29
  -6  11   1    2.08    0.34
   6  11  -1    2.05    0.28
   6  11  -1    2.00    0.39
   5 -11  -1    4.16    0.42
   5 -11  -1    4.57    0.54
  -5  11   1    4.11    0.46
   5  11  -1    3.79    0.51
   5  11  -1    3.62    0.33
   4 -11  -1    4.20    0.34
   4  11  -1    3.24    0.45
  -4  11   1    3.18    0.36
   4  11  -1    3.20    0.32
   3 -11  -1    0.32    0.10
   3  11  -1   -0.04    0.06
   3  11  -1    0.11    0.13
   3  11  -1    0.02    0.07
  -3  11   1    0.29    0.12
   2 -11  -1   23.57    1.33
   2  11  -1   21.69    1.29
   2  11  -1   22.29    1.33
   2  11  -1   24.09    1.42
  -2  11   1   20.48    1.36
  -1 -11   1  101.67    5.98
   1 -11  -1  109.98    5.98
   1  11  -1  109.84    5.98
   1  11  -1  102.09    6.07
  -1  11   1  109.23    5.99
   0 -11   1    1.35    0.18
   0 -11  -1    1.46    0.13
   0  11   1    1.43    0.18
   0  11  -1    1.26    0.16
   1 -11   1    6.53    0.46
   1  11   1    5.73    0.50
  -1  11  -1    6.86    0.45
   1  11   1    6.47    0.46
  -2 -11  -1    0.33    0.06
   2 -11   1    0.36    0.11
  -2 -11  -1    0.42    0.09
   2  11   1    0.19    0.14
   2  11   1    0.25    0.11
  -2  11  -1    0.28    0.11
   3 -11   1   12.32    0.81
  -3  11  -1   11.94    0.82
   3  11   1   12.45    0.89
   4 -11   1    3.47    0.40
   4  11   1    4.63    0.54
  -4  11  -1    4.32    0.45
   4  11   1    3.61    0.26
   4  11   1    3.98    0.33
   5 -11   1   16.40    1.10
   5 -11   1   16.35    1.17
   5  11   1   17.07    1.06
  -5  11  -1   15.69    1.11
   5  11   1   17.17    0.99
   5  11   1   14.24    1.16
   6 -11   1    3.37    0.52
   6 -11   1    4.30    0.49
   6  11   1    4.72    0.64
   6  11   1    4.03    0.44
   6  11   1    4.24    0.34
  -6  11  -1    4.09    0.51
   7 -11   1    2.32    0.46
   7 -11   1    1.76    0.32
   7  11   1    2.05    0.47
  -7  11  -1    1.47    0.34
   7  11   1    1.73    0.31
   8 -11   1    2.40    0.51
   8 -11   1    1.51    0.34
   8  11   1    3.52    0.63
   8  11   1    2.31    0.39
  -8  11  -1    2.57    0.48
   9 -11   1    7.55    1.03
   9 -11   1    8.32    0.88
   9  11   1    9.55    0.79
   9  11   1   10.13    1.14
  -9  11  -1    9.00    1.03
  10 -11   1    8.30    0.93
  10 -11   1    8.72    1.13
  10  11   1    9.65    1.19
  10  11   1    8.54    0.89
 -10  11  -1    6.61    0.92
  11 -11   1    1.12    0.43
  11 -11   1    0.65    0.47
  11  11   1    1.83    0.61
  11  11   1    1.42    0.40
  11 -12  -1    1.12    0.40
  11 -12  -1    2.87    0.73
  11  12  -1    1.82    0.64
 -11  12   1    2.19    0.55
  10 -12  -1    0.92    0.43
  10 -12  -1    0.60    0.30
  10  12  -1    0.66    0.30
 -10  12   1    0.66    0.34
  10  12  -1    0.44    0.41
   9 -12  -1    3.53    0.65
   9 -12  -1    3.07    0.48
  -9  12   1    2.05    0.45
   9  12  -1    3.37    0.52
   9  12  -1    4.49    0.72
   8 -12  -1    0.97    0.28
   8 -12  -1    0.77    0.35
  -8  12   1    0.52    0.26
   8  12  -1    0.79    0.24
   8  12  -1    0.42    0.32
   8  12  -1    0.45    0.23
   7 -12  -1    0.99    0.24
   7 -12  -1    0.61    0.27
   7  12  -1    0.56    0.18
   7  12  -1    0.52    0.28
  -7  12   1    0.32    0.19
   6 -12  -1    0.02    0.17
   6 -12  -1    0.02    0.12
   6  12  -1    0.18    0.12
  -6  12   1   -0.10    0.14
   6  12  -1    0.07    0.21
   5 -12  -1    6.12    0.51
  -5  12   1    6.06    0.55
   5  12  -1    7.33    0.50
   5  12  -1    7.13    0.64
   4 -12  -1   11.28    0.80
  -4  12   1   13.94    0.87
   4  12  -1   10.70    0.89
   4  12  -1   12.65    0.79
   3 -12  -1   12.96    0.76
   3  12  -1   10.90    0.84
   3  12  -1   10.74    0.73
   3  12  -1   11.15    0.71
  -3  12   1   11.98    0.79
   2 -12  -1    4.70    0.36
   2  12  -1    4.69    0.44
  -2  12   1    5.27    0.41
   2  12  -1    5.08    0.34
   1 -12  -1   10.34    0.66
  -1 -12   1   10.64    0.67
   1  12  -1   11.01    0.75
  -1  12   1   10.97    0.71
   1  12  -1   10.89    0.66
   0 -12  -1   43.39    2.56
   0 -12   1   46.82    2.62
   0  12   1   44.67    2.62
   0  12  -1   46.67    2.60
   1 -12   1   16.24    1.01
  -1  12  -1   16.21    1.00
   1  12   1   15.43    1.01
   1  12   1   17.51    1.09
  -2 -12  -1   10.97    0.63
  -2 -12  -1   12.03    0.68
   2 -12   1    9.73    0.71
   2  12   1   11.16    0.72
  -2  12  -1   10.54    0.71
   2  12   1    9.29    0.76
   3 -12   1    5.83    0.46
  -3  12  -1    6.43    0.48
   3  12   1    5.55    0.53
   4 -12   1    0.51    0.16
  -4  12  -1    0.25    0.13
   4  12   1    0.54    0.13
   4  12   1    0.47    0.21
   4  12   1    0.66    0.09
   5 -12   1    8.42    0.73
   5 -12   1    8.24    0.65
   5  12   1    9.02    0.62
   5  12   1    9.10    0.54
   5  12   1    7.72    0.74
  -5  12  -1    7.04    0.65
   6 -12   1    0.76    0.21
   6 -12   1    0.71    0.28
   6  12   1    0.89    0.21
   6  12   1    0.49    0.24
   6  12   1    0.60    0.14
  -6  12  -1    0.36    0.19
   7 -12   1    3.27    0.45
   7 -12   1    4.52    0.64
  -7  12  -1    3.08    0.49
   7  12   1    3.73    0.61
   7  12   1    3.94    0.46
   8 -12   1    0.31    0.28
   8 -12   1    0.44    0.22
   8  12   1   -0.08    0.25
   8  12   1    0.30    0.22
  -8  12  -1    0.11    0.22
   9 -12   1    0.58    0.28
   9 -12   1    2.54    0.57
   9  12   1    1.03    0.46
  -9  12  -1    1.82    0.44
   9  12   1    2.08    0.39
  10 -12   1    2.99    0.68
  10 -12   1    2.94    0.55
  10  12   1    2.78    0.66
  10  12   1    2.25    0.46
 -10  12  -1    2.59    0.55
  11 -12   1    0.31    0.33
  11 -12   1    1.22    0.58
  11  12   1    1.24    0.41
  11  12   1    1.19    0.50
  11 -13  -1    1.00    0.49
  11 -13  -1    0.78    0.34
 -11  13   1    1.02    0.45
  11  13  -1    1.44    0.51
  10 -13  -1    1.34    0.38
  10 -13  -1    1.28    0.46
  10  13  -1    2.55    0.62
 -10  13   1    1.80    0.45
   9 -13  -1    3.27    0.64
   9 -13  -1    2.44    0.45
  -9  13   1    2.83    0.53
   9  13  -1    2.50    0.56
   8 -13  -1    0.07    0.19
   8 -13  -1    0.26    0.29
   8  13  -1    0.21    0.28
  -8  13   1    0.27    0.24
   7 -13  -1    4.35    0.61
   7 -13  -1    3.61    0.46
   7  13  -1    3.75    0.41
  -7  13   1    2.61    0.44
   7  13  -1    3.61    0.59
   6 -13  -1    0.39    0.25
   6 -13  -1    0.05    0.12
   6  13  -1    0.09    0.19
  -6  13   1   -0.22    0.12
   6  13  -1    0.29    0.13
   5 -13  -1    3.09    0.37
   5  13  -1    2.95    0.32
   5  13  -1    3.59    0.50
  -5  13   1    3.78    0.44
   4 -13  -1    2.12    0.30
   4  13  -1    3.65    0.30
  -4  13   1    4.31    0.37
   4  13  -1    3.43    0.48
   3 -13  -1   45.36    2.56
   3  13  -1   46.01    2.68
   3  13  -1   44.88    2.52
  -3  13   1   42.71    2.60
   3  13  -1   41.06    2.53
   2 -13  -1   14.23    0.88
   2  13  -1   14.46    0.86
   2  13  -1   14.10    0.98
  -2  13   1   14.00    0.93
   1 -13  -1    8.72    0.54
  -1  13   1    8.53    0.59
   1  13  -1    8.66    0.55
   1  13  -1    7.42    0.62
   0 -13   1  109.25    6.13
   0 -13  -1  106.19    6.08
   0  13  -1  108.43    6.11
   0  13   1  110.23    6.14
   1 -13   1    9.25    0.62
   1  13   1    8.50    0.62
   1  13   1    9.71    0.69
  -1  13  -1    9.05    0.61
  -2 -13  -1   20.33    1.17
   2 -13   1   20.03    1.26
   2  13   1   19.08    1.33
  -2  13  -1   21.26    1.27
   2  13   1   21.06    1.26
   3 -13   1    0.20    0.11
   3  13   1    0.37    0.18
  -3  13  -1    0.31    0.14
   4 -13   1    5.43    0.48
   4  13   1    6.10    0.59
  -4  13  -1    5.82    0.51
   4  13   1    6.39    0.38
   5 -13   1    1.66    0.28
   5 -13   1    1.73    0.35
  -5  13  -1    1.73    0.29
   5  13   1    1.21    0.22
   5  13   1    1.48    0.16
   5  13   1    0.79    0.28
   6 -13   1    3.83    0.56
   6 -13   1    4.56    0.50
   6  13   1    4.44    0.38
  -6  13  -1    3.73    0.50
   6  13   1    4.83    0.64
   6  13   1    4.76    0.47
   7 -13   1    6.98    0.83
   7 -13   1    5.35    0.61
   7  13   1    6.40    0.56
   7  13   1    7.83    0.87
  -7  13  -1    6.03    0.70
   8 -13   1    0.96    0.30
   8 -13   1    1.25    0.40
  -8  13  -1    0.78    0.31
   8  13   1    1.10    0.29
   8  13   1    1.24    0.41
   9 -13   1   -0.14    0.17
   9 -13   1    0.13    0.30
   9  13   1    0.82    0.39
  -9  13  -1   -0.02    0.22
   9  13   1    0.16    0.22
  10 -13   1    0.36    0.30
  10 -13   1    0.37    0.33
  10  13   1   -0.04    0.22
  10  13   1    0.19    0.36
 -10  13  -1    0.08    0.25
  11 -13   1    0.56    0.49
  11 -13   1    0.80    0.36
 -11  13  -1    0.72    0.45
  11  13   1    0.04    0.41
  11  13   1    1.07    0.38
  11 -14  -1    2.06    0.66
  11 -14  -1    2.48    0.51
 -11  14   1    1.19    0.48
  11  14  -1    1.72    0.61
  10 -14  -1    2.44    0.58
  10 -14  -1    2.62    0.49
  10  14  -1    3.79    0.71
 -10  14   1    3.56    0.63
   9 -14  -1    0.20    0.35
   9 -14  -1    0.80    0.27
   9  14  -1    0.61    0.37
  -9  14   1    0.57    0.27
   8 -14  -1    0.61    0.36
   8 -14  -1    0.30    0.21
   8  14  -1    0.13    0.31
  -8  14   1    0.24    0.23
   7 -14  -1    1.67    0.41
   7 -14  -1    0.95    0.26
   7  14  -1    1.31    0.24
  -7  14   1    1.84    0.35
   7  14  -1    0.98    0.36
   6 -14  -1    1.75    0.37
   6 -14  -1    1.12    0.24
   6  14  -1    1.44    0.23
  -6  14   1    0.80    0.26
   6  14  -1    1.29    0.38
   5 -14  -1    4.99    0.44
   5  14  -1    5.19    0.41
   5  14  -1    4.45    0.60
  -5  14   1    5.35    0.55
   4 -14  -1    2.46    0.29
   4  14  -1    1.47    0.21
  -4  14   1    2.51    0.33
   4  14  -1    2.07    0.37
   4  14  -1    1.59    0.22
   3 -14  -1    2.99    0.30
   3  14  -1    2.33    0.36
  -3  14   1    2.54    0.31
   3  14  -1    2.24    0.23
   3  14  -1    2.27    0.26
   2 -14  -1   50.80    2.75
   2  14  -1   46.39    2.72
   2  14  -1   46.52    2.86
  -2  14   1   47.25    2.80
   1 -14  -1   12.64    0.76
   1  14  -1   12.05    0.77
   0 -14   1   38.83    2.21
   0 -14  -1   36.98    2.15
   0  14  -1   38.46    2.18
   0  14   1   36.38    2.21
   1 -14   1   10.90    0.73
  -1  14  -1   11.12    0.73
   1  14   1   11.52    0.82
   1  14   1   10.67    0.73
   2 -14   1   13.65    0.92
  -2 -14  -1   14.23    0.84
  -2  14  -1   15.63    0.94
   2  14   1   13.31    1.00
   2  14   1   14.49    0.93
  -3 -14  -1    2.61    0.17
   3 -14   1    1.82    0.27
   3  14   1    2.04    0.35
  -3  14  -1    2.37    0.31
   3  14   1    2.35    0.30
   4 -14   1   -0.18    0.07
  -4  14  -1   -0.14    0.08
   4  14   1   -0.11    0.12
   5 -14   1    1.41    0.26
   5  14   1    0.76    0.28
  -5  14  -1    1.51    0.27
   5  14   1    1.48    0.15
   6 -14   1    4.48    0.60
   6 -14   1    3.95    0.48
   6  14   1    4.76    0.65
   6  14   1    3.72    0.44
  -6  14  -1    4.14    0.54
   7 -14   1    3.47    0.59
   7 -14   1    3.26    0.46
   7  14   1    3.94    0.62
  -7  14  -1    3.75    0.53
   7  14   1    3.65    0.45
   8 -14   1    0.61    0.32
   8 -14   1    0.83    0.30
   8  14   1    1.01    0.29
  -8  14  -1    0.88    0.31
   8  14   1    0.97    0.42
   9 -14   1    0.65    0.29
   9 -14   1    0.94    0.45
   9  14   1    0.73    0.30
  -9  14  -1    0.37    0.29
   9  14   1    1.34    0.47
  10 -14   1    2.03    0.55
  10 -14   1    2.13    0.47
  10  14   1    2.73    0.49
  10  14   1    1.71    0.56
 -10  14  -1    1.97    0.52
  11 -14   1    0.53    0.39
  11 -14   1    0.51    0.32
  11  14   1   -0.30    0.26
 -11  14  -1    0.09    0.38
  11  14   1    0.92    0.49
  11 -15  -1    0.66    0.35
  11 -15  -1    0.56    0.44
 -11  15   1    0.72    0.42
  11  15  -1    0.91    0.49
  10 -15  -1    1.80    0.41
  10 -15  -1    1.48    0.52
 -10  15   1    1.85    0.48
  10  15  -1    2.27    0.60
   9 -15  -1    0.07    0.29
   9 -15  -1    0.68    0.27
   9  15  -1    0.22    0.35
  -9  15   1    0.14    0.25
   8 -15  -1    1.96    0.37
   8 -15  -1    1.57    0.46
   8  15  -1    1.83    0.49
  -8  15   1    1.18    0.35
   7 -15  -1    1.94    0.43
   7 -15  -1    2.15    0.36
   7  15  -1    1.48    0.26
   7  15  -1    1.72    0.46
  -7  15   1    1.08    0.29
   6 -15  -1    1.05    0.23
   6 -15  -1    1.25    0.34
  -6  15   1    1.04    0.27
   6  15  -1    1.20    0.35
   6  15  -1    0.86    0.20
   5 -15  -1    0.84    0.20
  -5  15   1    1.05    0.24
   5  15  -1    0.63    0.17
   5  15  -1    0.98    0.29
   4 -15  -1    0.07    0.10
   4  15  -1    0.45    0.20
   4  15  -1    0.24    0.11
  -4  15   1    0.08    0.12
   4  15  -1    0.14    0.10
   3 -15  -1   25.60    1.45
  -3  15   1   22.21    1.49
   3  15  -1   23.40    1.41
   3  15  -1   24.35    1.58
   2 -15  -1   11.61    0.69
  -2  15   1   10.89    0.74
   2  15  -1    9.07    0.78
   2  15  -1   10.02    0.66
   1 -15  -1    6.43    0.44
   1  15  -1    6.32    0.45
  -1  15   1    7.06    0.52
   0 -15   1   35.41    2.01
   0 -15  -1   32.68    1.95
   0  15  -1   32.77    1.98
   0  15   1   35.26    2.02
   1 -15   1    9.35    0.63
  -1 -15  -1    9.02    0.58
   1  15   1    9.40    0.64
   1  15   1   10.15    0.73
  -1  15  -1    8.42    0.62
  -2 -15  -1    1.07    0.12
   2 -15   1    1.07    0.19
  -2  15  -1    0.91    0.17
   2  15   1    0.92    0.23
   2  15   1    0.85    0.18
   3 -15   1    1.16    0.22
  -3 -15  -1    1.24    0.12
   3  15   1    0.70    0.26
   3  15   1    1.69    0.25
  -3  15  -1    1.18    0.22
   4 -15   1    0.80    0.19
  -4  15  -1    0.73    0.20
   4  15   1    0.77    0.27
   5 -15   1    5.09    0.54
  -5  15  -1    4.24    0.52
   5  15   1    5.49    0.65
   6 -15   1   -0.20    0.10
   6 -15   1    0.36    0.25
   6  15   1   -0.04    0.20
  -6  15  -1    0.05    0.18
   7 -15   1    0.29    0.28
   7 -15   1    0.05    0.18
  -7  15  -1   -0.01    0.17
   7  15   1    0.26    0.27
   8 -15   1    0.04    0.19
   8 -15   1    0.09    0.26
  -8  15  -1   -0.04    0.22
   8  15   1   -0.21    0.20
   8  15   1   -0.14    0.18
   9 -15   1    5.68    0.71
   9 -15   1    4.11    0.74
   9  15   1    4.83    0.62
  -9  15  -1    4.61    0.69
   9  15   1    5.88    0.88
  10 -15   1    0.17    0.25
  10 -15   1    0.53    0.42
 -10  15  -1    1.14    0.42
  10  15   1    0.76    0.46
  11 -15   1    0.28    0.34
  11 -15   1    0.87    0.56
 -11  15  -1    0.69    0.48
  11  15   1    1.39    0.53
  11 -16  -1    3.22    0.80
  11 -16  -1    3.70    0.62
  11  16  -1    2.53    0.66
 -11  16   1    3.82    0.71
  10 -16  -1    1.74    0.42
  10 -16  -1    1.56    0.53
 -10  16   1    2.23    0.52
  10  16  -1    3.07    0.69
   9 -16  -1    0.80    0.38
   9 -16  -1    0.65    0.29
   9  16  -1    0.97    0.42
  -9  16   1    0.69    0.32
   8 -16  -1   13.94    1.18
   8 -16  -1   13.67    1.01
   8  16  -1   11.87    1.14
  -8  16   1   11.86    1.04
   7 -16  -1    0.88    0.35
   7 -16  -1    0.30    0.21
   7  16  -1    1.20    0.38
  -7  16   1    0.93    0.28
   6 -16  -1    1.09    0.33
   6 -16  -1    1.48    0.27
   6  16  -1    1.38    0.23
   6  16  -1    1.47    0.38
  -6  16   1    1.91    0.35
   5 -16  -1    7.34    0.62
  -5  16   1    8.60    0.68
   5  16  -1    8.37    0.59
   5  16  -1    9.08    0.78
   5  16  -1    8.35    0.59
   4 -16  -1    0.62    0.16
   4  16  -1    0.47    0.13
   4  16  -1    0.36    0.21
   4  16  -1    0.55    0.14
  -4  16   1    0.46    0.18
   3 -16  -1   25.30    1.46
   3  16  -1   23.65    1.41
  -3  16   1   24.70    1.51
   3  16  -1   21.08    1.56
   2 -16  -1    8.44    0.57
   2  16  -1    8.51    0.56
  -2  16   1    7.91    0.62
   2  16  -1    8.75    0.71
  -1 -16   1   16.94    1.09
   1 -16  -1   17.54    1.05
  -1  16   1   17.19    1.12
   1  16  -1   17.77    1.06
   0 -16  -1   38.00    2.24
   0 -16   1   39.93    2.30
   0  16  -1   38.08    2.27
   0  16   1   40.56    2.31
  -1 -16  -1    1.15    0.15
   1 -16   1    1.25    0.20
   1  16   1    0.73    0.18
  -1  16  -1    0.95    0.17
   2 -16   1    3.57    0.37
  -2 -16  -1    3.29    0.25
  -2  16  -1    3.79    0.38
   2  16   1    3.85    0.39
   2  16   1    3.24    0.44
  -3 -16  -1    6.68    0.40
   3 -16   1    6.36    0.51
   3  16   1    5.96    0.51
  -3  16  -1    6.33    0.52
   3  16   1    5.74    0.66
   4 -16   1    1.38    0.25
  -4  16  -1    1.81    0.30
   4  16   1    1.05    0.30
   4  16   1    1.66    0.27
   5 -16   1    0.52    0.19
  -5  16  -1    0.82    0.23
   5  16   1    0.94    0.32
   6 -16   1    2.99    0.43
   6 -16   1    2.52    0.49
   6  16   1    3.03    0.51
  -6  16  -1    2.74    0.45
   7 -16   1    0.78    0.27
   7 -16   1    0.59    0.35
  -7  16  -1    0.53    0.24
   7  16   1    0.94    0.37
   8 -16   1    0.08    0.27
   8 -16   1   -0.08    0.17
  -8  16  -1    0.14    0.24
   8  16   1    0.81    0.38
   9 -16   1   -0.06    0.30
   9 -16   1   -0.06    0.19
   9  16   1   -0.35    0.22
  -9  16  -1    0.27    0.27
  10 -16   1    0.51    0.34
  10 -16   1    0.83    0.43
  10  16   1    0.77    0.46
 -10  16  -1    0.70    0.39
  11 -17  -1    0.09    0.41
  11 -17  -1    0.49    0.31
 -11  17   1    0.44    0.33
  11  17  -1    0.77    0.50
  10 -17  -1    0.75    0.33
  10 -17  -1    0.80    0.48
  10  17  -1    0.45    0.38
 -10  17   1    1.21    0.47
   9 -17  -1    1.27    0.33
   9 -17  -1    0.89    0.44
   9  17  -1    1.86    0.54
  -9  17   1    0.95    0.38
   8 -17  -1    3.89    0.51
   8 -17  -1    3.38    0.64
  -8  17   1    2.81    0.51
   8  17  -1    3.68    0.65
   7 -17  -1    3.62    0.47
   7 -17  -1    4.09    0.64
   7  17  -1    2.93    0.60
  -7  17   1    4.34    0.59
   6 -17  -1    2.26    0.34
   6  17  -1    1.96    0.27
  -6  17   1    2.28    0.40
   6  17  -1    1.05    0.34
   5 -17  -1    3.93    0.44
   5  17  -1    3.77    0.38
   5  17  -1    4.29    0.37
  -5  17   1    3.78    0.47
   5  17  -1    3.79    0.58
   4 -17  -1    1.00    0.21
   4  17  -1    1.00    0.18
   4  17  -1    0.65    0.27
  -4  17   1    1.33    0.26
   3 -17  -1   18.80    1.21
   3  17  -1   19.91    1.18
   3  17  -1   20.84    1.37
  -3  17   1   18.17    1.26
   2 -17  -1    0.08    0.09
   2  17  -1    0.15    0.17
  -2  17   1    0.18    0.13
   2  17  -1    0.08    0.11
  -1 -17   1    7.34    0.55
   1 -17  -1    7.63    0.50
   1  17  -1    7.33    0.52
  -1  17   1    7.65    0.58
   0 -17  -1    2.00    0.20
   0 -17   1    2.02    0.26
   0  17   1    1.87    0.26
   0  17  -1    1.80    0.23
  -1 -17  -1    6.80    0.46
   1 -17   1    7.18    0.52
  -1  17  -1    6.04    0.49
   1  17   1    7.23    0.53
  -2 -17  -1    1.10    0.16
   2 -17   1    1.08    0.20
  -2  17  -1    1.04    0.20
   2  17   1    1.08    0.29
   2  17   1    0.80    0.19
   3 -17   1    0.21    0.13
  -3 -17  -1    0.24    0.06
  -3  17  -1    0.05    0.11
   3  17   1    0.28    0.15
   3  17   1    0.38    0.23
   4 -17   1    1.17    0.24
   4  17   1    1.68    0.35
  -4  17  -1    1.39    0.26
   4  17   1    1.01    0.24
   5 -17   1    0.20    0.16
   5  17   1    0.20    0.24
  -5  17  -1    0.19    0.16
   6 -17   1    1.00    0.33
   6 -17   1    1.09    0.27
   6  17   1    0.94    0.32
  -6  17  -1    0.66    0.25
   7 -17   1    0.40    0.22
   7 -17   1    0.16    0.29
   7  17   1    0.84    0.36
  -7  17  -1    0.47    0.23
   8 -17   1    3.34    0.65
   8 -17   1    3.57    0.52
   8  17   1    3.69    0.70
  -8  17  -1    2.87    0.54
   9 -17   1    0.67    0.29
   9 -17   1    0.68    0.42
   9  17   1    0.24    0.32
  -9  17  -1    0.34    0.27
  10 -17   1    1.30    0.54
  10 -17   1    1.22    0.40
  10  17   1    1.65    0.55
 -10  17  -1    0.76    0.40
  11 -18  -1    0.38    0.48
  11 -18  -1   -0.05    0.30
  11  18  -1    0.05    0.41
 -11  18   1    0.45    0.43
  10 -18  -1    3.22    0.70
  10 -18  -1    2.87    0.52
 -10  18   1    2.47    0.61
  10  18  -1    2.47    0.66
   9 -18  -1    1.42    0.36
   9 -18  -1    1.42    0.49
   9  18  -1    2.06    0.55
  -9  18   1    1.42    0.45
   8 -18  -1    3.42    0.66
   8 -18  -1    2.84    0.47
  -8  18   1    3.44    0.57
   8  18  -1    1.91    0.50
   7 -18  -1    1.39    0.30
   7 -18  -1    1.29    0.41
  -7  18   1    1.47    0.35
   7  18  -1    1.68    0.45
   6 -18  -1   20.63    1.44
   6  18  -1   22.61    1.38
   6  18  -1   22.10    1.39
  -6  18   1   22.05    1.52
   6  18  -1   23.93    1.63
   5 -18  -1    0.22    0.15
   5  18  -1    0.53    0.16
   5  18  -1    0.29    0.14
   5  18  -1    0.21    0.23
  -5  18   1    0.13    0.18
   4 -18  -1    0.38    0.16
   4  18  -1    0.63    0.15
  -4  18   1    0.31    0.17
   4  18  -1    0.01    0.22
   3 -18  -1    4.07    0.36
   3  18  -1    3.62    0.52
   3  18  -1    4.89    0.36
  -3  18   1    3.36    0.43
   2 -18  -1    9.06    0.61
   2  18  -1    8.42    0.75
  -2  18   1    8.73    0.67
   2  18  -1    8.89    0.60
  -1 -18   1    5.12    0.41
   1 -18  -1    4.38    0.36
   1  18  -1    4.93    0.39
  -1  18   1    5.30    0.45
   0 -18   1    2.99    0.31
   0 -18  -1    2.34    0.24
   0  18  -1    2.35    0.27
   0  18   1    2.64    0.33
   1 -18   1    0.39    0.13
  -1 -18  -1    0.67    0.13
  -1  18  -1    0.69    0.16
   1  18   1    0.92    0.20
   2 -18   1    7.88    0.59
   2  18   1    7.04    0.58
  -2  18  -1    8.29    0.60
   2  18   1    7.91    0.69
  -3 -18  -1    0.13    0.07
   3 -18   1    0.03    0.13
   3  18   1    0.59    0.27
   3  18   1    0.31    0.17
  -3  18  -1    0.13    0.13
   4 -18   1    4.15    0.46
  -4  18  -1    3.61    0.46
   4  18   1    4.73    0.48
   4  18   1    4.28    0.58
   5 -18   1   -0.22    0.12
   5  18   1   -0.08    0.14
  -5  18  -1    0.14    0.16
   5  18   1    0.17    0.23
   6 -18   1    0.71    0.26
   6 -18   1    0.35    0.27
  -6  18  -1    0.75    0.26
   6  18   1    0.47    0.29
   7 -18   1    0.81    0.34
   7 -18   1    0.82    0.28
   7  18   1    0.22    0.28
  -7  18  -1    0.44    0.26
   8 -18   1    7.06    0.75
   8 -18   1    5.30    0.82
  -8  18  -1    5.86    0.81
   8  18   1    6.44    0.90
   9 -18   1    5.59    0.94
   9 -18   1    4.66    0.65
   9  18   1    5.39    0.83
  -9  18  -1    4.82    0.76
  10 -18   1    3.50    0.64
  10 -18   1    4.70    0.83
  10  18   1    5.00    0.90
 -10  18  -1    5.33    0.87
  10 -19  -1    2.67    0.73
  10 -19  -1    2.15    0.48
 -10  19   1    1.34    0.47
  10  19  -1    3.07    0.69
   9 -19  -1    1.20    0.34
   9 -19  -1    1.90    0.58
   9  19  -1    1.35    0.46
  -9  19   1    0.81    0.34
   8 -19  -1    1.37    0.44
   8 -19  -1    2.34    0.40
   8  19  -1    2.22    0.53
  -8  19   1    1.75    0.42
   7 -19  -1   13.48    1.02
   7 -19  -1   13.62    1.19
   7  19  -1   16.43    1.23
  -7  19   1   12.08    1.07
   6 -19  -1    0.51    0.19
  -6  19   1    0.50    0.24
   6  19  -1    0.49    0.29
   6  19  -1    0.38    0.19
   5 -19  -1    3.50    0.42
   5  19  -1    4.68    0.65
  -5  19   1    3.62    0.48
   5  19  -1    3.90    0.39
   4 -19  -1    1.59    0.25
   4  19  -1    1.53    0.39
  -4  19   1    1.21    0.27
   4  19  -1    1.35    0.21
   3 -19  -1    0.71    0.17
   3  19  -1    0.46    0.25
   3  19  -1    0.17    0.13
  -3  19   1    0.77    0.20
   2 -19  -1    2.25    0.27
   2  19  -1    2.58    0.44
  -2  19   1    2.00    0.31
   2  19  -1    3.08    0.29
   1 -19  -1   11.45    0.77
  -1 -19   1   12.42    0.83
   1  19  -1   12.33    0.80
  -1  19   1   13.07    0.87
   0 -19  -1    3.33    0.28
   0 -19   1    3.94    0.38
   0  19   1    3.66    0.41
   0  19  -1    3.04    0.34
   1 -19   1    1.76    0.25
  -1 -19  -1    1.13    0.17
   1  19   1    1.18    0.24
  -1  19  -1    1.39    0.22
   2 -19   1    4.28    0.46
   2  19   1    5.23    0.45
  -2  19  -1    4.25    0.46
   2  19   1    4.93    0.61
   3 -19   1    3.97    0.42
  -3 -19  -1    2.95    0.26
  -3  19  -1    3.51    0.41
   3  19   1    3.57    0.52
   3  19   1    3.43    0.40
   4 -19   1    4.43    0.49
   4  19   1    3.67    0.56
  -4  19  -1    3.85    0.48
   4  19   1    4.01    0.45
   5 -19   1    4.25    0.48
   5  19   1    4.19    0.64
   5  19   1    3.42    0.43
  -5  19  -1    2.59    0.44
   6 -19   1    0.79    0.24
   6  19   1    1.00    0.38
  -6  19  -1    0.60    0.25
   6  19   1    1.08    0.27
   7 -19   1    5.13    0.76
   7 -19   1    3.95    0.55
   7  19   1    4.79    0.75
  -7  19  -1    5.09    0.68
   8 -19   1    0.13    0.21
   8 -19   1   -0.31    0.27
  -8  19  -1   -0.19    0.22
   8  19   1   -0.06    0.25
   9 -19   1    0.91    0.31
   9 -19   1    1.47    0.56
   9  19   1    1.31    0.49
  -9  19  -1    0.91    0.39
  10 -19   1    2.64    0.54
  10 -19   1    2.02    0.67
 -10  19  -1    2.78    0.62
  10  19   1    4.00    0.77
  10 -20  -1    2.64    0.52
  10 -20  -1    3.08    0.73
 -10  20   1    2.63    0.61
  10  20  -1    3.78    0.76
   9 -20  -1    2.88    0.51
   9 -20  -1    2.47    0.69
   9  20  -1    4.50    0.77
  -9  20   1    3.35    0.61
   8 -20  -1    1.13    0.46
   8 -20  -1    0.81    0.28
  -8  20   1    0.10    0.26
   8  20  -1    0.50    0.33
   7 -20  -1    1.88    0.35
   7 -20  -1    1.60    0.49
   7  20  -1    1.81    0.47
  -7  20   1    2.04    0.41
   6 -20  -1    6.27    0.63
  -6  20   1    6.98    0.72
   6  20  -1    4.82    0.72
   5 -20  -1   19.29    1.26
   5  20  -1   18.08    1.20
   5  20  -1   18.00    1.42
  -5  20   1   21.42    1.35
   4 -20  -1    2.67    0.35
  -4  20   1    2.74    0.39
   4  20  -1    2.48    0.29
   4  20  -1    3.30    0.51
   3 -20  -1    1.04    0.19
   3  20  -1    1.03    0.19
   3  20  -1    1.07    0.30
  -3  20   1    0.88    0.26
   2 -20  -1    8.16    0.58
   2  20  -1    8.72    0.58
   2  20  -1    7.53    0.71
  -2  20   1    7.55    0.64
   1 -20  -1    0.28    0.10
  -1 -20   1    0.39    0.15
  -1  20   1    0.15    0.15
   1  20  -1    0.39    0.14
   0 -20   1    1.20    0.22
   0 -20  -1    1.34    0.18
   0  20  -1    1.21    0.20
   0  20   1    2.22    0.31
  -1 -20  -1    4.44    0.35
   1 -20   1    4.81    0.42
  -1  20  -1    4.99    0.41
   1  20   1    4.14    0.45
   2 -20   1    7.81    0.57
   2  20   1    6.50    0.56
   2  20   1    7.59    0.69
  -2  20  -1    6.73    0.57
   3 -20   1    5.93    0.56
  -3  20  -1    5.62    0.50
   3  20   1    4.29    0.49
   3  20   1    4.99    0.64
   4 -20   1    0.46    0.19
   4  20   1    0.58    0.20
  -4  20  -1    0.29    0.17
   4  20   1    0.38    0.27
   5 -20   1    3.66    0.48
   5  20   1    5.03    0.52
  -5  20  -1    3.98    0.52
   5  20   1    4.68    0.67
   6 -20   1    1.92    0.37
   6  20   1    2.95    0.41
   6  20   1    1.96    0.49
  -6  20  -1    1.98    0.42
   7 -20   1    5.21    0.76
   7 -20   1    5.52    0.65
  -7  20  -1    4.46    0.64
   7  20   1    6.13    0.81
   8 -20   1   -0.19    0.26
   8 -20   1    0.30    0.24
  -8  20  -1    0.16    0.24
   8  20   1    0.21    0.36
   9 -20   1    1.79    0.57
   9 -20   1    2.32    0.48
  -9  20  -1    2.81    0.57
   9  20   1    2.78    0.62
  10 -20   1   -0.12    0.40
  10 -20   1    0.47    0.33
 -10  20  -1    0.67    0.40
  10  20   1    0.28    0.42
  10 -21  -1    0.62    0.31
  10 -21  -1    1.78    0.58
  10  21  -1    0.95    0.45
 -10  21   1    0.37    0.34
   9 -21  -1    2.83    0.67
   9 -21  -1    2.72    0.49
  -9  21   1    3.06    0.59
   9  21  -1    3.24    0.67
   8 -21  -1    2.25    0.39
   8 -21  -1    2.73    0.64
  -8  21   1    1.51    0.41
   8  21  -1    2.41    0.57
   7 -21  -1    1.13    0.30
   7 -21  -1    1.53    0.48
   7  21  -1    2.24    0.52
  -7  21   1    1.07    0.35
   6 -21  -1    0.39    0.18
  -6  21   1    0.36    0.22
   6  21  -1    0.21    0.31
   5 -21  -1    3.65    0.45
  -5  21   1    4.88    0.56
   5  21  -1    4.89    0.68
   5  21  -1    4.73    0.42
   4 -21  -1    5.89    0.51
   4  21  -1    6.81    0.78
   4  21  -1    6.25    0.48
  -4  21   1    6.59    0.59
   3 -21  -1    0.92    0.19
  -3  21   1    0.70    0.23
   3  21  -1    0.46    0.28
   3  21  -1    0.58    0.18
   2 -21  -1    2.06    0.27
  -2  21   1    1.96    0.34
   2  21  -1    2.23    0.27
  -1 -21   1    2.37    0.31
   1 -21  -1    1.92    0.24
   1  21  -1    2.27    0.28
  -1  21   1    2.52    0.35
   0 -21   1    1.44    0.24
   0 -21  -1    1.43    0.20
   0  21   1    1.32    0.26
   0  21  -1    1.54    0.24
   1 -21   1    5.61    0.53
  -1 -21  -1    5.78    0.41
  -1  21  -1    5.26    0.46
   1  21   1    5.17    0.48
  -2 -21  -1   21.81    1.28
   2 -21   1   19.62    1.34
   2  21   1   19.61    1.33
   2  21   1   23.35    1.52
  -2  21  -1   21.21    1.36
   3 -21   1   25.75    1.71
  -3  21  -1   27.02    1.74
   3  21   1   29.83    1.73
   3  21   1   26.49    1.87
   4 -21   1    1.46    0.28
   4  21   1    1.61    0.43
   4  21   1    1.99    0.32
  -4  21  -1    1.67    0.33
   5 -21   1    0.97    0.25
  -5  21  -1    0.50    0.25
   5  21   1    0.84    0.34
   5  21   1    0.83    0.25
   6 -21   1    6.33    0.68
  -6  21  -1    5.24    0.68
   6  21   1    7.25    0.62
   6  21   1    5.94    0.81
   7 -21   1    1.96    0.52
   7 -21   1    1.58    0.37
   7  21   1    1.87    0.50
  -7  21  -1    1.56    0.41
   7  21   1    2.57    0.58
   8 -21   1    0.33    0.28
   8 -21   1    0.76    0.44
   8  21   1    0.95    0.42
  -8  21  -1    0.36    0.31
   9 -21   1    0.44    0.31
   9 -21   1    1.10    0.49
  -9  21  -1    0.09    0.32
   9  21   1    0.52    0.43
  10 -21   1    0.46    0.30
  10 -21   1    0.15    0.45
  10  21   1   -0.05    0.40
 -10  21  -1    0.35    0.37
  10 -22  -1    0.51    0.32
  10 -22  -1    0.62    0.49
  10  22  -1    0.74    0.44
 -10  22   1    0.57    0.40
   9 -22  -1    0.94    0.45
   9 -22  -1    1.00    0.34
   9  22  -1    1.30    0.49
  -9  22   1    1.01    0.40
   8 -22  -1    1.70    0.53
   8 -22  -1    1.62    0.37
   8  22  -1    1.32    0.47
  -8  22   1    1.75    0.44
   7 -22  -1    0.47    0.23
   7 -22  -1    0.32    0.30
   7  22  -1    1.21    0.43
  -7  22   1    0.85    0.32
   6 -22  -1    2.79    0.42
   6  22  -1    4.04    0.65
  -6  22   1    2.73    0.46
   5 -22  -1   19.94    1.39
  -5  22   1   21.37    1.48
   5  22  -1   23.86    1.65
   4 -22  -1    2.04    0.32
   4  22  -1    2.24    0.29
  -4  22   1    2.46    0.39
   4  22  -1    2.26    0.49
   3 -22  -1    3.23    0.36
   3  22  -1    2.36    0.47
  -3  22   1    2.69    0.39
   3  22  -1    3.40    0.34
   2 -22  -1    1.86    0.26
   2  22  -1    2.60    0.30
  -2  22   1    1.96    0.33
   1 -22  -1    4.87    0.40
  -1 -22   1    5.14    0.45
  -1  22   1    4.82    0.53
   1  22  -1    5.55    0.44
   0 -22  -1    1.21    0.18
   0 -22   1    0.97    0.22
   0  22  -1    0.89    0.20
   0  22   1    0.87    0.23
   1 -22   1    3.46    0.39
  -1 -22  -1    2.97    0.30
   1  22   1    2.80    0.38
  -1  22  -1    2.63    0.34
  -2 -22  -1    7.07    0.51
   2 -22   1    7.63    0.58
   2  22   1    6.51    0.58
  -2  22  -1    6.85    0.58
   3 -22   1    3.70    0.44
   3  22   1    3.73    0.45
   3  22   1    4.44    0.62
  -3  22  -1    3.93    0.47
   4 -22   1   25.57    1.74
  -4  22  -1   29.55    1.80
   4  22   1   27.44    1.74
   4  22   1   26.85    1.90
   5 -22   1    5.44    0.59
   5  22   1    4.74    0.53
  -5  22  -1    4.46    0.58
   5  22   1    3.95    0.67
   6 -22   1    3.21    0.47
   6  22   1    3.68    0.66
  -6  22  -1    3.30    0.52
   6  22   1    3.42    0.47
   7 -22   1    0.11    0.19
   7 -22   1    0.34    0.33
  -7  22  -1    0.84    0.30
   7  22   1    0.61    0.37
   8 -22   1    2.58    0.48
   8 -22   1    1.92    0.58
  -8  22  -1    3.52    0.61
   8  22   1    2.75    0.61
   9 -22   1   -0.20    0.20
   9 -22   1    0.26    0.37
   9  22   1    0.04    0.36
  -9  22  -1    0.10    0.29
  10 -23  -1    4.06    0.63
  10 -23  -1    2.39    0.69
  10  23  -1    4.32    0.81
 -10  23   1    3.76    0.70
   9 -23  -1    0.45    0.28
   9 -23  -1    0.19    0.41
   9  23  -1    0.98    0.43
  -9  23   1    1.18    0.43
   8 -23  -1    3.32    0.67
   8 -23  -1    3.04    0.50
  -8  23   1    3.07    0.58
   8  23  -1    4.67    0.78
   7 -23  -1    0.07    0.16
  -7  23   1    0.13    0.24
   7  23  -1    0.06    0.28
   6 -23  -1    6.80    0.68
  -6  23   1    6.52    0.74
   6  23  -1    6.55    0.88
   5 -23  -1    7.23    0.67
   5  23  -1   10.19    0.92
  -5  23   1    9.84    0.79
   4 -23  -1    6.08    0.58
   4  23  -1    5.41    0.74
  -4  23   1    5.04    0.61
   4  23  -1    5.87    0.48
   3 -23  -1    4.93    0.44
   3  23  -1    5.10    0.44
  -3  23   1    5.34    0.59
   3  23  -1    5.05    0.68
  -2 -23   1    0.16    0.15
   2 -23  -1    0.48    0.15
  -2  23   1    0.36    0.18
   2  23  -1    0.10    0.14
  -1 -23   1    2.10    0.29
   1 -23  -1    1.38    0.22
  -1  23   1    1.35    0.30
   1  23  -1    1.72    0.26
   0 -23   1    2.40    0.32
   0 -23  -1    2.17    0.26
   0  23  -1    1.69    0.26
   0  23   1    1.69    0.32
   1 -23   1    1.90    0.30
  -1 -23  -1    2.10    0.25
   1  23   1    3.09    0.39
  -1  23  -1    2.22    0.32
   2 -23   1    3.95    0.47
  -2 -23  -1    4.80    0.38
  -2  23  -1    4.52    0.50
   2  23   1    4.50    0.49
   3 -23   1    0.35    0.17
   3  23   1    0.38    0.21
  -3  23  -1    0.33    0.18
   3  23   1    0.01    0.23
   4 -23   1    1.69    0.31
   4  23   1    1.10    0.28
  -4  23  -1    1.16    0.30
   4  23   1    1.56    0.44
   5 -23   1    0.94    0.28
   5  23   1    0.80    0.26
  -5  23  -1    0.84    0.28
   5  23   1    0.61    0.33
   6 -23   1    5.36    0.63
  -6  23  -1    5.56    0.71
   6  23   1    6.39    0.88
   6  23   1    5.95    0.63
   7 -23   1    1.40    0.49
   7 -23   1    0.91    0.29
  -7  23  -1    1.11    0.38
   7  23   1    0.87    0.44
   8 -23   1    1.00    0.50
   8 -23   1    0.69    0.29
   8  23   1    1.06    0.45
  -8  23  -1    1.68    0.46
   9 -23   1    2.35    0.63
   9 -23   1    0.85    0.35
   9  23   1    1.39    0.49
  -9  23  -1    1.76    0.53
   9 -24  -1    0.27    0.25
   9 -24  -1    0.34    0.46
   9  24  -1    0.24    0.37
  -9  24   1    0.55    0.34
   8 -24  -1    2.03    0.58
   8 -24  -1    2.59    0.44
   8  24  -1    1.67    0.53
  -8  24   1    2.33    0.51
   7 -24  -1    4.25    0.55
  -7  24   1    4.73    0.65
   7  24  -1    4.17    0.73
   6 -24  -1    0.83    0.25
  -6  24   1    0.63    0.27
   6  24  -1    0.82    0.39
   5 -24  -1    0.75    0.23
  -5  24   1    0.82    0.27
   5  24  -1    0.63    0.37
   4 -24  -1    3.09    0.39
  -4  24   1    2.35    0.41
   4  24  -1    3.60    0.60
   3 -24  -1    3.02    0.37
   3  24  -1    2.86    0.53
  -3  24   1    3.15    0.44
   3  24  -1    3.58    0.38
  -2 -24   1    0.38    0.19
   2 -24  -1    1.11    0.20
   2  24  -1    0.71    0.21
  -2  24   1    0.42    0.20
   1 -24  -1    2.16    0.26
  -1 -24   1    1.64    0.28
   1  24  -1    1.98    0.28
  -1  24   1    0.90    0.26
   0 -24   1    2.14    0.31
   0 -24  -1    1.97    0.25
   0  24   1    2.59    0.38
  -1 -24  -1   11.75    0.77
   1 -24   1   11.28    0.83
  -1  24  -1   11.65    0.83
   1  24   1   11.67    0.87
   2 -24   1    7.23    0.61
  -2 -24  -1    7.26    0.54
  -2  24  -1    7.64    0.63
   2  24   1    7.87    0.64
   3 -24   1    2.03    0.33
   3  24   1    1.72    0.43
  -3  24  -1    1.64    0.32
   3  24   1    1.99    0.33
   4 -24   1    0.45    0.22
   4  24   1    1.03    0.40
   4  24   1    0.94    0.26
  -4  24  -1    1.41    0.31
   5 -24   1    1.15    0.31
  -5  24  -1    1.81    0.39
   5  24   1    1.45    0.32
   5  24   1    2.11    0.52
   6 -24   1    2.08    0.40
  -6  24  -1    3.35    0.52
   6  24   1    2.26    0.55
   7 -24   1    1.50    0.52
   7 -24   1    1.15    0.33
  -7  24  -1    1.70    0.44
   7  24   1    1.29    0.47
   8 -24   1    6.00    0.99
   8 -24   1    5.59    0.71
  -8  24  -1    6.17    0.84
   8  24   1    5.87    0.94
   9 -24   1    0.42    0.31
   9 -24   1    0.25    0.38
  -9  24  -1   -0.07    0.30
   9  24   1   -0.26    0.37
   9 -25  -1    1.80    0.66
   9 -25  -1    1.28    0.38
   9  25  -1    1.85    0.60
  -9  25   1    1.09    0.42
   8 -25  -1    2.84    0.69
   8 -25  -1    3.43    0.53
  -8  25   1    4.32    0.68
   8  25  -1    4.98    0.85
   7 -25  -1    6.74    0.75
   7  25  -1    9.74    1.13
  -7  25   1    6.85    0.83
   6 -25  -1    0.23    0.18
  -6  25   1    0.12    0.21
   6  25  -1    0.17    0.32
   5 -25  -1    0.95    0.26
   5  25  -1    1.42    0.45
  -5  25   1    1.70    0.37
   4 -25  -1    3.79    0.45
  -4  25   1    3.83    0.52
   4  25  -1    3.08    0.62
   3 -25  -1    3.24    0.38
  -3  25   1    3.18    0.45
   3  25  -1    2.96    0.36
  -2 -25   1    7.08    0.59
   2 -25  -1    7.81    0.57
  -2  25   1    6.67    0.63
   2  25  -1    7.14    0.57
   1 -25  -1    2.70    0.30
  -1 -25   1    1.99    0.32
   1  25  -1    2.28    0.31
  -1  25   1    2.84    0.41
   0 -25   1    0.47    0.19
   0 -25  -1    0.38    0.14
   0  25   1    0.37    0.22
   0  25  -1    0.13    0.14
  -1 -25  -1    4.07    0.37
   1 -25   1    5.17    0.51
  -1  25  -1    4.55    0.48
   1  25   1    4.99    0.54
   2 -25   1    6.86    0.59
  -2 -25  -1    7.00    0.54
  -2  25  -1    7.53    0.62
   2  25   1    7.73    0.64
   3 -25   1    3.40    0.44
   3  25   1    3.81    0.66
   3  25   1    4.29    0.49
  -3  25  -1    5.23    0.57
   4 -25   1    1.25    0.30
   4  25   1    1.58    0.32
  -4  25  -1    1.34    0.32
   4  25   1    1.68    0.45
   5 -25   1    0.62    0.25
   5  25   1    1.07    0.40
   5  25   1    0.73    0.27
  -5  25  -1    0.25    0.24
   6 -25   1    2.37    0.41
  -6  25  -1    1.85    0.42
   6  25   1    1.61    0.48
   7 -25   1    3.45    0.54
   7 -25   1    2.92    0.68
   7  25   1    3.20    0.68
  -7  25  -1    3.60    0.59
   8 -25   1    0.17    0.24
   8 -25   1    0.34    0.40
  -8  25  -1    0.94    0.38
   8  25   1   -0.07    0.36
   9 -25   1    0.35    0.40
   9 -25   1   -0.11    0.25
   9  25   1   -0.01    0.42
  -9  25  -1    0.16    0.31
   9 -26  -1    1.16    0.38
   9 -26  -1    2.98    0.74
   9  26  -1    1.31    0.56
  -9  26   1    1.27    0.43
   8 -26  -1   -0.06    0.21
   8 -26  -1    0.54    0.43
  -8  26   1    0.48    0.33
   8  26  -1    0.09    0.36
   7 -26  -1    4.11    0.57
   7  26  -1    4.26    0.76
  -7  26   1    4.77    0.68
   6 -26  -1    4.01    0.50
   6  26  -1    2.89    0.62
  -6  26   1    3.18    0.53
   5 -26  -1    4.83    0.55
  -5  26   1    5.78    0.69
   5  26  -1    5.73    0.83
   4 -26  -1    4.67    0.53
   4  26  -1    6.13    0.82
  -4  26   1    5.58    0.65
   3 -26  -1    0.10    0.14
  -3  26   1   -0.24    0.16
   3  26  -1    0.21    0.18
   2 -26  -1   10.08    0.68
  -2 -26   1    8.25    0.69
  -2  26   1    8.35    0.75
   2  26  -1    9.23    0.67
   1 -26  -1    5.58    0.46
  -1 -26   1    5.46    0.56
   1  26  -1    5.52    0.49
  -1  26   1    6.41    0.64
   0 -26   1   13.01    0.89
   0 -26  -1   11.61    0.81
   0  26   1   13.11    0.94
   0  26  -1   11.69    0.87
   1 -26   1    1.83    0.31
  -1 -26  -1    2.14    0.27
   1  26   1    2.10    0.37
  -1  26  -1    2.28    0.34
   2 -26   1    7.59    0.66
  -2 -26  -1    8.54    0.60
   2  26   1    8.66    0.72
  -2  26  -1    8.04    0.68
   3 -26   1    0.96    0.25
   3  26   1    0.76    0.27
  -3  26  -1    1.09    0.28
   4 -26   1    4.64    0.57
   4  26   1    5.85    0.82
   4  26   1    6.24    0.63
  -4  26  -1    5.03    0.62
   5 -26   1    5.59    0.63
  -5  26  -1    4.74    0.65
   5  26   1    5.70    0.85
   6 -26   1    0.78    0.26
  -6  26  -1    0.39    0.25
   6  26   1    1.84    0.52
   7 -26   1    4.55    0.61
  -7  26  -1    3.89    0.65
   7  26   1    4.63    0.79
   8 -26   1    1.04    0.51
   8 -26   1    0.36    0.27
   8  26   1    0.36    0.38
  -8  26  -1    0.72    0.37
   9 -26   1    1.98    0.49
   9 -26   1    1.95    0.61
   9  26   1    1.97    0.63
  -9  26  -1    1.65    0.50
   9 -27  -1    0.95    0.54
   9 -27  -1    1.55    0.44
   9  27  -1    1.58    0.58
  -9  27   1    1.64    0.49
   8 -27  -1   -0.31    0.35
   8 -27  -1   -0.06    0.22
   8  27  -1    0.45    0.42
  -8  27   1    0.19    0.27
   7 -27  -1    0.27    0.23
   7  27  -1    0.47    0.44
  -7  27   1    0.16    0.25
   6 -27  -1    2.15    0.39
  -6  27   1    1.95    0.42
   6  27  -1    2.33    0.59
   5 -27  -1    2.50    0.39
   5  27  -1    3.33    0.67
  -5  27   1    2.95    0.48
   4 -27  -1    2.73    0.40
  -4  27   1    3.34    0.49
   4  27  -1    4.03    0.67
  -3 -27   1    3.31    0.43
   3 -27  -1    2.99    0.38
  -3  27   1    2.51    0.43
  -2 -27   1    0.21    0.19
   2 -27  -1    0.41    0.16
   2  27  -1    0.52    0.19
  -2  27   1    0.59    0.24
  -1 -27   1    0.30    0.18
   1 -27  -1    0.48    0.16
  -1  27   1    0.44    0.23
   1  27  -1    0.61    0.18
   0 -27  -1   13.30    0.89
   0 -27   1   13.72    0.96
   0  27  -1   13.50    0.96
   0  27   1   13.73    1.01
   1 -27   1    0.11    0.17
  -1 -27  -1    0.14    0.12
   1  27   1    0.30    0.23
  -1  27  -1    0.22    0.16
   2 -27   1    0.66    0.21
   2  27   1    0.83    0.26
  -2  27  -1    0.52    0.20
   3 -27   1    3.94    0.50
   3  27   1    5.24    0.57
  -3  27  -1    5.33    0.59
   4 -27   1    4.19    0.52
  -4  27  -1    4.43    0.57
   4  27   1    3.38    0.68
   4  27   1    3.53    0.49
   5 -27   1    0.72    0.25
   5  27   1    0.95    0.46
  -5  27  -1    0.33    0.24
   6 -27   1    1.36    0.33
   6  27   1    1.19    0.47
  -6  27  -1    1.40    0.38
   7 -27   1    1.96    0.43
  -7  27  -1    1.53    0.44
   7  27   1    2.74    0.63
   8 -27   1    0.76    0.32
   8 -27   1    1.14    0.54
  -8  27  -1    0.78    0.40
   8  27   1    1.32    0.55
   8 -28  -1    0.55    0.46
   8 -28  -1    0.34    0.28
  -8  28   1    1.20    0.41
   8  28  -1    1.51    0.56
   7 -28  -1    0.01    0.21
   7  28  -1   -0.03    0.34
  -7  28   1    0.51    0.29
   6 -28  -1    0.48    0.24
  -6  28   1    0.53    0.30
   6  28  -1    0.64    0.43
   5 -28  -1    5.23    0.59
  -5  28   1    5.50    0.68
   5  28  -1    4.86    0.79
   4 -28  -1    0.10    0.16
   4  28  -1   -0.20    0.26
  -4  28   1    0.24    0.24
  -3 -28   1    2.59    0.39
   3 -28  -1    2.01    0.32
  -3  28   1    2.24    0.41
  -2 -28   1    0.47    0.21
   2 -28  -1    0.21    0.14
   2  28  -1    0.20    0.16
  -2  28   1   -0.03    0.19
   1 -28  -1    1.17    0.22
  -1 -28   1    1.20    0.27
   1  28  -1    0.87    0.23
  -1  28   1    1.52    0.33
   0 -28   1    1.53    0.29
   0 -28  -1    1.59    0.24
   0  28  -1    1.79    0.30
   0  28   1    2.17    0.37
   1 -28   1    4.45    0.50
  -1  28  -1    3.81    0.48
   1  28   1    4.76    0.54
   2 -28   1    1.96    0.33
  -2  28  -1    2.00    0.36
   2  28   1    1.38    0.35
   3 -28   1   -0.07    0.16
  -3  28  -1    0.11    0.18
   3  28   1   -0.27    0.22
   4 -28   1    6.39    0.68
   4  28   1    6.95    0.98
   4  28   1    7.38    0.76
  -4  28  -1    7.19    0.80
   5 -28   1    0.70    0.27
   5  28   1    0.27    0.40
  -5  28  -1    1.07    0.32
   6 -28   1    1.22    0.36
  -6  28  -1    1.34    0.38
   6  28   1    1.60    0.50
   7 -28   1    1.87    0.41
  -7  28  -1    1.55    0.44
   7  28   1    1.72    0.58
   8 -28   1    2.04    0.65
   8 -28   1    2.25    0.47
   8  28   1    2.91    0.75
  -8  28  -1    4.46    0.73
   8 -29  -1    6.26    1.03
   8 -29  -1    4.34    0.61
  -8  29   1    5.92    0.85
   8  29  -1    4.23    0.87
   7 -29  -1    3.66    0.55
   7  29  -1    4.84    0.83
  -7  29   1    3.79    0.66
   6 -29  -1    0.06    0.20
  -6  29   1    0.05    0.24
   6  29  -1    0.19    0.37
   5 -29  -1    1.90    0.35
   5  29  -1    2.49    0.60
  -5  29   1    2.34    0.48
   4 -29  -1    1.17    0.27
  -4  29   1    1.21    0.35
   3 -29  -1    4.48    0.48
  -3 -29   1    3.82    0.48
  -3  29   1    3.61    0.54
  -2 -29   1    0.51    0.22
   2 -29  -1    0.86    0.21
  -2  29   1    0.89    0.28
  -1 -29   1    0.73    0.24
   1 -29  -1    0.51    0.17
   1  29  -1    0.61    0.21
  -1  29   1    0.59    0.26
   0 -29   1    1.20    0.26
   0  29   1    0.61    0.27
   0  29  -1    1.17    0.26
   1 -29   1    6.22    0.62
   1  29   1    6.65    0.68
  -1  29  -1    5.87    0.61
   2 -29   1    2.88    0.42
   2  29   1    2.91    0.47
  -2  29  -1    2.69    0.41
   3 -29   1    0.13    0.18
  -3  29  -1    0.49    0.24
   3  29   1    0.21    0.25
   4 -29   1    4.87    0.58
  -4  29  -1    4.07    0.58
   5 -29   1    0.68    0.25
   5  29   1    0.40    0.41
  -5  29  -1    0.63    0.28
   6 -29   1    0.70    0.30
   6  29   1    1.18    0.54
  -6  29  -1    1.67    0.42
   7 -29   1    1.05    0.34
  -7  29  -1    0.19    0.27
   7  29   1    1.10    0.50
   8 -29   1    0.55    0.31
   8 -29   1    0.83    0.53
  -8  29  -1    1.07    0.46
   8  29   1    0.87    0.51
   8 -30  -1    1.29    0.38
   8 -30  -1    2.01    0.70
   8  30  -1    0.83    0.52
  -8  30   1    1.50    0.49
   7 -30  -1    1.86    0.39
  -7  30   1    1.51    0.41
   7  30  -1    1.19    0.53
   6 -30  -1    1.78    0.37
   6  30  -1    1.10    0.49
  -6  30   1    1.11    0.34
   5 -30  -1    0.29    0.20
   5  30  -1   -0.07    0.35
  -5  30   1    0.51    0.26
   4 -30  -1    1.49    0.31
  -4  30   1    1.84    0.39
   3 -30  -1   -0.04    0.15
  -3 -30   1    0.21    0.20
  -3  30   1    0.42    0.24
   2 -30  -1   -0.03    0.13
  -2 -30   1   -0.03    0.18
  -2  30   1   -0.19    0.15
  -1 -30   1    2.08    0.35
   1  30  -1    2.10    0.33
  -1  30   1    2.01    0.40
   0 -30   1    3.57    0.45
   0  30  -1    3.17    0.41
   0  30   1    3.69    0.50
   1 -30   1    2.87    0.41
  -1  30  -1    2.71    0.40
   1  30   1    3.80    0.50
   2 -30   1    0.55    0.23
  -2  30  -1    1.20    0.31
   2  30   1    1.06    0.31
   3 -30   1    2.60    0.40
  -3  30  -1    1.56    0.34
   3  30   1    2.99    0.46
   4 -30   1    5.26    0.63
  -4  30  -1    6.44    0.74
   5 -30   1    8.40    0.85
   5  30   1    7.33    1.02
  -5  30  -1    7.67    0.86
   6 -30   1    1.69    0.38
   6  30   1    2.08    0.63
  -6  30  -1    1.61    0.41
   7 -30   1    0.33    0.28
   7  30   1    0.23    0.45
  -7  30  -1    0.30    0.30
   8 -31  -1    1.63    0.41
   7 -31  -1   -0.13    0.21
   7  31  -1    0.12    0.49
  -7  31   1    0.41    0.31
   6 -31  -1    1.39    0.34
   6  31  -1    0.65    0.51
  -6  31   1    2.15    0.49
   5 -31  -1    2.83    0.45
  -5  31   1    4.24    0.63
   5  31  -1    2.93    0.68
   4 -31  -1    1.40    0.30
  -4  31   1    1.28    0.37
   3 -31  -1    0.10    0.25
  -3  31   1    0.27    0.25
  -2 -31   1    0.01    0.16
  -2  31   1   -0.03    0.17
  -1 -31   1    0.98    0.26
   1  31  -1    1.53    0.31
  -1  31   1    1.36    0.33
   0 -31   1    0.26    0.19
   0  31   1    0.40    0.25
   0  31  -1    0.48    0.18
   1 -31   1    0.91    0.26
  -1  31  -1    0.43    0.21
   1  31   1    0.52    0.27
   2 -31   1    0.46    0.20
   2  31   1   -0.28    0.19
  -2  31  -1    0.14    0.19
   3 -31   1    0.30    0.21
  -3  31  -1    0.29    0.23
   4 -31   1    1.82    0.37
  -4  31  -1    1.79    0.41
   5 -31   1    0.07    0.22
  -5  31  -1    0.67    0.30
   5  31   1   -0.27    0.32
   6 -31   1    1.77    0.41
   6  31   1    2.37    0.71
  -6  31  -1    1.65    0.47
   7 -31   1    1.52    0.41
  -7  31  -1    0.82    0.37
   7  31   1    1.72    0.60
   7 -32  -1    3.30    0.52
  -7  32   1    2.24    0.55
   7  32  -1    3.35    0.85
   6 -32  -1    0.27    0.23
  -6  32   1    0.83    0.34
   6  32  -1    0.57    0.54
   5 -32  -1    3.00    0.45
  -5  32   1    3.22    0.54
  -4  32   1    1.54    0.41
  -3  32   1    0.08    0.23
  -2  32   1    0.23    0.21
  -1 -32   1    0.33    0.20
  -1  32   1    0.52    0.28
   0 -32   1    1.26    0.30
   0  32   1    1.53    0.35
   0  32  -1    1.57    0.31
   1 -32   1    0.57    0.22
   1  32   1    0.13    0.24
  -1  32  -1    0.04    0.16
   2 -32   1    2.70    0.40
   2  32   1    1.49    0.40
  -2  32  -1    2.55    0.42
   3 -32   1    0.16    0.21
  -3  32  -1   -0.05    0.19
   4 -32   1    0.43    0.25
  -4  32  -1    0.50    0.26
   5 -32   1    2.37    0.46
   5  32   1    2.41    0.65
  -5  32  -1    2.48    0.52
   6 -32   1    2.11    0.44
   6  32   1    2.64    0.76
  -6  32  -1    2.37    0.55
   7 -32   1    4.89    0.66
  -7  32  -1    4.80    0.77
   7  32   1    3.59    0.82
   7  33  -1    2.83    0.85
  -7  33   1    1.39    0.44
  -6  33   1    0.82    0.34
   6  33  -1    0.10    0.50
  -5  33   1    0.23    0.26
  -4  33   1    2.17    0.45
  -3  33   1    0.85    0.33
  -2  33   1    2.97    0.50
  -1  33   1    0.44    0.25
   0 -33   1    3.96    0.66
   0  33  -1    3.63    0.50
   0  33   1    5.06    0.61
   1 -33   1    0.23    0.20
   1  33   1    0.14    0.24
  -1  33  -1    0.19    0.20
   2 -33   1    0.13    0.19
  -2  33  -1    0.50    0.23
   3 -33   1    1.81    0.37
  -3  33  -1    1.79    0.39
   4 -33   1    3.71    0.53
  -4  33  -1    3.92    0.61
   5 -33   1    0.28    0.24
  -5  33  -1    0.21    0.28
   6 -33   1    3.44    0.56
  -6  33  -1    3.12    0.62
   6  33   1    5.00    0.97
  -6  34   1    3.06    0.60
  -5  34   1    1.01    0.38
  -4  34   1    2.06    0.45
  -3  34   1    0.86    0.34
  -2  34   1    6.97    0.80
  -1  34   1    1.37    0.35
   0  34   1    0.68    0.28
   1  34   1    1.08    0.31
  -1  34  -1    1.05    0.32
   2 -34   1    0.36    0.23
  -2  34  -1    0.26    0.23
   3 -34   1    1.17    0.34
  -3  34  -1    1.76    0.40
   4 -34   1    0.60    0.27
  -4  34  -1    0.02    0.24
   5 -34   1    1.44    0.37
  -5  34  -1    1.25    0.44
   6 -34   1    2.04    0.43
  -6  34  -1    1.31    0.44
   6  34   1    1.03    0.66
  -6  35   1    4.00    0.71
  -5  35   1    1.02    0.39
  -4  35   1    4.90    0.72
  -3  35   1    0.94    0.35
  -2  35   1    0.62    0.30
  -1  35   1    0.26    0.28
   0  35   1    7.77    0.83
  -1  35  -1    2.30    0.43
  -2  35  -1    0.41    0.26
   3 -35   1    1.15    0.38
  -3  35  -1    1.46    0.39
   4 -35   1    1.28    0.37
  -4  35  -1    1.17    0.38
   5 -35   1    3.52    0.55
  -5  35  -1    2.70    0.59
  -5  36   1    2.53    0.53
  -4  36   1    5.62    0.80
  -3  36   1    0.58    0.31
  -2  36   1    0.65    0.27
  -1  36   1    1.04    0.35
   0  36   1    0.80    0.33
  -2  36  -1    1.25    0.34
  -3  36  -1    4.37    0.65
  -4  36  -1    0.22    0.29
   5 -36   1    0.96    0.51
  -5  36  -1    1.59    0.47
  -5  37   1    1.46    0.48
  -4  37   1    4.12    0.68
  -3  37   1    1.00    0.37
  -2  37   1    1.17    0.36
  -1  37   1    4.88    0.66
  -2  37  -1    2.84    0.61
  -3  37  -1    0.96    0.36
  -4  37  -1    0.35    0.28
  -4  38   1    1.40    0.43
  -3  38   1    0.64    0.34
  -2  38   1    0.60    0.30
  -1  38   1    1.50    0.41
  -3  38  -1    4.10    0.65
  -4  38  -1    0.13    0.29
  -3  39   1    0.88    0.37
  -2  39   1    1.31    0.40
  -2  40   1    1.09    0.53
  12   0  -2    5.02    0.71
  12   0  -2    2.77    0.55
  12   0  -2    4.58    0.86
  11   0  -2    0.18    0.34
  11   0  -2    0.23    0.26
  11   0  -2   -0.20    0.22
  10   0  -2    0.72    0.40
  10   0  -2    0.64    0.31
  10   0  -2    1.28    0.32
 -10   0   2    0.34    0.28
   9   0  -2    3.53    0.59
   9   0  -2    3.09    0.46
  -9   0   2    2.67    0.44
   9   0  -2    2.94    0.43
   8   0  -2    0.86    0.24
   8   0  -2    0.75    0.32
  -8   0   2    0.70    0.23
   8   0  -2    0.86    0.26
   7   0  -2    0.30    0.15
   7   0  -2    0.50    0.26
   7   0  -2    0.20    0.16
  -7   0   2   -0.06    0.12
   6   0  -2   10.90    0.75
   6   0  -2    9.93    0.74
  -6   0   2   11.33    0.74
   6   0  -2    9.04    0.81
   5   0  -2    0.35    0.20
   5   0  -2    0.23    0.11
   5   0  -2    0.70    0.16
  -5   0   2    0.78    0.15
  -4   0   2   19.67    1.26
   4   0  -2   20.60    1.35
   4   0  -2   22.16    1.30
   4   0  -2   22.47    1.30
  -3   0   2  238.20   13.71
  -3   0   2  253.88   13.79
   3   0  -2  239.96   13.78
   3   0  -2  243.60   13.74
   3   0  -2  253.91   13.76
   2   0  -2  871.80   50.51
  -2   0   2 1000.00   50.63
   2   0  -2  867.72   50.44
   2   0  -2  965.50   50.50
  -2   0   2  860.40   50.46
   2   0  -2  864.08   50.47
   1   0  -2   11.02    0.66
  -1   0   2   11.70    0.68
  -1   0   2   10.63    0.65
  -1   0   2   11.68    0.66
   1   0  -2   10.17    0.67
   0   0  -2    5.48    0.35
   0   0   2    5.11    0.31
   0   0   2    5.51    0.35
   1   0   2   20.17    1.13
  -1   0  -2   20.23    1.13
   1   0   2   20.07    1.13
   1   0   2   18.76    1.14
  -1   0  -2   17.77    1.13
   2   0   2    1.14    0.15
   2   0   2    0.96    0.17
   3   0   2    0.05    0.06
   3   0   2    0.16    0.12
   4   0   2    0.62    0.14
   4   0   2    0.41    0.18
   5   0   2    1.12    0.19
   5   0   2    0.78    0.24
   6   0   2    3.47    0.47
   6   0   2    1.95    0.30
   7   0   2    0.07    0.20
   7   0   2    0.40    0.19
   8   0   2    4.89    0.59
   8   0   2    5.53    0.76
   9   0   2    5.83    0.83
   9   0   2    5.00    0.63
  10   0   2    1.44    0.48
  10   0   2    0.21    0.25
  11   0   2    2.80    0.67
  11   0   2    4.27    0.62
  12  -1  -2    3.31    0.79
  12  -1  -2    3.05    0.57
  12  -1  -2    3.83    0.64
  12   1  -2    2.61    0.72
  12   1  -2    3.35    0.60
  11  -1  -2   -0.09    0.24
  11  -1  -2    0.78    0.43
  11  -1  -2    0.35    0.25
  11   1  -2   -0.07    0.23
  11   1  -2    0.34    0.39
  11   1  -2    0.52    0.32
  10  -1  -2    0.83    0.38
  10  -1  -2    1.13    0.32
  10  -1  -2    0.78    0.29
 -10   1   2    1.15    0.35
  10   1  -2    0.91    0.30
  10   1  -2    0.86    0.31
  10   1  -2    1.05    0.41
   9  -1  -2    2.72    0.46
   9  -1  -2    3.32    0.61
   9  -1  -2    2.45    0.44
  -9  -1   2    3.47    0.49
  -9   1   2    2.56    0.43
   9   1  -2    3.01    0.45
   9   1  -2    3.01    0.45
   9   1  -2    3.69    0.62
   8  -1  -2    0.70    0.23
   8  -1  -2    0.69    0.32
   8  -1  -2    0.55    0.21
  -8  -1   2    1.10    0.27
   8   1  -2    1.16    0.29
   8   1  -2    1.13    0.28
   8   1  -2    0.69    0.29
  -8   1   2    0.37    0.21
  -7  -1   2    6.56    0.56
   7  -1  -2    6.62    0.56
   7  -1  -2    6.69    0.76
   7  -1  -2    6.82    0.57
   7   1  -2    6.80    0.75
   7   1  -2    6.29    0.56
  -7   1   2    6.65    0.56
   7   1  -2    6.85    0.65
   6  -1  -2   24.18    1.49
  -6  -1   2   23.15    1.46
   6  -1  -2   23.83    1.48
   6  -1  -2   24.82    1.60
   6   1  -2   24.26    1.49
  -6   1   2   24.58    1.48
   6   1  -2   23.37    1.58
   6   1  -2   20.86    1.47
   5  -1  -2   17.97    1.16
   5  -1  -2   18.92    1.25
   5  -1  -2   18.03    1.16
  -5  -1   2   18.11    1.14
   5   1  -2   17.98    1.25
   5   1  -2   17.60    1.16
  -5   1   2   19.31    1.15
   5   1  -2   18.72    1.17
   4  -1  -2   35.80    1.96
  -4  -1   2   31.38    1.90
   4  -1  -2   32.55    1.93
   4  -1  -2   30.41    1.99
  -4   1   2   35.04    1.92
   4   1  -2   36.06    1.95
   4   1  -2   30.58    1.93
   4   1  -2   30.53    1.99
   3  -1  -2   33.98    2.20
   3  -1  -2   38.42    2.17
  -3  -1   2   38.66    2.14
   3  -1  -2   37.94    2.18
  -3   1   2   38.54    2.15
   3   1  -2   40.54    2.15
   3   1  -2   39.58    2.18
  -3   1   2   32.47    2.20
   3   1  -2   34.53    2.20
   3   1  -2   39.11    2.18
   2  -1  -2  154.44    9.48
   2  -1  -2  174.43    9.50
   2  -1  -2  158.17    9.48
  -2  -1   2  196.06    9.51
   2  -1  -2  163.87    9.50
  -2  -1   2  166.86    9.46
  -2   1   2  157.19    9.47
   2   1  -2  187.98    9.51
   2   1  -2  172.22    9.50
  -2   1   2  173.24    9.51
   2   1  -2  162.55    9.46
   1  -1  -2   43.81    2.61
  -1  -1   2   43.44    2.59
  -1  -1   2   49.01    2.59
   1  -1  -2   45.31    2.60
  -1  -1   2   48.91    2.62
  -1   1   2   44.73    2.61
  -1   1   2   48.32    2.60
   1   1  -2   43.86    2.61
   0  -1   2   78.79    4.23
   0  -1  -2   73.87    4.22
   0  -1  -2   74.37    4.19
   0   1  -2   74.45    4.23
   0   1   2   73.63    4.19
   0   1   2   75.61    4.22
  -1  -1  -2   12.81    0.83
   1  -1   2   15.21    0.84
  -1  -1  -2   15.61    0.82
   1  -1   2   12.32    0.83
   1   1   2   12.73    0.83
  -1   1  -2   13.04    0.83
   1   1   2   14.07    0.82
   1   1   2   14.43    0.82
  -1   1  -2   15.03    0.83
   2  -1   2   15.80    0.99
   2  -1   2   14.98    0.95
   2   1   2   16.23    0.99
   2   1   2   16.44    0.95
   3  -1   2    0.08    0.11
   3  -1   2    0.27    0.10
   3   1   2    0.56    0.12
   3   1   2    0.39    0.14
   4  -1   2    1.65    0.28
   4  -1   2    1.53    0.22
   4   1   2    1.89    0.24
   4   1   2    1.32    0.26
   5  -1   2    5.94    0.47
   5  -1   2    5.86    0.64
   5   1   2    5.71    0.46
   5   1   2    5.37    0.61
   6  -1   2    8.72    0.76
   6  -1   2    7.27    0.62
   6   1   2    8.18    0.63
   6   1   2    9.34    0.76
   7  -1   2    8.81    0.79
   7  -1   2    7.64    0.65
   7   1   2    7.86    0.66
   7   1   2    8.31    0.79
   8  -1   2   15.86    1.21
   8  -1   2   13.15    1.02
   8   1   2   13.54    1.16
   8   1   2   13.11    1.01
   9  -1   2    1.13    0.31
   9  -1   2    1.03    0.39
   9   1   2    0.59    0.28
   9   1   2    0.67    0.38
  10  -1   2    0.09    0.24
  10  -1   2   -0.10    0.32
  10   1   2   -0.37    0.28
  10   1   2    0.15    0.23
  11  -1   2    4.49    0.83
  11   1   2    4.73    0.86
  11   1   2    5.90    0.75
  12  -2  -2    2.46    0.53
  12  -2  -2    1.69    0.62
  12  -2  -2    2.21    0.49
  12   2  -2    2.12    0.62
  12   2  -2    1.88    0.50
  11  -2  -2   -0.31    0.31
  11  -2  -2    0.26    0.26
  11  -2  -2    0.04    0.25
  11   2  -2    0.42    0.40
  11   2  -2   -0.15    0.23
  11   2  -2    0.17    0.25
  10  -2  -2    1.20    0.34
  10  -2  -2    0.94    0.32
  10  -2  -2    1.07    0.45
 -10   2   2    1.11    0.35
  10   2  -2    1.07    0.31
  10   2  -2    1.04    0.42
  10   2  -2    1.28    0.35
   9  -2  -2    1.62    0.36
   9  -2  -2    1.88    0.46
  -9  -2   2    1.43    0.33
   9  -2  -2    2.06    0.40
   9   2  -2    1.39    0.41
  -9   2   2    1.81    0.39
   9   2  -2    1.08    0.30
   9   2  -2    2.01    0.38
   8  -2  -2   29.01    1.95
  -8  -2   2   26.92    1.78
   8  -2  -2   26.66    1.78
   8  -2  -2   28.31    1.80
   8   2  -2   28.03    1.80
   8   2  -2   28.09    1.78
  -8   2   2   26.94    1.79
   8   2  -2   28.84    1.93
   7  -2  -2    4.08    0.50
   7  -2  -2    6.39    0.72
   7  -2  -2    5.27    0.54
  -7  -2   2    4.91    0.51
   7   2  -2    4.33    0.51
   7   2  -2    4.15    0.59
  -7   2   2    5.22    0.46
   7   2  -2    5.38    0.54
   6  -2  -2    1.43    0.32
   6  -2  -2    1.92    0.30
   6  -2  -2    1.86    0.27
  -6  -2   2    1.61    0.25
  -6   2   2    1.82    0.26
   6   2  -2    1.44    0.32
   6   2  -2    2.24    0.31
   6   2  -2    1.70    0.27
  -5  -2   2   32.98    1.97
   5  -2  -2   34.54    2.00
   5  -2  -2   35.07    2.01
   5  -2  -2   34.86    2.09
   5   2  -2   31.24    1.99
  -5   2   2   36.00    1.99
   5   2  -2   30.37    2.06
   5   2  -2   31.83    2.00
   4  -2  -2   46.57    2.63
   4  -2  -2   42.64    2.67
   4  -2  -2   45.35    2.61
  -4  -2   2   43.18    2.58
   4   2  -2   50.73    2.63
   4   2  -2   44.77    2.62
  -4   2   2   45.00    2.59
   4   2  -2   41.74    2.66
   3  -2  -2    1.04    0.16
   3  -2  -2    0.55    0.17
  -3  -2   2    1.02    0.12
   3  -2  -2    0.85    0.14
  -3  -2   2    1.18    0.20
   3   2  -2    1.48    0.15
   3   2  -2    1.53    0.18
  -3   2   2    1.01    0.22
   3   2  -2    1.65    0.19
   3   2  -2    1.11    0.19
  -3   2   2    0.98    0.15
  -2  -2   2   51.82    2.97
   2  -2  -2   50.92    3.00
   2  -2  -2   51.72    3.03
   2  -2  -2   53.15    3.02
   2  -2  -2   55.60    3.03
  -2  -2   2   55.57    3.03
   2   2  -2   54.82    3.02
   2   2  -2   53.51    3.02
  -2   2   2   51.12    3.00
   2   2  -2   51.12    2.97
   1  -2  -2   20.10    1.21
  -1  -2   2   21.28    1.22
   1  -2  -2   21.45    1.21
  -1  -2   2   19.17    1.19
  -1  -2   2   20.29    1.18
   1   2  -2   20.69    1.22
  -1   2   2   21.76    1.21
  -1   2   2   20.64    1.19
  -1   2   2   21.60    1.22
   0  -2  -2  150.38    8.68
   0  -2   2  158.98    8.70
   0  -2  -2  152.03    8.66
   0   2  -2  155.01    8.70
   0   2   2  150.71    8.66
   0   2   2  166.10    8.68
   1  -2   2    4.59    0.35
  -1  -2  -2    5.14    0.33
  -1  -2  -2    4.83    0.35
   1  -2   2    6.20    0.36
   1   2   2    4.97    0.35
   1   2   2    5.19    0.33
   1   2   2    5.01    0.33
   2  -2   2    4.05    0.34
   2  -2   2    4.34    0.32
   2   2   2    4.52    0.30
   2   2   2    4.02    0.34
   3  -2   2   27.82    1.75
   3  -2   2   29.70    1.80
   3   2   2   33.35    1.82
   3   2   2   28.54    1.74
   4  -2   2    0.60    0.18
   4  -2   2    0.59    0.15
   4   2   2    0.67    0.14
   4   2   2    0.24    0.15
   5  -2   2   12.02    0.97
   5  -2   2   13.48    0.90
   5   2   2   12.67    0.99
   5   2   2   15.27    0.90
   6  -2   2    7.29    0.77
   6  -2   2    6.53    0.57
   6   2   2    6.84    0.55
   6   2   2    7.61    0.68
   7  -2   2    0.53    0.28
   7  -2   2    0.05    0.15
   7   2   2    0.22    0.22
   7   2   2   -0.07    0.13
   8  -2   2    0.63    0.24
   8  -2   2    0.95    0.36
   8   2   2    0.21    0.19
   8   2   2    0.93    0.37
   9  -2   2    0.12    0.27
   9  -2   2    0.31    0.22
   9   2   2    0.43    0.24
   9   2   2   -0.01    0.24
  10  -2   2    0.04    0.22
  10  -2   2    0.66    0.42
  10   2   2    0.30    0.35
  10   2   2    0.33    0.25
  11  -2   2    1.85    0.44
  11  -2   2    0.84    0.47
  11   2   2    1.85    0.46
  11   2   2    1.96    0.54
  12  -3  -2    3.78    0.66
  12  -3  -2    2.92    0.57
  12  -3  -2    4.50    0.89
  12   3  -2    4.77    0.71
  12   3  -2    3.08    0.72
  11  -3  -2    0.97    0.46
  11  -3  -2    0.39    0.28
  11  -3  -2    0.25    0.28
 -11   3   2    0.01    0.28
  11   3  -2    0.14    0.34
  11   3  -2    0.68    0.32
  11   3  -2    0.76    0.30
  10  -3  -2    2.86    0.51
  10  -3  -2    2.77    0.48
  10  -3  -2    2.38    0.56
  10   3  -2    4.46    0.74
  10   3  -2    2.94    0.48
  10   3  -2    2.18    0.44
 -10   3   2    3.21    0.52
   9  -3  -2    1.04    0.30
   9  -3  -2    0.86    0.28
   9  -3  -2    1.06    0.37
   9   3  -2    0.95    0.38
   9   3  -2    1.24    0.31
  -9   3   2    0.93    0.30
   9   3  -2    0.97    0.28
  -8  -3   2    4.99    0.55
   8  -3  -2    4.95    0.70
   8  -3  -2    3.86    0.50
   8  -3  -2    4.47    0.54
   8   3  -2    3.72    0.51
   8   3  -2    5.07    0.69
   8   3  -2    4.93    0.54
  -8   3   2    4.95    0.57
   7  -3  -2    3.00    0.48
   7  -3  -2    2.64    0.38
  -7  -3   2    3.08    0.38
   7  -3  -2    2.93    0.40
  -7   3   2    2.28    0.37
   7   3  -2    2.22    0.36
   7   3  -2    3.63    0.54
   7   3  -2    3.46    0.40
   6  -3  -2    0.55    0.16
  -6  -3   2    0.90    0.19
   6  -3  -2    0.79    0.24
   6   3  -2    0.62    0.17
   6   3  -2    0.81    0.19
   6   3  -2    0.59    0.23
  -6   3   2    0.72    0.19
   5  -3  -2   10.21    0.72
  -5  -3   2   10.75    0.70
   5  -3  -2   10.37    0.80
  -5   3   2   11.05    0.72
   5   3  -2   10.05    0.72
   5   3  -2    9.52    0.79
   5   3  -2   11.15    0.74
  -4  -3   2    6.14    0.42
   4  -3  -2    5.16    0.49
   4  -3  -2    6.11    0.45
   4   3  -2    6.27    0.46
  -4   3   2    5.91    0.44
   4   3  -2    6.63    0.46
   4   3  -2    5.35    0.49
  -3  -3   2   33.93    2.00
  -3  -3   2   30.04    1.85
   3  -3  -2   34.91    1.90
   3  -3  -2   34.90    1.91
   3   3  -2   30.80    1.90
   3   3  -2   32.08    1.91
   3   3  -2   30.45    1.93
  -3   3   2   33.76    1.90
   3   3  -2   32.62    1.86
  -2  -3   2    0.04    0.04
   2  -3  -2    0.08    0.07
  -2  -3   2    0.04    0.06
   2  -3  -2    0.09    0.05
   2  -3  -2    0.09    0.06
   2   3  -2    0.03    0.06
  -2   3   2    0.21    0.09
   2   3  -2   -0.02    0.06
   2   3  -2    0.09    0.04
  -1  -3   2    4.67    0.34
  -1  -3   2    4.00    0.29
   1  -3  -2    4.37    0.30
  -1   3   2    4.35    0.28
  -1   3   2    4.43    0.30
   1   3  -2    3.83    0.30
   0  -3   2   62.52    3.36
   0  -3  -2   56.22    3.33
   0  -3   2   59.98    3.36
   0  -3  -2   55.02    3.33
   0   3   2   61.82    3.34
   0   3   2   60.05    3.33
   0   3  -2   59.50    3.36
  -1  -3  -2   46.52    2.49
   1  -3   2   46.03    2.53
   1   3   2   42.64    2.49
   1   3   2   44.88    2.49
   1   3   2   40.55    2.52
   2  -3   2    0.06    0.08
   2  -3   2    0.14    0.08
   2   3   2    0.15    0.09
   2   3   2    0.15    0.06
   3  -3   2    2.20    0.26
   3  -3   2    2.50    0.32
   3   3   2    2.46    0.31
   3   3   2    2.27    0.24
  -3   3  -2    2.54    0.30
   4  -3   2    5.10    0.45
   4  -3   2    4.89    0.39
  -4   3  -2    4.95    0.42
   4   3   2    3.48    0.35
   4   3   2    4.95    0.52
   5  -3   2    3.36    0.46
   5  -3   2    3.59    0.38
   5   3   2    2.22    0.39
   5   3   2    3.17    0.35
   6  -3   2    2.72    0.44
   6  -3   2    2.58    0.33
   6   3   2    1.92    0.38
   6   3   2    2.06    0.30
   7  -3   2   -0.03    0.21
   7  -3   2    0.58    0.20
   7   3   2    0.37    0.27
   7   3   2    0.27    0.17
   8  -3   2    6.08    0.68
   8   3   2    8.93    0.96
   8   3   2    6.14    0.65
   9  -3   2    1.23    0.40
   9  -3   2    0.51    0.27
   9   3   2    0.35    0.33
   9   3   2    0.50    0.26
  10  -3   2    0.95    0.42
  10  -3   2    1.65    0.41
  10   3   2    1.00    0.32
  10   3   2    0.52    0.38
  11  -3   2    0.31    0.30
  11  -3   2    1.15    0.49
  11   3   2    0.36    0.29
  11   3   2    0.32    0.39
  12  -4  -2   -0.02    0.25
  12  -4  -2   -0.04    0.32
  12  -4  -2    0.22    0.44
  12   4  -2    0.40    0.47
  12   4  -2    0.11    0.29
  11  -4  -2    0.34    0.28
  11  -4  -2    1.00    0.48
  11  -4  -2    0.76    0.31
  11   4  -2    0.89    0.36
 -11   4   2    0.73    0.36
  11   4  -2    1.13    0.35
  11   4  -2    1.13    0.47
  10  -4  -2    3.37    0.65
  10  -4  -2    3.21    0.51
  10  -4  -2    3.11    0.54
 -10   4   2    3.33    0.54
  10   4  -2    2.95    0.63
  10   4  -2    3.33    0.48
  10   4  -2    3.06    0.51
   9  -4  -2    0.52    0.31
   9  -4  -2    0.86    0.27
   9  -4  -2    0.24    0.22
   9   4  -2    0.39    0.23
   9   4  -2    0.46    0.24
   9   4  -2    0.28    0.29
  -9   4   2    0.51    0.25
   8  -4  -2    0.02    0.23
   8  -4  -2    0.16    0.15
   8  -4  -2    0.29    0.19
   8   4  -2    0.34    0.20
   8   4  -2    0.25    0.16
   8   4  -2    0.25    0.26
  -8   4   2    0.27    0.19
   7  -4  -2    0.78    0.29
  -7  -4   2    0.59    0.20
   7  -4  -2    0.36    0.16
  -7   4   2    0.36    0.16
   7   4  -2    0.50    0.19
   7   4  -2    0.29    0.23
   7   4  -2    0.62    0.20
  -6  -4   2   15.74    0.96
   6  -4  -2   13.91    1.05
   6  -4  -2   13.19    0.96
   6   4  -2   13.59    1.06
   6   4  -2   14.51    0.98
  -6   4   2   14.33    0.97
   6   4  -2   14.96    0.97
   5  -4  -2   15.93    1.20
  -5  -4   2   18.94    1.11
   5  -4  -2   17.36    1.13
   5   4  -2   18.53    1.15
   5   4  -2   17.55    1.13
   5   4  -2   17.50    1.21
  -5   4   2   18.62    1.14
   4  -4  -2    3.47    0.30
  -4  -4   2    3.48    0.28
   4  -4  -2    3.91    0.43
   4   4  -2    3.36    0.40
   4   4  -2    4.16    0.34
  -4   4   2    3.57    0.31
   4   4  -2    3.40    0.31
   3  -4  -2   22.90    1.34
   3  -4  -2   22.19    1.28
  -3  -4   2   20.50    1.24
  -3   4   2   23.57    1.30
   3   4  -2   22.78    1.24
   3   4  -2   20.82    1.29
   3   4  -2   17.50    1.31
  -2  -4   2  135.79    6.91
   2  -4  -2  124.15    6.88
  -2  -4   2  115.86    6.82
   2  -4  -2  120.91    6.86
   2   4  -2  127.56    6.89
   2   4  -2  122.01    6.90
  -2   4   2  119.44    6.88
   2   4  -2  115.48    6.82
  -1  -4   2   15.82    0.92
   1  -4  -2   15.02    0.92
   1  -4  -2   14.37    0.89
  -1   4   2   16.29    0.93
   1   4  -2   16.49    0.94
  -1   4   2   14.59    0.89
   1   4  -2   16.01    0.94
   0  -4   2    0.53    0.09
   0  -4  -2    0.64    0.09
   0   4   2    0.80    0.13
   0   4   2    0.42    0.09
   0   4  -2    1.00    0.13
  -1  -4  -2    9.87    0.56
  -1  -4  -2    9.74    0.57
   1  -4   2   10.48    0.62
  -1   4  -2    8.90    0.61
   1   4   2    8.92    0.61
   1   4   2    9.50    0.56
   1   4   2    9.64    0.56
  -2  -4  -2    4.85    0.31
   2  -4   2    4.53    0.34
   2  -4   2    4.05    0.35
  -2   4  -2    5.13    0.37
   2   4   2    4.09    0.36
   2   4   2    4.57    0.31
   3  -4   2    0.03    0.08
   3  -4   2    0.11    0.09
  -3   4  -2    0.17    0.11
   3   4   2    0.07    0.10
   3   4   2    0.14    0.07
   4  -4   2   65.70    3.88
   4  -4   2   71.45    3.96
   4   4   2   68.87    3.96
   4   4   2   64.08    3.84
  -4   4  -2   66.93    3.91
   5  -4   2    1.14    0.23
   5  -4   2    0.45    0.22
   5   4   2    1.33    0.21
   5   4   2    1.23    0.28
  -5   4  -2    1.30    0.27
   6  -4   2    5.59    0.65
   6  -4   2    6.06    0.51
   6   4   2    5.56    0.48
   6   4   2    6.32    0.70
   7  -4   2    0.58    0.19
   7  -4   2    0.60    0.29
   7   4   2    0.27    0.25
   7   4   2    0.56    0.21
   8  -4   2    2.35    0.39
   8  -4   2    1.46    0.39
   8   4   2    1.70    0.34
   8   4   2    2.18    0.51
   9  -4   2    0.56    0.35
   9  -4   2    0.40    0.25
   9   4   2    0.83    0.39
   9   4   2    0.76    0.26
  10  -4   2    2.34    0.57
  10  -4   2    1.61    0.39
  10   4   2    1.10    0.32
  10   4   2    1.55    0.50
  11  -4   2    0.92    0.49
  11  -4   2    1.11    0.36
  11   4   2    0.64    0.30
  11   4   2    0.55    0.44
  12  -5  -2    0.80    0.50
  12  -5  -2   -0.16    0.26
  12  -5  -2    0.16    0.29
  12   5  -2    0.46    0.34
  12   5  -2    0.36    0.43
  11  -5  -2    0.04    0.25
  11  -5  -2    0.20    0.33
  11  -5  -2    0.52    0.32
  11   5  -2    0.26    0.37
 -11   5   2    0.48    0.32
  11   5  -2    0.31    0.31
  10  -5  -2    3.74    0.69
  10  -5  -2    1.74    0.40
  10  -5  -2    2.65    0.49
  10   5  -2    2.80    0.59
  10   5  -2    2.27    0.45
  10   5  -2    3.75    0.55
 -10   5   2    2.68    0.51
   9  -5  -2    0.76    0.26
   9  -5  -2    0.74    0.27
   9  -5  -2    1.26    0.43
   9   5  -2    0.77    0.36
  -9   5   2    1.23    0.31
   9   5  -2    0.76    0.27
   9   5  -2    0.93    0.27
   8  -5  -2    0.25    0.28
   8  -5  -2    0.17    0.16
  -8   5   2    0.31    0.20
   8   5  -2    0.34    0.22
   8   5  -2    0.66    0.31
   8   5  -2    0.16    0.19
   7  -5  -2   21.16    1.48
   7  -5  -2   19.55    1.36
   7   5  -2   20.99    1.36
  -7   5   2   20.22    1.38
   7   5  -2   21.62    1.39
   7   5  -2   22.11    1.50
   6  -5  -2    3.99    0.43
   6  -5  -2    5.08    0.56
  -6  -5   2    4.25    0.37
   6   5  -2    3.55    0.41
   6   5  -2    4.46    0.56
  -6   5   2    3.58    0.41
   6   5  -2    3.72    0.41
   5  -5  -2    9.91    0.78
   5  -5  -2   10.66    0.71
  -5  -5   2   10.50    0.68
   5   5  -2    9.77    0.78
  -5   5   2    9.65    0.70
   5   5  -2    9.59    0.71
   5   5  -2   10.42    0.71
   4  -5  -2    9.03    0.67
   4  -5  -2    8.81    0.60
  -4  -5   2    8.46    0.57
  -4   5   2    9.57    0.62
   4   5  -2    8.24    0.67
   4   5  -2    8.50    0.61
   4   5  -2    9.56    0.63
  -3  -5   2   74.93    4.11
   3  -5  -2   72.94    4.15
   3  -5  -2   72.69    4.20
  -3   5   2   69.06    4.16
   3   5  -2   75.14    4.10
   3   5  -2   72.57    4.20
   3   5  -2   73.95    4.17
   2  -5  -2   12.15    0.68
  -2  -5   2   10.48    0.72
   2   5  -2   10.08    0.71
  -2   5   2   12.10    0.71
   2   5  -2   10.50    0.70
  -1  -5   2  105.41    5.45
  -1  -5   2   94.74    5.39
   1  -5  -2   95.28    5.43
   1  -5  -2   93.05    5.41
  -1   5   2   92.28    5.40
   1   5  -2   99.04    5.44
  -1   5   2  100.26    5.45
   1   5  -2   94.62    5.46
   0  -5   2   54.82    3.00
   0  -5   2   52.49    2.97
   0  -5  -2   51.71    2.96
   0   5   2   51.32    3.00
   1  -5   2   19.39    1.10
  -1  -5  -2   18.81    1.04
  -1  -5  -2   19.38    1.04
  -1   5  -2   17.08    1.09
   1   5   2   17.64    1.04
   1   5   2   16.68    1.10
   1   5   2   18.40    1.04
  -2  -5  -2    0.97    0.12
   2  -5   2    1.04    0.16
   2   5   2    1.21    0.19
   2   5   2    1.00    0.09
  -2   5  -2    1.02    0.16
   2   5   2    1.06    0.12
   3  -5   2    1.40    0.23
   3  -5   2    1.33    0.20
   3   5   2    1.43    0.17
  -3   5  -2    1.40    0.22
   3   5   2    1.45    0.25
   4  -5   2   14.49    1.03
   4  -5   2   14.83    0.97
  -4   5  -2   15.17    1.01
   4   5   2   15.27    0.94
   4   5   2   14.95    1.05
   5  -5   2    0.55    0.17
   5  -5   2    0.74    0.24
   5   5   2    1.04    0.19
  -5   5  -2    0.63    0.19
   5   5   2    1.16    0.28
   6  -5   2    2.54    0.44
   6  -5   2    2.39    0.35
   6   5   2    2.65    0.34
   6   5   2    2.44    0.45
  -6   5  -2    2.61    0.40
   7  -5   2    5.11    0.58
   7  -5   2    6.85    0.77
   7   5   2    6.24    0.76
   7   5   2    6.15    0.54
   8  -5   2    0.86    0.28
   8  -5   2    0.06    0.30
   8   5   2    0.67    0.23
   8   5   2    0.79    0.35
   8   5   2    0.95    0.25
   9  -5   2    0.82    0.29
   9  -5   2    0.34    0.29
   9   5   2    0.74    0.36
   9   5   2    0.61    0.26
  10  -5   2    2.92    0.65
  10  -5   2    2.76    0.52
  10   5   2    3.94    0.74
  10   5   2    3.38    0.51
  11  -5   2    1.35    0.40
  11  -5   2    1.61    0.56
  11   5   2    1.13    0.50
  11   5   2    1.45    0.40
  12  -6  -2    0.42    0.46
  12  -6  -2    0.59    0.32
  12  -6  -2    1.02    0.42
  12   6  -2    0.28    0.28
 -12   6   2    0.28    0.39
  12   6  -2   -0.31    0.37
  11  -6  -2    0.62    0.34
  11  -6  -2    0.34    0.29
  11  -6  -2    0.15    0.35
  11   6  -2    0.17    0.26
  11   6  -2   -0.07    0.29
 -11   6   2    0.69    0.36
  10  -6  -2    0.24    0.28
  10  -6  -2   -0.15    0.27
  10  -6  -2    0.34    0.26
 -10   6   2    0.90    0.34
  10   6  -2    1.04    0.35
  10   6  -2    0.56    0.35
  10   6  -2    0.47    0.27
   9  -6  -2    0.33    0.28
   9  -6  -2    0.14    0.20
   9  -6  -2    0.29    0.21
   9   6  -2   -0.07    0.17
   9   6  -2    0.43    0.32
  -9   6   2    0.26    0.21
   9   6  -2    0.11    0.22
   8  -6  -2    4.30    0.63
   8  -6  -2    4.05    0.49
  -8   6   2    3.12    0.47
   8   6  -2    5.18    0.55
   8   6  -2    3.59    0.59
   8   6  -2    3.83    0.50
   7  -6  -2    0.77    0.21
   7  -6  -2    0.44    0.24
   7   6  -2    0.60    0.27
   7   6  -2    0.46    0.18
  -7   6   2    0.47    0.20
   7   6  -2    0.47    0.20
   6  -6  -2    1.06    0.21
   6  -6  -2    1.91    0.36
   6   6  -2    1.03    0.21
   6   6  -2    1.07    0.29
   6   6  -2    0.75    0.20
   5  -6  -2    1.06    0.19
   5  -6  -2    0.98    0.27
   5   6  -2    0.89    0.25
  -5   6   2    0.99    0.19
   5   6  -2    1.07    0.20
   5   6  -2    1.72    0.25
   4  -6  -2   84.35    5.51
   4  -6  -2   98.43    5.46
  -4   6   2  103.19    5.48
   4   6  -2   94.34    5.46
   4   6  -2  102.17    5.41
   4   6  -2   93.35    5.53
   3  -6  -2   27.12    1.50
   3   6  -2   24.41    1.51
  -3   6   2   26.13    1.52
   3   6  -2   23.97    1.55
   3   6  -2   24.84    1.44
  -2  -6   2    0.28    0.11
   2  -6  -2    0.50    0.09
   2   6  -2    0.49    0.13
  -2   6   2    0.65    0.14
   2   6  -2    0.67    0.12
   1  -6  -2   15.48    0.87
  -1  -6   2   17.17    0.93
  -1  -6   2   14.46    0.86
  -1   6   2   14.74    0.87
  -1   6   2   15.03    0.93
   1   6  -2   14.75    0.92
   1   6  -2   14.86    0.92
   0  -6  -2   53.05    3.03
   0  -6   2   57.61    3.08
   0  -6   2   55.44    3.04
   0   6   2   50.47    3.07
   0   6  -2   52.47    3.04
  -1  -6  -2    7.41    0.44
   1  -6   2    7.81    0.51
  -1  -6  -2    7.78    0.44
  -1   6  -2    7.08    0.50
   1   6   2    7.47    0.44
   1   6   2    7.18    0.52
   2  -6   2    2.46    0.25
  -2  -6  -2    2.11    0.17
   2   6   2    1.98    0.13
   2   6   2    2.11    0.27
  -2   6  -2    1.94    0.24
   2   6   2    1.85    0.16
   3  -6   2   11.06    0.76
   3  -6   2   10.48    0.72
   3   6   2   10.36    0.77
   3   6   2   11.27    0.68
  -3   6  -2   10.73    0.74
   4  -6   2    1.05    0.20
   4  -6   2    1.15    0.25
  -4   6  -2    1.35    0.25
   4   6   2    2.41    0.33
   4   6   2    1.82    0.21
   5  -6   2    1.04    0.22
   5  -6   2    1.16    0.26
   5   6   2    0.91    0.27
   5   6   2    1.17    0.20
  -5   6  -2    0.89    0.21
   6  -6   2    5.15    0.53
   6  -6   2    5.06    0.61
   6   6   2    5.63    0.67
   6   6   2    4.63    0.48
  -6   6  -2    4.98    0.57
   7  -6   2    0.97    0.30
   7  -6   2    0.94    0.25
   7   6   2    1.11    0.26
   7   6   2    1.33    0.38
  -7   6  -2    0.85    0.29
   8  -6   2    1.37    0.32
   8  -6   2    1.45    0.42
   8   6   2    1.52    0.31
   8   6   2    1.60    0.44
   9  -6   2    0.19    0.32
   9  -6   2    0.06    0.20
   9   6   2    0.04    0.19
   9   6   2    0.46    0.33
  10  -6   2    1.28    0.48
  10  -6   2    1.44    0.38
  10   6   2    0.78    0.44
  10   6   2    1.45    0.35
  11  -6   2    0.52    0.41
  11  -6   2    0.21    0.30
  11   6   2    0.56    0.30
  11   6   2    1.24    0.50
  12  -7  -2    0.46    0.42
  12  -7  -2    0.32    0.32
  12  -7  -2    0.13    0.33
 -12   7   2    0.21    0.37
  12   7  -2    0.26    0.30
  12   7  -2    1.09    0.50
  11  -7  -2    0.50    0.39
  11  -7  -2    1.04    0.35
  11  -7  -2    0.70    0.34
 -11   7   2    0.32    0.30
  11   7  -2    0.78    0.45
  11   7  -2    0.47    0.31
  10  -7  -2    0.26    0.22
  10  -7  -2    0.12    0.23
  10  -7  -2   -0.22    0.25
  10   7  -2    0.38    0.25
  10   7  -2    0.43    0.35
 -10   7   2    0.17    0.25
  10   7  -2   -0.09    0.24
   9  -7  -2    2.53    0.55
   9  -7  -2    2.02    0.39
   9   7  -2    2.58    0.43
   9   7  -2    2.90    0.46
  -9   7   2    2.88    0.48
   9   7  -2    2.39    0.54
   8  -7  -2    0.09    0.15
   8  -7  -2    0.11    0.23
   8   7  -2    0.17    0.27
  -8   7   2    0.17    0.20
   8   7  -2    0.08    0.16
   8   7  -2    0.10    0.19
   7  -7  -2    6.91    0.63
   7  -7  -2    8.94    0.78
  -7   7   2    7.48    0.67
   7   7  -2    8.19    0.65
   7   7  -2    8.72    0.68
   7   7  -2    8.92    0.78
   6  -7  -2    1.52    0.33
   6  -7  -2    0.68    0.19
   6   7  -2    1.40    0.26
   6   7  -2    1.65    0.26
   6   7  -2    1.37    0.31
  -6   7   2    1.24    0.24
   5  -7  -2   11.20    0.88
   5  -7  -2   10.57    0.78
   5   7  -2   11.61    0.81
  -5   7   2   12.21    0.81
   5   7  -2   12.22    0.89
   5   7  -2   12.38    0.80
   4  -7  -2   26.09    1.55
   4  -7  -2   25.50    1.62
   4   7  -2   26.07    1.63
   4   7  -2   25.02    1.48
  -4   7   2   27.96    1.57
   4   7  -2   24.06    1.55
   3  -7  -2    5.93    0.39
  -3   7   2    6.40    0.42
   3   7  -2    4.91    0.32
   3   7  -2    4.65    0.43
   3   7  -2    4.87    0.39
  -2  -7   2    6.72    0.46
   2  -7  -2    5.37    0.38
   2   7  -2    6.48    0.43
  -2   7   2    5.06    0.42
   2   7  -2    6.22    0.45
  -1  -7   2    6.67    0.44
   1  -7  -2    6.54    0.38
  -1  -7   2    6.22    0.37
   1   7  -2    5.85    0.37
  -1   7   2    7.04    0.45
  -1   7   2    6.06    0.38
   1   7  -2    6.38    0.44
   1   7  -2    5.73    0.43
   0  -7   2    2.90    0.22
   0  -7  -2    3.19    0.22
   0  -7   2    3.75    0.28
   0   7   2    2.81    0.27
   0   7  -2    3.07    0.23
  -1  -7  -2    1.93    0.12
  -1  -7  -2    1.56    0.12
   1  -7   2    2.12    0.22
  -1   7  -2    1.86    0.20
   1   7   2    1.83    0.22
   1   7   2    1.58    0.12
  -2  -7  -2    3.91    0.25
   2  -7   2    3.35    0.30
   2   7   2    3.85    0.34
   2   7   2    3.41    0.25
  -2   7  -2    3.27    0.30
   3  -7   2   14.75    0.92
   3  -7   2   11.85    0.85
   3   7   2   12.97    0.91
   3   7   2   13.78    0.82
  -3   7  -2   13.12    0.88
   4  -7   2    1.70    0.29
   4  -7   2    1.76    0.25
  -4   7  -2    1.27    0.24
   4   7   2    1.81    0.31
   4   7   2    1.49    0.20
   5  -7   2   10.97    0.80
   5  -7   2    9.87    0.71
   5   7   2    9.24    0.77
   5   7   2    9.03    0.65
  -5   7  -2    8.14    0.70
   6  -7   2   26.58    1.79
   6  -7   2   27.41    1.89
   6   7   2   30.33    1.93
   6   7   2   28.86    1.76
   6   7   2   28.59    1.70
  -6   7  -2   30.27    1.86
   7  -7   2    2.54    0.39
   7  -7   2    2.96    0.51
   7   7   2    3.39    0.35
  -7   7  -2    3.20    0.50
   7   7   2    2.68    0.38
   7   7   2    3.33    0.54
   8  -7   2    0.61    0.33
   8  -7   2    0.90    0.28
   8   7   2    0.86    0.37
   8   7   2    1.04    0.28
   9  -7   2    2.89    0.51
   9  -7   2    2.81    0.65
   9   7   2    4.12    0.71
   9   7   2    2.84    0.45
  10  -7   2    1.11    0.36
  10  -7   2    0.90    0.46
  10   7   2    0.99    0.34
  10   7   2    0.64    0.37
  11  -7   2    0.69    0.44
  11  -7   2   -0.05    0.30
  11   7   2    0.26    0.28
  11   7   2    0.46    0.43
  12  -8  -2   -0.06    0.27
  12  -8  -2    0.27    0.26
  12  -8  -2    0.44    0.41
  12   8  -2    0.34    0.39
  12   8  -2   -0.14    0.27
 -12   8   2    0.11    0.34
  11  -8  -2    0.40    0.35
  11  -8  -2    0.21    0.27
  11  -8  -2    0.08    0.28
 -11   8   2   -0.09    0.27
  11   8  -2    0.11    0.27
  11   8  -2    0.18    0.32
  10  -8  -2    0.61    0.37
  10  -8  -2    0.47    0.29
  10  -8  -2    0.36    0.25
 -10   8   2    0.70    0.33
  10   8  -2   -0.07    0.33
  10   8  -2    0.37    0.25
  10   8  -2    0.45    0.29
   9  -8  -2    1.86    0.48
   9  -8  -2    2.08    0.39
  -9   8   2    1.36    0.37
   9   8  -2    2.17    0.40
   9   8  -2    1.95    0.37
   9   8  -2    2.01    0.50
   8  -8  -2    0.46    0.29
   8  -8  -2    0.26    0.17
   8   8  -2    0.64    0.22
   8   8  -2    0.56    0.33
   8   8  -2    0.18    0.19
  -8   8   2    0.56    0.23
   7  -8  -2   -0.08    0.17
   7  -8  -2    0.14    0.13
   7   8  -2    0.00    0.13
  -7   8   2    0.02    0.14
   7   8  -2   -0.07    0.17
   7   8  -2   -0.01    0.14
   6  -8  -2    1.74    0.36
   6  -8  -2    1.54    0.27
   6   8  -2    2.01    0.29
   6   8  -2    2.11    0.38
  -6   8   2    2.12    0.32
   6   8  -2    1.90    0.30
   5  -8  -2   11.06    0.82
   5  -8  -2   10.07    0.72
   5   8  -2   10.56    0.72
   5   8  -2    9.45    0.80
  -5   8   2   10.32    0.74
   4  -8  -2    1.71    0.28
  -4   8   2    1.76    0.24
   4   8  -2    1.22    0.20
   4   8  -2    1.19    0.25
   3  -8  -2   51.84    2.88
  -3   8   2   50.70    2.92
   3   8  -2   49.14    2.81
   3   8  -2   49.80    2.90
   3   8  -2   49.94    2.96
   2  -8  -2   28.15    1.70
  -2  -8   2   33.69    1.84
   2   8  -2   29.22    1.77
   2   8  -2   30.45    1.75
  -2   8   2   27.64    1.75
   1  -8  -2   38.44    2.04
  -1  -8   2   33.94    2.10
  -1  -8   2   37.14    2.03
   1   8  -2   35.70    2.11
   1   8  -2   35.22    2.09
   1   8  -2   36.01    2.03
  -1   8   2   36.58    2.10
  -1   8   2   34.58    2.03
   0  -8   2    0.29    0.10
   0  -8   2    0.26    0.06
   0   8  -2    0.23    0.07
   0   8   2    0.29    0.10
  -1  -8  -2    3.49    0.22
   1  -8   2    4.08    0.31
  -1  -8  -2    3.53    0.22
   1   8   2    3.38    0.31
   1   8   2    3.80    0.33
  -1   8  -2    3.80    0.29
   2  -8   2    3.29    0.32
  -2  -8  -2    3.22    0.22
   2   8   2    3.18    0.36
  -2   8  -2    3.28    0.29
   2   8   2    2.81    0.22
   3  -8   2   43.33    2.62
  -3   8  -2   43.17    2.64
   3   8   2   48.64    2.70
   3   8   2   44.71    2.57
   4  -8   2   10.54    0.80
   4  -8   2   10.00    0.75
   4   8   2   11.01    0.65
  -4   8  -2   11.07    0.78
   4   8   2   11.58    0.71
   4   8   2   10.22    0.82
   5  -8   2   15.40    1.13
   5  -8   2   15.81    1.06
   5   8   2   15.87    1.01
   5   8   2   15.02    1.14
  -5   8  -2   15.58    1.10
   5   8   2   16.36    0.96
   6  -8   2    5.26    0.55
   6  -8   2    5.05    0.64
   6   8   2    5.16    0.40
   6   8   2    5.19    0.64
   6   8   2    5.70    0.47
  -6   8  -2    4.85    0.58
   7  -8   2    0.15    0.17
   7  -8   2    0.47    0.26
   7   8   2   -0.05    0.18
  -7   8  -2    0.32    0.22
   7   8   2    0.23    0.18
   7   8   2    0.22    0.14
   8  -8   2    3.74    0.51
   8  -8   2    3.33    0.61
   8   8   2    4.12    0.51
   8   8   2    5.96    0.77
  -8   8  -2    3.37    0.58
   9  -8   2    0.74    0.29
   9  -8   2    0.57    0.36
   9   8   2    0.58    0.27
   9   8   2    0.74    0.37
  10  -8   2    1.38    0.38
  10  -8   2    1.44    0.49
  10   8   2    1.21    0.49
  10   8   2    0.99    0.35
  11  -8   2    0.24    0.28
  11  -8   2   -0.11    0.34
  11   8   2    0.44    0.30
  11   8   2    0.26    0.40
  12  -9  -2    0.42    0.32
  12  -9  -2    0.04    0.29
  12  -9  -2    0.13    0.47
 -12   9   2    0.50    0.35
  12   9  -2    0.32    0.43
  11  -9  -2    1.08    0.35
  11  -9  -2    1.06    0.47
  11  -9  -2    0.22    0.33
 -11   9   2    0.75    0.33
  11   9  -2    1.96    0.61
  11   9  -2    0.21    0.28
  10  -9  -2   -0.28    0.17
  10  -9  -2    0.33    0.34
  10  -9  -2    0.00    0.23
 -10   9   2    0.07    0.24
  10   9  -2   -0.18    0.19
  10   9  -2   -0.03    0.30
   9  -9  -2    0.43    0.23
   9  -9  -2    1.12    0.37
  -9   9   2    0.41    0.24
   9   9  -2    0.06    0.19
   9   9  -2    0.90    0.35
   9   9  -2    0.28    0.23
   8  -9  -2    1.54    0.41
   8  -9  -2    1.46    0.31
   8   9  -2    2.34    0.49
   8   9  -2    2.76    0.38
   8   9  -2    1.98    0.39
  -8   9   2    1.73    0.35
   7  -9  -2    2.37    0.35
   7  -9  -2    3.15    0.49
   7   9  -2    2.00    0.43
   7   9  -2    2.36    0.36
   7   9  -2    1.67    0.30
  -7   9   2    2.05    0.36
   6  -9  -2    0.60    0.24
   6  -9  -2    0.37    0.15
   6   9  -2    0.29    0.21
  -6   9   2    0.31    0.15
   6   9  -2    0.28    0.15
   5  -9  -2    0.42    0.18
   5  -9  -2    0.26    0.11
  -5   9   2    0.24    0.13
   5   9  -2    0.22    0.17
   5   9  -2    0.16    0.12
   4  -9  -2   13.90    0.86
  -4   9   2   14.74    0.90
   4   9  -2   11.97    0.85
   4   9  -2   13.62    0.95
   4   9  -2   12.71    0.78
   3  -9  -2    3.82    0.30
   3   9  -2    4.05    0.33
  -3   9   2    4.00    0.35
   3   9  -2    4.22    0.39
   3   9  -2    3.66    0.24
   2  -9  -2  102.43    5.59
  -2   9   2   98.58    5.65
   2   9  -2  100.29    5.64
   2   9  -2   96.67    5.67
  -1  -9   2    9.57    0.62
  -1  -9   2    8.83    0.53
   1  -9  -2    8.79    0.53
  -1   9   2    9.43    0.54
   1   9  -2    8.82    0.53
   1   9  -2    8.99    0.60
   1   9  -2    8.05    0.61
  -1   9   2    9.52    0.61
   0  -9   2    0.77    0.15
   0  -9   2    1.64    0.21
   0  -9   2    0.94    0.12
   0   9   2    1.20    0.18
   0   9  -2    1.16    0.14
  -1  -9  -2    4.26    0.25
  -1  -9  -2    3.85    0.25
   1  -9   2    4.01    0.33
   1   9   2    4.34    0.35
   1   9   2    4.49    0.36
  -1   9  -2    4.05    0.32
   2  -9   2    0.21    0.10
  -2  -9  -2    0.28    0.06
   2   9   2    0.28    0.13
   2   9   2    0.20    0.06
  -2   9  -2    0.26    0.11
   3  -9   2    6.21    0.48
   3   9   2    6.54    0.42
  -3   9  -2    5.16    0.47
   3   9   2    7.10    0.55
   4  -9   2    8.50    0.66
   4  -9   2    9.44    0.73
   4   9   2    9.98    0.75
   4   9   2    9.07    0.55
  -4   9  -2    8.12    0.68
   4   9   2   10.26    0.63
   5  -9   2    6.91    0.58
   5  -9   2    6.52    0.64
   5   9   2    7.62    0.48
   5   9   2    8.53    0.70
  -5   9  -2    6.38    0.60
   6  -9   2    1.74    0.36
   6  -9   2    0.81    0.22
   6   9   2    0.96    0.20
  -6   9  -2    0.50    0.22
   6   9   2    1.06    0.17
   6   9   2    0.37    0.24
   7  -9   2    0.95    0.32
   7  -9   2    1.05    0.27
   7   9   2    0.32    0.18
   7   9   2    0.97    0.34
  -7   9  -2    0.75    0.25
   8  -9   2    0.75    0.31
   8  -9   2    0.38    0.23
  -8   9  -2    0.08    0.22
   8   9   2    0.11    0.19
   8   9   2    0.07    0.27
   9  -9   2    4.95    0.64
   9  -9   2    4.95    0.74
   9   9   2    5.08    0.60
   9   9   2    4.26    0.73
  10  -9   2    0.49    0.30
  10  -9   2    0.62    0.43
  10   9   2    0.49    0.35
  10   9   2    0.39    0.27
  11  -9   2    0.66    0.31
  11  -9   2    0.54    0.42
  11   9   2    0.88    0.35
  11   9   2    0.88    0.51
  12 -10  -2    0.45    0.35
  12 -10  -2    0.56    0.33
  12 -10  -2    0.64    0.46
 -12  10   2    0.50    0.40
  12  10  -2    0.66    0.54
  11 -10  -2    7.38    0.89
  11 -10  -2    8.66    1.18
  11 -10  -2    6.46    0.83
  11  10  -2    8.58    1.12
 -11  10   2    8.70    1.00
  10 -10  -2    0.61    0.39
  10 -10  -2    0.34    0.25
  10  10  -2    0.11    0.37
 -10  10   2    0.62    0.32
  10  10  -2    0.46    0.28
   9 -10  -2    0.00    0.24
   9 -10  -2    0.23    0.20
   9  10  -2    0.06    0.20
   9  10  -2    0.17    0.25
   9  10  -2    0.33    0.31
  -9  10   2    0.24    0.22
   8 -10  -2    7.96    0.76
   8 -10  -2    9.20    0.99
   8  10  -2    6.20    0.69
   8  10  -2    6.97    0.62
  -8  10   2    6.72    0.73
   8  10  -2    6.70    0.86
   7 -10  -2   14.77    1.13
   7 -10  -2   14.27    0.98
   7  10  -2   13.37    1.09
   7  10  -2   12.88    0.95
  -7  10   2   13.74    1.01
   6 -10  -2    0.33    0.15
   6 -10  -2    0.25    0.21
   6  10  -2   -0.08    0.11
  -6  10   2    0.10    0.14
   6  10  -2   -0.03    0.15
   5 -10  -2    3.73    0.39
   5 -10  -2    4.23    0.51
   5  10  -2    3.31    0.47
   5  10  -2    3.83    0.40
  -5  10   2    4.32    0.44
   4 -10  -2   25.70    1.52
   4  10  -2   26.13    1.45
   4  10  -2   25.58    1.53
   4  10  -2   22.65    1.60
  -4  10   2   24.73    1.56
   3 -10  -2    0.96    0.15
  -3  10   2    0.60    0.15
   3  10  -2    0.62    0.19
   3  10  -2    0.69    0.07
   3  10  -2    0.51    0.14
   3  10  -2    0.71    0.08
   2 -10  -2    0.76    0.12
  -2  10   2    0.57    0.14
   2  10  -2    0.73    0.17
   2  10  -2    0.91    0.16
   1 -10  -2    1.02    0.11
  -1 -10   2    1.16    0.12
  -1  10   2    1.30    0.12
   1  10  -2    1.14    0.11
   1  10  -2    1.24    0.20
  -1  10   2    1.06    0.18
   0 -10   2    0.99    0.17
   0 -10   2    0.61    0.14
   0  10   2    0.80    0.15
   0  10  -2    0.99    0.13
  -1 -10  -2    9.22    0.57
   1 -10   2   10.22    0.66
  -1 -10  -2    9.64    0.56
   1  10   2    9.71    0.67
  -1  10  -2   10.38    0.64
   1  10   2   10.61    0.70
   2 -10   2    3.05    0.33
  -2 -10  -2    2.79    0.20
  -2  10  -2    2.96    0.32
   2  10   2    2.53    0.35
   2  10   2    2.91    0.21
   3 -10   2    4.17    0.40
  -3  10  -2    3.54    0.38
   3  10   2    3.03    0.40
   3  10   2    2.98    0.26
   4 -10   2    0.80    0.23
   4 -10   2    0.83    0.20
   4  10   2    0.77    0.25
  -4  10  -2    0.46    0.17
   4  10   2    0.51    0.13
   4  10   2    0.61    0.08
   5 -10   2    0.42    0.17
   5 -10   2    0.41    0.19
   5  10   2    0.44    0.22
  -5  10  -2    0.61    0.21
   5  10   2    0.69    0.16
   5  10   2    0.78    0.12
   6 -10   2    7.74    0.69
   6 -10   2    9.42    0.82
  -6  10  -2    7.82    0.73
   6  10   2    9.62    0.60
   6  10   2    8.49    0.80
   6  10   2    9.87    0.68
   7 -10   2    8.86    0.85
   7 -10   2    9.25    0.78
   7  10   2   10.61    0.93
  -7  10  -2    9.42    0.83
   7  10   2    9.40    0.73
   8 -10   2    2.46    0.42
   8 -10   2    2.93    0.54
  -8  10  -2    3.41    0.56
   8  10   2    2.70    0.42
   8  10   2    2.26    0.54
   9 -10   2    1.47    0.37
   9 -10   2    2.98    0.60
   9  10   2    2.23    0.40
   9  10   2    1.41    0.50
  10 -10   2    2.12    0.60
  10 -10   2    2.02    0.47
  10  10   2    2.43    0.46
  10  10   2    2.47    0.64
  11 -10   2    1.81    0.48
  11 -10   2    1.85    0.61
  11  10   2    2.77    0.69
  11  10   2    3.70    0.59
  11 -11  -2    0.54    0.45
  11 -11  -2    0.42    0.32
  11 -11  -2   -0.11    0.24
 -11  11   2    0.61    0.35
  11  11  -2    1.31    0.53
  10 -11  -2    1.45    0.39
  10 -11  -2    3.68    0.67
 -10  11   2    2.58    0.49
  10  11  -2    2.93    0.65
   9 -11  -2    0.35    0.32
   9 -11  -2    0.41    0.23
   9  11  -2    0.21    0.22
  -9  11   2    0.28    0.27
   9  11  -2   -0.04    0.29
   8 -11  -2    0.03    0.24
   8 -11  -2    0.05    0.16
   8  11  -2    0.30    0.20
  -8  11   2    0.04    0.20
   8  11  -2    0.36    0.29
   7 -11  -2    3.24    0.53
   7 -11  -2    3.46    0.43
  -7  11   2    3.53    0.47
   7  11  -2    3.27    0.56
   7  11  -2    3.97    0.45
   6 -11  -2    3.30    0.52
   6 -11  -2    2.86    0.38
   6  11  -2    5.24    0.60
   6  11  -2    4.27    0.42
  -6  11   2    3.07    0.42
   5 -11  -2    3.95    0.40
   5 -11  -2    3.15    0.46
  -5  11   2    3.88    0.43
   5  11  -2    3.58    0.38
   5  11  -2    3.74    0.51
   4 -11  -2    2.69    0.29
  -4  11   2    2.32    0.30
   4  11  -2    2.14    0.18
   4  11  -2    2.26    0.36
   4  11  -2    2.42    0.28
   3 -11  -2    7.62    0.54
   3  11  -2    7.70    0.47
   3  11  -2    8.13    0.63
  -3  11   2    7.94    0.59
   3  11  -2    7.99    0.57
   3  11  -2    8.59    0.48
   2 -11  -2    2.95    0.24
   2  11  -2    2.86    0.34
   2  11  -2    3.18    0.20
  -2  11   2    3.91    0.33
   2  11  -2    3.35    0.29
   1 -11  -2    0.38    0.07
  -1 -11   2    0.59    0.09
  -1  11   2    0.43    0.13
   1  11  -2    0.51    0.07
   1  11  -2    0.60    0.16
  -1  11   2    0.37    0.07
   0 -11  -2    1.16    0.08
   0 -11   2    1.42    0.20
   0  11  -2    0.98    0.14
   0  11   2    1.14    0.18
  -1 -11  -2   12.79    0.71
   1 -11   2   12.50    0.82
   1  11   2   13.03    0.86
  -1  11  -2   12.24    0.79
   1  11   2   11.33    0.81
   2 -11   2    2.59    0.29
  -2 -11  -2    2.61    0.19
   2  11   2    2.95    0.33
  -2  11  -2    2.44    0.29
   2  11   2    2.23    0.33
   3 -11   2   12.82    0.87
   3  11   2   12.52    0.92
  -3  11  -2   12.81    0.87
   3  11   2   13.05    0.80
   4 -11   2    1.68    0.27
   4  11   2    2.08    0.24
   4  11   2    2.17    0.37
  -4  11  -2    1.95    0.31
   5 -11   2    0.42    0.17
   5 -11   2    0.29    0.18
  -5  11  -2    0.49    0.21
   5  11   2    0.71    0.17
   5  11   2    0.53    0.23
   6 -11   2    5.39    0.59
   6 -11   2    5.44    0.67
  -6  11  -2    5.02    0.59
   6  11   2    5.83    0.48
   6  11   2    5.47    0.69
   7 -11   2    4.77    0.58
   7 -11   2    5.08    0.70
  -7  11  -2    5.55    0.66
   7  11   2    5.76    0.74
   7  11   2    5.12    0.53
   8 -11   2    0.53    0.24
   8 -11   2    0.30    0.30
  -8  11  -2    0.10    0.22
   8  11   2    0.64    0.24
   8  11   2    0.40    0.31
   9 -11   2    0.18    0.24
   9 -11   2    0.59    0.33
   9  11   2    0.99    0.45
   9  11   2    0.17    0.22
  -9  11  -2    0.82    0.35
  10 -11   2    4.98    0.85
  10 -11   2    2.95    0.55
  10  11   2    4.22    0.59
  10  11   2    3.50    0.70
  11 -11   2    0.56    0.40
  11 -11   2    0.50    0.37
  11  11   2    1.07    0.39
  11  11   2    1.77    0.59
  11 -12  -2    0.01    0.27
  11 -12  -2    0.47    0.32
  11 -12  -2    0.20    0.41
 -11  12   2    0.35    0.34
  11  12  -2   -0.41    0.34
  10 -12  -2    2.09    0.55
  10 -12  -2    1.45    0.39
 -10  12   2    2.01    0.46
  10  12  -2    2.36    0.59
   9 -12  -2    1.17    0.43
   9 -12  -2    0.95    0.29
  -9  12   2    1.35    0.38
   9  12  -2    0.96    0.42
   8 -12  -2    1.71    0.32
   8 -12  -2    1.10    0.37
  -8  12   2    1.25    0.36
   8  12  -2    1.13    0.27
   8  12  -2    1.79    0.46
   7 -12  -2    7.53    0.88
   7 -12  -2    7.57    0.65
   7  12  -2    8.65    0.81
   7  12  -2    8.52    0.65
  -7  12   2    7.57    0.68
   6 -12  -2    3.68    0.53
   6 -12  -2    4.05    0.46
   6  12  -2    4.69    0.47
   6  12  -2    4.12    0.59
  -6  12   2    4.64    0.52
   5 -12  -2    7.78    0.60
  -5  12   2    7.85    0.64
   5  12  -2    8.41    0.61
   5  12  -2    8.78    0.74
   4 -12  -2    1.65    0.23
   4  12  -2    1.79    0.25
  -4  12   2    1.70    0.27
   4  12  -2    1.50    0.31
   4  12  -2    1.58    0.16
   3 -12  -2    7.60    0.49
  -3  12   2    7.09    0.55
   3  12  -2    6.96    0.42
   3  12  -2    7.04    0.59
   3  12  -2    6.59    0.51
   2 -12  -2   16.79    0.88
   2  12  -2   12.88    0.96
   2  12  -2   14.68    0.92
   2  12  -2   13.55    0.83
  -1 -12   2    0.52    0.09
   1 -12  -2    0.31    0.07
   1  12  -2    0.39    0.07
  -1  12   2    0.45    0.15
  -1  12   2    0.34    0.08
   0 -12   2    5.41    0.40
   0 -12  -2    4.67    0.29
   0  12   2    4.63    0.39
   0  12  -2    4.91    0.35
   1 -12   2   19.61    1.17
  -1 -12  -2   17.75    1.05
   1  12   2   17.28    1.16
  -1  12  -2   19.93    1.15
   1  12   2   19.25    1.21
   2 -12   2    8.57    0.64
  -2 -12  -2    9.27    0.55
   2  12   2    8.92    0.70
  -2  12  -2    9.17    0.64
   2  12   2    8.88    0.65
   3 -12   2   16.53    1.13
   3  12   2   18.04    1.21
  -3  12  -2   16.39    1.14
   3  12   2   19.40    1.07
   4 -12   2   -0.07    0.09
   4  12   2    0.16    0.10
  -4  12  -2    0.23    0.14
   4  12   2   -0.07    0.15
   5 -12   2    7.49    0.67
   5 -12   2    8.10    0.60
  -5  12  -2    7.12    0.61
   5  12   2    6.94    0.76
   5  12   2    6.42    0.51
   5  12   2    6.27    0.41
   6 -12   2    0.87    0.25
   6 -12   2    0.53    0.26
   6  12   2    0.51    0.26
   6  12   2    0.43    0.18
  -6  12  -2    0.67    0.23
   7 -12   2   -0.11    0.15
   7 -12   2    0.20    0.25
  -7  12  -2    0.18    0.23
   7  12   2    0.09    0.22
   7  12   2   -0.04    0.14
   8 -12   2    0.33    0.23
   8 -12   2    1.03    0.39
  -8  12  -2    0.97    0.37
   8  12   2    1.18    0.41
   8  12   2    1.12    0.27
   9 -12   2    0.26    0.33
   9 -12   2    0.73    0.29
   9  12   2    0.17    0.32
   9  12   2    0.18    0.24
  -9  12  -2    0.27    0.27
  10 -12   2    0.48    0.38
  10 -12   2    1.30    0.37
  10  12   2    0.71    0.32
  10  12   2    1.09    0.49
  11 -12   2    0.80    0.52
  11 -12   2    0.54    0.37
  11  12   2    2.32    0.64
  11  12   2    0.61    0.35
  11 -13  -2    0.40    0.33
  11 -13  -2    0.57    0.43
  11 -13  -2    0.27    0.29
 -11  13   2    0.09    0.33
  11  13  -2    1.04    0.45
  10 -13  -2    0.67    0.40
  10 -13  -2    1.36    0.37
  10  13  -2    1.36    0.52
 -10  13   2    0.77    0.34
   9 -13  -2    1.55    0.49
   9 -13  -2    0.70    0.27
  -9  13   2    0.88    0.34
   9  13  -2    0.42    0.36
   8 -13  -2    0.86    0.35
   8 -13  -2    0.51    0.24
  -8  13   2    0.47    0.27
   8  13  -2    0.72    0.33
   8  13  -2    0.87    0.24
   7 -13  -2   10.92    0.86
   7 -13  -2   11.31    1.00
   7  13  -2   12.21    1.02
   7  13  -2   12.79    0.86
  -7  13   2   11.55    0.92
   6 -13  -2   10.96    0.83
   6 -13  -2   13.35    1.00
   6  13  -2   10.57    0.94
  -6  13   2   12.05    0.89
   6  13  -2   11.62    0.82
   5 -13  -2    8.98    0.70
   5  13  -2   10.50    0.84
   5  13  -2   11.03    0.73
  -5  13   2    9.85    0.76
   4 -13  -2    2.52    0.28
   4  13  -2    2.03    0.19
   4  13  -2    2.33    0.19
   4  13  -2    2.32    0.28
   4  13  -2    2.08    0.37
  -4  13   2    2.34    0.32
   3 -13  -2    0.31    0.10
   3  13  -2    0.19    0.11
   3  13  -2    0.26    0.17
  -3  13   2    0.37    0.15
   2 -13  -2   41.01    2.29
   2  13  -2   39.02    2.40
  -2  13   2   37.66    2.35
   2  13  -2   40.52    2.24
   2  13  -2   39.81    2.33
  -1 -13   2   19.67    1.10
   1 -13  -2   17.51    1.08
   1  13  -2   20.00    1.09
  -1  13   2   18.31    1.17
  -1  13   2   17.50    1.09
   0 -13   2    9.52    0.64
   0 -13  -2    8.91    0.53
   0  13   2    9.06    0.64
   0  13  -2    8.87    0.58
  -1 -13  -2    5.48    0.33
  -1 -13  -2    5.41    0.33
   1 -13   2    5.29    0.43
  -1  13  -2    5.23    0.41
   1  13   2    5.43    0.44
   1  13   2    5.58    0.49
   2 -13   2    7.67    0.61
  -2 -13  -2    9.49    0.53
   2  13   2    8.54    0.68
  -2  13  -2    8.05    0.61
   2  13   2    8.69    0.64
   3 -13   2    0.39    0.14
  -3  13  -2    0.35    0.15
   3  13   2    0.87    0.22
   4 -13   2    2.38    0.34
  -4  13  -2    1.95    0.32
   4  13   2    2.56    0.27
   4  13   2    2.53    0.42
   5 -13   2    5.03    0.53
   5 -13   2    4.87    0.61
  -5  13  -2    4.59    0.56
   5  13   2    4.74    0.62
   5  13   2    4.99    0.42
   6 -13   2    1.67    0.37
   6 -13   2    1.37    0.29
   6  13   2    1.06    0.23
  -6  13  -2    1.49    0.31
   6  13   2    1.57    0.39
   7 -13   2    2.60    0.49
   7 -13   2    2.45    0.41
  -7  13  -2    3.35    0.51
   7  13   2    3.40    0.42
   7  13   2    2.47    0.52
   8 -13   2    1.98    0.49
   8 -13   2    1.27    0.34
  -8  13  -2    2.39    0.50
   8  13   2    1.69    0.34
   8  13   2    0.98    0.40
   9 -13   2    3.47    0.65
   9 -13   2    4.73    0.63
   9  13   2    5.30    0.61
   9  13   2    3.22    0.72
  -9  13  -2    4.24    0.70
  10 -13   2    2.30    0.58
  10 -13   2    1.56    0.43
  10  13   2    2.34    0.46
  10  13   2    2.22    0.60
  11 -14  -2    1.29    0.53
  11 -14  -2    0.27    0.27
 -11  14   2    0.64    0.39
  11  14  -2    0.45    0.48
  10 -14  -2    0.83    0.32
  10 -14  -2    0.54    0.42
  10  14  -2    1.79    0.52
 -10  14   2    1.31    0.39
   9 -14  -2    1.06    0.42
   9 -14  -2    0.71    0.27
   9  14  -2    0.54    0.35
  -9  14   2    0.77    0.33
   8 -14  -2    1.66    0.33
   8 -14  -2    1.91    0.47
   8  14  -2    1.95    0.48
  -8  14   2    2.06    0.43
   8  14  -2    2.00    0.34
   7 -14  -2    0.70    0.23
   7 -14  -2    1.01    0.34
   7  14  -2    1.16    0.36
  -7  14   2    1.22    0.29
   7  14  -2    1.16    0.25
   6 -14  -2    3.92    0.45
   6 -14  -2    4.45    0.60
   6  14  -2    5.08    0.66
  -6  14   2    4.81    0.53
   6  14  -2    4.27    0.46
   5 -14  -2    0.44    0.15
   5  14  -2    0.49    0.23
   5  14  -2    0.15    0.14
  -5  14   2    0.19    0.14
   4 -14  -2    0.76    0.16
  -4  14   2    1.29    0.26
   4  14  -2    0.78    0.25
   4  14  -2    1.12    0.13
   4  14  -2    0.76    0.17
   3 -14  -2    1.72    0.21
   3  14  -2    1.51    0.14
   3  14  -2    1.81    0.24
   3  14  -2    1.41    0.28
  -3  14   2    1.30    0.24
   2 -14  -2    1.19    0.16
   2  14  -2    1.40    0.13
  -2  14   2    1.19    0.23
   2  14  -2    1.38    0.26
  -1 -14   2   10.52    0.69
   1 -14  -2   10.35    0.64
  -1  14   2   11.03    0.74
  -1  14   2   10.65    0.65
   1  14  -2   10.79    0.65
   0 -14  -2    6.32    0.37
   0 -14   2    6.26    0.47
   0  14   2    5.28    0.46
   0  14  -2    5.57    0.41
  -1 -14  -2    5.28    0.33
  -1 -14  -2    5.42    0.33
   1 -14   2    5.99    0.44
  -1  14  -2    5.07    0.40
   1  14   2    4.88    0.47
   1  14   2    4.98    0.44
   2 -14   2    4.56    0.41
  -2 -14  -2    4.74    0.31
   2  14   2    5.22    0.43
   2  14   2    4.47    0.51
  -2  14  -2    4.69    0.40
   3 -14   2    8.06    0.62
  -3  14  -2    8.99    0.63
   3  14   2    7.21    0.67
   3  14   2    7.35    0.61
   4 -14   2    7.37    0.59
  -4  14  -2    6.97    0.61
   4  14   2    7.72    0.68
   5 -14   2    1.84    0.31
   5 -14   2    0.92    0.29
   5  14   2    0.77    0.19
   5  14   2    0.74    0.29
  -5  14  -2    1.39    0.28
   6 -14   2    2.95    0.45
   6 -14   2    3.53    0.55
  -6  14  -2    4.16    0.56
   6  14   2    3.57    0.41
   6  14   2    4.13    0.63
   7 -14   2    0.82    0.26
   7 -14   2    1.14    0.34
   7  14   2    0.72    0.34
   7  14   2    1.23    0.27
  -7  14  -2    1.03    0.31
   8 -14   2    0.04    0.18
   8 -14   2    0.15    0.30
   8  14   2    0.20    0.20
   8  14   2    0.65    0.34
  -8  14  -2   -0.09    0.20
   9 -14   2    0.20    0.27
   9 -14   2    0.10    0.24
   9  14   2    0.23    0.32
   9  14   2    0.26    0.23
  -9  14  -2    0.31    0.32
  10 -14   2    1.81    0.62
  10 -14   2    2.70    0.53
  10  14   2    2.56    0.51
 -10  14  -2    2.54    0.57
  10  14   2    2.83    0.68
  11 -15  -2    0.39    0.36
  11 -15  -2    0.40    0.33
  11  15  -2    1.16    0.47
 -11  15   2    0.54    0.39
  10 -15  -2    1.27    0.52
  10 -15  -2    1.39    0.37
 -10  15   2    1.31    0.40
  10  15  -2    2.07    0.58
   9 -15  -2    1.15    0.33
   9 -15  -2    1.74    0.51
  -9  15   2    1.37    0.41
   9  15  -2    1.09    0.42
   8 -15  -2    2.21    0.51
   8 -15  -2    1.79    0.35
   8  15  -2    1.77    0.46
  -8  15   2    2.26    0.44
   7 -15  -2    3.21    0.43
   7 -15  -2    3.18    0.55
   7  15  -2    3.21    0.40
  -7  15   2    3.39    0.48
   7  15  -2    3.14    0.58
   6 -15  -2    5.99    0.71
   6 -15  -2    4.84    0.52
  -6  15   2    6.65    0.57
   6  15  -2    5.32    0.48
   6  15  -2    5.85    0.71
   5 -15  -2    3.90    0.41
   5  15  -2    3.34    0.29
   5  15  -2    3.21    0.50
  -5  15   2    3.90    0.46
   5  15  -2    3.74    0.40
   4 -15  -2    0.63    0.15
   4  15  -2    0.68    0.11
   4  15  -2    0.37    0.19
   4  15  -2    0.58    0.11
  -4  15   2    0.92    0.24
   4  15  -2    0.70    0.17
   3 -15  -2    3.79    0.30
  -3  15   2    2.59    0.36
   3  15  -2    3.39    0.24
   3  15  -2    3.92    0.38
   3  15  -2    3.36    0.47
   2 -15  -2    2.81    0.23
   2  15  -2    2.28    0.19
   2  15  -2    2.85    0.39
  -2  15   2    2.78    0.34
   1 -15  -2   13.27    0.78
   1  15  -2   11.72    0.78
  -1  15   2   13.46    0.82
  -1  15   2   13.95    0.89
   0 -15  -2    5.21    0.34
   0 -15   2    6.60    0.47
   0  15  -2    5.21    0.39
   0  15   2    5.61    0.46
  -1 -15  -2    0.79    0.09
   1 -15   2    0.62    0.17
  -1 -15  -2    1.12    0.10
   1  15   2    0.58    0.21
   1  15   2    0.76    0.19
  -1  15  -2    0.62    0.14
  -2 -15  -2    0.58    0.09
   2 -15   2    0.37    0.15
  -2  15  -2    0.35    0.13
   2  15   2    0.66    0.18
   2  15   2    0.47    0.18
   3 -15   2    0.30    0.14
   3  15   2    0.49    0.19
  -3  15  -2    0.36    0.16
   3  15   2    0.83    0.25
   4 -15   2    3.48    0.40
  -4  15  -2    2.31    0.36
   4  15   2    2.67    0.44
   5 -15   2    2.22    0.35
   5  15   2    2.03    0.41
  -5  15  -2    2.50    0.38
   6 -15   2    0.28    0.23
   6 -15   2    0.14    0.16
   6  15   2   -0.06    0.13
  -6  15  -2    0.22    0.19
   6  15   2    0.23    0.25
   7 -15   2    4.24    0.65
   7 -15   2    3.71    0.54
   7  15   2    5.50    0.55
   7  15   2    4.61    0.70
  -7  15  -2    5.85    0.68
   8 -15   2    1.64    0.47
   8 -15   2    0.88    0.29
  -8  15  -2    0.62    0.30
   8  15   2    0.59    0.26
   8  15   2    1.35    0.46
   9 -15   2    0.74    0.30
   9 -15   2    0.94    0.43
   9  15   2    0.58    0.40
   9  15   2    0.65    0.28
  -9  15  -2    0.40    0.34
  10 -15   2    2.64    0.53
 -10  15  -2    1.77    0.51
  10  15   2    2.10    0.61
  11 -16  -2    2.71    0.73
  11 -16  -2    2.35    0.52
 -11  16   2    2.32    0.59
  11  16  -2    3.23    0.73
  10 -16  -2    0.69    0.44
  10 -16  -2    0.41    0.29
  10  16  -2    1.18    0.46
 -10  16   2    1.21    0.42
   9 -16  -2    4.83    0.79
   9 -16  -2    4.20    0.57
   9  16  -2    3.27    0.68
  -9  16   2    3.95    0.60
   8 -16  -2    0.41    0.24
   8 -16  -2    0.30    0.29
   8  16  -2    0.61    0.31
  -8  16   2    0.32    0.23
   7 -16  -2   22.20    1.51
   7 -16  -2   25.19    1.71
   7  16  -2   22.12    1.47
   7  16  -2   23.36    1.69
  -7  16   2   22.69    1.59
   6 -16  -2   10.54    0.79
   6  16  -2   10.89    0.77
  -6  16   2   10.38    0.86
   6  16  -2   10.84    0.93
   5 -16  -2    7.10    0.55
   5  16  -2    6.41    0.53
   5  16  -2    6.28    0.47
  -5  16   2    8.62    0.63
   5  16  -2    6.98    0.77
   4 -16  -2    4.86    0.39
  -4  16   2    4.12    0.49
   4  16  -2    4.58    0.40
   4  16  -2    4.21    0.56
   4  16  -2    4.45    0.32
   4  16  -2    4.41    0.32
   3 -16  -2   25.52    1.50
   3  16  -2   22.88    1.62
  -3  16   2   25.16    1.58
   3  16  -2   25.35    1.44
   2 -16  -2    0.07    0.07
   2  16  -2    0.27    0.18
  -2  16   2   -0.02    0.14
   2  16  -2    0.05    0.06
   1 -16  -2   49.60    2.80
  -1 -16   2   49.88    2.88
   1  16  -2   48.37    2.81
  -1  16   2   49.40    2.90
   0 -16   2   10.49    0.74
   0 -16  -2   10.72    0.64
   0  16   2   11.83    0.77
   0  16  -2   10.45    0.70
  -1 -16  -2    4.31    0.28
  -1 -16  -2    4.53    0.28
   1 -16   2    4.45    0.45
  -1  16  -2    3.57    0.34
   1  16   2    4.11    0.44
   2 -16   2    2.33    0.32
  -2 -16  -2    2.26    0.18
  -2 -16  -2    2.19    0.16
   2  16   2    2.38    0.32
  -2  16  -2    2.79    0.32
   2  16   2    2.19    0.36
   3 -16   2    7.02    0.58
  -3  16  -2    7.12    0.58
   3  16   2    7.47    0.60
   3  16   2    7.86    0.68
   4 -16   2    0.27    0.16
   4  16   2    0.52    0.20
  -4  16  -2    0.21    0.15
   4  16   2    0.42    0.24
   5 -16   2    2.06    0.34
   5  16   2    1.81    0.40
  -5  16  -2    1.80    0.34
   6 -16   2    0.77    0.32
   6 -16   2    0.28    0.22
  -6  16  -2    0.83    0.29
   6  16   2    1.02    0.33
   7 -16   2    0.21    0.25
   7 -16   2    0.06    0.18
   7  16   2    0.08    0.18
  -7  16  -2    0.53    0.25
   7  16   2    0.11    0.25
   8 -16   2    3.91    0.58
   8 -16   2    5.10    0.79
   8  16   2    5.11    0.75
  -8  16  -2    4.26    0.64
   8  16   2    3.78    0.51
   9 -16   2    0.58    0.39
   9 -16   2    0.68    0.31
   9  16   2    0.64    0.41
  -9  16  -2    0.74    0.39
  10 -16   2    0.69    0.33
  10 -16   2    1.04    0.46
  10  16   2    0.96    0.45
 -10  16  -2    0.84    0.42
  11 -17  -2    0.67    0.33
  11 -17  -2    0.42    0.42
  11  17  -2    0.81    0.53
 -11  17   2    0.88    0.44
  10 -17  -2    3.65    0.57
  10 -17  -2    3.72    0.81
 -10  17   2    4.42    0.75
  10  17  -2    6.46    0.95
   9 -17  -2    2.95    0.48
   9 -17  -2    2.61    0.61
  -9  17   2    2.01    0.47
   9  17  -2    3.39    0.66
   8 -17  -2   13.98    1.10
   8 -17  -2   14.97    1.32
  -8  17   2   14.73    1.17
   8  17  -2   16.29    1.31
   7 -17  -2   -0.16    0.15
   7 -17  -2    0.62    0.35
   7  17  -2    0.62    0.20
  -7  17   2    0.56    0.24
   7  17  -2    0.48    0.32
   6 -17  -2    2.15    0.33
   6  17  -2    2.84    0.37
  -6  17   2    3.42    0.45
   6  17  -2    3.33    0.54
   5 -17  -2    5.81    0.47
  -5  17   2    4.93    0.56
   5  17  -2    5.13    0.39
   5  17  -2    5.22    0.45
   5  17  -2    4.97    0.65
   4 -17  -2    8.92    0.60
   4  17  -2    8.09    0.74
   4  17  -2    7.51    0.51
   4  17  -2    8.21    0.61
  -4  17   2    7.84    0.66
   3 -17  -2   13.28    0.85
   3  17  -2   13.29    0.80
   3  17  -2   14.80    1.03
  -3  17   2   11.96    0.92
   2 -17  -2    2.80    0.25
   2  17  -2    3.04    0.42
   2  17  -2    3.18    0.24
  -2  17   2    2.89    0.38
   1 -17  -2   17.13    1.00
  -1 -17   2   16.40    1.09
  -1  17   2   16.76    1.11
   1  17  -2   16.71    1.02
   0 -17  -2    2.11    0.18
   0 -17   2    2.65    0.32
   0  17   2    2.78    0.33
   0  17  -2    2.25    0.25
   1 -17   2    9.91    0.70
  -1 -17  -2    9.58    0.59
  -1 -17  -2   10.15    0.59
  -1  17  -2    9.73    0.67
   1  17   2    8.74    0.70
   2 -17   2    5.64    0.54
  -2 -17  -2    6.11    0.38
  -2 -17  -2    5.36    0.36
  -2  17  -2    5.27    0.47
   2  17   2    6.26    0.51
   2  17   2    5.75    0.65
   3 -17   2    2.36    0.34
   3  17   2    3.00    0.46
  -3  17  -2    2.63    0.35
   3  17   2    2.53    0.36
   4 -17   2    7.49    0.62
  -4  17  -2    6.90    0.62
   4  17   2    7.17    0.62
   4  17   2    8.07    0.83
   5 -17   2    4.79    0.55
   5  17   2    5.33    0.68
  -5  17  -2    4.74    0.57
   6 -17   2    0.35    0.20
  -6  17  -2    0.56    0.28
   6  17   2    0.29    0.29
   7 -17   2    0.45    0.25
   7 -17   2    0.62    0.34
  -7  17  -2    0.64    0.28
   7  17   2    0.78    0.38
   8 -17   2    0.56    0.34
   8 -17   2    0.58    0.27
  -8  17  -2    0.07    0.27
   8  17   2    0.59    0.36
   9 -17   2    0.46    0.30
   9 -17   2    0.90    0.43
  -9  17  -2    0.94    0.39
   9  17   2    0.53    0.41
  10 -17   2    0.31    0.41
  10 -17   2    0.70    0.37
 -10  17  -2    0.38    0.36
  10  17   2    0.90    0.50
  11 -18  -2    0.00    0.30
  11 -18  -2    0.52    0.48
  11  18  -2   -0.30    0.38
 -11  18   2    0.50    0.34
  10 -18  -2    5.85    0.96
  10 -18  -2    6.46    0.78
 -10  18   2    6.38    0.86
  10  18  -2    7.16    0.99
   9 -18  -2    6.11    0.71
   9 -18  -2    6.46    0.97
  -9  18   2    6.60    0.85
   9  18  -2    6.95    0.95
   8 -18  -2    0.85    0.37
   8 -18  -2    1.31    0.30
  -8  18   2    1.02    0.34
   8  18  -2    1.25    0.45
   7 -18  -2    0.01    0.16
   7 -18  -2    0.06    0.25
   7  18  -2    0.02    0.25
  -7  18   2   -0.05    0.19
   6 -18  -2    1.36    0.27
   6  18  -2    1.64    0.28
   6  18  -2    1.71    0.43
  -6  18   2    2.10    0.36
   5 -18  -2    7.23    0.55
   5  18  -2    7.34    0.54
   5  18  -2    6.12    0.45
   5  18  -2    5.12    0.70
  -5  18   2    6.59    0.61
   4 -18  -2    3.33    0.37
   4  18  -2    3.88    0.29
   4  18  -2    4.05    0.42
   4  18  -2    4.38    0.59
  -4  18   2    3.64    0.47
   3 -18  -2    2.44    0.27
   3  18  -2    1.71    0.36
  -3  18   2    1.99    0.33
   3  18  -2    2.02    0.21
   2 -18  -2    5.90    0.40
   2  18  -2    4.60    0.36
   2  18  -2    5.52    0.60
  -2  18   2    5.84    0.51
   1 -18  -2    1.89    0.20
  -1 -18   2    2.18    0.31
  -1  18   2    2.27    0.32
   1  18  -2    2.32    0.23
   0 -18   2    9.69    0.71
   0 -18  -2    9.82    0.60
   0  18  -2    9.38    0.65
   0  18   2   10.06    0.73
   1 -18   2    1.08    0.22
  -1 -18  -2    1.41    0.14
  -1 -18  -2    1.23    0.13
  -1  18  -2    1.01    0.20
   1  18   2    1.54    0.26
  -2 -18  -2    0.31    0.09
   2 -18   2    0.61    0.19
  -2 -18  -2    0.36    0.07
   2  18   2    0.37    0.18
  -2  18  -2    0.42    0.16
   2  18   2    0.28    0.19
   3 -18   2    0.88    0.22
  -3  18  -2    0.38    0.16
   3  18   2    0.52    0.26
   3  18   2    0.49    0.19
   4 -18   2    2.00    0.31
   4  18   2    1.69    0.41
   4  18   2    1.19    0.28
  -4  18  -2    1.94    0.33
   5 -18   2   12.73    0.92
   5  18   2   12.13    0.92
   5  18   2   12.01    1.01
  -5  18  -2   10.72    0.91
   6 -18   2    1.70    0.42
   6 -18   2    2.19    0.40
   6  18   2    2.66    0.52
  -6  18  -2    2.06    0.41
   7 -18   2    1.46    0.34
   7 -18   2    1.01    0.40
  -7  18  -2    1.00    0.33
   7  18   2    1.14    0.43
   8 -18   2    0.36    0.26
   8 -18   2    0.95    0.41
  -8  18  -2    0.33    0.30
   8  18   2    0.57    0.37
   9 -18   2    1.98    0.59
   9 -18   2    0.87    0.34
   9  18   2    1.16    0.48
  -9  18  -2    1.21    0.44
  10 -18   2    1.51    0.62
  10 -18   2    2.85    0.56
 -10  18  -2    2.84    0.68
  10  18   2    3.55    0.75
  10 -19  -2    3.32    0.56
  10 -19  -2    2.42    0.67
 -10  19   2    4.99    0.79
  10  19  -2    4.18    0.78
   9 -19  -2    4.34    0.59
   9 -19  -2    4.65    0.78
   9  19  -2    4.53    0.78
  -9  19   2    3.55    0.62
   8 -19  -2    0.13    0.33
   8 -19  -2    0.21    0.20
   8  19  -2    0.49    0.29
  -8  19   2    0.43    0.29
   7 -19  -2    0.01    0.23
   7 -19  -2    0.08    0.15
  -7  19   2   -0.16    0.17
   7  19  -2   -0.10    0.23
   6 -19  -2    9.94    0.79
   6  19  -2   12.04    0.79
  -6  19   2   10.21    0.87
   6  19  -2    9.93    0.94
   5 -19  -2   11.21    0.82
   5  19  -2   11.72    0.81
   5  19  -2   12.30    1.00
  -5  19   2   11.08    0.90
   4 -19  -2    0.96    0.19
   4  19  -2    0.75    0.31
  -4  19   2    1.05    0.27
   3 -19  -2    1.06    0.18
   3  19  -2    0.66    0.13
   3  19  -2    0.91    0.29
  -3  19   2    1.01    0.24
   2 -19  -2    2.25    0.24
  -2  19   2    1.45    0.30
   2  19  -2    2.37    0.23
  -1 -19   2   19.07    1.19
   1 -19  -2   17.41    1.09
   1  19  -2   19.28    1.11
  -1  19   2   17.08    1.19
   0 -19   2    7.93    0.62
   0 -19  -2    7.55    0.50
   0  19   2   10.34    0.68
   0  19  -2    7.28    0.55
   1 -19   2    1.61    0.29
  -1 -19  -2    2.93    0.21
  -1 -19  -2    2.56    0.20
   1  19   2    3.40    0.39
  -1  19  -2    2.14    0.29
  -2 -19  -2    4.12    0.30
   2 -19   2    4.39    0.48
   2  19   2    4.63    0.59
   2  19   2    4.86    0.50
  -2  19  -2    4.68    0.42
   3 -19   2   -0.02    0.13
   3  19   2    0.13    0.23
  -3  19  -2    0.08    0.14
   3  19   2    0.11    0.16
   4 -19   2    1.59    0.29
  -4  19  -2    1.05    0.27
   4  19   2    1.37    0.30
   4  19   2    0.99    0.35
   5 -19   2    2.24    0.36
  -5  19  -2    2.44    0.39
   5  19   2    2.38    0.39
   5  19   2    1.85    0.42
   6 -19   2    1.76    0.34
   6 -19   2    2.20    0.50
  -6  19  -2    1.02    0.33
   6  19   2    2.49    0.52
   7 -19   2   -0.01    0.21
   7 -19   2    0.05    0.24
   7  19   2   -0.08    0.24
  -7  19  -2    0.14    0.21
   8 -19   2    0.15    0.29
   8 -19   2    0.53    0.27
   8  19   2    0.52    0.35
  -8  19  -2    0.19    0.24
   9 -19   2    2.16    0.58
   9 -19   2    2.02    0.48
  -9  19  -2    1.25    0.43
   9  19   2    2.14    0.59
  10 -19   2    1.21    0.45
  10 -19   2    1.13    0.55
 -10  19  -2    0.85    0.47
  10  19   2    1.99    0.57
  10 -20  -2    1.35    0.58
  10 -20  -2    0.65    0.30
  10  20  -2    0.95    0.45
 -10  20   2    0.19    0.31
   9 -20  -2    0.59    0.26
   9 -20  -2    1.28    0.52
  -9  20   2    0.73    0.36
   9  20  -2    0.40    0.34
   8 -20  -2    0.12    0.32
   8 -20  -2    0.04    0.20
   8  20  -2    0.29    0.31
  -8  20   2    0.21    0.24
   7 -20  -2    2.44    0.56
   7 -20  -2    2.51    0.40
  -7  20   2    2.84    0.46
   7  20  -2    1.85    0.47
   6 -20  -2    6.27    0.62
   6  20  -2    5.67    0.52
  -6  20   2    7.43    0.76
   6  20  -2    6.23    0.80
   5 -20  -2    8.61    0.69
  -5  20   2    9.31    0.79
   5  20  -2   11.51    0.95
   4 -20  -2    4.10    0.42
  -4  20   2    4.21    0.50
   4  20  -2    3.63    0.57
   4  20  -2    4.28    0.33
   3 -20  -2   15.57    0.92
  -3  20   2   12.14    0.99
   3  20  -2   14.21    0.87
   3  20  -2   13.65    1.10
   2 -20  -2    2.10    0.25
   2  20  -2    2.35    0.24
  -2  20   2    2.02    0.34
  -1 -20   2   55.50    3.19
   1 -20  -2   54.50    3.09
  -1  20   2   55.24    3.22
   1  20  -2   51.78    3.11
   0 -20  -2    3.26    0.25
   0 -20   2    3.08    0.38
   0  20  -2    3.00    0.33
   0  20   2    3.11    0.38
  -1 -20  -2    5.39    0.38
   1 -20   2    6.63    0.51
   1  20   2    5.73    0.52
  -1  20  -2    5.83    0.47
  -2 -20  -2    0.74    0.13
   2 -20   2    0.25    0.17
  -2  20  -2    0.47    0.16
   2  20   2    0.78    0.22
   2  20   2    1.16    0.32
   3 -20   2   38.38    2.35
   3  20   2   38.76    2.36
   3  20   2   37.78    2.46
  -3  20  -2   38.47    2.36
   4 -20   2    0.10    0.15
  -4  20  -2    0.09    0.17
   4  20   2    0.22    0.24
   4  20   2   -0.03    0.17
   5 -20   2    8.21    0.71
   5  20   2    8.13    0.92
  -5  20  -2    8.13    0.75
   5  20   2    9.03    0.74
   6 -20   2    1.42    0.33
   6 -20   2    0.92    0.35
   6  20   2    1.48    0.35
   6  20   2    1.30    0.39
  -6  20  -2    1.52    0.35
   7 -20   2    1.54    0.37
   7 -20   2    1.58    0.48
   7  20   2    2.55    0.55
  -7  20  -2    2.10    0.47
   8 -20   2    0.23    0.25
   8 -20   2    1.26    0.46
  -8  20  -2    0.33    0.28
   8  20   2    0.92    0.45
   9 -20   2    0.43    0.29
   9 -20   2    0.33    0.43
  -9  20  -2    0.27    0.33
   9  20   2    0.36    0.36
  10 -20   2    0.03    0.39
  10 -20   2    0.34    0.33
  10  20   2    0.21    0.44
 -10  20  -2    0.36    0.35
  10 -21  -2    0.35    0.28
  10 -21  -2    1.13    0.56
 -10  21   2    0.59    0.41
  10  21  -2    0.74    0.44
   9 -21  -2    0.64    0.30
   9 -21  -2    0.52    0.44
  -9  21   2    0.60    0.33
   9  21  -2    0.76    0.44
   8 -21  -2    1.10    0.32
   8 -21  -2    1.76    0.55
   8  21  -2    2.37    0.60
  -8  21   2    2.07    0.47
   7 -21  -2    3.00    0.63
   7 -21  -2    2.13    0.38
  -7  21   2    2.86    0.48
   7  21  -2    4.08    0.69
   6 -21  -2    3.11    0.41
  -6  21   2    2.79    0.46
   6  21  -2    3.20    0.58
   5 -21  -2    2.03    0.31
   5  21  -2    2.71    0.54
  -5  21   2    1.73    0.36
   4 -21  -2   20.97    1.33
  -4  21   2   17.45    1.39
   4  21  -2   22.49    1.29
   4  21  -2   22.52    1.55
   3 -21  -2    1.76    0.24
   3  21  -2    1.19    0.36
   3  21  -2    1.98    0.22
  -3  21   2    1.71    0.32
   2 -21  -2    0.17    0.10
  -2  21   2    0.27    0.21
   2  21  -2    0.18    0.10
   1 -21  -2    1.70    0.20
  -1 -21   2    1.84    0.30
   1  21  -2    1.70    0.21
   0 -21   2   20.03    1.22
   0 -21  -2   17.55    1.08
   0  21   2   18.30    1.22
   0  21  -2   18.06    1.15
  -1 -21  -2   29.92    1.70
   1 -21   2   28.52    1.82
  -1  21  -2   30.82    1.81
   1  21   2   28.02    1.82
   2 -21   2    8.06    0.68
  -2 -21  -2    9.12    0.58
   2  21   2   10.00    0.73
   2  21   2    9.23    0.81
  -2  21  -2    8.29    0.68
   3 -21   2    2.35    0.36
   3  21   2    2.77    0.39
   3  21   2    3.00    0.51
  -3  21  -2    2.20    0.36
   4 -21   2    8.80    0.73
  -4  21  -2    8.94    0.75
   4  21   2    8.79    0.97
   4  21   2    9.44    0.75
   5 -21   2    9.02    0.82
   5  21   2   12.36    1.04
  -5  21  -2    9.53    0.86
   5  21   2   11.47    0.86
   6 -21   2    0.03    0.21
   6  21   2    0.73    0.27
  -6  21  -2    0.48    0.28
   6  21   2    0.45    0.33
   7 -21   2    1.53    0.37
   7 -21   2    1.18    0.44
   7  21   2    1.58    0.46
  -7  21  -2    1.77    0.41
   7  21   2    1.53    0.35
   8 -21   2    0.63    0.33
   8 -21   2    0.67    0.38
   8  21   2    0.48    0.36
  -8  21  -2    0.45    0.35
   9 -21   2    1.09    0.52
   9 -21   2    0.55    0.32
  -9  21  -2    0.93    0.39
   9  21   2    0.94    0.47
  10 -22  -2    0.23    0.29
  10 -22  -2    0.47    0.44
  10  22  -2    0.40    0.45
 -10  22   2    0.20    0.29
   9 -22  -2    1.15    0.51
   9 -22  -2    0.57    0.30
   9  22  -2    0.84    0.43
  -9  22   2    1.26    0.41
   8 -22  -2    0.68    0.43
   8 -22  -2    0.66    0.26
  -8  22   2    1.14    0.38
   8  22  -2    1.00    0.38
   7 -22  -2    0.05    0.17
  -7  22   2   -0.17    0.21
   7  22  -2    0.19    0.30
   6 -22  -2    0.56    0.20
   6  22  -2    0.68    0.40
  -6  22   2    0.73    0.27
   5 -22  -2    3.63    0.42
   5  22  -2    2.99    0.57
  -5  22   2    3.13    0.46
   4 -22  -2    7.78    0.60
  -4  22   2    7.24    0.70
   4  22  -2    9.74    0.87
   3 -22  -2    9.24    0.63
   3  22  -2    8.34    0.58
  -3  22   2    8.50    0.72
   3  22  -2    9.67    0.84
   2 -22  -2    0.56    0.14
   2  22  -2    0.42    0.12
  -2  22   2    0.88    0.26
  -1 -22   2    4.13    0.48
   1 -22  -2    4.96    0.37
  -1  22   2    5.60    0.58
   1  22  -2    4.78    0.39
   0 -22   2   15.99    1.03
   0 -22  -2   15.07    0.90
   0  22  -2   14.57    0.96
   0  22   2   13.41    1.02
   1 -22   2   13.81    0.94
  -1 -22  -2   12.88    0.81
  -1  22  -2   13.14    0.91
   1  22   2   13.87    0.97
   2 -22   2    2.21    0.35
  -2 -22  -2    2.43    0.25
  -2  22  -2    2.72    0.36
   2  22   2    2.78    0.39
   3 -22   2   20.29    1.41
  -3  22  -2   22.98    1.45
   3  22   2   20.89    1.57
   3  22   2   21.60    1.43
   4 -22   2    2.05    0.35
  -4  22  -2    2.15    0.39
   4  22   2    1.57    0.42
   4  22   2    1.90    0.36
   5 -22   2    4.08    0.52
   5  22   2    2.85    0.45
  -5  22  -2    3.83    0.54
   5  22   2    3.33    0.59
   6 -22   2    1.00    0.30
  -6  22  -2    0.87    0.30
   6  22   2    0.12    0.32
   6  22   2    0.99    0.32
   7 -22   2    3.13    0.63
   7 -22   2    2.29    0.46
   7  22   2    2.99    0.49
   7  22   2    3.48    0.66
  -7  22  -2    3.69    0.62
   8 -22   2    0.20    0.33
   8 -22   2    0.49    0.30
  -8  22  -2    0.41    0.31
   8  22   2    0.53    0.36
   9 -22   2    6.99    0.89
   9 -22   2    7.07    1.13
   9  22   2    5.07    0.90
  -9  22  -2    7.70    1.01
  10 -23  -2    2.02    0.64
  10 -23  -2    1.86    0.46
 -10  23   2    2.69    0.60
  10  23  -2    2.79    0.66
   9 -23  -2    0.14    0.21
   9 -23  -2    0.08    0.38
  -9  23   2    0.53    0.34
   9  23  -2    0.29    0.35
   8 -23  -2    0.17    0.21
   8 -23  -2    0.36    0.41
   8  23  -2    0.17    0.34
  -8  23   2    0.44    0.28
   7 -23  -2   -0.04    0.14
  -7  23   2    0.22    0.26
   7  23  -2   -0.02    0.27
   6 -23  -2    0.03    0.15
   6  23  -2    0.54    0.33
  -6  23   2    0.21    0.23
   5 -23  -2    4.96    0.54
   5  23  -2    6.68    0.84
  -5  23   2    5.63    0.64
   4 -23  -2    4.25    0.43
   4  23  -2    3.98    0.64
  -4  23   2    4.18    0.52
   3 -23  -2    1.06    0.20
  -3  23   2    1.50    0.32
   3  23  -2    0.79    0.34
   3  23  -2    1.21    0.18
   2 -23  -2   12.73    0.78
  -2 -23   2   10.28    0.83
  -2  23   2   11.82    0.91
   2  23  -2   11.80    0.76
  -1 -23   2    1.59    0.30
   1 -23  -2    2.01    0.22
  -1  23   2    2.15    0.34
   1  23  -2    1.79    0.24
   0 -23  -2    8.86    0.57
   0 -23   2    9.57    0.71
   0  23   2    9.26    0.74
   0  23  -2    8.06    0.63
  -1 -23  -2   14.37    0.86
   1 -23   2   13.83    0.98
   1  23   2   13.51    1.02
  -1  23  -2   14.61    0.97
  -2 -23  -2   46.58    2.69
   2 -23   2   45.83    2.83
   2  23   2   49.16    2.85
  -2  23  -2   46.45    2.82
   3 -23   2    0.06    0.15
   3  23   2    0.22    0.27
   3  23   2    0.15    0.20
  -3  23  -2    0.11    0.15
   4 -23   2    0.06    0.15
  -4  23  -2    0.32    0.21
   4  23   2    0.05    0.28
   4  23   2    0.30    0.21
   5 -23   2    5.43    0.62
   5  23   2    5.51    0.80
  -5  23  -2    5.14    0.64
   5  23   2    4.56    0.57
   6 -23   2    0.35    0.24
  -6  23  -2    0.35    0.27
   6  23   2    0.45    0.34
   6  23   2   -0.02    0.22
   7 -23   2    1.53    0.47
   7 -23   2    1.26    0.37
  -7  23  -2    1.72    0.42
   7  23   2    2.07    0.57
   8 -23   2    1.58    0.56
   8 -23   2    0.70    0.32
   8  23   2    1.35    0.52
  -8  23  -2    1.77    0.52
   9 -23   2    1.46    0.43
   9 -23   2    1.20    0.55
   9  23   2    2.08    0.61
  -9  23  -2    1.06    0.45
  10 -24  -2    1.51    0.41
  10 -24  -2    1.53    0.57
  10  24  -2    2.81    0.66
 -10  24   2    1.98    0.53
   9 -24  -2    0.25    0.42
   9 -24  -2    0.46    0.28
   9  24  -2   -0.05    0.34
  -9  24   2    0.06    0.30
   8 -24  -2    4.87    0.62
   8 -24  -2    3.56    0.79
   8  24  -2    3.94    0.74
  -8  24   2    4.15    0.66
  -7  24   2    2.57    0.49
   7  24  -2    2.81    0.61
   6 -24  -2    1.71    0.33
   6  24  -2    2.65    0.57
  -6  24   2    2.55    0.49
   5 -24  -2    2.34    0.35
   5  24  -2    3.66    0.61
  -5  24   2    2.43    0.44
   4 -24  -2   10.01    0.77
  -4  24   2   11.62    0.91
   4  24  -2   11.54    1.01
   3 -24  -2    1.33    0.22
  -3  24   2    1.56    0.33
   2 -24  -2    1.20    0.19
  -2 -24   2    0.86    0.24
  -2  24   2    0.96    0.30
   2  24  -2    0.77    0.16
   1 -24  -2    6.88    0.48
  -1 -24   2    6.72    0.59
  -1  24   2    7.58    0.73
   1  24  -2    6.52    0.51
   0 -24   2    0.57    0.20
   0 -24  -2    0.88    0.14
   0  24  -2    0.82    0.19
   0  24   2    1.00    0.27
  -1 -24  -2    2.75    0.26
   1 -24   2    2.69    0.38
   1  24   2    2.63    0.42
  -1  24  -2    2.91    0.36
   2 -24   2    3.65    0.45
  -2  24  -2    3.52    0.44
   2  24   2    4.63    0.51
   3 -24   2    0.68    0.24
  -3  24  -2    0.53    0.21
   3  24   2    0.64    0.32
   3  24   2    0.77    0.26
   4 -24   2    4.95    0.58
   4  24   2    4.69    0.70
   4  24   2    5.02    0.59
  -4  24  -2    4.50    0.57
   5 -24   2    8.37    0.78
   5  24   2    9.75    0.82
   5  24   2   10.49    0.98
  -5  24  -2    9.61    0.86
   6 -24   2    1.00    0.32
   6  24   2    1.34    0.34
   6  24   2    0.93    0.40
  -6  24  -2    0.50    0.27
   7 -24   2    8.11    1.05
   7 -24   2    7.01    0.82
   7  24   2    6.93    0.99
  -7  24  -2    7.40    0.91
   8 -24   2    0.73    0.32
   8 -24   2    0.69    0.48
   8  24   2    1.42    0.50
  -8  24  -2    0.04    0.28
   9 -24   2    2.64    0.71
   9 -24   2    3.05    0.57
  -9  24  -2    2.23    0.59
   9  24   2    4.87    0.90
   9 -25  -2   -0.01    0.24
   9 -25  -2   -0.56    0.32
  -9  25   2    0.53    0.35
   9  25  -2   -0.15    0.34
   8 -25  -2    1.60    0.58
   8 -25  -2    1.76    0.37
  -8  25   2    1.05    0.36
   8  25  -2    1.72    0.57
   7 -25  -2    0.12    0.19
  -7  25   2   -0.02    0.21
   7  25  -2    0.50    0.40
   6 -25  -2    0.31    0.17
  -6  25   2    0.22    0.22
   6  25  -2    0.34    0.34
   5 -25  -2    1.12    0.26
   5  25  -2    1.45    0.49
  -5  25   2    1.59    0.37
   4 -25  -2    4.76    0.49
   4  25  -2    5.16    0.75
  -4  25   2    4.65    0.58
   3 -25  -2    9.45    0.67
  -3  25   2    8.65    0.77
  -2 -25   2    2.33    0.38
   2 -25  -2    2.89    0.32
   2  25  -2    2.68    0.30
  -2  25   2    2.17    0.38
   1 -25  -2    5.64    0.42
  -1 -25   2    6.37    0.60
  -1  25   2    5.53    0.60
   1  25  -2    4.83    0.44
   0 -25  -2    7.39    0.51
   0 -25   2    7.71    0.64
   0  25   2    7.73    0.66
   0  25  -2    7.08    0.58
   1 -25   2    3.35    0.45
  -1  25  -2    4.26    0.46
   1  25   2    4.62    0.53
   2 -25   2    5.12    0.56
   2  25   2    5.30    0.59
  -2  25  -2    5.61    0.57
   3 -25   2    1.69    0.32
   3  25   2    1.93    0.51
  -3  25  -2    2.40    0.39
   3  25   2    2.28    0.38
   4 -25   2    1.50    0.33
   4  25   2    1.77    0.37
   4  25   2    1.61    0.45
  -4  25  -2    1.97    0.39
   5 -25   2    2.68    0.44
   5  25   2    2.94    0.47
   5  25   2    3.13    0.63
  -5  25  -2    3.14    0.52
   6 -25   2    0.91    0.31
  -6  25  -2    0.24    0.26
   6  25   2    0.55    0.36
   6  25   2    0.29    0.29
   7 -25   2   10.05    1.22
   7 -25   2    9.78    0.99
   7  25   2    8.68    1.12
  -7  25  -2    8.85    1.05
   8 -25   2    1.67    0.42
   8 -25   2    1.33    0.56
  -8  25  -2    0.49    0.37
   8  25   2    1.33    0.57
   9 -25   2    0.55    0.45
   9 -25   2   -0.23    0.25
   9  25   2   -0.06    0.43
  -9  25  -2   -0.08    0.32
   9 -26  -2    1.24    0.53
   9 -26  -2    0.41    0.30
   9  26  -2    0.81    0.50
  -9  26   2    0.41    0.34
   8 -26  -2    1.20    0.55
   8 -26  -2    1.41    0.36
  -8  26   2    2.03    0.46
   8  26  -2    2.44    0.65
   7 -26  -2    0.48    0.25
   7  26  -2    1.30    0.44
  -7  26   2    0.94    0.35
   6 -26  -2    0.49    0.21
  -6  26   2    0.74    0.29
   6  26  -2    0.09    0.32
   5 -26  -2    0.92    0.25
   5  26  -2    0.84    0.41
  -5  26   2    0.85    0.29
   4 -26  -2    1.83    0.30
  -4  26   2    1.66    0.35
   4  26  -2    1.19    0.44
   3 -26  -2    0.80    0.19
  -3  26   2    0.87    0.27
   2 -26  -2    2.70    0.32
  -2 -26   2    3.42    0.46
  -2  26   2    2.39    0.41
   2  26  -2    3.67    0.32
  -1 -26   2    7.07    0.67
   1 -26  -2    6.25    0.47
   1  26  -2    6.11    0.50
  -1  26   2    7.32    0.74
   0 -26   2    6.20    0.62
   0  26   2    6.66    0.59
   0  26  -2    5.34    0.49
   1 -26   2    2.05    0.34
  -1  26  -2    2.09    0.31
   1  26   2    1.54    0.35
   2 -26   2    5.48    0.62
   2  26   2    6.48    0.68
  -2  26  -2    6.64    0.58
   3 -26   2    8.76    0.76
   3  26   2    8.97    0.77
  -3  26  -2    9.29    0.77
   4 -26   2    0.53    0.22
   4  26   2    0.56    0.41
   4  26   2    0.30    0.24
  -4  26  -2    0.35    0.23
   5 -26   2    1.13    0.30
  -5  26  -2    1.03    0.33
   5  26   2    1.11    0.33
   5  26   2    0.81    0.41
   6 -26   2    3.14    0.52
  -6  26  -2    3.16    0.57
   6  26   2    4.66    0.76
   7 -26   2    0.45    0.29
   7 -26   2    0.63    0.41
  -7  26  -2    0.13    0.25
   7  26   2    0.22    0.40
   8 -26   2    0.15    0.36
   8 -26   2   -0.33    0.20
   8  26   2    0.39    0.44
  -8  26  -2   -0.26    0.29
   9 -27  -2    0.82    0.35
   9 -27  -2    0.38    0.51
  -9  27   2    1.02    0.43
   9  27  -2    0.93    0.56
   8 -27  -2    1.50    0.62
   8 -27  -2    0.51    0.26
  -8  27   2    0.49    0.31
   8  27  -2    0.94    0.47
   7 -27  -2    3.72    0.53
   7  27  -2    5.77    0.89
  -7  27   2    3.59    0.61
   6 -27  -2    1.38    0.30
  -6  27   2    1.43    0.39
   6  27  -2    0.51    0.41
   5 -27  -2    2.15    0.34
  -5  27   2    1.86    0.42
   5  27  -2    1.37    0.48
   4 -27  -2    4.31    0.47
  -4  27   2    4.44    0.60
   4  27  -2    4.89    0.78
   3 -27  -2    0.35    0.16
  -3 -27   2    0.27    0.20
  -3  27   2    0.77    0.27
   2 -27  -2    0.01    0.11
  -2 -27   2    0.30    0.19
  -2  27   2    0.32    0.24
  -1 -27   2    3.78    0.47
   1  27  -2    2.93    0.35
  -1  27   2    2.61    0.45
   0 -27   2    0.16    0.18
   0  27  -2    0.42    0.17
   0  27   2    0.64    0.27
   1 -27   2    3.52    0.46
  -1  27  -2    2.62    0.40
   1  27   2    3.77    0.51
   2 -27   2    1.58    0.31
  -2  27  -2    0.79    0.24
   2  27   2    1.37    0.33
   3 -27   2    0.75    0.24
   3  27   2    0.91    0.30
  -3  27  -2    0.84    0.26
   4 -27   2   -0.02    0.18
   4  27   2   -0.20    0.32
   4  27   2    0.31    0.25
  -4  27  -2    0.14    0.21
   5 -27   2    1.41    0.38
  -5  27  -2    0.93    0.31
   5  27   2    1.04    0.34
   5  27   2    1.57    0.49
   6 -27   2    0.89    0.30
  -6  27  -2    1.88    0.48
   6  27   2    1.90    0.56
   7 -27   2    0.41    0.42
   7 -27   2    0.06    0.24
  -7  27  -2    0.43    0.32
   7  27   2   -0.30    0.35
   8 -27   2    0.66    0.33
   8 -27   2    0.48    0.39
  -8  27  -2    0.73    0.45
   8  27   2    0.70    0.47
   9 -28  -2    0.82    0.35
   9 -28  -2    1.48    0.63
  -9  28   2    1.34    0.49
   9  28  -2    1.33    0.57
   8 -28  -2    0.53    0.48
   8 -28  -2    0.95    0.30
  -8  28   2    0.87    0.39
   8  28  -2    0.06    0.42
   7 -28  -2    0.12    0.19
   7  28  -2    0.34    0.40
  -7  28   2    0.03    0.24
   6 -28  -2    0.64    0.24
   6  28  -2    0.64    0.40
  -6  28   2    0.66    0.33
   5 -28  -2    4.51    0.51
  -5  28   2    4.13    0.59
   5  28  -2    5.54    0.87
   4 -28  -2   13.02    0.93
  -4  28   2   13.09    1.04
   3 -28  -2    1.09    0.22
  -3 -28   2    0.80    0.28
  -3  28   2    1.25    0.31
  -2 -28   2    2.91    0.43
  -2  28   2    2.90    0.48
  -1 -28   2   14.12    1.03
  -1  28   2   14.76    1.09
   1  28  -2   13.63    0.96
   0 -28   2    3.02    0.44
   0  28   2    3.86    0.53
   0  28  -2    3.16    0.40
   1 -28   2    6.53    0.66
   1  28   2    6.32    0.68
  -1  28  -2    5.46    0.58
   2 -28   2    6.42    0.68
  -2  28  -2    5.90    0.65
   2  28   2    6.81    0.71
   3 -28   2    1.91    0.36
  -3  28  -2    1.33    0.32
   3  28   2    1.87    0.39
   4 -28   2    4.97    0.62
  -4  28  -2    4.92    0.65
   4  28   2    6.33    0.91
   4  28   2    5.11    0.65
   5 -28   2    0.89    0.29
  -5  28  -2    0.65    0.29
   5  28   2    0.19    0.32
   6 -28   2    1.19    0.32
   6  28   2    0.17    0.43
  -6  28  -2    1.10    0.38
   7 -28   2    0.06    0.40
   7 -28   2    0.18    0.25
   7  28   2    0.55    0.35
  -7  28  -2    0.17    0.27
   8 -28   2   -0.09    0.40
   8 -28   2    0.49    0.33
   8  28   2    0.54    0.50
  -8  28  -2    0.56    0.38
   8 -29  -2    0.39    0.51
   8 -29  -2    0.64    0.29
   8  29  -2    0.36    0.46
  -8  29   2    0.48    0.35
   7 -29  -2    0.26    0.22
  -7  29   2    0.43    0.31
   7  29  -2   -0.04    0.35
   6 -29  -2    0.34    0.21
  -6  29   2    0.27    0.26
   6  29  -2    0.08    0.34
   5 -29  -2    2.56    0.38
   5  29  -2    2.08    0.62
  -5  29   2    2.65    0.49
   4 -29  -2    4.94    0.51
  -4  29   2    4.13    0.57
  -3 -29   2    2.28    0.40
  -3  29   2    2.37    0.41
  -2 -29   2    0.18    0.20
  -2  29   2    0.20    0.26
  -1 -29   2    1.06    0.29
   1  29  -2    1.02    0.24
  -1  29   2    1.33    0.36
   0 -29   2    5.91    0.66
   0  29  -2    6.19    0.55
   0  29   2    6.99    0.76
   1 -29   2    1.38    0.32
   1  29   2    1.44    0.35
  -1  29  -2    1.46    0.30
   2 -29   2    0.60    0.24
  -2  29  -2    0.45    0.22
   2  29   2    0.39    0.27
   3 -29   2    7.72    0.81
  -3  29  -2    9.05    0.78
   4 -29   2    1.38    0.35
  -4  29  -2    1.60    0.37
   4  29   2    1.67    0.54
   4  29   2    1.82    0.42
   5 -29   2    0.75    0.30
  -5  29  -2    0.44    0.29
   5  29   2    0.60    0.44
   6 -29   2    1.05    0.36
  -6  29  -2    1.34    0.41
   6  29   2    0.89    0.51
   7 -29   2    0.32    0.27
  -7  29  -2    0.45    0.31
   7  29   2    0.78    0.45
   8 -30  -2    0.36    0.46
   8 -30  -2    0.36    0.28
  -8  30   2    0.80    0.39
   8  30  -2    0.22    0.47
   7 -30  -2    0.32    0.23
   7  30  -2    0.21    0.43
  -7  30   2    0.50    0.34
   6 -30  -2    2.13    0.38
  -6  30   2    2.15    0.49
   6  30  -2    1.13    0.57
   5 -30  -2    0.06    0.17
  -5  30   2    0.03    0.23
   5  30  -2   -0.34    0.33
  -4  30   2    0.43    0.25
  -3 -30   2    1.57    0.36
  -3  30   2    1.42    0.36
  -2 -30   2   10.78    0.89
  -2  30   2   12.43    0.96
  -1 -30   2    0.12    0.19
  -1  30   2    0.42    0.27
   0 -30   2    0.70    0.27
   0  30   2    1.03    0.34
   0  30  -2    0.83    0.23
   1 -30   2    1.29    0.31
   1  30   2    1.10    0.35
  -1  30  -2    0.71    0.24
   2 -30   2    1.49    0.34
   2  30   2    1.26    0.36
  -2  30  -2    1.64    0.34
   3 -30   2    3.63    0.53
   3  30   2    4.36    0.62
  -3  30  -2    4.64    0.60
   4 -30   2    0.98    0.31
  -4  30  -2    1.21    0.33
   4  30   2    0.77    0.49
   5 -30   2    1.11    0.35
  -5  30  -2    2.07    0.46
   5  30   2    2.40    0.69
   6 -30   2    3.57    0.57
   6  30   2    3.38    0.73
  -6  30  -2    3.65    0.65
   7 -30   2    0.14    0.29
  -7  30  -2    1.32    0.42
   7  30   2    0.99    0.56
   8 -31  -2   10.45    1.39
   8 -31  -2    9.19    0.97
  -8  31   2    8.41    1.07
   8  31  -2    9.84    1.27
   7 -31  -2    0.08    0.29
  -7  31   2    0.07    0.25
   7  31  -2   -0.78    0.33
   6  31  -2    0.16    0.45
  -6  31   2    0.64    0.30
  -5  31   2    0.37    0.26
  -4 -31   2    0.26    0.25
  -4  31   2    0.42    0.26
  -3 -31   2    0.22    0.24
  -3  31   2    0.34    0.23
  -2 -31   2    0.03    0.19
  -2  31   2    0.26    0.25
  -1 -31   2    0.43    0.23
  -1  31   2    0.79    0.31
   0 -31   2    0.07    0.18
   0  31  -2    0.08    0.15
   0  31   2   -0.04    0.24
   1 -31   2    1.86    0.37
  -1  31  -2    1.81    0.33
   1  31   2    0.90    0.35
   2 -31   2    6.02    0.67
   2  31   2    5.72    0.71
  -2  31  -2    6.87    0.72
   3 -31   2    3.95    0.55
   3  31   2    4.84    0.62
  -3  31  -2    3.38    0.52
   4 -31   2    1.13    0.31
  -4  31  -2    0.76    0.29
   5 -31   2    2.18    0.46
  -5  31  -2    2.01    0.48
   5  31   2    2.58    0.72
   6 -31   2    1.56    0.40
  -6  31  -2    1.60    0.45
   6  31   2    0.77    0.49
   7 -31   2    1.14    0.42
  -7  31  -2    1.79    0.50
   7  31   2    2.31    0.74
   7  32  -2   -0.09    0.47
  -7  32   2    0.19    0.31
  -6  32   2    0.64    0.36
   6  32  -2    0.64    0.56
  -5  32   2   -0.14    0.23
  -4  32   2    4.92    0.69
  -3 -32   2    0.91    0.31
  -3  32   2    0.82    0.29
  -2 -32   2   -0.02    0.21
  -2  32   2    0.45    0.28
  -1 -32   2    2.68    0.43
  -1  32   2    2.08    0.44
   0 -32   2    2.50    0.42
   0  32   2    2.25    0.49
   1 -32   2    2.45    0.41
  -1  32  -2    1.92    0.36
   1  32   2    1.79    0.42
   2 -32   2    0.43    0.23
  -2  32  -2    0.35    0.24
   2  32   2    0.41    0.29
   3 -32   2    1.59    0.34
   3  32   2    1.43    0.40
  -3  32  -2    0.70    0.28
   4 -32   2    0.63    0.28
  -4  32  -2    0.44    0.27
   5 -32   2    2.08    0.44
  -5  32  -2    2.08    0.49
   6 -32   2    1.59    0.42
  -6  32  -2    1.17    0.45
   6  32   2    1.85    0.61
  -7  33   2   10.76    1.19
   7  33  -2   13.95    1.59
  -6  33   2    5.23    0.75
   6  33  -2    5.90    1.03
  -5  33   2    0.39    0.30
  -4  33   2    1.77    0.43
  -3  33   2    0.35    0.26
  -2 -33   2    0.75    0.29
  -2  33   2    0.33    0.28
  -1 -33   2    1.18    0.31
  -1  33   2    0.55    0.32
   0 -33   2    4.40    0.55
   0  33   2    3.48    0.55
   1 -33   2    0.73    0.27
   1  33   2    0.97    0.37
  -1  33  -2    1.00    0.30
   2 -33   2    0.50    0.25
   2  33   2    0.26    0.33
  -2  33  -2    0.83    0.29
   3 -33   2    0.08    0.18
  -3  33  -2    0.48    0.26
   4 -33   2    0.67    0.29
  -4  33  -2    1.18    0.35
   5 -33   2    0.90    0.35
  -5  33  -2    1.06    0.36
   6 -33   2    6.41    0.78
  -6  33  -2    6.02    0.83
   6  33   2    4.43    0.92
  -6  34   2    2.82    0.54
  -5  34   2    1.58    0.43
  -4  34   2    2.08    0.47
  -3  34   2    0.21    0.26
  -2  34   2    0.16    0.27
  -1 -34   2    0.67    0.29
  -1  34   2    1.14    0.36
   0 -34   2    1.93    0.38
   0  34   2    1.51    0.44
   1 -34   2    0.50    0.25
   1  34   2    0.44    0.33
   2 -34   2    0.06    0.21
   2  34   2   -0.40    0.24
  -2  34  -2    0.44    0.26
   3 -34   2    0.40    0.23
  -3  34  -2    0.43    0.28
   4 -34   2    0.52    0.27
  -4  34  -2    0.36    0.30
   5 -34   2    1.77    0.42
  -5  34  -2    1.85    0.48
   6 -34   2    0.83    0.35
   6  34   2   -0.23    0.43
  -6  34  -2    1.31    0.44
  -6  35   2    1.74    0.49
  -5  35   2    0.98    0.36
  -4  35   2    2.47    0.50
  -3  35   2    0.56    0.32
  -2  35   2    0.45    0.30
  -1  35   2    1.51    0.43
   0 -35   2    1.18    0.44
   0  35   2    1.10    0.39
   1 -35   2    0.06    0.20
   1  35   2   -0.22    0.26
   2 -35   2    0.20    0.23
  -2  35  -2    0.49    0.28
   3 -35   2    0.14    0.23
  -3  35  -2   -0.15    0.22
   4 -35   2    1.53    0.38
  -4  35  -2    1.30    0.40
   5 -35   2    2.80    0.51
  -5  35  -2    3.22    0.62
  -5  36   2    1.11    0.42
  -4  36   2    2.29    0.54
  -3  36   2    0.66    0.34
  -2  36   2    0.08    0.27
  -1  36   2    0.65    0.32
   0  36   2    0.81    0.36
   1  36   2    0.57    0.36
   2 -36   2    1.93    0.41
   3 -36   2    3.47    0.54
  -3  36  -2    3.67    0.60
   4 -36   2    1.80    0.43
  -4  36  -2    2.60    0.55
   5 -36   2    0.59    0.33
  -5  37   2    0.36    0.32
  -4  37   2    6.21    0.88
  -3  37   2    1.44    0.44
  -2  37   2    0.05    0.24
  -1  37   2    0.70    0.36
   0  37   2    1.33    0.46
   4 -37   2    0.12    0.27
  -4  37  -2   -0.01    0.27
  -4  38   2    2.52    0.56
  -3  38   2    0.86    0.35
  -2  38   2    1.56    0.45
  -1  38   2    0.66    0.30
   0  38   2    2.34    0.55
  -3  39   2    0.74    0.36
  -2  39   2    4.69    0.76
  -1  39   2    1.20    0.41
  12   0  -3    0.19    0.42
  12   0  -3   -0.02    0.29
  12   0  -3    0.15    0.29
  11   0  -3   -0.03    0.23
  11   0  -3   -0.21    0.33
 -11   0   3   -0.07    0.23
  11   0  -3    0.18    0.25
  10   0  -3    1.23    0.45
  10   0  -3    1.27    0.35
 -10   0   3    1.40    0.36
  10   0  -3    1.21    0.35
   9   0  -3    1.59    0.36
  -9   0   3    1.08    0.29
   9   0  -3    1.25    0.42
   9   0  -3    1.24    0.31
  -8   0   3   18.13    1.23
   8   0  -3   18.00    1.25
   8   0  -3   17.44    1.24
   8   0  -3   17.85    1.36
   7   0  -3    5.01    0.55
   7   0  -3    5.76    0.59
   7   0  -3    5.87    0.69
  -7   0   3    5.98    0.50
   6   0  -3    0.09    0.11
   6   0  -3    0.05    0.16
  -6   0   3    0.14    0.10
   6   0  -3    0.11    0.11
  -5   0   3    1.67    0.22
   5   0  -3    2.23    0.29
   5   0  -3    1.73    0.34
   5   0  -3    2.25    0.29
   4   0  -3    0.04    0.08
  -4   0   3   -0.05    0.06
   4   0  -3   -0.06    0.07
   4   0  -3    0.06    0.10
   3   0  -3    0.54    0.15
  -3   0   3    0.57    0.16
  -3   0   3    0.36    0.10
   3   0  -3    0.48    0.12
  -2   0   3    0.66    0.14
   2   0  -3    0.47    0.14
   2   0  -3    0.85    0.14
   1   0  -3    1.77    0.15
   1   0  -3    2.71    0.21
  -1   0   3    2.90    0.21
   0   0  -3    2.74    0.21
   0   0   3    2.04    0.14
   1   0   3    1.49    0.17
   1   0   3    1.79    0.18
   2   0   3    3.17    0.26
   2   0   3    2.82    0.27
   3   0   3    9.87    0.70
   3   0   3    9.47    0.65
   4   0   3    4.32    0.50
   4   0   3    4.50    0.38
   5   0   3    0.10    0.12
   5   0   3   -0.08    0.14
   6   0   3    0.09    0.14
   6   0   3    0.43    0.23
   7   0   3    0.40    0.25
   7   0   3    1.03    0.25
   8   0   3    0.39    0.27
   8   0   3    0.57    0.23
   9   0   3    1.34    0.34
   9   0   3    1.68    0.48
  10   0   3   -0.13    0.19
  10   0   3    0.32    0.36
  11   0   3    8.45    0.93
  11   0   3    9.95    1.21
  12  -1  -3    0.23    0.29
  12  -1  -3    0.00    0.27
  12  -1  -3    0.18    0.44
  12   1  -3    0.24    0.33
  12   1  -3   -0.08    0.30
  12   1  -3    0.34    0.44
  11  -1  -3    1.51    0.43
  11  -1  -3    2.24    0.56
  11  -1  -3    1.34    0.38
  11   1  -3    1.46    0.44
  11   1  -3    1.91    0.56
 -11   1   3    1.98    0.49
  11   1  -3    1.26    0.39
  10  -1  -3    0.69    0.40
  10  -1  -3    1.25    0.34
  10  -1  -3    0.39    0.24
 -10  -1   3    0.37    0.24
  10   1  -3    1.50    0.39
 -10   1   3    1.19    0.32
  10   1  -3    0.89    0.42
  10   1  -3    1.01    0.32
  -9  -1   3    3.20    0.48
   9  -1  -3    2.33    0.44
   9  -1  -3    3.92    0.66
   9  -1  -3    3.24    0.49
   9   1  -3    2.44    0.44
  -9   1   3    4.46    0.54
   9   1  -3    4.52    0.69
   9   1  -3    3.09    0.49
   8  -1  -3   14.16    1.08
   8  -1  -3   17.52    1.23
   8  -1  -3   14.27    1.07
  -8  -1   3   15.39    1.07
   8   1  -3   14.24    1.18
   8   1  -3   15.33    1.10
  -8   1   3   14.76    1.07
   8   1  -3   14.74    1.09
   7  -1  -3    1.38    0.34
   7  -1  -3    1.05    0.25
   7  -1  -3    0.79    0.22
  -7  -1   3    0.82    0.20
   7   1  -3    0.85    0.23
   7   1  -3    0.62    0.21
   7   1  -3    0.79    0.28
  -7   1   3    1.20    0.25
  -6  -1   3    4.59    0.39
   6  -1  -3    4.33    0.47
   6  -1  -3    5.13    0.50
   6  -1  -3    4.39    0.55
  -6   1   3    5.08    0.41
   6   1  -3    4.53    0.49
   6   1  -3    3.66    0.45
   6   1  -3    4.84    0.58
   5  -1  -3    6.78    0.51
   5  -1  -3    5.54    0.55
  -5  -1   3    6.53    0.46
   5  -1  -3    6.13    0.51
   5   1  -3    6.74    0.52
   5   1  -3    6.80    0.51
  -5   1   3    6.20    0.47
   5   1  -3    6.87    0.58
   4  -1  -3    4.32    0.36
   4  -1  -3    4.44    0.39
   4  -1  -3    4.17    0.34
  -4  -1   3    3.92    0.30
  -4   1   3    3.74    0.31
   4   1  -3    3.22    0.39
   4   1  -3    4.07    0.34
   4   1  -3    3.93    0.40
  -3  -1   3   27.48    1.61
   3  -1  -3   27.55    1.58
   3  -1  -3   25.48    1.60
  -3  -1   3   25.10    1.54
   3  -1  -3   28.42    1.61
   3   1  -3   26.50    1.60
  -3   1   3   30.01    1.62
  -3   1   3   26.16    1.56
   3   1  -3   23.78    1.59
   2  -1  -3   15.10    0.92
  -2  -1   3   15.13    0.88
   2  -1  -3   13.66    0.89
  -2  -1   3   14.60    0.90
   2   1  -3   14.46    0.92
   2   1  -3   15.36    0.88
   2   1  -3   13.68    0.91
  -2   1   3   15.48    0.89
  -1  -1   3   20.75    1.19
   1  -1  -3   21.22    1.25
  -1  -1   3   21.39    1.23
   1  -1  -3   20.29    1.19
   1   1  -3   21.09    1.25
  -1   1   3   20.66    1.24
   1   1  -3   21.35    1.19
   0  -1  -3   55.96    3.22
   0  -1  -3   57.20    3.27
   0  -1   3   54.57    3.21
   0  -1   3   59.15    3.27
   0   1   3   60.85    3.26
   0   1   3   57.57    3.22
   0   1  -3   58.09    3.28
   1  -1   3    1.46    0.18
   1  -1   3    1.49    0.17
   1   1   3    1.53    0.17
   1   1   3    1.52    0.16
   2  -1   3   30.94    1.75
   2  -1   3   27.22    1.72
   2   1   3   30.29    1.75
   2   1   3   29.22    1.72
   3  -1   3    0.16    0.09
   3  -1   3   -0.05    0.10
   3   1   3    0.20    0.08
   3   1   3   -0.05    0.10
   4  -1   3    6.05    0.45
   4  -1   3    4.77    0.55
   4   1   3    5.39    0.43
   4   1   3    5.31    0.50
   5  -1   3    0.59    0.16
   5  -1   3    0.80    0.25
   5   1   3    0.50    0.17
   5   1   3    0.84    0.25
   6  -1   3    0.51    0.17
   6  -1   3    0.78    0.27
   6   1   3    0.26    0.20
   6   1   3    0.63    0.19
   7  -1   3    1.07    0.33
   7  -1   3    0.82    0.23
   7   1   3    0.86    0.31
   7   1   3    0.63    0.23
   8  -1   3    2.73    0.55
   8  -1   3    3.56    0.49
   8   1   3    4.26    0.52
   8   1   3    4.39    0.64
   9  -1   3    3.33    0.63
   9  -1   3    2.57    0.46
   9   1   3    4.64    0.71
   9   1   3    2.40    0.45
  10  -1   3    0.87    0.45
  10  -1   3    1.25    0.39
  10   1   3    0.38    0.26
  10   1   3    0.57    0.38
  11  -1   3    3.21    0.58
  11  -1   3    3.40    0.72
  11   1   3    1.51    0.44
  11   1   3    2.26    0.55
  12  -2  -3    1.20    0.44
  12  -2  -3    0.63    0.49
  12  -2  -3    1.01    0.40
  12   2  -3    0.54    0.35
  12   2  -3    1.18    0.40
  12   2  -3    1.03    0.48
  11  -2  -3    5.44    0.87
  11  -2  -3    3.23    0.58
  11  -2  -3    3.87    0.62
  11   2  -3    4.36    0.64
  11   2  -3    4.18    0.62
 -11   2   3    3.60    0.62
  11   2  -3    4.61    0.77
  10  -2  -3    1.60    0.37
 -10  -2   3    2.22    0.44
  10  -2  -3    2.06    0.41
  10  -2  -3    2.03    0.54
  10   2  -3    1.52    0.39
  10   2  -3    2.11    0.41
 -10   2   3    2.06    0.43
  10   2  -3    2.11    0.53
   9  -2  -3    0.36    0.30
   9  -2  -3    0.01    0.20
   9  -2  -3    0.41    0.22
  -9  -2   3    0.21    0.20
   9   2  -3   -0.04    0.19
   9   2  -3    0.48    0.32
   9   2  -3    0.32    0.22
  -9   2   3    0.15    0.18
   8  -2  -3    0.41    0.22
  -8  -2   3   -0.01    0.15
   8  -2  -3    0.56    0.21
   8  -2  -3    0.12    0.21
   8   2  -3    0.10    0.18
   8   2  -3    0.33    0.19
  -8   2   3    0.50    0.20
   8   2  -3    0.56    0.28
  -7  -2   3    0.57    0.18
   7  -2  -3    0.70    0.28
   7  -2  -3    0.36    0.20
   7  -2  -3    0.68    0.20
   7   2  -3    0.56    0.19
   7   2  -3    0.64    0.21
  -7   2   3    1.10    0.22
   7   2  -3    0.41    0.24
   6  -2  -3    0.57    0.25
  -6  -2   3    0.60    0.16
   6  -2  -3    0.77    0.19
   6  -2  -3    0.34    0.15
  -6   2   3    0.62    0.16
   6   2  -3    0.95    0.26
   6   2  -3    0.74    0.19
   5  -2  -3    1.42    0.21
  -5  -2   3    0.99    0.16
   5  -2  -3    0.78    0.18
   5  -2  -3    0.58    0.22
  -5   2   3    1.02    0.18
   5   2  -3    0.97    0.25
   5   2  -3    1.04    0.20
   5   2  -3    0.92    0.20
   4  -2  -3    1.59    0.21
   4  -2  -3    1.33    0.22
   4  -2  -3    1.22    0.23
  -4  -2   3    1.24    0.15
   4   2  -3    0.93    0.18
  -4   2   3    0.96    0.16
   4   2  -3    1.23    0.23
   4   2  -3    1.06    0.19
   3  -2  -3  153.25    9.21
   3  -2  -3  160.68    9.24
  -3  -2   3  157.94    9.18
  -3  -2   3  176.57    9.26
   3  -2  -3  187.66    9.26
  -3   2   3  159.21    9.21
   3   2  -3  156.58    9.24
   3   2  -3  177.77    9.25
   3   2  -3  150.43    9.18
   2  -2  -3   90.07    5.53
   2  -2  -3   96.74    5.56
  -2  -2   3  105.39    5.52
  -2  -2   3   91.61    5.54
  -2   2   3  105.67    5.54
   2   2  -3  101.04    5.52
   2   2  -3   99.49    5.54
   2   2  -3   96.35    5.57
   1  -2  -3   42.64    2.46
  -1  -2   3   41.85    2.41
  -1   2   3   45.56    2.47
   1   2  -3   43.10    2.47
   1   2  -3   41.46    2.41
   0  -2  -3   21.53    1.25
   0  -2  -3   20.50    1.28
   0  -2   3   21.27    1.29
   0   2   3   21.52    1.25
   0   2   3   23.27    1.32
   0   2  -3   21.86    1.30
   0   2   3   23.43    1.27
   1  -2   3    6.40    0.47
   1  -2   3    6.03    0.45
  -1  -2  -3    7.12    0.45
  -1  -2  -3    7.36    0.45
   1   2   3    7.24    0.45
   1   2   3    7.05    0.46
   1   2   3    7.37    0.46
   2  -2   3    0.42    0.11
   2  -2   3    0.25    0.11
   2   2   3    0.26    0.11
   2   2   3    0.32    0.09
   3  -2   3   33.76    1.89
   3  -2   3   31.56    1.92
   3   2   3   30.45    1.86
   3   2   3   30.96    1.92
   4  -2   3    9.08    0.76
   4  -2   3   10.47    0.71
   4   2   3   10.43    0.69
   4   2   3   10.06    0.76
   5  -2   3    2.59    0.33
   5  -2   3    2.41    0.40
   5   2   3    2.85    0.42
   5   2   3    2.53    0.31
   6  -2   3   16.25    1.16
   6  -2   3   17.68    1.29
   6   2   3   18.75    1.29
   6   2   3   17.57    1.16
   7  -2   3   11.45    0.98
   7  -2   3   10.86    0.85
   7   2   3   10.98    0.84
   7   2   3   12.54    1.01
   8  -2   3    3.74    0.50
   8  -2   3    3.77    0.62
   8   2   3    2.91    0.45
   8   2   3    2.54    0.50
   9  -2   3    1.78    0.38
   9  -2   3    1.92    0.49
   9   2   3    1.38    0.47
   9   2   3    1.80    0.38
  10  -2   3    0.66    0.31
  10  -2   3    1.32    0.46
  10   2   3    1.00    0.45
  10   2   3    0.86    0.33
  11  -2   3    4.22    0.64
  11  -2   3    5.01    0.86
  11   2   3    4.12    0.81
  11   2   3    2.82    0.59
  12  -3  -3    3.45    0.64
  12  -3  -3    3.65    0.64
  12  -3  -3    5.27    0.91
 -12   3   3    4.34    0.72
  12   3  -3    3.02    0.63
  12   3  -3    6.03    0.97
  12   3  -3    5.21    0.90
  11  -3  -3    3.42    0.69
  11  -3  -3    1.92    0.45
  11  -3  -3    2.04    0.50
  11   3  -3    3.87    0.61
  11   3  -3    2.58    0.50
 -11   3   3    3.29    0.55
  11   3  -3    3.75    0.74
  10  -3  -3    0.03    0.21
  10  -3  -3    0.22    0.35
  10  -3  -3    0.83    0.30
  10   3  -3   -0.10    0.30
  10   3  -3    0.02    0.22
  10   3  -3    0.59    0.29
 -10   3   3   -0.03    0.20
   9  -3  -3    2.09    0.48
  -9  -3   3    1.87    0.37
   9  -3  -3    2.16    0.38
   9  -3  -3    1.65    0.38
   9   3  -3    1.96    0.38
   9   3  -3    1.70    0.36
  -9   3   3    1.75    0.39
   9   3  -3    1.53    0.42
  -8  -3   3   18.79    1.22
   8  -3  -3   17.30    1.25
   8  -3  -3   19.49    1.39
   8  -3  -3   17.25    1.23
   8   3  -3   17.48    1.23
  -8   3   3   17.37    1.23
   8   3  -3   19.00    1.37
   8   3  -3   16.52    1.23
   7  -3  -3    3.38    0.44
   7  -3  -3    3.74    0.54
  -7  -3   3    3.92    0.42
   7  -3  -3    3.84    0.45
  -7   3   3    3.46    0.42
   7   3  -3    4.08    0.47
   7   3  -3    4.35    0.57
   7   3  -3    3.17    0.44
   6  -3  -3   11.71    0.86
   6  -3  -3   11.59    0.93
   6  -3  -3   13.07    0.86
  -6  -3   3   13.23    0.82
   6   3  -3   11.80    0.93
  -6   3   3   11.86    0.83
   6   3  -3   11.31    0.84
   6   3  -3   11.78    0.85
   5  -3  -3   17.85    1.09
   5  -3  -3   17.74    1.16
   5  -3  -3   16.85    1.10
  -5  -3   3   16.31    1.03
   5   3  -3   15.58    1.09
   5   3  -3   16.39    1.15
   5   3  -3   16.03    1.09
  -5   3   3   17.99    1.07
   4  -3  -3    4.05    0.34
   4  -3  -3    4.01    0.36
   4  -3  -3    3.34    0.41
  -4  -3   3    4.64    0.30
  -4   3   3    3.16    0.32
   4   3  -3    4.77    0.41
   4   3  -3    4.35    0.36
   3  -3  -3    1.36    0.21
   3  -3  -3    1.33    0.18
   3  -3  -3    1.58    0.22
  -3  -3   3    1.19    0.13
  -3  -3   3    0.98    0.18
   3   3  -3    1.14    0.19
   3   3  -3    0.76    0.16
   3   3  -3    1.11    0.13
  -3   3   3    1.38    0.18
  -2  -3   3    9.93    0.66
   2  -3  -3    9.43    0.65
  -2  -3   3   11.89    0.62
   2  -3  -3   10.29    0.67
   2   3  -3    9.92    0.66
   2   3  -3    9.64    0.67
   2   3  -3   10.62    0.62
  -2   3   3   10.17    0.66
  -1  -3   3    9.10    0.55
   1  -3  -3    9.61    0.59
   1   3  -3    9.22    0.60
   1   3  -3    8.36    0.55
  -1   3   3    8.95    0.59
   0  -3   3    5.05    0.34
   0  -3  -3    4.38    0.31
   0  -3  -3    3.48    0.28
   0   3   3    4.39    0.29
   0   3   3    4.58    0.31
   0   3  -3    4.45    0.33
   0   3   3    4.58    0.30
  -1  -3  -3    6.18    0.39
   1  -3   3    5.65    0.42
   1  -3   3    4.81    0.39
  -1  -3  -3    6.40    0.39
   1   3   3    5.90    0.38
   1   3   3    6.43    0.39
   1   3   3    5.93    0.41
   2  -3   3    2.43    0.25
   2   3   3    1.68    0.19
   2   3   3    1.91    0.17
   2   3   3    1.99    0.24
   3  -3   3    9.84    0.79
   3  -3   3   11.91    0.78
   3   3   3   12.36    0.75
   3   3   3   13.02    0.83
   4  -3   3    2.50    0.39
   4  -3   3    3.73    0.38
   4   3   3    3.25    0.32
   4   3   3    2.76    0.37
   5  -3   3    0.04    0.13
   5  -3   3    0.40    0.22
   5   3   3    0.35    0.21
   5   3   3    0.42    0.14
   6  -3   3    0.81    0.22
   6  -3   3    0.68    0.25
   6   3   3    1.09    0.30
   6   3   3    0.64    0.20
   7  -3   3   11.69    0.99
   7  -3   3   10.26    0.84
   7   3   3   11.91    0.98
   7   3   3   11.02    0.84
   8  -3   3    0.18    0.28
   8  -3   3    1.46    0.35
   8   3   3    1.14    0.29
   8   3   3    1.04    0.36
   9  -3   3    5.25    0.80
   9  -3   3    6.65    0.75
   9   3   3    5.65    0.66
   9   3   3    6.81    0.89
  10  -3   3    1.87    0.54
  10  -3   3    1.11    0.35
  10   3   3    1.19    0.37
  10   3   3    1.17    0.47
  11  -3   3    2.43    0.54
  11  -3   3    2.95    0.70
  11   3   3    2.22    0.63
  11   3   3    2.99    0.56
  12  -4  -3    5.23    0.95
  12  -4  -3    4.71    0.71
  12  -4  -3    5.10    0.78
 -12   4   3    4.59    0.73
  12   4  -3    4.25    0.69
  12   4  -3    6.23    0.99
  11  -4  -3    0.98    0.47
  11  -4  -3    0.44    0.29
  11  -4  -3    0.88    0.33
  11   4  -3    0.28    0.27
  11   4  -3    0.74    0.41
  11   4  -3    0.45    0.29
 -11   4   3    0.34    0.29
  10  -4  -3    0.48    0.26
  10  -4  -3    0.67    0.35
  10  -4  -3    0.68    0.28
  10   4  -3    0.52    0.27
 -10   4   3    0.21    0.26
  10   4  -3    0.33    0.25
  10   4  -3    0.81    0.42
   9  -4  -3    0.59    0.28
   9  -4  -3    0.60    0.26
   9  -4  -3    0.86    0.38
   9   4  -3    1.05    0.29
   9   4  -3    0.56    0.24
   9   4  -3    0.84    0.36
  -9   4   3    1.21    0.32
   8  -4  -3    4.69    0.53
  -8  -4   3    3.16    0.43
   8  -4  -3    3.45    0.46
   8  -4  -3    4.62    0.64
   8   4  -3    2.59    0.52
   8   4  -3    3.08    0.46
  -8   4   3    4.68    0.53
   8   4  -3    3.62    0.50
   7  -4  -3    8.50    0.69
   7  -4  -3    8.59    0.72
  -7  -4   3   10.10    0.69
   7  -4  -3    9.12    0.80
   7   4  -3    8.96    0.72
  -7   4   3    8.02    0.68
   7   4  -3    9.06    0.71
   7   4  -3    9.38    0.81
   6  -4  -3   18.97    1.38
   6  -4  -3   21.18    1.31
   6  -4  -3   20.22    1.33
  -6  -4   3   19.72    1.26
   6   4  -3   20.04    1.32
  -6   4   3   22.07    1.31
   6   4  -3   19.81    1.38
   6   4  -3   20.20    1.32
   5  -4  -3   57.64    3.19
   5  -4  -3   51.02    3.24
  -5  -4   3   52.72    3.13
   5  -4  -3   58.20    3.21
  -5   4   3   54.81    3.17
   5   4  -3   55.04    3.25
   5   4  -3   54.24    3.20
   5   4  -3   53.15    3.19
   4  -4  -3   22.67    1.39
   4  -4  -3   21.39    1.36
   4  -4  -3   22.64    1.42
  -4  -4   3   22.24    1.31
   4   4  -3   22.59    1.39
  -4   4   3   23.40    1.38
   4   4  -3   22.66    1.42
   3  -4  -3    5.69    0.41
  -3  -4   3    6.12    0.44
  -3  -4   3    4.92    0.33
   3  -4  -3    5.67    0.43
   3  -4  -3    5.06    0.38
   3   4  -3    5.03    0.34
   3   4  -3    5.45    0.42
   3   4  -3    5.17    0.42
  -3   4   3    5.21    0.40
  -2  -4   3   18.46    1.09
   2  -4  -3   21.53    1.13
  -2  -4   3   18.52    1.14
   2  -4  -3   16.96    1.14
   2   4  -3   19.76    1.15
   2   4  -3   18.74    1.17
  -2   4   3   19.04    1.15
  -1  -4   3    7.17    0.43
   1  -4  -3    6.07    0.45
   1   4  -3    6.88    0.48
  -1   4   3    6.42    0.46
  -1   4   3    6.76    0.43
   0  -4   3    0.96    0.15
   0  -4  -3    0.96    0.13
   0   4   3    1.04    0.12
   0   4   3    1.18    0.13
   0   4   3    1.09    0.17
   0   4  -3    1.08    0.16
   0   4   3    0.96    0.13
  -1  -4  -3    3.83    0.26
   1  -4   3    3.25    0.29
  -1  -4  -3    3.44    0.25
   1   4   3    3.92    0.29
   1   4   3    3.26    0.24
   1   4   3    3.60    0.25
   2  -4   3    1.05    0.17
   2  -4   3    1.02    0.18
   2   4   3    1.22    0.19
   2   4   3    1.18    0.14
   2   4   3    1.09    0.14
   3  -4   3   20.16    1.39
   3  -4   3   20.20    1.37
   3   4   3   23.67    1.42
   3   4   3   25.33    1.35
   4  -4   3    0.21    0.12
   4  -4   3    0.06    0.14
   4   4   3    0.11    0.13
   4   4   3    0.11    0.09
   5  -4   3    2.28    0.39
   5  -4   3    3.14    0.38
   5   4   3    1.96    0.38
   5   4   3    2.47    0.31
   6  -4   3    0.43    0.18
   6  -4   3    0.19    0.20
   6   4   3    0.11    0.20
   6   4   3   -0.02    0.13
   7  -4   3    8.52    0.91
   7  -4   3    6.87    0.64
   7   4   3    7.56    0.88
   7   4   3    8.14    0.64
   8  -4   3    0.57    0.23
   8  -4   3    0.56    0.33
   8   4   3    1.01    0.27
   8   4   3    1.31    0.39
   9  -4   3    4.33    0.60
   9  -4   3    4.72    0.75
   9   4   3    6.20    0.85
   9   4   3    4.37    0.56
  10  -4   3    0.48    0.38
  10  -4   3    0.44    0.27
  10   4   3    0.84    0.33
  10   4   3    1.18    0.44
  11  -4   3    0.55    0.30
  11  -4   3    0.90    0.46
  11   4   3    0.11    0.38
  11   4   3    0.17    0.29
  12  -5  -3    1.40    0.42
  12  -5  -3    1.18    0.40
  12  -5  -3    1.59    0.55
  12   5  -3    1.96    0.59
  12   5  -3    0.92    0.40
 -12   5   3    0.92    0.45
  11  -5  -3    1.07    0.45
  11  -5  -3    1.03    0.35
  11  -5  -3    0.59    0.33
  11   5  -3    0.21    0.26
  11   5  -3    0.69    0.35
 -11   5   3    0.47    0.32
  11   5  -3    0.81    0.43
  10  -5  -3    4.45    0.63
  10  -5  -3    4.56    0.64
  10  -5  -3    4.40    0.77
  10   5  -3    5.09    0.79
 -10   5   3    6.00    0.71
  10   5  -3    4.89    0.63
  10   5  -3    4.95    0.66
   9  -5  -3    1.03    0.33
   9  -5  -3    0.94    0.28
   9  -5  -3    0.37    0.31
   9   5  -3    1.59    0.41
   9   5  -3    0.62    0.26
  -9   5   3    0.67    0.26
   9   5  -3    1.06    0.30
   8  -5  -3    0.28    0.17
  -8  -5   3    0.12    0.17
   8  -5  -3    0.24    0.19
   8  -5  -3    0.03    0.21
   8   5  -3   -0.06    0.24
  -8   5   3   -0.10    0.14
   8   5  -3    0.30    0.21
   8   5  -3   -0.01    0.15
   7  -5  -3    7.90    0.76
   7  -5  -3    7.82    0.67
  -7  -5   3    8.14    0.63
   7  -5  -3    8.08    0.66
   7   5  -3    8.14    0.68
  -7   5   3    8.55    0.67
   7   5  -3    8.46    0.68
   7   5  -3    8.78    0.77
  -6  -5   3    1.85    0.25
   6  -5  -3    1.82    0.30
   6  -5  -3    1.92    0.38
   6   5  -3    1.90    0.30
   6   5  -3    1.28    0.26
  -6   5   3    2.36    0.30
   6   5  -3    1.36    0.34
   5  -5  -3   15.16    1.04
   5  -5  -3   15.21    1.09
  -5  -5   3   15.74    0.97
   5  -5  -3   17.11    1.03
   5   5  -3   15.96    1.10
  -5   5   3   17.25    1.04
   5   5  -3   14.08    1.02
   4  -5  -3   21.37    1.35
  -4  -5   3   22.08    1.30
   4  -5  -3   23.77    1.39
   4  -5  -3   22.61    1.42
  -4   5   3   20.09    1.35
   4   5  -3   21.09    1.37
   4   5  -3   22.62    1.30
   4   5  -3   25.00    1.43
  -3  -5   3    6.34    0.41
   3  -5  -3    5.89    0.46
   3  -5  -3    7.50    0.50
   3  -5  -3    7.50    0.52
  -3  -5   3    7.68    0.53
  -3   5   3    6.98    0.49
   3   5  -3    7.17    0.52
   3   5  -3    7.26    0.51
   3   5  -3    6.43    0.42
   2  -5  -3   22.13    1.39
  -2  -5   3   23.98    1.33
   2  -5  -3   24.07    1.37
  -2  -5   3   22.47    1.40
   2   5  -3   22.47    1.41
  -2   5   3   24.99    1.41
   2   5  -3   23.42    1.40
  -1  -5   3   28.15    1.65
   1  -5  -3   27.02    1.66
  -1   5   3   29.81    1.63
  -1   5   3   28.24    1.68
   1   5  -3   28.81    1.69
   0  -5  -3    6.65    0.45
   0  -5   3    7.32    0.49
   0   5   3    6.72    0.45
   0   5   3    6.94    0.50
   0   5   3    7.27    0.43
   0   5  -3    7.14    0.49
  -1  -5  -3    1.46    0.14
  -1  -5  -3    1.47    0.15
   1  -5   3    2.13    0.23
   1   5   3    1.60    0.20
   1   5   3    1.42    0.15
   1   5   3    1.39    0.14
   2  -5   3   61.76    3.92
   2  -5   3   69.51    3.93
   2   5   3   72.45    3.86
   2   5   3   70.65    3.95
   2   5   3   67.82    3.87
   3  -5   3    0.96    0.22
   3  -5   3    0.68    0.17
   3   5   3    0.92    0.12
   3   5   3    1.17    0.22
   3   5   3    1.06    0.15
   4  -5   3    2.15    0.33
   4  -5   3    1.72    0.26
   4   5   3    1.78    0.23
   4   5   3    1.46    0.29
   5  -5   3    1.90    0.34
   5   5   3    1.98    0.27
   5   5   3    1.81    0.34
   6  -5   3    9.26    0.84
   6  -5   3   10.54    0.78
   6   5   3   10.42    0.74
   6   5   3   10.52    0.89
   7  -5   3    0.78    0.24
   7  -5   3    0.73    0.31
   7   5   3    0.46    0.19
   7   5   3    1.15    0.38
   8  -5   3    1.50    0.42
   8  -5   3    1.87    0.38
   8   5   3    2.00    0.37
   8   5   3    1.75    0.46
   9  -5   3    1.00    0.41
   9  -5   3    0.29    0.27
   9   5   3    1.39    0.43
   9   5   3    1.22    0.31
  10  -5   3    2.18    0.56
  10  -5   3    2.55    0.51
  10   5   3    3.45    0.70
  10   5   3    2.22    0.46
  11  -5   3   -0.17    0.29
  11  -5   3    0.47    0.40
  11   5   3    0.57    0.45
  11   5   3   -0.19    0.22
  12  -6  -3    0.36    0.32
  12  -6  -3    0.58    0.37
  12  -6  -3    0.23    0.42
 -12   6   3    0.63    0.39
  12   6  -3   -0.62    0.32
  12   6  -3   -0.20    0.31
  11  -6  -3    0.50    0.31
  11  -6  -3    0.86    0.35
  11  -6  -3    0.23    0.34
  11   6  -3    0.31    0.28
  11   6  -3    0.50    0.29
 -11   6   3    0.19    0.28
  11   6  -3    0.14    0.34
  10  -6  -3    1.41    0.47
  10  -6  -3    0.78    0.30
  10  -6  -3    0.72    0.32
 -10   6   3    0.82    0.33
  10   6  -3    0.25    0.27
  10   6  -3    0.48    0.37
  10   6  -3    0.80    0.30
   9  -6  -3    0.70    0.29
   9  -6  -3    0.82    0.38
   9  -6  -3    0.98    0.28
   9   6  -3    0.72    0.26
   9   6  -3    1.29    0.40
  -9   6   3    0.92    0.31
   9   6  -3    0.95    0.29
   8  -6  -3   14.96    1.26
   8  -6  -3   16.89    1.20
   8  -6  -3   16.35    1.16
   8   6  -3   17.19    1.18
   8   6  -3   16.34    1.19
  -8   6   3   17.84    1.22
   8   6  -3   17.00    1.30
   7  -6  -3   55.52    3.64
   7  -6  -3   60.35    3.58
   7  -6  -3   59.29    3.55
  -7  -6   3   61.55    3.51
   7   6  -3   61.15    3.56
   7   6  -3   57.94    3.66
   7   6  -3   61.10    3.58
  -7   6   3   63.02    3.57
   6  -6  -3    7.36    0.63
   6  -6  -3    8.28    0.62
  -6  -6   3    7.96    0.57
   6  -6  -3    8.91    0.74
   6   6  -3    8.17    0.72
  -6   6   3    8.50    0.64
   6   6  -3    7.50    0.62
   5  -6  -3    5.02    0.43
  -5  -6   3    5.01    0.37
   5  -6  -3    4.56    0.40
   5  -6  -3    4.79    0.52
   5   6  -3    4.23    0.50
  -5   6   3    4.34    0.40
   5   6  -3    5.66    0.45
   4  -6  -3    0.98    0.23
  -4  -6   3    1.07    0.13
   4  -6  -3    1.45    0.20
   4  -6  -3    1.34    0.21
   4   6  -3    1.42    0.25
  -4   6   3    1.28    0.21
   4   6  -3    1.54    0.15
   4   6  -3    1.22    0.21
   3  -6  -3    5.38    0.42
  -3  -6   3    5.42    0.44
   3  -6  -3    4.97    0.38
  -3  -6   3    5.30    0.32
   3   6  -3    5.38    0.43
   3   6  -3    5.10    0.32
   3   6  -3    5.44    0.42
  -3   6   3    5.59    0.43
   2  -6  -3    0.04    0.07
   2  -6  -3    0.11    0.06
  -2  -6   3   -0.01    0.07
  -2  -6   3    0.32    0.05
   2   6  -3    0.06    0.08
   2   6  -3    0.12    0.09
  -2   6   3    0.10    0.10
  -1  -6   3   18.61    1.15
   1  -6  -3   19.04    1.16
  -1  -6   3   18.88    1.12
   1   6  -3   19.78    1.19
  -1   6   3   19.43    1.12
   1   6  -3   19.58    1.15
  -1   6   3   20.83    1.20
   0  -6  -3   12.77    0.79
   0  -6   3   13.06    0.84
   0   6   3   12.82    0.79
   0   6   3   12.13    0.84
   0   6   3   14.44    0.77
   1  -6   3   12.84    0.86
  -1  -6  -3   14.29    0.80
  -1  -6  -3   13.92    0.79
   1   6   3   12.34    0.85
   1   6   3   12.64    0.78
   1   6   3   14.09    0.80
   2  -6   3    1.40    0.21
   2   6   3    1.52    0.16
   2   6   3    1.59    0.14
   2   6   3    1.66    0.24
   3  -6   3    0.71    0.17
   3  -6   3    0.22    0.12
   3   6   3    0.47    0.17
   3   6   3    0.57    0.11
   3   6   3    0.57    0.09
   4  -6   3    4.43    0.47
   4  -6   3    4.87    0.47
   4   6   3    5.25    0.39
   4   6   3    4.81    0.55
   5  -6   3   18.20    1.23
   5  -6   3   19.27    1.31
   5   6   3   19.56    1.19
   5   6   3   17.84    1.30
   6  -6   3    7.56    0.70
   6  -6   3    7.11    0.62
   6   6   3    6.24    0.73
   6   6   3    7.42    0.58
   7  -6   3    0.32    0.27
   7  -6   3    0.23    0.19
   7   6   3    0.21    0.22
   7   6   3    0.02    0.13
   8  -6   3    0.22    0.22
   8  -6   3   -0.20    0.24
   8   6   3    0.02    0.24
   8   6   3    0.07    0.19
   9  -6   3    1.69    0.50
   9  -6   3    1.25    0.35
   9   6   3    1.00    0.40
   9   6   3    1.77    0.37
  10  -6   3    0.09    0.24
  10  -6   3    0.32    0.34
  10   6   3    1.27    0.45
  10   6   3    0.37    0.22
  11  -6   3    0.25    0.32
  11  -6   3    0.59    0.42
  11   6   3    0.34    0.30
  11   6   3    0.54    0.41
  12  -7  -3    0.07    0.42
  12  -7  -3    0.48    0.32
  12  -7  -3    0.02    0.31
  12   7  -3    0.73    0.42
 -12   7   3    0.14    0.32
  11  -7  -3    0.24    0.36
  11  -7  -3    0.19    0.28
  11  -7  -3    0.15    0.26
  11   7  -3    1.39    0.50
  11   7  -3    0.51    0.32
 -11   7   3    0.78    0.37
  10  -7  -3    0.41    0.38
  10  -7  -3    0.74    0.29
  10  -7  -3    0.32    0.25
 -10   7   3    0.82    0.31
  10   7  -3    0.45    0.29
  10   7  -3    0.63    0.28
  10   7  -3    0.71    0.37
   9  -7  -3    5.61    0.66
   9  -7  -3    5.56    0.65
   9  -7  -3    6.80    0.86
   9   7  -3    5.75    0.66
  -9   7   3    6.49    0.70
   9   7  -3    4.28    0.62
   9   7  -3    4.48    0.71
   8  -7  -3    0.06    0.15
   8  -7  -3    0.42    0.29
   8  -7  -3   -0.01    0.17
   8   7  -3    0.25    0.25
  -8   7   3   -0.07    0.15
   8   7  -3    0.08    0.18
   8   7  -3    0.46    0.21
   7  -7  -3   39.03    2.34
   7  -7  -3   34.83    2.19
   7  -7  -3   33.25    2.21
  -7   7   3   37.46    2.21
   7   7  -3   36.32    2.20
   7   7  -3   32.94    2.29
   6  -7  -3   11.23    0.79
   6  -7  -3   11.79    0.90
   6   7  -3   10.04    0.80
  -6   7   3   11.42    0.81
   6   7  -3   11.71    0.90
   5  -7  -3    1.55    0.23
   5  -7  -3    1.32    0.28
  -5  -7   3    1.76    0.20
   5   7  -3    1.21    0.26
  -5   7   3    1.70    0.26
   5   7  -3    1.81    0.26
   4  -7  -3   22.06    1.42
   4  -7  -3   20.89    1.34
  -4  -7   3   22.96    1.28
   4   7  -3   23.65    1.43
   4   7  -3   21.15    1.37
  -4   7   3   21.67    1.37
   4   7  -3   21.97    1.27
   3  -7  -3    1.91    0.22
   3  -7  -3    1.68    0.24
  -3   7   3    1.91    0.26
   3   7  -3    2.29    0.28
   3   7  -3    2.28    0.27
   2  -7  -3    0.19    0.07
   2  -7  -3    0.13    0.07
  -2  -7   3    0.19    0.10
   2   7  -3    0.02    0.07
   2   7  -3    0.32    0.11
  -2   7   3    0.10    0.10
  -1  -7   3    2.81    0.22
  -1  -7   3    3.22    0.26
   1  -7  -3    2.64    0.24
  -1   7   3    2.69    0.29
  -1   7   3    3.13    0.21
   1   7  -3    3.19    0.28
   1   7  -3    3.57    0.26
   0  -7   3   23.10    1.33
   0  -7  -3   21.52    1.27
   0   7   3   22.06    1.34
   0   7   3   21.32    1.23
   1  -7   3    4.75    0.38
  -1  -7  -3    4.28    0.29
  -1  -7  -3    4.54    0.28
   1   7   3    4.48    0.28
   1   7   3    4.38    0.29
   1   7   3    4.28    0.36
  -2  -7  -3   68.79    4.11
   2  -7   3   69.97    4.18
  -2   7  -3   74.12    4.20
   2   7   3   71.98    4.11
   2   7   3   79.82    4.09
   2   7   3   72.70    4.20
   3  -7   3    0.09    0.11
   3  -7   3    0.19    0.11
   3   7   3    0.42    0.16
   3   7   3    0.40    0.07
  -3   7  -3    0.22    0.12
   4  -7   3    2.31    0.34
   4  -7   3    1.76    0.28
  -4   7  -3    2.23    0.33
   4   7   3    2.31    0.25
   4   7   3    2.19    0.35
   5  -7   3    3.80    0.50
   5  -7   3    3.62    0.43
   5   7   3    3.76    0.53
   5   7   3    3.75    0.39
   6  -7   3    1.48    0.36
   6  -7   3    1.28    0.28
   6   7   3    1.43    0.26
   6   7   3    1.82    0.39
   7  -7   3    6.73    0.80
   7  -7   3    6.79    0.70
   7   7   3    6.24    0.79
   7   7   3    6.70    0.56
   8  -7   3    0.38    0.25
   8  -7   3    0.51    0.30
   8   7   3    0.46    0.33
   8   7   3    0.16    0.19
   9  -7   3    1.24    0.39
   9  -7   3    0.65    0.29
   9   7   3    0.16    0.22
   9   7   3    1.02    0.41
  10  -7   3    0.15    0.29
  10  -7   3    0.36    0.30
  10   7   3    0.45    0.39
  10   7   3    0.44    0.29
  11  -7   3    2.85    0.71
  11  -7   3    2.81    0.56
  11   7   3    3.72    0.60
  11   7   3    3.11    0.72
  12  -8  -3   -0.09    0.28
  12  -8  -3    0.32    0.39
  12  -8  -3    0.27    0.34
 -12   8   3    0.80    0.40
  12   8  -3    0.53    0.46
  11  -8  -3    2.44    0.50
  11  -8  -3    1.22    0.46
  11  -8  -3    1.92    0.48
  11   8  -3    1.93    0.58
 -11   8   3    2.90    0.53
  10  -8  -3    0.34    0.23
  10  -8  -3    0.61    0.37
  10  -8  -3    0.14    0.25
  10   8  -3    0.22    0.25
 -10   8   3    0.13    0.27
  10   8  -3    0.41    0.33
   9  -8  -3    4.40    0.62
   9  -8  -3    6.37    0.85
   9  -8  -3    4.53    0.59
   9   8  -3    6.60    0.66
   9   8  -3    5.68    0.78
  -9   8   3    5.31    0.65
   8  -8  -3    0.08    0.24
   8  -8  -3    0.16    0.16
   8  -8  -3   -0.18    0.17
   8   8  -3   -0.03    0.24
  -8   8   3   -0.02    0.15
   8   8  -3    0.22    0.19
   7  -8  -3    3.38    0.42
   7  -8  -3    3.36    0.52
   7   8  -3    2.79    0.41
   7   8  -3    2.68    0.46
  -7   8   3    3.32    0.44
   6  -8  -3    0.82    0.18
   6  -8  -3    0.91    0.26
  -6   8   3    0.29    0.15
   6   8  -3    0.17    0.17
   6   8  -3    0.38    0.17
   5  -8  -3    3.46    0.37
   5  -8  -3    3.52    0.44
  -5   8   3    4.10    0.42
   5   8  -3    3.25    0.45
   5   8  -3    3.49    0.39
   4  -8  -3   26.88    1.62
   4  -8  -3   27.74    1.71
   4   8  -3   26.57    1.54
  -4   8   3   25.95    1.66
   4   8  -3   27.78    1.66
   4   8  -3   28.29    1.71
   3  -8  -3    8.65    0.58
  -3   8   3    8.68    0.64
   3   8  -3    9.88    0.67
   3   8  -3    8.80    0.63
  -2  -8   3    8.45    0.59
   2  -8  -3    7.91    0.56
   2  -8  -3    8.40    0.52
   2   8  -3    8.04    0.58
  -2   8   3    8.26    0.59
   2   8  -3    8.30    0.58
  -1  -8   3   14.49    0.88
   1  -8  -3   13.64    0.85
  -1  -8   3   14.27    0.81
  -1   8   3   13.52    0.81
  -1   8   3   14.22    0.90
   1   8  -3   12.97    0.88
   0  -8  -3   12.81    0.80
   0  -8   3   14.16    0.87
   0   8   3   13.13    0.87
   1  -8   3   69.51    4.11
  -1  -8  -3   71.53    4.01
  -1  -8  -3   76.94    4.03
   1   8   3   68.31    4.00
   1   8   3   69.60    4.11
  -1   8  -3   74.19    4.10
   2  -8   3   21.33    1.40
  -2  -8  -3   23.05    1.32
  -2   8  -3   20.07    1.39
   2   8   3   25.34    1.29
   2   8   3   20.99    1.41
   2   8   3   23.35    1.32
   3  -8   3    4.03    0.42
   3  -8   3    4.61    0.41
   3   8   3    4.28    0.27
  -3   8  -3    4.26    0.45
   3   8   3    3.54    0.44
   3   8   3    4.19    0.31
   4  -8   3    7.61    0.64
   4  -8   3    8.37    0.62
   4   8   3    7.76    0.54
  -4   8  -3    7.87    0.64
   4   8   3    8.39    0.68
   4   8   3    7.59    0.49
   5  -8   3    4.79    0.57
   5  -8   3    5.43    0.54
  -5   8  -3    4.76    0.55
   5   8   3    4.67    0.41
   5   8   3    5.56    0.64
   6  -8   3    0.54    0.25
   6  -8   3    0.64    0.23
   6   8   3    0.49    0.17
   6   8   3    0.59    0.28
   7  -8   3    8.92    0.79
   7  -8   3    9.99    0.91
   7   8   3   11.18    0.96
   7   8   3   10.16    0.76
   8  -8   3    0.63    0.26
   8  -8   3    0.26    0.30
   8   8   3    0.92    0.38
   8   8   3    0.69    0.24
   9  -8   3    1.19    0.43
   9  -8   3    1.43    0.36
   9   8   3    0.95    0.31
   9   8   3    1.00    0.43
  10  -8   3    0.45    0.37
  10  -8   3    0.09    0.24
  10   8   3    0.57    0.30
  10   8   3    0.08    0.32
  11  -8   3    0.50    0.37
  11  -8   3    0.25    0.32
  11   8   3    0.41    0.45
  11   8   3    0.69    0.35
  12  -9  -3   -0.18    0.34
  12  -9  -3    0.45    0.34
  12  -9  -3    0.18    0.34
 -12   9   3    0.33    0.35
  12   9  -3    0.89    0.49
  11  -9  -3    0.60    0.43
  11  -9  -3    0.97    0.39
  11  -9  -3    0.74    0.35
  11   9  -3    1.94    0.57
 -11   9   3    1.45    0.46
  10  -9  -3    0.41    0.27
  10  -9  -3    0.23    0.33
  10  -9  -3    0.33    0.25
  10   9  -3    0.92    0.42
 -10   9   3    1.07    0.34
  10   9  -3    0.49    0.28
   9  -9  -3    4.47    0.69
   9  -9  -3    3.55    0.54
   9  -9  -3    3.93    0.53
  -9   9   3    5.05    0.64
   9   9  -3    4.10    0.55
   9   9  -3    4.33    0.71
   8  -9  -3    5.99    0.67
   8  -9  -3    8.41    0.89
   8  -9  -3    6.73    0.72
   8   9  -3    6.58    0.83
   8   9  -3    7.57    0.64
  -8   9   3    6.81    0.72
   7  -9  -3    1.70    0.29
   7  -9  -3    1.80    0.39
   7   9  -3    1.55    0.40
   7   9  -3    1.13    0.28
  -7   9   3    1.61    0.30
   6  -9  -3   13.00    0.94
   6  -9  -3   10.83    0.80
  -6   9   3   11.50    0.84
   6   9  -3   10.54    0.89
   6   9  -3   11.27    0.82
   5  -9  -3    7.97    0.66
   5  -9  -3    6.85    0.56
   5   9  -3    7.82    0.60
   5   9  -3    8.11    0.49
   5   9  -3    7.28    0.66
  -5   9   3    7.54    0.60
   4  -9  -3    0.99    0.17
   4   9  -3    1.05    0.10
   4   9  -3    1.22    0.26
   4   9  -3    0.87    0.19
  -4   9   3    1.05    0.22
   3  -9  -3    0.37    0.10
   3   9  -3    0.06    0.11
  -3   9   3    0.07    0.12
   3   9  -3    0.17    0.11
  -2  -9   3   12.81    0.83
   2  -9  -3   12.19    0.75
   2   9  -3   13.26    0.84
  -2   9   3   12.52    0.82
   2   9  -3   11.35    0.81
  -1  -9   3    4.28    0.31
   1  -9  -3    5.28    0.36
  -1  -9   3    4.86    0.38
  -1   9   3    6.03    0.42
  -1   9   3    4.67    0.30
   1   9  -3    4.89    0.39
   0  -9   3   20.91    1.24
   0  -9  -3   20.21    1.16
   0  -9   3   20.20    1.21
   0   9   3   19.47    1.23
   0   9  -3   18.44    1.18
   1  -9   3    7.75    0.56
  -1  -9  -3    7.94    0.47
   1   9   3    7.04    0.44
  -1   9  -3    7.81    0.54
   1   9   3    8.75    0.60
   1   9   3    7.70    0.56
   2  -9   3   32.44    2.09
  -2  -9  -3   37.05    2.01
  -2   9  -3   32.98    2.09
   2   9   3   38.08    2.01
   2   9   3   33.87    2.12
   3  -9   3    3.77    0.41
   3   9   3    4.46    0.32
   3   9   3    4.78    0.44
  -3   9  -3    4.55    0.46
   4  -9   3   18.84    1.24
   4  -9   3   19.71    1.20
  -4   9  -3   18.33    1.22
   4   9   3   17.65    1.04
   4   9   3   16.59    1.23
   4   9   3   18.14    1.11
   5  -9   3    7.75    0.61
   5  -9   3    6.15    0.68
   5   9   3    6.66    0.73
   5   9   3    6.90    0.45
   5   9   3    7.10    0.52
  -5   9  -3    6.15    0.59
   6  -9   3   10.68    0.86
   6  -9   3    9.99    0.77
  -6   9  -3    9.08    0.79
   6   9   3    8.37    0.82
   6   9   3    9.31    0.69
   7  -9   3    0.82    0.29
   7  -9   3    0.43    0.21
   7   9   3    0.80    0.23
   7   9   3    0.80    0.35
   8  -9   3    2.59    0.45
   8  -9   3    3.23    0.58
   8   9   3    3.17    0.42
   8   9   3    2.30    0.52
   9  -9   3    1.96    0.54
   9  -9   3    2.01    0.43
   9   9   3    1.82    0.38
   9   9   3    1.36    0.45
  10  -9   3    0.28    0.31
  10  -9   3   -0.07    0.26
  10   9   3    0.37    0.24
  10   9   3   -0.01    0.32
  12 -10  -3    1.01    0.43
  12 -10  -3    0.81    0.51
  12 -10  -3    0.01    0.29
 -12  10   3    0.44    0.37
  12  10  -3    0.35    0.45
  11 -10  -3   -0.11    0.32
  11 -10  -3    0.30    0.27
  11 -10  -3    0.25    0.28
  11  10  -3    0.30    0.40
 -11  10   3   -0.08    0.25
  10 -10  -3    0.68    0.32
  10 -10  -3    0.10    0.26
  10 -10  -3    0.68    0.41
  10  10  -3    0.31    0.24
 -10  10   3    0.03    0.26
  10  10  -3    0.46    0.32
   9 -10  -3    0.14    0.28
   9 -10  -3    0.38    0.23
   9 -10  -3    0.80    0.29
  -9  10   3    0.45    0.25
   9  10  -3    0.22    0.22
   9  10  -3    0.70    0.35
   8 -10  -3    9.96    0.80
   8 -10  -3   10.46    0.98
  -8  10   3   10.43    0.86
   8  10  -3    9.46    0.92
   8  10  -3   10.54    0.81
   7 -10  -3    7.10    0.58
   7 -10  -3    7.99    0.84
   7  10  -3    6.60    0.59
  -7  10   3    6.76    0.61
   7  10  -3    5.98    0.76
   6 -10  -3    7.41    0.56
   6 -10  -3    7.28    0.67
   6  10  -3    6.21    0.70
  -6  10   3    6.49    0.58
   6  10  -3    6.19    0.55
   5 -10  -3    3.88    0.41
   5 -10  -3    3.84    0.49
   5  10  -3    4.15    0.52
   5  10  -3    4.16    0.29
  -5  10   3    4.28    0.46
   5  10  -3    4.38    0.44
   4 -10  -3    6.40    0.48
   4  10  -3    6.17    0.51
  -4  10   3    7.64    0.55
   4  10  -3    6.13    0.56
   3 -10  -3   10.11    0.67
  -3  10   3   10.24    0.73
   3  10  -3   11.11    0.76
   3  10  -3   10.72    0.73
  -2 -10   3    5.50    0.46
   2 -10  -3    5.11    0.33
  -2  10   3    4.26    0.39
   2  10  -3    4.44    0.39
   2  10  -3    4.56    0.40
  -1 -10   3    9.45    0.64
   1 -10  -3    8.76    0.59
   1 -10  -3    9.35    0.54
  -1 -10   3    8.69    0.54
  -1  10   3    8.75    0.54
   1  10  -3    8.96    0.64
  -1  10   3   10.15    0.66
   0 -10  -3   41.91    2.38
   0 -10   3   42.71    2.45
   0 -10   3   41.91    2.46
   0  10  -3   43.00    2.40
   0  10   3   38.89    2.46
  -1 -10  -3    3.77    0.26
   1 -10   3    3.75    0.40
   1  10   3    4.17    0.37
   1  10   3    3.78    0.41
  -1  10  -3    4.02    0.33
   2 -10   3    0.57    0.16
  -2 -10  -3    0.63    0.09
   2  10   3    0.73    0.09
  -2  10  -3    0.46    0.14
   2  10   3    0.57    0.17
   3 -10   3    0.60    0.17
  -3  10  -3    0.46    0.15
   3  10   3    0.58    0.19
   3  10   3    0.34    0.09
   4 -10   3    8.08    0.60
   4 -10   3    6.73    0.62
  -4  10  -3    7.17    0.61
   4  10   3    7.36    0.51
   4  10   3    7.66    0.66
   5 -10   3    2.22    0.37
   5 -10   3    1.76    0.32
  -5  10  -3    2.09    0.35
   5  10   3    1.72    0.25
   5  10   3    2.69    0.44
   5  10   3    1.74    0.17
   6 -10   3    1.96    0.35
   6 -10   3    2.45    0.43
  -6  10  -3    2.77    0.44
   6  10   3    1.99    0.30
   6  10   3    1.81    0.42
   7 -10   3    3.31    0.56
   7 -10   3    3.30    0.46
   7  10   3    2.56    0.51
   7  10   3    3.05    0.39
  -7  10  -3    2.30    0.44
   8 -10   3   17.43    1.26
   8 -10   3   15.24    1.34
   8  10   3   17.62    1.19
   8  10   3   17.30    1.40
   9 -10   3    1.70    0.44
   9 -10   3    2.58    0.57
   9  10   3    1.40    0.48
   9  10   3    2.27    0.40
  10 -10   3    0.87    0.45
  10 -10   3   -0.10    0.28
  10  10   3    0.07    0.37
  10  10   3    0.16    0.29
  11 -11  -3    0.92    0.36
  11 -11  -3    0.37    0.44
  11 -11  -3    0.39    0.28
  11  11  -3    0.99    0.52
 -11  11   3    1.16    0.38
  10 -11  -3    0.81    0.42
  10 -11  -3    0.60    0.29
  10 -11  -3    0.88    0.38
  10  11  -3    0.51    0.39
 -10  11   3    1.64    0.44
   9 -11  -3    1.17    0.34
   9 -11  -3    1.27    0.46
   9 -11  -3    1.11    0.32
   9  11  -3    1.58    0.45
   9  11  -3    1.21    0.32
  -9  11   3    1.34    0.37
   8 -11  -3    0.36    0.19
   8 -11  -3    0.24    0.27
  -8  11   3    0.40    0.24
   8  11  -3    0.40    0.30
   8  11  -3    0.57    0.24
   7 -11  -3    2.57    0.47
   7 -11  -3    2.51    0.37
   7  11  -3    2.75    0.39
  -7  11   3    2.72    0.40
   7  11  -3    2.90    0.51
   6 -11  -3    1.75    0.37
   6 -11  -3    0.91    0.21
   6  11  -3    1.46    0.35
  -6  11   3    1.22    0.27
   6  11  -3    1.19    0.26
   5 -11  -3    2.64    0.33
   5 -11  -3    2.75    0.42
   5  11  -3    3.47    0.24
   5  11  -3    3.29    0.38
   5  11  -3    4.06    0.50
  -5  11   3    3.32    0.40
   4 -11  -3    3.12    0.30
   4  11  -3    2.65    0.38
   4  11  -3    1.99    0.30
  -4  11   3    2.45    0.33
   3 -11  -3   27.26    1.61
   3  11  -3   27.50    1.67
  -3  11   3   27.37    1.68
   3  11  -3   26.94    1.70
   2 -11  -3   11.67    0.73
   2  11  -3   13.87    0.83
   2  11  -3   11.62    0.82
  -2  11   3   11.73    0.82
  -1 -11   3   25.84    1.53
  -1 -11   3   25.03    1.42
   1 -11  -3   25.37    1.41
  -1  11   3   23.67    1.41
  -1  11   3   23.94    1.52
   1  11  -3   25.13    1.44
   0 -11   3    3.34    0.32
   0 -11   3    3.35    0.36
   0 -11  -3    3.44    0.26
   0  11  -3    3.62    0.29
   0  11   3    3.29    0.37
   1 -11   3    7.69    0.57
  -1 -11  -3    7.92    0.47
  -1  11  -3    8.07    0.55
   1  11   3    7.30    0.58
   1  11   3    6.71    0.58
   2 -11   3    0.52    0.16
  -2 -11  -3    0.97    0.10
  -2  11  -3    0.81    0.17
   2  11   3    0.70    0.20
   2  11   3    1.00    0.11
   3 -11   3    5.91    0.49
  -3  11  -3    5.62    0.49
   3  11   3    5.47    0.52
   3  11   3    5.94    0.40
   4 -11   3    3.00    0.42
   4 -11   3    3.45    0.41
   4  11   3    3.82    0.50
   4  11   3    3.68    0.30
  -4  11  -3    3.05    0.41
   5 -11   3    3.19    0.46
   5  11   3    3.01    0.48
  -5  11  -3    3.56    0.48
   5  11   3    4.14    0.38
   6 -11   3    1.24    0.33
   6 -11   3    0.86    0.26
   6  11   3    1.63    0.40
   6  11   3    1.51    0.26
  -6  11  -3    1.53    0.35
   7 -11   3   23.19    1.67
   7 -11   3   26.13    1.80
   7  11   3   24.95    1.61
  -7  11  -3   25.93    1.77
   7  11   3   26.85    1.83
   8 -11   3    1.92    0.41
   8 -11   3    2.97    0.57
   8  11   3    2.04    0.50
   8  11   3    1.37    0.32
   9 -11   3    0.79    0.33
   9 -11   3    1.44    0.45
   9  11   3    1.25    0.46
   9  11   3    1.32    0.33
  10 -11   3    0.73    0.49
  10 -11   3    0.82    0.36
  10  11   3    0.78    0.45
  10  11   3    1.22    0.34
  11 -12  -3    1.27    0.40
  11 -12  -3    0.63    0.35
  11 -12  -3    1.86    0.60
 -11  12   3    0.79    0.36
  11  12  -3    0.84    0.44
  10 -12  -3    1.81    0.41
  10 -12  -3    1.53    0.41
  10 -12  -3    1.62    0.54
 -10  12   3    1.63    0.45
  10  12  -3    1.94    0.55
   9 -12  -3    0.15    0.33
   9 -12  -3    0.10    0.19
   9  12  -3    0.26    0.32
   9  12  -3   -0.06    0.19
  -9  12   3   -0.13    0.17
   8 -12  -3    9.66    0.92
   8 -12  -3    8.93    0.77
  -8  12   3    9.93    0.84
   8  12  -3    9.94    0.78
   8  12  -3    9.63    1.04
   7 -12  -3    4.04    0.48
   7 -12  -3    6.16    0.73
   7  12  -3    4.22    0.61
  -7  12   3    4.29    0.53
   7  12  -3    4.62    0.51
   6 -12  -3    0.95    0.22
   6 -12  -3    1.09    0.30
   6  12  -3    0.80    0.27
   6  12  -3    0.58    0.19
  -6  12   3    1.16    0.26
   5 -12  -3    3.39    0.36
   5  12  -3    3.75    0.49
  -5  12   3    3.39    0.42
   5  12  -3    2.82    0.22
   5  12  -3    3.07    0.37
   4 -12  -3   25.80    1.52
   4  12  -3   26.42    1.57
   4  12  -3   24.36    1.62
  -4  12   3   23.55    1.57
   3 -12  -3    1.98    0.23
  -3  12   3    1.98    0.30
   3  12  -3    2.65    0.31
   3  12  -3    2.66    0.36
   2 -12  -3   20.34    1.14
  -2  12   3   18.70    1.22
   2  12  -3   19.19    1.22
   2  12  -3   18.61    1.24
   1 -12  -3   17.22    0.98
  -1 -12   3   17.07    1.00
  -1  12   3   16.55    1.09
   1  12  -3   17.41    1.01
  -1  12   3   16.69    0.98
   0 -12  -3    3.55    0.27
   0 -12   3    3.79    0.40
   0  12  -3    3.47    0.29
   0  12   3    3.97    0.41
   1 -12   3    3.79    0.41
  -1 -12  -3    4.10    0.28
  -1  12  -3    4.50    0.36
   1  12   3    4.31    0.41
   1  12   3    4.64    0.41
  -2 -12  -3    4.71    0.30
   2 -12   3    4.06    0.44
   2  12   3    4.74    0.46
  -2  12  -3    4.94    0.41
   2  12   3    4.27    0.47
   3 -12   3    1.63    0.29
   3  12   3    2.25    0.36
  -3  12  -3    2.31    0.33
   3  12   3    2.95    0.22
   4 -12   3    1.05    0.25
   4 -12   3    1.35    0.25
   4  12   3    0.95    0.27
  -4  12  -3    1.26    0.26
   4  12   3    0.78    0.16
   5 -12   3   17.58    1.25
   5 -12   3   18.27    1.32
  -5  12  -3   20.65    1.31
   5  12   3   17.47    1.33
   5  12   3   18.87    1.17
   6 -12   3   10.26    0.79
   6 -12   3    8.95    0.82
  -6  12  -3    8.20    0.78
   6  12   3   10.32    0.88
   6  12   3    9.22    0.69
   7 -12   3    1.03    0.29
   7 -12   3    1.02    0.37
  -7  12  -3    0.54    0.26
   7  12   3    1.62    0.29
   7  12   3    0.99    0.34
   8 -12   3    1.78    0.48
   8 -12   3    1.69    0.40
   8  12   3    3.68    0.46
   8  12   3    3.26    0.60
   9 -12   3    1.64    0.47
   9 -12   3    1.15    0.37
   9  12   3    1.08    0.30
   9  12   3    1.82    0.50
  10 -12   3    1.18    0.39
  10 -12   3    0.97    0.51
  10  12   3    0.70    0.45
  11 -13  -3    0.13    0.33
  11 -13  -3    0.26    0.26
  11 -13  -3    0.24    0.39
  11  13  -3    0.37    0.39
 -11  13   3    0.22    0.28
  10 -13  -3    1.00    0.36
  10 -13  -3    1.55    0.49
  10 -13  -3    1.12    0.37
  10  13  -3    1.83    0.51
 -10  13   3    1.16    0.40
   9 -13  -3    0.45    0.37
   9 -13  -3    0.36    0.24
   9  13  -3    0.43    0.24
  -9  13   3    0.42    0.26
   9  13  -3    0.39    0.32
   8 -13  -3    0.10    0.19
   8 -13  -3    0.10    0.30
   8  13  -3    0.56    0.22
  -8  13   3    0.29    0.24
   8  13  -3    0.73    0.34
   7 -13  -3    0.34    0.26
   7 -13  -3    0.69    0.21
  -7  13   3    1.06    0.27
   7  13  -3    0.35    0.19
   7  13  -3    1.03    0.36
   6 -13  -3    0.30    0.21
   6 -13  -3    0.11    0.12
   6  13  -3    0.19    0.15
   6  13  -3    0.07    0.18
  -6  13   3    0.08    0.15
   5 -13  -3    6.40    0.52
  -5  13   3    6.73    0.59
   5  13  -3    6.75    0.43
   5  13  -3    7.29    0.42
   5  13  -3    6.80    0.56
   5  13  -3    7.71    0.67
   4 -13  -3    8.72    0.61
  -4  13   3    8.55    0.67
   4  13  -3    9.43    0.73
   4  13  -3    8.22    0.64
   3 -13  -3    5.86    0.44
   3  13  -3    6.69    0.57
  -3  13   3    6.39    0.53
   3  13  -3    6.95    0.52
   2 -13  -3   46.65    2.51
  -2 -13   3   42.86    2.47
   2  13  -3   42.41    2.63
  -2  13   3   45.07    2.61
   2  13  -3   43.07    2.60
   1 -13  -3    4.44    0.29
  -1 -13   3    4.16    0.32
  -1  13   3    4.87    0.30
  -1  13   3    5.64    0.43
   1  13  -3    4.61    0.32
   0 -13   3   14.41    0.94
   0 -13  -3   13.72    0.85
   0  13  -3   14.22    0.88
   0  13   3   13.98    0.95
  -1 -13  -3    7.60    0.45
   1 -13   3    7.19    0.56
  -1  13  -3    7.78    0.53
   1  13   3    6.56    0.56
   1  13   3    6.42    0.58
   2 -13   3    0.00    0.10
  -2 -13  -3    0.07    0.04
   2  13   3    0.11    0.12
   2  13   3    0.07    0.13
  -2  13  -3    0.15    0.11
   3 -13   3    2.50    0.34
   3  13   3    2.75    0.23
  -3  13  -3    3.15    0.38
   3  13   3    2.03    0.37
   4 -13   3    5.91    0.53
   4  13   3    5.19    0.63
  -4  13  -3    6.98    0.57
   4  13   3    6.00    0.44
   5 -13   3    5.14    0.56
   5 -13   3    5.16    0.62
   5  13   3    5.46    0.65
   5  13   3    4.72    0.42
  -5  13  -3    5.55    0.61
   6 -13   3    2.05    0.37
   6 -13   3    2.33    0.45
   6  13   3    2.06    0.29
   6  13   3    1.67    0.41
  -6  13  -3    1.81    0.38
   7 -13   3    0.12    0.18
   7 -13   3    0.69    0.34
   7  13   3    0.47    0.28
  -7  13  -3    0.37    0.24
   7  13   3    0.32    0.18
   8 -13   3   -0.05    0.26
   8 -13   3    0.25    0.22
   8  13   3    0.09    0.30
   8  13   3    0.28    0.22
  -8  13  -3    0.13    0.29
   9 -13   3    1.58    0.41
   9 -13   3    1.27    0.45
   9  13   3    2.61    0.63
   9  13   3    2.17    0.41
  10 -13   3    2.05    0.64
  10 -13   3    1.26    0.42
  10  13   3    2.37    0.61
  11 -14  -3   -0.14    0.22
  11 -14  -3   -0.02    0.38
  11 -14  -3    0.20    0.29
 -11  14   3   -0.06    0.26
  11  14  -3    0.04    0.36
  10 -14  -3    2.49    0.52
  10 -14  -3    3.32    0.53
  10 -14  -3    3.42    0.67
  10  14  -3    3.94    0.76
 -10  14   3    2.73    0.57
   9 -14  -3    0.49    0.37
   9 -14  -3    0.53    0.26
   9  14  -3    0.91    0.40
  -9  14   3    1.05    0.33
   8 -14  -3    2.57    0.40
   8 -14  -3    3.16    0.58
  -8  14   3    1.78    0.39
   8  14  -3    2.78    0.56
   8  14  -3    2.21    0.38
   7 -14  -3    2.26    0.37
   7 -14  -3    2.76    0.50
   7  14  -3    2.77    0.38
   7  14  -3    2.22    0.47
  -7  14   3    2.18    0.40
   6 -14  -3   -0.14    0.16
   6 -14  -3   -0.09    0.10
  -6  14   3   -0.08    0.16
   6  14  -3   -0.02    0.20
   6  14  -3   -0.07    0.14
   5 -14  -3    7.36    0.53
  -5  14   3    6.09    0.58
   5  14  -3    6.09    0.53
   5  14  -3    6.09    0.68
   4 -14  -3    3.73    0.34
   4  14  -3    5.78    0.60
   4  14  -3    4.37    0.45
  -4  14   3    3.59    0.44
   3 -14  -3    1.09    0.17
  -3  14   3    1.30    0.26
   3  14  -3    1.09    0.21
   3  14  -3    1.24    0.26
  -2 -14   3    2.15    0.16
   2 -14  -3    2.48    0.20
   2  14  -3    2.50    0.35
  -2  14   3    2.04    0.30
   2  14  -3    2.39    0.30
   2  14  -3    2.38    0.17
   1 -14  -3   19.30    1.15
  -1 -14   3   21.58    1.22
  -1  14   3   19.87    1.16
  -1  14   3   18.96    1.28
   1  14  -3   20.97    1.19
   0 -14   3   17.89    1.12
   0  14   3   16.00    1.12
   0  14  -3   17.48    1.06
  -1 -14  -3    5.28    0.35
   1 -14   3    5.56    0.46
   1  14   3    5.40    0.50
  -1  14  -3    5.69    0.43
   1  14   3    4.77    0.51
  -2 -14  -3    0.56    0.07
   2 -14   3    0.24    0.14
   2  14   3    0.42    0.18
  -2  14  -3    0.47    0.16
   2  14   3    0.41    0.17
   3 -14   3   11.64    0.86
   3  14   3   12.67    0.94
  -3  14  -3   12.46    0.88
   4 -14   3    3.65    0.46
   4  14   3    4.63    0.36
  -4  14  -3    4.30    0.50
   4  14   3    4.11    0.55
   5 -14   3   15.15    1.13
   5 -14   3   15.42    1.21
   5  14   3   19.01    1.27
  -5  14  -3   15.01    1.15
   5  14   3   16.67    1.04
   6 -14   3    1.60    0.36
   6 -14   3    1.96    0.44
   6  14   3    2.39    0.49
   6  14   3    2.74    0.34
  -6  14  -3    2.49    0.42
   7 -14   3   -0.03    0.25
   7 -14   3    0.29    0.20
  -7  14  -3   -0.22    0.16
   7  14   3    0.15    0.17
   7  14   3   -0.16    0.22
   8 -14   3    0.29    0.27
   8 -14   3    0.66    0.38
   8  14   3    0.33    0.34
   8  14   3    0.48    0.23
  -8  14  -3    0.17    0.29
   9 -14   3    0.96    0.43
   9 -14   3    1.22    0.37
   9  14   3    0.73    0.40
  10 -14   3    0.18    0.33
  10 -14   3   -0.10    0.24
  10  14   3    0.50    0.40
  11 -15  -3    2.05    0.64
  11 -15  -3    1.99    0.46
  11 -15  -3    0.84    0.38
 -11  15   3    1.86    0.49
  11  15  -3    2.56    0.64
  10 -15  -3    1.23    0.34
  10 -15  -3    1.28    0.54
  10  15  -3    2.00    0.55
 -10  15   3    1.12    0.41
   9 -15  -3    0.12    0.28
   9 -15  -3   -0.02    0.21
   9  15  -3   -0.07    0.26
  -9  15   3    0.26    0.26
   8 -15  -3    2.26    0.40
   8 -15  -3    1.95    0.50
   8  15  -3    1.87    0.36
   8  15  -3    2.18    0.51
  -8  15   3    1.85    0.40
   7 -15  -3    0.44    0.28
   7 -15  -3    0.82    0.24
   7  15  -3    0.69    0.25
  -7  15   3    1.49    0.32
   7  15  -3    0.74    0.34
   6 -15  -3    0.12    0.13
   6 -15  -3    0.08    0.21
   6  15  -3    0.06    0.23
   6  15  -3    0.15    0.17
  -6  15   3   -0.11    0.15
   5 -15  -3    5.74    0.46
   5  15  -3    5.47    0.65
   5  15  -3    4.48    0.50
  -5  15   3    5.92    0.61
   4 -15  -3   16.17    1.01
   4  15  -3   16.35    1.06
   4  15  -3   15.93    1.14
  -4  15   3   14.62    1.08
   3 -15  -3    0.27    0.10
   3  15  -3    0.40    0.15
   3  15  -3    0.21    0.17
  -3  15   3    0.34    0.17
  -2 -15   3    1.18    0.12
   2 -15  -3    1.15    0.14
   2  15  -3    1.25    0.12
   2  15  -3    0.77    0.23
  -2  15   3    1.04    0.24
   1 -15  -3   13.54    0.81
  -1  15   3   13.43    0.94
  -1  15   3   13.54    0.82
   1  15  -3   15.02    0.85
   0 -15   3    6.57    0.51
   0  15  -3    5.70    0.44
   0  15   3    6.26    0.52
   1 -15   3    5.82    0.52
  -1 -15  -3    6.96    0.42
  -1  15  -3    6.45    0.49
   1  15   3    5.97    0.56
   1  15   3    6.56    0.55
  -2 -15  -3    2.66    0.19
   2 -15   3    2.76    0.36
   2  15   3    3.37    0.43
  -2  15  -3    3.33    0.37
   2  15   3    3.21    0.40
   3 -15   3    1.96    0.31
  -3  15  -3    2.10    0.32
   3  15   3    2.32    0.36
   3  15   3    1.80    0.35
   4 -15   3    4.27    0.48
  -4  15  -3    3.60    0.48
   4  15   3    3.88    0.54
   5 -15   3    8.12    0.78
   5 -15   3    8.96    0.75
   5  15   3   10.09    0.67
   5  15   3    9.86    0.86
  -5  15  -3    8.55    0.77
   6 -15   3    1.02    0.29
   6 -15   3    1.55    0.38
   6  15   3    2.41    0.31
   6  15   3    1.86    0.44
  -6  15  -3    1.64    0.36
   7 -15   3    0.90    0.35
   7 -15   3    1.04    0.31
  -7  15  -3    0.82    0.34
   7  15   3    1.13    0.39
   7  15   3    1.50    0.30
   8 -15   3    2.37    0.58
   8 -15   3    2.39    0.46
  -8  15  -3    2.40    0.52
   8  15   3    2.89    0.61
   9 -15   3    0.57    0.35
   9 -15   3    0.57    0.36
   9  15   3    1.61    0.53
  10 -15   3    0.11    0.30
  10 -15   3    0.20    0.37
  10  15   3    1.29    0.51
  11 -16  -3    4.04    0.65
  11 -16  -3    4.79    0.90
  11 -16  -3    3.49    0.63
  11  16  -3    4.66    0.85
 -11  16   3    4.59    0.78
  10 -16  -3    2.61    0.48
  10 -16  -3    2.83    0.65
 -10  16   3    2.41    0.53
  10  16  -3    2.65    0.63
   9 -16  -3    0.07    0.28
   9 -16  -3   -0.05    0.18
   9  16  -3   -0.01    0.31
  -9  16   3   -0.10    0.24
   8 -16  -3    4.56    0.70
   8 -16  -3    4.80    0.58
   8  16  -3    4.39    0.54
  -8  16   3    4.68    0.62
   8  16  -3    4.75    0.71
   7 -16  -3    0.80    0.24
   7 -16  -3    1.11    0.36
   7  16  -3    1.31    0.36
   7  16  -3    0.88    0.25
  -7  16   3    1.29    0.34
   6 -16  -3    0.20    0.15
   6  16  -3    0.02    0.17
  -6  16   3    0.12    0.17
   6  16  -3    0.18    0.14
   5 -16  -3    3.79    0.39
   5  16  -3    3.42    0.50
   5  16  -3    3.52    0.41
  -5  16   3    2.62    0.42
   4 -16  -3    0.17    0.11
  -4  16   3    0.57    0.20
   4  16  -3    0.35    0.23
   4  16  -3    0.26    0.15
   3 -16  -3    2.31    0.25
  -3  16   3    1.74    0.30
   3  16  -3    2.59    0.33
   3  16  -3    1.67    0.34
  -2 -16   3    9.01    0.55
   2 -16  -3    8.71    0.57
   2  16  -3    8.92    0.71
  -2  16   3    9.23    0.71
   2  16  -3    9.28    0.55
   1 -16  -3    2.32    0.17
  -1 -16   3    2.48    0.32
  -1  16   3    2.24    0.19
   1  16  -3    2.33    0.21
  -1  16   3    2.16    0.32
   0 -16   3   13.76    0.98
   0  16  -3   15.01    0.92
   0  16   3   14.41    1.00
   1 -16   3    3.51    0.41
  -1 -16  -3    3.56    0.26
  -1  16  -3    3.47    0.36
   1  16   3    3.52    0.42
  -2 -16  -3    1.11    0.09
   2 -16   3    1.01    0.23
   2  16   3    0.38    0.18
  -2  16  -3    1.14    0.22
   2  16   3    0.77    0.26
   3 -16   3    0.51    0.20
   3  16   3    0.65    0.20
  -3  16  -3    0.61    0.19
   3  16   3    0.97    0.28
   4 -16   3   15.80    1.09
   4  16   3   15.91    1.18
  -4  16  -3   14.81    1.10
   5 -16   3    3.14    0.49
   5 -16   3    2.58    0.39
  -5  16  -3    2.02    0.38
   5  16   3    2.35    0.46
   6 -16   3    0.81    0.30
   6 -16   3    0.68    0.25
   6  16   3    0.80    0.20
   6  16   3    0.89    0.35
  -6  16  -3    1.21    0.31
   7 -16   3    0.21    0.28
   7 -16   3    0.09    0.20
   7  16   3    0.23    0.29
  -7  16  -3    0.39    0.26
   7  16   3    0.23    0.21
   8 -16   3   -0.18    0.27
   8 -16   3   -0.02    0.21
   8  16   3    0.46    0.33
  -8  16  -3   -0.11    0.24
   9 -16   3   -0.07    0.23
   9 -16   3    0.17    0.34
   9  16   3    0.23    0.31
  -9  16  -3   -0.01    0.27
  10 -16   3    0.55    0.33
  10 -16   3    0.88    0.47
  10  16   3    0.82    0.46
  11 -17  -3    2.32    0.49
  11 -17  -3    3.73    0.67
  11 -17  -3    3.94    0.83
  11  17  -3    4.80    0.85
 -11  17   3    4.11    0.74
  10 -17  -3    0.79    0.47
  10 -17  -3    0.74    0.32
 -10  17   3    0.26    0.29
  10  17  -3    0.98    0.42
   9 -17  -3   -0.39    0.29
   9 -17  -3   -0.13    0.16
  -9  17   3    0.25    0.26
   9  17  -3   -0.10    0.28
   8 -17  -3    5.19    0.60
   8 -17  -3    5.27    0.80
   8  17  -3    4.48    0.78
  -8  17   3    5.65    0.70
   8  17  -3    5.50    0.78
   7 -17  -3    0.94    0.34
   7 -17  -3    1.30    0.28
   7  17  -3    1.13    0.35
   7  17  -3    1.08    0.27
  -7  17   3    1.02    0.30
   6 -17  -3    0.07    0.14
   6  17  -3   -0.10    0.14
   6  17  -3   -0.30    0.15
  -6  17   3   -0.22    0.18
   5 -17  -3    1.53    0.25
  -5  17   3    1.46    0.32
   5  17  -3    1.90    0.31
   5  17  -3    1.69    0.38
   4 -17  -3    1.78    0.24
   4  17  -3    1.50    0.27
   4  17  -3    2.08    0.40
  -4  17   3    1.16    0.29
   3 -17  -3    0.44    0.12
   3  17  -3    0.18    0.19
  -3  17   3   -0.06    0.17
  -2 -17   3    9.21    0.58
   2 -17  -3    8.70    0.59
  -2  17   3    9.51    0.72
   2  17  -3    9.88    0.58
  -1 -17   3    4.37    0.46
   1 -17  -3    3.94    0.28
  -1  17   3    5.08    0.51
   1  17  -3    4.49    0.33
   0 -17   3    5.44    0.46
   0  17  -3    4.47    0.38
   0  17   3    4.61    0.49
   1 -17   3    9.37    0.77
  -1 -17  -3   11.35    0.67
  -1  17  -3   10.97    0.75
   1  17   3   10.94    0.81
   2 -17   3    1.25    0.26
  -2 -17  -3    1.14    0.10
  -2  17  -3    1.28    0.24
   2  17   3    1.34    0.32
   2  17   3    1.09    0.27
   3 -17   3    6.09    0.61
   3  17   3    4.77    0.61
   3  17   3    6.02    0.61
  -3  17  -3    5.82    0.52
   4 -17   3   16.62    1.06
   4  17   3   12.51    1.03
  -4  17  -3   14.55    1.05
   4  17   3   13.88    1.12
   5 -17   3    0.53    0.24
   5  17   3    0.98    0.33
  -5  17  -3    0.49    0.25
   6 -17   3    5.98    0.74
   6 -17   3    5.38    0.63
   6  17   3    4.22    0.67
  -6  17  -3    5.35    0.66
   7 -17   3    0.11    0.28
   7 -17   3    0.89    0.32
  -7  17  -3    0.54    0.28
   7  17   3    0.63    0.32
   8 -17   3   -0.38    0.16
   8 -17   3   -0.22    0.22
  -8  17  -3    0.11    0.27
   8  17   3    0.35    0.34
   9 -17   3    1.24    0.49
   9 -17   3    2.28    0.48
   9  17   3    1.82    0.56
  -9  17  -3    1.01    0.41
  10 -17   3    3.45    0.63
  10 -17   3    2.53    0.67
  10  17   3    2.89    0.71
  11 -18  -3    0.68    0.39
  11 -18  -3    0.57    0.51
  11 -18  -3    0.34    0.32
  11  18  -3    0.85    0.54
 -11  18   3    0.69    0.40
  10 -18  -3    0.20    0.23
  10 -18  -3    0.08    0.36
  10  18  -3    0.47    0.41
 -10  18   3    0.70    0.37
   9 -18  -3    1.66    0.51
   9 -18  -3    1.42    0.37
  -9  18   3    1.63    0.47
   8 -18  -3    2.24    0.38
   8 -18  -3    2.22    0.57
  -8  18   3    2.73    0.49
   8  18  -3    2.44    0.55
   7 -18  -3    4.67    0.71
   7 -18  -3    3.01    0.43
  -7  18   3    3.83    0.55
   7  18  -3    3.41    0.46
   7  18  -3    3.91    0.61
   6 -18  -3    0.41    0.18
  -6  18   3    0.69    0.27
   6  18  -3    0.58    0.26
   6  18  -3    0.54    0.21
   5 -18  -3    1.34    0.24
   5  18  -3    1.54    0.28
  -5  18   3    1.07    0.30
   5  18  -3    1.94    0.41
   4 -18  -3    0.85    0.18
  -4  18   3    0.23    0.18
   4  18  -3    1.21    0.34
   4  18  -3    0.95    0.22
   3 -18  -3    4.89    0.38
   3  18  -3    5.78    0.64
  -3  18   3    4.55    0.52
   2 -18  -3    2.81    0.25
  -2 -18   3    3.04    0.25
   2  18  -3    3.60    0.25
  -2  18   3    2.94    0.39
  -1 -18   3    0.59    0.20
   1 -18  -3    0.55    0.09
  -1  18   3    1.17    0.26
   1  18  -3    0.45    0.12
   0 -18   3    0.95    0.22
   0  18  -3    0.81    0.16
   0  18   3    0.85    0.24
   1 -18   3    0.27    0.16
   1  18   3    0.10    0.17
  -1  18  -3    0.36    0.13
  -2 -18  -3    0.05    0.04
   2 -18   3    0.32    0.17
   2  18   3   -0.06    0.14
  -2  18  -3    0.18    0.13
   2  18   3    0.08    0.20
   3 -18   3    1.87    0.33
   3  18   3    1.02    0.29
  -3  18  -3    1.54    0.30
   3  18   3    1.55    0.36
   4 -18   3   15.27    1.05
   4  18   3   15.19    1.07
   4  18   3   13.87    1.13
  -4  18  -3   12.88    1.04
   5 -18   3    3.36    0.47
  -5  18  -3    3.25    0.49
   5  18   3    3.68    0.58
   6 -18   3   23.86    1.88
   6 -18   3   27.16    1.81
   6  18   3   26.71    1.90
  -6  18  -3   29.76    1.88
   7 -18   3    0.55    0.25
   7 -18   3    0.92    0.40
   7  18   3    0.56    0.34
  -7  18  -3    0.64    0.31
   8 -18   3   -0.43    0.23
   8 -18   3    0.36    0.26
  -8  18  -3   -0.09    0.27
   8  18   3    0.06    0.27
   9 -18   3    1.82    0.46
   9 -18   3    1.46    0.53
  -9  18  -3    2.35    0.59
   9  18   3    1.87    0.53
  10 -19  -3    3.23    0.54
  10 -19  -3    3.71    0.81
 -10  19   3    2.49    0.54
  10  19  -3    3.04    0.68
   9 -19  -3    1.94    0.64
   9 -19  -3    1.74    0.37
  -9  19   3    1.10    0.39
   9  19  -3    2.59    0.55
   8 -19  -3    0.50    0.33
   8 -19  -3    0.41    0.22
   8  19  -3    0.28    0.33
  -8  19   3    0.21    0.24
   7 -19  -3    1.92    0.47
   7 -19  -3    1.73    0.32
  -7  19   3    1.90    0.41
   7  19  -3    1.51    0.31
   7  19  -3    2.21    0.49
   6 -19  -3    1.37    0.27
   6  19  -3    1.39    0.29
  -6  19   3    1.82    0.35
   6  19  -3    1.25    0.39
   5 -19  -3    1.10    0.22
   5  19  -3    0.59    0.21
  -5  19   3    1.10    0.29
   5  19  -3    0.85    0.31
   4 -19  -3    0.25    0.12
   4  19  -3    0.21    0.21
   4  19  -3    0.26    0.17
  -4  19   3    0.25    0.19
   3 -19  -3    0.90    0.16
   3  19  -3    0.53    0.07
  -3  19   3    0.57    0.22
   3  19  -3    0.64    0.26
   2 -19  -3    1.71    0.19
   2  19  -3    1.60    0.18
  -2  19   3    1.67    0.33
   1 -19  -3    0.95    0.12
  -1 -19   3    0.94    0.24
   1  19  -3    1.16    0.17
  -1  19   3    1.15    0.26
   0 -19   3    4.45    0.50
   0  19  -3    5.05    0.40
   0  19   3    4.76    0.52
   1 -19   3    6.65    0.57
   1  19   3    6.42    0.59
  -1  19  -3    6.77    0.53
   2 -19   3    0.92    0.25
  -2  19  -3    0.92    0.21
   2  19   3    0.79    0.28
   2  19   3    0.62    0.22
   3 -19   3    3.02    0.42
   3  19   3    3.30    0.45
   3  19   3    3.08    0.52
  -3  19  -3    4.57    0.49
   4 -19   3   30.23    1.92
   4  19   3   28.96    2.03
   4  19   3   33.35    1.96
  -4  19  -3   27.27    1.91
   5 -19   3    2.41    0.42
  -5  19  -3    3.35    0.52
   5  19   3    3.77    0.51
   5  19   3    2.44    0.52
   6 -19   3    1.16    0.32
   6 -19   3    0.40    0.33
   6  19   3    1.16    0.37
  -6  19  -3    1.12    0.33
   7 -19   3    0.19    0.21
   7 -19   3   -0.07    0.26
  -7  19  -3    0.08    0.21
   7  19   3   -0.29    0.27
   8 -19   3    4.29    0.74
   8 -19   3    3.74    0.59
   8  19   3    3.80    0.71
  -8  19  -3    3.13    0.60
   9 -19   3    0.45    0.38
   9 -19   3    0.09    0.31
  -9  19  -3   -0.03    0.30
   9  19   3    0.31    0.39
  10 -20  -3    1.54    0.64
  10 -20  -3    1.17    0.37
 -10  20   3    1.08    0.41
  10  20  -3    2.63    0.64
   9 -20  -3    7.95    0.85
   9 -20  -3    7.97    1.18
  -9  20   3    7.76    0.92
   9  20  -3    8.43    1.05
   8 -20  -3   11.68    0.93
   8 -20  -3   12.24    1.37
   8  20  -3   11.75    1.11
  -8  20   3   12.96    1.06
   7 -20  -3    3.97    0.72
   7 -20  -3    3.36    0.46
   7  20  -3    3.55    0.62
   7  20  -3    3.30    0.54
  -7  20   3    3.56    0.53
   6 -20  -3    0.44    0.18
  -6  20   3    0.05    0.18
   6  20  -3    0.28    0.19
   6  20  -3    0.07    0.24
   5 -20  -3    2.44    0.33
   5  20  -3    2.56    0.48
  -5  20   3    2.36    0.39
   5  20  -3    2.74    0.38
   4 -20  -3    6.16    0.48
   4  20  -3    7.18    0.76
  -4  20   3    5.39    0.62
   3 -20  -3    1.77    0.22
   3  20  -3    1.52    0.38
   3  20  -3    1.58    0.14
  -3  20   3    1.37    0.30
   2 -20  -3    1.30    0.17
  -2  20   3    1.61    0.32
   2  20  -3    1.52    0.17
  -1 -20   3    2.04    0.35
   1 -20  -3    1.94    0.18
  -1  20   3    1.12    0.27
   1  20  -3    1.99    0.23
   0 -20  -3    1.39    0.10
   0 -20   3    1.05    0.25
   0  20  -3    1.53    0.23
   0  20   3    1.57    0.30
   1 -20   3    8.52    0.70
  -1  20  -3    9.49    0.68
   1  20   3    9.12    0.74
   2 -20   3    3.73    0.49
   2  20   3    6.34    0.71
   2  20   3    6.09    0.60
  -2  20  -3    4.51    0.50
   3 -20   3    5.10    0.57
   3  20   3    5.60    0.60
   3  20   3    4.85    0.65
  -3  20  -3    5.58    0.59
   4 -20   3   14.96    1.09
   4  20   3   15.76    1.12
  -4  20  -3   14.61    1.10
   4  20   3   14.65    1.18
   5 -20   3    0.56    0.24
   5  20   3    0.18    0.21
   5  20   3    0.32    0.28
  -5  20  -3    0.40    0.24
   6 -20   3    2.04    0.42
   6 -20   3    4.11    0.65
  -6  20  -3    3.88    0.60
   6  20   3    4.16    0.55
   6  20   3    4.27    0.66
   7 -20   3    0.74    0.31
   7 -20   3    0.65    0.39
   7  20   3   -0.08    0.23
  -7  20  -3    0.24    0.26
   8 -20   3    1.17    0.36
   8 -20   3    1.30    0.48
   8  20   3    0.83    0.42
  -8  20  -3    1.41    0.41
   9 -20   3    0.87    0.49
   9 -20   3    0.65    0.34
   9  20   3    1.12    0.49
  -9  20  -3    0.99    0.42
  10 -21  -3    0.00    0.24
  10 -21  -3    0.56    0.43
 -10  21   3    0.53    0.31
  10  21  -3    0.52    0.42
   9 -21  -3   -0.13    0.18
   9 -21  -3    0.76    0.40
  -9  21   3    0.63    0.34
   9  21  -3    0.21    0.38
   8 -21  -3    0.53    0.25
   8 -21  -3    0.04    0.32
   8  21  -3    1.24    0.40
  -8  21   3    0.22    0.28
   7 -21  -3    0.55    0.38
   7 -21  -3    0.48    0.21
  -7  21   3    0.87    0.30
   7  21  -3    1.09    0.38
   6 -21  -3    0.72    0.22
   6  21  -3    0.54    0.35
  -6  21   3    1.20    0.32
   6  21  -3    1.50    0.29
   5 -21  -3    5.39    0.46
   5  21  -3    4.46    0.67
  -5  21   3    4.27    0.56
   4 -21  -3    2.32    0.31
  -4  21   3    3.02    0.44
   4  21  -3    3.40    0.55
   3 -21  -3    0.19    0.10
  -3  21   3    0.28    0.20
   3  21  -3    0.14    0.22
   2 -21  -3    9.48    0.60
  -2  21   3    9.74    0.76
   2  21  -3    8.70    0.59
   1 -21  -3    0.55    0.10
  -1 -21   3    1.06    0.27
   1  21  -3    0.61    0.14
  -1  21   3    0.63    0.25
   0 -21   3   11.21    0.83
   0 -21  -3   10.87    0.63
   0  21  -3   11.14    0.75
   0  21   3    9.54    0.82
   1 -21   3    2.03    0.33
  -1  21  -3    2.21    0.30
   1  21   3    1.66    0.32
   2 -21   3   16.86    1.24
   2  21   3   17.33    1.34
  -2  21  -3   18.55    1.23
   2  21   3   20.22    1.29
   3 -21   3   23.21    1.54
   3  21   3   22.81    1.66
  -3  21  -3   22.50    1.54
   3  21   3   24.75    1.57
   4 -21   3    0.50    0.22
  -4  21  -3    0.58    0.23
   4  21   3    0.87    0.33
   5 -21   3    0.37    0.21
   5  21   3    0.33    0.33
   5  21   3    0.67    0.27
  -5  21  -3    0.61    0.25
   6 -21   3    0.42    0.24
   6 -21   3    0.20    0.31
   6  21   3    0.48    0.31
   6  21   3    0.66    0.28
  -6  21  -3    0.63    0.31
   7 -21   3    2.85    0.50
   7 -21   3    2.16    0.57
   7  21   3    3.15    0.63
  -7  21  -3    2.25    0.51
   7  21   3    2.87    0.51
   8 -21   3    0.43    0.28
   8 -21   3    0.73    0.42
   8  21   3    1.49    0.48
  -8  21  -3    0.61    0.38
   9 -21   3    0.29    0.41
   9 -21   3    0.58    0.35
  -9  21  -3    0.52    0.39
   9  21   3    1.02    0.44
  10 -22  -3    3.34    0.57
  10 -22  -3    5.35    0.94
 -10  22   3    2.93    0.62
  10  22  -3    3.87    0.78
   9 -22  -3    1.44    0.37
   9 -22  -3    1.02    0.54
  -9  22   3    1.03    0.37
   9  22  -3    1.19    0.42
   8 -22  -3    1.18    0.46
   8 -22  -3    1.43    0.32
   8  22  -3    0.92    0.44
  -8  22   3    1.16    0.38
   7 -22  -3    1.75    0.34
   7  22  -3    2.48    0.55
  -7  22   3    2.01    0.42
   6 -22  -3    1.30    0.27
  -6  22   3    1.48    0.36
   6  22  -3    0.66    0.25
   6  22  -3    0.83    0.39
   5 -22  -3    3.57    0.40
  -5  22   3    3.07    0.48
   5  22  -3    2.44    0.53
   4 -22  -3    6.08    0.47
   4  22  -3    4.90    0.69
  -4  22   3    6.27    0.65
   3 -22  -3    1.20    0.19
   3  22  -3    1.36    0.36
  -3  22   3    0.62    0.24
   2 -22  -3    1.64    0.20
  -2 -22   3    1.29    0.30
  -2  22   3    1.45    0.32
   2  22  -3    1.41    0.18
  -1 -22   3    6.05    0.59
   1 -22  -3    4.87    0.34
  -1  22   3    4.68    0.56
   1  22  -3    4.70    0.39
   0 -22   3   11.11    0.75
   0 -22  -3    7.76    0.54
   0  22  -3    8.75    0.63
   0  22   3    9.87    0.76
   1 -22   3    4.15    0.52
  -1  22  -3    5.48    0.47
   1  22   3    5.38    0.59
   2 -22   3   12.63    0.94
  -2  22  -3   12.32    0.91
   2  22   3   12.75    0.97
   3 -22   3    7.50    0.75
   3  22   3    7.97    0.91
   3  22   3    7.59    0.70
  -3  22  -3    7.94    0.67
   4 -22   3    5.52    0.64
   4  22   3    6.48    0.79
  -4  22  -3    6.26    0.69
   4  22   3    5.75    0.66
   5 -22   3    0.73    0.26
  -5  22  -3    1.11    0.32
   5  22   3    0.06    0.27
   5  22   3    0.25    0.23
   6 -22   3    3.07    0.63
   6 -22   3    2.63    0.47
   6  22   3    4.31    0.58
   6  22   3    3.74    0.69
  -6  22  -3    2.85    0.52
   7 -22   3    1.06    0.41
   7 -22   3    0.87    0.32
  -7  22  -3    1.28    0.40
   7  22   3    2.06    0.44
   7  22   3    0.95    0.43
   8 -22   3    0.08    0.34
   8 -22   3    0.76    0.33
  -8  22  -3    0.31    0.31
   8  22   3    0.58    0.38
   9 -22   3   -0.03    0.31
   9 -22   3    0.32    0.35
  -9  22  -3    0.34    0.33
   9  22   3    0.97    0.43
  10 -23  -3    0.35    0.27
  10 -23  -3    0.34    0.50
 -10  23   3    1.43    0.48
  10  23  -3    0.88    0.41
   9 -23  -3    0.85    0.52
   9 -23  -3    0.14    0.24
  -9  23   3    0.29    0.28
   9  23  -3    0.12    0.34
   8 -23  -3    0.59    0.41
   8 -23  -3    0.45    0.26
   8  23  -3    0.41    0.39
  -8  23   3   -0.26    0.19
   7 -23  -3    2.33    0.40
   7  23  -3    2.07    0.55
  -7  23   3    2.67    0.49
   6 -23  -3    2.32    0.37
   6  23  -3    2.48    0.52
  -6  23   3    2.67    0.46
   5 -23  -3    2.54    0.35
  -5  23   3    2.39    0.41
   5  23  -3    2.20    0.51
   4 -23  -3    6.12    0.49
  -4  23   3    5.87    0.66
   4  23  -3    5.69    0.78
   3 -23  -3    6.84    0.50
  -3  23   3    6.21    0.69
   2 -23  -3    1.10    0.17
  -2 -23   3    0.77    0.26
  -2  23   3    1.33    0.34
   2  23  -3    1.29    0.18
  -1 -23   3    6.43    0.64
   1 -23  -3    6.25    0.41
   1  23  -3    5.75    0.46
  -1  23   3    6.80    0.61
   0 -23   3   15.76    1.13
   0  23  -3   16.60    1.05
   0  23   3   15.30    1.15
   1 -23   3    0.85    0.25
   1  23   3    0.99    0.27
  -1  23  -3    0.92    0.22
   2 -23   3    0.10    0.15
   2  23   3    0.21    0.19
  -2  23  -3    0.22    0.17
   3 -23   3    7.04    0.73
   3  23   3    7.38    0.89
   3  23   3    8.58    0.73
  -3  23  -3    7.28    0.75
   4 -23   3    3.15    0.47
   4  23   3    2.28    0.43
   4  23   3    2.90    0.56
  -4  23  -3    2.62    0.44
   5 -23   3    2.16    0.39
   5  23   3    1.86    0.48
   5  23   3    1.68    0.38
  -5  23  -3    1.46    0.35
   6 -23   3    8.02    0.90
  -6  23  -3   10.22    1.04
   6  23   3   10.79    0.89
   6  23   3    8.77    1.08
   7 -23   3    3.54    0.70
   7 -23   3    3.54    0.57
   7  23   3    3.92    0.75
   7  23   3    4.87    0.64
  -7  23  -3    4.18    0.71
   8 -23   3    1.18    0.38
   8 -23   3    1.17    0.47
   8  23   3    0.81    0.45
  -8  23  -3    1.57    0.52
   9 -23   3    0.95    0.37
   9 -23   3    0.48    0.44
   9  23   3    0.83    0.51
  -9  23  -3    0.49    0.39
  10 -24  -3    0.13    0.27
  10 -24  -3    0.70    0.56
 -10  24   3    0.13    0.35
  10  24  -3    0.42    0.39
   9 -24  -3    0.95    0.31
   9 -24  -3    0.25    0.45
   9  24  -3   -0.13    0.38
  -9  24   3    0.52    0.35
   8 -24  -3   -0.22    0.27
   8 -24  -3   -0.05    0.19
  -8  24   3   -0.06    0.21
   8  24  -3    0.14    0.35
   7 -24  -3    0.16    0.20
  -7  24   3    0.11    0.22
   7  24  -3   -0.02    0.32
   6 -24  -3    2.16    0.35
  -6  24   3    1.96    0.42
   6  24  -3    1.90    0.54
   5 -24  -3   10.76    0.76
  -5  24   3    9.72    0.88
   5  24  -3    9.63    1.08
   4 -24  -3    1.67    0.26
   4  24  -3    2.37    0.53
  -4  24   3    1.38    0.35
   3 -24  -3    3.55    0.36
  -3  24   3    3.18    0.48
  -2 -24   3    1.22    0.29
   2 -24  -3    1.32    0.19
   2  24  -3    1.40    0.21
  -2  24   3    1.02    0.29
  -1 -24   3    2.40    0.38
   1  24  -3    2.20    0.28
  -1  24   3    2.60    0.41
   0 -24   3    2.49    0.39
   0  24   3    1.64    0.38
   0  24  -3    2.51    0.31
   1 -24   3    3.75    0.48
   1  24   3    3.43    0.50
  -1  24  -3    3.77    0.43
   2 -24   3   13.28    1.05
   2  24   3   15.72    1.09
  -2  24  -3   13.58    1.01
   3 -24   3    8.10    0.71
   3  24   3    8.90    0.75
   3  24   3    6.63    0.86
  -3  24  -3    7.36    0.69
   4 -24   3    1.36    0.34
   4  24   3    1.47    0.38
   4  24   3    1.61    0.47
  -4  24  -3    1.63    0.36
   5 -24   3   -0.15    0.16
  -5  24  -3    0.25    0.24
   5  24   3    0.02    0.24
   5  24   3    0.11    0.24
   6 -24   3    0.65    0.29
   6  24   3   -0.23    0.29
  -6  24  -3    0.34    0.30
   6  24   3    0.53    0.31
   7 -24   3    2.39    0.48
   7 -24   3    1.84    0.56
   7  24   3    2.82    0.53
   7  24   3    2.26    0.58
  -7  24  -3    2.91    0.54
   8 -24   3    0.49    0.44
   8 -24   3    0.03    0.25
   8  24   3   -0.09    0.37
  -8  24  -3    0.11    0.28
   9 -25  -3   -0.29    0.39
   9 -25  -3    0.33    0.24
  -9  25   3    0.18    0.27
   9  25  -3    0.03    0.35
   8 -25  -3    0.87    0.44
   8 -25  -3    1.00    0.32
   8  25  -3    0.76    0.44
  -8  25   3    0.97    0.38
   7 -25  -3    0.49    0.24
  -7  25   3    0.36    0.28
   7  25  -3   -0.01    0.28
   6 -25  -3    0.55    0.21
   6  25  -3    0.60    0.37
  -6  25   3    0.69    0.30
   5 -25  -3    2.36    0.33
   5  25  -3    2.34    0.56
  -5  25   3    1.96    0.40
   4 -25  -3    7.62    0.58
   4  25  -3    7.62    0.94
  -4  25   3    6.76    0.74
   3 -25  -3    4.77    0.39
  -3  25   3    4.04    0.55
  -2 -25   3    0.01    0.17
   2 -25  -3    0.13    0.11
  -2  25   3   -0.07    0.23
  -1 -25   3    0.26    0.20
  -1  25   3   -0.19    0.20
   1  25  -3    0.27    0.13
   0 -25   3    4.62    0.55
   0  25  -3    4.43    0.46
   0  25   3    4.97    0.61
   1 -25   3    0.70    0.25
   1  25   3    0.67    0.28
  -1  25  -3    0.67    0.20
   2 -25   3    1.10    0.31
   2  25   3    0.07    0.22
  -2  25  -3    1.09    0.26
   3 -25   3    5.08    0.60
   3  25   3    5.51    0.74
  -3  25  -3    3.66    0.53
   3  25   3    6.89    0.68
   4 -25   3    1.23    0.31
   4  25   3    1.62    0.47
  -4  25  -3    0.96    0.31
   4  25   3    1.53    0.39
   5 -25   3    3.10    0.48
  -5  25  -3    2.16    0.45
   5  25   3    2.54    0.48
   5  25   3    3.06    0.63
   6 -25   3   -0.34    0.18
  -6  25  -3   -0.35    0.18
   6  25   3    0.17    0.27
   6  25   3    0.26    0.35
   7 -25   3    0.37    0.41
   7 -25   3    0.35    0.26
   7  25   3    0.62    0.43
  -7  25  -3    0.66    0.36
   8 -25   3    1.62    0.60
   8 -25   3    0.54    0.35
   8  25   3    1.21    0.53
  -8  25  -3    1.43    0.52
   9 -26  -3    0.25    0.44
   9 -26  -3    0.59    0.29
   9  26  -3    0.12    0.43
  -9  26   3    0.84    0.37
   8 -26  -3    0.48    0.26
   8 -26  -3    0.37    0.45
   8  26  -3    0.64    0.39
  -8  26   3    0.39    0.31
   7 -26  -3   -0.07    0.18
  -7  26   3   -0.18    0.24
   7  26  -3   -0.01    0.30
   6 -26  -3    2.82    0.39
   6  26  -3    2.21    0.56
  -6  26   3    2.35    0.48
   5 -26  -3    4.99    0.52
   5  26  -3    4.51    0.74
  -5  26   3    5.18    0.66
   4 -26  -3    0.32    0.16
  -4  26   3    0.50    0.25
   4  26  -3    0.55    0.34
   3 -26  -3    5.00    0.42
  -3  26   3    4.81    0.60
  -2 -26   3    0.15    0.22
  -2  26   3    0.20    0.27
  -1 -26   3    9.01    0.74
   1  26  -3    8.39    0.63
  -1  26   3    9.17    0.78
   0 -26   3    4.79    0.61
   0  26   3    5.29    0.64
   0  26  -3    7.02    0.53
   1 -26   3    6.86    0.74
  -1  26  -3    8.73    0.67
   1  26   3    7.99    0.82
   2 -26   3    0.16    0.21
  -2  26  -3    0.48    0.20
   2  26   3   -0.14    0.22
   3 -26   3    0.81    0.27
   3  26   3    1.10    0.34
  -3  26  -3    0.72    0.27
   4 -26   3    1.97    0.38
   4  26   3    0.97    0.43
  -4  26  -3    1.68    0.37
   4  26   3    0.72    0.33
   5 -26   3    5.97    0.71
  -5  26  -3    4.52    0.65
   5  26   3    4.16    0.62
   5  26   3    4.54    0.78
   6 -26   3    4.06    0.61
   6  26   3    5.32    0.68
  -6  26  -3    4.76    0.73
   6  26   3    5.79    0.85
   7 -26   3    5.08    0.70
   7 -26   3    4.40    0.80
  -7  26  -3    4.96    0.78
   7  26   3    5.21    0.88
   8 -26   3    0.36    0.31
   8 -26   3    0.06    0.43
  -8  26  -3    0.57    0.39
   8  26   3    0.66    0.45
   9 -27  -3    0.70    0.48
   9 -27  -3    0.50    0.29
   9  27  -3    0.67    0.48
  -9  27   3    0.64    0.34
   8 -27  -3    0.61    0.28
   8 -27  -3   -0.16    0.40
  -8  27   3    0.22    0.28
   8  27  -3    0.37    0.39
   7 -27  -3    0.22    0.21
  -7  27   3    0.28    0.26
   7  27  -3   -0.13    0.27
   6 -27  -3    0.88    0.26
   6  27  -3    1.30    0.47
  -6  27   3    0.67    0.29
   5 -27  -3    0.44    0.19
   5  27  -3    0.04    0.30
  -5  27   3    0.56    0.27
   4 -27  -3    0.15    0.14
  -4  27   3    0.30    0.26
  -3 -27   3   -0.20    0.19
  -3  27   3    0.29    0.24
  -2 -27   3   12.28    0.94
  -2  27   3   11.51    0.96
  -1 -27   3   19.80    1.40
  -1  27   3   20.83    1.47
   1  27  -3   20.61    1.36
   0 -27   3    4.96    0.61
   0  27  -3    6.10    0.50
   0  27   3    5.33    0.68
   1 -27   3    1.52    0.33
  -1  27  -3    1.69    0.30
   1  27   3    1.61    0.39
   2 -27   3   12.44    0.97
   2  27   3   11.03    0.97
  -2  27  -3   13.67    0.97
   3 -27   3    7.92    0.79
  -3  27  -3    6.52    0.73
   3  27   3    6.61    0.75
   4 -27   3    5.94    0.69
   4  27   3    6.08    0.89
   4  27   3    6.08    0.74
  -4  27  -3    6.32    0.72
   5 -27   3    2.79    0.49
   5  27   3    4.11    0.73
  -5  27  -3    4.11    0.64
   5  27   3    4.56    0.62
   6 -27   3    1.52    0.40
  -6  27  -3    1.78    0.47
   6  27   3    1.46    0.52
   7 -27   3    3.07    0.54
   7 -27   3    2.87    0.68
   7  27   3    3.25    0.71
  -7  27  -3    3.00    0.60
   8 -27   3    0.06    0.27
   8 -27   3    0.54    0.48
  -8  27  -3    0.04    0.30
   8  27   3    0.68    0.44
   8 -28  -3    0.15    0.23
   8 -28  -3    0.25    0.45
   8  28  -3    0.51    0.44
  -8  28   3    0.05    0.26
   7 -28  -3    0.04    0.20
   7  28  -3   -0.35    0.30
  -7  28   3    0.26    0.27
   6 -28  -3    2.51    0.39
  -6  28   3    2.32    0.49
   6  28  -3    1.25    0.53
   5 -28  -3    2.74    0.53
   5  28  -3    4.10    0.75
  -5  28   3    3.42    0.55
  -4  28   3    0.07    0.24
  -3 -28   3    8.47    0.78
  -3  28   3   10.72    0.86
  -2 -28   3    1.49    0.35
  -2  28   3    1.41    0.37
  -1 -28   3   22.66    1.55
  -1  28   3   23.02    1.60
   0 -28   3    0.98    0.29
   0  28   3    1.46    0.37
   0  28  -3    0.76    0.21
   1 -28   3    0.39    0.24
  -1  28  -3    0.32    0.19
   1  28   3    0.09    0.25
   2 -28   3    0.87    0.28
  -2  28  -3    0.98    0.26
   2  28   3    0.38    0.29
   3 -28   3    2.67    0.45
   3  28   3    3.89    0.55
  -3  28  -3    2.85    0.48
   4 -28   3    9.84    0.96
  -4  28  -3    7.23    0.86
   4  28   3   10.56    0.91
   4  28   3   10.94    1.22
   5 -28   3    0.20    0.22
   5  28   3    0.26    0.34
   5  28   3    0.28    0.30
  -5  28  -3    0.66    0.33
   6 -28   3    0.49    0.31
   6  28   3    0.47    0.44
  -6  28  -3    0.78    0.38
   7 -28   3    1.82    0.60
   7 -28   3    2.17    0.50
  -7  28  -3    2.72    0.56
   7  28   3    2.15    0.62
   8 -29  -3    0.30    0.25
   8 -29  -3    0.65    0.47
  -8  29   3    0.17    0.27
   8  29  -3    0.35    0.42
   7 -29  -3    0.50    0.33
   7  29  -3    0.62    0.52
  -7  29   3    0.35    0.32
  -6  29   3    2.71    0.51
   6  29  -3    4.32    0.79
  -5  29   3    5.41    0.71
   5  29  -3    6.25    0.91
  -4  29   3    1.01    0.35
  -3 -29   3    0.22    0.25
  -3  29   3    0.18    0.24
  -2 -29   3    0.13    0.23
  -2  29   3    0.54    0.30
  -1 -29   3    6.93    0.72
  -1  29   3    5.17    0.67
   0 -29   3    0.96    0.31
   0  29  -3    1.47    0.28
   0  29   3    1.15    0.38
   1 -29   3    3.99    0.54
  -1  29  -3    4.24    0.50
   1  29   3    4.74    0.62
   2 -29   3    0.57    0.24
   2  29   3    0.55    0.31
  -2  29  -3    0.61    0.25
   3 -29   3    1.85    0.38
  -3  29  -3    1.56    0.37
   3  29   3    1.67    0.42
   4 -29   3    2.69    0.46
   4  29   3    2.50    0.50
  -4  29  -3    2.94    0.51
   5 -29   3    0.33    0.25
   5  29   3   -0.08    0.26
  -5  29  -3   -0.14    0.21
   5  29   3   -0.07    0.35
   6 -29   3    0.37    0.27
   6  29   3    0.07    0.42
  -6  29  -3    0.12    0.27
   7 -29   3    0.43    0.47
   7 -29   3    0.88    0.37
  -7  29  -3    0.59    0.35
   7  29   3    0.97    0.54
   8 -30  -3    0.27    0.50
   8  30  -3    0.36    0.44
  -8  30   3    0.62    0.36
   7  30  -3    0.76    0.52
  -7  30   3    0.48    0.29
   6  30  -3    2.73    0.65
  -6  30   3    2.62    0.54
  -5  30   3    0.66    0.30
  -4 -30   3    0.36    0.27
  -4  30   3    0.22    0.24
  -3 -30   3    3.21    0.50
  -3  30   3    2.95    0.51
  -2 -30   3    1.73    0.37
  -2  30   3    1.32    0.36
  -1 -30   3    3.50    0.51
  -1  30   3    2.49    0.50
   0 -30   3    1.05    0.32
   0  30   3    1.65    0.42
   1 -30   3    1.26    0.33
   1  30   3    1.10    0.36
  -1  30  -3    1.48    0.30
   2 -30   3    4.82    0.62
  -2  30  -3    5.50    0.63
   2  30   3    5.97    0.73
   3 -30   3    0.76    0.28
  -3  30  -3    0.50    0.26
   3  30   3    0.48    0.34
   4 -30   3    6.19    0.74
  -4  30  -3    5.90    0.74
   4  30   3    7.25    0.82
   5 -30   3    0.80    0.26
  -5  30  -3    0.12    0.26
   5  30   3    0.22    0.35
   6 -30   3    4.30    0.66
   6  30   3    3.53    0.82
  -6  30  -3    3.53    0.66
   7 -30   3    0.73    0.48
   7 -30   3    0.56    0.32
  -7  30  -3    0.44    0.33
   7  30   3   -0.13    0.41
  -7  31   3    1.39    0.46
   7  31  -3   -0.26    0.43
   6  31  -3    0.10    0.40
  -6  31   3    0.17    0.29
  -5  31   3    1.48    0.40
  -4 -31   3    4.39    0.58
  -4  31   3    4.98    0.65
  -3 -31   3    0.00    0.20
  -3  31   3    0.37    0.29
  -2 -31   3    0.80    0.28
  -2  31   3    0.84    0.35
  -1 -31   3    1.59    0.37
  -1  31   3    1.55    0.44
   0 -31   3    0.18    0.23
   0  31   3    0.40    0.30
   1 -31   3    1.22    0.34
   1  31   3    0.56    0.36
  -1  31  -3    1.16    0.29
   2 -31   3    0.49    0.26
  -2  31  -3    1.30    0.32
   2  31   3    0.63    0.36
   3 -31   3    0.35    0.25
  -3  31  -3   -0.05    0.19
   3  31   3   -0.08    0.27
   4 -31   3    5.55    0.73
  -4  31  -3    5.85    0.74
   4  31   3    7.00    0.81
   5 -31   3    0.97    0.35
   5  31   3    0.38    0.40
  -5  31  -3    1.50    0.45
   6 -31   3    0.02    0.27
  -6  31  -3    0.29    0.31
   6  31   3   -0.15    0.44
  -7  32   3    0.77    0.34
   7  32  -3   -0.02    0.49
  -6  32   3    1.15    0.35
   6  32  -3    0.95    0.55
  -5  32   3    1.31    0.40
  -4 -32   3    0.04    0.25
  -4  32   3    0.67    0.31
  -3 -32   3    0.79    0.30
  -3  32   3    0.63    0.32
  -2 -32   3    2.82    0.48
  -2  32   3    4.09    0.61
  -1 -32   3    0.86    0.30
  -1  32   3    0.62    0.31
   0 -32   3    3.86    0.55
   0  32   3    4.78    0.65
   1 -32   3    0.79    0.30
   1  32   3    0.41    0.33
   2 -32   3    0.06    0.23
  -2  32  -3    0.06    0.19
   2  32   3    0.08    0.28
   3 -32   3    0.51    0.29
   3  32   3   -0.04    0.32
  -3  32  -3    0.21    0.25
   4 -32   3    1.90    0.41
  -4  32  -3    1.40    0.40
   5 -32   3    0.66    0.33
  -5  32  -3    0.10    0.27
   6 -32   3    0.75    0.33
   6  32   3    0.57    0.49
  -6  32  -3    1.47    0.48
   7  33  -3   -0.78    0.37
  -7  33   3    0.32    0.31
  -6  33   3    0.41    0.32
  -5  33   3    4.40    0.71
  -4 -33   3    0.40    0.29
  -4  33   3    0.54    0.32
  -3 -33   3    0.86    0.31
  -3  33   3    0.44    0.33
  -2 -33   3    2.90    0.50
  -2  33   3    4.94    0.68
  -1 -33   3    5.32    0.63
  -1  33   3    4.15    0.67
   0 -33   3    3.51    0.53
   0  33   3    3.85    0.61
   1 -33   3    0.14    0.25
   1  33   3   -0.32    0.26
   2 -33   3    3.19    0.54
   2  33   3    3.63    0.62
  -2  33  -3    2.89    0.50
   3 -33   3    0.46    0.28
  -3  33  -3    0.40    0.28
   3  33   3   -0.04    0.34
   4 -33   3    0.79    0.33
  -4  33  -3    0.53    0.32
   5 -33   3    0.25    0.26
  -5  33  -3    0.14    0.26
   6 -33   3    0.02    0.26
   6  33   3   -0.27    0.42
  -6  33  -3    0.10    0.31
  -6  34   3    0.06    0.29
  -5  34   3    1.41    0.44
  -4  34   3    2.77    0.53
  -3 -34   3    1.40    0.38
  -3  34   3    1.51    0.43
  -2 -34   3    1.00    0.34
  -2  34   3    0.85    0.37
  -1 -34   3    3.44    0.54
  -1  34   3    3.02    0.57
   0 -34   3    1.35    0.36
   0  34   3    0.82    0.39
   1 -34   3    0.31    0.25
   1  34   3    0.36    0.32
   2 -34   3    3.57    0.55
   2  34   3    2.31    0.58
   3 -34   3    5.40    0.71
  -3  34  -3    4.66    0.68
   4 -34   3    1.48    0.43
  -4  34  -3    2.28    0.50
   5 -34   3    0.22    0.29
  -5  34  -3    1.42    0.44
  -6  35   3    1.52    0.46
  -5  35   3    0.28    0.28
  -4  35   3    0.51    0.32
  -3  35   3    0.56    0.29
  -2 -35   3    0.95    0.35
  -2  35   3    0.92    0.34
  -1 -35   3    2.92    0.53
  -1  35   3    3.05    0.58
   0 -35   3    2.12    0.45
   0  35   3    0.78    0.41
   1 -35   3    0.29    0.25
   1  35   3    0.10    0.35
   2 -35   3    0.25    0.28
   2  35   3    0.20    0.34
   3 -35   3    7.86    0.89
  -3  35  -3    7.72    0.97
   4 -35   3    0.80    0.35
  -4  35  -3    0.74    0.36
   5 -35   3    3.52    0.62
  -5  35  -3    2.58    0.59
  -5  36   3    0.37    0.30
  -4  36   3    0.25    0.32
  -3  36   3    0.58    0.34
  -2  36   3    0.77    0.39
  -1 -36   3    3.67    0.65
  -1  36   3    3.47    0.62
   0 -36   3    0.32    0.27
   0  36   3    0.45    0.37
   1 -36   3    0.36    0.26
   1  36   3   -0.03    0.37
   2 -36   3    0.12    0.23
   3 -36   3    0.82    0.33
   4 -36   3    0.24    0.28
  -4  36  -3    0.28    0.31
  -4  37   3    1.65    0.48
  -3  37   3    0.41    0.34
  -2  37   3    0.04    0.31
  -1  37   3    1.68    0.51
   0  37   3    0.43    0.37
   1 -37   3    0.41    0.28
   1  37   3    0.18    0.38
   2 -37   3    2.33    0.48
   3 -37   3    3.01    0.55
  -4  38   3    1.01    0.42
  -3  38   3    1.27    0.43
  -2  38   3    0.83    0.39
  -1  38   3    0.13    0.36
   0  38   3    1.06    0.42
   2 -38   3    2.17    0.54
  -2  39   3    1.14    0.42
  -1  39   3    0.24    0.34
   0  39   3    6.57    0.90
  12   0  -4    1.04    0.40
  12   0  -4    0.60    0.35
  12   0  -4    0.15    0.43
  11   0  -4    0.08    0.33
  11   0  -4   -0.25    0.23
  11   0  -4   -0.31    0.19
  10   0  -4    0.05    0.30
  10   0  -4    0.04    0.21
 -10   0   4    0.01    0.22
  10   0  -4   -0.09    0.20
  -9   0   4    0.71    0.25
   9   0  -4    0.36    0.23
   9   0  -4    0.31    0.24
   9   0  -4    0.42    0.29
  -8   0   4    2.34    0.36
   8   0  -4    1.49    0.40
   8   0  -4    1.51    0.33
   8   0  -4    1.36    0.33
   7   0  -4    0.88    0.25
  -7   0   4    1.39    0.24
   7   0  -4    1.31    0.27
   7   0  -4    1.43    0.35
   6   0  -4    4.57    0.49
   6   0  -4    4.42    0.50
  -6   0   4    5.02    0.41
   6   0  -4    5.36    0.59
  -5   0   4    2.50    0.26
   5   0  -4    2.22    0.30
   5   0  -4    2.10    0.30
   5   0  -4    1.79    0.31
  -4   0   4   14.12    0.94
   4   0  -4   15.39    1.01
   4   0  -4   15.25    1.01
  -4   0   4   16.76    1.03
   3   0  -4    4.78    0.41
  -3   0   4    5.74    0.40
   3   0  -4    5.52    0.43
  -3   0   4    5.43    0.42
  -2   0   4    5.36    0.37
   2   0  -4    4.38    0.39
  -1   0   4    0.86    0.15
   1   0  -4    0.93    0.17
   0   0  -4    4.80    0.39
   0   0   4    5.72    0.39
   1   0   4    0.29    0.09
   1   0   4    0.34    0.10
   2   0   4    7.47    0.49
   2   0   4    6.11    0.49
   3   0   4    1.39    0.26
   3   0   4    1.82    0.23
   4   0   4   12.26    0.91
   4   0   4   12.93    0.85
   5   0   4    0.14    0.18
   5   0   4    0.22    0.13
   6   0   4   41.76    2.54
   6   0   4   41.80    2.64
   7   0   4    0.59    0.22
   7   0   4    0.72    0.31
   8   0   4    6.36    0.70
   8   0   4    7.09    0.86
   9   0   4    1.19    0.35
   9   0   4    1.85    0.49
  10   0   4    0.84    0.34
  10   0   4    1.07    0.52
  12  -1  -4    1.05    0.49
  12  -1  -4    0.90    0.43
  12  -1  -4    0.60    0.36
  12   1  -4    0.80    0.37
  12   1  -4    1.22    0.57
  12   1  -4    1.50    0.45
  11  -1  -4    0.16    0.26
  11  -1  -4   -0.03    0.24
  11  -1  -4    0.07    0.36
  11   1  -4    0.00    0.34
  11   1  -4   -0.04    0.24
  11   1  -4    0.12    0.28
 -11   1   4    0.14    0.26
 -10  -1   4    0.68    0.28
  10  -1  -4    0.21    0.22
  10  -1  -4    0.67    0.30
  10  -1  -4    0.42    0.31
  10   1  -4   -0.06    0.30
  10   1  -4    0.36    0.27
 -10   1   4    0.66    0.29
  10   1  -4    0.13    0.21
   9  -1  -4    8.28    0.75
   9  -1  -4    8.17    0.84
   9  -1  -4    9.80    0.91
  -9  -1   4    8.96    0.75
   9   1  -4    8.06    0.85
  -9   1   4    8.36    0.74
   9   1  -4    8.81    0.98
   9   1  -4    9.03    0.89
   8  -1  -4    4.72    0.57
   8  -1  -4    5.02    0.67
   8  -1  -4    4.73    0.57
  -8  -1   4    5.95    0.52
   8   1  -4    5.19    0.68
   8   1  -4    5.67    0.62
   8   1  -4    4.89    0.58
  -8   1   4    4.97    0.55
   7  -1  -4    2.33    0.37
   7  -1  -4    3.05    0.42
   7  -1  -4    2.95    0.46
  -7  -1   4    2.73    0.35
   7   1  -4    2.69    0.40
   7   1  -4    3.17    0.41
  -7   1   4    3.04    0.36
   7   1  -4    2.99    0.48
   6  -1  -4    4.52    0.50
   6  -1  -4    4.83    0.50
   6  -1  -4    5.16    0.58
  -6  -1   4    4.45    0.39
   6   1  -4    4.38    0.49
  -6   1   4    4.51    0.39
   6   1  -4    5.44    0.59
   6   1  -4    4.27    0.48
   5  -1  -4    5.07    0.49
  -5  -1   4    4.03    0.36
   5  -1  -4    5.13    0.51
   5  -1  -4    5.53    0.49
   5   1  -4    4.59    0.49
   5   1  -4    4.80    0.46
  -5   1   4    5.13    0.40
  -4  -1   4    2.27    0.23
   4  -1  -4    1.64    0.25
  -4  -1   4    1.54    0.27
   4  -1  -4    1.90    0.28
  -4   1   4    2.90    0.37
   4   1  -4    1.30    0.24
  -4   1   4    1.65    0.22
   4   1  -4    2.06    0.28
   3  -1  -4    6.75    0.54
  -3  -1   4    8.05    0.56
  -3  -1   4    9.32    0.54
   3  -1  -4    7.87    0.57
   3   1  -4    7.12    0.54
  -3   1   4    8.12    0.54
   3   1  -4    7.43    0.57
  -2  -1   4   20.07    1.19
  -2  -1   4   22.72    1.22
   2  -1  -4   18.39    1.23
   2   1  -4   19.59    1.25
  -2   1   4   19.78    1.22
   1  -1  -4    4.00    0.33
  -1   1   4    3.99    0.33
   1   1  -4    4.32    0.34
   0  -1  -4   76.78    4.68
   0  -1  -4   88.57    4.77
   0  -1   4   81.16    4.76
   0   1  -4   89.70    4.78
   0   1   4   84.31    4.69
   0   1   4   84.65    4.75
   1  -1   4    8.80    0.53
   1  -1   4    7.43    0.56
  -1  -1  -4    8.16    0.55
   1   1   4    8.31    0.53
   1   1   4    8.26    0.55
   2  -1   4    4.97    0.39
   2  -1   4    3.97    0.39
   2   1   4    6.71    0.41
   2   1   4    5.37    0.41
   3  -1   4    4.25    0.45
   3  -1   4    4.13    0.36
   3   1   4    3.35    0.41
   3   1   4    4.30    0.35
   4  -1   4   18.67    1.20
   4  -1   4   17.42    1.25
   4   1   4   18.88    1.19
   4   1   4   20.28    1.28
   5  -1   4    7.24    0.64
   5  -1   4    8.89    0.75
   5   1   4    9.49    0.67
   5   1   4   10.06    0.77
   6  -1   4    1.29    0.29
   6  -1   4    1.27    0.33
   6   1   4    1.98    0.38
   6   1   4    1.32    0.26
   7  -1   4    0.29    0.19
   7  -1   4    0.60    0.30
   7   1   4    0.29    0.25
   7   1   4    0.32    0.19
   8  -1   4    2.48    0.54
   8  -1   4    3.19    0.48
   8   1   4    3.93    0.63
   8   1   4    2.71    0.44
   9  -1   4    0.89    0.40
   9  -1   4    1.60    0.37
   9   1   4    2.15    0.51
   9   1   4    1.72    0.40
  10  -1   4    0.68    0.44
  10  -1   4    0.21    0.29
  10   1   4    0.04    0.34
  10   1   4    0.66    0.29
  12  -2  -4    0.78    0.39
  12  -2  -4    0.68    0.47
  12  -2  -4    0.73    0.37
  12   2  -4    0.85    0.37
  12   2  -4    1.13    0.53
  12   2  -4    1.01    0.40
  11  -2  -4    0.55    0.41
  11  -2  -4   -0.14    0.22
  11  -2  -4    0.84    0.36
  11   2  -4    0.27    0.27
 -11   2   4    0.08    0.24
  11   2  -4    0.16    0.37
  11   2  -4    0.20    0.27
  10  -2  -4    1.27    0.35
  10  -2  -4    0.71    0.38
  10  -2  -4    0.20    0.26
 -10  -2   4    0.70    0.27
  10   2  -4    1.03    0.33
  10   2  -4    1.18    0.34
 -10   2   4    1.13    0.34
  10   2  -4    0.73    0.35
   9  -2  -4    0.39    0.24
  -9  -2   4   -0.01    0.16
   9  -2  -4    0.14    0.26
   9  -2  -4   -0.03    0.16
   9   2  -4   -0.04    0.16
  -9   2   4    0.21    0.20
   9   2  -4   -0.12    0.20
   9   2  -4    0.40    0.30
   8  -2  -4    5.49    0.69
   8  -2  -4    4.70    0.57
  -8  -2   4    4.65    0.52
   8  -2  -4    5.26    0.60
   8   2  -4    4.55    0.57
   8   2  -4    5.39    0.68
  -8   2   4    5.78    0.57
   8   2  -4    4.38    0.56
   7  -2  -4    3.01    0.50
  -7  -2   4    3.51    0.40
   7  -2  -4    3.78    0.48
   7  -2  -4    3.20    0.42
   7   2  -4    3.31    0.46
   7   2  -4    3.73    0.55
  -7   2   4    3.75    0.42
   7   2  -4    3.65    0.45
  -6  -2   4   10.59    0.69
   6  -2  -4   10.60    0.77
   6  -2  -4    9.37    0.81
   6  -2  -4   10.50    0.76
   6   2  -4   10.15    0.77
   6   2  -4   10.81    0.76
  -6   2   4    9.06    0.70
   6   2  -4    9.94    0.81
   5  -2  -4    7.08    0.54
  -5  -2   4    6.37    0.47
   5  -2  -4    6.36    0.55
   5  -2  -4    6.52    0.58
   5   2  -4    7.99    0.60
  -5   2   4    6.68    0.51
   5   2  -4    7.49    0.57
   4  -2  -4    0.23    0.11
   4  -2  -4    0.04    0.11
  -4  -2   4    0.13    0.08
   4  -2  -4    0.03    0.10
  -4  -2   4   -0.19    0.11
  -4   2   4    0.01    0.10
   4   2  -4    0.13    0.12
   4   2  -4    0.42    0.13
   3  -2  -4    3.61    0.36
  -3  -2   4    3.08    0.31
  -3  -2   4    3.44    0.28
   3  -2  -4    3.82    0.38
  -3   2   4    3.97    0.31
   3   2  -4    4.26    0.40
   3   2  -4    3.09    0.34
   2  -2  -4   18.38    1.15
  -2  -2   4   18.69    1.11
  -2  -2   4   18.46    1.11
  -2   2   4   18.76    1.14
   2   2  -4   18.49    1.16
   1  -2  -4   21.33    1.27
  -1  -2   4   20.09    1.18
   1   2  -4   21.63    1.28
  -1   2   4   20.89    1.27
   0  -2  -4    9.91    0.60
   0  -2   4    8.13    0.52
   0  -2   4    9.12    0.61
   0   2  -4    9.98    0.62
   0   2   4    9.23    0.58
   1  -2   4   58.31    3.16
  -1  -2  -4   52.58    3.17
   1  -2   4   52.06    3.19
   1   2   4   55.30    3.16
   1   2   4   58.31    3.16
   2  -2   4   25.30    1.46
   2  -2   4   23.22    1.45
   2   2   4   23.25    1.45
   2   2   4   24.39    1.43
   3  -2   4    4.55    0.46
   3  -2   4    3.88    0.35
   3   2   4    3.50    0.41
   3   2   4    3.82    0.33
   4  -2   4    9.12    0.66
   4  -2   4    8.35    0.71
   4   2   4    9.20    0.65
   4   2   4    9.34    0.72
   5  -2   4    1.62    0.28
   5  -2   4    1.56    0.34
   5   2   4    1.38    0.25
   5   2   4    0.96    0.29
   6  -2   4    5.82    0.70
   6  -2   4    5.95    0.62
   6   2   4    6.00    0.54
   6   2   4    7.49    0.68
   7  -2   4    0.64    0.31
   7  -2   4    0.29    0.19
   7   2   4    0.62    0.23
   7   2   4    0.54    0.29
   8  -2   4    4.59    0.68
   8  -2   4    5.02    0.59
   8   2   4    3.95    0.53
   8   2   4    4.90    0.71
   9  -2   4    0.34    0.26
   9  -2   4    1.30    0.42
   9   2   4    0.39    0.33
   9   2   4    0.27    0.25
  10  -2   4    3.04    0.66
  10  -2   4    2.17    0.46
  10   2   4    2.40    0.61
  10   2   4    2.73    0.48
  12  -3  -4    1.10    0.48
  12  -3  -4    1.03    0.41
  12  -3  -4    0.75    0.37
  12   3  -4    1.26    0.41
  12   3  -4    1.16    0.43
  12   3  -4    0.76    0.49
  11  -3  -4    1.85    0.51
  11  -3  -4    1.19    0.39
  11  -3  -4    2.24    0.48
  11   3  -4    2.45    0.60
  11   3  -4    1.79    0.46
 -11   3   4    2.43    0.49
  11   3  -4    1.95    0.46
  10  -3  -4    0.57    0.34
  10  -3  -4    0.29    0.28
  10  -3  -4    0.84    0.31
  10   3  -4    1.09    0.44
 -10   3   4    0.61    0.27
  10   3  -4    0.97    0.31
  10   3  -4    0.38    0.26
  -9  -3   4    0.50    0.23
   9  -3  -4    0.20    0.26
   9  -3  -4    0.19    0.22
   9  -3  -4    0.47    0.23
  -9   3   4    0.65    0.25
   9   3  -4    0.66    0.34
   9   3  -4    0.31    0.23
   9   3  -4    0.40    0.27
   8  -3  -4    3.07    0.46
   8  -3  -4    3.94    0.56
   8  -3  -4    3.47    0.48
  -8  -3   4    2.93    0.40
   8   3  -4    2.51    0.42
   8   3  -4    3.12    0.53
  -8   3   4    3.68    0.45
   8   3  -4    3.07    0.45
  -7  -3   4    3.03    0.35
   7  -3  -4    2.43    0.36
   7  -3  -4    3.14    0.50
   7  -3  -4    1.67    0.33
  -7   3   4    2.32    0.33
   7   3  -4    2.69    0.45
   7   3  -4    2.41    0.37
   7   3  -4    1.88    0.34
  -6  -3   4    1.76    0.24
   6  -3  -4    2.20    0.31
   6  -3  -4    1.89    0.35
   6  -3  -4    1.72    0.31
   6   3  -4    2.14    0.37
   6   3  -4    1.47    0.28
  -6   3   4    2.00    0.28
  -5  -3   4   25.35    1.54
   5  -3  -4   25.29    1.61
   5  -3  -4   29.02    1.68
   5  -3  -4   27.14    1.65
   5   3  -4   25.01    1.63
  -5   3   4   26.16    1.60
   5   3  -4   25.97    1.66
   4  -3  -4    3.40    0.34
  -4  -3   4    3.49    0.44
  -4  -3   4    2.96    0.25
   4  -3  -4    2.69    0.34
   4  -3  -4    3.34    0.37
  -4   3   4    3.35    0.34
   4   3  -4    2.95    0.35
   4   3  -4    2.99    0.36
  -3  -3   4   38.05    2.02
   3  -3  -4   29.51    2.01
   3  -3  -4   33.31    2.00
  -3  -3   4   37.00    1.96
   3   3  -4   34.51    1.99
   3   3  -4   33.03    2.00
   3   3  -4   30.71    2.02
  -3   3   4   33.96    2.00
  -2  -3   4    1.14    0.16
  -2  -3   4    1.53    0.16
   2  -3  -4    1.50    0.21
  -2   3   4    2.04    0.22
   2   3  -4    1.26    0.20
   1  -3  -4    1.05    0.17
  -1  -3   4    1.03    0.10
   1   3  -4    1.27    0.20
  -1   3   4    1.24    0.19
   0  -3   4    0.65    0.14
   0  -3  -4    0.39    0.11
   0   3  -4    0.26    0.09
   0   3   4    0.57    0.11
   1  -3   4   12.05    0.84
  -1  -3  -4   13.39    0.82
   1  -3   4   13.45    0.81
   1   3   4   13.74    0.82
   1   3   4   13.06    0.81
   2  -3   4   18.23    1.28
   2  -3   4   20.65    1.30
   2   3   4   23.89    1.28
   2   3   4   21.94    1.31
   3  -3   4    2.22    0.29
   3  -3   4    2.02    0.30
   3   3   4    2.53    0.26
   3   3   4    1.91    0.29
   4  -3   4    2.32    0.38
   4  -3   4    2.59    0.33
   4   3   4    2.86    0.32
   4   3   4    3.03    0.42
   5  -3   4    9.39    0.70
   5  -3   4    9.05    0.76
   5   3   4    8.13    0.65
   5   3   4    9.56    0.78
   6  -3   4    6.15    0.61
   6  -3   4    5.75    0.68
   6   3   4    5.21    0.55
   6   3   4    5.65    0.70
   7  -3   4    1.18    0.36
   7  -3   4    1.12    0.28
   7   3   4    0.83    0.23
   7   3   4    1.24    0.38
   8  -3   4    2.83    0.52
   8  -3   4    1.77    0.36
   8   3   4    2.02    0.36
   8   3   4    1.90    0.44
   9  -3   4    1.23    0.41
   9  -3   4    1.06    0.34
   9   3   4    1.05    0.36
   9   3   4    0.72    0.34
  10  -3   4    2.26    0.51
  10  -3   4    1.67    0.56
  10   3   4    1.48    0.51
  10   3   4    1.60    0.40
  12  -4  -4    2.52    0.55
  12  -4  -4    2.71    0.68
  12  -4  -4    3.22    0.60
  12   4  -4    3.89    0.77
  12   4  -4    3.85    0.61
  11  -4  -4    1.02    0.36
  11  -4  -4    1.35    0.50
  11  -4  -4    0.74    0.32
  11   4  -4    0.15    0.39
 -11   4   4    1.00    0.36
  11   4  -4    0.68    0.32
  11   4  -4    0.94    0.41
  10  -4  -4    0.96    0.42
  10  -4  -4    0.66    0.29
  10   4  -4    1.79    0.40
  10   4  -4    0.88    0.41
 -10   4   4    1.33    0.37
  10   4  -4    1.08    0.39
   9  -4  -4    0.05    0.21
  -9  -4   4    0.01    0.18
   9  -4  -4    0.23    0.22
   9  -4  -4    0.38    0.28
   9   4  -4    0.14    0.24
   9   4  -4   -0.09    0.28
  -9   4   4    0.14    0.19
   9   4  -4    0.25    0.22
  -8  -4   4   26.42    1.59
   8  -4  -4   22.01    1.63
   8  -4  -4   27.92    1.79
   8  -4  -4   23.73    1.62
   8   4  -4   23.95    1.64
   8   4  -4   24.62    1.73
  -8   4   4   25.26    1.62
   8   4  -4   24.29    1.64
   7  -4  -4    2.33    0.34
   7  -4  -4    2.15    0.41
  -7  -4   4    2.18    0.29
   7  -4  -4    2.93    0.42
  -7   4   4    1.82    0.30
   7   4  -4    2.12    0.35
   7   4  -4    1.74    0.37
  -6  -4   4    0.44    0.12
   6  -4  -4    0.53    0.22
   6  -4  -4    0.44    0.18
   6  -4  -4    0.65    0.18
  -6   4   4    0.43    0.16
   6   4  -4    0.68    0.20
   6   4  -4    0.29    0.20
   5  -4  -4   21.43    1.29
   5  -4  -4   18.99    1.24
   5  -4  -4   19.23    1.22
  -5  -4   4   16.73    1.14
   5   4  -4   20.19    1.28
   5   4  -4   19.07    1.25
  -5   4   4   19.64    1.22
   4  -4  -4   82.47    4.93
   4  -4  -4   86.95    4.97
  -4  -4   4   82.89    4.87
   4  -4  -4   96.95    5.00
   4   4  -4   85.13    4.97
  -4   4   4   84.34    4.94
   4   4  -4   88.20    4.98
   3  -4  -4   15.55    1.01
  -3  -4   4   15.54    1.00
   3  -4  -4   16.03    1.00
  -3  -4   4   17.19    0.94
   3   4  -4   14.58    0.99
   3   4  -4   16.01    1.03
  -3   4   4   14.96    0.99
   3   4  -4   15.37    0.94
   2  -4  -4    8.26    0.62
  -2  -4   4    9.11    0.60
  -2  -4   4    9.53    0.58
  -2   4   4    9.87    0.63
   2   4  -4    9.03    0.64
   1  -4  -4   10.46    0.71
  -1  -4   4   11.09    0.66
   1   4  -4   11.04    0.74
  -1   4   4   11.31    0.74
   0  -4  -4    9.01    0.57
   0  -4   4    8.12    0.60
   0   4  -4    8.33    0.60
   0   4   4    8.89    0.55
  -1  -4  -4   47.67    2.77
   1  -4   4   49.97    2.78
   1  -4   4   46.13    2.81
   1   4   4   49.78    2.79
   1   4   4   48.57    2.76
   2  -4   4   14.97    0.93
   2  -4   4   15.04    0.92
   2   4   4   13.57    0.91
   2   4   4   13.39    0.87
   3  -4   4    0.64    0.19
   3  -4   4    0.93    0.18
   3   4   4    0.53    0.13
   3   4   4    0.69    0.19
   4  -4   4    0.56    0.22
   4  -4   4    0.85    0.20
   4   4   4    1.34    0.21
   4   4   4    0.62    0.22
   5  -4   4    1.51    0.28
   5  -4   4    1.71    0.33
   5   4   4    1.27    0.23
   5   4   4    1.52    0.34
   6  -4   4   12.51    0.93
   6  -4   4   14.79    1.04
   6   4   4   11.99    0.99
   6   4   4   10.81    0.86
   7  -4   4    1.75    0.42
   7  -4   4    1.54    0.36
   7   4   4    1.53    0.31
   7   4   4    2.05    0.46
   8  -4   4    4.41    0.68
   8  -4   4    4.87    0.63
   8   4   4    5.52    0.76
   8   4   4    4.54    0.58
   9  -4   4    2.93    0.59
   9  -4   4    4.15    0.57
   9   4   4    2.51    0.46
   9   4   4    3.42    0.65
  10  -4   4    0.03    0.26
  10  -4   4    0.00    0.36
  10   4   4    0.81    0.33
  10   4   4    0.32    0.36
  12  -5  -4    3.78    0.67
  12  -5  -4    5.08    0.86
  12  -5  -4    3.89    0.69
  12   5  -4    5.74    0.86
 -12   5   4    4.90    0.74
  12   5  -4    5.98    0.95
  11  -5  -4    2.28    0.50
  11  -5  -4    2.00    0.47
  11  -5  -4    3.43    0.72
 -11   5   4    2.36    0.50
  11   5  -4    2.13    0.47
  11   5  -4    2.16    0.57
  10  -5  -4    0.56    0.29
  10  -5  -4    0.61    0.25
  10  -5  -4    0.52    0.35
  10   5  -4    0.28    0.24
  10   5  -4    0.12    0.24
  10   5  -4    0.42    0.33
 -10   5   4    0.54    0.28
   9  -5  -4    8.07    1.00
  -9  -5   4    8.79    0.80
   9  -5  -4    7.95    0.85
   9  -5  -4    9.31    0.81
  -9   5   4    9.02    0.79
   9   5  -4    9.25    0.91
   9   5  -4    9.58    0.81
   9   5  -4   10.00    1.06
   8  -5  -4    4.08    0.53
   8  -5  -4    4.10    0.55
   8  -5  -4    3.79    0.62
  -8  -5   4    5.14    0.51
   8   5  -4    5.49    0.71
   8   5  -4    4.59    0.55
  -8   5   4    4.43    0.53
   7  -5  -4    8.28    0.71
   7  -5  -4    8.41    0.76
  -7  -5   4    8.04    0.61
   7  -5  -4    9.25    0.68
   7   5  -4    7.24    0.66
  -7   5   4    8.24    0.65
   7   5  -4    8.01    0.75
   6  -5  -4   13.76    0.94
   6  -5  -4   13.19    0.89
  -6  -5   4   13.29    0.83
  -6   5   4   13.22    0.89
   6   5  -4   10.85    0.88
   6   5  -4   11.27    0.94
   5  -5  -4    7.77    0.61
   5  -5  -4    7.14    0.57
  -5  -5   4    8.12    0.51
   5  -5  -4    7.02    0.62
   5   5  -4    7.72    0.61
  -5   5   4    7.18    0.58
   5   5  -4    8.80    0.66
   4  -5  -4   16.54    1.12
   4  -5  -4   17.07    1.14
   4  -5  -4   16.31    1.09
  -4  -5   4   17.17    1.02
   4   5  -4   17.80    1.04
   4   5  -4   19.79    1.15
   4   5  -4   18.54    1.15
  -4   5   4   15.99    1.10
   3  -5  -4   10.52    0.71
  -3  -5   4   10.03    0.72
   3  -5  -4    9.86    0.68
  -3  -5   4   10.45    0.64
   3  -5  -4   11.43    0.73
   3   5  -4   10.85    0.72
   3   5  -4    9.41    0.72
  -3   5   4   11.72    0.72
  -2  -5   4   12.14    0.79
   2  -5  -4   11.99    0.81
  -2  -5   4   12.27    0.75
  -2   5   4   13.97    0.83
   2   5  -4   12.42    0.84
  -1  -5   4   72.35    4.00
   1  -5  -4   67.28    4.04
  -1   5   4   72.74    4.07
   1   5  -4   71.22    4.08
   0  -5   4    9.74    0.71
   0  -5  -4   10.91    0.68
   0   5  -4   10.49    0.71
   0   5   4   10.42    0.65
   0   5   4   11.34    0.74
  -1  -5  -4   18.51    1.12
   1  -5   4   18.05    1.18
   1   5   4   19.89    1.11
   1   5   4   18.71    1.15
   2  -5   4   36.07    1.99
   2  -5   4   32.81    1.99
   2   5   4   32.03    1.93
   2   5   4   32.36    1.99
   3  -5   4    4.60    0.44
   3  -5   4    6.11    0.46
   3   5   4    5.54    0.39
   3   5   4    4.84    0.46
   4  -5   4    6.02    0.49
   4  -5   4    5.91    0.53
   4   5   4    5.27    0.43
   4   5   4    5.22    0.59
   5  -5   4    3.07    0.47
   5  -5   4    3.76    0.46
   5   5   4    4.69    0.55
   5   5   4    4.76    0.40
   6  -5   4    4.25    0.52
   6  -5   4    3.31    0.54
   6   5   4    5.40    0.65
   6   5   4    5.35    0.51
   7  -5   4    0.18    0.19
   7  -5   4    0.50    0.28
   7   5   4    0.36    0.21
   7   5   4    0.68    0.30
   8  -5   4    0.43    0.24
   8  -5   4    0.97    0.38
   8   5   4    1.38    0.30
   8   5   4    0.83    0.35
   9  -5   4    0.45    0.30
   9  -5   4    0.51    0.31
   9   5   4    0.09    0.20
   9   5   4    0.83    0.39
  10  -5   4    3.92    0.62
  10  -5   4    3.66    0.75
  10   5   4    4.28    0.77
  10   5   4    3.54    0.54
  12  -6  -4    0.84    0.47
  12  -6  -4    0.97    0.41
  12  -6  -4    1.11    0.44
 -12   6   4    0.54    0.35
  12   6  -4    1.46    0.57
  11  -6  -4    2.30    0.51
  11  -6  -4    2.48    0.65
  11  -6  -4    3.01    0.53
  11   6  -4    2.62    0.53
  11   6  -4    3.10    0.67
 -11   6   4    2.83    0.52
  10  -6  -4    1.73    0.49
  10  -6  -4    1.67    0.38
  10  -6  -4    1.66    0.38
 -10   6   4    1.52    0.39
  10   6  -4    0.98    0.43
  10   6  -4    0.45    0.28
   9  -6  -4    4.02    0.65
   9  -6  -4    3.30    0.50
   9  -6  -4    2.95    0.50
  -9   6   4    3.46    0.51
   9   6  -4    4.53    0.59
   9   6  -4    4.42    0.69
  -8  -6   4    4.14    0.46
   8  -6  -4    4.59    0.63
   8  -6  -4    4.68    0.54
   8  -6  -4    3.85    0.53
   8   6  -4    4.69    0.66
   8   6  -4    2.56    0.44
  -8   6   4    4.34    0.50
  -7  -6   4    8.01    0.61
   7  -6  -4    7.26    0.76
   7  -6  -4    8.45    0.67
   7  -6  -4    9.06    0.78
  -7   6   4    7.91    0.66
   7   6  -4    8.83    0.78
   7   6  -4    8.10    0.69
   6  -6  -4   14.28    1.04
   6  -6  -4   15.85    1.02
  -6  -6   4   15.31    0.95
   6  -6  -4   15.38    1.10
  -6   6   4   14.62    1.01
   6   6  -4   14.31    1.04
   6   6  -4   14.97    1.09
   5  -6  -4   15.60    1.01
   5  -6  -4   15.17    1.03
  -5  -6   4   14.64    0.89
   5  -6  -4   13.96    0.95
   5   6  -4   14.30    0.99
  -5   6   4   14.43    0.97
   5   6  -4   13.55    1.01
   4  -6  -4   21.99    1.43
   4  -6  -4   23.46    1.40
  -4  -6   4   22.25    1.32
   4  -6  -4   23.89    1.46
   4   6  -4   23.50    1.45
   4   6  -4   22.26    1.33
   4   6  -4   23.51    1.45
  -4   6   4   22.93    1.42
   3  -6  -4   14.25    0.98
   3  -6  -4   14.94    0.95
  -3  -6   4   16.17    0.89
  -3  -6   4   17.18    1.01
  -3   6   4   15.50    0.99
   3   6  -4   13.91    0.98
   3   6  -4   14.54    1.00
   2  -6  -4    3.38    0.33
  -2  -6   4    4.23    0.28
  -2  -6   4    3.90    0.33
   2   6  -4    4.42    0.33
   2   6  -4    4.24    0.37
  -2   6   4    4.74    0.37
  -1  -6   4   11.09    0.72
   1  -6  -4   11.88    0.76
   1   6  -4   12.32    0.79
  -1   6   4   11.22    0.79
  -1   6   4   12.31    0.72
   0  -6   4   11.03    0.75
   0  -6  -4   11.70    0.71
   0   6   4   10.70    0.76
   0   6   4   11.06    0.68
   0   6  -4   11.26    0.76
  -1  -6  -4    9.95    0.64
   1  -6   4   10.45    0.71
   1   6   4   10.67    0.69
   1   6   4   10.03    0.62
   2  -6   4    5.22    0.42
   2  -6   4    5.56    0.43
   2   6   4    4.66    0.42
   2   6   4    4.94    0.36
   2   6   4    5.30    0.36
   3  -6   4   17.18    1.10
   3  -6   4   16.14    1.11
   3   6   4   18.87    1.04
   3   6   4   14.98    1.11
   4  -6   4    1.07    0.26
   4   6   4    1.27    0.28
   4   6   4    1.27    0.20
   5  -6   4    0.52    0.19
   5  -6   4    0.41    0.21
   5   6   4    1.04    0.28
   6  -6   4    6.92    0.73
   6  -6   4    7.43    0.81
   6   6   4    7.77    0.61
   6   6   4    7.90    0.84
   7  -6   4   -0.06    0.23
   7  -6   4   -0.07    0.19
   7   6   4    0.23    0.25
   7   6   4    0.06    0.18
   8  -6   4    3.07    0.56
   8  -6   4    4.51    0.58
   8   6   4    3.12    0.60
   8   6   4    2.95    0.44
   9  -6   4    0.79    0.39
   9  -6   4    0.61    0.29
   9   6   4    0.76    0.30
   9   6   4    0.46    0.34
  10  -6   4    2.29    0.53
  10  -6   4    2.21    0.58
  10   6   4    1.69    0.44
  10   6   4    1.79    0.56
  12  -7  -4    0.25    0.32
  12  -7  -4    0.63    0.46
  12  -7  -4   -0.12    0.30
  12   7  -4    0.42    0.48
 -12   7   4    0.17    0.34
  11  -7  -4    3.23    0.57
  11  -7  -4    4.85    0.88
  11  -7  -4    3.03    0.55
  11   7  -4    4.63    0.65
  11   7  -4    4.57    0.76
 -11   7   4    4.83    0.72
  10  -7  -4   11.02    0.93
  10  -7  -4   10.24    1.07
  10  -7  -4   11.37    1.25
  10   7  -4   10.30    0.92
 -10   7   4   10.92    0.95
  10   7  -4   11.94    1.25
   9  -7  -4    2.37    0.46
   9  -7  -4    2.09    0.41
   9  -7  -4    2.36    0.54
   9   7  -4    2.80    0.55
  -9   7   4    1.96    0.39
   9   7  -4    2.47    0.44
   8  -7  -4    0.57    0.26
   8  -7  -4    0.23    0.19
   8   7  -4    0.43    0.25
   8   7  -4    0.68    0.26
  -8   7   4    0.68    0.25
  -7  -7   4    6.07    0.47
   7  -7  -4    5.07    0.57
   7  -7  -4    5.29    0.65
   7  -7  -4    6.04    0.64
   7   7  -4    5.50    0.68
  -7   7   4    5.74    0.59
   7   7  -4    4.95    0.57
  -6  -7   4    1.97    0.24
   6  -7  -4    1.75    0.30
   6  -7  -4    1.74    0.28
   6  -7  -4    1.67    0.34
   6   7  -4    1.80    0.35
   6   7  -4    1.55    0.29
  -6   7   4    1.60    0.28
   5  -7  -4    1.08    0.23
   5  -7  -4    0.60    0.22
   5  -7  -4    0.98    0.19
  -5  -7   4    0.75    0.13
  -5   7   4    0.85    0.20
   5   7  -4    0.92    0.15
   5   7  -4    1.00    0.24
   5   7  -4    0.64    0.22
   4  -7  -4    4.42    0.45
   4  -7  -4    4.63    0.48
  -4  -7   4    4.61    0.29
   4  -7  -4    4.10    0.36
   4   7  -4    4.11    0.29
   4   7  -4    4.44    0.42
  -4   7   4    4.16    0.43
   4   7  -4    5.23    0.42
  -3  -7   4    8.34    0.48
   3  -7  -4    8.16    0.55
  -3  -7   4    7.56    0.58
   3  -7  -4    8.03    0.58
  -3   7   4    8.11    0.59
   3   7  -4    7.18    0.58
   3   7  -4    7.96    0.59
  -2  -7   4    0.90    0.17
  -2  -7   4    0.99    0.11
   2  -7  -4    0.92    0.17
  -2   7   4    1.13    0.20
   2   7  -4    1.16    0.17
   2   7  -4    0.82    0.18
  -1  -7   4    1.45    0.18
  -1  -7   4    1.49    0.20
   1   7  -4    1.43    0.22
  -1   7   4    1.54    0.23
  -1   7   4    1.56    0.15
   0  -7  -4    4.31    0.30
   0  -7   4    4.32    0.41
   0   7   4    3.78    0.41
   0   7   4    3.48    0.26
  -1  -7  -4   26.72    1.59
   1  -7   4   25.23    1.66
   1   7   4   31.85    1.65
   1   7   4   26.80    1.57
   1   7   4   26.71    1.64
   2  -7   4   17.17    1.15
   2  -7   4   18.20    1.17
   2   7   4   19.07    1.18
   2   7   4   18.14    1.08
   2   7   4   18.88    1.08
   3  -7   4    4.90    0.43
   3  -7   4    4.43    0.42
   3   7   4    4.70    0.33
   3   7   4    4.38    0.35
   3   7   4    5.20    0.46
   4  -7   4   15.48    1.05
   4  -7   4   14.61    1.01
   4   7   4   14.31    0.93
   4   7   4   14.64    1.05
   5  -7   4    1.06    0.25
   5  -7   4    1.04    0.28
   5   7   4    0.53    0.23
   5   7   4    1.33    0.23
   6  -7   4    0.45    0.21
   6  -7   4    0.82    0.29
   6   7   4    1.15    0.33
   6   7   4    0.66    0.20
   7  -7   4    0.37    0.27
   7  -7   4    0.41    0.22
   7   7   4   -0.14    0.22
   7   7   4    0.09    0.17
   8  -7   4    0.68    0.27
   8  -7   4    0.42    0.33
   8   7   4    0.28    0.21
   8   7   4    1.12    0.40
   9  -7   4    0.50    0.37
   9  -7   4    0.54    0.27
   9   7   4    0.02    0.20
   9   7   4    0.73    0.39
  10  -7   4    0.01    0.33
  10  -7   4    0.51    0.31
  10   7   4    0.60    0.36
  10   7   4    0.67    0.30
  12  -8  -4    0.70    0.39
  12  -8  -4    1.25    0.43
  12  -8  -4    2.34    0.71
 -12   8   4    1.66    0.50
  12   8  -4    2.22    0.66
  11  -8  -4    0.40    0.27
  11  -8  -4    0.69    0.29
  11  -8  -4    0.66    0.44
  11   8  -4    0.99    0.32
 -11   8   4    1.31    0.43
  11   8  -4    0.62    0.43
  10  -8  -4    0.45    0.27
  10  -8  -4    0.26    0.35
  10  -8  -4    0.07    0.22
 -10   8   4    0.54    0.29
  10   8  -4    0.01    0.21
  10   8  -4    0.17    0.27
   9  -8  -4    5.63    0.71
   9  -8  -4    6.69    0.71
   9  -8  -4    5.01    0.76
  -9   8   4    6.86    0.74
   9   8  -4    5.74    0.81
   9   8  -4    6.70    0.73
   8  -8  -4    1.31    0.30
   8  -8  -4    1.76    0.35
   8  -8  -4    1.32    0.38
   8   8  -4    1.95    0.43
   8   8  -4    0.91    0.30
  -8   8   4    1.08    0.28
   7  -8  -4   17.42    1.35
   7  -8  -4   18.96    1.26
   7  -8  -4   18.87    1.31
   7   8  -4   20.65    1.39
  -7   8   4   19.55    1.29
   7   8  -4   17.53    1.27
   6  -8  -4    3.54    0.45
   6  -8  -4    4.42    0.54
   6  -8  -4    4.11    0.45
   6   8  -4    4.29    0.50
   6   8  -4    4.15    0.55
  -6   8   4    4.79    0.49
  -5  -8   4   10.74    0.60
   5  -8  -4    8.43    0.69
   5  -8  -4    9.01    0.74
   5  -8  -4    8.81    0.67
   5   8  -4    9.32    0.75
  -5   8   4    8.76    0.69
   5   8  -4    9.71    0.72
   5   8  -4    9.23    0.58
  -4  -8   4    1.47    0.12
   4  -8  -4    1.55    0.25
   4  -8  -4    1.40    0.27
   4  -8  -4    1.99    0.24
  -4   8   4    2.10    0.29
   4   8  -4    1.69    0.27
   4   8  -4    1.58    0.27
  -3  -8   4    4.92    0.42
   3  -8  -4    5.62    0.41
   3  -8  -4    4.63    0.36
  -3   8   4    4.65    0.42
   3   8  -4    4.11    0.46
   3   8  -4    4.31    0.40
   2  -8  -4    5.13    0.41
  -2  -8   4    4.92    0.33
  -2  -8   4    5.16    0.33
  -2  -8   4    4.96    0.41
   2   8  -4    6.01    0.42
   2   8  -4    5.06    0.43
  -2   8   4    5.85    0.44
  -1  -8   4   10.78    0.68
  -1  -8   4   11.40    0.71
   1  -8  -4   10.54    0.70
   1   8  -4   11.45    0.76
  -1   8   4   10.85    0.75
  -1   8   4   10.44    0.65
   0  -8   4    3.90    0.32
   0  -8   4    4.34    0.37
   0  -8  -4    3.84    0.30
   0   8   4    4.09    0.37
   0   8   4    3.62    0.25
  -1  -8  -4    2.20    0.19
   1  -8   4    2.36    0.29
   1   8   4    2.04    0.16
   1   8   4    2.40    0.29
   2  -8   4    1.57    0.25
   2   8   4    1.80    0.16
   2   8   4    1.81    0.18
   2   8   4    1.37    0.24
   3  -8   4    2.75    0.35
   3  -8   4    2.92    0.35
   3   8   4    2.31    0.25
   3   8   4    2.68    0.21
   3   8   4    3.03    0.39
   4  -8   4    9.88    0.70
   4  -8   4    9.01    0.72
   4   8   4    8.39    0.72
   4   8   4    9.12    0.60
   4   8   4    8.66    0.61
   5  -8   4    0.75    0.27
   5  -8   4    1.42    0.28
   5   8   4    1.19    0.31
   5   8   4    0.98    0.20
[truncated: 411,675 more chars]
