# Supplementary material for: Ambiphilic boron in 1,4,2,5-diazadiborinine
Source: Nat Commun. 2016 Jun 9;7:11871. doi: 10.1038/ncomms11871 (PMC4906229; doi:10.1038/ncomms11871)
Supplement: Supplementary Data 10 — Crystallographic information for compound 10 [file ncomms11871-s11.cif]

data_global
_audit_creation_method                  'APEX3 v2015.5-2'

_publ_requested_journal                 ?

_publ_contact_author_name               ?
_publ_contact_author_address            
;
;
_publ_contact_author_email              ?
_publ_contact_author_fax                ?
_publ_contact_author_phone              ?

_publ_section_title                     
;
;
_publ_section_abstract                  
;
;
_publ_section_references                
;
;
_publ_section_comment                   
;
;

data_I
_chemical_name_systematic               ?
_chemical_name_common                   ?
_chemical_formula_moiety                ?
_chemical_formula_sum                   'C31.50 H29 B2 Br N4'
_chemical_formula_iupac                 ?
_chemical_formula_weight                565.12

_chemical_melting_point                 ?

_space_group_crystal_system             monoclinic
_space_group_name_H-M_alt               'P 1 21/n 1'
_space_group_name_Hall                  '-P 2yn'
loop_
    _space_group_symop_operation_xyz
    'x, y, z'
    '-x+1/2, y+1/2, -z+1/2'
    '-x, -y, -z'
    'x-1/2, -y-1/2, z-1/2'

_cell_length_a                          7.4966(7)
_cell_length_b                          14.1674(14)
_cell_length_c                          26.033(2)
_cell_angle_alpha                       90
_cell_angle_beta                        95.734(3)
_cell_angle_gamma                       90
_cell_volume                            2751.1(5)
_cell_formula_units_Z                   4
_cell_measurement_reflns_used           3067
_cell_measurement_theta_min             2.8755
_cell_measurement_theta_max             20.9377
_cell_measurement_temperature           103.(2)

_exptl_crystal_description              block
_exptl_crystal_colour                   colourless
_exptl_crystal_size_max                 0.200
_exptl_crystal_size_mid                 0.160
_exptl_crystal_size_min                 0.100
_exptl_crystal_density_diffrn           1.364
_exptl_crystal_density_meas             ?
_exptl_crystal_density_method           'not measured'
_exptl_crystal_F_000                    1164

_exptl_absorpt_coefficient_mu           1.523
_exptl_absorpt_correction_type          Multi-Scan
_exptl_absorpt_process_details          
;
SADABS-2014/5 - Bruker AXS area detector scaling and absorption correction
;
_exptl_absorpt_correction_T_min         0.75
_exptl_absorpt_correction_T_max         0.86

_exptl_special_details                  
;
; 

_diffrn_ambient_temperature             103.(2)

_diffrn_source                          'fine-focus sealed tube'
_diffrn_source_type                     'Bruker KappaCCD'

_diffrn_radiation_type                  MoK\a
_diffrn_radiation_wavelength            0.71073
_diffrn_radiation_monochromator         'graphite'
_diffrn_measurement_device_type         'CCD area detector'
_diffrn_measurement_method              'phi and omega scans'
_diffrn_detector_area_resol_mean        '8.3333'
_diffrn_reflns_number                   39348
_diffrn_reflns_av_R_equivalents         0.1068
_diffrn_reflns_av_unetI/netI            0.0875
_diffrn_reflns_theta_min                2.13
_diffrn_reflns_theta_max                27.89
_diffrn_reflns_theta_full               27.89
_diffrn_measured_fraction_theta_max     0.999
_diffrn_measured_fraction_theta_full    0.999
_diffrn_reflns_limit_h_min              -9
_diffrn_reflns_limit_h_max              9
_diffrn_reflns_limit_k_min              -18
_diffrn_reflns_limit_k_max              18
_diffrn_reflns_limit_l_min              -34
_diffrn_reflns_limit_l_max              34

_refine_special_details                 ''

_reflns_number_total                    6552
_reflns_number_gt                       4346
_reflns_threshold_expression            'I > 2\s(I)'

_refine_ls_structure_factor_coef        Fsqd
_refine_ls_matrix_type                  full
_refine_ls_R_factor_all                 0.0992
_refine_ls_R_factor_gt                  0.0546
_refine_ls_wR_factor_gt                 0.0985
_refine_ls_wR_factor_ref                0.1113
_refine_ls_goodness_of_fit_ref          1.064
_refine_ls_restrained_S_all             1.064
_refine_ls_number_reflns                6552
_refine_ls_number_parameters            370
_refine_ls_number_restraints            0
_refine_ls_number_constraints           ?
_refine_ls_hydrogen_treatment           constr
_refine_ls_weighting_scheme             calc
_refine_ls_weighting_details            
    'w=1/[\s^2^(Fo^2^)+(0.0214P)^2^+3.3545P] where P=(Fo^2^+2Fc^2^)/3'

_atom_sites_solution_hydrogens          geom
_atom_sites_solution_primary            ?
_atom_sites_solution_secondary          ?

_refine_ls_shift/su_max                 0.000
_refine_ls_shift/su_mean                0.000
_refine_diff_density_max                0.567
_refine_diff_density_min                -0.537
_refine_ls_extinction_method            none
_refine_ls_extinction_coef              ?

loop_
    _atom_type_symbol
    _atom_type_description
    _atom_type_scat_dispersion_real
    _atom_type_scat_dispersion_imag
    _atom_type_scat_source
    C C 0.0033 0.0016 'International Tables Vol C Tables 4.2.6.8 and 6.1.1.4'
    H H 0.0000 0.0000 'International Tables Vol C Tables 4.2.6.8 and 6.1.1.4'
    B B 0.0013 0.0007 'International Tables Vol C Tables 4.2.6.8 and 6.1.1.4'
    N N 0.0061 0.0033 'International Tables Vol C Tables 4.2.6.8 and 6.1.1.4'
    Br Br -0.2901 2.4595
     'International Tables Vol C Tables 4.2.6.8 and 6.1.1.4'

_computing_data_collection              'APEX3 (Bruker AXS Inc., 2015)'
_computing_cell_refinement              'SAINT (Bruker AXS Inc., 2015)'
_computing_data_reduction               'SAINT (Bruker AXS Inc., 2015)'
_computing_structure_solution           'SHELXT (Bruker AXS Inc., 2015)'
_computing_structure_refinement         'SHELXL-2014/7 (Sheldrick, 2014)'
_computing_molecular_graphics           'XP (Bruker AXS Inc., 2015)'
_computing_publication_material         'APEX3 (Bruker AXS Inc., 2015)'

loop_
    _atom_site_type_symbol
    _atom_site_label
    _atom_site_fract_x
    _atom_site_fract_y
    _atom_site_fract_z
    _atom_site_U_iso_or_equiv
    _atom_site_adp_type
    _atom_site_calc_flag
    _atom_site_refinement_flags_adp
    _atom_site_refinement_flags_occupancy
    _atom_site_refinement_flags_posn
    _atom_site_occupancy
    _atom_site_disorder_assembly
    _atom_site_disorder_group
    B B1 0.2385(5) 0.8985(3) 0.23542(12) 0.0152(7) Uani d . . . 1 . .
    B B2 0.3999(5) 0.8644(2) 0.33437(13) 0.0145(7) Uani d . . . 1 . .
    Br Br1 0.60384(5) 0.59351(3) 0.05062(2) 0.03085(12) Uani d . . . 1 . .
    C C1 -0.0744(4) 0.8700(2) 0.27838(12) 0.0171(7) Uani d . . . 1 . .
    H H1 -0.1588 0.8763 0.2488 0.021 Uiso calc U . R 1 . .
    C C2 -0.1126(4) 0.8501(2) 0.32680(12) 0.0204(7) Uani d . . . 1 . .
    H H2 -0.2282 0.8401 0.3377 0.025 Uiso calc U . R 1 . .
    C C3 0.1835(4) 0.8648(2) 0.32769(11) 0.0131(6) Uani d . . . 1 . .
    C C4 0.0638(5) 0.8335(3) 0.41327(12) 0.0267(8) Uani d . . . 1 . .
    H H4A 0.1746 0.7991 0.4242 0.04 Uiso calc U . R 1 . .
    H H4B -0.0393 0.7971 0.4227 0.04 Uiso calc U . R 1 . .
    H H4C 0.0662 0.8951 0.4304 0.04 Uiso calc U . R 1 . .
    C C5 0.3702(4) 0.9805(2) 0.26129(11) 0.0134(6) Uani d . . . 1 . .
    C C6 0.5738(4) 1.0933(2) 0.28265(12) 0.0214(7) Uani d . . . 1 . .
    H H6 0.6468 1.1478 0.2809 0.026 Uiso calc U . R 1 . .
    C C7 0.5708(4) 1.0341(2) 0.32303(12) 0.0191(7) Uani d . . . 1 . .
    H H7 0.643 1.0392 0.3551 0.023 Uiso calc U . R 1 . .
    C C8 0.4126(5) 1.1033(2) 0.19343(12) 0.0233(8) Uani d . . . 1 . .
    H H8A 0.386 1.0542 0.1672 0.035 Uiso calc U . R 1 . .
    H H8B 0.5176 1.1395 0.1853 0.035 Uiso calc U . R 1 . .
    H H8C 0.3094 1.1456 0.1937 0.035 Uiso calc U . R 1 . .
    C C9 0.1135(4) 0.9238(2) 0.18331(11) 0.0167(7) Uani d . . . 1 . .
    C C10 0.0002(5) 1.0030(2) 0.18326(12) 0.0217(8) Uani d . . . 1 . .
    H H10 0.008 1.0424 0.2129 0.026 Uiso calc U . R 1 . .
    C C11 -0.1223(5) 1.0259(2) 0.14178(13) 0.0260(8) Uani d . . . 1 . .
    H H11 -0.1972 1.0797 0.1434 0.031 Uiso calc U . R 1 . .
    C C12 -0.1351(5) 0.9702(3) 0.09790(13) 0.0274(8) Uani d . . . 1 . .
    H H12 -0.2173 0.9861 0.069 0.033 Uiso calc U . R 1 . .
    C C13 -0.0275(5) 0.8911(3) 0.09631(12) 0.0265(8) Uani d . . . 1 . .
    H H13 -0.036 0.8524 0.0664 0.032 Uiso calc U . R 1 . .
    C C14 0.0930(5) 0.8682(2) 0.13858(12) 0.0222(8) Uani d . . . 1 . .
    H H14 0.1641 0.8129 0.1371 0.027 Uiso calc U . R 1 . .
    C C15 0.4897(4) 0.8443(2) 0.39214(11) 0.0155(7) Uani d . . . 1 . .
    C C16 0.5292(4) 0.9136(2) 0.43004(11) 0.0189(7) Uani d . . . 1 . .
    H H16 0.5053 0.9779 0.4216 0.023 Uiso calc U . R 1 . .
    C C17 0.6025(5) 0.8908(2) 0.47974(12) 0.0236(8) Uani d . . . 1 . .
    H H17 0.6287 0.9395 0.5045 0.028 Uiso calc U . R 1 . .
    C C18 0.6372(5) 0.7980(2) 0.49330(12) 0.0239(8) Uani d . . . 1 . .
    H H18 0.689 0.7825 0.527 0.029 Uiso calc U . R 1 . .
    C C19 0.5955(5) 0.7277(2) 0.45705(12) 0.0221(8) Uani d . . . 1 . .
    H H19 0.6151 0.6634 0.4662 0.027 Uiso calc U . R 1 . .
    C C20 0.5257(4) 0.7510(2) 0.40761(11) 0.0171(7) Uani d . . . 1 . .
    H H20 0.5012 0.7019 0.3831 0.021 Uiso calc U . R 1 . .
    C C21 0.3776(4) 0.8076(2) 0.24075(11) 0.0135(6) Uani d . . . 1 . .
    C C22 0.4482(4) 0.7901(2) 0.28933(11) 0.0138(6) Uani d . . . 1 . .
    H H22 0.5232 0.737 0.2973 0.017 Uiso calc U . R 1 . .
    C C23 0.4357(4) 0.7543(2) 0.19558(11) 0.0138(6) Uani d . . . 1 . .
    C C24 0.5399(5) 0.7980(2) 0.16107(12) 0.0224(8) Uani d . . . 1 . .
    H H24 0.5763 0.8617 0.1668 0.027 Uiso calc U . R 1 . .
    C C25 0.5915(5) 0.7503(2) 0.11849(12) 0.0220(8) Uani d . . . 1 . .
    H H25 0.6643 0.7804 0.0955 0.026 Uiso calc U . R 1 . .
    C C26 0.5356(4) 0.6585(2) 0.11001(11) 0.0179(7) Uani d . . . 1 . .
    C C27 0.4349(5) 0.6123(2) 0.14339(12) 0.0248(8) Uani d . . . 1 . .
    H H27 0.3999 0.5485 0.1374 0.03 Uiso calc U . R 1 . .
    C C28 0.3854(5) 0.6610(2) 0.18608(12) 0.0199(7) Uani d . . . 1 . .
    H H28 0.3153 0.6297 0.2094 0.024 Uiso calc U . R 1 . .
    C C1S 0.4198(7) 0.0285(4) 0.02473(19) 0.0220(16) Uani d . P G 0.5 A -1
    C C2S 0.4298(7) -0.0694(4) 0.02646(18) 0.020(2) Uani d . P G 0.5 A -1
    H H2S 0.3601 -0.1038 0.0486 0.024 Uiso calc U P R 0.5 A -1
    C C3S 0.5416(9) -0.1171(3) -0.0042(2) 0.037(3) Uani d . P G 0.5 A -1
    H H3S 0.5484 -0.184 -0.0031 0.044 Uiso calc U P R 0.5 A -1
    C C4S 0.6435(7) -0.0669(5) -0.0367(2) 0.044(3) Uani d . P G 0.5 A -1
    H H4S 0.72 -0.0995 -0.0576 0.052 Uiso calc U P R 0.5 A -1
    C C5S 0.6336(7) 0.0311(5) -0.03839(19) 0.041(3) Uani d . P G 0.5 A -1
    H H5S 0.7033 0.0654 -0.0606 0.05 Uiso calc U P R 0.5 A -1
    C C6S 0.5217(8) 0.0788(3) -0.0077(2) 0.028(3) Uani d . P G 0.5 A -1
    H H6S 0.5149 0.1457 -0.0089 0.034 Uiso calc U P R 0.5 A -1
    C C7S 0.3001(14) 0.0828(7) 0.0567(3) 0.043(2) Uani d . P . 0.5 A -1
    H H7S1 0.2085 0.116 0.034 0.064 Uiso calc U P R 0.5 A -1
    H H7S2 0.3714 0.1287 0.0781 0.064 Uiso calc U P R 0.5 A -1
    H H7S3 0.2418 0.0391 0.079 0.064 Uiso calc U P R 0.5 A -1
    N N1 0.1078(3) 0.87967(17) 0.27946(9) 0.0144(6) Uani d . . . 1 . .
    N N2 0.0488(4) 0.84704(18) 0.35735(9) 0.0168(6) Uani d . . . 1 . .
    N N3 0.4449(3) 0.96488(17) 0.30995(9) 0.0136(6) Uani d . . . 1 . .
    N N4 0.4498(4) 1.05918(18) 0.24421(9) 0.0172(6) Uani d . . . 1 . .

loop_
    _atom_site_aniso_label
    _atom_site_aniso_U_11
    _atom_site_aniso_U_22
    _atom_site_aniso_U_33
    _atom_site_aniso_U_12
    _atom_site_aniso_U_13
    _atom_site_aniso_U_23
    B1 0.017(2) 0.0157(18) 0.0136(16) -0.0002(15) 0.0040(14) -0.0015(14)
    B2 0.016(2) 0.0136(18) 0.0139(16) 0.0016(15) 0.0027(14) -0.0005(14)
    Br1 0.0391(2) 0.0379(2) 0.01590(16) 0.01523(19) 0.00424(14) -0.00729(16)
    C1 0.0115(17) 0.0169(16) 0.0225(16) 0.0012(13) -0.0004(13) -0.0003(13)
    C2 0.0115(18) 0.0198(17) 0.0305(18) 0.0018(14) 0.0047(14) 0.0032(14)
    C3 0.0157(18) 0.0097(15) 0.0146(14) 0.0006(12) 0.0045(13) -0.0016(12)
    C4 0.028(2) 0.033(2) 0.0212(17) 0.0049(17) 0.0116(16) 0.0084(15)
    C5 0.0144(17) 0.0111(15) 0.0157(15) 0.0021(13) 0.0066(13) -0.0003(12)
    C6 0.0198(19) 0.0171(16) 0.0280(17) -0.0061(15) 0.0063(14) -0.0030(15)
    C7 0.0160(19) 0.0199(17) 0.0216(16) -0.0025(14) 0.0023(14) -0.0028(13)
    C8 0.027(2) 0.0211(18) 0.0230(16) 0.0018(16) 0.0098(15) 0.0070(14)
    C9 0.0172(18) 0.0170(17) 0.0158(15) -0.0010(13) 0.0008(13) 0.0039(12)
    C10 0.026(2) 0.0173(17) 0.0207(16) -0.0028(14) -0.0038(14) 0.0006(13)
    C11 0.019(2) 0.0238(19) 0.034(2) -0.0021(15) -0.0027(16) 0.0114(15)
    C12 0.017(2) 0.041(2) 0.0234(18) -0.0089(17) -0.0054(15) 0.0110(16)
    C13 0.027(2) 0.036(2) 0.0162(16) -0.0075(17) -0.0007(14) -0.0011(15)
    C14 0.023(2) 0.0249(18) 0.0189(16) -0.0017(15) 0.0010(14) 0.0020(14)
    C15 0.0101(17) 0.0216(17) 0.0151(15) -0.0010(13) 0.0030(13) -0.0009(13)
    C16 0.0216(19) 0.0191(17) 0.0165(15) -0.0009(14) 0.0048(13) -0.0008(13)
    C17 0.027(2) 0.027(2) 0.0167(16) -0.0051(16) 0.0033(14) -0.0066(14)
    C18 0.026(2) 0.030(2) 0.0156(16) 0.0006(16) 0.0004(14) 0.0041(14)
    C19 0.023(2) 0.0200(18) 0.0235(17) 0.0027(15) 0.0036(15) 0.0067(14)
    C20 0.0169(18) 0.0171(17) 0.0176(15) 0.0001(14) 0.0027(13) -0.0013(13)
    C21 0.0139(17) 0.0113(15) 0.0156(15) -0.0018(12) 0.0037(13) -0.0023(12)
    C22 0.0141(17) 0.0107(15) 0.0168(15) -0.0006(13) 0.0033(13) 0.0007(12)
    C23 0.0145(17) 0.0139(16) 0.0131(14) 0.0023(13) 0.0018(12) -0.0022(12)
    C24 0.027(2) 0.0205(18) 0.0205(16) -0.0068(15) 0.0063(15) -0.0039(14)
    C25 0.022(2) 0.0272(19) 0.0184(16) -0.0034(15) 0.0102(14) -0.0006(14)
    C26 0.0213(19) 0.0213(17) 0.0109(14) 0.0080(14) 0.0010(13) -0.0026(13)
    C27 0.042(2) 0.0105(17) 0.0226(17) -0.0035(15) 0.0072(16) -0.0040(13)
    C28 0.027(2) 0.0154(16) 0.0186(16) -0.0042(14) 0.0093(14) 0.0007(13)
    C1S 0.015(5) 0.037(5) 0.012(4) 0.000(4) -0.007(3) -0.005(3)
    C2S 0.020(5) 0.026(5) 0.014(5) 0.000(4) 0.001(4) 0.002(4)
    C3S 0.043(6) 0.044(6) 0.023(4) 0.005(4) -0.002(4) -0.015(4)
    C4S 0.026(6) 0.088(10) 0.018(5) 0.011(5) 0.007(4) -0.017(5)
    C5S 0.022(6) 0.066(8) 0.033(5) -0.018(5) -0.008(4) 0.014(5)
    C6S 0.026(6) 0.031(6) 0.027(6) -0.017(5) -0.001(5) 0.010(5)
    C7S 0.045(6) 0.050(6) 0.035(5) 0.019(5) 0.006(4) -0.005(4)
    N1 0.0117(14) 0.0150(14) 0.0163(13) -0.0007(11) 0.0006(11) -0.0014(10)
    N2 0.0172(15) 0.0176(14) 0.0166(13) 0.0018(12) 0.0069(11) 0.0019(11)
    N3 0.0131(15) 0.0151(13) 0.0131(12) -0.0010(11) 0.0031(11) -0.0016(10)
    N4 0.0201(16) 0.0138(13) 0.0187(13) 0.0002(11) 0.0070(11) 0.0023(11)

_geom_special_details                   
;

All esds (except the esd in the dihedral angle between two l.s. planes)
are estimated using the full covariance matrix.  The cell esds are taken
into account individually in the estimation of esds in distances, angles
and torsion angles; correlations between esds in cell parameters are only
used when they are defined by crystal symmetry.  An approximate (isotropic)
treatment of cell esds is used for estimating esds involving l.s. planes.
;

loop_
    _geom_bond_atom_site_label_1
    _geom_bond_atom_site_label_2
    _geom_bond_site_symmetry_2
    _geom_bond_distance
    _geom_bond_publ_flag
    B1 N1 . 1.604(4) ?
    B1 C9 . 1.610(4) ?
    B1 C5 . 1.626(5) ?
    B1 C21 . 1.654(5) ?
    B2 N3 . 1.609(4) ?
    B2 C15 . 1.610(4) ?
    B2 C3 . 1.614(5) ?
    B2 C22 . 1.642(4) ?
    Br1 C26 . 1.913(3) ?
    C1 C2 . 1.350(4) ?
    C1 N1 . 1.370(4) ?
    C2 N2 . 1.380(4) ?
    C3 N1 . 1.342(4) ?
    C3 N2 . 1.355(4) ?
    C4 N2 . 1.462(4) ?
    C5 N3 . 1.351(4) ?
    C5 N4 . 1.360(4) ?
    C6 C7 . 1.346(4) ?
    C6 N4 . 1.383(4) ?
    C7 N3 . 1.380(4) ?
    C8 N4 . 1.464(4) ?
    C9 C14 . 1.402(4) ?
    C9 C10 . 1.407(4) ?
    C10 C11 . 1.385(4) ?
    C11 C12 . 1.384(5) ?
    C12 C13 . 1.384(5) ?
    C13 C14 . 1.391(4) ?
    C15 C20 . 1.400(4) ?
    C15 C16 . 1.402(4) ?
    C16 C17 . 1.392(4) ?
    C17 C18 . 1.380(5) ?
    C18 C19 . 1.386(4) ?
    C19 C20 . 1.380(4) ?
    C21 C22 . 1.344(4) ?
    C21 C23 . 1.498(4) ?
    C23 C28 . 1.390(4) ?
    C23 C24 . 1.393(4) ?
    C24 C25 . 1.386(4) ?
    C25 C26 . 1.376(5) ?
    C26 C27 . 1.373(4) ?
    C27 C28 . 1.390(4) ?
    C1S C2S . 1.39 ?
    C1S C6S . 1.39 ?
    C1S C7S . 1.497(9) ?
    C2S C3S . 1.39 ?
    C3S C4S . 1.39 ?
    C4S C5S . 1.39 ?
    C5S C6S . 1.39 ?

loop_
    _geom_angle_atom_site_label_1
    _geom_angle_atom_site_label_2
    _geom_angle_atom_site_label_3
    _geom_angle_site_symmetry_1
    _geom_angle_site_symmetry_3
    _geom_angle
    _geom_angle_publ_flag
    N1 B1 C9 . . 107.0(3) ?
    N1 B1 C5 . . 102.2(2) ?
    C9 B1 C5 . . 118.0(3) ?
    N1 B1 C21 . . 103.6(2) ?
    C9 B1 C21 . . 123.6(3) ?
    C5 B1 C21 . . 99.8(2) ?
    N3 B2 C15 . . 116.1(3) ?
    N3 B2 C3 . . 101.7(2) ?
    C15 B2 C3 . . 115.1(3) ?
    N3 B2 C22 . . 102.4(2) ?
    C15 B2 C22 . . 116.9(3) ?
    C3 B2 C22 . . 102.5(2) ?
    C2 C1 N1 . . 107.8(3) ?
    C1 C2 N2 . . 106.8(3) ?
    N1 C3 N2 . . 107.0(3) ?
    N1 C3 B2 . . 115.4(2) ?
    N2 C3 B2 . . 137.4(3) ?
    N3 C5 N4 . . 106.6(3) ?
    N3 C5 B1 . . 116.7(2) ?
    N4 C5 B1 . . 135.9(3) ?
    C7 C6 N4 . . 106.6(3) ?
    C6 C7 N3 . . 108.3(3) ?
    C14 C9 C10 . . 115.6(3) ?
    C14 C9 B1 . . 125.5(3) ?
    C10 C9 B1 . . 118.6(3) ?
    C11 C10 C9 . . 122.8(3) ?
    C12 C11 C10 . . 119.7(3) ?
    C13 C12 C11 . . 119.6(3) ?
    C12 C13 C14 . . 120.0(3) ?
    C13 C14 C9 . . 122.3(3) ?
    C20 C15 C16 . . 115.9(3) ?
    C20 C15 B2 . . 119.0(3) ?
    C16 C15 B2 . . 125.0(3) ?
    C17 C16 C15 . . 121.9(3) ?
    C18 C17 C16 . . 120.4(3) ?
    C17 C18 C19 . . 119.1(3) ?
    C20 C19 C18 . . 120.1(3) ?
    C19 C20 C15 . . 122.6(3) ?
    C22 C21 C23 . . 121.8(3) ?
    C22 C21 B1 . . 114.1(3) ?
    C23 C21 B1 . . 123.8(2) ?
    C21 C22 B2 . . 117.4(3) ?
    C28 C23 C24 . . 117.9(3) ?
    C28 C23 C21 . . 121.6(3) ?
    C24 C23 C21 . . 120.5(3) ?
    C25 C24 C23 . . 121.2(3) ?
    C26 C25 C24 . . 119.0(3) ?
    C27 C26 C25 . . 121.8(3) ?
    C27 C26 Br1 . . 119.4(2) ?
    C25 C26 Br1 . . 118.9(2) ?
    C26 C27 C28 . . 118.5(3) ?
    C27 C28 C23 . . 121.6(3) ?
    C2S C1S C6S . . 120.0 ?
    C2S C1S C7S . . 121.9(6) ?
    C6S C1S C7S . . 118.1(6) ?
    C3S C2S C1S . . 120.0 ?
    C2S C3S C4S . . 120.0 ?
    C3S C4S C5S . . 120.0 ?
    C6S C5S C4S . . 120.0 ?
    C5S C6S C1S . . 120.0 ?
    C3 N1 C1 . . 109.3(3) ?
    C3 N1 B1 . . 117.6(3) ?
    C1 N1 B1 . . 133.0(3) ?
    C3 N2 C2 . . 109.0(2) ?
    C3 N2 C4 . . 127.2(3) ?
    C2 N2 C4 . . 123.6(3) ?
    C5 N3 C7 . . 108.9(2) ?
    C5 N3 B2 . . 115.6(2) ?
    C7 N3 B2 . . 134.2(3) ?
    C5 N4 C6 . . 109.6(3) ?
    C5 N4 C8 . . 126.5(3) ?
    C6 N4 C8 . . 123.9(3) ?

_shelx_res_file                         
;


    rei327s.res created by SHELXL-2014/7

TITL REI327S in P2(1)/n
CELL 0.71073   7.49660  14.16740  26.03310  90.0000  95.7337  90.0000
ZERR    4.00   0.00070   0.00140   0.00240   0.0000   0.0031   0.0000
LATT 1
SYMM 0.5-X, 0.5+Y, 0.5-Z
SFAC C  H  B  N  Br
UNIT 126  116  8  16  4
omit 0 1 1
omit 0 0 2
L.S. 8
ACTA
BOND
FMAP 2
PLAN 5
SIZE 0.10 0.16 0.20
TEMP -170
WGHT    0.021400    3.354500
FVAR       0.09422
B1    3    0.238546    0.898523    0.235422    11.00000    0.01675    0.01571 =
         0.01361   -0.00148    0.00405   -0.00017
B2    3    0.399870    0.864359    0.334375    11.00000    0.01618    0.01360 =
         0.01392   -0.00047    0.00273    0.00156
BR1   5    0.603843    0.593510    0.050618    11.00000    0.03908    0.03786 =
         0.01590   -0.00729    0.00424    0.01523
C1    1   -0.074376    0.870040    0.278383    11.00000    0.01151    0.01686 =
         0.02248   -0.00034   -0.00045    0.00115
AFIX  43
H1    2   -0.158772    0.876279    0.248837    11.00000   -1.20000
AFIX   0
C2    1   -0.112572    0.850097    0.326795    11.00000    0.01153    0.01978 =
         0.03055    0.00324    0.00470    0.00178
AFIX  43
H2    2   -0.228248    0.840091    0.337732    11.00000   -1.20000
AFIX   0
C3    1    0.183518    0.864834    0.327693    11.00000    0.01568    0.00973 =
         0.01463   -0.00161    0.00452    0.00057
C4    1    0.063778    0.833457    0.413271    11.00000    0.02818    0.03250 =
         0.02116    0.00842    0.01156    0.00490
AFIX 137
H4A   2    0.174576    0.799114    0.424203    11.00000   -1.50000
H4B   2   -0.039333    0.797089    0.422657    11.00000   -1.50000
H4C   2    0.066164    0.895059    0.430449    11.00000   -1.50000
AFIX   0
C5    1    0.370243    0.980456    0.261294    11.00000    0.01436    0.01113 =
         0.01572   -0.00030    0.00658    0.00214
C6    1    0.573790    1.093271    0.282650    11.00000    0.01983    0.01705 =
         0.02800   -0.00299    0.00628   -0.00610
AFIX  43
H6    2    0.646789    1.147761    0.280901    11.00000   -1.20000
AFIX   0
C7    1    0.570790    1.034120    0.323034    11.00000    0.01598    0.01991 =
         0.02164   -0.00276    0.00230   -0.00252
AFIX  43
H7    2    0.642965    1.039182    0.355051    11.00000   -1.20000
AFIX   0
C8    1    0.412637    1.103265    0.193432    11.00000    0.02741    0.02108 =
         0.02297    0.00698    0.00975    0.00178
AFIX 137
H8A   2    0.386023    1.054230    0.167233    11.00000   -1.50000
H8B   2    0.517627    1.139479    0.185328    11.00000   -1.50000
H8C   2    0.309368    1.145604    0.193730    11.00000   -1.50000
AFIX   0
C9    1    0.113461    0.923775    0.183313    11.00000    0.01719    0.01698 =
         0.01585    0.00386    0.00081   -0.00102
C10   1    0.000153    1.002976    0.183259    11.00000    0.02574    0.01734 =
         0.02071    0.00058   -0.00375   -0.00282
AFIX  43
H10   2    0.008029    1.042351    0.212937    11.00000   -1.20000
AFIX   0
C11   1   -0.122318    1.025935    0.141775    11.00000    0.01944    0.02383 =
         0.03361    0.01142   -0.00271   -0.00214
AFIX  43
H11   2   -0.197223    1.079716    0.143419    11.00000   -1.20000
AFIX   0
C12   1   -0.135144    0.970186    0.097898    11.00000    0.01670    0.04063 =
         0.02340    0.01098   -0.00536   -0.00888
AFIX  43
H12   2   -0.217321    0.986139    0.069041    11.00000   -1.20000
AFIX   0
C13   1   -0.027540    0.891062    0.096314    11.00000    0.02687    0.03588 =
         0.01616   -0.00110   -0.00073   -0.00750
AFIX  43
H13   2   -0.036050    0.852388    0.066358    11.00000   -1.20000
AFIX   0
C14   1    0.093042    0.868177    0.138580    11.00000    0.02263    0.02486 =
         0.01885    0.00195    0.00097   -0.00169
AFIX  43
H14   2    0.164083    0.812905    0.137077    11.00000   -1.20000
AFIX   0
C15   1    0.489716    0.844349    0.392142    11.00000    0.01015    0.02163 =
         0.01513   -0.00094    0.00302   -0.00100
C16   1    0.529197    0.913602    0.430038    11.00000    0.02163    0.01906 =
         0.01651   -0.00084    0.00480   -0.00094
AFIX  43
H16   2    0.505278    0.977889    0.421559    11.00000   -1.20000
AFIX   0
C17   1    0.602457    0.890846    0.479741    11.00000    0.02707    0.02717 =
         0.01665   -0.00657    0.00333   -0.00511
AFIX  43
H17   2    0.628679    0.939495    0.504460    11.00000   -1.20000
AFIX   0
C18   1    0.637192    0.798005    0.493299    11.00000    0.02552    0.03007 =
         0.01564    0.00407    0.00038    0.00064
AFIX  43
H18   2    0.688984    0.782467    0.527037    11.00000   -1.20000
AFIX   0
C19   1    0.595531    0.727739    0.457051    11.00000    0.02312    0.02004 =
         0.02349    0.00666    0.00358    0.00266
AFIX  43
H19   2    0.615050    0.663405    0.466250    11.00000   -1.20000
AFIX   0
C20   1    0.525731    0.751042    0.407610    11.00000    0.01691    0.01714 =
         0.01759   -0.00128    0.00271    0.00008
AFIX  43
H20   2    0.501162    0.701861    0.383117    11.00000   -1.20000
AFIX   0
C21   1    0.377615    0.807587    0.240751    11.00000    0.01392    0.01130 =
         0.01563   -0.00227    0.00373   -0.00178
C22   1    0.448232    0.790137    0.289335    11.00000    0.01407    0.01074 =
         0.01684    0.00069    0.00327   -0.00063
AFIX  43
H22   2    0.523151    0.736970    0.297298    11.00000   -1.20000
AFIX   0
C23   1    0.435742    0.754299    0.195584    11.00000    0.01448    0.01392 =
         0.01313   -0.00217    0.00183    0.00233
C24   1    0.539920    0.797975    0.161071    11.00000    0.02707    0.02053 =
         0.02046   -0.00386    0.00625   -0.00677
AFIX  43
H24   2    0.576297    0.861652    0.166825    11.00000   -1.20000
AFIX   0
C25   1    0.591484    0.750253    0.118493    11.00000    0.02217    0.02721 =
         0.01836   -0.00059    0.01025   -0.00336
AFIX  43
H25   2    0.664252    0.780378    0.095523    11.00000   -1.20000
AFIX   0
C26   1    0.535606    0.658522    0.110009    11.00000    0.02130    0.02129 =
         0.01087   -0.00265    0.00104    0.00796
C27   1    0.434928    0.612336    0.143394    11.00000    0.04205    0.01052 =
         0.02256   -0.00398    0.00724   -0.00354
AFIX  43
H27   2    0.399907    0.548508    0.137444    11.00000   -1.20000
AFIX   0
C28   1    0.385361    0.660993    0.186084    11.00000    0.02712    0.01541 =
         0.01856    0.00070    0.00930   -0.00425
AFIX  43
H28   2    0.315313    0.629723    0.209352    11.00000   -1.20000
PART -1  10.50
AFIX  66
C1S   1    0.419807    0.028511    0.024727    10.50000    0.01511    0.03722 =
         0.01198   -0.00493   -0.00704    0.00025
C2S   1    0.429752   -0.069426    0.026459    10.50000    0.01953    0.02606 =
         0.01408    0.00180    0.00085   -0.00021
AFIX  43
H2S   2    0.360092   -0.103770    0.048621    10.50000   -1.20000
AFIX  65
C3S   1    0.541618   -0.117112   -0.004235    10.50000    0.04295    0.04371 =
         0.02347   -0.01539   -0.00169    0.00469
AFIX  43
H3S   2    0.548414   -0.184047   -0.003051    10.50000   -1.20000
AFIX  65
C4S   1    0.643541   -0.066862   -0.036661    10.50000    0.02603    0.08789 =
         0.01807   -0.01709    0.00667    0.01058
AFIX  43
H4S   2    0.719996   -0.099454   -0.057638    10.50000   -1.20000
AFIX  65
C5S   1    0.633598    0.031074   -0.038393    10.50000    0.02199    0.06635 =
         0.03340    0.01400   -0.00751   -0.01754
AFIX  43
H5S   2    0.703258    0.065418   -0.060555    10.50000   -1.20000
AFIX  65
C6S   1    0.521732    0.078762   -0.007699    10.50000    0.02648    0.03096 =
         0.02704    0.00964   -0.00078   -0.01718
AFIX  43
H6S   2    0.514936    0.145697   -0.008883    10.50000   -1.20000
AFIX   0
C7S   1    0.300057    0.082774    0.056740    10.50000    0.04526    0.04952 =
         0.03467   -0.00519    0.00647    0.01875
AFIX 137
H7S1  2    0.208499    0.115951    0.034034    10.50000   -1.50000
H7S2  2    0.371447    0.128749    0.078099    10.50000   -1.50000
H7S3  2    0.241831    0.039145    0.079045    10.50000   -1.50000
PART 0
AFIX   0
N1    4    0.107756    0.879675    0.279458    11.00000    0.01170    0.01497 =
         0.01633   -0.00142    0.00058   -0.00071
N2    4    0.048752    0.847040    0.357346    11.00000    0.01721    0.01764 =
         0.01663    0.00193    0.00689    0.00175
N3    4    0.444919    0.964881    0.309953    11.00000    0.01305    0.01507 =
         0.01313   -0.00161    0.00312   -0.00097
N4    4    0.449813    1.059182    0.244215    11.00000    0.02012    0.01377 =
         0.01872    0.00233    0.00700    0.00023
HKLF 4

REM  REI327S in P2(1)/n
REM R1 =  0.0546 for    4346 Fo > 4sig(Fo)  and  0.0992 for all    6552 data
REM    370 parameters refined using      0 restraints

END

WGHT      0.0214      3.3496

REM Highest difference peak  0.567,  deepest hole -0.537,  1-sigma level  0.086
Q1    1   0.6516  0.5970  0.0863  11.00000  0.05    0.57
Q2    1   0.5762  0.6000  0.0125  11.00000  0.05    0.53
Q3    1   0.4497  0.8558  0.3661  11.00000  0.05    0.38
Q4    1   0.0544  0.8416  0.3845  11.00000  0.05    0.36
Q5    1   0.7731  0.9028  0.5551  11.00000  0.05    0.35
;
_shelx_res_checksum                     35862

_shelx_hkl_file                         
;
   1   0   0   -1.40    0.14
   1   0   0   -1.21    0.15
  -1   0   0   -1.07    0.15
  -1   0   0   -1.16    0.13
   2   0   0 1000.00   58.39
  -2   0   0  925.56   58.41
   2   0   0  922.07   58.38
  -2   0   0  894.40   58.37
   2   0   0  889.86   58.40
   3   0   0    0.11    0.18
  -3   0   0   -0.05    0.41
   3   0   0    1.00    0.48
   3   0   0   -0.16    0.38
   4   0   0  164.50   10.99
  -4   0   0  162.54   10.90
   4   0   0  167.74   10.48
  -5   0   0   -0.09    0.73
   5   0   0    0.20    0.84
   6   0   0   75.05    5.59
  -6   0   0   70.06    5.39
  -7   0   0    0.38    1.05
   7   0   0   -1.54    1.04
   8   0   0    3.67    1.59
  -9   0   0   -1.16    1.10
   9   0   0    1.60    1.60
   0  -1   0   -0.11    0.04
   1  -1   0   20.38    1.42
  -1  -1   0   21.35    1.42
   1  -1   0   20.04    1.38
  -1  -1   0   19.84    1.36
  -1  -1   0   19.24    1.41
   1   1   0   19.99    1.43
   1   1   0   20.25    1.42
  -1   1   0   20.97    1.42
  -1   1   0   20.00    1.34
   1   1   0   20.74    1.36
  -1   1   0   18.33    1.37
  -2  -1   0  117.42    7.77
   2  -1   0  125.28    7.93
  -2  -1   0  131.01    7.99
   2  -1   0  124.73    7.98
  -2  -1   0  117.50    7.96
  -2   1   0  125.92    7.98
  -2   1   0  123.86    7.99
   2   1   0  123.45    7.98
  -2   1   0  123.51    7.74
   2   1   0  115.12    7.95
  -2   1   0  119.42    7.91
  -3  -1   0   36.12    2.72
   3  -1   0   34.67    2.72
  -3  -1   0   38.82    2.38
   3  -1   0   39.16    2.70
   3   1   0   38.44    2.47
   3   1   0   30.69    2.66
  -3   1   0   29.61    2.60
   4  -1   0    5.49    1.01
  -4  -1   0    4.49    0.95
  -4  -1   0    5.36    0.44
   4   1   0    6.19    0.70
  -4   1   0    4.97    0.96
   4   1   0    3.30    0.86
  -5  -1   0   20.74    2.29
   5  -1   0   20.98    2.34
   5   1   0   22.07    1.61
  -5   1   0   21.99    2.22
   5   1   0   18.89    2.26
  -6  -1   0    2.46    1.08
   6  -1   0    4.20    1.32
   6   1   0    3.18    1.28
  -6   1   0    0.97    0.93
   7  -1   0    0.33    1.16
   7   1   0    0.26    0.94
  -7   1   0    1.15    1.06
   8  -1   0    0.02    1.29
   8   1   0    2.75    1.60
  -9  -1   0    9.23    2.05
   9  -1   0   13.10    2.61
   9   1   0    9.06    2.16
  -9   1   0   10.74    2.11
   0  -2   0   61.98    3.87
   0  -2   0   60.61    3.82
   0  -2   0   55.75    3.78
   0   2   0   47.72    3.77
   0   2   0   52.89    3.81
   0   2   0   67.58    3.89
   0   2   0   66.18    3.79
  -1  -2   0   77.20    5.31
  -1  -2   0   85.64    5.33
  -1  -2   0   86.51    5.24
   1  -2   0   84.08    5.31
   1  -2   0   78.49    5.32
  -1   2   0   86.26    5.31
   1   2   0   80.85    5.32
  -1   2   0   81.11    5.34
  -1   2   0   79.56    5.27
  -1   2   0   82.59    5.33
   1   2   0   78.81    5.31
   2  -2   0    1.23    0.45
  -2  -2   0    0.82    0.32
  -2  -2   0   -0.63    0.23
   2  -2   0   -0.32    0.22
   2   2   0    0.42    0.39
  -2   2   0   -0.26    0.22
   2   2   0   -0.49    0.25
   2   2   0    0.73    0.43
  -3  -2   0   68.56    5.10
  -3  -2   0   75.34    4.85
   3  -2   0   74.89    5.11
   3  -2   0   79.69    5.07
   3   2   0   73.93    5.14
  -3   2   0   74.83    4.79
  -3   2   0   71.05    5.00
   4  -2   0   10.56    1.46
  -4  -2   0   11.90    0.98
  -4  -2   0   14.10    1.60
   4   2   0   11.10    1.51
  -4   2   0    9.68    1.31
   4   2   0   12.47    1.17
   5  -2   0   -0.26    0.79
  -5  -2   0    0.38    0.27
   5   2   0    0.31    0.65
  -5   2   0    1.72    0.77
   5   2   0   -0.35    0.49
   6  -2   0    0.25    0.99
   6   2   0    0.80    1.10
   6   2   0    1.41    0.89
  -6   2   0    3.18    1.05
   7  -2   0   11.22    2.10
  -7   2   0   16.95    2.19
   7   2   0   16.06    2.33
   8  -2   0    0.05    1.37
  -8   2   0    0.02    1.36
   8   2   0    2.87    1.44
  -8   2   0    0.40    1.23
   9  -2   0    1.19    1.64
  -9  -2   0    0.76    1.19
  -9   2   0    1.06    1.36
   9   2   0   -0.85    1.60
   0  -3   0   -0.05    0.20
   0  -3   0   -0.19    0.17
   0  -3   0    0.10    0.25
   0  -3   0    0.01    0.18
   0   3   0   -0.03    0.16
   0   3   0   -0.36    0.25
   0   3   0   -0.34    0.15
   0   3   0   -0.07    0.20
  -1  -3   0   92.57    5.59
   1  -3   0   80.80    5.70
   1  -3   0   81.99    5.71
  -1  -3   0   89.97    5.70
  -1  -3   0   80.69    5.73
   1   3   0   96.95    5.60
  -1   3   0   92.06    5.74
  -1   3   0   83.28    5.71
   1   3   0   84.56    5.74
  -1   3   0   91.11    5.74
   1   3   0   87.93    5.70
  -1   3   0   82.28    5.70
   2  -3   0   91.44    5.88
  -2  -3   0   86.67    5.95
  -2  -3   0   85.69    5.89
   2  -3   0   94.79    5.88
   2  -3   0   87.89    5.97
  -2  -3   0   90.22    5.82
   2   3   0   89.81    5.92
  -2   3   0   92.06    5.88
   2   3   0   87.52    6.01
  -2   3   0   93.57    6.02
  -2   3   0   90.93    5.88
   2   3   0   84.98    5.96
  -2   3   0   90.31    5.97
  -3   3   0    2.27    0.45
  -3   3   0    2.46    0.58
  -3   3   0    2.17    0.34
   3   3   0    5.35    0.82
   4  -3   0    4.46    1.02
  -4  -3   0    4.14    0.65
  -4   3   0    5.01    0.92
  -4   3   0    3.51    0.51
   4   3   0    2.40    0.90
  -5  -3   0   13.71    1.28
   5  -3   0   11.99    1.83
   5   3   0   15.46    1.54
  -5   3   0   14.73    1.68
   5   3   0   15.78    1.93
   6  -3   0   14.28    2.00
   6   3   0   12.31    1.97
  -6   3   0   10.15    1.58
   7  -3   0    7.49    1.70
   7   3   0    7.96    1.75
  -7   3   0   10.07    1.81
   8  -3   0    6.89    1.91
  -8   3   0    8.31    1.86
   8   3   0    6.88    2.10
  -8   3   0    7.16    1.78
   9  -3   0    0.34    1.62
  -9   3   0    2.41    1.54
   9   3   0    0.13    1.64
   0  -4   0  338.93   20.91
   0  -4   0  314.68   20.97
   0  -4   0  337.43   20.84
   0  -4   0  334.61   20.84
   0   4   0  324.88   20.91
   0   4   0  340.85   20.83
   0   4   0  325.83   20.83
   0   4   0  313.21   20.98
   0   4   0  331.10   20.91
   1  -4   0   14.78    1.50
  -1  -4   0   20.36    1.49
  -1  -4   0   16.54    1.53
  -1  -4   0   19.02    1.33
   1  -4   0   19.09    1.48
   1  -4   0   16.32    1.44
  -1  -4   0   20.78    1.37
  -1   4   0   19.28    1.48
   1   4   0   16.55    1.54
   1   4   0   19.77    1.49
  -1   4   0   17.12    1.45
  -1   4   0   16.86    1.54
   1   4   0   22.70    1.35
  -1   4   0   19.25    1.49
  -2  -4   0    7.01    0.93
  -2   4   0   14.59    1.42
   2   4   0    6.94    0.97
   2   4   0    7.29    0.94
   3  -4   0   13.33    1.31
  -3  -4   0   16.76    1.34
   3  -4   0   17.25    1.73
  -3  -4   0   17.19    1.40
   3  -4   0   18.40    1.44
   3   4   0   17.04    1.44
   3   4   0   14.69    1.65
  -3   4   0   14.23    1.34
  -3   4   0   13.57    1.43
   4  -4   0   21.19    1.62
  -4  -4   0   18.79    1.67
   4  -4   0   21.47    2.15
  -4   4   0   20.77    1.60
   4   4   0   17.15    2.01
  -4   4   0   21.40    1.94
  -4   4   0   19.36    1.41
  -4   4   0   20.61    1.42
   5  -4   0    3.80    1.15
  -5  -4   0    4.20    0.75
   5   4   0    4.37    1.29
  -5   4   0    4.30    0.93
  -6  -4   0   17.49    1.49
   6  -4   0   12.24    2.08
   6   4   0   17.38    2.36
  -6   4   0   16.73    1.97
   7  -4   0   20.31    2.68
  -7   4   0   15.93    2.15
  -7   4   0   15.94    2.38
   7   4   0   18.81    2.63
   8  -4   0   -0.50    1.32
   8   4   0    1.42    1.62
  -8   4   0   -1.35    1.10
  -8   4   0   -1.34    1.17
   9  -4   0   -1.77    1.44
  -9   4   0    3.18    1.56
   9   4   0   -2.44    1.50
   0  -5   0   -0.12    0.33
   0  -5   0    0.42    0.29
   0  -5   0    0.20    0.26
   0  -5   0    0.56    0.36
   0   5   0   -0.40    0.23
   0   5   0    0.38    0.48
   0   5   0    0.11    0.35
   0   5   0    0.73    0.41
   0   5   0    0.09    0.29
   1  -5   0   72.94    5.29
   1  -5   0   75.40    5.41
  -1  -5   0   85.27    5.21
  -1  -5   0   82.53    5.17
   1  -5   0   71.09    5.33
  -1  -5   0   83.16    5.46
  -1  -5   0   79.74    5.33
  -1   5   0   75.47    5.42
  -1   5   0   74.37    5.31
   1   5   0   82.34    5.35
   1   5   0   92.88    5.54
   1   5   0   86.39    5.19
  -1   5   0   74.01    5.31
  -2  -5   0    3.94    0.52
   2  -5   0    3.68    0.73
  -2  -5   0    2.23    0.68
   2  -5   0    4.56    0.76
  -2   5   0    6.69    0.85
  -2   5   0    5.62    0.85
   2   5   0    2.54    0.62
  -2   5   0    6.89    0.75
   3  -5   0   20.16    2.12
  -3  -5   0   23.84    1.77
  -3  -5   0   23.35    1.93
   3  -5   0   23.51    1.91
  -3   5   0   21.87    1.85
  -3   5   0   19.42    2.13
  -3   5   0   24.36    1.92
   3   5   0   26.64    2.11
  -4  -5   0    0.45    0.59
  -4  -5   0    1.88    0.55
   4  -5   0    0.15    0.72
   4  -5   0   -0.15    0.52
   4   5   0    2.59    0.93
  -4   5   0    1.46    0.67
  -4   5   0   -0.20    0.35
  -4   5   0   -0.24    0.68
  -4   5   0    0.45    0.55
  -4   5   0    0.10    0.36
   5  -5   0   30.87    3.21
  -5  -5   0   32.09    2.60
   5   5   0   33.92    3.31
  -5   5   0   38.14    3.09
  -5   5   0   33.63    2.73
   6  -5   0    3.42    1.18
  -6  -5   0    5.62    0.95
  -6   5   0    6.78    1.54
  -6   5   0    5.96    1.20
   6   5   0    4.27    1.29
   7  -5   0   -1.06    1.09
   7   5   0    1.81    1.47
  -7   5   0   -0.72    0.82
  -7   5   0    0.47    1.12
   8  -5   0    2.90    1.61
  -8   5   0    1.71    1.36
   8   5   0    2.41    1.70
  -8   5   0    1.43    1.22
   9  -5   0    4.04    1.88
  -9   5   0   -0.41    1.48
   9   5   0    0.15    1.75
   0  -6   0   73.02    5.35
   0  -6   0   81.03    5.13
   0  -6   0   75.71    5.12
   0   6   0   72.00    5.10
   0   6   0   77.12    5.24
   0   6   0   83.99    5.14
  -1  -6   0    3.13    0.45
   1  -6   0    1.56    0.74
  -1  -6   0    3.25    0.49
  -1  -6   0    1.69    0.61
   1  -6   0    3.19    0.68
   1  -6   0    3.23    0.62
  -1   6   0    2.39    0.60
   1   6   0    3.37    0.67
  -1   6   0    3.01    0.62
  -1   6   0    1.88    0.53
  -2  -6   0    6.59    0.74
  -2  -6   0    8.62    1.22
   2  -6   0    8.72    1.14
   2  -6   0    8.89    1.11
  -2   6   0    8.97    0.98
   2   6   0    5.92    0.73
  -2   6   0    8.73    1.13
   2   6   0    5.79    1.00
   3  -6   0    4.52    0.92
  -3  -6   0    7.81    1.04
   3  -6   0    4.88    1.01
  -3   6   0    4.00    0.79
   3   6   0    4.01    0.95
  -3   6   0    2.91    0.90
   4  -6   0   13.69    1.50
  -4  -6   0   12.77    1.35
   4  -6   0   12.57    1.67
  -4  -6   0   12.97    1.54
  -4   6   0   11.72    1.44
  -4   6   0   12.76    1.74
  -4   6   0   14.67    1.33
   4   6   0   14.11    1.81
   5  -6   0    5.73    1.39
  -5  -6   0    4.88    1.03
   5  -6   0    6.86    1.03
  -5   6   0    6.24    0.70
   5   6   0    5.49    1.41
  -5   6   0    4.93    0.69
  -5   6   0    2.61    0.98
  -5   6   0    5.53    1.20
  -6  -6   0   27.41    2.26
   6  -6   0   24.25    2.92
   6   6   0   23.54    2.94
  -6   6   0   27.43    2.63
  -6   6   0   18.25    2.64
   7  -6   0   -0.37    1.25
  -7   6   0   -0.73    0.79
  -7   6   0    0.77    1.04
   7   6   0    2.61    1.54
   8  -6   0   -1.29    1.27
  -8   6   0    0.59    1.41
   8   6   0    0.50    1.19
   9  -6   0   -0.16    1.59
  -9   6   0    0.58    1.49
   0  -7   0   -0.16    0.35
   0  -7   0   -0.72    0.52
   0  -7   0    0.00    0.37
   0   7   0   -0.03    0.38
   0   7   0   -0.10    0.34
   0   7   0    0.09    0.49
   1  -7   0   45.90    3.66
   1  -7   0   38.87    3.40
  -1  -7   0   54.67    3.36
  -1  -7   0   55.42    3.34
  -1  -7   0   51.91    3.72
   1   7   0   51.33    3.33
   1   7   0   49.55    3.54
  -1   7   0   42.75    3.44
  -1   7   0   45.91    3.63
  -1   7   0   46.48    3.51
  -2  -7   0  112.47    7.25
   2  -7   0  105.56    7.47
   2  -7   0  109.08    7.51
  -2  -7   0  108.16    7.15
  -2  -7   0  108.40    7.55
   2   7   0  119.51    7.20
  -2   7   0  110.02    7.47
   2   7   0  107.35    7.46
  -3  -7   0    5.34    0.69
   3  -7   0    4.88    1.03
   3  -7   0    3.18    0.97
  -3  -7   0    5.67    1.07
   3   7   0    3.69    0.90
  -3   7   0    5.08    0.86
  -3   7   0    3.74    0.94
   4  -7   0    2.97    0.89
  -4  -7   0    2.74    0.62
  -4  -7   0    1.50    0.84
   4  -7   0    1.72    0.97
  -4   7   0    2.13    0.77
  -4   7   0    1.27    0.77
  -4   7   0    2.39    0.68
   4   7   0    1.57    0.96
   5  -7   0    7.31    1.19
   5  -7   0    8.71    1.60
  -5  -7   0    5.92    1.24
  -5   7   0    6.19    0.91
  -5   7   0    4.45    1.38
  -5   7   0    7.11    1.27
   5   7   0    5.33    1.47
   6  -7   0   30.17    3.14
  -6  -7   0   22.42    2.39
  -6   7   0   22.66    2.48
   6   7   0   22.18    2.91
  -6   7   0   30.16    3.08
   7  -7   0   -1.35    1.12
   7   7   0    0.92    1.11
  -7   7   0    0.22    0.90
  -7   7   0   -0.53    0.95
   8  -7   0    6.20    2.01
  -8   7   0    4.70    1.89
   8   7   0    9.51    2.39
   9  -7   0    4.55    1.72
   9   7   0    3.18    2.08
  -9   7   0    4.15    1.90
   0  -8   0   35.83    2.52
   0  -8   0   28.88    2.80
   0  -8   0   33.10    2.61
   0   8   0   37.55    2.53
   0   8   0   28.60    2.61
   0   8   0   34.90    2.53
   1  -8   0    8.11    1.36
  -1  -8   0   10.29    1.51
  -1  -8   0   12.65    1.11
   1  -8   0    8.82    1.16
  -1  -8   0   10.83    1.08
  -1   8   0    9.46    1.19
   1   8   0   10.44    1.08
  -1   8   0    8.88    1.28
   1   8   0    9.41    1.25
  -2  -8   0    2.15    0.55
  -2  -8   0    0.06    0.84
   2  -8   0    6.82    1.15
   2  -8   0    7.52    1.17
  -2  -8   0    1.52    0.45
   2   8   0    0.66    0.69
   2   8   0    1.01    0.44
   3  -8   0    6.73    1.22
  -3  -8   0    8.36    1.08
   3  -8   0    4.23    1.13
  -3  -8   0    9.90    0.93
  -3  -8   0    7.07    1.31
   3   8   0    6.98    1.31
  -3   8   0    8.34    1.35
  -3   8   0    8.64    1.14
  -4  -8   0    1.81    0.94
   4  -8   0    2.59    1.02
  -4  -8   0    2.20    0.58
   4  -8   0    2.35    0.91
  -4   8   0    1.16    0.81
  -4   8   0    1.87    0.77
   4   8   0    0.60    0.97
  -5  -8   0    3.09    1.02
   5  -8   0    5.60    1.51
   5  -8   0    5.70    1.21
  -5   8   0    6.83    1.42
   5   8   0    6.68    1.38
  -5   8   0    4.30    1.10
  -5   8   0    4.96    0.93
   6  -8   0   -0.29    1.13
  -6  -8   0    2.24    1.03
   6   8   0    1.37    1.34
  -6   8   0    0.70    1.01
  -6   8   0   -1.45    0.97
   7  -8   0   29.10    3.53
   7   8   0   27.54    3.45
  -7   8   0   23.12    3.14
   8  -8   0    0.93    1.58
  -8   8   0    0.73    1.51
   8   8   0    1.99    1.83
   0  -9   0   -0.85    0.42
   0  -9   0    0.78    0.85
   0   9   0    0.18    0.46
   0   9   0    0.28    0.51
   0   9   0    0.83    0.57
  -1  -9   0    9.61    1.03
  -1  -9   0    9.61    1.48
  -1  -9   0    9.91    1.07
   1  -9   0    5.75    1.21
   1   9   0    6.08    1.10
   1   9   0   10.12    1.09
  -1   9   0    7.04    1.11
  -1   9   0    9.88    1.38
   2  -9   0   46.85    3.75
  -2  -9   0   48.09    3.30
   2  -9   0   48.35    3.69
  -2  -9   0   44.02    3.77
  -2  -9   0   46.67    3.22
  -2   9   0   44.15    3.62
   2   9   0   49.35    3.27
  -2   9   0   39.60    3.51
   2   9   0   49.16    3.66
   3  -9   0   -0.38    0.78
  -3  -9   0    0.70    0.85
  -3  -9   0    0.44    0.58
   3  -9   0    0.02    0.80
  -3  -9   0    0.57    0.38
   3   9   0    0.47    0.82
  -3   9   0    0.79    0.67
  -3   9   0    0.05    0.77
  -4  -9   0    6.42    1.32
   4  -9   0    6.63    1.51
   4  -9   0    7.89    1.42
  -4   9   0    5.70    1.45
  -4   9   0    8.22    1.25
   4   9   0   10.18    1.70
   5  -9   0    1.58    0.99
   5  -9   0    1.44    0.92
  -5  -9   0   -0.43    0.93
  -5   9   0    0.02    0.80
   5   9   0   -0.33    1.04
  -5   9   0   -0.36    0.99
  -6  -9   0    3.56    1.24
   6  -9   0    4.41    1.58
   6   9   0    4.40    1.65
  -6   9   0    5.00    1.67
  -6   9   0    3.61    1.26
   7  -9   0    2.61    1.66
  -7   9   0   -0.43    1.21
   7   9   0   -0.46    1.46
   8  -9   0    3.56    1.81
  -8   9   0    2.42    1.81
   8   9   0    3.54    2.01
   0 -10   0   10.65    1.85
   0 -10   0   16.21    1.56
   0  10   0   13.06    1.49
   0  10   0   14.50    1.74
   1 -10   0    0.65    0.92
  -1 -10   0    0.71    1.03
  -1 -10   0    1.14    0.58
   1  10   0   -0.45    0.70
   1  10   0    0.44    0.57
  -1  10   0    0.55    0.59
  -1  10   0   -0.06    0.68
  -2 -10   0   -0.05    0.43
   2 -10   0    1.82    0.96
   2 -10   0    3.45    1.16
  -2 -10   0    0.50    0.54
  -2 -10   0   -0.49    0.90
  -2  10   0    0.80    0.83
  -2  10   0    2.82    0.94
   2  10   0    0.53    0.78
   2  10   0   -0.08    0.52
  -3 -10   0    3.19    0.73
  -3 -10   0    3.92    1.16
  -3 -10   0    1.68    0.57
   3 -10   0    0.73    1.00
   3 -10   0    0.84    0.98
   3  10   0   -0.19    0.87
  -3  10   0    3.50    1.10
  -3  10   0    0.96    0.82
  -4 -10   0    8.76    1.59
   4 -10   0    9.74    1.78
  -4 -10   0   12.39    1.46
   4 -10   0   10.96    1.72
  -4  10   0   10.30    1.81
   4  10   0    9.73    1.78
  -4  10   0    9.34    1.43
   5 -10   0    2.04    1.14
  -5 -10   0   -0.05    0.94
   5 -10   0    2.01    1.24
  -5  10   0    1.41    0.91
  -5  10   0    3.11    1.37
   5  10   0    2.63    1.13
   6 -10   0   -1.58    1.11
   6 -10   0    1.93    1.22
  -6 -10   0    1.28    1.08
   6  10   0   -0.05    1.29
  -6  10   0    4.02    1.59
   7 -10   0    1.58    1.55
   7  10   0    0.42    1.50
  -7  10   0    0.36    1.41
   8 -10   0    5.46    2.07
  -8  10   0    2.49    1.84
   8  10   0    4.73    2.16
   0 -11   0   -1.26    0.90
   0 -11   0   -0.56    0.52
   0  11   0   -0.24    0.75
   0  11   0   -0.31    0.62
  -1 -11   0   10.30    1.71
   1 -11   0    4.30    1.48
  -1 -11   0   11.03    1.23
   1  11   0   13.47    1.37
  -1  11   0    9.22    1.34
   1  11   0    9.69    1.55
  -1  11   0    6.72    1.34
  -2 -11   0   -0.77    0.93
   2 -11   0   -0.76    0.91
  -2 -11   0    0.10    0.57
   2  11   0    0.24    0.83
  -2  11   0    0.25    0.76
   2  11   0   -0.24    0.57
  -2  11   0   -0.65    0.78
   3 -11   0   -0.76    0.82
  -3 -11   0   -0.30    0.57
   3 -11   0    0.82    1.08
  -3 -11   0    1.70    1.12
  -3  11   0   -0.41    0.89
  -3  11   0   -0.05    0.90
   3  11   0    1.56    1.09
  -3  11   0    1.18    0.83
  -4 -11   0    4.45    1.04
   4 -11   0    6.14    1.58
  -4 -11   0    6.97    1.55
   4 -11   0    6.33    1.50
   4  11   0    8.38    1.73
  -4  11   0    5.48    1.50
  -4  11   0    5.80    1.23
  -5 -11   0    3.40    1.35
   5 -11   0    5.82    1.60
   5 -11   0    4.48    1.36
   5  11   0    6.44    1.74
  -5  11   0    2.34    1.50
   6 -11   0    8.08    1.98
  -6 -11   0    5.93    1.66
   6  11   0    8.11    2.09
  -6  11   0    5.60    1.91
   7 -11   0    0.91    1.49
   7  11   0    1.44    1.85
  -7  11   0    0.95    1.71
   0 -12   0    6.55    1.66
   0 -12   0    8.81    1.22
   0  12   0    5.72    1.20
   0  12   0    7.67    1.49
  -1 -12   0    6.60    1.62
   1 -12   0    2.39    1.15
  -1 -12   0    8.21    1.08
  -1  12   0    3.56    1.06
   1  12   0    5.97    1.05
   1  12   0    5.66    1.32
  -1  12   0    5.99    1.36
   2 -12   0    4.55    1.45
  -2 -12   0    5.55    1.64
  -2 -12   0    4.92    0.91
  -2  12   0    4.39    1.16
  -2  12   0    4.52    1.18
   2  12   0    4.61    0.94
   2  12   0    5.08    1.36
  -3 -12   0    5.54    1.48
   3 -12   0    1.05    1.19
   3 -12   0    1.82    1.24
  -3  12   0    1.84    0.92
  -3  12   0    0.93    1.10
  -3  12   0   -0.59    0.95
   3  12   0    1.62    1.15
   4 -12   0    2.28    1.26
   4 -12   0   -1.78    1.24
  -4 -12   0    1.65    1.28
  -4  12   0    1.50    1.22
  -4  12   0    0.11    0.86
  -4  12   0    0.30    0.88
   4  12   0    0.01    1.15
   5 -12   0    2.13    1.43
   5 -12   0    3.67    1.56
  -5 -12   0    5.76    1.57
  -5  12   0    4.41    1.72
   5  12   0    4.72    1.73
   6 -12   0    0.38    1.47
  -6 -12   0    4.28    1.30
  -6  12   0    0.06    1.34
   6  12   0    0.33    1.56
   7 -12   0    5.95    2.16
   7  12   0    9.16    2.22
  -7  12   0    9.89    2.41
   0 -13   0    0.64    1.20
   0  13   0    0.46    1.01
   0  13   0   -0.48    0.76
  -1 -13   0   11.85    1.43
  -1 -13   0   10.92    2.14
   1 -13   0   16.84    2.37
  -1  13   0   13.12    1.75
   1  13   0    9.60    1.77
   1  13   0    9.22    1.46
  -1  13   0   11.43    1.88
   2 -13   0    7.24    1.76
  -2 -13   0    6.80    1.86
   2  13   0    6.75    1.55
  -2  13   0    9.34    1.73
  -2  13   0    5.40    1.37
   3 -13   0    2.16    1.34
  -3 -13   0    0.51    1.24
  -3  13   0    0.10    1.10
  -3  13   0    0.48    1.02
   3  13   0   -0.51    1.11
  -3  13   0   -0.52    0.97
   4 -13   0    2.90    1.28
   4 -13   0   11.35    2.05
  -4 -13   0    6.78    1.79
  -4  13   0    5.08    1.67
   4  13   0    5.50    1.67
  -4  13   0    7.41    1.73
   5 -13   0    4.84    1.55
  -5 -13   0    8.03    1.96
   5 -13   0    2.53    1.70
   5  13   0    3.39    1.75
  -5  13   0    5.10    1.60
  -6 -13   0    2.38    1.43
   6 -13   0    0.02    1.46
  -6  13   0   -0.52    1.50
   6  13   0   -1.58    1.44
   7 -13   0    2.50    1.79
   7  13   0    0.83    1.86
  -7  13   0    1.52    1.88
   0 -14   0    5.54    1.73
   0  14   0    4.66    1.24
   0  14   0    3.36    1.15
   1 -14   0    3.24    1.58
  -1 -14   0    4.18    1.74
  -1  14   0    4.61    1.27
   1  14   0    6.30    1.51
  -1  14   0    5.77    1.41
   1  14   0    6.75    1.29
  -2 -14   0   -1.28    1.19
   2 -14   0    2.06    1.39
   2  14   0   -0.13    1.02
  -2  14   0    0.37    1.16
  -2  14   0    1.22    1.07
   3 -14   0   15.67    2.54
  -3 -14   0   14.61    2.58
  -3  14   0   14.35    2.29
  -3  14   0   13.69    2.22
   3  14   0   20.20    2.64
   4 -14   0    2.85    1.61
  -4 -14   0    1.51    1.51
  -4  14   0    2.27    1.46
   4  14   0    3.86    1.58
  -4  14   0    3.27    1.44
   5 -14   0    2.71    1.58
   5 -14   0    5.52    1.84
  -5 -14   0    5.21    2.00
  -5  14   0    4.26    1.77
  -5  14   0    3.98    1.81
   5  14   0    4.18    1.92
   6 -14   0    1.55    1.68
  -6 -14   0    2.84    1.66
   6  14   0    0.20    1.67
  -6  14   0    3.09    1.86
   0 -15   0    1.23    1.50
   0  15   0    0.40    1.15
   0  15   0   -0.11    0.94
   1 -15   0    2.75    1.67
  -1 -15   0    5.04    1.88
   1  15   0    5.34    1.58
  -1  15   0    3.40    1.52
  -1  15   0    2.97    1.22
  -2 -15   0   -0.37    1.28
   2 -15   0    1.37    1.51
   2  15   0    0.40    1.21
  -2  15   0    1.82    1.40
  -2  15   0    0.86    1.20
  -3 -15   0    2.42    1.56
   3 -15   0    0.46    1.48
  -3  15   0    5.79    1.70
  -3  15   0    2.15    1.51
   3  15   0    1.21    1.36
  -4 -15   0    1.33    1.48
   4 -15   0    1.51    1.60
  -4  15   0    0.50    1.33
  -4  15   0    2.95    1.57
   4  15   0    3.48    1.74
   5 -15   0    1.81    1.84
  -5 -15   0    0.80    1.58
   5 -15   0    3.00    1.72
  -5  15   0   -0.09    1.45
  -5  15   0    6.26    1.99
   5  15   0    0.42    1.61
   0 -16   0   12.96    2.61
   0  16   0   15.51    2.43
   1 -16   0   -0.48    1.50
  -1 -16   0    2.22    1.61
  -1  16   0    0.08    1.29
  -1  16   0    0.52    1.08
   1  16   0    0.72    1.35
  -2 -16   0    2.74    1.36
   2 -16   0    0.59    1.57
  -2  16   0   -0.92    1.29
  -2  16   0    1.79    1.43
   2  16   0    2.55    1.45
   3 -16   0    0.60    1.63
  -3 -16   0    0.82    1.58
  -3  16   0    4.20    1.72
  -3  16   0    2.38    1.67
   3  16   0    3.56    1.61
   4 -16   0    2.25    1.81
  -4 -16   0    2.08    1.71
  -4  16   0    3.98    1.73
   4  16   0    3.42    1.85
  -4  16   0    3.41    1.69
  -5  16   0   -0.30    1.79
  -5  16   0    3.58    1.73
   5  16   0   -2.17    1.41
   0 -17   0    0.01    1.19
   0  17   0    0.25    1.37
  -1 -17   0   -0.43    1.65
   1 -17   0    0.29    1.66
   1  17   0    0.89    1.38
  -1  17   0    0.00    1.45
   2 -17   0    2.29    1.93
  -2 -17   0    2.11    1.95
   2  17   0   -0.35    1.40
  -2  17   0    0.75    1.49
  -2  17   0    1.03    1.51
   3 -17   0    0.82    1.64
  -3 -17   0    2.39    1.93
  -3  17   0    0.22    1.53
  -3  17   0    2.70    1.80
   3  17   0    2.16    1.70
   4  17   0   -0.24    1.48
  -4  17   0    1.60    1.67
  -4  17   0   -0.23    1.53
   0 -18   0   13.74    2.89
   0  18   0    4.08    1.82
   1 -18   0    1.38    1.90
  -1 -18   0   -1.08    1.71
   1  18   0   -0.27    1.45
  -1  18   0    0.41    1.53
   2 -18   0   -0.12    1.69
  -2 -18   0   -1.82    1.73
  -2  18   0    0.28    1.50
   2  18   0    1.90    1.68
   9   0  -1    0.18    1.50
  -9   0   1    0.54    1.39
   8   0  -1   -0.12    1.26
  -8   0   1    1.00    1.15
   7   0  -1    9.99    1.96
   6   0  -1    1.10    0.84
  -6   0   1   -0.37    0.77
  -5   0   1   51.73    3.79
   5   0  -1   45.52    3.85
   4   0  -1   -0.21    0.18
   4   0  -1    0.69    0.19
  -4   0   1   -0.42    0.51
   4   0  -1    1.00    0.69
   3   0  -1   34.76    2.61
  -3   0   1   33.90    2.61
   3   0  -1   36.31    2.33
   3   0  -1   35.62    2.67
  -2   0   1   -0.02    0.29
   2   0  -1    0.62    0.33
   2   0  -1    0.03    0.17
  -1   0   1    0.84    0.19
   1   0  -1    1.50    0.24
  -1   0   1    1.05    0.22
   1   0   1  217.28   13.73
  -1   0  -1  218.72   13.81
   1   0   1  217.74   13.81
  -1   0  -1  217.34   13.80
  -1   0  -1  219.13   13.72
   1   0   1  216.02   13.81
   2   0   1    0.28    0.41
   2   0   1    0.06    0.19
   2   0   1   -0.01    0.33
  -2   0  -1    0.18    0.25
  -2   0  -1    0.55    0.39
   3   0   1    3.87    0.81
   3   0   1    8.01    1.11
  -3   0  -1    5.12    0.82
   3   0   1    5.07    0.52
   4   0   1    0.16    0.64
   4   0   1    0.34    0.27
  -4   0  -1   -0.16    0.52
  -5   0  -1   19.73    2.21
   5   0   1   21.55    2.38
   6   0   1   -1.24    0.90
  -6   0  -1    0.73    0.97
   7   0   1    8.64    1.89
  -7   0  -1    6.64    1.61
   8   0   1    0.41    1.41
   9   0   1    0.09    1.51
  -9  -1   1   -0.13    1.15
   9  -1  -1   -1.11    1.35
   9   1  -1    0.77    1.59
  -9   1   1    2.02    1.39
   8  -1  -1   -1.57    1.18
  -8   1   1    0.10    1.05
   8   1  -1    0.26    1.06
   7  -1  -1   -0.26    0.85
   7   1  -1    0.73    1.27
  -7   1   1    1.33    1.03
   6  -1  -1   19.04    2.40
   6   1  -1   21.91    1.55
   6   1  -1   19.14    2.43
  -6   1   1   21.07    2.36
   6   1  -1   21.82    1.56
   5  -1  -1    2.89    1.07
  -5  -1   1    4.95    1.12
   5   1  -1    3.61    1.19
   5   1  -1    4.63    0.61
   5   1  -1    5.38    0.68
  -5   1   1    4.09    1.06
  -4  -1   1    6.08    1.06
   4  -1  -1    6.19    1.03
   4   1  -1    6.44    0.71
   4   1  -1    3.37    0.99
  -4   1   1    6.73    1.01
  -3  -1   1    5.77    0.89
   3  -1  -1    4.65    0.83
   3  -1  -1    6.62    0.88
  -3  -1   1    7.70    0.55
   3   1  -1    3.99    0.86
   3   1  -1    7.51    1.10
   2  -1  -1   98.99    6.45
   2  -1  -1  102.40    6.39
  -2  -1   1  103.63    6.47
  -2  -1   1   92.59    6.25
  -2   1   1  107.15    6.49
   2   1  -1   94.79    6.45
   2   1  -1   95.81    6.43
   2   1  -1   97.18    6.26
  -2   1   1   95.35    6.37
   1  -1  -1    6.75    0.57
   1  -1  -1    5.80    0.50
   1  -1  -1    7.81    0.54
  -1  -1   1    7.03    0.56
  -1  -1   1    6.34    0.51
   1   1  -1    6.64    0.55
  -1   1   1    6.87    0.57
  -1   1   1    6.54    0.51
  -1   1   1    6.04    0.48
   1   1  -1    6.09    0.52
  -1   1   1    6.38    0.61
   0  -1  -1    0.29    0.11
  -1  -1  -1   63.24    3.86
  -1  -1  -1   59.94    3.87
   1  -1   1   61.61    3.85
   1  -1   1   55.27    3.84
   1  -1   1   56.36    3.79
  -1   1  -1   62.03    3.85
   1   1   1   59.23    3.88
  -1   1  -1   57.11    3.85
  -1   1  -1   59.03    3.87
   1   1   1   57.35    3.85
   1   1   1   59.25    3.82
  -1   1  -1   57.56    3.76
  -1   1  -1   58.82    3.79
  -2  -1  -1   -0.07    0.19
  -2  -1  -1   -0.08    0.34
  -2  -1  -1    1.28    0.38
  -2   1  -1    0.02    0.17
   2   1   1   -0.46    0.23
   2   1   1    0.14    0.37
   2   1   1    1.54    0.45
  -3  -1  -1   43.26    2.80
   3  -1   1   40.91    3.13
  -3  -1  -1   39.21    3.09
   3  -1   1   47.31    3.12
  -3   1  -1   41.36    2.75
  -3   1  -1   39.40    3.04
   3   1   1   39.56    3.12
   3   1   1   45.69    2.88
  -4  -1  -1   32.31    2.11
   4  -1   1   31.06    2.65
  -4  -1  -1   31.66    2.62
  -4   1  -1   30.72    2.55
   4   1   1   32.52    2.25
   4   1   1   28.71    2.63
   5  -1   1   -0.03    0.83
  -5  -1  -1    1.71    0.91
   5   1   1    2.36    0.85
   5   1   1    1.59    0.48
  -5   1  -1    2.40    0.83
   6  -1   1    4.66    1.40
  -6  -1  -1    4.18    1.32
   6   1   1    5.89    0.63
   6   1   1    5.85    0.72
  -6   1  -1    7.46    1.43
   6   1   1    3.99    1.26
  -7  -1  -1    2.93    1.29
   7  -1   1    1.42    1.02
  -7   1  -1    0.04    1.08
   7   1   1   -0.45    1.25
   8  -1   1    0.87    1.36
   8   1   1    0.51    1.44
  -8   1  -1    2.02    1.34
   9  -1   1    1.07    1.61
  -9   1  -1   -0.32    1.24
   9   1   1    1.81    1.77
   9  -2  -1    0.63    1.54
  -9  -2   1    0.23    1.30
  -9   2   1   -0.66    1.20
   9   2  -1    1.29    1.73
   8  -2  -1   -0.25    1.32
  -8   2   1    0.67    1.19
   8   2  -1    0.74    1.42
   7  -2  -1    0.27    1.14
  -7   2   1    1.71    1.08
  -7   2   1   -0.89    0.99
   7   2  -1   -2.70    1.05
   6  -2  -1    1.39    0.87
   6   2  -1    3.39    0.86
  -6   2   1    2.92    1.01
   6   2  -1    2.55    0.62
   5  -2  -1    6.66    1.33
   5   2  -1    5.65    1.21
   5   2  -1    6.00    0.86
  -5   2   1    6.04    1.13
  -4  -2   1   11.13    0.94
   4  -2  -1   12.87    1.52
  -4   2   1   10.17    1.28
   4   2  -1   13.23    1.60
  -3  -2   1   17.29    1.17
   3   2  -1   15.14    1.17
   3   2  -1   10.05    1.37
  -2  -2   1   73.74    4.94
   2  -2  -1   74.31    5.05
  -2  -2   1   78.92    5.06
   2  -2  -1   75.46    4.97
   2  -2  -1   79.10    4.91
   2   2  -1   77.64    4.95
  -2   2   1   76.31    4.91
  -2   2   1   75.53    5.07
   2   2  -1   72.85    5.05
  -2   2   1   75.03    4.96
  -2   2   1   75.53    4.85
   2   2  -1   74.70    5.08
   1  -2  -1    1.81    0.36
  -1  -2   1    2.80    0.37
  -1  -2   1    0.94    0.33
  -1  -2   1    1.86    0.22
   1  -2  -1    1.25    0.31
  -1   2   1    1.44    0.34
  -1   2   1    1.59    0.36
  -1   2   1    1.75    0.34
   1   2  -1    1.22    0.31
   1   2  -1    2.35    0.35
  -1   2   1    2.23    0.26
   0  -2  -1   89.91    6.11
   0  -2  -1   95.92    6.16
   0  -2   1   94.85    6.09
   0  -2  -1   92.30    6.09
   0  -2   1   96.51    6.16
   0  -2   1   90.22    6.10
   0   2   1   90.89    6.12
   0   2  -1   89.27    6.09
   0   2  -1   94.53    6.11
   0   2   1  108.14    6.06
   0   2  -1  103.88    6.07
   0   2   1  101.73    6.17
   0   2   1   92.50    6.10
   0   2  -1   93.67    6.16
   0   2  -1   95.71    6.11
   1  -2   1   -0.29    0.21
   1  -2   1    0.24    0.23
  -1  -2  -1    0.61    0.19
  -1  -2  -1    0.41    0.18
  -1  -2  -1    0.18    0.23
  -1  -2  -1    0.04    0.19
   1  -2   1    0.25    0.21
   1   2   1    0.15    0.22
  -1   2  -1    0.32    0.25
   1   2   1    0.36    0.26
   1   2   1    0.11    0.16
  -1   2  -1    0.10    0.22
   1   2   1    0.20    0.23
  -1   2  -1    0.01    0.17
  -2  -2  -1   47.00    3.12
  -2  -2  -1   47.54    3.23
   2  -2   1   43.33    3.20
   2  -2   1   45.68    3.19
   2  -2   1   44.64    3.07
  -2  -2  -1   44.11    3.24
  -2   2  -1   47.97    3.26
   2   2   1   50.91    3.29
  -2   2  -1   48.70    3.25
  -2   2  -1   45.63    3.18
  -2   2  -1   46.67    3.02
  -2   2  -1   46.90    3.08
   2   2   1   43.41    3.21
  -3  -2  -1   10.29    0.78
   3  -2   1    6.55    0.95
   3  -2   1    7.97    0.99
  -3  -2  -1    7.70    1.05
  -3   2  -1    6.74    0.95
   3   2   1    9.01    0.87
   3   2   1    8.07    1.05
  -3   2  -1    5.87    0.66
  -3   2  -1    6.55    0.51
   4  -2   1    7.29    1.23
  -4  -2  -1    6.59    1.22
  -4  -2  -1    7.03    0.78
   4   2   1    8.30    1.31
  -4   2  -1    8.90    1.17
   4   2   1    9.32    1.01
  -4   2  -1    7.93    0.67
   5  -2   1    1.13    0.93
  -5  -2  -1    0.24    0.32
  -5  -2  -1   -0.46    0.77
   5   2   1    1.71    0.55
   5   2   1    1.44    0.76
  -5   2  -1   -0.10    0.65
  -6  -2  -1    4.54    1.38
   6  -2   1    5.30    1.39
   6   2   1    4.65    1.41
  -6   2  -1    4.94    1.29
   7  -2   1   -0.22    1.11
  -7   2  -1   -0.26    1.12
   7   2   1    1.42    1.39
   8  -2   1    1.38    1.52
   8   2   1    1.55    1.55
  -8   2  -1    3.22    1.40
   9  -2   1    1.81    1.82
  -9   2  -1    0.57    1.38
   9   2   1    0.87    1.83
   9  -3  -1   -0.45    1.61
  -9  -3   1    2.45    1.25
   9   3  -1    4.09    1.97
  -9   3   1    1.20    1.41
   8  -3  -1    0.76    1.04
  -8   3   1    0.57    1.20
  -8   3   1    0.65    1.11
   8   3  -1    1.12    1.49
   7  -3  -1   18.48    2.58
  -7   3   1   15.48    2.28
  -7   3   1   20.07    2.30
   6  -3  -1   -0.36    0.69
  -6   3   1    0.35    0.76
   6   3  -1   -1.49    0.90
  -5  -3   1    3.18    0.61
   5  -3  -1    4.64    1.06
   5   3  -1    3.34    0.98
   5   3  -1    2.34    0.72
  -5   3   1    1.79    0.81
   4  -3  -1    8.16    1.31
  -4  -3   1    8.02    0.90
  -4   3   1    8.70    1.11
   4   3  -1    9.11    1.39
   3  -3  -1   64.26    4.19
  -3  -3   1   60.26    4.10
   3  -3  -1   63.12    4.33
   3  -3  -1   59.81    4.04
  -3   3   1   61.02    4.15
   3   3  -1   62.22    4.33
  -3   3   1   60.19    4.04
  -3   3   1   58.47    3.95
   3   3  -1   63.19    4.12
  -2  -3   1    3.25    0.43
   2  -3  -1    3.78    0.54
  -2  -3   1    2.74    0.54
  -2   3   1    2.85    0.57
  -2   3   1    3.70    0.56
   2   3  -1    3.03    0.56
   2   3  -1    2.53    0.63
  -1  -3   1  365.24   22.94
  -1  -3   1  369.59   23.09
   1  -3  -1  364.40   23.11
   1  -3  -1  355.34   23.11
   1  -3  -1  358.21   23.11
  -1  -3   1  357.45   23.14
   1   3  -1  364.50   23.14
  -1   3   1  372.37   23.13
  -1   3   1  356.85   23.09
   1   3  -1  386.80   22.95
  -1   3   1  364.80   23.12
  -1   3   1  363.92   23.11
   1   3  -1  359.27   23.08
   0  -3   1  183.71   12.52
   0  -3  -1  215.84   12.64
   0  -3  -1  223.52   12.48
   0  -3  -1  180.93   12.54
   0  -3   1  196.51   12.62
   0  -3   1  183.94   12.52
   0  -3  -1  187.86   12.51
   0   3   1  227.80   12.48
   0   3  -1  195.48   12.53
   0   3   1  180.27   12.55
   0   3  -1  211.58   12.64
   0   3   1  195.38   12.62
   0   3  -1  203.57   12.49
   0   3  -1  176.41   12.51
   0   3   1  183.71   12.51
   0   3  -1  204.76   12.55
  -1  -3  -1    9.65    1.03
   1  -3   1    9.92    0.99
  -1  -3  -1   10.77    0.99
   1  -3   1   11.09    1.02
   1  -3   1   10.08    0.98
  -1  -3  -1   11.54    0.83
  -1   3  -1    9.09    0.97
  -1   3  -1   10.75    1.00
  -1   3  -1    9.80    0.99
   1   3   1   11.73    1.08
   1   3   1   10.29    0.82
   1   3   1    9.90    0.88
   1   3   1    9.63    1.00
   2  -3   1   32.17    2.39
   2  -3   1   30.06    2.30
   2  -3   1   34.27    2.37
  -2  -3  -1   33.79    2.42
  -2  -3  -1   36.55    2.32
  -2  -3  -1   29.01    2.32
  -2   3  -1   35.76    2.38
  -2   3  -1   36.51    2.46
   2   3   1   28.74    2.42
  -2   3  -1   36.34    2.34
  -2   3  -1   32.82    2.42
   2   3   1   27.81    2.36
   3  -3   1   40.22    2.85
  -3  -3  -1   38.78    2.92
   3  -3   1   38.48    2.66
   3  -3   1   36.28    2.89
  -3  -3  -1   36.62    2.69
  -3   3  -1   39.79    2.55
  -3   3  -1   38.96    2.65
  -3   3  -1   37.05    2.80
   3   3   1   35.16    2.90
  -4  -3  -1    8.65    1.37
   4  -3   1   10.37    1.48
  -4  -3  -1   10.91    1.11
  -4   3  -1   12.09    1.39
   4   3   1    8.62    1.43
   4   3   1   13.94    1.35
  -4   3  -1   12.57    1.01
  -5  -3  -1    0.49    0.44
   5  -3   1    1.30    0.92
   5   3   1    1.11    0.63
  -5   3  -1    2.37    0.80
   5   3   1   -0.03    0.69
   6  -3   1   -0.08    1.05
  -6  -3  -1   -0.37    0.40
   6   3   1   -0.12    1.05
  -6   3  -1   -1.24    0.82
   7  -3   1   -0.78    1.09
  -7   3  -1   -0.35    0.93
   7   3   1    0.90    1.28
   8  -3   1    3.59    1.43
  -8   3  -1    5.93    1.68
  -8   3  -1    3.33    1.45
   8   3   1    6.06    2.00
   9  -3   1   -0.36    1.55
  -9   3  -1    0.43    1.42
  -9   3  -1   -0.03    1.28
   9   3   1   -2.53    1.40
   9  -4  -1    1.89    1.63
  -9   4   1   -0.69    0.97
   9   4  -1   -1.43    1.60
   8  -4  -1    0.82    1.38
  -8   4   1    0.13    1.27
  -8   4   1   -0.31    0.97
   8   4  -1   -2.13    1.37
   7  -4  -1    1.14    1.00
  -7   4   1    1.30    1.00
  -7   4   1    2.18    1.22
   7   4  -1    3.41    1.50
   6  -4  -1    1.66    1.12
  -6  -4   1    2.47    0.60
  -6   4   1    0.03    0.86
   6   4  -1    0.37    1.11
  -6   4   1    0.32    0.84
   5  -4  -1    6.84    1.39
  -5  -4   1    6.79    0.94
  -5   4   1    8.21    1.42
   5   4  -1    5.54    1.36
  -5   4   1    7.54    1.22
  -4  -4   1   18.18    1.53
   4  -4  -1   18.88    2.03
   4  -4  -1   18.45    1.46
  -4   4   1   16.31    1.67
  -4   4   1   17.28    1.95
   4   4  -1   17.27    1.98
  -4   4   1   16.75    1.25
  -4   4   1   18.10    1.29
  -3  -4   1    7.26    0.91
  -3  -4   1    9.23    0.86
   3  -4  -1    7.00    1.02
   3  -4  -1    7.82    0.89
   3  -4  -1    7.24    0.87
   3   4  -1    9.98    1.03
   3   4  -1    7.03    1.05
  -3   4   1    5.09    0.69
  -3   4   1    5.89    0.82
  -3   4   1    5.46    0.95
  -3   4   1    7.11    0.87
  -2  -4   1    0.74    0.25
   2  -4  -1    0.98    0.50
   2  -4  -1    0.07    0.35
  -2  -4   1    1.50    0.51
  -2  -4   1   -0.11    0.42
  -2   4   1    0.02    0.33
   2   4  -1    1.00    0.46
   2   4  -1   -0.29    0.47
  -2   4   1    0.36    0.31
  -2   4   1    1.77    0.50
  -2   4   1    2.30    0.41
  -1  -4   1   37.93    2.42
  -1  -4   1   33.37    2.45
  -1  -4   1   34.20    2.56
  -1  -4   1   34.38    2.29
   1  -4  -1   34.22    2.49
   1  -4  -1   32.24    2.52
   1  -4  -1   34.93    2.47
  -1   4   1   37.08    2.48
   1   4  -1   37.53    2.48
   1   4  -1   33.70    2.29
  -1   4   1   32.22    2.47
   1   4  -1   36.49    2.59
  -1   4   1   35.81    2.51
  -1   4   1   35.49    2.56
   0  -4   1  110.95    7.69
   0  -4  -1  131.89    7.87
   0  -4   1  113.70    7.82
   0  -4  -1  134.16    7.65
   0  -4  -1  122.94    7.76
   0  -4  -1  115.11    7.69
   0  -4   1  117.35    7.72
   0   4   1  131.37    7.65
   0   4   1  114.13    7.68
   0   4  -1  118.31    7.65
   0   4  -1  124.76    7.85
   0   4  -1  112.60    7.69
   0   4   1  111.71    7.74
   0   4  -1  120.31    7.74
   0   4  -1  120.24    7.73
   0   4   1  109.94    7.81
  -1  -4  -1  172.06   11.28
   1  -4   1  164.89   11.43
   1  -4   1  173.27   11.45
   1  -4   1  168.97   11.48
  -1  -4  -1  188.38   11.46
  -1  -4  -1  201.60   11.35
  -1  -4  -1  166.10   11.49
  -1   4  -1  169.15   11.42
  -1   4  -1  176.08   11.45
   1   4   1  181.71   11.53
  -1   4  -1  180.22   11.50
   1   4   1  179.70   11.45
  -1   4  -1  173.73   11.45
   1   4   1  191.77   11.35
  -2  -4  -1   93.75    6.52
   2  -4   1   91.53    6.53
   2  -4   1   98.35    6.50
  -2  -4  -1  103.53    6.41
  -2   4  -1  102.98    6.51
   2   4   1   97.55    6.54
  -2   4  -1   93.27    6.46
   2   4   1  104.50    6.56
   3  -4   1   10.48    1.15
   3  -4   1    9.42    1.26
  -3  -4  -1    9.92    1.05
  -3  -4  -1    9.47    1.07
   3  -4   1    8.56    1.00
   3   4   1   10.66    1.32
  -3   4  -1    9.23    1.03
  -3   4  -1    8.02    1.08
  -4  -4  -1    4.15    0.74
   4  -4   1    1.80    0.87
  -4   4  -1    2.56    0.47
  -4   4  -1    3.12    0.84
   4   4   1    4.40    0.97
  -4   4  -1    4.28    0.46
  -4   4  -1    3.27    0.61
   5  -4   1   11.70    1.74
  -5  -4  -1   12.80    1.32
  -5   4  -1   12.51    1.58
   5   4   1   10.92    1.79
  -5   4  -1   12.74    1.13
  -6  -4  -1   14.30    1.36
   6  -4   1   14.35    2.11
   6   4   1   10.46    2.04
  -6   4  -1   12.17    1.84
   7  -4   1    1.39    1.27
   7   4   1   -0.50    0.87
  -7   4  -1    1.94    1.19
   8  -4   1    9.75    2.10
  -8   4  -1    7.46    1.84
   8   4   1   10.01    2.33
  -8   4  -1    3.58    1.57
   9  -4   1   -1.83    1.44
  -9   4  -1   -1.53    1.36
  -9   4  -1    2.15    1.59
   9   4   1   -0.89    1.57
   9  -5  -1    1.91    1.76
  -9   5   1   -0.81    1.33
   9   5  -1   -0.88    1.72
   8  -5  -1    2.99    1.59
   8   5  -1    2.55    1.67
  -8   5   1    1.49    1.32
  -8   5   1   -1.31    1.12
   7  -5  -1    1.99    1.30
  -7   5   1   -0.29    1.10
   7   5  -1    1.53    1.35
  -7   5   1    1.66    1.12
   6  -5  -1    8.69    1.79
  -6  -5   1   12.28    1.30
  -6   5   1    7.89    1.44
   6   5  -1    7.27    1.70
  -6   5   1    9.53    1.67
   5  -5  -1    0.52    0.73
  -5  -5   1   -0.18    0.58
  -5   5   1    0.57    0.87
  -5   5   1    2.20    0.77
   5   5  -1   -0.13    0.90
   4  -5  -1   31.61    2.76
   4  -5  -1   32.97    2.47
  -4  -5   1   28.84    2.49
  -4  -5   1   33.06    2.43
  -4   5   1   33.27    2.81
  -4   5   1   33.81    2.52
   4   5  -1   33.84    2.81
  -4   5   1   30.82    2.28
  -4   5   1   34.38    2.47
   3  -5  -1    0.26    0.50
  -3  -5   1    4.28    0.55
   3  -5  -1    0.87    0.51
  -3  -5   1    5.17    0.79
  -3   5   1   -0.11    0.49
  -3   5   1    2.07    0.72
  -3   5   1   -0.23    0.37
  -3   5   1    1.61    0.50
   3   5  -1    2.57    0.74
  -2  -5   1    0.13    0.21
  -2  -5   1    0.51    0.51
   2  -5  -1    0.43    0.53
   2  -5  -1    1.09    0.50
  -2   5   1    0.26    0.35
   2   5  -1   -0.17    0.41
  -2   5   1    0.77    0.52
  -2   5   1    0.72    0.48
  -1  -5   1   27.03    2.17
  -1  -5   1   29.55    2.05
  -1  -5   1   26.69    1.83
   1  -5  -1   21.50    2.08
  -1  -5   1   28.10    1.95
   1  -5  -1   25.30    2.02
   1  -5  -1   25.69    2.07
   1   5  -1   29.62    2.05
  -1   5   1   23.19    2.11
   1   5  -1   28.33    1.84
   1   5  -1   31.34    2.39
  -1   5   1   26.45    2.01
  -1   5   1   26.01    2.03
   0  -5  -1   95.96    6.09
   0  -5  -1  101.35    6.00
   0  -5   1   81.06    5.88
   0  -5   1   88.17    6.06
   0  -5  -1   96.14    5.83
   0  -5  -1   87.54    5.88
   0  -5   1   83.42    5.91
   0   5   1   84.41    5.95
   0   5   1   80.00    5.86
   0   5  -1   87.81    5.94
   0   5  -1   87.66    5.94
   0   5  -1  102.84    6.13
   0   5  -1   86.42    5.88
   0   5  -1   92.22    5.85
   0   5   1   88.49    5.97
   0   5   1   99.23    5.84
   0   5   1   87.20    6.07
  -1  -5  -1   42.00    2.97
  -1  -5  -1   39.28    2.64
  -1  -5  -1   46.50    2.72
   1  -5   1   35.66    2.80
   1  -5   1   33.79    2.84
   1  -5   1   38.48    2.85
  -1   5  -1   37.87    2.89
   1   5   1   39.20    3.06
   1   5   1   45.77    2.73
  -1   5  -1   35.03    2.80
  -1   5  -1   36.57    2.79
   1   5   1   40.55    2.85
   2  -5   1   27.43    2.13
  -2  -5  -1   24.41    2.11
   2  -5   1   23.64    2.05
  -2  -5  -1   27.55    1.90
  -2   5  -1   26.32    2.08
  -2   5  -1   25.86    1.99
  -2   5  -1   23.59    2.05
   2   5   1   26.19    2.11
   2   5   1   29.23    1.93
   3  -5   1    2.90    0.75
  -3   5  -1   -0.53    0.45
   3   5   1    2.61    0.72
  -3   5  -1    0.59    0.54
   4  -5   1   32.40    3.05
  -4  -5  -1   37.85    2.88
   4  -5   1   39.12    2.81
   4   5   1   41.82    3.22
  -4   5  -1   37.92    2.80
  -4   5  -1   37.11    2.65
  -4   5  -1   38.72    2.96
  -5  -5  -1    7.51    1.05
   5  -5   1    5.46    1.36
  -5   5  -1    6.70    1.19
   5   5   1    3.68    1.30
  -5   5  -1    6.41    0.91
  -6  -5  -1   11.80    1.39
   6   5   1   12.91    2.00
  -6   5  -1   12.01    1.78
   7  -5   1   13.98    2.21
  -7   5  -1    8.91    1.94
  -7   5  -1   13.10    1.98
   7   5   1   17.30    2.53
   8  -5   1    1.19    1.55
  -8   5  -1    1.95    1.43
  -8   5  -1    4.36    1.70
   8   5   1    3.26    1.49
   9  -5   1    2.67    1.76
  -9   5  -1    4.91    1.90
   9   5   1    6.00    2.23
   9  -6  -1    2.82    1.46
  -9   6   1    1.63    1.72
   9   6  -1   -0.97    1.77
   8  -6  -1    3.33    1.68
  -8   6   1    2.86    1.52
   8   6  -1    0.20    1.54
   7  -6  -1   -0.08    1.27
  -7   6   1    0.60    0.94
  -7   6   1   -0.22    0.94
   7   6  -1    0.01    1.32
  -6  -6   1    1.32    0.81
   6  -6  -1    0.51    1.05
  -6   6   1    0.29    0.81
  -6   6   1    0.02    0.77
   6   6  -1   -1.00    1.09
   5  -6  -1   27.88    2.81
   5  -6  -1   27.63    2.09
  -5  -6   1   18.27    2.16
  -5   6   1   23.60    1.78
  -5   6   1   25.20    2.33
  -5   6   1   25.74    1.82
   5   6  -1   22.31    2.65
  -5   6   1   23.36    2.67
   4  -6  -1    2.16    0.77
  -4  -6   1    4.10    0.92
   4  -6  -1    3.41    0.93
   4   6  -1    4.81    1.14
  -4   6   1    3.38    0.68
  -4   6   1    3.89    1.09
  -4   6   1    3.11    0.77
   3  -6  -1    0.46    0.53
  -3  -6   1    0.61    0.57
  -3  -6   1    0.99    0.36
   3  -6  -1    0.28    0.61
   3   6  -1    0.83    0.66
  -3   6   1    0.98    0.74
  -3   6   1    0.54    0.45
   2  -6  -1    7.38    1.09
  -2  -6   1    6.76    1.14
  -2  -6   1    7.41    0.69
   2  -6  -1    8.21    1.12
  -2   6   1    7.81    0.87
  -2   6   1    9.31    1.16
   2   6  -1    6.11    0.99
   2   6  -1    6.07    0.68
   1  -6  -1   28.94    2.35
  -1  -6   1   32.13    2.49
  -1  -6   1   32.65    2.10
   1  -6  -1   24.85    2.37
  -1  -6   1   34.91    2.24
   1   6  -1   28.29    2.29
  -1   6   1   26.17    2.26
   1   6  -1   31.52    2.11
  -1   6   1   27.63    2.25
  -1   6   1   32.71    2.35
   0  -6  -1    3.69    0.53
   0  -6   1    2.45    0.53
   0  -6  -1    3.53    0.82
   0  -6   1    4.87    0.92
   0  -6  -1    3.48    0.58
   0   6  -1    3.40    0.56
   0   6   1    5.06    0.77
   0   6  -1    2.86    0.54
   0   6   1    2.52    0.55
   0   6   1    3.15    0.51
   0   6  -1    2.11    0.57
  -1  -6  -1   10.36    0.85
   1  -6   1    8.84    1.08
   1  -6   1    8.66    1.13
  -1  -6  -1    9.16    1.20
   1  -6   1    8.15    1.23
  -1  -6  -1   10.67    0.96
  -1   6  -1    8.93    1.09
  -1   6  -1    8.40    1.04
  -1   6  -1    9.57    1.14
   1   6   1   11.17    1.00
   1   6   1    8.67    1.12
  -2  -6  -1   12.74    1.51
   2  -6   1    9.90    1.38
  -2  -6  -1   12.51    1.05
   2  -6   1   11.73    1.41
  -2   6  -1   12.04    1.39
   2   6   1   13.23    1.19
  -2   6  -1   13.94    1.34
   2   6   1   12.06    1.43
   3  -6   1   38.57    2.87
  -3  -6  -1   35.60    2.64
   3  -6   1   39.74    2.99
  -3  -6  -1   38.24    2.88
  -3   6  -1   34.15    2.72
   3   6   1   37.00    2.96
  -3   6  -1   34.67    2.93
   4  -6   1    2.03    0.77
  -4  -6  -1    2.73    0.76
   4  -6   1    0.38    0.62
  -4   6  -1    2.25    0.62
  -4   6  -1    1.66    0.78
   4   6   1    2.58    1.03
  -4   6  -1    2.02    0.92
   5  -6   1   16.85    2.12
  -5  -6  -1   11.96    1.55
  -5   6  -1   12.07    1.20
  -5   6  -1   15.86    1.81
  -5   6  -1   13.58    1.97
  -5   6  -1   15.15    1.17
   5   6   1   10.12    1.75
  -6  -6  -1   -0.74    0.66
   6  -6   1   -0.51    0.72
  -6   6  -1    0.22    1.03
  -6   6  -1    0.76    0.99
   6   6   1    1.12    0.94
   7  -6   1   -1.03    1.12
  -7   6  -1   -0.37    1.09
  -7   6  -1    0.55    1.20
   7   6   1   -0.65    0.93
   8  -6   1    1.45    1.59
  -8   6  -1    0.08    1.37
  -8   6  -1   -0.11    1.10
   8   6   1   -0.85    1.48
   9  -6   1    4.70    2.06
  -9   6  -1    4.22    1.90
   9  -7  -1    3.41    2.01
  -9   7   1    3.05    1.79
   9   7  -1    1.50    1.94
   8  -7  -1   -0.83    1.02
   8   7  -1    0.29    1.58
  -8   7   1   -0.22    1.41
   7  -7  -1    4.01    1.65
   7   7  -1    5.44    1.82
  -7   7   1    3.26    1.16
  -7   7   1    9.69    1.84
   6  -7  -1    2.15    1.26
  -6  -7   1    0.09    0.81
  -6   7   1    0.73    0.90
   6   7  -1   -0.97    1.04
  -6   7   1   -0.16    0.81
  -5  -7   1    8.42    1.37
   5  -7  -1    9.45    1.30
   5  -7  -1    9.62    1.62
  -5   7   1   10.52    1.37
   5   7  -1   10.83    1.79
  -5   7   1    7.32    1.00
  -5   7   1    9.99    1.65
   4  -7  -1    1.15    0.74
  -4  -7   1    1.92    0.83
  -4  -7   1    0.86    0.48
   4  -7  -1    1.17    0.77
  -4   7   1    2.42    0.86
   4   7  -1    1.42    0.77
  -4   7   1    1.28    0.60
  -4   7   1    1.99    0.67
   3  -7  -1    0.71    0.76
   3  -7  -1    1.40    0.76
  -3  -7   1    2.13    0.80
  -3  -7   1    3.52    0.48
  -3   7   1    1.89    0.58
   3   7  -1    3.26    0.92
  -3   7   1    1.80    0.81
   2  -7  -1   18.17    1.93
   1  -7  -1   14.70    1.81
  -1  -7   1   20.41    1.45
  -1  -7   1   23.50    2.13
  -1  -7   1   19.33    1.54
   1   7  -1   16.83    1.74
  -1   7   1   18.11    1.73
  -1   7   1   18.87    1.65
  -1   7   1   17.47    1.79
   1   7  -1   19.60    1.45
   0  -7  -1    0.66    0.41
   0  -7  -1    0.05    0.34
   0  -7   1    0.37    0.39
   0  -7  -1    0.38    0.67
   0  -7   1   -0.02    0.64
   0   7  -1    0.49    0.50
   0   7   1    0.19    0.36
   0   7   1    0.43    0.56
   0   7   1   -0.05    0.32
   0   7  -1   -0.43    0.27
   0   7  -1    0.13    0.32
  -1  -7  -1    4.61    0.98
   1  -7   1    2.94    0.79
  -1  -7  -1    3.08    0.57
  -1  -7  -1    3.59    0.55
   1  -7   1    4.03    0.75
   1  -7   1    2.91    0.94
   1   7   1    5.72    0.69
   1   7   1    4.34    0.82
  -1   7  -1    4.01    0.80
  -1   7  -1    2.53    0.65
  -2  -7  -1    4.49    0.63
  -2  -7  -1    2.66    0.93
  -2  -7  -1    4.07    0.62
   2  -7   1    3.55    0.81
   2   7   1    3.66    0.64
   2   7   1    4.03    0.83
  -3  -7  -1   10.27    1.02
  -3  -7  -1    8.24    1.31
   3  -7   1    7.25    1.30
   3  -7   1    7.24    1.22
  -3   7  -1    9.32    1.38
  -3   7  -1    9.04    1.18
   3   7   1    8.31    1.33
   4  -7   1    5.94    1.36
   4  -7   1   11.29    1.40
  -4  -7  -1    9.65    1.37
  -4  -7  -1   13.49    1.58
   4   7   1    6.07    1.40
  -4   7  -1    9.78    1.58
  -4   7  -1    9.38    1.30
   5  -7   1   14.52    1.63
  -5  -7  -1   13.03    1.65
   5  -7   1   13.21    1.98
  -5   7  -1   11.27    1.63
  -5   7  -1   12.38    1.32
  -5   7  -1   10.91    1.87
   5   7   1   11.76    1.85
   6  -7   1    2.05    1.32
  -6  -7  -1    3.54    1.06
   6   7   1    3.84    1.52
  -6   7  -1    2.69    1.12
  -6   7  -1    6.11    1.30
   7  -7   1   13.00    2.36
  -7   7  -1   14.94    2.12
   7   7   1   13.10    2.44
  -7   7  -1   15.04    2.42
   8  -7   1    1.33    1.55
  -8   7  -1    0.05    1.00
   8   7   1    1.05    1.59
   9  -7   1    2.78    1.95
  -9   7  -1   -1.33    1.39
   9   7   1    0.46    1.92
   8  -8  -1    0.11    1.55
  -8   8   1    1.34    1.54
   8   8  -1    2.17    1.80
   7  -8  -1    0.01    1.42
   7   8  -1    1.40    1.55
  -7   8   1   -0.65    1.24
   6  -8  -1    3.14    1.02
  -6  -8   1    6.32    1.26
   6  -8  -1    4.67    1.54
  -6   8   1    2.21    1.34
   6   8  -1    5.46    1.46
  -6   8   1    4.52    1.18
  -5  -8   1    0.31    0.84
   5  -8  -1    0.20    0.83
   5  -8  -1    0.87    1.08
   5   8  -1   -0.24    0.97
  -5   8   1    0.80    1.06
  -5   8   1    0.08    0.70
  -4  -8   1   25.99    1.98
  -4  -8   1   24.07    2.58
   4  -8  -1   23.91    2.72
   4  -8  -1   30.62    2.55
   4   8  -1   28.62    2.85
  -4   8   1   25.66    2.24
  -4   8   1   33.51    3.05
  -3  -8   1    1.88    0.42
   3  -8  -1    1.38    0.70
  -3  -8   1    2.56    0.92
  -3  -8   1    3.21    0.78
   3  -8  -1   -0.74    0.67
  -3   8   1    0.87    0.57
  -3   8   1    1.30    0.85
   3   8  -1    1.02    0.83
   2  -8  -1   25.82    2.56
  -2  -8   1   30.39    2.12
  -2  -8   1   30.64    2.55
   2  -8  -1   25.61    2.53
  -2  -8   1   24.16    1.89
   2   8  -1   26.67    1.94
   2   8  -1   25.60    2.45
  -2   8   1   27.24    2.52
   1  -8  -1    3.09    0.91
  -1  -8   1    3.45    0.67
  -1  -8   1    2.93    0.95
  -1  -8   1    4.46    0.63
  -1   8   1    4.02    0.89
   1   8  -1    3.91    0.85
   1   8  -1    3.33    0.60
  -1   8   1    3.59    0.81
   0  -8   1   11.43    1.58
   0  -8  -1    9.36    1.06
   0  -8  -1   12.42    1.63
   0  -8   1    9.88    1.19
   0   8   1   14.32    1.48
   0   8   1   10.75    1.22
   0   8  -1    9.87    1.30
   0   8  -1    8.86    1.11
   0   8  -1   10.31    1.11
   0   8   1   10.56    1.10
  -1  -8  -1    2.50    0.56
  -1  -8  -1    1.29    0.85
   1  -8   1    2.10    0.86
  -1  -8  -1    2.24    0.49
   1  -8   1    2.35    0.67
  -1   8  -1    1.99    0.62
  -1   8  -1    0.86    0.55
   1   8   1    0.71    0.52
   1   8   1    1.19    0.48
  -2  -8  -1   45.00    3.99
  -2  -8  -1   53.32    3.61
   2  -8   1   58.86    4.05
   2  -8   1   54.27    4.04
  -2  -8  -1   55.27    3.61
  -2   8  -1   50.88    3.90
   2   8   1   53.55    3.66
   2   8   1   49.12    3.92
  -3  -8  -1    8.17    1.35
   3  -8   1    8.99    1.39
   3  -8   1    6.73    1.36
  -3  -8  -1    7.64    0.91
   3   8   1    6.29    1.17
  -3   8  -1    4.56    1.16
  -3   8  -1    7.04    1.12
  -4  -8  -1   -0.94    0.64
   4  -8   1    0.02    0.82
   4  -8   1    0.50    0.87
  -4  -8  -1   -0.10    0.52
  -4   8  -1   -0.55    0.68
   4   8   1   -0.21    0.64
  -4   8  -1    0.09    0.86
   5  -8   1    2.00    1.11
   5  -8   1    0.24    0.85
  -5  -8  -1   -0.29    0.79
  -5   8  -1   -0.72    0.58
  -5   8  -1   -0.39    0.74
   5   8   1   -0.57    1.01
  -5   8  -1    0.52    1.05
   6  -8   1   10.92    2.18
  -6  -8  -1   15.75    1.98
  -6   8  -1   14.56    2.37
   6   8   1   17.38    2.54
  -6   8  -1   18.22    2.12
   7  -8   1    0.89    1.39
   7   8   1    0.35    1.43
  -7   8  -1   -0.14    1.29
  -7   8  -1    1.03    1.30
   8  -8   1    3.64    1.83
   8   8   1    9.48    2.16
  -8   8  -1    4.30    1.83
   8  -9  -1    0.36    1.55
   8   9  -1   -0.48    1.68
  -8   9   1   -0.69    1.44
   7  -9  -1    1.57    1.55
  -7   9   1    3.90    1.63
   7   9  -1    2.76    1.66
   6  -9  -1    4.60    1.18
  -6  -9   1    4.87    1.29
   6  -9  -1    1.30    1.38
  -6   9   1    4.29    1.66
   6   9  -1    3.83    1.68
   5  -9  -1   -0.44    0.86
  -5  -9   1    0.17    0.92
   5  -9  -1   -0.59    1.03
  -5   9   1   -0.39    0.79
   5   9  -1    0.66    1.05
  -5   9   1    1.10    1.23
   4  -9  -1   13.34    1.77
  -4  -9   1   13.38    1.84
   4  -9  -1    9.46    1.64
  -4   9   1   16.14    1.60
   4   9  -1   10.04    1.68
  -4   9   1   12.60    1.95
  -3  -9   1   17.66    1.76
   3  -9  -1   19.02    2.15
  -3  -9   1   18.69    2.13
  -3  -9   1   16.48    1.30
   3  -9  -1   13.81    1.97
  -3   9   1   16.10    1.96
   3   9  -1   16.82    2.06
  -3   9   1   16.97    1.72
   2  -9  -1   12.01    1.55
  -2  -9   1    0.44    0.95
   2  -9  -1    5.89    1.19
  -2   9   1    6.12    1.14
   2   9  -1    1.41    0.83
  -2   9   1    7.73    1.19
   1  -9  -1    1.52    0.93
  -1  -9   1    0.42    0.88
  -1  -9   1    2.17    0.63
   1   9  -1    1.35    0.73
  -1   9   1    0.59    0.58
   1   9  -1    1.87    0.55
  -1   9   1    2.02    0.71
   0  -9   1    1.79    0.97
   0  -9  -1    0.78    0.89
   0  -9  -1    1.48    0.52
   0  -9   1    0.78    0.57
   0   9   1    1.98    0.61
   0   9  -1    2.11    0.61
   0   9   1    1.68    0.76
   0   9   1    1.49    0.64
   0   9  -1    1.10    0.69
   1  -9   1    6.37    1.08
  -1  -9  -1    5.82    1.32
  -1  -9  -1    6.91    0.82
   1  -9   1    5.14    1.27
   1   9   1    4.63    0.97
  -1   9  -1    4.30    0.96
   1   9   1    6.71    0.91
  -1   9  -1    6.64    1.14
   2  -9   1    9.45    1.47
  -2  -9  -1    6.71    0.87
  -2  -9  -1    4.30    1.27
  -2  -9  -1    7.70    0.92
   2  -9   1    7.03    1.30
  -2   9  -1    8.02    1.29
  -2   9  -1   10.21    1.37
   2   9   1    7.39    0.97
   2   9   1    7.42    1.29
  -3  -9  -1    5.30    1.25
   3  -9   1    6.21    1.34
   3  -9   1    6.71    1.34
  -3  -9  -1    4.32    0.81
  -3  -9  -1    4.45    0.73
   3   9   1    5.48    1.27
  -3   9  -1    4.46    1.01
  -3   9  -1    3.71    1.14
  -4  -9  -1   14.29    2.00
   4  -9   1   19.68    2.17
   4  -9   1   15.98    2.13
   4   9   1   13.72    2.08
  -4   9  -1   14.00    2.06
  -4   9  -1   14.92    1.76
   5  -9   1    2.70    1.23
   5  -9   1   -1.40    0.80
  -5  -9  -1    0.35    0.83
   5   9   1    1.88    1.22
  -5   9  -1   -1.37    1.00
  -5   9  -1    1.22    0.81
  -5   9  -1    1.55    0.89
   6  -9   1    1.71    1.35
  -6  -9  -1    2.46    1.14
   6   9   1   -1.55    1.23
  -6   9  -1   -0.02    1.00
  -6   9  -1    1.98    1.41
   7  -9   1    9.30    2.06
   7   9   1    2.48    1.73
  -7   9  -1    8.58    2.02
   8  -9   1    3.64    1.85
  -8   9  -1    2.57    1.70
   8   9   1    4.50    2.04
   8 -10  -1    1.40    1.63
  -8  10   1    1.50    1.69
   8  10  -1   -0.61    1.71
   7 -10  -1    2.26    1.63
  -7  10   1    3.66    1.49
   7  10  -1    3.16    1.82
   6 -10  -1    7.35    1.85
   6 -10  -1    3.23    1.21
  -6 -10   1    4.47    1.43
  -6  10   1    3.06    1.58
   6  10  -1    1.15    1.43
   5 -10  -1    1.16    1.15
  -5 -10   1    1.93    1.11
   5 -10  -1    3.31    1.41
  -5  10   1    3.86    1.45
   5  10  -1    2.96    1.41
  -5  10   1    1.87    0.89
  -4 -10   1   33.63    3.40
   4 -10  -1   33.14    3.43
  -4 -10   1   35.69    2.91
   4 -10  -1   32.59    3.41
   4  10  -1   33.46    3.45
  -4  10   1   38.25    2.85
  -4  10   1   33.87    3.46
   3 -10  -1    0.18    0.71
  -3 -10   1    0.79    0.92
  -3 -10   1    0.55    0.39
  -3 -10   1    0.15    0.62
   3 -10  -1   -0.25    0.90
  -3  10   1    1.38    0.96
   3  10  -1   -0.12    0.81
  -3  10   1    1.00    0.74
  -2 -10   1    3.85    1.25
   2 -10  -1    4.34    1.22
  -2 -10   1    4.88    0.89
   2  10  -1    5.58    0.78
  -2  10   1    2.64    0.93
   2  10  -1    7.28    1.26
  -2  10   1    5.12    1.11
  -1 -10   1    9.91    1.12
  -1 -10   1    8.73    1.60
   1 -10  -1    6.61    1.33
   1  10  -1    7.05    0.97
  -1  10   1    4.35    1.05
   1  10  -1    4.84    1.13
  -1  10   1    7.98    1.37
   0 -10   1   19.79    1.83
   0 -10  -1   17.79    1.67
   0 -10   1   17.54    2.25
   0 -10  -1   16.09    2.20
   0  10  -1   16.36    1.70
   0  10   1   19.35    1.87
   0  10  -1   17.17    1.94
   0  10   1   17.05    2.00
  -1 -10  -1    4.64    0.73
  -1 -10  -1    3.97    1.27
   1 -10   1    4.63    1.23
   1 -10   1    3.24    0.86
   1  10   1    3.77    0.83
  -1  10  -1    3.89    0.89
   1  10   1    5.35    1.14
  -1  10  -1    3.69    0.91
  -2 -10  -1   13.22    2.05
  -2 -10  -1   18.13    1.49
  -2 -10  -1   15.95    1.67
   2 -10   1   14.61    2.07
   2 -10   1   20.21    2.20
  -2  10  -1   16.98    1.99
  -2  10  -1   17.02    1.98
   2  10   1   16.31    2.02
   2  10   1   16.62    1.64
  -3 -10  -1   10.11    1.70
  -3 -10  -1   10.02    1.14
   3 -10   1   10.26    1.71
   3 -10   1   11.02    1.72
  -3 -10  -1    9.94    1.19
  -3  10  -1    7.51    1.32
   3  10   1    8.09    1.48
  -3  10  -1    7.33    1.50
  -4 -10  -1   13.59    1.47
  -4 -10  -1   10.61    1.73
   4 -10   1   10.41    1.80
   4 -10   1    8.77    1.75
   4  10   1    8.78    1.79
  -4  10  -1    9.21    1.77
  -4  10  -1    8.21    1.42
   5 -10   1   12.27    1.90
   5 -10   1   16.02    2.24
  -5 -10  -1   10.06    1.83
   5  10   1   10.31    2.03
  -5  10  -1   12.07    2.04
  -5  10  -1    7.44    1.45
  -5  10  -1   12.64    1.73
  -6 -10  -1    0.78    0.98
   6 -10   1    1.18    1.31
   6  10   1    0.66    1.40
  -6  10  -1    1.02    1.09
   7 -10   1   -1.90    1.16
  -7  10  -1    2.07    1.68
   7  10   1   -1.79    1.39
   8 -10   1    3.59    1.85
   8  10   1    5.47    2.31
  -8  10  -1    3.20    1.92
   7 -11  -1   -1.68    1.32
   7  11  -1    0.64    1.75
  -7  11   1   -0.34    1.07
   6 -11  -1   13.37    2.51
  -6 -11   1   16.64    2.28
  -6  11   1   14.76    2.43
   6  11  -1   16.22    2.63
   5 -11  -1   -0.77    1.12
  -5 -11   1    0.14    1.04
  -5 -11   1    0.71    1.49
   5 -11  -1    0.34    1.23
   5  11  -1    0.07    1.00
  -5  11   1    1.27    1.32
  -4 -11   1   29.09    2.53
  -4 -11   1   21.61    2.73
   4 -11  -1   20.17    2.73
   4 -11  -1   28.51    2.96
   4  11  -1   24.66    2.86
  -4  11   1   27.61    3.04
  -4  11   1   23.17    2.35
  -3 -11   1    0.96    1.08
   3 -11  -1   -0.16    0.98
   3 -11  -1   -0.18    0.99
  -3 -11   1    0.70    0.68
  -3  11   1    0.19    0.96
   3  11  -1    4.16    1.18
  -3  11   1    0.43    0.79
  -3  11   1    0.23    0.98
  -2 -11   1    3.89    1.21
  -2 -11   1    4.38    0.91
   2 -11  -1    3.92    1.30
   2  11  -1    4.21    0.76
  -2  11   1    3.32    1.09
   2  11  -1    5.08    1.21
  -2  11   1    4.28    1.21
   1 -11  -1   -0.64    0.95
  -1 -11   1    0.11    0.61
  -1 -11   1   -0.09    0.96
   1  11  -1    0.50    0.60
   1  11  -1   -0.06    0.54
  -1  11   1    1.12    0.94
  -1  11   1    1.47    0.77
   0 -11   1   21.62    2.56
   0 -11  -1   19.16    2.39
   0 -11   1   18.75    1.91
   0  11   1   22.51    2.09
   0  11  -1   20.76    2.21
   0  11  -1   18.90    1.87
   0  11   1   14.34    2.02
  -1 -11  -1    2.92    0.67
   1 -11   1    1.62    1.17
   1 -11   1    1.86    0.79
  -1 -11  -1    2.21    1.18
   1  11   1    2.16    0.79
  -1  11  -1    3.52    0.96
  -1  11  -1    2.20    1.02
   1  11   1    5.58    1.23
  -2 -11  -1    1.47    1.14
   2 -11   1    0.55    0.98
  -2 -11  -1    1.64    0.58
   2  11   1    0.36    0.64
   2  11   1    0.09    0.92
  -2  11  -1   -0.30    0.86
  -2  11  -1    1.37    0.87
   3 -11   1    0.16    0.95
  -3 -11  -1    0.51    1.04
  -3 -11  -1    2.46    0.62
   3 -11   1    0.50    1.03
  -3  11  -1   -1.14    0.75
   3  11   1   -0.04    0.75
   3  11   1    1.05    0.63
  -3  11  -1    0.85    0.92
  -3  11  -1    1.85    0.95
  -4 -11  -1    4.20    1.34
  -4 -11  -1    6.67    1.10
   4 -11   1    6.09    1.56
   4 -11   1    5.10    1.45
   4  11   1    8.98    1.64
  -4  11  -1    7.04    1.58
  -4  11  -1    5.48    1.25
   5 -11   1    0.30    1.27
   5 -11   1    1.21    1.24
  -5 -11  -1   -0.60    1.18
   5  11   1    0.09    0.93
  -5  11  -1    2.90    1.08
  -5  11  -1    1.94    1.20
  -5  11  -1   -1.22    1.14
   6 -11   1   -1.49    1.21
  -6 -11  -1    3.16    1.34
  -6  11  -1    2.43    1.55
   6  11   1    4.71    1.77
   7 -11   1   -0.13    1.42
  -7  11  -1    2.51    1.71
   7  11   1   -1.31    1.52
   7 -12  -1    2.68    1.82
   7  12  -1    4.85    2.15
  -7  12   1    2.28    1.99
  -6 -12   1    7.73    1.84
   6 -12  -1    4.46    1.70
  -6  12   1    3.84    1.86
   6  12  -1    3.47    1.47
  -5 -12   1   11.79    2.09
   5 -12  -1   12.63    2.13
   5 -12  -1   10.87    2.10
   5  12  -1   10.24    2.14
  -5  12   1   10.18    2.18
   4 -12  -1    3.07    1.39
   4 -12  -1    1.46    1.28
  -4 -12   1    3.29    1.34
  -4  12   1    1.78    1.28
  -4  12   1    1.53    1.30
   4  12  -1    5.15    1.54
   3 -12  -1    0.71    1.10
   3 -12  -1   -0.12    1.03
  -3 -12   1   -0.41    0.65
  -3 -12   1    1.15    1.19
  -3  12   1    2.39    1.14
   3  12  -1    0.58    1.02
  -3  12   1    0.15    0.83
  -3  12   1    0.41    1.05
  -2 -12   1    7.83    1.13
   2 -12  -1    6.84    1.60
  -2 -12   1   10.12    1.93
  -2  12   1    4.69    1.39
   2  12  -1    5.27    0.94
   2  12  -1    5.13    1.34
  -2  12   1    6.00    1.30
  -1 -12   1   22.19    2.73
   1 -12  -1   18.53    2.58
  -1 -12   1   20.62    2.01
  -1  12   1   19.77    2.41
  -1  12   1   16.94    2.11
   1  12  -1   21.93    1.99
   1  12  -1   21.88    2.40
   0 -12  -1    3.35    1.36
   0 -12   1    2.00    1.05
   0 -12   1    2.53    0.88
   0  12  -1    1.80    1.02
   0  12  -1    2.68    0.91
   0  12   1    1.75    0.88
   0  12   1    0.72    0.96
  -1 -12  -1    7.96    1.02
  -1 -12  -1    5.32    1.38
   1 -12   1    5.71    1.57
  -1  12  -1    6.06    1.24
   1  12   1    4.36    1.31
   1  12   1    6.85    1.15
  -1  12  -1    3.82    1.27
  -2 -12  -1   22.09    1.71
  -2 -12  -1   20.64    2.69
   2 -12   1   16.10    2.41
  -2  12  -1   21.66    2.32
  -2  12  -1   14.53    2.15
   2  12   1   19.35    1.90
   2  12   1   16.09    2.25
   3 -12   1    9.97    1.86
   3 -12   1   12.70    2.03
  -3 -12  -1    7.41    1.76
  -3  12  -1    8.45    1.52
   3  12   1    9.51    1.79
  -3  12  -1    9.15    1.73
  -3  12  -1   10.12    1.91
   4 -12   1    2.90    1.35
  -4 -12  -1    2.90    1.37
   4 -12   1   -0.03    1.20
  -4  12  -1   -0.82    1.07
   4  12   1    0.32    0.94
  -4  12  -1    1.51    1.10
   5 -12   1   16.86    2.43
   5 -12   1   11.03    2.13
  -5 -12  -1   17.01    2.42
  -5  12  -1   18.12    2.63
   5  12   1   11.70    2.35
   6 -12   1   14.82    2.42
  -6 -12  -1   12.43    2.25
   6  12   1   11.82    2.32
  -6  12  -1   13.37    2.36
   7 -12   1   -0.30    1.49
  -7  12  -1   -0.35    1.54
   7  12   1    2.53    2.05
   7 -13  -1   10.11    2.44
   7  13  -1    3.80    2.30
  -7  13   1   10.89    2.63
   6 -13  -1    0.22    1.48
  -6 -13   1    3.63    1.71
   6  13  -1   -0.89    1.42
  -6  13   1   -1.73    1.40
   5 -13  -1    2.61    1.51
   5 -13  -1    0.49    1.32
  -5 -13   1    3.35    1.55
   5  13  -1   -1.00    1.29
  -5  13   1    2.26    1.55
   4 -13  -1    1.98    1.57
  -4 -13   1    2.37    1.46
   4 -13  -1    0.66    1.28
  -4  13   1    0.84    1.34
  -4  13   1    2.73    1.16
   4  13  -1    0.34    1.23
  -3 -13   1   20.91    2.76
   3 -13  -1   16.88    2.53
  -3  13   1   19.10    2.18
   3  13  -1   18.10    2.44
  -3  13   1   15.87    2.34
  -3  13   1   16.14    2.43
   2 -13  -1    2.09    1.37
  -2 -13   1    0.46    0.75
  -2 -13   1    1.04    1.35
   2  13  -1    2.06    1.14
  -2  13   1    1.95    1.09
  -2  13   1    0.97    1.13
  -1 -13   1    0.46    0.77
  -1 -13   1   -0.74    1.15
   1 -13  -1    3.66    1.29
   1  13  -1    0.55    0.75
   1  13  -1   -0.47    0.94
  -1  13   1   -0.58    0.97
  -1  13   1    1.28    1.02
   0 -13   1    1.68    0.86
   0 -13  -1    0.82    1.25
   0 -13   1    0.83    1.26
   0  13   1    1.23    1.10
   0  13  -1    1.31    0.91
   0  13   1    1.51    0.94
   0  13  -1    1.99    1.10
   1 -13   1   21.02    2.95
  -1 -13  -1   35.34    3.39
  -1  13  -1   22.89    2.78
   1  13   1   29.96    2.57
   1  13   1   23.04    2.76
  -1  13  -1   25.00    2.63
  -2 -13  -1    3.12    1.29
   2 -13   1    7.66    1.77
  -2  13  -1    4.33    1.33
  -2  13  -1    8.47    1.64
   2  13   1    3.79    1.01
   2  13   1    2.78    1.27
   3 -13   1    5.20    1.63
  -3 -13  -1    5.65    1.47
  -3  13  -1    6.90    1.59
  -3  13  -1    5.18    1.51
  -3  13  -1    4.94    1.35
   3  13   1    5.91    1.64
   4 -13   1   -1.47    1.03
  -4 -13  -1    2.16    1.38
   4 -13   1    1.45    1.51
  -4  13  -1   -0.95    1.07
  -4  13  -1   -1.24    1.03
   4  13   1   -0.61    1.26
   5 -13   1    2.22    1.47
   5 -13   1    1.31    1.44
  -5 -13  -1    2.50    1.46
   5  13   1    3.90    1.53
  -5  13  -1    1.78    1.53
  -6 -13  -1    1.80    1.42
   6 -13   1    0.73    1.51
   6  13   1    0.13    1.16
  -6  13  -1    2.16    1.71
   7  13   1    4.71    2.32
  -6 -14   1    0.91    1.43
   6 -14  -1    3.46    1.88
   6  14  -1    1.01    1.71
  -6  14   1    3.07    1.91
   5 -14  -1    3.49    1.82
  -5 -14   1    3.67    1.72
   5 -14  -1    7.51    2.00
  -5  14   1    5.66    2.05
  -5  14   1    4.46    1.74
   5  14  -1    6.08    1.97
   4 -14  -1   22.73    3.09
  -4 -14   1   13.83    2.61
  -4  14   1   22.23    2.88
  -4  14   1   16.88    2.64
   4  14  -1   19.00    2.71
   3 -14  -1    0.39    1.33
  -3 -14   1    3.63    1.54
  -3  14   1    2.70    1.42
  -3  14   1    1.52    1.32
   3  14  -1   -0.91    1.08
  -2 -14   1    2.21    1.26
   2 -14  -1    0.63    1.29
  -2  14   1    2.09    1.20
  -2  14   1    3.83    1.45
   2  14  -1    0.92    1.17
   1 -14  -1    1.36    1.41
  -1 -14   1    2.63    0.94
  -1 -14   1    0.44    1.07
  -1  14   1    1.69    1.20
   1  14  -1    1.08    1.09
  -1  14   1    1.31    1.03
   0 -14   1    6.34    1.84
   0 -14  -1    7.71    1.92
   0  14  -1    7.70    1.40
   0  14   1    4.85    1.47
   0  14   1    8.72    1.54
   0  14  -1    5.20    1.45
  -1 -14  -1   -0.79    1.29
   1 -14   1    1.44    1.37
  -1  14  -1    2.16    1.19
  -1  14  -1    0.47    0.90
   1  14   1   -2.05    0.71
   1  14   1    0.68    1.17
  -2 -14  -1    6.21    1.90
   2 -14   1   11.92    2.20
  -2  14  -1    5.26    1.63
   2  14   1   10.26    1.90
  -2  14  -1    7.60    1.65
   3 -14   1    4.71    1.64
  -3 -14  -1    3.46    1.60
  -3  14  -1    1.88    1.22
  -3  14  -1    1.17    1.00
   3  14   1    2.51    1.40
  -3  14  -1    0.01    1.09
   4 -14   1    1.00    1.30
  -4 -14  -1   -0.02    1.38
   4 -14   1    1.05    1.52
  -4  14  -1    2.57    1.43
   4  14   1    0.37    1.04
  -4  14  -1    0.69    1.26
   5 -14   1   -2.10    1.48
  -5 -14  -1    0.32    1.56
   5 -14   1    1.65    1.45
   5  14   1    0.71    1.64
  -5  14  -1    0.68    1.37
  -5  14  -1    1.20    1.52
  -6 -14  -1   -0.08    1.45
   6 -14   1    0.84    1.54
  -6  14  -1    2.13    1.49
   6  14   1    0.59    1.72
   5 -15  -1   -1.94    1.58
  -5 -15   1    3.05    1.78
   5 -15  -1    1.63    1.57
  -5  15   1    0.06    1.45
   5  15  -1   -0.07    1.61
  -5  15   1   -0.50    1.36
   4 -15  -1    2.04    1.56
  -4 -15   1    3.06    1.65
   4  15  -1    1.00    1.51
  -4  15   1   -0.77    1.25
  -4  15   1    0.37    1.34
  -3 -15   1    0.33    1.40
   3 -15  -1   -1.46    1.33
  -3  15   1    2.83    1.38
  -3  15   1   -0.20    1.24
   3  15  -1    0.81    1.27
  -2 -15   1    9.22    2.13
   2 -15  -1    5.31    1.80
  -2  15   1    5.83    1.68
  -2  15   1    4.13    1.61
   2  15  -1    7.91    1.78
   1 -15  -1    1.52    1.50
  -1 -15   1    2.85    1.61
   1  15  -1   -0.42    1.12
  -1  15   1   -0.78    0.95
  -1  15   1    0.76    1.26
   0 -15   1    6.74    1.82
   0 -15  -1   10.60    2.31
   0  15   1   11.25    1.81
   0  15   1    9.95    1.98
   0  15  -1    9.03    1.88
   0  15  -1    9.09    1.66
   1 -15   1    4.08    1.78
  -1 -15  -1    8.76    2.09
  -1  15  -1    5.74    1.45
  -1  15  -1    2.25    1.38
   1  15   1    1.38    1.38
   2 -15   1    1.73    1.56
  -2 -15  -1    3.03    1.66
   2  15   1    2.34    1.40
  -2  15  -1    2.86    1.40
  -2  15  -1    2.87    1.30
  -3 -15  -1    2.41    1.62
   3 -15   1    1.40    1.58
  -3  15  -1    4.19    1.33
  -3  15  -1    1.49    1.26
   3  15   1    5.71    1.75
  -4 -15  -1    0.15    1.41
   4 -15   1    1.55    1.59
  -4  15  -1    0.43    1.31
  -4  15  -1   -0.70    1.19
   4  15   1    5.10    1.74
   5 -15   1    3.27    1.48
  -5 -15  -1    0.57    1.53
   5 -15   1    1.98    1.71
  -5  15  -1    3.30    1.78
   5  15   1    0.18    1.61
  -5  15  -1   -0.71    1.36
   5 -16  -1    6.83    2.28
  -5 -16   1    2.31    1.82
  -5  16   1    3.14    1.84
   5  16  -1    2.51    1.93
  -5  16   1    4.77    1.94
   4 -16  -1    7.07    2.12
  -4 -16   1    3.70    1.89
   4  16  -1    4.44    1.82
  -4  16   1    2.02    1.73
  -4  16   1    2.20    1.61
  -3 -16   1    2.29    1.82
   3 -16  -1    0.43    1.63
  -3  16   1   -0.13    1.27
   3  16  -1    1.51    1.44
  -3  16   1    0.59    1.44
   2 -16  -1    0.98    1.56
  -2 -16   1    3.09    1.52
  -2  16   1    1.47    1.40
  -2  16   1   -0.75    1.32
   2  16  -1   -0.34    1.20
  -1 -16   1   12.21    2.45
   1 -16  -1    7.41    2.15
  -1  16   1    3.82    1.56
  -1  16   1    3.35    1.64
   1  16  -1    4.35    1.55
   0 -16   1    6.32    2.10
   0 -16  -1   10.71    2.36
   0  16   1    9.89    2.02
   0  16  -1    4.71    1.70
  -1 -16  -1   -0.32    1.14
   1 -16   1   -0.38    1.53
  -1  16  -1    0.44    1.31
   1  16   1   -1.00    1.17
  -1  16  -1    1.59    1.33
   2 -16   1    0.21    1.50
  -2 -16  -1    3.49    1.76
   2  16   1    1.62    1.43
  -2  16  -1    3.19    1.41
  -2  16  -1   -2.13    1.04
   3 -16   1    7.87    2.21
  -3 -16  -1    7.60    2.20
   3  16   1    5.83    1.92
  -3  16  -1    2.56    1.52
  -3  16  -1    1.95    1.53
  -4 -16  -1    6.58    2.05
   4 -16   1   -1.36    1.46
  -4  16  -1   -0.67    1.30
  -4  16  -1    2.59    1.54
   4  16   1    2.38    1.75
   5  16   1   -0.77    1.70
  -5  16  -1   -0.26    1.37
  -4  17   1   -1.39    1.39
   4  17  -1   -1.31    1.50
  -4  17   1   -0.74    1.56
  -3 -17   1    6.48    2.31
   3 -17  -1    2.74    1.80
  -3  17   1    3.03    1.75
   3  17  -1    3.58    1.71
  -3  17   1    4.45    1.78
   2 -17  -1    5.65    2.27
  -2 -17   1   12.66    2.79
  -2  17   1    9.47    2.15
  -2  17   1    8.78    2.13
   2  17  -1    6.53    1.94
  -1 -17   1    0.20    1.76
   1 -17  -1    2.20    1.80
  -1  17   1    3.75    1.73
   1  17  -1    1.17    1.34
   0 -17   1   11.45    2.59
   0 -17  -1   12.15    2.56
   0  17  -1    8.63    2.01
   0  17   1    7.88    2.05
   1 -17   1    2.17    1.77
  -1 -17  -1    3.31    1.93
  -1  17  -1    1.34    1.43
   1  17   1    0.96    1.13
   2 -17   1   -3.12    1.39
  -2 -17  -1    0.34    1.71
  -2  17  -1   -1.74    1.28
   2  17   1   -0.16    1.44
  -2  17  -1   -0.11    1.47
  -3 -17  -1    2.00    1.90
   3 -17   1    2.43    1.81
   3  17   1    3.03    1.69
  -3  17  -1    2.50    1.70
  -3  17  -1    0.93    1.45
  -4  17  -1    0.72    1.47
  -2 -18   1    2.26    2.05
   2 -18  -1    8.99    2.41
   2  18  -1    4.78    1.89
  -2  18   1    0.73    1.64
  -1 -18   1   -1.99    1.63
   1 -18  -1    1.96    1.88
   1  18  -1    1.42    1.51
  -1  18   1   -0.30    1.54
   0 -18  -1    0.18    1.73
   0 -18   1    1.08    1.93
   0  18   1    0.27    1.49
  -1 -18  -1    0.03    1.87
   1 -18   1    0.12    1.79
   1  18   1    1.92    1.64
  -1  18  -1    1.87    1.59
   2 -18   1    0.57    1.84
  -2 -18  -1    6.68    2.42
  -2  18  -1    1.49    1.59
   2  18   1    4.48    1.93
  -9   0   2    1.11    1.34
   9   0  -2    2.35    1.66
   8   0  -2   -0.16    1.29
  -8   0   2    1.20    1.28
  -7   0   2   -0.10    0.86
   7   0  -2    0.09    1.19
   6   0  -2    9.32    1.71
  -5   0   2    0.24    0.70
   5   0  -2   -0.51    0.61
   4   0  -2    0.58    0.30
  -4   0   2    0.96    0.59
   4   0  -2    1.06    0.72
   3   0  -2    5.75    0.79
   3   0  -2    5.20    0.86
   2   0  -2   12.74    0.97
   2   0  -2   12.89    1.08
   2   0  -2   13.92    0.90
   2   0  -2   13.14    1.16
  -2   0   2   13.27    1.14
  -1   0   2   -0.05    0.11
   1   0  -2    0.01    0.12
  -1   0   2    0.00    0.12
   1   0  -2    0.15    0.15
   1   0  -2   -0.01    0.14
   0   0   2   -0.01    0.06
   0   0  -2   -0.04    0.04
   1   0   2    0.03    0.16
   1   0   2    0.17    0.18
  -1   0  -2   -0.11    0.15
  -1   0  -2   -0.01    0.14
   1   0   2    0.04    0.15
  -1   0  -2   -0.40    0.15
  -1   0  -2    0.16    0.22
   1   0   2   -0.27    0.13
  -2   0  -2   -0.31    0.33
   2   0   2    0.63    0.41
  -2   0  -2    0.14    0.37
  -2   0  -2   -0.04    0.20
   2   0   2    0.25    0.25
   2   0   2   -0.04    0.36
   3   0   2    1.82    0.60
  -3   0  -2    2.27    0.58
   4   0   2   15.40    1.15
  -4   0  -2   12.57    1.60
   4   0   2   11.37    1.65
   5   0   2    0.25    0.85
   5   0   2   -0.38    0.30
  -5   0  -2   -0.51    0.69
  -6   0  -2   14.74    2.04
   6   0   2   11.14    1.97
  -7   0  -2    0.48    1.29
   7   0   2   -0.25    1.20
   8   0   2   15.21    2.60
  -8   0  -2   14.30    2.43
   9   0   2   -1.39    1.52
  -9  -1   2    3.38    1.42
   9  -1  -2   -0.57    1.60
  -9   1   2    2.42    1.44
   9   1  -2    3.68    1.80
  -8  -1   2    2.97    1.21
   8  -1  -2    2.52    1.30
   8   1  -2    3.66    1.64
  -8   1   2    1.31    1.21
   7  -1  -2   16.25    2.41
  -7   1   2   16.25    2.20
   7   1  -2   16.75    2.46
   6  -1  -2    1.43    1.03
  -6   1   2   -0.01    0.79
   6   1  -2    0.39    0.38
   6   1  -2    1.03    1.08
   6   1  -2    0.28    0.33
   5  -1  -2   20.95    2.37
  -5   1   2   24.78    2.28
   5   1  -2   22.24    1.71
   5   1  -2   23.45    1.69
   5   1  -2   21.64    2.47
   4  -1  -2   64.87    4.68
   4   1  -2   65.36    4.30
  -4   1   2   64.59    4.56
   4   1  -2   64.32    4.65
   3  -1  -2    8.92    1.01
   3  -1  -2    9.51    1.16
   3   1  -2    8.93    1.15
   3   1  -2    9.93    1.13
   3   1  -2    9.10    0.71
  -3   1   2    9.34    1.01
  -2  -1   2  201.39   13.12
   2  -1  -2  200.56   12.92
   2  -1  -2  204.91   13.12
   2  -1  -2  213.20   13.05
   2  -1  -2  195.14   12.95
  -2  -1   2  200.18   12.96
   2   1  -2  209.40   12.96
  -2   1   2  213.15   12.93
  -2   1   2  206.97   13.04
  -2   1   2  197.79   13.11
   2   1  -2  200.54   13.13
   2   1  -2  204.11   13.11
  -2   1   2  215.84   13.15
   1  -1  -2   36.78    2.41
   1  -1  -2   38.08    2.46
   1  -1  -2   36.14    2.49
  -1  -1   2   37.69    2.47
  -1  -1   2   35.78    2.48
   1  -1  -2   35.94    2.50
   1   1  -2   36.74    2.46
  -1   1   2   36.76    2.50
  -1   1   2   36.40    2.46
  -1   1   2   37.95    2.41
   1   1  -2   41.87    2.50
  -1   1   2   37.99    2.49
   0  -1   2    0.00    0.07
   0  -1  -2    0.26    0.10
   0  -1  -2    0.34    0.14
   0  -1  -2   -0.02    0.07
   0  -1   2    0.30    0.15
   0   1   2    0.06    0.11
   0   1   2   -0.06    0.04
   0   1  -2    0.04    0.06
   0   1  -2    0.26    0.12
   0   1   2   -0.01    0.06
   0   1  -2    0.28    0.13
   1  -1   2    1.52    0.25
  -1  -1  -2    1.50    0.34
   1  -1   2    1.29    0.29
   1  -1   2    1.40    0.31
  -1  -1  -2    1.30    0.29
  -1  -1  -2    1.36    0.29
  -1  -1  -2    1.69    0.30
   1  -1   2    1.21    0.32
  -1   1  -2    1.28    0.31
   1   1   2    1.73    0.31
  -1   1  -2    1.61    0.32
  -1   1  -2    1.22    0.25
   1   1   2    1.61    0.30
  -1   1  -2    1.64    0.33
   1   1   2    1.16    0.31
   2  -1   2  181.06   11.93
  -2  -1  -2  189.05   11.93
   2  -1   2  184.57   11.94
  -2  -1  -2  180.73   11.95
   2  -1   2  187.19   11.73
  -2   1  -2  186.26   11.94
  -2   1  -2  180.69   11.74
   2   1   2  182.03   11.94
   2   1   2  186.11   11.82
  -2   1  -2  200.44   11.96
   2   1   2  187.00   11.97
  -2   1  -2  179.30   11.92
  -3  -1  -2   11.53    1.32
   3  -1   2   13.15    0.90
   3  -1   2   12.88    1.42
  -3   1  -2   12.50    0.93
   3   1   2   11.90    1.03
   3   1   2   11.66    1.40
  -3   1  -2   11.25    0.87
  -3   1  -2   10.96    1.29
  -4  -1  -2    0.32    0.67
   4  -1   2    2.11    0.87
  -4  -1  -2    1.83    0.37
  -4   1  -2    1.62    0.30
  -4   1  -2    1.85    0.81
   4   1   2    0.71    0.73
   4   1   2    1.59    0.47
  -5  -1  -2   18.14    1.29
  -5  -1  -2   19.29    2.17
   5  -1   2   17.42    2.11
  -5   1  -2   17.28    2.05
   5   1   2   17.64    2.25
   5   1   2   19.82    1.55
  -6  -1  -2   19.60    2.38
   6  -1   2   16.17    2.29
   6   1   2   17.36    1.54
   6   1   2   17.35    2.39
  -6   1  -2   16.72    2.18
  -7  -1  -2    1.18    1.21
   7  -1   2    1.77    1.34
   7   1   2    0.74    1.27
  -7   1  -2    2.75    1.26
   8  -1   2   -1.00    1.30
  -8   1  -2    0.17    1.20
   8   1   2   -1.79    1.26
   9  -1   2    2.75    1.70
   9   1   2    2.66    1.82
   9  -2  -2   13.39    2.55
  -9  -2   2    8.92    1.95
   9   2  -2   12.10    2.51
  -9   2   2    7.66    1.94
  -8  -2   2   -0.14    1.02
   8  -2  -2   -1.47    1.15
   8   2  -2    0.89    1.17
  -8   2   2   -1.03    0.98
   7  -2  -2    5.23    1.40
   7   2  -2    9.56    1.95
  -7   2   2    4.11    1.32
  -7   2   2    5.10    1.31
   6  -2  -2    1.60    1.08
   6   2  -2    1.53    0.66
  -6   2   2    2.33    1.04
  -6   2   2    1.51    0.93
   6   2  -2    1.03    0.56
   6   2  -2    2.08    1.04
   5  -2  -2   12.82    1.76
   5   2  -2   11.10    1.69
  -5   2   2    9.85    1.42
   4  -2  -2    1.94    0.76
  -4  -2   2    1.22    0.39
   4   2  -2    2.07    0.80
  -4   2   2    1.06    0.50
   3  -2  -2   19.14    1.81
   3  -2  -2   18.06    1.32
   3  -2  -2   20.38    1.55
  -3  -2   2   18.40    1.39
  -3   2   2   18.03    1.50
  -3   2   2   16.96    1.73
   3   2  -2   19.66    1.64
  -3   2   2   18.50    1.25
   3   2  -2   20.23    1.41
   2  -2  -2    9.37    0.89
  -2  -2   2   10.30    0.93
  -2   2   2   13.82    0.91
  -2   2   2   18.25    1.18
  -2   2   2   10.23    0.89
  -2   2   2   10.52    1.09
   2   2  -2   10.53    0.93
   2   2  -2   10.82    1.12
   1  -2  -2  147.51    9.55
   1  -2  -2  141.68    9.53
   1  -2  -2  155.11    9.58
  -1  -2   2  154.50    9.53
   1  -2  -2  146.78    9.52
  -1  -2   2  150.10    9.56
  -1   2   2  147.18    9.41
  -1   2   2  144.15    9.51
   1   2  -2  148.22    9.52
  -1   2   2  147.69    9.57
   1   2  -2  148.74    9.55
  -1   2   2  161.60    9.57
   0  -2  -2    0.37    0.23
   0  -2  -2    0.51    0.19
   0  -2   2   -0.04    0.16
   0  -2  -2    0.45    0.19
   0  -2  -2    0.78    0.21
   0  -2   2    0.48    0.15
   0  -2   2    0.58    0.24
   0   2   2    0.47    0.16
   0   2  -2    0.20    0.18
   0   2   2    0.19    0.19
   0   2   2    0.31    0.18
   0   2  -2    0.40    0.19
   0   2  -2    0.41    0.14
   0   2  -2    0.05    0.13
   1  -2   2   90.47    6.28
  -1  -2  -2   95.81    6.22
  -1  -2  -2   94.70    6.29
  -1  -2  -2   97.19    6.26
   1  -2   2   97.86    6.25
  -1  -2  -2   95.01    6.26
   1  -2   2   95.21    6.25
  -1   2  -2   96.41    6.25
  -1   2  -2  103.65    6.28
   1   2   2   96.82    6.28
   1   2   2   93.72    6.26
  -1   2  -2   98.67    6.30
  -1   2  -2   95.90    6.24
   1   2   2   97.87    6.23
  -1   2  -2   99.30    6.22
   1   2   2   94.08    6.28
  -2  -2  -2    2.73    0.66
  -2  -2  -2    3.56    0.53
  -2  -2  -2    3.83    0.64
  -2   2  -2    2.66    0.57
   2   2   2    2.63    0.63
   2   2   2    4.15    0.61
  -2   2  -2    4.73    0.50
   3  -2   2   27.61    2.18
  -3  -2  -2   27.65    2.22
   3  -2   2   27.42    2.14
  -3  -2  -2   26.45    1.92
  -3   2  -2   26.42    1.79
  -3   2  -2   26.17    1.86
  -3   2  -2   26.03    2.11
   3   2   2   24.48    2.17
   3   2   2   25.41    1.98
  -4  -2  -2    6.15    0.74
  -4  -2  -2    4.91    1.10
   4  -2   2    5.55    1.13
  -4   2  -2    7.50    0.69
   4   2   2    7.06    0.94
   4   2   2    7.04    1.17
  -4   2  -2    6.28    1.07
  -5  -2  -2    8.19    0.85
   5  -2   2    6.66    1.32
  -5  -2  -2    6.36    1.40
  -5   2  -2    8.57    0.64
   5   2   2    8.12    1.38
   5   2   2   10.33    1.12
  -5   2  -2    7.05    1.30
  -6  -2  -2    0.73    1.08
  -6  -2  -2    1.72    0.30
   6  -2   2    3.40    1.25
   6   2   2   -0.04    0.79
  -6   2  -2    1.73    1.01
   7  -2   2    1.58    1.26
   7   2   2    1.03    1.37
  -7   2  -2   -0.02    1.05
   8  -2   2   -1.65    1.26
   8   2   2   -1.13    1.44
  -8   2  -2    0.02    1.27
   9  -2   2    1.50    1.69
   9   2   2    1.12    1.64
  -9   2  -2    0.63    1.39
  -9   2  -2    2.65    1.57
   9  -3  -2   -0.81    1.42
  -9  -3   2    0.45    1.25
   9   3  -2    0.94    1.76
  -9   3   2    0.06    1.42
  -8  -3   2    7.00    1.58
   8  -3  -2   10.61    2.21
   8   3  -2   10.02    2.25
  -8   3   2   10.36    1.97
   7  -3  -2    4.72    1.53
  -7   3   2    2.04    1.25
   7   3  -2    4.97    1.67
  -7   3   2    4.11    1.21
   6  -3  -2    1.88    1.09
   6   3  -2    2.45    0.75
  -6   3   2    1.56    0.95
   6   3  -2    2.00    1.20
  -6   3   2    2.10    1.04
   5  -3  -2    6.71    1.23
  -5  -3   2    5.49    0.76
  -5   3   2    5.26    1.03
   5   3  -2    4.80    1.12
  -5   3   2    6.97    1.27
   4  -3  -2   28.08    2.56
   4  -3  -2   25.42    2.08
   4  -3  -2   25.28    1.82
  -4  -3   2   25.10    1.93
  -4   3   2   25.00    2.07
   4   3  -2   24.63    2.41
   4   3  -2   25.64    1.95
  -4   3   2   31.28    2.37
  -3  -3   2   13.92    1.11
  -3   3   2   12.63    1.37
   3   3  -2    7.82    1.17
   2  -3  -2    1.81    0.47
   2  -3  -2    2.29    0.49
  -2  -3   2    2.47    0.56
  -2  -3   2    2.43    0.48
   2  -3  -2    3.15    0.42
  -2   3   2    3.01    0.53
  -2   3   2    2.15    0.38
   2   3  -2    1.80    0.51
   2   3  -2    1.36    0.48
  -2   3   2    2.89    0.61
  -2   3   2    2.75    0.45
  -2   3   2    2.92    0.61
  -1  -3   2    0.65    0.39
   1  -3  -2    0.57    0.35
   1  -3  -2    0.64    0.35
  -1  -3   2    1.01    0.29
   1  -3  -2    0.30    0.36
   1   3  -2    0.26    0.26
   1   3  -2    0.27    0.37
  -1   3   2    0.64    0.35
  -1   3   2    0.62    0.36
  -1   3   2    1.13    0.37
  -1   3   2    0.61    0.30
   0  -3  -2   22.50    1.67
   0  -3   2   21.75    1.68
   0  -3  -2   23.56    1.70
   0  -3   2   24.12    1.65
   0  -3   2   22.89    1.77
   0  -3  -2   20.22    1.74
   0   3   2   25.45    1.73
   0   3   2   25.48    1.77
   0   3   2   24.62    1.58
   0   3  -2   25.22    1.66
   0   3   2   23.99    1.68
   0   3  -2   23.45    1.67
   0   3  -2   21.67    1.68
   0   3  -2   24.52    1.76
  -1  -3  -2    1.32    0.37
  -1  -3  -2    1.73    0.34
  -1  -3  -2    0.55    0.32
   1  -3   2    1.44    0.41
   1  -3   2    0.80    0.39
   1  -3   2    0.98    0.32
   1   3   2    1.25    0.41
  -1   3  -2    1.24    0.35
   1   3   2    1.43    0.37
  -1   3  -2    0.30    0.34
   1   3   2    1.48    0.31
  -1   3  -2    1.82    0.43
  -2  -3  -2   42.07    3.24
   2  -3   2   43.62    3.16
   2  -3   2   46.08    3.22
  -2  -3  -2   45.14    3.17
   2  -3   2   45.33    3.13
  -2  -3  -2   43.69    3.21
  -2  -3  -2   48.41    3.13
  -2   3  -2   46.99    3.07
  -2   3  -2   46.65    3.26
   2   3   2   46.56    3.20
  -2   3  -2   46.53    3.13
   2   3   2   44.49    3.20
   2   3   2   45.70    3.26
  -2   3  -2   44.16    3.17
  -2   3  -2   43.40    3.20
  -3  -3  -2    9.28    1.05
  -3  -3  -2   10.21    1.32
  -3  -3  -2   10.20    1.03
   3  -3   2   12.06    1.26
   3  -3   2    8.99    1.19
  -3   3  -2    6.03    1.00
   3   3   2    8.71    1.20
  -3   3  -2    9.11    0.86
  -3   3  -2    9.93    0.97
   3   3   2    9.84    1.12
  -4  -3  -2    1.08    0.63
  -4  -3  -2    0.50    0.45
   4  -3   2    0.47    0.75
   4   3   2    0.37    0.73
   4   3   2    0.31    0.51
  -4   3  -2    0.52    0.19
  -4   3  -2    0.65    0.37
  -4   3  -2    0.97    0.66
  -5  -3  -2    9.83    1.04
  -5  -3  -2    6.74    1.48
   5  -3   2    6.91    1.46
   5   3   2   11.81    1.59
  -5   3  -2   10.08    0.90
  -5   3  -2    8.97    1.40
   5   3   2    6.88    1.48
  -6  -3  -2   13.86    1.23
   6  -3   2   12.35    1.96
   6   3   2   11.61    1.99
  -6   3  -2   13.81    1.90
   7  -3   2    2.60    1.41
  -7   3  -2    4.37    1.36
   7   3   2    4.54    1.65
   8  -3   2   -0.27    1.36
  -8   3  -2   -1.24    1.09
   8   3   2   -0.60    1.43
   9  -3   2    1.41    1.75
  -9   3  -2    2.94    1.68
   9   3   2    0.59    1.72
  -9   3  -2   -0.74    1.22
   9  -4  -2   -0.19    1.49
   9   4  -2    0.83    1.83
  -9   4   2    0.95    1.46
   8  -4  -2    2.62    1.50
  -8  -4   2    0.05    1.01
  -8   4   2    4.28    1.54
   8   4  -2   -0.04    1.46
   7  -4  -2   -0.77    1.13
   7   4  -2    2.13    1.35
  -7   4   2    0.42    1.07
  -7   4   2   -0.42    0.91
   6  -4  -2   10.32    1.83
  -6   4   2   10.62    1.53
  -6   4   2   11.96    1.85
   6   4  -2    9.36    1.84
   5  -4  -2    4.89    1.28
  -5  -4   2    5.61    0.88
  -5   4   2    6.34    1.06
   5   4  -2    6.02    1.38
  -5   4   2    6.52    1.31
   4  -4  -2    1.77    0.60
  -4  -4   2    1.72    0.58
   4  -4  -2    0.95    0.71
   4  -4  -2    0.27    0.46
   4   4  -2    1.62    0.83
  -4   4   2    0.24    0.70
   4   4  -2    1.01    0.55
  -4   4   2    0.47    0.50
   3  -4  -2   20.48    1.94
   3  -4  -2   20.51    1.57
  -3  -4   2   20.20    1.66
   3  -4  -2   19.39    1.59
   3   4  -2   19.98    1.64
  -3   4   2   21.42    1.59
  -3   4   2   18.84    1.50
   3   4  -2   19.27    1.91
  -3   4   2   18.41    1.92
   2  -4  -2   78.40    5.22
   2  -4  -2   73.67    5.13
  -2  -4   2   78.96    5.17
  -2  -4   2   77.89    4.93
  -2  -4   2   73.95    5.17
   2   4  -2   80.24    5.21
  -2   4   2   76.27    5.08
  -2   4   2   76.40    5.00
  -2   4   2   76.69    5.22
  -2   4   2   80.04    5.17
   2   4  -2   73.07    5.16
  -1  -4   2   53.00    3.27
   1  -4  -2   50.18    3.52
  -1  -4   2   52.42    3.46
  -1  -4   2   47.28    3.55
   1  -4  -2   49.41    3.55
   1  -4  -2   50.77    3.52
  -1  -4   2   51.76    3.47
   1   4  -2   51.78    3.58
  -1   4   2   47.87    3.48
  -1   4   2   50.14    3.51
   1   4  -2   52.20    3.27
   1   4  -2   50.26    3.45
  -1   4   2   54.15    3.58
  -1   4   2   50.72    3.46
   0  -4   2    7.80    0.79
   0  -4  -2    5.31    0.85
   0  -4   2    6.81    0.87
   0  -4   2    6.34    0.77
   0  -4  -2    9.03    0.87
   0  -4  -2    8.96    0.84
   0   4  -2    6.95    0.76
   0   4  -2    6.40    0.77
   0   4   2    7.80    0.63
   0   4   2    8.38    0.97
   0   4  -2    7.94    0.82
   0   4  -2    7.51    0.92
   0   4  -2    7.70    0.72
   0   4   2    7.42    0.84
   0   4   2    8.03    0.80
  -1  -4  -2   78.17    5.14
   1  -4   2   76.56    5.14
   1  -4   2   76.88    5.17
  -1  -4  -2   84.31    5.07
   1  -4   2   76.61    5.20
  -1  -4  -2   75.79    4.92
  -1  -4  -2   77.24    5.22
  -1   4  -2   81.90    5.22
   1   4   2   77.29    5.21
   1   4   2   70.79    5.13
   1   4   2   73.98    5.15
  -1   4  -2   78.64    5.14
  -1   4  -2   77.79    5.18
   1   4   2   74.69    5.06
   2  -4   2    0.87    0.44
  -2  -4  -2    0.53    0.47
  -2  -4  -2    1.39    0.41
   2  -4   2    1.49    0.53
   2   4   2    1.04    0.49
  -2   4  -2    0.90    0.48
   2   4   2    1.20    0.40
  -2   4  -2    2.48    0.56
  -3  -4  -2    5.87    0.88
   3  -4   2    4.94    0.96
   3  -4   2    7.14    0.88
  -3  -4  -2    6.46    0.85
  -3   4  -2    6.05    0.81
  -3   4  -2    6.38    0.73
   3   4   2    5.47    1.05
  -3   4  -2    4.67    0.86
   4  -4   2    1.74    0.87
  -4  -4  -2    0.90    0.57
  -4   4  -2    1.04    0.51
  -4   4  -2    0.52    0.72
  -4   4  -2    1.63    0.44
   4   4   2    0.68    0.82
  -5  -4  -2    9.33    1.13
   5  -4   2    9.32    1.64
   5   4   2    9.37    1.66
  -5   4  -2    9.35    1.41
  -5   4  -2    9.27    1.01
  -6  -4  -2   14.89    1.43
   6  -4   2   13.98    2.04
   6   4   2   12.13    1.98
  -6   4  -2   13.36    1.88
   7  -4   2    1.09    1.36
   7   4   2    2.47    1.45
  -7   4  -2    3.50    1.42
   8  -4   2    5.20    1.88
  -8   4  -2    6.38    1.61
   8   4   2    2.77    1.51
   9  -4   2   -0.43    1.17
   9   4   2   -0.01    1.70
  -9   4  -2   -1.21    1.52
  -9   4  -2    0.72    1.44
   9  -5  -2    1.30    1.74
  -9   5   2    0.89    1.42
   9   5  -2    0.46    1.75
  -8  -5   2    2.16    1.05
   8  -5  -2   -0.42    1.30
  -8   5   2   -0.80    0.88
   8   5  -2    1.39    1.19
  -8   5   2   -0.91    1.07
   7  -5  -2    3.86    1.48
   7   5  -2    2.81    1.30
  -7   5   2    3.94    1.22
  -7   5   2    4.58    1.49
   6  -5  -2    6.55    1.58
  -6  -5   2    7.68    1.11
  -6   5   2    9.89    1.39
  -6   5   2    8.17    1.65
   6   5  -2    8.74    1.76
   5  -5  -2    7.81    1.47
  -5  -5   2    4.92    1.03
   5  -5  -2   14.03    1.17
  -5   5   2   11.24    1.32
  -5   5   2    9.32    1.52
   5   5  -2    4.57    1.33
   4  -5  -2   10.93    1.59
   4  -5  -2   11.09    1.31
  -4  -5   2   15.01    1.45
  -4  -5   2   16.24    1.34
  -4   5   2   10.96    1.29
  -4   5   2   12.47    1.17
  -4   5   2   10.31    1.56
   4   5  -2   10.58    1.55
  -3  -5   2   36.85    2.47
   3  -5  -2   34.87    2.83
  -3  -5   2   33.05    2.68
   3  -5  -2   36.54    2.69
   3   5  -2   34.34    2.79
  -3   5   2   36.27    2.82
  -3   5   2   35.04    2.55
  -3   5   2   38.39    2.60
  -3   5   2   35.36    2.68
   2  -5  -2    0.23    0.45
  -2  -5   2    0.24    0.17
   2  -5  -2    0.48    0.46
  -2  -5   2    0.34    0.51
   2   5  -2    0.72    0.45
  -2   5   2    0.24    0.41
  -2   5   2    0.41    0.46
  -2   5   2    0.70    0.32
  -2   5   2    0.84    0.53
   1  -5  -2   41.33    2.89
  -1  -5   2   40.46    2.63
  -1  -5   2   39.63    2.81
  -1  -5   2   39.21    2.97
   1  -5  -2   37.66    2.89
  -1  -5   2   38.94    2.79
   1  -5  -2   33.43    2.87
  -1   5   2   42.03    2.90
  -1   5   2   43.32    2.84
   1   5  -2   48.45    3.23
   1   5  -2   41.77    2.63
  -1   5   2   37.12    2.94
   1   5  -2   39.23    2.83
  -1   5   2   38.55    2.85
   0  -5   2   30.34    2.29
   0  -5   2   29.10    2.09
   0  -5  -2   24.39    2.11
   0  -5  -2   31.00    2.30
   0  -5  -2   27.76    2.07
   0  -5  -2   30.49    1.97
   0  -5   2   26.00    2.09
   0   5  -2   29.73    2.02
   0   5  -2   29.39    2.11
   0   5  -2   28.26    2.09
   0   5   2   28.80    1.97
   0   5   2   24.40    2.06
   0   5  -2   32.22    2.30
   0   5   2   28.49    2.23
   0   5   2   29.28    2.17
   0   5  -2   28.17    2.11
  -1  -5  -2   39.54    2.70
  -1  -5  -2   38.84    3.05
  -1  -5  -2   44.68    2.86
   1  -5   2   37.95    2.95
   1  -5   2   39.39    3.03
   1  -5   2   42.50    2.96
  -1   5  -2   39.84    3.01
  -1   5  -2   39.82    2.97
  -1   5  -2   41.99    2.92
   1   5   2   41.78    2.86
   1   5   2   43.50    2.99
   1   5   2   46.87    3.02
   2  -5   2    3.29    0.73
  -2  -5  -2    2.20    0.47
  -2  -5  -2    2.42    0.70
  -2   5  -2    2.45    0.61
   2   5   2    2.64    0.67
   2   5   2    1.13    0.46
  -3  -5  -2   54.42    4.12
   3  -5   2   60.07    4.11
   3  -5   2   61.77    4.27
  -3  -5  -2   62.74    4.06
   3   5   2   51.98    4.17
  -3   5  -2   59.30    4.09
  -3   5  -2   58.20    4.11
   4  -5   2    1.88    0.90
  -4  -5  -2    4.29    0.86
  -4   5  -2    1.50    0.60
   4   5   2    2.21    0.82
  -4   5  -2    2.16    0.74
  -4   5  -2    1.85    0.53
  -5  -5  -2    6.32    1.05
   5  -5   2    9.41    1.56
  -5   5  -2    7.58    1.00
  -5   5  -2    7.04    0.61
   5   5   2    7.31    1.43
  -5   5  -2    8.18    0.69
  -5   5  -2    4.68    1.24
   6  -5   2    1.89    1.19
  -6  -5  -2   -0.26    0.59
  -6   5  -2    1.20    0.96
   6   5   2    0.60    1.09
   7  -5   2    7.41    1.88
   7   5   2    4.83    1.79
  -7   5  -2    6.24    1.50
   8  -5   2   -1.38    1.27
  -8   5  -2    3.24    1.57
   8   5   2    1.71    1.60
  -8   5  -2    1.25    1.43
   9  -5   2    0.98    1.67
   9   5   2    1.55    1.93
  -9   5  -2    2.62    1.74
   9  -6  -2    1.18    1.71
  -9   6   2    1.31    1.62
   9   6  -2    4.33    2.23
   8  -6  -2    0.25    1.15
   8   6  -2    3.73    1.71
  -8   6   2    0.15    1.35
   7  -6  -2    0.08    0.90
  -7   6   2    1.67    1.28
  -7   6   2    2.80    1.15
   7   6  -2    2.59    1.50
   6  -6  -2   17.69    2.42
  -6  -6   2   22.80    2.09
  -6   6   2   19.50    2.59
  -6   6   2   22.47    2.20
   6   6  -2   18.50    2.58
  -5  -6   2   -0.55    0.64
   5  -6  -2    2.02    0.89
   5  -6  -2    1.14    0.66
  -5   6   2    0.67    0.48
   5   6  -2   -0.11    0.97
  -5   6   2   -0.10    0.88
  -5   6   2    0.61    0.66
   4  -6  -2   23.21    2.36
  -4  -6   2   20.95    2.10
  -4  -6   2   21.06    1.71
   4  -6  -2   19.64    1.99
  -4   6   2   21.24    2.34
  -4   6   2   23.82    1.79
  -4   6   2   21.47    1.85
   4   6  -2   21.78    2.32
   3  -6  -2    7.50    1.09
  -3  -6   2    7.53    1.10
   3  -6  -2    6.99    1.19
  -3  -6   2    7.28    0.70
  -3   6   2    5.81    1.13
  -3   6   2    6.60    0.94
   3   6  -2    6.57    1.11
  -3   6   2    6.71    0.87
  -2  -6   2   39.60    2.92
  -2  -6   2   41.59    3.11
  -2  -6   2   40.48    2.63
   2  -6  -2   41.39    3.05
   2  -6  -2   38.85    3.05
  -2   6   2   40.36    2.80
   2   6  -2   40.73    3.01
  -2   6   2   39.06    3.00
   1  -6  -2    2.78    0.70
   1  -6  -2    2.97    0.70
  -1  -6   2    3.20    0.59
  -1  -6   2    4.30    0.86
   1   6  -2    2.85    0.41
  -1   6   2    2.96    0.69
  -1   6   2    2.51    0.59
   1   6  -2    3.63    0.66
  -1   6   2    1.94    0.61
   0  -6  -2   89.83    6.39
   0  -6   2   93.31    6.39
   0  -6   2   92.49    6.23
   0  -6  -2   98.13    6.21
   0  -6  -2   99.00    6.08
   0   6  -2   96.99    6.13
   0   6  -2   85.85    6.18
   0   6   2   94.56    6.30
   0   6   2   91.75    6.20
   0   6   2  100.15    6.09
   0   6  -2   84.37    6.21
  -1  -6  -2   64.84    4.25
  -1  -6  -2   65.01    4.65
   1  -6   2   66.84    4.56
  -1  -6  -2   75.03    4.42
   1  -6   2   59.08    4.49
   1  -6   2   64.00    4.63
  -1   6  -2   62.76    4.46
   1   6   2   66.86    4.55
  -1   6  -2   64.28    4.50
   1   6   2   64.35    4.39
   2  -6   2    0.99    0.49
   2  -6   2    0.41    0.56
  -2  -6  -2    1.35    0.43
  -2  -6  -2    0.99    0.68
   2  -6   2    1.66    0.69
  -2   6  -2    2.14    0.66
   2   6   2    1.64    0.69
  -2   6  -2    1.90    0.65
   2   6   2    1.71    0.50
   3  -6   2   22.00    2.05
   3  -6   2   24.18    2.38
  -3  -6  -2   26.77    1.97
  -3  -6  -2   26.39    2.16
   3   6   2   22.93    2.30
  -3   6  -2   23.04    2.20
   4  -6   2   19.37    1.84
   4  -6   2   15.24    2.03
  -4  -6  -2   20.38    1.99
  -4   6  -2   18.97    1.60
   4   6   2   17.18    2.10
  -4   6  -2   14.68    1.80
   5  -6   2    9.79    1.60
  -5  -6  -2    8.81    1.30
  -5   6  -2    8.71    1.47
  -5   6  -2    8.94    1.03
   5   6   2   10.57    1.78
  -5   6  -2   10.24    0.99
   6  -6   2    6.84    1.61
  -6  -6  -2    5.57    1.10
   6   6   2    2.43    1.43
  -6   6  -2    5.39    1.30
   7  -6   2    1.37    1.37
  -7   6  -2    1.08    1.31
  -7   6  -2    1.08    1.16
   7   6   2    1.88    1.49
   8  -6   2   12.54    2.40
  -8   6  -2   12.70    2.25
  -8   6  -2   16.02    2.62
   8   6   2   16.53    2.62
   9  -6   2    0.87    1.65
  -9   6  -2    2.18    1.74
   9   6   2    0.76    1.47
   9  -7  -2   -1.40    1.43
   9   7  -2    1.16    1.47
  -9   7   2    0.20    1.55
   8  -7  -2    2.46    1.71
  -8   7   2    3.47    1.68
   8   7  -2    0.70    1.28
   7  -7  -2   10.44    1.96
   7   7  -2    8.72    2.09
  -7   7   2    7.95    1.73
   6  -7  -2    2.36    1.31
  -6  -7   2    7.83    1.25
   6  -7  -2    3.11    0.89
   6   7  -2    3.42    1.42
  -6   7   2    4.93    1.41
  -6   7   2    1.94    0.88
   5  -7  -2   10.14    1.39
  -5  -7   2    9.09    1.48
   5  -7  -2   14.34    1.98
   5   7  -2    9.72    1.77
  -5   7   2   12.83    1.93
  -5   7   2   12.10    1.42
   4  -7  -2   17.00    2.05
  -4  -7   2   17.52    1.42
   4  -7  -2   20.66    1.96
  -4  -7   2   15.21    1.85
  -4   7   2   19.31    1.74
   4   7  -2   14.30    1.89
  -4   7   2   18.63    2.19
  -4   7   2   18.44    1.78
  -3  -7   2   18.67    1.29
  -3  -7   2   15.16    1.83
   3  -7  -2   16.92    1.97
   3  -7  -2   19.31    1.94
  -3   7   2   16.92    1.51
  -3   7   2   18.33    2.02
   3   7  -2   15.38    1.86
  -2  -7   2    0.05    0.44
  -2  -7   2    0.59    0.25
   2  -7  -2    0.11    0.59
  -2  -7   2   -0.11    0.69
   2  -7  -2    1.77    0.74
   2   7  -2    0.31    0.56
  -2   7   2    0.59    0.65
   2   7  -2    0.63    0.27
  -1  -7   2  117.60    7.36
   1  -7  -2  101.93    7.26
  -1  -7   2  117.77    7.07
  -1   7   2  100.76    7.09
   1   7  -2  101.94    6.87
  -1   7   2  106.37    7.06
   1   7  -2  109.15    7.12
  -1   7   2   98.94    7.16
   0  -7  -2   25.97    2.41
   0  -7  -2   31.78    2.15
   0  -7   2   27.07    2.44
   0  -7  -2   29.13    2.29
   0  -7   2   30.02    2.30
   0   7  -2   32.18    2.37
   0   7  -2   29.81    2.29
   0   7  -2   29.24    2.20
   0   7   2   27.07    2.37
   0   7   2   30.60    2.30
   0   7   2   34.55    2.19
  -1  -7  -2    9.86    0.97
   1  -7   2    6.82    1.01
   1  -7   2    7.98    1.28
  -1  -7  -2    9.73    1.31
   1  -7   2    7.14    1.10
  -1  -7  -2    7.58    0.75
  -1   7  -2    6.76    0.96
   1   7   2    8.75    1.15
  -1   7  -2    6.23    1.01
   1   7   2    8.88    0.97
  -2  -7  -2   31.46    2.12
  -2  -7  -2   31.45    2.61
   2  -7   2   27.27    2.46
   2  -7   2   28.46    2.52
  -2  -7  -2   29.69    2.21
   2   7   2   26.86    2.45
  -2   7  -2   30.54    2.47
   2   7   2   31.92    2.28
  -3  -7  -2    6.48    1.17
   3  -7   2    6.62    1.20
   3  -7   2    5.11    1.13
  -3  -7  -2    5.36    0.85
  -3   7  -2    6.38    1.16
  -3   7  -2    7.13    1.05
   3   7   2    4.56    0.99
   4  -7   2    0.39    0.86
   4  -7   2    0.40    0.78
  -4  -7  -2    1.39    0.83
  -4   7  -2    1.61    0.68
  -4   7  -2    0.61    0.73
   4   7   2    0.46    0.70
  -4   7  -2    0.89    0.87
   5  -7   2    8.12    1.50
  -5  -7  -2   11.14    1.49
   5   7   2    8.96    1.71
  -5   7  -2    6.18    1.35
  -5   7  -2    8.01    1.08
  -5   7  -2    7.09    1.46
  -6  -7  -2    6.19    1.25
   6  -7   2    5.95    1.60
  -6   7  -2    7.46    1.54
  -6   7  -2    4.18    1.45
   6   7   2    9.81    1.96
   7  -7   2   -0.85    1.13
  -7   7  -2   -0.17    1.13
   7   7   2    3.03    1.50
  -7   7  -2    0.95    1.37
   8  -7   2    2.36    1.57
   8   7   2   -0.13    1.49
  -8   7  -2   -0.40    1.43
   9  -7   2   -1.81    1.54
   9   7   2    1.23    1.95
  -9   7  -2    0.92    1.64
   8  -8  -2   -2.18    1.37
  -8   8   2    1.88    1.61
   8   8  -2    0.12    1.61
   7  -8  -2    0.87    1.14
  -7   8   2    0.57    1.42
   7   8  -2    2.07    1.20
   6  -8  -2   -0.64    0.75
  -6  -8   2    1.55    1.01
   6  -8  -2   -0.09    1.20
  -6   8   2    2.18    1.39
  -6   8   2    0.32    0.84
   6   8  -2    0.61    1.31
   5  -8  -2    3.83    1.40
  -5  -8   2    4.28    1.21
   5  -8  -2    6.79    1.25
   5   8  -2    8.03    1.65
  -5   8   2    6.12    1.12
  -5   8   2    9.06    1.72
   4  -8  -2    1.64    0.89
   4  -8  -2    0.49    0.92
  -4  -8   2    4.35    1.03
  -4   8   2    0.40    0.92
  -4   8   2    1.28    0.68
   4   8  -2    3.20    0.92
   3  -8  -2   37.11    2.90
  -3  -8   2   36.66    2.74
  -3  -8   2   35.35    2.29
   3  -8  -2   33.93    2.85
  -3  -8   2   35.28    2.93
  -3   8   2   31.21    2.53
  -3   8   2   32.69    2.90
   3   8  -2   29.75    2.74
   2  -8  -2    3.87    1.02
   2  -8  -2    3.95    0.94
  -2  -8   2   -1.13    0.73
  -2  -8   2    0.07    0.49
  -2   8   2    3.36    0.88
  -2   8   2    3.16    0.90
   2   8  -2    0.27    0.64
   1  -8  -2    5.67    1.11
  -1  -8   2    5.64    1.05
  -1  -8   2    6.38    0.88
  -1   8   2    3.78    0.92
   1   8  -2    4.38    0.66
   1   8  -2    5.46    0.94
  -1   8   2    4.57    0.95
  -1   8   2    7.05    1.00
   0  -8  -2    4.97    1.14
   0  -8   2    5.58    1.19
   0  -8   2    5.56    0.86
   0   8   2    4.52    0.87
   0   8   2    6.34    0.79
   0   8  -2    5.80    0.81
   0   8   2    4.94    0.92
   0   8  -2    6.29    0.99
   1  -8   2   34.08    2.80
  -1  -8  -2   35.69    3.04
  -1  -8  -2   41.81    2.71
   1  -8   2   34.84    3.00
  -1  -8  -2   38.64    2.52
   1   8   2   32.82    2.80
   1   8   2   39.13    2.71
  -1   8  -2   35.59    2.83
  -1   8  -2   31.94    2.72
   2  -8   2    1.14    0.81
  -2  -8  -2    0.14    0.34
  -2  -8  -2    0.35    0.77
   2  -8   2    0.18    0.65
  -2  -8  -2    0.83    0.44
   2   8   2    0.00    0.43
  -2   8  -2    0.80    0.66
   2   8   2    0.36    0.52
   3  -8   2    3.28    1.16
  -3  -8  -2    6.61    1.25
   3  -8   2    5.42    1.21
  -3  -8  -2    6.17    0.86
  -3   8  -2    6.10    1.10
   3   8   2    4.93    1.17
  -3   8  -2    7.13    1.29
   4  -8   2    1.31    0.98
   4  -8   2    2.73    1.02
  -4  -8  -2    2.64    1.05
   4   8   2    2.09    1.07
  -4   8  -2    0.85    0.93
  -4   8  -2    1.56    0.88
   5  -8   2   17.37    2.29
   5  -8   2   15.30    1.85
  -5  -8  -2   13.58    1.87
  -5   8  -2    9.27    1.91
   5   8   2   17.36    2.21
  -5   8  -2   14.07    1.56
  -5   8  -2   15.31    1.90
  -6  -8  -2    5.03    1.28
   6  -8   2    4.92    1.64
   6   8   2    5.79    1.75
  -6   8  -2    6.55    1.76
  -6   8  -2    7.51    1.43
   7  -8   2    8.55    1.93
   7   8   2   10.36    2.27
  -7   8  -2    5.81    1.84
  -7   8  -2    5.76    1.59
   8  -8   2   -0.69    1.42
   8   8   2    3.58    2.04
  -8   8  -2    1.58    1.68
   8  -9  -2    2.59    1.76
  -8   9   2    3.05    1.80
   8   9  -2    0.24    1.75
   7  -9  -2    0.50    1.43
  -7   9   2   -0.49    1.27
   7   9  -2   -1.75    1.22
   6  -9  -2    1.38    1.28
   6  -9  -2    2.40    1.07
  -6  -9   2    1.72    1.07
  -6   9   2    2.02    1.46
   6   9  -2    0.27    1.29
   5  -9  -2    7.95    1.70
   5  -9  -2   10.39    1.64
  -5  -9   2    6.55    1.41
  -5   9   2    9.97    1.33
   5   9  -2    8.91    1.79
  -5   9   2    8.92    1.68
   4  -9  -2    1.04    0.84
   4  -9  -2    4.56    1.22
  -4  -9   2    3.33    1.08
   4   9  -2    3.13    1.16
  -4   9   2    1.99    0.75
  -4   9   2    3.90    1.25
  -3  -9   2    2.04    0.73
   3  -9  -2    1.27    0.74
   3  -9  -2    0.50    0.84
  -3  -9   2    1.02    0.89
   3   9  -2    1.63    0.85
  -3   9   2    0.23    0.59
  -3   9   2   -0.35    0.77
  -2  -9   2    1.27    0.60
  -2  -9   2    0.42    0.74
   2  -9  -2    0.83    0.81
   2  -9  -2    1.09    0.88
  -2   9   2   -0.02    0.69
   2   9  -2    0.36    0.73
   2   9  -2    0.75    0.38
  -2   9   2    1.04    0.73
  -1  -9   2    5.64    0.88
  -1  -9   2    4.39    1.22
   1  -9  -2    4.61    1.07
   1   9  -2    3.06    0.88
  -1   9   2    5.51    1.12
  -1   9   2    5.47    0.99
   1   9  -2    4.29    0.70
   0  -9   2   28.68    2.41
   0  -9  -2   31.38    2.67
   0  -9   2   29.33    2.64
   0   9   2   33.78    2.28
   0   9   2   29.53    2.55
   0   9  -2   29.83    2.29
   0   9   2   25.71    2.32
   0   9  -2   28.91    2.46
  -1  -9  -2    0.64    0.38
  -1  -9  -2   -0.64    0.74
   1  -9   2   -0.06    0.54
   1  -9   2    0.78    0.68
   1   9   2    0.68    0.53
  -1   9  -2   -0.55    0.48
   1   9   2   -0.31    0.48
  -1   9  -2   -0.09    0.59
  -2  -9  -2   20.06    2.34
  -2  -9  -2   22.39    1.73
   2  -9   2   21.22    2.38
   2  -9   2   23.83    2.36
  -2  -9  -2   19.06    1.57
   2   9   2   21.95    1.78
  -2   9  -2   19.24    2.13
  -2   9  -2   19.02    2.10
   2   9   2   20.38    2.20
  -3  -9  -2    8.31    0.98
  -3  -9  -2    8.06    1.51
   3  -9   2    8.19    1.40
   3  -9   2    7.39    1.43
  -3   9  -2    6.22    1.36
   3   9   2    8.75    1.43
   3   9   2    8.81    1.13
  -3   9  -2    8.42    1.31
   4  -9   2    3.47    1.03
   4  -9   2    5.09    1.20
  -4  -9  -2    4.73    1.19
  -4   9  -2    3.67    1.09
  -4   9  -2    1.00    0.90
   4   9   2    6.39    1.45
  -5  -9  -2    2.96    1.13
   5  -9   2    3.13    1.19
   5  -9   2    2.72    1.11
  -5   9  -2    3.37    1.42
  -5   9  -2    3.34    0.95
   5   9   2    3.29    1.37
   6  -9   2    8.10    1.91
  -6  -9  -2   11.12    1.74
  -6   9  -2    8.49    1.61
   6   9   2    8.02    1.85
  -6   9  -2    9.68    1.98
   7  -9   2    2.46    1.54
  -7   9  -2    0.17    1.34
   7   9   2    3.96    1.88
   8  -9   2   -0.64    1.08
  -8   9  -2   -0.66    1.41
   8   9   2    3.17    2.01
   8 -10  -2    0.71    1.64
   8  10  -2   -1.16    1.74
  -8  10   2   -0.44    1.61
   7 -10  -2   -0.79    1.33
   7  10  -2    1.07    1.57
  -7  10   2   -0.75    1.36
   6 -10  -2    0.72    1.37
  -6 -10   2    2.91    1.29
   6 -10  -2    2.67    1.17
  -6  10   2    0.64    1.40
   6  10  -2    2.93    1.53
  -5 -10   2    3.96    1.29
   5 -10  -2    1.05    1.23
   5 -10  -2    4.21    1.31
  -5  10   2    4.61    1.53
   5  10  -2    2.75    1.31
   4 -10  -2    9.06    1.80
   4 -10  -2   12.49    1.89
  -4 -10   2   15.18    1.75
  -4 -10   2   16.40    2.08
  -4  10   2   11.78    1.47
   4  10  -2   16.08    2.12
  -4  10   2   13.82    2.10
   3 -10  -2   18.48    2.28
   3 -10  -2   21.40    2.41
  -3 -10   2   14.52    2.14
  -3 -10   2   17.75    1.89
  -3  10   2   21.90    2.38
  -3  10   2   20.15    1.89
   3  10  -2   19.10    2.23
  -2 -10   2    8.44    1.70
   2 -10  -2   17.42    2.09
  -2 -10   2   10.41    1.33
  -2  10   2   12.23    1.74
  -2  10   2    8.73    1.49
   2  10  -2   11.45    1.60
   2  10  -2   12.75    1.12
  -1 -10   2   -0.34    0.93
  -1 -10   2    1.46    0.65
   1 -10  -2    2.53    0.92
   1  10  -2    1.71    0.59
   1  10  -2    1.70    0.82
  -1  10   2    0.54    0.76
  -1  10   2    2.38    0.97
   0 -10   2   18.89    2.00
   0 -10  -2   20.13    2.37
   0 -10   2   24.73    2.60
   0  10   2   24.55    1.84
   0  10   2   17.21    2.09
   0  10  -2   19.04    2.10
   0  10   2   22.41    2.11
   0  10  -2   20.78    1.94
   1 -10   2   14.12    2.00
  -1 -10  -2   15.93    1.32
   1 -10   2   14.64    1.76
  -1 -10  -2   15.90    2.12
   1  10   2   13.61    1.84
   1  10   2   17.48    1.66
  -1  10  -2   12.96    1.62
  -1  10  -2   15.89    1.87
  -2 -10  -2    1.35    1.06
   2 -10   2    2.58    1.13
  -2 -10  -2    0.97    0.44
   2 -10   2    0.41    0.87
  -2  10  -2    2.02    0.85
   2  10   2    1.06    0.69
  -2  10  -2    0.30    0.83
   2  10   2    1.40    0.93
   3 -10   2    7.85    1.54
   3 -10   2    8.50    1.44
  -3 -10  -2    6.39    1.45
  -3 -10  -2    6.82    0.90
   3  10   2    5.65    1.38
   3  10   2    5.71    1.01
  -3  10  -2   10.27    1.58
  -3  10  -2    5.19    1.23
   4 -10   2   17.40    2.20
  -4 -10  -2   15.80    2.20
  -4 -10  -2   18.03    1.69
   4 -10   2   10.11    1.94
  -4  10  -2   14.53    2.08
  -4  10  -2   17.27    2.03
   4  10   2   17.16    2.34
   5 -10   2   -1.29    0.93
  -5 -10  -2    1.15    1.15
   5 -10   2   -0.30    0.79
   5  10   2    0.05    0.90
  -5  10  -2   -0.39    0.87
  -5  10  -2   -0.14    1.17
  -5  10  -2    0.57    0.97
   6 -10   2    0.44    1.25
  -6 -10  -2   -0.08    1.09
  -6  10  -2   -0.62    1.23
  -6  10  -2    0.25    1.33
   6  10   2   -1.06    1.34
   7 -10   2    1.10    1.51
   7  10   2    0.34    1.57
  -7  10  -2    0.26    1.11
   8 -10   2    2.19    1.76
   8  10   2    2.19    1.88
  -8  10  -2   -1.98    1.49
   7 -11  -2    4.20    1.81
  -7  11   2    3.16    1.91
   7  11  -2    1.91    1.76
   6 -11  -2    4.48    1.52
  -6 -11   2    3.52    1.43
   6  11  -2    2.49    1.53
  -6  11   2    2.26    1.64
  -5 -11   2   10.61    1.78
   5 -11  -2   15.99    2.41
   5 -11  -2   17.60    2.35
  -5 -11   2   15.59    2.32
   5  11  -2   15.26    2.40
  -5  11   2   17.67    2.55
  -4 -11   2    6.75    1.58
   4 -11  -2    2.25    1.20
  -4 -11   2    6.73    1.19
   4 -11  -2    0.22    1.07
  -4  11   2    2.02    1.27
   4  11  -2    6.07    1.49
  -4  11   2    0.92    0.77
   3 -11  -2    1.47    1.11
  -3 -11   2    0.80    0.77
   3 -11  -2    0.01    1.00
  -3 -11   2   -0.60    0.91
   3  11  -2    1.44    1.02
  -3  11   2    0.39    0.95
  -3  11   2   -0.67    0.91
  -3  11   2   -0.12    0.71
  -2 -11   2    1.59    0.77
   2 -11  -2    2.82    1.20
  -2 -11   2    0.75    1.12
  -2  11   2    2.11    1.05
   2  11  -2    2.01    0.58
  -2  11   2    3.08    1.02
   2  11  -2    1.80    0.97
  -1 -11   2   34.78    2.76
   1 -11  -2   29.60    3.34
  -1 -11   2   34.40    3.46
   1  11  -2   37.75    2.99
   1  11  -2   36.96    2.65
  -1  11   2   29.76    3.02
  -1  11   2   33.87    3.26
   0 -11   2    2.06    1.24
   0 -11  -2    2.30    1.19
   0 -11   2    2.31    0.85
   0  11  -2    3.73    0.89
   0  11   2    1.74    0.85
   0  11   2    2.59    1.02
   0  11  -2    4.13    1.07
   1 -11   2    0.85    1.08
  -1 -11  -2    0.52    1.03
  -1 -11  -2    0.73    0.49
   1 -11   2    0.80    0.78
  -1  11  -2   -0.37    0.75
   1  11   2   -0.63    0.63
  -1  11  -2    0.29    0.72
   1  11   2    0.96    0.89
  -2 -11  -2    9.11    0.96
  -2 -11  -2    7.88    1.69
   2 -11   2   10.16    1.78
   2  11   2   10.35    1.29
  -2  11  -2    9.22    1.51
   2  11   2    9.55    1.50
  -2  11  -2    6.15    1.40
   3 -11   2   29.38    3.17
   3 -11   2   31.64    3.17
  -3 -11  -2   30.25    2.20
  -3 -11  -2   22.65    2.92
   3  11   2   32.92    3.18
  -3  11  -2   27.07    2.84
  -3  11  -2   23.50    2.86
  -3  11  -2   29.38    3.04
   3  11   2   33.04    2.44
  -4 -11  -2    5.55    1.44
   4 -11   2    5.06    1.47
   4 -11   2    8.29    1.68
  -4  11  -2    4.85    1.47
   4  11   2    2.92    1.46
  -4  11  -2    5.78    1.29
  -5 -11  -2   14.13    2.09
   5 -11   2   10.02    1.90
   5 -11   2   13.46    2.08
   5  11   2    8.79    2.02
  -5  11  -2   11.15    1.98
  -5  11  -2   10.80    1.75
  -5  11  -2    9.56    1.89
  -6 -11  -2    0.80    1.23
   6 -11   2    0.90    1.09
  -6  11  -2    1.12    1.44
   6  11   2    0.36    1.43
   7 -11   2    0.67    1.16
   7  11   2    1.01    1.71
  -7  11  -2    1.44    1.69
   7 -12  -2   -0.99    1.45
   7  12  -2    1.00    1.78
  -7  12   2    0.09    1.65
  -6 -12   2   13.09    2.21
   6 -12  -2   17.27    2.71
  -6  12   2   12.80    2.43
   6  12  -2   14.82    2.62
   5 -12  -2    0.61    1.27
  -5 -12   2   -0.32    1.12
   5 -12  -2    1.52    1.21
   5  12  -2   -0.66    1.20
  -5  12   2   -1.64    1.16
  -4 -12   2    1.55    0.96
   4 -12  -2    3.37    1.42
   4 -12  -2    2.97    1.21
  -4 -12   2    1.71    1.31
   4  12  -2    1.22    1.25
  -4  12   2    0.65    1.17
  -4  12   2    0.34    0.84
  -3 -12   2   -0.04    1.05
   3 -12  -2   -0.27    1.05
  -3 -12   2   -0.64    0.72
   3  12  -2    0.19    1.01
  -3  12   2    0.82    0.82
  -3  12   2   -1.43    0.89
  -3  12   2   -0.04    0.98
  -2 -12   2   11.97    2.15
   2 -12  -2   15.26    2.19
  -2 -12   2   15.57    1.71
  -2  12   2   12.79    2.02
  -2  12   2   14.41    2.03
   2  12  -2   12.87    1.88
   2  12  -2   14.54    1.39
  -1 -12   2    9.76    1.83
  -1 -12   2    6.52    1.23
   1 -12  -2   10.23    1.86
  -1  12   2    8.77    1.52
   1  12  -2    8.85    1.17
   1  12  -2    6.25    1.26
   0 -12  -2   20.07    2.59
   0 -12   2   16.03    2.39
   0 -12   2   17.37    1.96
   0  12  -2   18.21    2.16
   0  12   2   14.98    2.06
   0  12   2   19.21    2.03
   0  12  -2   20.50    1.98
   1 -12   2    1.12    1.22
   1 -12   2    0.82    0.90
  -1 -12  -2    3.73    1.37
  -1  12  -2    0.21    0.73
  -1  12  -2    3.73    1.14
   1  12   2    2.39    0.87
   1  12   2    3.11    1.16
   2 -12   2    3.07    1.14
  -2 -12  -2   -0.16    1.19
  -2 -12  -2    0.61    0.48
  -2  12  -2    0.76    0.88
  -2  12  -2    1.69    1.05
   2  12   2   -0.02    0.94
   2  12   2    0.97    0.78
  -3 -12  -2    2.40    1.29
   3 -12   2    1.69    1.22
   3 -12   2    5.57    1.52
  -3  12  -2    3.00    1.24
  -3  12  -2    3.07    1.27
  -3  12  -2    2.45    1.15
   3  12   2    2.56    1.35
   3  12   2    2.91    0.86
   4 -12   2    2.14    1.25
   4 -12   2    0.83    1.18
  -4 -12  -2   -1.05    1.00
  -4  12  -2   -0.09    0.97
   4  12   2    0.36    1.21
  -4  12  -2   -1.36    1.05
   5 -12   2    3.61    1.63
  -5 -12  -2    5.50    1.75
   5 -12   2    7.58    1.85
  -5  12  -2    8.45    1.91
   5  12   2    5.07    1.79
  -6 -12  -2    1.45    1.40
   6 -12   2    1.53    1.60
  -6  12  -2   -0.41    1.40
   6  12   2   -2.53    1.29
   7 -12   2   -1.84    1.36
   7  12   2    2.25    1.89
  -7  12  -2    1.03    1.75
   7 -13  -2    0.85    1.72
  -7  13   2    2.30    1.91
   7  13  -2    0.17    1.78
  -6 -13   2   -2.64    1.30
   6 -13  -2    2.03    1.56
   6  13  -2   -0.50    1.49
  -6  13   2    1.60    1.73
   5 -13  -2    1.95    1.62
   5 -13  -2    0.41    1.09
  -5 -13   2    2.12    1.41
  -5  13   2   -0.29    0.96
  -5  13   2    2.01    1.49
   5  13  -2    1.31    1.47
  -4 -13   2   17.32    2.74
   4 -13  -2   23.11    2.93
   4 -13  -2   21.56    2.86
  -4  13   2   18.45    2.66
  -4  13   2   19.12    2.69
   4  13  -2   24.26    2.90
   3 -13  -2    1.55    1.30
  -3 -13   2   -0.33    0.88
  -3  13   2    0.50    1.05
   3  13  -2   -0.71    1.01
  -3  13   2    2.14    1.27
  -3  13   2    0.07    1.36
   2 -13  -2   20.21    2.63
  -2 -13   2   17.88    1.91
   2  13  -2   15.86    2.20
  -2  13   2   15.42    2.28
  -2  13   2   16.16    2.15
  -1 -13   2   -0.02    0.90
  -1 -13   2    1.54    0.83
   1 -13  -2    0.33    1.23
  -1  13   2   -0.86    0.78
   1  13  -2    0.10    0.69
   1  13  -2    0.12    0.92
  -1  13   2   -0.75    0.95
   0 -13   2   10.35    2.04
   0 -13  -2    9.74    1.85
   0 -13   2    9.26    1.49
   0  13  -2    7.83    1.58
   0  13  -2   10.39    1.45
   0  13   2   12.24    1.59
   0  13   2    5.00    1.49
  -1 -13  -2    2.69    1.44
   1 -13   2   -0.06    1.18
   1  13   2    1.08    0.92
  -1  13  -2    3.56    1.29
  -1  13  -2    2.39    1.01
   1  13   2    0.88    1.11
  -2 -13  -2   14.99    2.42
   2 -13   2   12.60    2.24
   2  13   2   13.75    2.15
  -2  13  -2   12.72    2.04
   2  13   2   15.73    1.76
  -2  13  -2   12.59    1.88
   3 -13   2    3.04    1.47
  -3 -13  -2    2.88    1.47
  -3  13  -2    3.09    1.42
  -3  13  -2    2.48    1.23
   3  13   2    4.58    1.32
  -3  13  -2    2.82    1.35
  -4 -13  -2    0.36    1.24
   4 -13   2   -1.73    1.06
   4 -13   2    0.53    1.17
  -4  13  -2   -0.05    1.10
  -4  13  -2    0.94    1.08
   4  13   2   -0.46    0.91
  -4  13  -2   -2.85    0.94
   5 -13   2    2.65    1.57
   5 -13   2    1.71    1.63
  -5 -13  -2    4.00    1.60
   5  13   2    2.68    1.69
  -5  13  -2    1.13    1.44
   6 -13   2    1.70    1.32
  -6 -13  -2    1.94    1.58
   6  13   2    6.44    2.09
  -6  13  -2    2.04    1.71
  -6 -14   2    1.42    1.67
   6 -14  -2    1.60    1.40
  -6  14   2   -0.42    1.15
  -6  14   2   -0.43    1.66
   6  14  -2   -0.61    1.50
  -5 -14   2    1.53    1.57
   5 -14  -2    2.54    1.65
   5 -14  -2    2.03    1.77
   5  14  -2    2.27    1.67
  -5  14   2    0.00    1.45
  -5  14   2    1.79    1.31
   4 -14  -2   17.80    2.58
  -4 -14   2   11.25    2.29
  -4  14   2    8.55    2.04
   4  14  -2   10.66    2.15
  -4  14   2    7.82    2.02
  -3 -14   2    3.82    1.67
   3 -14  -2    6.76    1.81
  -3  14   2    7.99    1.80
   3  14  -2    5.12    1.60
  -3  14   2    8.14    1.87
  -2 -14   2    1.05    1.42
   2 -14  -2    1.10    1.34
   2  14  -2    1.53    1.19
  -2  14   2    1.43    1.22
  -2  14   2    0.08    1.08
  -1 -14   2    0.18    1.40
  -1 -14   2    0.95    0.88
   1 -14  -2    0.04    1.24
  -1  14   2   -0.03    1.10
   1  14  -2    0.67    1.03
  -1  14   2    2.22    1.14
   0 -14   2   -0.40    1.22
   0 -14  -2    1.77    1.15
   0 -14   2    1.98    0.99
   0  14   2    0.89    1.03
   0  14  -2    0.92    0.98
   0  14   2    1.17    1.14
   0  14  -2    3.66    1.29
  -1 -14  -2   10.29    2.21
   1 -14   2   13.29    2.36
  -1  14  -2   10.03    1.71
   1  14   2   12.69    1.72
  -1  14  -2    9.54    1.83
   1  14   2   11.16    1.98
   2 -14   2    4.84    1.73
  -2 -14  -2    4.78    1.78
  -2  14  -2    5.90    1.57
  -2  14  -2    3.48    1.36
   2  14   2    3.89    1.46
  -3 -14  -2    8.27    1.98
   3 -14   2    2.46    1.47
  -3  14  -2    3.33    1.39
   3  14   2    3.71    1.59
  -3  14  -2    3.26    1.38
  -3  14  -2    4.46    1.44
  -4 -14  -2    0.24    1.43
   4 -14   2    1.77    1.50
   4 -14   2   -0.57    1.49
   4  14   2    0.44    1.44
  -4  14  -2   -0.54    1.21
  -4  14  -2   -0.16    1.25
  -5 -14  -2    1.06    1.65
   5 -14   2   -0.69    1.56
   5 -14   2    3.79    1.69
   5  14   2    1.17    1.35
  -5  14  -2    1.98    1.43
  -5  14  -2   -1.18    1.37
  -6 -14  -2    3.08    1.68
   6 -14   2    1.64    1.69
  -6  14  -2    1.27    1.79
   6  14   2    1.49    1.78
  -5 -15   2    2.99    1.75
   5 -15  -2    2.12    1.83
   5  15  -2    1.33    1.66
  -5  15   2    2.95    1.72
  -5  15   2    6.07    1.98
  -4 -15   2    3.09    1.88
   4 -15  -2    3.71    1.94
  -4  15   2    6.15    1.86
   4  15  -2    4.94    1.75
  -4  15   2    1.36    1.63
   3 -15  -2    1.59    1.51
  -3 -15   2    4.12    1.73
   3  15  -2   -2.43    1.00
  -3  15   2    0.09    1.25
  -3  15   2   -1.92    1.09
  -2 -15   2   11.89    2.33
   2 -15  -2    6.87    1.96
   2  15  -2    6.38    1.69
  -2  15   2    8.18    2.01
  -2  15   2    7.15    1.81
   1 -15  -2   14.79    2.48
  -1 -15   2    9.97    2.32
  -1  15   2   10.65    1.94
   1  15  -2   10.44    1.95
  -1  15   2   12.02    2.16
   0 -15  -2   -1.21    1.28
   0 -15   2    0.56    1.48
   0  15  -2    0.86    1.15
   0  15   2   -1.08    0.98
   0  15   2    0.89    1.23
  -1 -15  -2    6.15    1.91
   1 -15   2    2.85    1.71
  -1  15  -2    1.68    1.17
  -1  15  -2    4.49    1.50
   1  15   2    3.08    1.49
   2 -15   2    4.01    1.62
  -2 -15  -2    2.82    1.59
  -2  15  -2    2.13    1.16
  -2  15  -2    0.61    1.19
   2  15   2    3.17    1.56
  -3 -15  -2    3.41    1.72
   3 -15   2    3.38    1.73
   3  15   2    2.06    1.50
  -3  15  -2    0.59    1.28
  -3  15  -2    3.19    1.48
  -4 -15  -2   -0.48    1.39
   4 -15   2    0.15    1.45
  -4  15  -2    0.66    1.32
  -4  15  -2   -0.54    1.27
   4  15   2    1.77    1.58
   5 -15   2    2.39    1.69
   5 -15   2    1.61    1.60
  -5 -15  -2    4.21    1.74
  -5  15  -2    0.36    1.43
  -5  15  -2    1.50    1.59
   5  15   2    2.33    1.91
  -5 -16   2    4.74    2.03
   5 -16  -2    6.95    2.35
  -5  16   2    3.52    1.82
   5  16  -2    2.84    1.93
  -5  16   2    6.07    2.22
   4 -16  -2    4.19    1.86
  -4 -16   2    4.82    1.94
  -4  16   2    3.51    1.74
  -4  16   2    2.10    1.64
   4  16  -2    4.06    1.78
   3 -16  -2    0.32    1.64
  -3 -16   2    1.04    1.65
  -3  16   2    1.39    1.41
   3  16  -2    1.81    1.47
  -3  16   2    0.31    1.39
  -2 -16   2    1.06    1.59
   2 -16  -2    1.84    1.58
  -2  16   2    0.65    1.49
  -2  16   2    0.77    1.29
  -1 -16   2    4.23    1.83
   1 -16  -2    1.23    1.65
  -1  16   2    1.94    1.48
   1  16  -2    0.93    1.21
  -1  16   2    2.39    1.42
   0 -16   2    5.87    2.13
   0 -16  -2    9.34    2.23
   0  16  -2    6.43    1.75
   0  16   2    7.35    1.90
   1 -16   2    1.29    1.71
  -1 -16  -2    0.38    1.53
   1  16   2    5.42    1.72
  -1  16  -2    2.13    1.35
   2 -16   2    1.06    1.57
  -2 -16  -2    1.23    1.65
  -2  16  -2    1.29    1.39
   2  16   2    0.62    1.40
  -2  16  -2    0.29    1.32
   3 -16   2   -0.82    1.50
  -3 -16  -2   -1.52    1.48
   3  16   2    2.58    1.63
  -3  16  -2   -1.51    1.23
  -3  16  -2   -0.81    1.22
  -4 -16  -2    5.45    1.99
   4 -16   2    0.64    1.62
  -4  16  -2    4.80    1.88
   4  16   2    2.66    1.84
  -4  16  -2    3.82    1.69
   4  17  -2   -0.56    1.48
  -4  17   2   -0.11    1.60
  -4  17   2   -0.14    1.55
   3 -17  -2   -0.77    1.50
  -3 -17   2    2.71    1.90
   3  17  -2    0.29    1.37
  -3  17   2    1.28    1.73
  -3  17   2    1.01    1.52
  -2 -17   2    0.91    1.87
   2 -17  -2    1.28    1.83
  -2  17   2    3.14    1.71
   2  17  -2    0.73    1.37
  -2  17   2    2.79    1.56
   1 -17  -2    7.64    2.24
  -1 -17   2    6.45    2.26
  -1  17   2    8.30    2.03
   1  17  -2    0.53    1.39
   0 -17  -2   -0.60    1.48
   0 -17   2    1.02    1.68
   0  17   2    0.94    1.42
   0  17  -2    0.97    1.41
  -1 -17  -2    3.63    1.70
   1 -17   2    2.19    1.79
  -1  17  -2    0.79    1.44
   1  17   2    3.03    1.66
  -2 -17  -2    1.13    1.76
   2 -17   2    0.29    1.69
  -2  17  -2   -0.19    1.36
   2  17   2   -1.59    0.87
   3 -17   2    4.53    1.97
  -3 -17  -2    1.38    1.76
  -3  17  -2   -0.51    1.45
  -3  17  -2    4.81    1.77
   3  17   2    6.63    1.90
  -2 -18   2    4.36    2.26
   2 -18  -2    1.90    1.87
   2  18  -2    3.10    1.71
  -2  18   2    2.03    1.70
   1 -18  -2    1.26    1.85
  -1 -18   2   -1.08    1.73
  -1  18   2    0.50    1.58
   1  18  -2   -1.94    1.19
   0 -18  -2   -0.77    1.65
   0 -18   2    1.29    1.90
   0  18   2   -0.01    1.49
   0  18  -2    0.32    1.45
  -1 -18  -2    9.51    2.48
   1 -18   2    5.59    2.34
   1  18   2    4.72    1.91
  -1  18  -2    2.92    1.70
  -2 -18  -2    0.12    1.77
   2 -18   2   -0.13    1.76
   2  18   2    0.06    1.49
  -2  18  -2   -0.93    1.37
  -9   0   3    8.99    1.95
   9   0  -3    9.51    2.32
   8   0  -3    1.57    1.44
  -8   0   3    1.24    1.10
   7   0  -3    8.92    1.84
  -7   0   3   11.82    1.87
   6   0  -3    0.38    1.01
  -6   0   3    0.50    0.77
   5   0  -3    3.67    1.08
   4   0  -3    0.07    0.45
   3   0  -3  218.35   13.64
   3   0  -3  221.05   13.93
  -3   0   3  225.67   13.94
   3   0  -3  205.38   13.98
   3   0  -3  212.31   13.75
   2   0  -3   -0.32    0.25
   2   0  -3    0.14    0.27
  -2   0   3    0.62    0.37
  -2   0   3   -0.17    0.20
  -2   0   3    0.03    0.28
   2   0  -3    0.46    0.33
   1   0  -3  362.36   22.53
   1   0  -3  361.71   22.55
   1   0  -3  353.96   22.58
  -1   0   3  356.18   22.54
  -1   0   3  352.85   22.57
   0   0   3    0.05    0.14
   0   0  -3   -0.12    0.07
   0   0  -3   -0.03    0.11
   0   0  -3   -0.02    0.05
   0   0   3   -0.04    0.07
   0   0  -3   -0.17    0.09
   0   0  -3    0.04    0.09
   1   0   3   84.87    5.56
  -1   0  -3   85.04    5.49
  -1   0  -3   85.53    5.51
   1   0   3   84.79    5.50
   1   0   3   82.86    5.50
  -1   0  -3   90.95    5.57
   1   0   3   85.03    5.52
  -1   0  -3   82.01    5.50
  -2   0  -3    0.10    0.37
  -2   0  -3    0.10    0.29
  -2   0  -3    0.05    0.24
   2   0   3   -0.01    0.30
  -2   0  -3   -0.23    0.35
   2   0   3    0.04    0.39
   2   0   3    0.18    0.32
  -3   0  -3  121.35    8.24
  -3   0  -3  126.13    7.96
   3   0   3  123.11    8.01
   3   0   3  124.61    8.26
  -4   0  -3   -0.17    0.63
   4   0   3   -0.01    0.69
   4   0   3   -0.91    0.35
   4   0   3    0.75    0.72
   5   0   3    2.82    0.57
  -5   0  -3    3.52    0.44
  -5   0  -3    2.73    0.40
  -5   0  -3    2.58    1.05
   5   0   3    2.06    1.08
  -6   0  -3   -1.28    0.87
   6   0   3    0.15    0.80
  -7   0  -3   15.39    2.42
   7   0   3   14.10    2.24
   8   0   3   -0.84    1.34
  -8   0  -3   -0.55    1.26
   9   0   3   -0.73    1.46
   9  -1  -3    6.21    1.78
  -9  -1   3    5.86    1.72
   9   1  -3    2.24    1.73
  -9   1   3    5.16    1.69
   8  -1  -3    1.42    1.38
  -8  -1   3    2.28    1.20
  -8   1   3    1.87    1.23
   8   1  -3   -0.89    1.25
  -7  -1   3    5.16    1.31
   7  -1  -3    5.09    1.54
  -7   1   3    3.99    1.30
   7   1  -3    5.17    1.56
   6  -1  -3   12.48    2.02
   6   1  -3   15.48    2.19
   6   1  -3   17.40    1.37
   6   1  -3   16.17    1.30
  -6   1   3   15.90    2.01
   5  -1  -3    1.05    0.87
   5   1  -3    2.16    0.96
   5   1  -3    1.84    0.52
  -5   1   3    0.61    0.74
  -5   1   3    1.63    0.74
   4  -1  -3    8.18    1.28
  -4   1   3    9.02    1.21
  -4   1   3    8.07    1.13
   3  -1  -3    3.36    0.38
   3  -1  -3    3.82    0.70
   3  -1  -3    1.95    0.30
   3  -1  -3    2.47    0.53
  -3   1   3    3.78    0.67
   3   1  -3    1.74    0.61
   3   1  -3    3.36    0.66
   3   1  -3    3.41    0.38
   3   1  -3    3.26    0.51
  -3   1   3    3.08    0.56
   2  -1  -3   34.05    2.29
   2  -1  -3   31.85    2.17
  -2  -1   3   32.15    2.18
  -2  -1   3   29.95    2.27
   2   1  -3   32.06    2.20
   2   1  -3   28.52    2.26
   2   1  -3   30.48    2.13
  -2   1   3   34.35    2.29
  -1  -1   3  107.04    6.85
  -1  -1   3  111.36    6.81
   1  -1  -3  107.94    6.86
  -1  -1   3  106.78    6.90
   1  -1  -3  102.79    6.88
   1  -1  -3  107.95    6.90
  -1   1   3  104.99    6.89
   1   1  -3  103.67    6.90
  -1   1   3  108.16    6.86
   1   1  -3  106.14    6.88
   1   1  -3  107.24    6.85
  -1   1   3  108.47    6.90
   1   1  -3  107.88    6.81
   0  -1  -3    5.39    0.47
   0  -1   3    5.89    0.58
   0  -1   3    5.29    0.46
   0  -1   3    5.38    0.55
   0  -1  -3    5.83    0.46
   0  -1  -3    6.12    0.51
   0  -1  -3    6.42    0.60
   0   1   3    6.71    0.63
   0   1   3    5.53    0.47
   0   1   3    4.69    0.52
   0   1  -3    5.82    0.41
   0   1  -3    6.78    0.60
   0   1   3    5.72    0.46
   0   1  -3    4.85    0.56
   0   1  -3    5.04    0.45
  -1  -1  -3   70.65    4.54
   1  -1   3   68.49    4.54
   1  -1   3   69.09    4.58
  -1  -1  -3   67.43    4.58
   1  -1   3   68.53    4.53
  -1  -1  -3   69.70    4.49
   1  -1   3   71.34    4.59
  -1  -1  -3   69.69    4.56
  -1  -1  -3   69.59    4.56
  -1   1  -3   67.97    4.54
   1   1   3   70.50    4.55
  -1   1  -3   72.46    4.60
  -1   1  -3   70.12    4.53
   1   1   3   72.42    4.60
   1   1   3   69.31    4.57
   1   1   3   67.98    4.56
  -1   1  -3   66.95    4.57
   1   1   3   70.36    4.49
  -1   1  -3   68.53    4.55
  -2  -1  -3   77.51    5.14
  -2  -1  -3   77.60    5.10
  -2  -1  -3   81.97    5.26
   2  -1   3   77.01    5.21
   2  -1   3   75.55    5.06
  -2  -1  -3   75.97    5.20
   2  -1   3   81.97    5.26
  -2   1  -3   77.97    5.23
   2   1   3   81.49    5.24
  -2   1  -3   79.01    5.21
   2   1   3   76.48    5.12
   2   1   3   83.49    5.29
  -2   1  -3   73.79    5.07
  -2   1  -3   75.65    5.21
  -3  -1  -3    0.88    0.58
   3  -1   3    0.81    0.30
   3  -1   3    0.12    0.54
   3   1   3    0.99    0.58
  -3   1  -3    0.81    0.54
  -3   1  -3    0.51    0.27
   3   1   3    0.73    0.37
  -4  -1  -3    8.02    1.27
   4  -1   3    8.13    0.67
   4  -1   3    5.77    1.19
  -4   1  -3    6.38    0.70
   4   1   3    5.37    1.15
  -4   1  -3    6.66    1.13
   4   1   3    7.42    0.89
   5  -1   3   17.03    2.09
  -5  -1  -3   16.90    1.30
  -5  -1  -3   17.71    2.09
  -5   1  -3   14.78    1.97
   5   1   3   17.62    1.50
  -5   1  -3   16.82    1.20
   5   1   3   15.03    2.03
   6  -1   3   10.69    1.92
  -6  -1  -3   11.62    1.79
  -6   1  -3    8.91    1.66
   6   1   3   10.44    1.95
  -7  -1  -3    7.83    1.77
   7  -1   3    5.96    1.68
  -7   1  -3    6.81    1.66
   7   1   3    5.06    1.53
  -8  -1  -3   25.90    3.26
   8  -1   3   25.31    3.31
  -8   1  -3   27.30    3.23
   8   1   3   20.42    3.25
   9  -1   3    6.16    2.16
  -9   1  -3    4.16    1.80
   9   1   3    1.08    1.67
   9  -2  -3   -0.67    1.44
  -9  -2   3    1.00    1.19
   9   2  -3    0.23    1.50
  -9   2   3   -0.30    1.18
   8  -2  -3   24.82    3.11
  -8  -2   3   21.58    2.56
   8   2  -3   24.47    3.20
  -8   2   3   19.11    2.67
   7  -2  -3    2.83    1.39
  -7  -2   3    2.55    1.02
  -7   2   3    2.89    1.22
   7   2  -3    2.92    1.45
   6  -2  -3    0.62    1.06
   6   2  -3    1.77    0.62
   6   2  -3    1.02    0.60
  -6   2   3    0.56    0.76
   6   2  -3   -0.03    1.03
  -6   2   3    1.07    0.87
   5  -2  -3   23.90    2.44
  -5   2   3   20.54    2.12
   5   2  -3   24.07    2.45
  -5   2   3   22.18    2.28
   5   2  -3   20.84    1.76
   4  -2  -3  183.00   12.92
   4  -2  -3  203.96   12.85
  -4   2   3  200.49   12.97
   4   2  -3  201.75   12.58
  -4   2   3  202.92   12.82
   4   2  -3  190.80   12.98
   3  -2  -3    0.68    0.28
   3  -2  -3    1.36    0.54
  -3   2   3    0.94    0.39
   3   2  -3    2.01    0.54
  -3   2   3    2.20    0.63
  -2  -2   3  448.96   28.70
  -2  -2   3  466.37   28.64
  -2  -2   3  453.05   28.77
   2  -2  -3  455.68   28.65
   2  -2  -3  466.93   28.65
   2  -2  -3  451.71   28.67
   2  -2  -3  447.39   28.78
   2   2  -3  449.58   28.78
  -2   2   3  446.42   28.80
   2   2  -3  448.28   28.70
  -2   2   3  460.83   28.68
  -2   2   3  456.86   28.63
  -2   2   3  452.93   28.79
  -1  -2   3  354.50   22.66
   1  -2  -3  347.61   22.70
   1  -2  -3  348.26   22.69
  -1  -2   3  356.19   22.73
   1  -2  -3  402.38   22.77
  -1   2   3  363.15   22.73
  -1   2   3  356.91   22.70
   1   2  -3  347.87   22.66
  -1   2   3  343.47   22.70
   1   2  -3  378.36   22.59
   1   2  -3  352.09   22.72
   0  -2  -3   31.80    2.19
   0  -2  -3   31.06    2.15
   0  -2   3   28.52    2.16
   0  -2   3   33.27    2.20
   0  -2  -3   30.99    2.13
   0  -2  -3   31.48    2.09
   0  -2   3   30.88    2.08
   0   2  -3   31.32    2.18
   0   2  -3   31.22    2.08
   0   2  -3   30.56    2.15
   0   2  -3   30.17    2.18
   0   2   3   33.46    2.20
   0   2   3   32.29    2.15
   0   2   3   30.79    2.13
   0   2   3   33.15    2.09
   0   2  -3   30.86    2.05
   1  -2   3  203.90   13.56
  -1  -2  -3  216.83   13.62
  -1  -2  -3  226.09   13.59
   1  -2   3  208.16   13.63
  -1  -2  -3  207.32   13.46
  -1  -2  -3  216.25   13.63
  -1  -2  -3  213.86   13.58
  -1   2  -3  212.47   13.64
  -1   2  -3  215.37   13.58
   1   2   3  215.13   13.63
  -1   2  -3  208.84   13.59
   1   2   3  217.93   13.60
   1   2   3  208.00   13.58
  -1   2  -3  211.28   13.57
  -1   2  -3  205.44   13.61
   1   2   3  226.82   13.64
   2  -2   3  127.25    8.15
  -2  -2  -3  130.90    8.14
   2  -2   3  116.38    8.10
  -2  -2  -3  127.59    8.19
  -2  -2  -3  127.45    8.09
  -2   2  -3  120.13    8.13
  -2   2  -3  134.16    8.17
   2   2   3  117.35    8.13
  -2   2  -3  123.81    8.00
  -2   2  -3  116.13    8.13
   2   2   3  126.87    8.18
  -2   2  -3  120.87    8.01
   2   2   3  127.32    8.09
  -3  -2  -3    8.87    0.94
  -3  -2  -3    7.88    1.16
   3  -2   3    7.28    1.05
   3   2   3    7.64    1.15
  -3   2  -3    8.14    1.11
   3   2   3    8.87    1.04
  -3   2  -3    8.60    0.83
  -3   2  -3    9.41    0.88
  -4  -2  -3    0.09    0.39
  -4  -2  -3    0.28    0.70
   4  -2   3   -0.01    0.49
  -4   2  -3    0.55    0.34
  -4   2  -3   -0.22    0.62
  -4   2  -3    0.57    0.22
   4   2   3    0.19    0.41
   4   2   3    0.36    0.72
   5  -2   3    7.40    1.42
  -5  -2  -3    8.33    0.89
  -5  -2  -3    7.60    1.45
   5   2   3    6.96    1.44
  -5   2  -3    9.14    1.44
  -5   2  -3    7.18    0.73
   5   2   3    8.50    1.11
  -6  -2  -3   45.85    3.82
   6  -2   3   45.88    3.77
  -6  -2  -3   41.75    2.86
   6   2   3   41.45    4.05
  -6   2  -3   40.03    3.58
   7  -2   3    0.29    1.19
  -7  -2  -3    2.99    1.43
   7   2   3    0.62    1.04
  -7   2  -3    1.62    1.24
   8  -2   3    2.35    1.59
  -8   2  -3    2.47    1.49
   8   2   3    0.85    1.50
   9  -2   3    0.27    1.69
   9   2   3   -0.43    1.25
  -9   2  -3    2.38    1.54
  -9  -3   3    0.49    1.06
   9  -3  -3    0.73    1.56
  -9   3   3    0.98    1.38
   9   3  -3   -1.96    1.49
   8  -3  -3    1.56    1.44
  -8  -3   3    1.49    1.06
   8   3  -3    1.26    1.53
  -8   3   3    1.34    1.25
  -7  -3   3    3.04    1.02
   7  -3  -3    0.23    1.15
   7   3  -3   -0.42    1.19
  -7   3   3    1.35    1.05
   6  -3  -3    5.27    1.44
  -6   3   3    0.91    0.78
   6   3  -3    0.90    1.09
   6   3  -3    0.74    0.69
  -6   3   3    0.45    0.94
   5  -3  -3   16.54    2.00
   5   3  -3   14.50    1.97
  -5   3   3   16.35    1.97
  -5   3   3   17.12    1.75
   4  -3  -3    1.48    0.65
   4  -3  -3    0.71    0.36
   4  -3  -3    2.42    0.64
   4   3  -3    1.07    0.52
   4   3  -3    3.07    0.87
  -4   3   3    0.66    0.68
  -4   3   3    2.05    0.26
  -4   3   3    1.12    0.53
   3  -3  -3   23.86    1.69
  -3  -3   3   21.81    1.73
   3  -3  -3   20.20    1.87
   3  -3  -3   24.91    1.74
  -3   3   3   22.74    1.89
   3   3  -3   20.50    2.03
   3   3  -3   23.05    1.74
  -3   3   3   22.55    1.69
  -3   3   3   21.70    1.65
  -2  -3   3   11.21    1.13
   2  -3  -3   12.11    0.88
   2  -3  -3   12.39    1.21
   2  -3  -3   10.75    1.07
  -2  -3   3   11.36    1.13
  -2   3   3   10.20    1.14
  -2   3   3   12.34    1.23
   2   3  -3   10.33    1.10
   2   3  -3   10.98    1.14
  -2   3   3   11.82    0.87
  -2   3   3   11.00    1.04
   1  -3  -3   51.47    3.58
  -1  -3   3   55.62    3.61
  -1  -3   3   53.71    3.49
   1  -3  -3   54.87    3.56
   1  -3  -3   53.40    3.58
   1   3  -3   53.29    3.60
  -1   3   3   49.79    3.54
  -1   3   3   49.65    3.55
   1   3  -3   52.29    3.49
  -1   3   3   52.05    3.55
   0  -3   3   28.54    2.07
   0  -3  -3   26.61    1.96
   0  -3  -3   26.65    2.03
   0  -3  -3   27.77    1.97
   0  -3   3   28.32    2.01
   0   3  -3   28.96    2.01
   0   3  -3   31.08    2.08
   0   3  -3   29.02    1.91
   0   3   3   25.02    1.96
   0   3   3   27.50    1.92
   0   3  -3   27.69    1.94
   0   3   3   25.90    1.97
   0   3   3   30.91    2.07
   1  -3   3  241.67   15.28
  -1  -3  -3  238.42   15.26
   1  -3   3  229.59   15.33
  -1  -3  -3  243.92   15.32
  -1  -3  -3  242.85   15.29
   1  -3   3  236.06   15.32
  -1  -3  -3  243.31   15.35
   1   3   3  239.84   15.36
  -1   3  -3  242.59   15.28
   1   3   3  236.74   15.26
   1   3   3  248.94   15.33
  -1   3  -3  242.17   15.32
  -1   3  -3  244.82   15.35
   1   3   3  225.79   15.28
   2  -3   3    0.45    0.39
  -2  -3  -3    0.24    0.35
  -2  -3  -3    0.40    0.38
   2  -3   3    0.19    0.43
  -2  -3  -3    0.26    0.47
   2  -3   3    0.60    0.38
  -2   3  -3    1.14    0.41
  -2   3  -3    0.56    0.43
   2   3   3    0.38    0.38
  -2   3  -3    1.31    0.52
  -2   3  -3    0.06    0.35
   2   3   3    0.73    0.56
   2   3   3    1.32    0.51
  -3  -3  -3    3.30    0.62
  -3  -3  -3    2.39    0.75
  -3  -3  -3    2.42    0.57
   3  -3   3    1.51    0.67
  -3   3  -3    3.57    0.59
  -3   3  -3    2.43    0.51
   3   3   3    2.81    0.77
   3   3   3    1.56    0.56
  -3   3  -3    1.40    0.61
  -4  -3  -3    0.02    0.70
  -4  -3  -3    0.45    0.46
   4  -3   3   -0.08    0.51
  -4   3  -3    0.59    0.34
   4   3   3    0.52    0.76
  -4   3  -3    0.94    0.40
   4   3   3    0.14    0.58
  -4   3  -3   -0.19    0.60
   5  -3   3   52.95    4.24
  -5  -3  -3   54.39    4.33
  -5  -3  -3   52.65    3.75
   5   3   3   58.21    4.39
  -5   3  -3   53.01    4.14
  -5   3  -3   54.85    3.65
   6  -3   3    1.30    1.17
  -6  -3  -3    1.85    1.19
  -6  -3  -3    0.47    0.47
   6   3   3    0.48    1.13
  -6   3  -3    1.00    1.10
   7  -3   3   19.17    2.70
  -7   3  -3   24.04    2.74
   7   3   3   20.27    2.84
   8  -3   3    1.92    1.51
   8   3   3    2.00    1.69
  -8   3  -3    0.06    1.23
   9  -3   3    0.62    1.62
  -9   3  -3   -0.97    1.68
   9   3   3    6.37    2.13
   9  -4  -3   -0.89    1.47
   9   4  -3    0.06    1.74
  -9   4   3    2.53    1.64
   8  -4  -3    9.62    2.03
  -8  -4   3    3.81    1.33
   8   4  -3    4.14    1.85
  -8   4   3    9.63    1.95
  -7  -4   3    6.71    1.25
   7  -4  -3    6.90    1.76
   7   4  -3    7.38    1.37
   7   4  -3    0.34    1.31
  -7   4   3    3.89    1.23
  -7   4   3    7.62    1.37
   6  -4  -3    2.79    1.25
  -6   4   3    2.75    0.95
  -6   4   3    2.65    0.98
   6   4  -3    1.19    1.17
   5  -4  -3   11.67    1.01
  -5  -4   3   10.41    1.23
   5  -4  -3    8.60    1.60
   5   4  -3   11.86    1.75
  -5   4   3   11.47    1.35
  -5   4   3   11.44    1.70
   4  -4  -3   56.09    3.87
   4  -4  -3   56.12    4.12
   4  -4  -3   53.64    3.74
  -4  -4   3   53.72    3.83
   4   4  -3   49.96    4.07
  -4   4   3   53.08    3.80
   4   4  -3   58.78    3.88
  -4   4   3   58.60    3.69
  -4   4   3   50.49    4.10
   3  -4  -3    4.91    0.95
  -3  -4   3    6.31    0.88
   3  -4  -3    5.45    0.79
   3  -4  -3    7.61    0.76
  -3   4   3    6.45    0.74
  -3   4   3    6.40    0.73
   3   4  -3    6.51    1.01
  -3   4   3    5.54    0.98
   3   4  -3    5.34    0.80
   2  -4  -3   82.66    5.28
  -2  -4   3   74.22    5.24
  -2  -4   3   75.96    4.99
  -2  -4   3   74.29    5.29
   2  -4  -3   80.34    5.33
   2   4  -3   76.90    5.27
  -2   4   3   92.79    5.41
  -2   4   3   76.76    5.21
   2   4  -3   77.39    5.30
  -2   4   3   80.12    5.07
   1  -4  -3   11.34    1.21
   1  -4  -3   11.12    1.14
  -1  -4   3   12.56    1.00
  -1  -4   3   10.35    1.09
   1  -4  -3   11.98    1.17
  -1  -4   3   11.12    1.20
   1   4  -3   14.14    1.02
  -1   4   3   11.94    1.16
   1   4  -3   10.67    0.77
  -1   4   3   13.52    1.22
  -1   4   3   11.82    1.18
   1   4  -3   11.26    1.23
   0  -4  -3    8.20    1.05
   0  -4   3   10.08    1.11
   0  -4   3    9.90    1.00
   0  -4  -3   10.35    1.01
   0  -4  -3   10.96    1.01
   0   4   3    9.99    0.86
   0   4   3   10.02    0.99
   0   4   3    9.38    1.08
   0   4  -3   11.04    1.14
   0   4   3    9.25    1.00
   0   4  -3    8.83    0.88
   0   4   3    8.79    0.72
   0   4  -3   10.44    0.97
   0   4  -3   10.45    1.01
  -1  -4  -3   14.38    1.19
  -1  -4  -3   11.88    1.33
  -1  -4  -3   12.28    1.07
   1  -4   3   11.38    1.26
   1  -4   3   13.14    1.25
   1  -4   3   13.41    1.34
  -1   4  -3   13.93    1.16
   1   4   3   12.85    1.34
   1   4   3   11.88    1.23
   1   4   3   13.03    1.27
  -1   4  -3   13.29    1.33
   1   4   3   12.87    1.20
  -1   4  -3   15.30    1.27
  -2  -4  -3   16.14    1.59
   2  -4   3   16.91    1.66
  -2  -4  -3   15.81    1.66
   2  -4   3   20.60    1.54
  -2  -4  -3   16.86    1.38
   2  -4   3   14.19    1.54
   2   4   3   16.34    1.60
  -2   4  -3   16.74    1.60
   2   4   3   17.08    1.53
  -2   4  -3   19.67    1.51
   2   4   3   16.31    1.41
  -2   4  -3   15.43    1.39
  -3  -4  -3    3.18    0.87
   3  -4   3    3.03    0.79
  -3  -4  -3    1.98    0.58
  -3  -4  -3    2.65    0.68
  -3   4  -3    2.48    0.60
   3   4   3    1.80    0.65
  -3   4  -3    3.84    0.77
  -4  -4  -3    2.60    0.67
  -4  -4  -3    2.88    0.97
   4  -4   3    1.00    0.83
  -4   4  -3    1.50    0.72
  -4   4  -3    1.45    0.56
   4   4   3    3.15    1.00
  -4   4  -3    1.65    0.53
   5  -4   3   -0.30    0.83
  -5  -4  -3   -0.69    0.50
  -5  -4  -3    0.77    0.79
   5   4   3    0.74    0.81
  -5   4  -3    1.13    0.88
  -5   4  -3    0.22    0.46
   6  -4   3    1.41    1.18
  -6  -4  -3    2.96    0.73
   6   4   3    4.32    1.49
  -6   4  -3    3.22    1.24
   7  -4   3    3.59    1.36
  -7   4  -3    2.64    1.28
   7   4   3    2.52    1.51
   8  -4   3   -1.97    1.23
  -8   4  -3   -0.34    1.18
   8   4   3    2.26    1.70
   9  -4   3    0.84    1.68
  -9   4  -3    2.74    1.62
  -9   4  -3   -0.94    1.35
   9   4   3    1.77    1.97
   9  -5  -3    0.12    1.68
  -9   5   3   -1.24    1.33
   9   5  -3    3.73    2.10
   8  -5  -3    0.45    1.36
  -8   5   3   -0.12    0.95
  -7  -5   3    3.86    1.09
   7  -5  -3    4.20    1.52
  -7   5   3    5.52    1.26
   7   5  -3    5.91    1.22
  -7   5   3    4.03    1.47
   7   5  -3    5.46    1.48
  -6  -5   3   36.15    2.79
   6  -5  -3   36.70    3.62
  -6   5   3   35.11    2.92
  -6   5   3   36.93    3.63
   6   5  -3   35.36    3.64
   5  -5  -3    1.84    0.86
   5  -5  -3    1.99    0.63
  -5  -5   3    0.60    0.71
  -5   5   3    1.42    0.71
   5   5  -3    1.77    1.03
  -5   5   3    2.47    1.06
  -5   5   3    2.07    0.39
  -4  -5   3    5.32    0.88
  -4  -5   3    3.63    0.64
   4  -5  -3    3.90    1.05
   4  -5  -3    2.42    0.72
   4  -5  -3    5.09    0.78
  -4   5   3    3.68    0.91
  -4   5   3    3.30    0.66
   4   5  -3    4.50    1.04
  -3  -5   3   11.42    1.27
   3  -5  -3    8.62    1.10
  -3  -5   3   12.19    0.87
   3  -5  -3    9.52    1.29
  -3   5   3   10.03    0.97
  -3   5   3    8.15    1.23
   3   5  -3    7.98    1.21
   2  -5  -3   88.12    5.62
  -2  -5   3   81.06    5.63
   2  -5  -3   75.58    5.57
  -2   5   3   82.22    5.63
   2   5  -3   81.88    5.55
  -2   5   3   82.26    5.53
  -2   5   3   81.75    5.34
  -2   5   3   87.05    5.63
  -1  -5   3   12.49    1.13
  -1  -5   3   13.13    1.17
   1  -5  -3    9.48    1.15
   1  -5  -3    8.19    1.16
  -1  -5   3    9.42    1.23
   1  -5  -3   10.83    1.17
  -1   5   3   10.29    1.26
  -1   5   3   11.72    1.26
   1   5  -3   11.07    0.79
  -1   5   3   10.88    1.05
  -1   5   3   14.30    1.29
  -1   5   3    8.79    1.10
   1   5  -3   10.16    1.08
   0  -5   3   14.24    1.30
   0  -5  -3   13.99    1.14
   0  -5  -3   13.91    1.42
   0  -5   3   11.87    1.38
   0   5  -3   11.23    1.15
   0   5   3   12.80    1.23
   0   5  -3   11.58    1.21
   0   5   3   16.09    1.60
   0   5  -3   12.59    1.22
   0   5   3   11.84    1.24
   0   5  -3   11.95    1.02
   0   5   3   12.62    0.96
   1  -5   3    7.10    0.92
   1  -5   3    7.15    1.00
  -1  -5  -3    6.91    1.05
  -1  -5  -3    7.69    0.84
   1  -5   3    7.78    0.99
   1   5   3    7.22    0.94
   1   5   3    7.49    0.96
  -1   5  -3    8.06    1.01
  -1   5  -3    6.89    1.01
   1   5   3    7.36    0.85
   2  -5   3   58.87    4.13
  -2  -5  -3   53.00    4.14
  -2  -5  -3   63.07    4.02
   2  -5   3   56.81    4.18
   2  -5   3   63.25    4.16
   2   5   3   55.55    4.14
   2   5   3   59.89    4.03
  -2   5  -3   57.37    4.10
  -3  -5  -3   -0.76    0.39
   3  -5   3    0.61    0.61
  -3  -5  -3    0.66    0.58
   3  -5   3   -0.55    0.47
  -3   5  -3   -0.23    0.41
  -3   5  -3    0.14    0.53
   3   5   3    0.12    0.61
   4  -5   3   37.77    3.10
  -4  -5  -3   35.99    2.88
   4   5   3   35.36    3.12
  -4   5  -3   39.63    3.03
  -4   5  -3   37.20    2.70
  -4   5  -3   37.61    2.93
  -5  -5  -3    4.49    0.91
   5  -5   3    5.47    1.32
  -5   5  -3    3.08    0.59
   5   5   3    4.05    1.30
  -5   5  -3    3.54    0.76
  -5   5  -3    3.87    1.07
  -6  -5  -3    0.76    0.72
   6  -5   3    1.07    1.10
  -6   5  -3    1.69    1.15
   6   5   3    0.09    0.88
   7  -5   3    1.36    1.37
  -7   5  -3   -0.83    0.93
   7   5   3    0.60    1.40
   8  -5   3    4.64    1.73
  -8   5  -3    5.23    1.56
   8   5   3    4.22    1.64
  -8   5  -3    2.73    1.59
   9  -5   3    0.03    1.52
   9   5   3    0.62    1.89
  -9   5  -3    0.12    1.51
  -9   5  -3   -0.54    1.97
   9  -6  -3   -0.70    1.49
   9   6  -3    1.70    1.85
  -9   6   3    0.71    1.44
   8  -6  -3   10.25    2.22
  -8   6   3    6.38    1.98
   8   6  -3    9.16    2.20
  -7  -6   3    2.58    0.95
   7  -6  -3    3.29    1.48
   7   6  -3    5.35    1.51
  -7   6   3    1.76    1.34
  -7   6   3    2.19    1.05
  -6  -6   3    7.53    1.16
   6  -6  -3    3.67    1.37
  -6   6   3    4.60    1.41
   6   6  -3    3.80    1.38
  -6   6   3    5.08    1.10
  -5  -6   3    1.87    0.87
  -5  -6   3    1.47    0.59
   5  -6  -3    2.22    0.96
   5  -6  -3    4.88    0.89
   5   6  -3   -0.35    0.94
  -5   6   3    5.18    0.90
  -5   6   3    5.42    0.76
  -5   6   3    4.78    1.26
  -4  -6   3    8.33    1.14
   4  -6  -3    4.29    0.92
   4  -6  -3    3.62    0.97
  -4  -6   3    4.59    0.65
   4   6  -3    6.66    1.23
  -4   6   3    2.36    0.69
  -4   6   3    3.91    0.75
  -4   6   3    4.30    1.13
   3  -6  -3   25.55    2.24
  -3  -6   3   25.15    1.71
   3  -6  -3   25.89    2.16
  -3  -6   3   25.35    2.17
  -3   6   3   25.83    1.89
   3   6  -3   24.25    2.18
  -3   6   3   24.64    2.05
  -3   6   3   26.27    2.45
  -2  -6   3    4.03    0.75
  -2  -6   3    2.93    0.85
   2   6  -3    3.71    0.77
  -2   6   3   10.29    1.16
  -1  -6   3   60.14    4.01
  -1  -6   3   66.90    4.26
   1  -6  -3   55.07    4.12
  -1   6   3   57.71    3.95
   1   6  -3   55.96    3.98
   1   6  -3   55.67    3.76
  -1   6   3   62.17    4.12
  -1   6   3   53.95    4.02
   0  -6  -3    2.01    0.50
   0  -6   3    2.72    0.60
   0  -6  -3    0.49    0.61
   0  -6   3    1.57    0.59
   0   6  -3    1.59    0.49
   0   6  -3    1.07    0.46
   0   6   3    1.44    0.35
   0   6   3    1.70    0.50
   0   6   3    0.80    0.51
   0   6  -3    2.60    0.46
  -1  -6  -3    1.08    0.21
  -1  -6  -3    1.23    0.44
  -1  -6  -3    1.38    0.66
   1  -6   3    0.78    0.54
   1  -6   3    1.62    0.58
   1  -6   3    1.16    0.68
   1   6   3    1.16    0.56
  -1   6  -3    0.95    0.46
   1   6   3    1.31    0.44
   2  -6   3    1.14    0.64
   2  -6   3    1.27    0.67
   2  -6   3    1.24    0.61
  -2  -6  -3    0.68    0.41
  -2  -6  -3   -0.01    0.58
   2   6   3    1.57    0.60
   2   6   3    0.74    0.48
  -2   6  -3    1.01    0.56
   3  -6   3   85.94    5.89
  -3  -6  -3   89.59    5.89
  -3  -6  -3   83.24    5.92
   3  -6   3   88.73    5.96
   3   6   3   77.02    5.95
  -3   6  -3   92.33    5.81
  -3   6  -3   77.88    5.84
  -4  -6  -3    0.95    0.69
   4  -6   3    0.23    0.81
  -4   6  -3    1.18    0.80
  -4   6  -3    0.42    0.59
   4   6   3    1.55    0.99
  -5  -6  -3   23.37    2.21
   5  -6   3   24.22    2.62
   5   6   3   17.02    2.35
  -5   6  -3   23.57    1.86
  -5   6  -3   18.98    2.32
   6  -6   3   11.93    1.92
  -6  -6  -3   14.11    1.64
  -6   6  -3   10.56    1.79
   6   6   3   10.29    2.04
   7  -6   3   -0.31    1.25
  -7   6  -3    2.12    1.30
   7   6   3    3.41    1.42
   8  -6   3    1.70    1.63
  -8   6  -3    5.18    1.84
   8   6   3    3.48    1.98
  -8   6  -3    4.07    1.66
   9  -6   3    1.51    1.86
  -9   6  -3    1.65    1.77
   9   6   3    0.47    1.84
   9  -7  -3    0.46    1.75
  -9   7   3    3.78    1.91
   8  -7  -3    6.23    1.98
   8   7  -3    4.93    1.94
  -8   7   3    5.39    1.66
   7  -7  -3    3.65    1.52
  -7   7   3    1.68    1.14
   7   7  -3    3.06    1.54
  -6  -7   3   10.61    1.55
   6  -7  -3   12.23    2.06
   6  -7  -3   13.02    1.46
   6   7  -3   11.35    2.05
  -6   7   3   10.98    2.03
  -6   7   3   11.76    1.48
   5  -7  -3   58.93    4.68
  -5  -7   3   57.92    4.34
   5  -7  -3   60.37    4.31
  -5   7   3   63.68    4.22
   5   7  -3   55.13    4.62
  -5   7   3   53.78    4.58
  -4  -7   3    5.32    1.11
   4  -7  -3    4.45    1.00
   4  -7  -3    2.61    0.90
  -4   7   3    3.45    0.76
  -4   7   3    3.42    1.18
   4   7  -3    3.27    0.93
  -3  -7   3   53.85    3.31
   3  -7  -3   48.68    3.84
   3  -7  -3   59.70    4.00
  -3  -7   3   54.39    3.92
  -3   7   3   48.15    3.52
   3   7  -3   47.16    3.82
  -3   7   3   47.08    3.90
   2  -7  -3   16.60    1.82
  -2  -7   3   18.29    1.68
   2  -7  -3   17.21    1.83
  -2  -7   3   14.41    1.82
  -2   7   3   16.64    1.79
   2   7  -3   15.92    1.69
   1  -7  -3   45.28    3.64
  -1  -7   3   48.45    3.65
  -1  -7   3   49.07    3.47
   1   7  -3   51.14    3.49
   1   7  -3   47.43    3.22
  -1   7   3   48.17    3.50
  -1   7   3   53.16    3.61
  -1   7   3   45.75    3.40
   0  -7  -3   70.23    5.07
   0  -7   3   74.96    5.13
   0  -7   3   69.56    4.91
   0   7   3   72.56    4.98
   0   7   3   71.20    4.68
   0   7  -3   72.30    4.89
   0   7  -3   71.37    4.75
   0   7   3   67.34    4.84
  -1  -7  -3  128.11    7.70
   1  -7   3  113.90    7.82
  -1  -7  -3  116.05    7.44
  -1  -7  -3  106.34    7.91
   1  -7   3  119.00    7.98
   1  -7   3  124.14    7.86
   1   7   3  114.02    7.69
   1   7   3  113.26    7.83
  -1   7  -3  119.89    7.79
  -1   7  -3  113.30    7.74
  -2  -7  -3    2.81    0.93
   2  -7   3    4.21    0.97
   2  -7   3    3.93    0.90
  -2  -7  -3    1.78    0.58
  -2  -7  -3    3.72    0.47
   2  -7   3    4.09    0.91
   2   7   3    3.00    0.69
  -2   7  -3    3.10    0.84
   2   7   3    3.54    0.89
  -3  -7  -3   -0.33    0.64
   3  -7   3   -0.74    0.59
   3  -7   3   -0.20    0.65
   3   7   3    0.58    0.77
  -3   7  -3   -0.16    0.66
   4  -7   3   18.53    2.03
  -4  -7  -3   18.57    2.09
   4  -7   3   23.08    2.35
   4   7   3   16.62    2.20
  -4   7  -3   19.90    2.10
  -4   7  -3   19.56    1.88
  -5  -7  -3    9.22    1.52
   5  -7   3   12.00    1.91
   5   7   3    7.50    1.62
  -5   7  -3   11.69    1.69
  -5   7  -3   12.21    1.34
  -6  -7  -3   -1.37    0.78
   6  -7   3    0.64    1.17
   6   7   3    2.75    1.43
  -6   7  -3    0.69    1.12
  -6   7  -3   -0.53    0.75
   7  -7   3    0.95    1.34
   7   7   3    0.37    1.38
  -7   7  -3    0.51    1.34
  -7   7  -3    1.99    1.30
   8  -7   3   10.93    2.30
   8   7   3    2.73    1.95
  -8   7  -3    9.77    2.26
   8  -8  -3    0.49    1.55
   8   8  -3    0.80    1.69
  -8   8   3    3.44    1.74
   7  -8  -3    5.28    1.75
  -7   8   3    5.31    1.75
   7   8  -3    4.58    1.69
  -6  -8   3   11.35    1.65
   6  -8  -3    8.37    1.38
   6  -8  -3   12.25    2.08
  -6   8   3    8.35    1.93
   6   8  -3    8.32    1.88
  -5  -8   3    0.19    0.76
   5  -8  -3    0.21    0.91
   5  -8  -3    0.69    1.06
  -5   8   3    0.81    0.69
   5   8  -3    0.73    1.07
  -5   8   3   -0.05    0.74
   4  -8  -3   29.26    2.95
  -4  -8   3   28.06    1.95
  -4  -8   3   22.85    2.61
   4  -8  -3   29.22    2.54
  -4   8   3   30.27    3.00
   4   8  -3   31.31    2.92
  -4   8   3   31.74    2.28
  -3  -8   3    2.08    0.92
   3  -8  -3    1.57    0.72
   3  -8  -3   -1.06    0.63
  -3   8   3    3.27    0.98
  -3   8   3    0.31    0.44
   3   8  -3    1.88    0.79
   2  -8  -3    7.97    1.27
   2  -8  -3    7.13    1.30
  -2  -8   3    7.67    1.07
  -2  -8   3    8.74    1.42
   2   8  -3    7.73    0.65
  -2   8   3    4.53    1.11
   2   8  -3    6.49    1.10
  -2   8   3    7.08    1.15
  -1  -8   3    0.95    0.51
  -1  -8   3    0.73    0.60
   1  -8  -3    0.59    0.58
  -1   8   3    0.60    0.54
  -1   8   3    0.62    0.63
   1   8  -3    0.16    0.34
   1   8  -3    0.31    0.52
  -1   8   3    0.81    0.51
   0  -8   3   42.95    3.66
   0  -8   3   50.94    3.47
   0  -8  -3   42.86    3.59
   0   8   3   51.60    3.59
   0   8   3   45.86    3.40
   0   8  -3   43.97    3.42
   0   8   3   49.71    3.24
   0   8  -3   46.20    3.28
   1  -8   3    7.19    1.16
  -1  -8  -3    8.24    0.76
  -1  -8  -3    8.58    1.42
   1  -8   3   10.59    1.52
  -1   8  -3    7.92    1.15
   1   8   3    7.48    1.06
  -1   8  -3    7.92    1.12
   1   8   3   10.84    1.35
   2  -8   3   11.31    1.61
   2  -8   3    9.10    1.43
  -2  -8  -3   11.67    1.66
   2  -8   3   11.06    1.54
  -2  -8  -3   11.97    0.94
   2   8   3   10.80    1.49
  -2   8  -3   12.19    1.51
   2   8   3   12.94    1.36
   3  -8   3    2.16    0.92
   3  -8   3    3.14    0.98
  -3  -8  -3    2.87    0.97
   3   8   3    2.76    0.76
  -3   8  -3    1.15    0.75
   3   8   3    1.44    0.92
  -3   8  -3    0.65    0.82
   4  -8   3    3.14    1.00
   4  -8   3    2.79    0.94
  -4  -8  -3    2.47    0.99
   4   8   3    1.66    0.89
  -4   8  -3    2.22    0.85
  -4   8  -3    4.38    1.08
  -4   8  -3    2.05    1.06
   5  -8   3    5.55    1.34
  -5  -8  -3    4.69    1.24
  -5   8  -3    7.41    1.61
  -5   8  -3    6.82    1.35
   5   8   3    7.41    1.65
  -5   8  -3    6.25    1.05
   6  -8   3    5.03    1.58
  -6  -8  -3    3.07    1.14
  -6   8  -3    2.81    1.13
   6   8   3    2.23    1.46
  -6   8  -3    2.29    1.40
   7  -8   3    6.01    1.86
  -7   8  -3    6.59    1.83
   7   8   3    4.25    1.84
  -7   8  -3    6.35    1.65
   8  -8   3    4.41    1.67
   8   8   3    0.65    1.73
  -8   8  -3   -0.42    1.46
   8  -9  -3    3.11    1.77
  -8   9   3    0.56    1.49
   8   9  -3   -1.56    1.52
   7  -9  -3   -0.37    1.28
  -7   9   3   -0.20    1.43
   7   9  -3   -1.50    1.35
   6  -9  -3    2.69    1.09
  -6  -9   3    2.82    1.19
   6  -9  -3    1.88    1.38
  -6   9   3    3.02    1.55
   6   9  -3    2.55    1.47
   5  -9  -3    4.41    1.44
   5  -9  -3    5.29    1.30
  -5  -9   3    5.84    1.39
  -5   9   3    4.51    1.00
  -5   9   3    5.14    1.50
   5   9  -3    4.89    1.28
   4  -9  -3    0.26    0.95
   4  -9  -3    2.35    0.99
  -4  -9   3    1.04    0.91
   4   9  -3    0.54    0.99
  -4   9   3    2.14    0.69
  -4   9   3    1.26    1.02
   3  -9  -3    6.88    1.24
  -3  -9   3    3.45    1.00
  -3  -9   3    7.89    1.41
   3  -9  -3    5.01    1.25
   3   9  -3    7.71    1.34
  -3   9   3    7.05    1.37
  -3   9   3    4.73    0.83
  -2  -9   3   20.67    2.06
   2  -9  -3   19.84    2.33
  -2  -9   3   21.34    2.46
   2  -9  -3   22.77    2.43
   2   9  -3   24.53    2.30
   2   9  -3   23.03    1.61
  -2   9   3   24.15    2.35
  -2   9   3   22.26    2.33
  -1  -9   3   -0.20    0.55
  -1  -9   3   -0.43    0.81
   1  -9  -3    1.54    0.90
   1   9  -3    0.98    0.67
  -1   9   3    0.79    0.63
   1   9  -3    1.07    0.47
  -1   9   3    0.95    0.75
   0  -9   3   41.21    3.11
   0  -9  -3   37.09    3.03
   0  -9   3   31.08    2.61
   0   9   3   32.26    2.61
   0   9   3   31.42    2.69
   0   9   3   33.93    2.44
   0   9  -3   33.19    2.49
   0   9  -3   29.99    2.63
   1  -9   3   30.64    2.70
  -1  -9  -3   30.73    2.81
   1  -9   3   34.99    2.97
   1   9   3   31.40    2.50
  -1   9  -3   35.38    2.70
  -1   9  -3   32.83    2.57
   1   9   3   31.65    2.74
  -2  -9  -3    0.84    0.94
  -2  -9  -3    0.93    0.32
   2  -9   3    0.58    0.74
   2  -9   3    0.51    0.86
   2  -9   3   -0.17    0.71
  -2   9  -3   -0.77    0.62
   2   9   3    0.41    0.58
  -2   9  -3   -0.58    0.58
   2   9   3    0.05    0.56
   3  -9   3   -0.53    0.73
   3  -9   3   -0.26    0.81
  -3  -9  -3    0.53    0.91
  -3  -9  -3    0.37    0.42
  -3   9  -3   -0.54    0.81
  -3   9  -3   -0.10    0.76
   3   9   3   -1.10    0.77
   3   9   3    0.70    0.66
   4  -9   3    2.75    1.17
   4  -9   3    5.10    1.32
  -4  -9  -3    4.31    1.18
  -4   9  -3    3.32    1.09
  -4   9  -3    4.83    1.36
   4   9   3    3.02    1.03
  -4   9  -3    2.96    1.01
   5  -9   3   15.26    2.18
  -5  -9  -3   10.37    1.77
   5   9   3    9.60    1.97
  -5   9  -3   14.34    1.86
  -5   9  -3   12.12    1.57
  -5   9  -3    9.24    1.89
   6  -9   3    2.67    1.40
  -6  -9  -3    0.08    0.97
  -6   9  -3   -0.45    1.00
  -6   9  -3   -1.10    0.83
   6   9   3    0.50    1.38
   7  -9   3    1.22    1.59
  -7   9  -3    3.93    1.66
   7   9   3    0.20    1.50
   8  -9   3    2.70    1.77
  -8   9  -3    5.61    2.04
   8   9   3    2.43    2.03
   8 -10  -3    2.16    1.65
   8  10  -3   -0.65    1.71
  -8  10   3    1.82    1.48
   7 -10  -3    5.82    1.71
   7  10  -3    7.56    2.09
  -7  10   3    6.06    2.01
   6 -10  -3   -0.54    1.10
   6 -10  -3    0.81    1.02
  -6 -10   3    0.46    1.15
  -6  10   3   -1.10    1.33
   6  10  -3    1.56    1.50
  -5 -10   3    4.52    1.28
   5 -10  -3    2.83    1.17
   5 -10  -3    3.03    1.34
  -5  10   3    3.38    1.53
   5  10  -3    2.26    1.06
   4 -10  -3    6.34    1.34
  -4 -10   3    3.30    1.17
   4 -10  -3    2.95    1.22
  -4 -10   3    2.23    0.90
  -4  10   3    3.78    1.36
   4  10  -3    1.53    1.10
   3 -10  -3    7.57    1.54
  -3 -10   3    7.75    1.15
   3 -10  -3    3.71    1.27
  -3 -10   3    3.57    1.23
  -3  10   3    5.44    0.95
  -3  10   3    4.74    1.30
  -3  10   3    2.63    0.95
   3  10  -3    4.57    1.19
   2 -10  -3    3.31    1.12
  -2 -10   3    2.22    0.79
  -2 -10   3    0.87    0.81
   2  10  -3    2.25    0.48
  -2  10   3    4.79    1.06
   2  10  -3    1.90    0.86
  -2  10   3    2.20    1.02
   1 -10  -3   34.89    3.33
  -1 -10   3   46.20    3.64
  -1 -10   3   43.30    3.18
  -1  10   3   39.05    3.37
   1  10  -3   38.27    3.20
   1  10  -3   44.58    2.95
  -1  10   3   38.10    3.19
   0 -10   3    1.78    0.87
   0 -10  -3    1.16    1.01
   0 -10   3    2.81    1.18
   0  10  -3    1.64    0.80
   0  10  -3    2.55    0.74
   0  10   3    2.97    0.67
   0  10   3    1.81    0.72
   0  10   3    0.79    0.85
  -1 -10  -3   -0.68    0.87
   1 -10   3    0.32    0.94
   1 -10   3   -0.17    0.74
   1  10   3   -0.20    0.52
   1  10   3    0.29    0.79
  -1  10  -3   -0.22    0.66
  -1  10  -3   -0.08    0.66
   2 -10   3    1.54    0.87
  -2 -10  -3    1.16    0.36
  -2 -10  -3    1.08    1.01
   2 -10   3    1.32    0.83
   2 -10   3    1.35    0.80
  -2  10  -3    1.28    0.86
   2  10   3    0.42    0.88
  -2  10  -3    1.56    0.85
   2  10   3    1.37    0.70
  -3 -10  -3   11.16    1.90
   3 -10   3   16.55    2.10
  -3 -10  -3   13.63    1.21
   3 -10   3   14.52    2.07
  -3  10  -3   14.53    1.96
   3  10   3   15.45    1.62
  -3  10  -3   14.70    1.89
   3  10   3   14.27    2.06
   4 -10   3    0.73    1.03
  -4 -10  -3    1.74    0.65
  -4 -10  -3    1.31    1.07
   4 -10   3    2.76    1.25
   4  10   3   -0.38    1.09
  -4  10  -3    1.26    0.98
  -4  10  -3    0.93    1.11
   5 -10   3    0.62    1.12
   5 -10   3    1.77    1.20
  -5 -10  -3    1.21    1.05
   5  10   3   -0.98    1.16
  -5  10  -3   -0.68    1.05
  -5  10  -3    1.43    0.98
  -5  10  -3    0.49    0.99
  -6 -10  -3   -0.79    1.07
   6 -10   3    2.05    1.39
  -6  10  -3   -0.44    1.08
  -6  10  -3    1.64    1.46
   6  10   3   -0.60    0.97
   7 -10   3   11.23    2.18
   7  10   3    7.69    2.25
  -7  10  -3    5.86    1.97
   8 -10   3    4.20    1.88
   8  10   3    1.46    2.00
  -8  10  -3    1.31    1.78
   7 -11  -3    1.82    1.76
  -7  11   3    2.46    1.82
   7  11  -3    3.98    1.90
   6 -11  -3    3.20    1.64
  -6 -11   3    6.33    1.70
   6  11  -3    5.68    1.80
  -6  11   3    3.56    1.78
   5 -11  -3    4.82    1.50
   5 -11  -3    3.30    1.48
  -5 -11   3    3.82    1.46
  -5 -11   3    2.58    1.14
   5  11  -3    3.87    1.48
  -5  11   3    3.72    1.58
  -4 -11   3    0.20    1.00
   4 -11  -3    4.16    1.28
  -4 -11   3    0.18    0.89
   4 -11  -3    2.17    1.23
   4  11  -3    0.54    1.09
  -4  11   3    4.06    1.43
  -3 -11   3    0.62    0.76
  -3 -11   3   -0.60    0.99
   3 -11  -3    0.43    1.00
   3 -11  -3    1.47    0.93
  -3  11   3   -0.03    0.66
  -3  11   3    0.03    0.93
  -3  11   3    1.63    0.90
   3  11  -3    1.65    0.97
   2 -11  -3   27.80    3.11
  -2 -11   3   34.01    3.40
  -2 -11   3   32.42    2.55
  -2  11   3   26.26    2.95
   2  11  -3   31.57    2.17
   2  11  -3   29.51    2.90
  -2  11   3   24.72    2.81
  -1 -11   3   -0.40    0.64
  -1 -11   3    0.50    1.04
   1 -11  -3    1.72    1.06
  -1  11   3    1.61    0.81
   1  11  -3    0.97    0.80
   1  11  -3    0.30    0.53
  -1  11   3    1.83    0.89
   0 -11   3   42.94    4.12
   0 -11   3   50.77    3.81
   0 -11  -3   52.71    4.25
   0  11   3   50.74    3.99
   0  11  -3   48.98    3.84
   0  11   3   46.34    3.75
   0  11   3   52.08    3.58
   0  11  -3   50.12    3.62
   1 -11   3    8.26    1.71
   1 -11   3    9.10    1.47
  -1 -11  -3    9.67    1.75
  -1  11  -3    8.24    1.35
   1  11   3   10.02    1.37
  -1  11  -3    8.58    1.48
   1  11   3    9.13    1.47
  -2 -11  -3    2.46    0.43
  -2 -11  -3    1.42    1.18
   2 -11   3    1.50    1.16
   2  11   3    2.18    0.82
  -2  11  -3    1.35    0.95
  -2  11  -3    1.56    0.80
   2  11   3    2.50    0.97
   3 -11   3   12.57    1.93
   3 -11   3   10.15    1.91
  -3 -11  -3    9.82    1.90
   3  11   3   16.64    1.68
   3  11   3   13.46    2.07
  -3  11  -3   12.00    1.81
  -3  11  -3   12.06    1.89
  -3  11  -3   12.42    1.81
  -4 -11  -3   26.10    2.84
   4 -11   3   19.54    2.62
   4 -11   3   21.11    2.66
  -4  11  -3   20.10    2.52
   4  11   3   23.67    2.84
  -4  11  -3   20.40    2.38
   5 -11   3    1.17    1.33
  -5 -11  -3    0.37    1.22
   5 -11   3    2.50    1.31
   5  11   3   -0.55    1.23
  -5  11  -3    0.99    1.10
  -5  11  -3    1.82    1.72
  -5  11  -3    2.59    1.40
  -6 -11  -3    1.45    1.34
   6 -11   3    2.93    1.52
   6  11   3    2.83    1.76
  -6  11  -3    0.28    1.32
   7 -11   3    1.31    1.61
  -7  11  -3   -1.91    1.29
   7  11   3   -0.38    1.20
   7 -12  -3    2.12    1.73
  -7  12   3    1.73    1.85
   7  12  -3   -1.32    1.58
   6 -12  -3    1.79    1.51
  -6 -12   3    0.78    1.43
   6  12  -3    0.99    1.55
  -6  12   3   -0.65    1.46
  -5 -12   3    0.60    1.16
   5 -12  -3    2.95    1.52
   5 -12  -3    1.47    1.36
   5  12  -3    2.48    1.44
  -5  12   3    1.12    1.14
   4 -12  -3    6.02    1.67
   4 -12  -3    9.63    1.95
  -4 -12   3   11.03    1.64
  -4 -12   3    8.44    1.87
  -4  12   3   10.45    1.96
  -4  12   3   10.86    1.96
   4  12  -3   10.85    1.95
  -3 -12   3    2.39    1.33
   3 -12  -3    4.97    1.41
  -3 -12   3    1.97    0.96
  -3  12   3    5.24    1.34
  -3  12   3    2.29    1.24
   3  12  -3    2.40    1.21
  -3  12   3    3.09    0.90
   2 -12  -3    8.19    1.73
  -2 -12   3    5.79    1.18
  -2 -12   3    7.67    1.82
  -2  12   3    9.16    1.59
  -2  12   3    9.79    1.69
   2  12  -3    7.25    1.45
  -1 -12   3    6.72    1.63
  -1 -12   3    4.70    1.11
   1 -12  -3    4.68    1.51
  -1  12   3    5.24    1.32
  -1  12   3    3.25    1.24
   1  12  -3    4.16    1.18
   1  12  -3    5.06    0.92
   0 -12  -3   12.93    2.10
   0 -12   3   16.38    2.39
   0 -12   3   14.31    1.77
   0  12  -3   11.20    1.73
   0  12  -3   14.69    1.63
   0  12   3   16.07    1.88
   0  12   3   10.43    1.82
   1 -12   3    0.90    0.96
   1 -12   3    2.70    0.95
  -1 -12  -3    0.09    0.81
   1  12   3    2.55    1.10
   1  12   3   -1.34    0.69
  -1  12  -3    0.29    0.84
  -1  12  -3    0.70    0.82
   2 -12   3   11.20    1.98
  -2 -12  -3    5.56    1.66
  -2  12  -3    8.24    1.53
  -2  12  -3    8.70    1.54
   2  12   3    7.37    1.47
   2  12   3    9.60    1.37
  -3 -12  -3   10.46    2.00
   3 -12   3    8.25    1.83
   3 -12   3    8.50    1.72
   3  12   3   10.79    1.80
  -3  12  -3    8.96    1.73
  -3  12  -3    8.50    1.62
   3  12   3   10.00    1.43
  -3  12  -3    9.24    1.73
  -4 -12  -3    1.03    1.27
   4 -12   3    0.68    1.32
   4 -12   3    2.42    1.32
   4  12   3   -0.43    1.25
  -4  12  -3   -0.97    1.04
  -4  12  -3   -0.32    1.04
   5 -12   3    0.77    1.33
   5 -12   3    0.27    1.44
  -5 -12  -3   -0.02    1.16
   5  12   3   -2.51    1.11
  -5  12  -3    0.02    0.96
  -5  12  -3    0.10    1.91
   6 -12   3   -0.70    1.41
  -6 -12  -3    0.46    1.26
  -6  12  -3    0.43    1.51
   6  12   3   -2.48    1.30
   7 -12   3    1.25    1.69
  -7  12  -3    6.92    2.23
   7  12   3    0.66    1.88
   7 -13  -3    0.91    1.73
   7  13  -3    1.19    1.88
  -7  13   3    0.88    1.77
   6 -13  -3    4.19    1.82
  -6 -13   3    0.58    1.37
  -6  13   3    1.37    1.30
   6  13  -3   -0.90    1.41
   5 -13  -3    0.57    1.44
  -5 -13   3   -0.07    1.26
   5 -13  -3    1.18    1.38
  -5  13   3    2.86    1.54
   5  13  -3    5.35    1.77
  -5  13   3    0.22    1.42
   4 -13  -3    4.96    1.62
  -4 -13   3    5.63    1.70
   4 -13  -3    6.39    1.82
  -4  13   3    3.91    1.55
   4  13  -3    4.44    1.57
  -4  13   3    2.23    1.35
  -3 -13   3    6.66    1.28
   3 -13  -3    5.30    1.65
  -3 -13   3    1.68    1.43
   3  13  -3    7.05    1.56
  -3  13   3    3.88    1.41
  -3  13   3    2.94    1.37
  -2 -13   3    2.22    1.51
  -2 -13   3    3.16    1.09
   2 -13  -3    7.34    1.69
   2  13  -3    2.47    1.18
  -2  13   3    9.38    1.66
  -2  13   3    5.40    1.33
  -1 -13   3   -0.58    0.77
   1 -13  -3   -0.80    1.10
  -1 -13   3    0.42    1.28
  -1  13   3   -0.76    0.82
  -1  13   3    0.67    1.12
   1  13  -3    0.38    0.89
   1  13  -3    0.18    0.65
   0 -13  -3   -0.25    1.21
   0 -13   3   -0.20    0.81
   0 -13   3    1.36    1.36
   0  13   3    1.39    0.95
   0  13   3    1.29    1.09
   0  13  -3   -1.25    0.72
   0  13  -3    1.60    1.00
   1 -13   3   19.16    2.74
   1 -13   3   17.93    2.30
  -1 -13  -3   26.06    3.09
  -1  13  -3   22.44    2.54
   1  13   3   22.65    2.68
  -1  13  -3   19.74    2.23
   1  13   3   23.11    2.36
  -2 -13  -3    2.30    1.43
   2 -13   3    2.58    1.35
   2  13   3   -0.23    1.08
   2  13   3    0.01    0.84
  -2  13  -3    0.70    0.92
  -2  13  -3   -0.49    0.99
  -3 -13  -3    2.66    1.53
   3 -13   3    1.56    1.41
  -3  13  -3    0.52    1.11
  -3  13  -3    1.33    1.31
  -3  13  -3   -0.75    1.01
   3  13   3    0.77    1.26
   4 -13   3    2.81    1.60
  -4 -13  -3    1.36    1.31
   4 -13   3    1.73    1.27
   4  13   3    0.52    1.36
  -4  13  -3   -0.27    1.19
  -4  13  -3    0.63    1.14
  -4  13  -3   -0.18    1.08
   5 -13   3    3.24    1.59
   5 -13   3    0.35    1.34
  -5 -13  -3    2.48    1.51
   5  13   3   -0.11    1.44
  -5  13  -3    2.93    1.62
   6 -13   3    1.12    1.40
  -6 -13  -3   -0.24    1.49
   6  13   3    1.64    1.65
  -6  13  -3   -0.11    1.43
   6 -14  -3    1.40    1.63
  -6 -14   3    0.42    1.65
  -6  14   3   -0.97    1.47
   6  14  -3    0.70    1.61
  -6  14   3    2.58    1.81
   5 -14  -3    0.21    1.40
   5 -14  -3   -1.58    1.24
  -5 -14   3   -0.69    1.40
  -5  14   3    2.37    1.55
   5  14  -3   -1.35    1.32
  -5  14   3   -1.50    1.38
  -4 -14   3    4.27    1.76
   4 -14  -3    9.37    2.02
  -4  14   3    2.78    1.37
   4  14  -3    1.36    1.38
  -4  14   3    6.31    1.76
  -3 -14   3    1.05    1.48
   3 -14  -3    0.48    1.30
  -3  14   3    2.02    1.28
  -3  14   3    0.03    1.19
   3  14  -3    0.24    1.14
   2 -14  -3    3.35    1.53
  -2 -14   3    2.15    1.56
  -2  14   3    1.27    1.30
   2  14  -3    1.42    1.13
  -2  14   3    3.97    1.33
  -1 -14   3    4.11    1.75
  -1 -14   3    3.13    1.10
   1 -14  -3    5.25    1.71
   1  14  -3    4.77    1.34
  -1  14   3    2.20    1.17
  -1  14   3    0.00    1.17
   0 -14  -3    7.30    1.88
   0 -14   3    3.32    1.13
   0 -14   3    4.72    1.68
   0  14   3    3.33    1.18
   0  14  -3    2.39    1.03
   0  14   3    3.22    1.37
   0  14  -3    2.79    1.17
  -1 -14  -3    2.62    1.62
   1 -14   3    3.47    1.59
  -1  14  -3    2.69    1.25
   1  14   3    3.94    1.46
  -1  14  -3    3.17    1.19
   1  14   3    4.75    1.27
  -2 -14  -3    0.63    1.39
   2 -14   3    0.57    1.39
  -2  14  -3    2.70    1.28
   2  14   3    1.25    1.26
  -2  14  -3    0.64    1.13
   3 -14   3    4.82    1.74
  -3 -14  -3    6.29    1.84
  -3  14  -3    4.33    1.45
  -3  14  -3    5.10    1.52
  -3  14  -3    4.02    1.49
   3  14   3    6.80    1.85
   4 -14   3    0.63    1.48
  -4 -14  -3   -0.68    1.26
   4 -14   3    5.09    1.76
  -4  14  -3    2.30    1.52
  -4  14  -3    3.39    1.49
   4  14   3    4.01    1.70
  -5 -14  -3   -0.80    1.54
   5 -14   3   -1.04    1.42
   5 -14   3    0.64    1.42
  -5  14  -3   -1.10    1.19
   5  14   3    0.25    1.60
  -5  14  -3    0.22    1.46
  -6 -14  -3    5.02    1.82
   6 -14   3    5.66    2.07
  -6  14  -3    8.14    2.32
   6  14   3    9.07    2.50
   5 -15  -3    1.48    1.62
  -5 -15   3   -0.17    1.51
  -5  15   3    4.18    1.88
   5  15  -3    3.05    1.75
  -5  15   3    0.07    1.54
  -4 -15   3    0.63    1.43
   4 -15  -3    0.99    1.54
   4  15  -3   -1.60    1.27
  -4  15   3   -0.20    1.31
  -4  15   3    0.14    1.09
  -3 -15   3   -1.27    1.31
   3 -15  -3   -0.46    1.30
  -3  15   3    0.60    1.10
  -3  15   3    0.91    1.32
   3  15  -3    1.89    1.35
  -2 -15   3    4.00    1.72
   2 -15  -3    2.52    1.53
  -2  15   3    1.19    1.06
  -2  15   3    1.70    1.37
   2  15  -3    3.97    1.40
   1 -15  -3    2.00    1.21
  -1 -15   3    0.66    1.59
  -1  15   3    0.17    1.33
   1  15  -3    1.19    1.20
  -1  15   3    1.83    1.29
   0 -15  -3   -0.62    1.35
   0 -15   3   -2.11    1.21
   0 -15   3    2.58    1.11
   0  15   3   -0.82    0.82
   0  15  -3    0.42    1.07
   0  15   3    0.72    1.05
  -1 -15  -3    4.13    1.83
   1 -15   3    0.58    1.47
   1  15   3    0.24    1.28
  -1  15  -3    4.93    1.43
  -1  15  -3    2.37    1.31
   2 -15   3   16.83    2.73
  -2 -15  -3   18.18    2.85
  -2  15  -3   16.74    2.46
   2  15   3   13.82    2.45
  -2  15  -3   20.08    2.44
   3 -15   3   -0.52    1.39
  -3 -15  -3    1.57    1.58
  -3  15  -3   -0.38    1.20
   3  15   3    2.08    1.25
  -3  15  -3   -0.12    1.16
   4 -15   3   10.12    2.29
  -4 -15  -3    1.80    1.68
   4  15   3    7.72    2.12
  -4  15  -3    5.71    1.79
  -4  15  -3    6.41    1.81
  -5 -15  -3    3.58    1.85
   5 -15   3    2.85    1.84
   5 -15   3    1.93    1.66
   5  15   3    4.73    2.10
  -5  15  -3    3.59    1.78
  -5  15  -3    2.08    1.60
  -5 -16   3    2.95    1.89
   5 -16  -3    2.43    2.04
  -5  16   3    2.94    1.83
  -5  16   3    0.20    1.51
   5  16  -3    5.30    2.08
   4 -16  -3    3.14    1.84
  -4 -16   3    4.49    1.88
  -4  16   3    3.47    1.51
  -4  16   3    4.98    1.87
   4  16  -3    0.95    1.58
   3 -16  -3    4.43    1.89
  -3 -16   3    0.91    1.65
  -3  16   3    0.47    1.43
   3  16  -3    1.16    1.38
  -3  16   3    0.45    1.56
  -2 -16   3    1.38    1.58
   2 -16  -3   -1.13    1.35
  -2  16   3   -0.24    1.29
   2  16  -3    0.30    1.25
  -2  16   3   -1.24    1.25
   1 -16  -3    8.61    2.05
  -1 -16   3   11.33    2.44
  -1  16   3    8.20    1.76
  -1  16   3    7.05    1.90
   1  16  -3    7.16    1.74
   0 -16   3    0.03    1.53
   0 -16  -3    2.08    1.58
   0  16   3   -0.28    1.33
   0  16  -3    0.78    1.17
  -1 -16  -3   -0.87    1.37
   1 -16   3   -1.53    1.41
   1  16   3    0.15    1.31
  -1  16  -3    0.42    1.23
   2 -16   3    2.27    1.72
  -2 -16  -3    0.41    1.60
   2  16   3    3.29    1.36
  -2  16  -3    1.83    1.42
  -2  16  -3    3.00    1.51
   3 -16   3    2.12    1.80
  -3 -16  -3    0.46    1.71
  -3  16  -3    4.95    1.76
   3  16   3    5.93    1.94
  -3  16  -3    1.34    1.47
  -4 -16  -3   -1.16    1.44
   4 -16   3    0.01    1.67
   4  16   3    1.12    1.67
  -4  16  -3   -1.16    1.25
  -4  16  -3    1.06    1.52
  -4  17   3    0.53    1.60
   4  17  -3   -0.67    1.43
   3 -17  -3    5.12    2.01
  -3 -17   3    0.22    1.68
  -3  17   3   -0.58    1.42
  -3  17   3    1.78    1.59
   3  17  -3   -0.23    1.44
  -2 -17   3    1.61    1.82
   2 -17  -3    1.85    1.77
   2  17  -3    0.20    1.37
  -2  17   3   -0.16    1.51
  -2  17   3    1.30    1.63
   1 -17  -3    2.06    1.78
  -1 -17   3    2.49    1.87
   1  17  -3    0.71    1.24
  -1  17   3    3.10    1.64
   0 -17   3   -1.03    1.49
   0 -17  -3   -0.76    1.49
   0  17   3    1.59    1.56
   0  17  -3    0.83    1.28
   1 -17   3    1.52    1.39
  -1 -17  -3    1.39    1.82
   1  17   3    1.69    1.40
  -1  17  -3    2.38    1.49
  -2 -17  -3    0.39    1.87
   2 -17   3    4.74    1.83
  -2  17  -3    4.45    1.74
   2  17   3    3.30    1.70
  -3 -17  -3    4.76    2.16
   3 -17   3    2.44    1.89
  -3  17  -3    5.48    1.84
  -3  17  -3    5.93    1.80
   3  17   3    6.04    2.12
   2 -18  -3    9.37    2.50
  -2 -18   3    8.16    2.54
   2  18  -3   10.47    2.28
  -2  18   3    5.61    2.04
   1 -18  -3    0.54    1.72
  -1 -18   3    6.18    2.42
  -1  18   3    6.02    2.04
   1  18  -3    3.38    1.71
   0 -18  -3   -1.04    1.72
   0 -18   3   -0.33    1.37
   0  18  -3    2.20    1.55
   0  18   3    1.15    1.66
   1 -18   3    0.89    1.88
  -1 -18  -3    4.37    2.12
  -1  18  -3    3.41    1.66
   1  18   3    3.95    1.87
  -2 -18  -3    0.71    1.87
   2 -18   3    1.04    1.85
   2  18   3    4.41    2.00
  -2  18  -3    3.02    1.61
   9   0  -4    0.80    1.53
  -9   0   4    2.15    1.28
   8   0  -4    5.98    1.74
  -8   0   4    3.20    1.44
   7   0  -4   -0.51    1.06
  -7   0   4   -0.20    0.86
   6   0  -4   42.30    3.52
  -6   0   4   37.42    3.24
  -5   0   4    0.18    0.64
   5   0  -4    1.07    0.87
   5   0  -4    0.04    0.37
   4   0  -4   26.68    1.91
  -4   0   4   24.18    2.10
  -2   0   4    0.43    0.30
   2   0  -4    0.78    0.39
  -2   0   4    0.58    0.30
   2   0  -4    0.82    0.31
  -2   0   4    1.06    0.40
   2   0  -4    1.93    0.46
   1   0  -4   -0.32    0.13
   1   0  -4   -0.42    0.21
   1   0  -4   -0.04    0.16
  -1   0   4    0.60    0.28
  -1   0   4    0.28    0.16
  -1   0   4   -0.19    0.16
   0   0  -4   10.68    0.71
   0   0  -4   10.64    0.91
   0   0  -4   11.10    0.83
   0   0  -4    9.15    0.81
   0   0  -4   10.24    0.82
   0   0   4   10.06    0.90
   0   0   4    9.69    0.82
   0   0   4   10.41    0.82
  -1   0  -4    0.08    0.23
  -1   0  -4    0.28    0.29
   1   0   4   -0.13    0.26
  -1   0  -4    0.10    0.20
  -1   0  -4   -0.32    0.21
  -1   0  -4    0.06    0.27
   1   0   4    0.08    0.21
   1   0   4    0.10    0.22
   1   0   4   -0.22    0.26
  -2   0  -4   69.12    4.57
   2   0   4   67.52    4.60
   2   0   4   72.93    4.75
  -2   0  -4   69.94    4.65
   2   0   4   71.84    4.69
  -2   0  -4   69.06    4.64
  -2   0  -4   63.46    4.68
  -3   0  -4   -0.23    0.51
  -3   0  -4   -0.26    0.31
   3   0   4    0.00    0.40
   3   0   4    0.11    0.36
   4   0   4   37.04    3.04
   4   0   4   40.03    2.71
  -4   0  -4   37.72    3.04
   4   0   4   32.64    3.01
  -5   0  -4   -0.92    0.73
   5   0   4   -1.01    0.80
   5   0   4   -0.17    0.45
  -6   0  -4   -1.41    0.85
   6   0   4   -0.71    1.03
   7   0   4   -1.53    0.99
  -7   0  -4    0.66    1.21
   8   0   4   13.34    2.48
  -8   0  -4   14.29    2.49
  -9   0  -4    1.21    1.62
   9   0   4    0.40    1.25
   9  -1  -4   -1.06    1.37
  -9  -1   4    2.65    1.29
  -9   1   4    1.15    1.43
   9   1  -4   -0.06    1.51
  -8  -1   4    1.16    1.05
   8  -1  -4    1.58    1.43
  -8   1   4    2.63    1.30
   8   1  -4    2.56    1.48
   7  -1  -4    7.26    1.65
  -7  -1   4    6.11    1.27
   7   1  -4    4.70    1.49
  -7   1   4    0.93    1.04
   6  -1  -4    3.24    1.15
  -6  -1   4    0.16    0.74
  -6   1   4    0.68    0.85
   6   1  -4    0.35    0.53
   6   1  -4    1.81    0.47
   6   1  -4    0.51    1.05
  -5  -1   4   -0.39    0.53
   5  -1  -4    0.97    0.81
   5   1  -4   -1.11    0.71
   5   1  -4    2.00    0.55
  -5   1   4    3.64    0.92
  -4  -1   4    0.96    0.53
   4  -1  -4    1.82    0.73
   4  -1  -4    2.46    0.36
   4   1  -4    1.52    0.31
  -4   1   4    2.23    0.71
   4   1  -4    2.28    0.54
   3  -1  -4   43.98    3.27
   3  -1  -4   44.09    3.05
   3  -1  -4   48.59    3.18
  -3  -1   4   45.07    3.19
   3   1  -4   47.16    3.03
   3   1  -4   43.49    3.29
  -3   1   4   45.29    3.03
  -3   1   4   44.45    3.24
   3   1  -4   47.64    3.27
   3   1  -4   46.43    3.15
   2  -1  -4    0.13    0.24
  -2  -1   4   -0.08    0.21
   2  -1  -4   -0.02    0.28
   2  -1  -4    0.81    0.34
   2  -1  -4    0.19    0.32
  -2  -1   4    0.40    0.35
  -2   1   4    1.10    0.34
   2   1  -4   -0.23    0.31
  -2   1   4    0.47    0.37
   2   1  -4    0.27    0.35
   2   1  -4    0.25    0.26
  -2   1   4   -0.46    0.25
  -1  -1   4   24.76    1.78
   1  -1  -4   23.42    1.69
   1  -1  -4   21.33    1.75
  -1  -1   4   24.67    1.68
   1  -1  -4   25.28    1.76
  -1  -1   4   24.94    1.67
   1   1  -4   24.75    1.68
  -1   1   4   26.24    1.71
   1   1  -4   24.91    1.66
  -1   1   4   24.86    1.79
  -1   1   4   25.06    1.76
   1   1  -4   26.53    1.80
   0  -1  -4    6.33    0.60
   0  -1   4    6.52    0.63
   0  -1  -4    5.41    0.46
   0  -1  -4    5.02    0.61
   0  -1   4    6.15    0.65
   0  -1  -4    4.88    0.51
   0  -1   4    5.02    0.52
   0   1  -4    4.66    0.39
   0   1   4    5.24    0.53
   0   1   4    5.02    0.61
   0   1  -4    5.31    0.65
   0   1  -4    5.98    0.61
   0   1   4    5.25    0.50
   0   1   4    5.22    0.57
   0   1  -4    4.48    0.50
   1  -1   4  369.84   22.63
   1  -1   4  368.32   22.65
  -1  -1  -4  379.52   22.60
  -1  -1  -4  340.58   22.62
  -1  -1  -4  346.13   22.65
  -1  -1  -4  358.09   22.64
   1  -1   4  356.34   22.66
  -1  -1  -4  360.78   22.55
   1  -1   4  347.65   22.58
   1   1   4  333.75   22.54
   1   1   4  365.25   22.66
   1   1   4  345.53   22.59
  -1   1  -4  348.75   22.63
   1   1   4  363.87   22.64
   1   1   4  366.15   22.66
  -1   1  -4  371.26   22.57
  -1   1  -4  355.59   22.66
  -1   1  -4  351.87   22.64
   2  -1   4    3.51    0.69
  -2  -1  -4    3.62    0.71
  -2  -1  -4    3.36    0.55
  -2  -1  -4    4.39    0.64
   2  -1   4    4.00    0.58
   2  -1   4    2.53    0.60
  -2  -1  -4    5.34    0.73
  -2  -1  -4    5.30    0.66
   2  -1   4    3.34    0.67
   2   1   4    3.37    0.60
   2   1   4    3.78    0.67
  -2   1  -4    4.09    0.61
  -2   1  -4    3.69    0.70
  -2   1  -4    4.54    0.65
  -2   1  -4    3.21    0.62
   2   1   4    5.38    0.82
   3  -1   4   33.88    2.80
  -3  -1  -4   36.36    2.63
   3  -1   4   42.45    2.63
  -3  -1  -4   34.89    2.83
  -3  -1  -4   39.37    2.94
  -3   1  -4   36.47    2.58
   3   1   4   39.41    2.70
  -3   1  -4   35.78    2.86
   3   1   4   35.61    2.86
   4  -1   4   33.33    2.24
   4  -1   4   23.11    2.71
  -4  -1  -4   29.90    2.88
   4   1   4   32.74    2.74
   4   1   4   32.12    2.40
  -4   1  -4   31.49    2.19
  -4   1  -4   36.09    2.74
  -5  -1  -4    1.51    0.49
  -5  -1  -4    2.91    0.93
   5  -1   4    1.66    0.98
   5  -1   4    1.48    0.35
  -5   1  -4    1.91    0.95
   5   1   4    1.16    0.95
  -5   1  -4    1.66    0.43
   5   1   4    0.95    0.62
  -6  -1  -4   11.00    1.76
   6  -1   4   14.59    2.12
  -6  -1  -4   11.21    0.94
   6   1   4    8.76    1.74
  -6   1  -4   14.63    2.01
  -7  -1  -4   -0.33    1.20
   7  -1   4    2.23    1.16
   7   1   4    2.12    1.42
  -7   1  -4    1.49    1.20
   8  -1   4    0.86    1.38
  -8  -1  -4    2.34    1.57
  -8   1  -4    2.13    1.54
   8   1   4   -0.76    1.40
   9  -1   4    2.04    1.73
   9   1   4    1.09    1.76
  -9   1  -4    0.06    1.49
   9  -2  -4    1.54    1.64
  -9  -2   4    0.48    1.27
   9   2  -4    2.80    1.79
  -9   2   4    2.09    1.40
   8  -2  -4    4.21    1.68
  -8  -2   4    3.25    1.29
  -8   2   4    4.41    1.46
   8   2  -4    4.06    1.67
   7  -2  -4    6.69    1.70
  -7  -2   4    9.76    1.53
   7   2  -4    8.47    1.93
  -7   2   4    6.91    1.59
  -6  -2   4    3.35    0.94
   6  -2  -4    2.89    1.22
   6   2  -4    2.30    0.74
   6   2  -4    4.97    1.40
  -6   2   4    5.33    1.25
  -5  -2   4    4.55    0.91
   5  -2  -4    6.45    1.27
   5   2  -4    5.22    1.12
  -5   2   4    4.18    1.05
   5   2  -4    4.70    0.83
   4  -2  -4   23.09    1.59
   4  -2  -4   21.88    1.89
   4  -2  -4   19.61    2.16
  -4  -2   4   22.80    1.86
   4   2  -4   23.12    1.70
   4   2  -4   27.34    1.89
  -4   2   4   19.67    2.14
  -4   2   4   23.57    1.91
   3  -2  -4    2.39    0.50
   3  -2  -4    3.79    0.48
  -3  -2   4    2.61    0.49
   3  -2  -4    1.96    0.41
   3  -2  -4    1.84    0.65
  -3   2   4    3.19    0.49
   3   2  -4    2.81    0.48
   3   2  -4    3.28    0.61
  -3   2   4    2.32    0.64
   3   2  -4    2.98    0.70
  -2  -2   4   49.76    3.40
  -2  -2   4   48.28    3.26
   2   2  -4   47.38    3.40
   2   2  -4   48.72    3.36
   2   2  -4   45.80    3.42
  -2   2   4   59.49    3.47
  -1  -2   4  113.54    7.21
   1  -2  -4  111.61    7.32
   1  -2  -4  110.60    7.37
   1  -2  -4  119.79    7.40
  -1  -2   4  110.95    7.27
   1   2  -4  108.23    7.37
  -1   2   4  114.74    7.38
  -1   2   4  110.97    7.38
   1   2  -4  113.16    7.21
   1   2  -4  118.92    7.43
  -1   2   4  118.85    7.34
   1   2  -4  114.17    7.28
   0  -2  -4   40.64    2.79
   0  -2  -4   38.42    2.66
   0  -2   4   42.62    2.78
   0  -2   4   38.45    2.76
   0  -2  -4   39.92    2.70
   0  -2   4   40.20    2.63
   0  -2  -4   37.13    2.71
   0   2  -4   38.42    2.74
   0   2   4   41.30    2.67
   0   2  -4   40.89    2.60
   0   2  -4   40.00    2.78
   0   2   4   46.68    2.82
   0   2  -4   38.53    2.76
   0   2  -4   40.18    2.63
   0   2   4   38.86    2.72
   0   2   4   41.04    2.71
  -1  -2  -4  125.90    8.33
   1  -2   4  127.40    8.35
  -1  -2  -4  131.03    8.18
   1  -2   4  130.97    8.31
   1  -2   4  119.87    8.26
  -1  -2  -4  133.64    8.33
  -1  -2  -4  127.55    8.28
  -1  -2  -4  123.12    8.34
  -1   2  -4  133.51    8.28
   1   2   4  130.28    8.18
  -1   2  -4  132.07    8.37
   1   2   4  130.68    8.37
   1   2   4  138.44    8.37
  -1   2  -4  126.47    8.35
  -1   2  -4  121.88    8.30
   1   2   4  128.15    8.32
   1   2   4  125.82    8.30
  -1   2  -4  129.28    8.33
   2  -2   4    7.56    1.00
  -2  -2  -4    7.77    1.03
   2  -2   4    8.32    0.85
  -2  -2  -4    8.22    0.81
  -2  -2  -4    7.48    0.93
   2  -2   4    8.58    1.03
   2  -2   4    7.46    0.94
  -2  -2  -4    8.18    0.95
  -2  -2  -4    8.00    0.95
   2   2   4    8.31    0.99
  -2   2  -4    8.29    0.99
  -2   2  -4    7.54    0.94
  -2   2  -4    7.38    0.86
  -2   2  -4    8.09    0.90
  -2   2  -4    8.22    0.99
   2   2   4    8.13    1.06
  -2   2  -4    8.91    1.07
   2   2   4    7.73    0.92
   3  -2   4    6.27    0.70
  -3  -2  -4    7.06    1.09
   3  -2   4    5.50    0.90
   3   2   4    6.13    0.86
  -3   2  -4    5.44    0.97
  -3   2  -4    6.50    0.77
   3   2   4    6.42    1.06
  -3   2  -4    5.95    0.75
  -4  -2  -4    2.00    0.82
   4  -2   4   -0.06    0.70
  -4  -2  -4    1.03    0.48
  -4   2  -4    0.55    0.69
   4   2   4    0.29    0.51
  -4   2  -4    0.46    0.32
  -4   2  -4    0.13    0.40
   4   2   4    0.28    0.74
   5  -2   4   13.33    1.84
  -5  -2  -4   13.04    1.31
  -5  -2  -4   12.35    1.79
  -5   2  -4   14.07    1.20
   5   2   4   17.73    1.65
  -5   2  -4   15.11    1.92
   5   2   4   17.95    2.12
  -6  -2  -4    0.37    1.07
   6  -2   4    0.43    0.99
  -6  -2  -4   -0.48    0.38
  -6   2  -4    0.54    0.95
   6   2   4   -0.21    1.05
  -7  -2  -4    4.70    1.57
   7  -2   4    2.82    1.36
   7   2   4    1.45    1.41
  -7   2  -4    1.84    1.20
   8  -2   4   -1.36    1.23
  -8   2  -4   -0.05    1.43
   8   2   4    0.20    1.15
   9  -2   4    3.41    1.82
  -9   2  -4    2.31    1.88
   9   2   4    5.43    2.19
  -9  -3   4    2.12    1.31
   9  -3  -4    6.07    2.01
   9   3  -4    8.67    2.29
  -9   3   4    1.82    1.55
  -8  -3   4    2.02    1.15
   8  -3  -4    1.43    1.21
  -8   3   4   -0.86    1.10
   8   3  -4    0.32    1.44
   7  -3  -4    2.39    1.19
  -7  -3   4    2.10    0.91
  -7   3   4    1.74    1.15
   7   3  -4    2.58    1.48
  -6  -3   4   12.71    1.61
   6  -3  -4   11.80    1.92
  -6   3   4   12.72    1.90
   6   3  -4   13.69    1.50
   6   3  -4   11.48    1.93
   5  -3  -4    2.80    1.04
  -5  -3   4    0.31    0.60
   5   3  -4    1.54    0.51
   5   3  -4    2.98    1.02
  -5   3   4    2.37    0.77
  -5   3   4    2.20    0.95
   5   3  -4    1.79    0.72
   4  -3  -4  102.56    7.06
   4  -3  -4  105.00    6.66
   4  -3  -4  101.11    6.82
  -4   3   4  103.07    6.61
   4   3  -4  107.19    6.77
   4   3  -4   97.86    7.04
  -4   3   4   95.94    7.03
  -4   3   4  104.64    6.81
   3  -3  -4    0.67    0.38
   3  -3  -4    2.10    0.62
  -3   3   4    0.86    0.35
   3   3  -4    1.71    0.46
   3   3  -4    0.62    0.47
  -3   3   4    1.49    0.44
  -3   3   4    1.38    0.60
   2  -3  -4    0.29    0.18
  -2  -3   4    0.14    0.17
   2  -3  -4    1.23    0.39
   2  -3  -4   -0.15    0.32
  -2  -3   4    0.25    0.41
   2  -3  -4    1.12    0.41
   2  -3  -4    0.40    0.41
  -2  -3   4   -0.11    0.30
  -2   3   4    0.93    0.40
  -2   3   4    0.06    0.39
  -2   3   4    0.35    0.18
   2   3  -4    0.16    0.36
  -2   3   4    0.24    0.41
   2   3  -4    1.29    0.45
   1  -3  -4    0.10    0.23
  -1  -3   4    0.73    0.24
   1  -3  -4   -0.20    0.28
  -1  -3   4   -0.01    0.36
   1  -3  -4   -0.50    0.29
   1   3  -4    0.25    0.35
   1   3  -4   -0.05    0.18
  -1   3   4    0.02    0.09
  -1   3   4    1.06    0.33
   1   3  -4    0.00    0.08
  -1   3   4    0.20    0.36
  -1   3   4    0.24    0.32
   0  -3  -4  231.99   14.62
   0  -3   4  228.99   14.68
   0  -3  -4  217.86   14.52
   0  -3   4  222.14   14.64
   0  -3  -4  236.06   14.61
   0  -3  -4  232.74   14.68
   0   3   4  226.17   14.61
   0   3   4  230.39   14.68
   0   3  -4  224.14   14.53
   0   3  -4  219.63   14.50
   0   3  -4  226.82   14.64
   0   3   4  241.39   14.55
   0   3  -4  239.07   14.69
   0   3   4  231.36   14.61
   1  -3   4   10.78    1.11
  -1  -3  -4    9.22    1.02
   1  -3   4    8.69    1.04
  -1  -3  -4   11.70    1.04
  -1  -3  -4   10.17    1.10
  -1  -3  -4    9.55    0.71
  -1  -3  -4   11.26    1.04
   1  -3   4   10.50    1.00
   1   3   4    9.91    1.02
   1   3   4    8.03    0.95
  -1   3  -4   12.08    1.04
  -1   3  -4   12.19    1.16
   1   3   4   10.39    1.13
   1   3   4   10.78    1.07
  -1   3  -4   10.14    1.08
  -1   3  -4    9.23    1.03
   2  -3   4  119.96    7.90
   2  -3   4  109.97    7.83
   2  -3   4  119.51    7.82
  -2  -3  -4  114.92    7.77
  -2  -3  -4  121.71    7.91
  -2  -3  -4  118.53    7.65
   2   3   4  119.97    7.85
  -2   3  -4  121.86    7.78
  -2   3  -4  123.41    7.75
  -2   3  -4  117.91    7.85
   2   3   4  114.94    7.84
  -2   3  -4  123.12    7.84
   3  -3   4    8.76    1.20
  -3  -3  -4    5.95    0.88
  -3  -3  -4    7.69    1.16
   3   3   4    8.14    1.05
   3   3   4    5.37    0.94
  -3   3  -4    7.52    1.10
  -3   3  -4    6.42    0.86
   4  -3   4    6.41    1.21
  -4  -3  -4    7.42    1.33
  -4  -3  -4    7.55    0.99
  -4   3  -4    6.55    0.87
   4   3   4    6.82    1.21
  -4   3  -4    8.12    0.85
  -4   3  -4    7.54    1.25
  -5  -3  -4    0.09    0.48
   5  -3   4   -0.24    0.82
  -5  -3  -4   -0.65    0.62
  -5   3  -4    0.11    0.41
   5   3   4    0.40    0.90
  -5   3  -4    0.41    0.93
   6  -3   4   10.68    1.90
  -6  -3  -4   11.35    1.99
  -6  -3  -4   11.93    1.20
   6   3   4    8.88    1.90
  -6   3  -4    9.38    1.81
   7  -3   4    1.26    1.34
  -7  -3  -4    4.13    1.59
   7   3   4    2.08    1.44
  -7   3  -4    2.22    1.30
   8  -3   4   -0.65    0.99
   8   3   4   -1.37    1.42
  -8   3  -4    0.73    1.49
   9  -3   4    0.46    1.17
   9   3   4   -1.16    1.18
  -9   3  -4    1.17    1.55
   9  -4  -4    3.14    1.79
  -9   4   4    2.99    1.68
   9   4  -4    2.36    1.95
  -8  -4   4   -0.03    0.80
   8  -4  -4    2.02    1.51
  -8   4   4    1.19    1.40
   8   4  -4   -0.22    1.47
   7  -4  -4   -0.53    1.09
  -7  -4   4    1.12    0.83
  -7   4   4    0.80    1.11
   7   4  -4    1.68    0.92
   6  -4  -4    7.57    1.72
  -6  -4   4   12.22    1.51
  -6   4   4   11.87    1.54
   6   4  -4   14.82    1.58
  -6   4   4   10.38    1.79
   6   4  -4   13.15    2.01
   5  -4  -4   22.70    2.45
   5  -4  -4   21.27    1.62
   5   4  -4   21.08    2.35
  -5   4   4   18.98    2.27
  -5   4   4   21.41    1.99
   5   4  -4   21.84    1.82
   4  -4  -4    1.70    0.71
   4  -4  -4    1.36    0.50
  -4  -4   4    1.76    0.59
   4  -4  -4    1.36    0.55
   4   4  -4    1.60    0.80
  -4   4   4    1.20    0.49
  -4   4   4    0.89    0.76
  -4   4   4    0.77    0.43
   4   4  -4    1.50    0.59
  -3  -4   4   12.39    1.30
   3  -4  -4   11.85    1.05
   3  -4  -4   10.79    1.35
  -3  -4   4   13.26    1.01
   3  -4  -4   13.50    1.28
  -3   4   4   14.61    1.56
   3   4  -4   11.30    1.38
  -3   4   4   14.07    1.05
   3   4  -4   13.43    1.34
  -3   4   4   10.69    1.19
  -2  -4   4   27.94    2.25
   2  -4  -4   34.76    2.24
   2  -4  -4   34.13    2.28
  -2  -4   4   30.17    2.16
  -2   4   4   26.59    1.91
   2   4  -4   30.11    2.24
  -2   4   4   28.34    2.16
   2   4  -4   26.29    2.14
  -1  -4   4   18.94    1.46
   1  -4  -4   18.32    1.51
  -1  -4   4   20.33    1.66
   1  -4  -4   18.10    1.57
  -1  -4   4   18.12    1.55
   1  -4  -4   19.71    1.63
   1   4  -4   18.76    1.26
   1   4  -4   21.02    1.62
   1   4  -4   19.54    1.26
  -1   4   4   20.09    1.60
  -1   4   4   22.99    1.59
   1   4  -4   20.42    1.46
  -1   4   4   17.33    1.52
   0  -4  -4    1.71    0.45
   0  -4  -4    1.58    0.44
   0  -4   4    1.53    0.48
   0  -4  -4    1.71    0.57
   0  -4   4    2.01    0.51
   0   4   4    1.96    0.48
   0   4  -4    2.52    0.58
   0   4  -4    2.98    0.48
   0   4  -4    1.40    0.38
   0   4   4    2.08    0.42
   0   4   4    2.60    0.55
   0   4  -4    2.09    0.44
   0   4   4    1.64    0.44
   1  -4   4   67.52    4.56
   1  -4   4   65.47    4.45
  -1  -4  -4   64.82    4.49
  -1  -4  -4   66.14    4.56
  -1  -4  -4   67.68    4.45
  -1  -4  -4   67.41    4.48
   1  -4   4   65.64    4.55
   1   4   4   67.77    4.50
  -1   4  -4   61.72    4.52
   1   4   4   62.63    4.56
  -1   4  -4   66.89    4.45
  -1   4  -4   68.23    4.55
   1   4   4   66.54    4.46
   1   4   4   68.05    4.52
  -2  -4  -4   79.69    5.21
  -2  -4  -4   76.12    5.27
   2  -4   4   78.61    5.25
   2  -4   4   78.40    5.26
   2  -4   4   79.46    5.35
  -2  -4  -4   74.97    5.32
   2   4   4   76.38    5.28
   2   4   4   75.51    5.20
  -2   4  -4   75.85    5.22
  -2   4  -4   77.35    5.28
  -2   4  -4   77.55    5.18
  -3  -4  -4    2.33    0.84
  -3  -4  -4    2.09    0.61
   3  -4   4    1.77    0.70
  -3   4  -4    1.02    0.62
   3   4   4    0.33    0.64
  -3   4  -4    1.48    0.53
  -3   4  -4    0.90    0.53
  -4  -4  -4   10.55    1.63
   4  -4   4   11.96    1.59
  -4  -4  -4   12.25    1.35
   4   4   4   11.64    1.60
  -4   4  -4    9.39    1.42
  -4   4  -4   10.99    1.23
  -4   4  -4   12.45    1.23
  -5  -4  -4    9.82    1.29
   5  -4   4   10.93    1.75
  -5  -4  -4   10.39    1.77
   5   4   4    8.75    1.69
  -5   4  -4   11.41    1.21
  -5   4  -4   11.33    1.69
  -5   4  -4   11.79    0.89
   6  -4   4   -0.15    1.10
  -6  -4  -4    0.60    0.62
  -6  -4  -4    0.22    1.16
   6   4   4   -0.03    0.84
  -6   4  -4    0.90    1.10
   7  -4   4    0.87    1.28
   7   4   4   -0.53    1.29
  -7   4  -4    0.83    1.13
   8  -4   4    1.87    1.55
   8   4   4    3.40    1.83
  -8   4  -4   -0.16    1.35
   9  -4   4    1.81    1.77
   9   4   4   -2.16    1.54
  -9   4  -4    2.34    1.69
   9  -5  -4    1.75    1.77
   9   5  -4    1.23    1.70
  -9   5   4   -0.32    1.36
   8  -5  -4   -0.75    1.37
  -8   5   4   -0.17    0.96
  -7  -5   4    4.97    1.09
   7  -5  -4    3.58    1.51
   7   5  -4    1.67    1.12
  -7   5   4    3.86    1.51
   7   5  -4    4.66    1.20
   6  -5  -4    2.33    1.30
  -6  -5   4    5.67    1.01
   6   5  -4    4.02    1.39
  -6   5   4    3.50    0.97
  -6   5   4    3.70    1.37
   5  -5  -4   26.47    2.00
  -5  -5   4   22.59    2.09
   5  -5  -4   22.74    2.58
  -5   5   4   27.33    2.74
  -5   5   4   27.27    1.85
  -5   5   4   22.26    2.05
   5   5  -4   22.58    2.57
   4  -5  -4    2.01    0.67
   4  -5  -4    1.66    0.73
  -4  -5   4    1.79    0.70
   4  -5  -4    2.02    0.58
  -4   5   4    2.91    0.60
  -4   5   4    2.02    0.93
   4   5  -4    2.18    0.88
  -4   5   4    3.47    0.69
   3  -5  -4    1.55    0.69
   3  -5  -4    2.94    0.69
  -3  -5   4    1.45    0.31
  -3  -5   4    2.35    0.66
  -3   5   4    1.88    0.74
  -3   5   4    2.58    0.60
   3   5  -4    2.76    0.77
  -3   5   4    1.86    0.39
   2  -5  -4    2.23    0.59
  -2  -5   4    1.48    0.62
  -2   5   4    1.35    0.50
  -2   5   4    1.19    0.29
   2   5  -4    0.71    0.45
   1  -5  -4   57.07    4.03
  -1  -5   4   52.96    3.99
   1  -5  -4   57.33    4.10
  -1  -5   4   68.62    4.20
  -1  -5   4   60.36    3.95
  -1   5   4   63.04    4.06
   1   5  -4   57.50    3.93
  -1   5   4   53.37    4.04
  -1   5   4   57.68    4.03
   1   5  -4   57.21    3.72
   0  -5   4    7.09    0.90
   0  -5   4    5.59    0.95
   0  -5  -4    8.18    1.04
   0  -5  -4    7.77    0.89
   0   5   4    6.72    0.86
   0   5  -4    9.25    0.99
   0   5  -4    6.88    0.82
   0   5   4    6.28    0.61
   0   5  -4    6.20    0.77
   0   5   4    7.41    0.83
   0   5   4    6.68    0.89
  -1  -5  -4   13.09    1.30
   1  -5   4   14.52    1.48
  -1  -5  -4   14.25    1.53
   1  -5   4   13.68    1.46
   1  -5   4   15.26    1.44
  -1   5  -4   12.77    1.46
   1   5   4   14.81    1.43
   1   5   4   13.84    1.34
   1   5   4   15.48    1.46
   2  -5   4   -0.55    0.45
  -2  -5  -4    0.64    0.41
   2  -5   4    0.35    0.48
   2  -5   4   -0.38    0.51
  -2  -5  -4   -0.41    0.53
   2   5   4    0.43    0.42
   2   5   4    0.63    0.41
  -2   5  -4    1.33    0.58
  -2   5  -4    0.06    0.44
  -3  -5  -4   85.29    5.65
   3  -5   4   74.13    5.61
  -3   5  -4   79.96    5.65
   3   5   4   82.19    5.71
  -3   5  -4   84.76    5.51
  -4  -5  -4    0.08    0.63
   4  -5   4    1.23    0.83
  -4   5  -4    1.51    0.78
   4   5   4    0.54    0.79
  -4   5  -4    0.70    0.57
  -5  -5  -4   -0.50    0.65
   5  -5   4    1.36    0.98
   5   5   4    1.53    1.13
  -5   5  -4    1.07    0.92
  -5   5  -4    0.16    0.47
  -6  -5  -4    1.80    0.79
   6  -5   4    0.84    1.07
   6   5   4    0.93    1.23
  -6   5  -4    2.06    1.11
   7  -5   4   15.43    2.46
   7   5   4   15.57    2.56
  -7   5  -4   12.81    2.16
   8  -5   4    0.91    1.50
   8   5   4   -0.92    1.51
  -8   5  -4   -1.13    1.23
   9  -5   4    5.27    2.01
  -9   5  -4    6.07    2.02
   9   5   4    5.58    2.37
  -9   5  -4    1.28    1.64
   9  -6  -4    0.01    1.59
  -9   6   4    0.44    1.45
   9   6  -4   -0.17    1.78
   8  -6  -4    7.69    2.12
  -8   6   4    8.60    2.07
   8   6  -4   12.07    2.24
   7  -6  -4    1.57    1.39
  -7  -6   4    1.42    1.22
  -7   6   4    2.12    1.41
   7   6  -4    1.73    1.02
   7   6  -4    0.33    1.00
  -6  -6   4   17.54    1.94
   6  -6  -4   14.04    2.29
  -6  -6   4   20.27    1.85
   6  -6  -4   19.27    1.64
   6   6  -4   18.38    2.48
  -6   6   4   15.66    2.28
  -6   6   4   20.04    1.95
  -5  -6   4    2.15    0.58
   5  -6  -4    0.57    0.66
  -5  -6   4    0.99    0.54
  -5  -6   4    0.84    0.75
   5  -6  -4    0.18    0.90
  -5   6   4    2.53    1.17
  -5   6   4    1.23    0.59
  -5   6   4    1.67    0.62
   5   6  -4   -1.98    0.83
  -4  -6   4   16.54    1.32
  -4  -6   4   17.14    1.31
   4  -6  -4   17.88    1.78
  -4  -6   4   15.70    1.77
   4  -6  -4   14.70    1.93
  -4   6   4   15.71    1.46
   4   6  -4   18.17    2.01
  -4   6   4   18.23    1.69
  -4   6   4   17.08    2.05
   3  -6  -4    0.79    0.57
   3  -6  -4   -0.51    0.58
  -3  -6   4    0.70    0.64
  -3   6   4    1.66    0.62
   3   6  -4    0.16    0.60
  -3   6   4    0.66    0.58
  -3   6   4    1.17    0.37
  -2  -6   4  101.48    6.54
  -2  -6   4   92.02    6.37
   2  -6  -4   92.11    6.44
   2  -6  -4   98.31    6.46
   2   6  -4   93.11    6.35
  -2   6   4   91.75    6.09
  -2   6   4   95.83    6.45
   1  -6  -4   24.12    2.18
  -1  -6   4   28.04    2.26
  -1  -6   4   24.14    2.02
  -1  -6   4   23.85    2.06
  -1   6   4   28.81    2.11
   1   6  -4   27.06    1.99
  -1   6   4   23.46    2.08
   1   6  -4   25.83    1.74
  -1   6   4   25.94    1.94
   0  -6   4   66.34    4.65
   0  -6  -4   62.35    4.73
   0  -6  -4   75.31    4.78
   0  -6   4   66.17    4.75
   0   6   4   65.51    4.64
   0   6   4   70.98    4.56
   0   6  -4   62.60    4.53
   0   6   4   65.71    4.59
   0   6  -4   68.39    4.47
   0   6   4   66.58    4.38
   0   6  -4   72.63    4.82
   1  -6   4   19.92    1.86
   1  -6   4   20.83    1.69
   1  -6   4   17.08    1.89
  -1  -6  -4   17.36    1.91
  -1  -6  -4   20.41    1.58
   1   6   4   18.32    1.58
   1   6   4   17.55    1.76
  -2  -6  -4    8.87    1.27
   2  -6   4   10.32    1.31
   2  -6   4    7.49    1.20
   2  -6   4    8.96    1.16
  -2  -6  -4    9.18    1.05
   2   6   4    9.32    1.12
   2   6   4    8.46    1.18
  -2   6  -4    6.95    1.16
  -3  -6  -4    6.07    1.07
   3  -6   4    5.83    1.05
   3  -6   4    5.37    1.12
  -3   6  -4    5.44    0.97
   3   6   4    7.22    1.23
  -3   6  -4    5.62    1.12
  -4  -6  -4   14.15    1.66
   4  -6   4   14.21    1.78
  -4   6  -4   13.69    1.47
   4   6   4   11.02    1.75
  -4   6  -4   12.53    1.61
  -5  -6  -4    1.93    0.91
   5  -6   4    2.82    1.01
   5   6   4    2.83    1.23
  -5   6  -4    3.06    1.10
  -5   6  -4    4.67    0.88
  -6  -6  -4    1.68    0.85
   6  -6   4   -0.76    1.07
  -6   6  -4    1.43    1.05
   6   6   4    0.28    1.21
   7  -6   4   -0.69    0.88
   7   6   4    1.03    1.52
  -7   6  -4    1.86    1.16
   8  -6   4    4.37    1.92
  -8   6  -4    4.42    1.80
  -8   6  -4    4.77    1.63
   8   6   4    6.16    2.09
   9  -6   4   -0.85    1.53
  -9   6  -4    0.20    1.24
   9   6   4    4.22    2.07
   9  -7  -4    1.87    1.81
  -9   7   4    0.18    1.50
   8  -7  -4    3.03    1.43
   8   7  -4    5.64    1.88
  -8   7   4    3.57    1.75
   7  -7  -4    1.27    1.36
  -7   7   4    1.23    1.03
   7   7  -4    2.53    1.16
   7   7  -4    0.60    1.35
   6  -7  -4    1.82    1.06
  -6  -7   4    1.29    0.65
  -6  -7   4   -0.10    0.81
   6  -7  -4    1.28    0.74
   6   7  -4    1.49    1.17
  -6   7   4    1.12    1.19
  -6   7   4    1.79    0.81
   5  -7  -4    3.36    1.20
  -5  -7   4    1.90    0.95
   5  -7  -4    3.93    0.96
  -5  -7   4    2.26    0.56
  -5   7   4    3.01    1.27
   5   7  -4    0.62    1.03
  -5   7   4    4.16    0.78
  -4  -7   4   32.16    2.21
  -4  -7   4   29.04    2.76
  -4  -7   4   33.21    2.22
   4  -7  -4   38.55    2.80
   4  -7  -4   33.63    3.19
  -4   7   4   29.89    3.09
  -4   7   4   34.71    2.43
   4   7  -4   31.83    3.07
   3  -7  -4    4.80    1.08
   3  -7  -4    8.28    1.20
   3   7  -4    7.54    1.15
  -3   7   4    6.04    1.12
  -3   7   4    4.88    0.69
  -2  -7   4   11.54    1.60
   2  -7  -4   14.69    1.68
  -2  -7   4   14.49    1.49
   2  -7  -4   15.65    1.69
   2   7  -4   10.51    1.37
  -2   7   4   13.36    1.56
  -1  -7   4    1.05    0.76
  -1  -7   4    2.06    0.59
   1  -7  -4    2.10    0.84
  -1   7   4    2.05    0.62
  -1   7   4    0.77    0.45
   1   7  -4    0.80    0.48
  -1   7   4    1.83    0.66
   1   7  -4    1.24    0.32
   0  -7  -4   14.08    1.66
   0  -7   4   15.23    1.75
   0  -7   4   12.92    1.46
   0   7   4   12.67    1.46
   0   7   4   13.32    1.10
   0   7  -4   15.15    1.43
   0   7   4   12.84    1.41
   0   7  -4   14.88    1.22
   1  -7   4   -0.34    0.68
  -1  -7  -4    0.70    0.74
   1  -7   4    1.28    0.62
   1  -7   4    0.16    0.52
  -1   7  -4    0.52    0.47
  -1   7  -4    0.50    0.50
   1   7   4    0.57    0.49
   1   7   4    0.03    0.42
   2  -7   4   11.85    1.48
   2  -7   4   11.98    1.55
   2  -7   4   12.71    1.51
  -2  -7  -4   11.03    0.85
  -2  -7  -4   10.94    1.49
   2   7   4   17.34    1.47
   2   7   4   10.27    1.45
  -2   7  -4   11.78    1.47
  -3  -7  -4    8.04    1.33
   3  -7   4    9.51    1.37
   3  -7   4    6.58    1.26
  -3   7  -4    8.60    1.25
   3   7   4    8.78    1.43
  -3   7  -4    9.66    1.37
   4  -7   4   11.72    1.75
  -4  -7  -4   13.60    1.66
  -4   7  -4    9.39    1.34
   4   7   4    9.65    1.67
  -4   7  -4   12.20    1.64
  -5  -7  -4    4.02    1.10
   5  -7   4    4.83    1.23
  -5   7  -4    5.88    1.03
  -5   7  -4    5.55    1.24
   5   7   4    3.80    1.40
   6  -7   4   10.12    1.80
  -6  -7  -4    8.97    1.47
  -6   7  -4    7.46    1.67
   6   7   4   12.42    2.21
   7  -7   4    1.47    1.33
   7   7   4   -1.91    0.80
  -7   7  -4   -0.32    0.94
  -7   7  -4    0.39    1.12
   8  -7   4    1.49    1.48
  -8   7  -4    0.15    1.39
  -8   7  -4   -0.59    1.33
   8   7   4    1.69    1.77
   8  -8  -4    0.27    1.57
   8   8  -4   -0.15    1.57
  -8   8   4    1.01    1.62
   7  -8  -4   -0.05    1.38
  -7   8   4    0.53    1.43
   7   8  -4    0.31    1.42
   6  -8  -4   -1.45    1.00
  -6  -8   4    1.17    0.95
   6  -8  -4    0.12    0.86
   6   8  -4   -0.21    1.07
  -6   8   4   -0.40    1.18
  -5  -8   4   59.73    3.97
  -5  -8   4   55.17    4.49
   5  -8  -4   61.14    4.77
   5  -8  -4   60.69    4.43
  -5   8   4   63.28    4.86
   5   8  -4   57.98    4.70
  -5   8   4   57.42    4.12
   4  -8  -4    0.56    0.76
  -4  -8   4    2.45    0.97
   4  -8  -4    1.10    0.93
   4   8  -4    1.40    0.95
  -4   8   4    1.21    1.02
  -4   8   4    0.84    0.55
   3  -8  -4   30.26    2.89
  -3  -8   4   32.71    2.59
   3  -8  -4   28.92    2.60
  -3  -8   4   25.82    2.76
   3   8  -4   31.77    2.60
  -3   8   4   29.79    2.89
  -3   8   4   29.49    2.19
  -2  -8   4    0.25    0.57
   2  -8  -4   -0.42    0.68
   2  -8  -4    1.25    0.65
  -2  -8   4   -0.06    0.62
  -2   8   4    2.07    0.80
  -2   8   4    1.35    0.71
   2   8  -4    0.74    0.63
  -1  -8   4    2.78    0.98
   1  -8  -4    3.68    1.03
  -1  -8   4    3.31    0.74
  -1   8   4    3.14    0.81
  -1   8   4    2.76    0.66
   1   8  -4    3.91    0.55
  -1   8   4    3.56    0.90
   1   8  -4    3.94    0.79
   0  -8   4    9.74    1.33
   0  -8  -4   11.94    1.63
   0  -8   4    9.99    1.49
   0   8   4   11.99    1.07
   0   8   4   12.93    1.37
   0   8  -4   11.56    1.32
   0   8   4    9.16    1.36
   0   8  -4   10.74    1.14
  -1  -8  -4   50.48    3.94
   1  -8   4   49.07    3.89
   1  -8   4   49.15    3.74
   1   8   4   47.89    3.74
  -1   8  -4   47.83    3.63
   1   8   4   51.74    3.62
  -1   8  -4   52.62    3.65
   2  -8   4   11.52    1.65
  -2  -8  -4    9.96    1.63
   2  -8   4    9.36    1.44
   2  -8   4   12.58    1.60
  -2   8  -4   11.16    1.44
   2   8   4   12.26    1.36
   2   8   4   10.88    1.46
   3  -8   4   10.60    1.55
  -3  -8  -4   10.22    0.97
   3  -8   4    8.46    1.48
  -3  -8  -4    8.23    1.48
   3   8   4    7.52    1.45
   3   8   4   10.78    1.34
  -3   8  -4    9.49    1.42
   4  -8   4    0.45    0.80
   4  -8   4   -1.04    0.76
  -4  -8  -4    0.23    0.79
  -4   8  -4    0.47    0.75
   4   8   4    0.32    0.97
  -4   8  -4    0.33    0.92
   5  -8   4    0.77    1.13
  -5  -8  -4    1.48    0.92
  -5   8  -4   -0.39    0.69
  -5   8  -4    0.21    0.86
   5   8   4    1.16    0.94
  -6  -8  -4    1.19    0.98
   6  -8   4   -0.72    1.11
  -6   8  -4    0.98    1.21
   6   8   4    1.84    1.46
  -6   8  -4    0.00    1.05
   7  -8   4    2.71    1.52
  -7   8  -4   -0.02    1.07
  -7   8  -4    0.45    1.31
   7   8   4   -1.11    1.28
   8  -8   4    0.00    1.52
   8   8   4   -0.74    1.64
  -8   8  -4   -0.89    1.38
   8  -9  -4    0.60    1.24
   8   9  -4   -1.72    1.51
  -8   9   4   -1.62    1.42
   7  -9  -4    6.53    1.86
  -7   9   4    3.34    1.74
   7   9  -4    4.60    1.74
  -6  -9   4    7.81    1.50
   6  -9  -4    7.56    1.40
   6  -9  -4    3.18    1.29
   6   9  -4    4.38    1.60
  -6   9   4    4.16    1.66
  -5  -9   4    5.50    1.42
   5  -9  -4    6.32    1.59
   5  -9  -4    8.25    1.42
   5   9  -4    7.50    1.63
  -5   9   4    8.51    1.83
   4  -9  -4    4.69    1.23
  -4  -9   4    4.71    1.21
   4  -9  -4    3.96    1.27
  -4   9   4    3.29    1.28
  -4   9   4    5.45    0.84
   4   9  -4    6.73    1.41
   3  -9  -4    3.98    1.14
   3  -9  -4    4.63    1.08
  -3  -9   4    3.25    1.14
  -3  -9   4    5.38    1.09
  -3   9   4    2.02    1.03
   3   9  -4    4.34    1.08
  -3   9   4    3.35    0.67
  -2  -9   4   -1.11    0.78
   2  -9  -4    1.65    0.90
  -2  -9   4    1.01    0.67
   2   9  -4    0.39    0.21
  -2   9   4    1.94    0.76
  -2   9   4    3.09    0.88
   2   9  -4   -0.20    0.63
  -1  -9   4   14.53    1.91
   1  -9  -4   10.91    1.71
  -1  -9   4   11.80    1.45
  -1   9   4   12.45    1.56
   1   9  -4   12.32    1.17
  -1   9   4   13.61    1.62
   1   9  -4   14.48    1.57
   0  -9   4    0.11    0.65
   0  -9  -4   -0.75    0.76
   0  -9   4    1.15    0.79
   0   9  -4    0.58    0.49
   0   9   4    0.69    0.59
   0   9   4   -0.09    0.67
   0   9  -4    0.97    0.72
   0   9   4    0.99    0.45
  -1  -9  -4    0.28    0.68
   1  -9   4    1.90    0.94
   1  -9   4    0.61    0.71
   1   9   4    0.21    0.72
  -1   9  -4    0.70    0.64
   1   9   4   -0.51    0.47
  -1   9  -4    1.48    0.70
   2  -9   4   13.79    1.89
  -2  -9  -4   11.21    1.82
   2  -9   4   12.19    1.73
   2  -9   4   17.31    1.93
   2   9   4   14.36    1.77
  -2   9  -4   14.75    1.74
   2   9   4   17.46    1.71
  -2   9  -4   13.85    1.72
  -3  -9  -4    8.32    0.82
  -3  -9  -4    6.14    1.42
   3  -9   4   11.37    1.66
   3  -9   4    7.40    1.46
  -3   9  -4    9.45    1.52
  -3   9  -4    6.12    1.33
   3   9   4    9.55    1.60
   3   9   4    8.73    1.26
  -4  -9  -4    0.85    0.92
   4  -9   4    2.47    1.05
   4  -9   4   -0.52    0.61
  -4   9  -4   -0.55    0.86
  -4   9  -4    1.52    0.87
  -4   9  -4    1.26    0.89
   4   9   4   -0.46    0.96
  -5  -9  -4   -0.26    0.90
   5  -9   4    0.73    0.85
   5   9   4    1.16    1.00
  -5   9  -4   -0.15    1.09
  -5   9  -4    0.90    0.84
  -5   9  -4   -0.05    0.98
  -6  -9  -4   11.21    1.80
   6  -9   4   10.87    2.10
   6   9   4    5.87    1.87
  -6   9  -4    6.13    1.79
  -6   9  -4    9.10    1.81
   7  -9   4    1.98    1.29
  -7   9  -4    0.67    1.36
  -7   9  -4    0.00    1.39
   7   9   4    0.40    1.56
   8  -9   4    0.26    1.59
   8   9   4   -3.80    1.44
  -8   9  -4   -1.00    1.50
   8 -10  -4   -1.96    1.58
  -8  10   4   -1.98    1.56
   8  10  -4   -1.15    1.68
   7 -10  -4    1.41    1.53
  -7  10   4    1.91    1.71
   7  10  -4   -1.02    1.40
   6 -10  -4   23.80    3.03
  -6 -10   4   21.53    2.66
   6 -10  -4   22.30    2.54
   6  10  -4   19.69    2.87
  -6  10   4   25.13    3.20
  -5 -10   4    0.78    1.01
   5 -10  -4    0.98    1.00
   5 -10  -4   -0.18    1.01
   5  10  -4    1.62    1.19
  -5  10   4    2.28    1.41
   4 -10  -4   -0.33    0.85
  -4 -10   4   -0.08    0.88
  -4 -10   4    0.26    0.82
   4 -10  -4    1.17    1.09
  -4  10   4    1.67    0.67
   4  10  -4    2.10    1.14
  -4  10   4    1.61    1.14
   3 -10  -4   -0.01    0.93
  -3 -10   4    1.10    1.01
  -3 -10   4    1.16    0.80
   3 -10  -4    0.53    0.94
  -3  10   4    0.18    0.89
  -3  10   4    0.42    0.56
   3  10  -4    2.03    0.94
  -3  10   4    0.07    0.87
  -2 -10   4   29.93    2.50
   2 -10  -4   25.40    2.86
  -2 -10   4   23.11    2.82
   2  10  -4   30.62    2.57
   2  10  -4   28.69    1.96
  -2  10   4   34.61    2.70
  -2  10   4   27.39    2.78
  -1 -10   4    1.03    0.74
   1 -10  -4    0.81    0.75
  -1 -10   4    0.22    0.76
  -1  10   4    1.62    0.76
   1  10  -4    1.33    0.51
  -1  10   4    1.95    0.91
   1  10  -4    0.24    0.68
   0 -10   4   33.61    3.54
   0 -10  -4   37.61    3.68
   0 -10   4   41.61    3.18
   0  10  -4   38.43    3.09
   0  10   4   40.46    2.82
   0  10   4   40.76    3.09
   0  10   4   38.61    3.24
   0  10  -4   38.30    2.91
   1 -10   4    0.69    0.76
  -1 -10  -4    1.00    1.05
   1 -10   4    1.01    0.75
   1  10   4    0.12    0.79
  -1  10  -4    1.94    0.70
   1  10   4    2.28    0.80
  -1  10  -4   -0.21    0.65
  -2 -10  -4   11.17    1.83
   2 -10   4   11.05    1.79
   2 -10   4    9.12    1.60
   2 -10   4   11.37    1.73
   2  10   4   10.56    1.65
  -2  10  -4   12.72    1.63
   2  10   4   10.53    1.43
  -2  10  -4   10.58    1.56
   3 -10   4    2.47    0.98
  -3 -10  -4    2.78    1.19
  -3 -10  -4    1.95    0.36
   3 -10   4    0.99    1.07
  -3  10  -4    0.84    0.94
   3  10   4    1.25    0.84
  -3  10  -4    2.27    1.14
   3  10   4    1.30    1.07
   4 -10   4   18.88    2.36
  -4 -10  -4   17.39    2.36
   4 -10   4   15.36    2.22
   4  10   4   13.36    2.19
  -4  10  -4   15.87    2.03
  -4  10  -4   16.46    2.05
  -4  10  -4   15.15    2.21
   5 -10   4   -1.06    1.05
  -5 -10  -4    0.90    1.04
   5  10   4   -0.50    1.24
  -5  10  -4    1.61    1.01
  -5  10  -4    0.14    1.24
  -5  10  -4    0.00    1.00
  -6 -10  -4    6.19    1.55
   6 -10   4    6.93    1.84
  -6  10  -4    5.50    1.58
  -6  10  -4    4.87    1.70
   6  10   4    3.50    1.76
   7 -10   4    4.73    1.79
  -7  10  -4    1.71    1.59
   7  10   4    2.19    1.83
   8 -10   4    9.54    2.40
   8  10   4   10.02    2.67
  -8  10  -4   11.21    2.60
   7 -11  -4    2.57    1.69
   7  11  -4   10.36    2.31
  -7  11   4    3.47    1.89
  -6 -11   4    4.43    1.47
   6 -11  -4   -0.04    1.34
  -6  11   4    1.68    1.58
   6  11  -4   -0.10    1.35
   5 -11  -4    2.53    1.32
  -5 -11   4   -0.53    1.05
  -5 -11   4    0.49    0.99
   5 -11  -4    0.72    1.20
   5  11  -4    0.75    1.17
  -5  11   4    0.46    1.24
   4 -11  -4    9.51    1.71
  -4 -11   4   10.79    1.68
  -4 -11   4    8.08    1.71
   4 -11  -4    9.20    1.74
  -4  11   4   12.88    2.02
   4  11  -4    9.25    1.76
  -3 -11   4   12.16    2.00
   3 -11  -4   10.81    1.93
   3 -11  -4   10.14    1.75
  -3 -11   4   13.14    1.72
  -3  11   4   10.25    1.77
   3  11  -4   12.25    1.81
  -3  11   4   13.63    2.00
  -3  11   4   14.23    1.43
  -2 -11   4    0.44    1.07
  -2 -11   4    1.70    0.84
   2 -11  -4    0.83    0.82
   2  11  -4    1.61    0.92
  -2  11   4    4.64    1.17
   2  11  -4    0.66    0.34
  -2  11   4    1.75    0.89
  -1 -11   4    5.78    1.14
   1 -11  -4    4.51    1.40
  -1 -11   4    4.44    1.47
  -1  11   4    4.70    1.32
   1  11  -4    5.68    0.84
   1  11  -4    5.68    1.18
  -1  11   4    5.31    1.16
   0 -11   4   11.53    2.07
   0 -11  -4   12.29    2.04
   0 -11   4   13.61    1.76
   0  11   4   15.62    1.48
   0  11   4   14.58    1.73
   0  11  -4   14.30    1.53
   0  11  -4   13.66    1.73
   0  11   4   18.37    2.14
   1 -11   4    1.96    0.94
  -1 -11  -4    4.25    1.35
   1 -11   4    2.61    1.23
   1  11   4    1.19    0.84
  -1  11  -4    2.02    0.98
   1  11   4    4.26    1.20
  -1  11  -4    1.66    0.84
   2 -11   4    4.81    1.32
   2 -11   4    8.03    1.67
  -2 -11  -4    6.60    1.63
  -2  11  -4    4.94    1.22
   2  11   4    6.87    1.23
   2  11   4    4.85    1.20
  -2  11  -4    7.51    1.32
   3 -11   4   14.03    2.16
  -3 -11  -4   13.38    2.12
   3 -11   4   13.81    2.08
  -3  11  -4   11.92    1.86
  -3  11  -4   15.88    2.09
   3  11   4   17.75    2.31
  -3  11  -4   14.53    1.97
   3  11   4   15.49    1.77
   4 -11   4   -0.38    1.20
  -4 -11  -4    0.29    1.07
   4 -11   4   -0.51    0.98
  -4  11  -4   -0.13    0.81
  -4  11  -4    0.23    0.97
   4  11   4   -0.26    0.81
  -4  11  -4   -0.09    0.96
  -5 -11  -4    0.63    1.14
   5 -11   4   -1.66    1.01
   5 -11   4   -0.98    1.00
   5  11   4    0.57    1.03
  -5  11  -4    0.24    1.08
  -5  11  -4    0.57    1.29
  -6 -11  -4    0.05    1.22
   6 -11   4    2.34    1.56
   6  11   4    2.66    1.70
  -6  11  -4    1.06    1.47
   7 -11   4    4.11    1.86
   7  11   4    2.46    1.92
  -7  11  -4    2.17    1.70
   7 -12  -4    0.41    1.60
  -7  12   4    1.43    1.46
   7  12  -4   -0.28    1.64
  -6 -12   4    5.90    1.63
   6 -12  -4    3.00    1.63
   6  12  -4    0.64    1.48
  -6  12   4    2.21    1.62
   5 -12  -4   14.98    2.30
   5 -12  -4   13.12    2.31
  -5 -12   4   17.64    2.42
   5  12  -4   10.35    2.16
  -5  12   4   14.37    2.29
  -4 -12   4   10.60    2.05
   4 -12  -4    8.56    1.83
   4 -12  -4    7.37    1.77
  -4 -12   4   10.28    1.61
  -4  12   4    7.98    1.84
   4  12  -4    7.12    1.70
  -4  12   4    8.81    1.91
   3 -12  -4    8.82    1.77
  -3 -12   4    9.85    1.55
  -3 -12   4   10.08    1.96
  -3  12   4   10.60    1.52
  -3  12   4   11.80    1.97
   3  12  -4   11.88    1.83
  -3  12   4    8.03    1.72
  -2 -12   4    1.26    1.36
  -2 -12   4    6.87    1.23
   2 -12  -4    4.26    1.43
  -2  12   4    5.85    1.34
  -2  12   4    3.43    1.28
   2  12  -4    4.39    1.21
   1 -12  -4    3.54    1.39
  -1 -12   4    0.74    0.89
  -1 -12   4    1.63    0.92
   1  12  -4    0.33    0.60
  -1  12   4    1.20    0.90
   1  12  -4    0.54    0.84
  -1  12   4    1.66    1.11
   0 -12  -4    3.94    1.42
   0 -12   4    1.34    0.82
   0 -12   4    1.13    0.94
   0  12   4    0.56    1.06
   0  12  -4    0.79    0.73
   0  12   4    1.92    0.98
   0  12  -4    1.94    0.96
   1 -12   4   32.56    3.36
  -1 -12  -4   30.21    3.26
   1 -12   4   26.84    2.86
   1  12   4   28.63    2.72
  -1  12  -4   24.95    2.60
  -1  12  -4   26.47    2.81
   1  12   4   28.28    2.96
   2 -12   4   14.79    2.37
  -2 -12  -4   21.83    2.63
   2  12   4   20.29    2.11
   2  12   4   14.11    2.11
  -2  12  -4   17.62    2.14
  -2  12  -4   18.51    2.25
  -3 -12  -4    0.30    1.12
   3 -12   4    0.59    1.10
   3 -12   4    0.81    1.35
   3  12   4    0.15    0.84
   3  12   4   -0.12    0.80
  -3  12  -4    2.10    1.23
  -3  12  -4   -0.62    0.92
  -3  12  -4   -0.16    0.98
   4 -12   4   21.22    2.67
  -4 -12  -4   15.98    2.43
   4 -12   4   14.93    2.21
  -4  12  -4   10.62    1.95
  -4  12  -4   17.98    2.53
   4  12   4   14.79    2.43
  -4  12  -4   18.75    2.37
  -5 -12  -4    3.46    1.51
   5 -12   4    3.51    1.46
   5 -12   4    3.31    1.52
  -5  12  -4    2.74    1.52
   5  12   4    2.45    1.31
  -5  12  -4    2.96    1.35
   6 -12   4    3.60    1.57
  -6 -12  -4   -1.35    1.06
  -6  12  -4    1.29    1.50
   6  12   4   -0.63    1.00
   7 -12   4    0.44    1.45
   7  12   4    2.86    2.07
  -7  12  -4   -2.25    1.43
   7 -13  -4   -0.49    1.56
   7  13  -4    1.47    1.83
  -7  13   4    1.46    1.43
  -6 -13   4   -0.57    1.37
   6 -13  -4    0.32    1.20
   6  13  -4    0.91    1.59
  -6  13   4    2.03    1.74
   5 -13  -4    0.29    1.35
  -5 -13   4   -2.28    1.07
   5 -13  -4    0.23    1.49
  -5  13   4   -0.95    0.84
  -5  13   4   -1.97    1.19
   5  13  -4    1.05    1.34
   4 -13  -4    6.27    1.76
   4 -13  -4   11.26    2.04
  -4 -13   4   11.00    2.09
  -4  13   4   12.66    2.09
   4  13  -4    6.47    1.85
  -4  13   4    8.10    1.84
  -3 -13   4    1.58    1.36
   3 -13  -4   -0.05    1.12
  -3 -13   4    1.41    0.99
  -3  13   4    1.72    1.21
   3  13  -4    0.17    1.06
  -3  13   4    1.43    1.22
   2 -13  -4    0.05    1.12
  -2 -13   4   -0.14    0.91
  -2 -13   4    0.17    0.87
  -2  13   4    0.43    1.11
  -2  13   4    1.30    1.21
   2  13  -4    0.63    0.94
   1 -13  -4    0.11    0.93
  -1 -13   4   -0.50    0.84
  -1 -13   4    1.53    1.35
   1  13  -4    0.90    0.93
   1  13  -4    0.11    0.76
  -1  13   4   -0.47    1.02
  -1  13   4    0.07    0.94
   0 -13   4    2.48    1.07
   0 -13  -4    1.21    1.35
   0 -13   4   -0.40    1.23
   0  13  -4    1.65    0.99
   0  13   4    0.55    0.83
   0  13  -4    0.37    0.77
   0  13   4    1.14    0.85
   1 -13   4    1.77    1.17
   1 -13   4    1.39    1.33
  -1 -13  -4    2.19    1.16
  -1  13  -4    0.29    0.96
   1  13   4    0.44    1.11
   1  13   4   -0.82    0.82
  -1  13  -4    0.68    0.90
   2 -13   4   -0.66    1.10
  -2 -13  -4    1.09    1.28
  -2  13  -4    0.34    1.04
  -2  13  -4    0.29    0.95
   2  13   4    0.60    0.93
   2  13   4   -0.09    1.03
   3 -13   4    0.65    1.32
  -3 -13  -4    0.51    1.35
  -3  13  -4   -1.36    0.93
  -3  13  -4    0.95    1.07
   3  13   4    1.03    1.23
  -3  13  -4    0.59    1.26
   4 -13   4    5.89    1.81
  -4 -13  -4    5.46    1.75
   4 -13   4    3.79    1.57
  -4  13  -4    9.92    1.90
  -4  13  -4    9.00    1.78
   4  13   4    6.40    1.88
  -4  13  -4    7.70    1.71
  -4  13  -4    4.76    1.68
  -5 -13  -4    2.38    1.46
   5 -13   4    3.30    1.59
   5 -13   4    1.16    1.62
  -5  13  -4    3.67    1.67
   5  13   4    4.50    1.85
   6 -13   4    0.61    1.44
  -6 -13  -4   -0.41    1.51
   6  13   4   -2.25    1.00
  -6  13  -4   -0.49    1.51
  -6 -14   4    4.98    1.96
   6 -14  -4    3.09    1.86
  -6  14   4    3.92    1.56
  -6  14   4    3.23    1.90
   6  14  -4    2.60    1.93
   5 -14  -4   -1.65    1.31
   5 -14  -4    1.07    1.47
  -5 -14   4    1.39    1.56
  -5  14   4    3.89    1.77
   5  14  -4    4.91    1.73
  -5  14   4   -0.12    1.40
   4 -14  -4    2.91    1.51
  -4 -14   4    3.13    1.66
  -4  14   4    1.28    1.38
   4  14  -4    3.09    1.49
  -4  14   4    2.34    1.54
   3 -14  -4    0.33    1.34
  -3 -14   4    2.31    1.52
  -3  14   4   -0.74    1.13
   3  14  -4   -1.58    1.01
  -3  14   4   -0.27    1.13
  -2 -14   4    3.18    1.66
   2 -14  -4    3.33    1.62
   2  14  -4    4.16    1.31
  -2  14   4    6.63    1.67
  -2  14   4    2.78    1.34
  -1 -14   4    1.77    1.11
  -1 -14   4    0.22    1.40
   1 -14  -4    2.37    1.23
  -1  14   4    2.37    1.14
  -1  14   4    1.89    1.10
   1  14  -4    1.75    1.07
   0 -14  -4    1.23    1.41
   0 -14   4    1.67    1.46
   0 -14   4   -0.10    0.97
   0  14  -4   -0.05    0.89
   0  14   4    1.69    1.25
   0  14   4    0.62    0.92
   0  14  -4   -0.58    0.88
   1 -14   4   12.72    2.28
  -1 -14  -4   14.35    2.54
   1 -14   4   18.51    2.31
  -1  14  -4   14.09    1.95
   1  14   4   14.22    2.25
   1  14   4   19.27    2.15
  -1  14  -4   11.45    1.98
  -2 -14  -4   12.80    2.47
   2 -14   4   13.99    2.48
  -2  14  -4   13.89    2.05
   2  14   4   13.26    2.22
  -2  14  -4   15.92    2.21
   3 -14   4    2.85    1.62
  -3 -14  -4    1.29    1.50
  -3  14  -4    1.49    1.33
   3  14   4    1.34    1.32
  -3  14  -4   -0.05    1.13
  -3  14  -4    0.95    1.16
   4 -14   4    2.31    1.49
   4 -14   4    4.30    1.74
  -4 -14  -4    3.52    1.70
  -4  14  -4    3.47    1.48
   4  14   4    2.06    1.69
  -4  14  -4    5.67    1.73
  -4  14  -4    1.75    1.46
   5 -14   4    5.40    2.07
   5 -14   4    4.39    1.74
  -5 -14  -4    1.22    1.66
   5  14   4    4.21    1.96
  -5  14  -4   -0.72    1.37
  -5  14  -4    1.24    1.32
   6 -14   4    3.81    1.78
  -6 -14  -4   -0.43    1.42
   6  14   4   -1.83    1.51
  -6  14  -4    1.91    1.76
   5 -15  -4    1.09    1.56
  -5 -15   4    2.09    1.71
  -5  15   4   -0.06    1.50
   5  15  -4    1.92    1.68
  -5  15   4    0.19    1.61
   4 -15  -4    0.21    1.46
  -4 -15   4    0.65    1.54
   4  15  -4    3.42    1.54
  -4  15   4    2.59    1.57
  -4  15   4    1.47    1.46
   3 -15  -4    1.94    1.77
  -3 -15   4   -0.85    1.40
  -3  15   4   -0.54    1.18
   3  15  -4    1.35    1.30
  -3  15   4    0.90    1.38
  -2 -15   4    3.76    1.71
   2 -15  -4    5.73    1.81
  -2  15   4    5.57    1.60
  -2  15   4    2.75    1.58
   2  15  -4    2.91    1.39
  -1 -15   4    1.05    1.54
   1 -15  -4    0.25    1.36
  -1 -15   4    2.24    1.29
  -1  15   4    0.86    1.00
   1  15  -4   -0.17    1.01
  -1  15   4    0.43    1.25
   0 -15  -4    1.43    1.48
   0 -15   4    3.78    1.77
   0 -15   4    2.18    1.21
   0  15   4    3.34    1.49
   0  15  -4    3.64    1.35
   0  15   4    2.73    1.28
  -1 -15  -4    3.97    1.75
   1 -15   4   -0.18    1.31
   1  15   4   -1.37    1.16
  -1  15  -4    0.68    1.04
   1  15   4    0.22    1.15
  -1  15  -4    0.04    1.06
  -2 -15  -4   -0.42    1.37
   2 -15   4    0.89    1.45
   2  15   4   -1.37    1.10
  -2  15  -4    1.87    1.13
  -2  15  -4   -0.12    1.05
  -3 -15  -4    5.42    1.96
   3 -15   4    1.08    1.52
   3  15   4    3.51    1.61
  -3  15  -4    3.73    1.54
  -3  15  -4    2.35    1.50
  -3  15  -4   -0.15    1.16
  -4 -15  -4    1.60    1.58
   4 -15   4    3.75    1.93
  -4  15  -4    0.40    1.31
   4  15   4    0.19    1.49
  -4  15  -4    0.50    1.39
  -4  15  -4    0.90    1.34
   5 -15   4   -0.06    1.88
  -5 -15  -4    2.49    1.77
   5 -15   4    2.29    1.69
  -5  15  -4    0.87    1.47
   5  15   4   -1.17    1.60
  -5  15  -4    2.06    1.68
  -5  16   4   -0.78    1.60
  -5  16   4   -0.20    1.49
   5  16  -4   -0.52    1.63
   4 -16  -4    1.40    1.65
  -4 -16   4    0.91    1.67
   4  16  -4   -0.40    1.38
  -4  16   4   -0.44    1.46
  -4  16   4   -2.79    1.31
  -3 -16   4    0.32    1.69
   3 -16  -4   -0.43    1.43
   3  16  -4    0.45    1.28
  -3  16   4   -0.46    1.28
  -3  16   4    0.43    1.40
   2 -16  -4    1.72    1.67
  -2 -16   4   -0.14    1.50
  -2  16   4   -1.03    1.37
  -2  16   4    0.88    1.45
   2  16  -4   -0.51    1.13
   1 -16  -4    0.45    1.53
  -1 -16   4    0.25    1.54
   1  16  -4    3.64    1.51
  -1  16   4    4.00    1.45
  -1  16   4    2.32    1.43
   0 -16   4    0.77    1.63
   0 -16  -4    0.77    1.44
   0  16   4   -0.04    1.36
   0  16  -4    0.43    1.16
   0  16   4    1.01    1.26
   1 -16   4    0.87    1.64
  -1 -16  -4    1.58    1.65
   1  16   4   -0.12    1.33
  -1  16  -4   -0.47    1.13
  -2 -16  -4    6.39    2.12
   2 -16   4    4.89    1.98
  -2  16  -4    7.72    1.80
   2  16   4    5.32    1.63
  -2  16  -4    6.48    1.70
  -3 -16  -4   -1.83    1.49
   3 -16   4    3.12    1.82
  -3  16  -4    0.59    1.35
  -3  16  -4   -0.07    1.23
   3  16   4   -1.29    1.35
  -4 -16  -4    0.74    1.73
   4 -16   4    3.10    1.82
  -4  16  -4    1.21    1.47
  -4  16  -4    2.54    1.79
  -4  16  -4    1.60    1.76
   4  16   4    1.47    1.82
   3 -17  -4    8.95    2.38
  -3 -17   4    8.04    2.49
  -3  17   4   10.66    2.34
  -3  17   4   12.24    2.45
   3  17  -4    5.60    1.92
   2 -17  -4   -0.43    1.64
  -2 -17   4    1.91    1.55
  -2  17   4    1.96    1.31
   2  17  -4    0.95    1.42
  -2  17   4   -0.10    1.31
   1 -17  -4    1.19    1.67
  -1 -17   4    4.27    1.75
   1  17  -4    1.31    1.41
  -1  17   4    0.77    1.51
  -1  17   4    1.72    1.62
   0 -17  -4    1.61    1.43
   0 -17   4   -0.72    1.65
   0  17   4    1.57    1.55
   0  17  -4    1.68    1.57
  -1 -17  -4   -1.41    1.52
   1 -17   4    0.96    1.71
  -1  17  -4    0.64    1.48
   1  17   4    2.12    1.34
  -2 -17  -4   10.26    2.60
   2 -17   4    6.09    2.25
   2  17   4    5.42    1.98
  -2  17  -4    6.96    1.88
   3 -17   4    1.52    1.83
  -3 -17  -4    1.03    1.83
  -3  17  -4    0.39    1.43
  -3  17  -4    0.84    1.42
   3  17   4    0.81    1.68
  -2 -18   4    0.53    1.91
   2 -18  -4   -1.17    1.51
  -2  18   4    1.36    1.71
   2  18  -4    1.70    1.56
   1 -18  -4    0.75    1.67
  -1 -18   4    0.43    1.87
  -1  18   4    2.55    1.78
   1  18  -4   -0.73    1.30
   0 -18   4    1.93    2.03
   0 -18  -4    1.79    1.58
   0  18   4    2.07    1.68
   0  18  -4   -0.46    1.22
   1 -18   4    3.94    2.03
  -1 -18  -4    3.41    2.15
   1  18   4   -0.06    1.67
  -1  18  -4    2.83    1.62
   2 -18   4   -0.50    1.67
  -2 -18  -4    2.27    2.12
  -2  18  -4    1.70    1.67
   2  18   4    2.78    1.77
   9   0  -5    0.89    1.54
  -9   0   5    4.09    1.66
   8   0  -5    1.44    1.35
  -8   0   5    0.07    0.99
  -7   0   5    0.10    0.93
   7   0  -5    0.23    1.09
   6   0  -5    1.65    1.07
  -6   0   5    0.08    0.73
  -5   0   5    5.31    1.02
   5   0  -5    3.20    0.63
   5   0  -5    4.15    1.09
   4   0  -5   -0.37    0.56
  -4   0   5   -0.94    0.43
   4   0  -5   -0.03    0.44
   4   0  -5    0.03    0.20
  -3   0   5  106.11    6.98
   3   0  -5  104.08    6.92
   3   0  -5  105.46    6.95
   3   0  -5  106.73    7.03
   2   0  -5   -0.69    0.35
   2   0  -5    0.04    0.32
  -2   0   5    0.10    0.29
   2   0  -5   -0.41    0.22
  -2   0   5   -0.07    0.34
  -2   0   5   -0.31    0.24
  -1   0   5   43.82    3.00
  -1   0   5   45.06    3.09
   1   0  -5   42.64    3.10
   1   0  -5   45.01    2.91
  -1   0   5   45.22    2.92
   1   0  -5   46.30    3.00
   0   0  -5    0.01    0.10
   0   0  -5    0.00    0.20
   0   0   5    0.23    0.32
   0   0  -5    0.12    0.20
   0   0  -5   -0.24    0.29
   0   0   5    0.26    0.24
   0   0   5    0.28    0.22
   0   0  -5    0.24    0.22
   0   0   5   -0.12    0.10
  -1   0  -5    0.47    0.39
  -1   0  -5   -0.18    0.33
  -1   0  -5    0.78    0.31
  -1   0  -5    0.41    0.27
   1   0   5    0.23    0.28
   1   0   5    0.72    0.41
   1   0   5    0.13    0.25
   1   0   5    0.26    0.37
  -1   0  -5    0.47    0.31
  -2   0  -5    0.17    0.38
   2   0   5    0.15    0.43
   2   0   5   -0.12    0.30
   2   0   5   -0.12    0.33
  -2   0  -5   -0.06    0.40
  -2   0  -5   -0.34    0.30
   2   0   5   -0.36    0.42
  -2   0  -5    0.00    0.35
   3   0   5   71.59    5.23
  -3   0  -5   77.31    5.06
  -3   0  -5   78.19    5.34
   3   0   5   76.36    5.12
   4   0   5   -0.08    0.70
  -4   0  -5    2.08    0.84
   4   0   5    0.12    0.48
  -4   0  -5    0.40    0.41
   4   0   5   -0.68    0.49
   5   0   5    0.87    0.59
  -5   0  -5    0.07    0.84
   5   0   5   -1.11    0.84
  -6   0  -5    1.19    1.06
   6   0   5    0.87    1.15
  -6   0  -5   -0.32    0.37
   7   0   5   16.68    2.57
  -7   0  -5   17.32    2.50
  -8   0  -5    0.20    1.39
   8   0   5   -2.68    1.16
  -9   0  -5   10.06    2.33
   9   0   5    9.15    2.32
   9  -1  -5    2.91    1.77
  -9  -1   5    3.02    1.38
  -9   1   5    1.66    1.30
   9   1  -5    3.88    1.86
  -8  -1   5    3.15    1.23
   8  -1  -5    6.93    1.81
   8   1  -5    4.37    1.66
  -8   1   5    2.66    1.29
   7  -1  -5    2.71    1.25
  -7  -1   5    0.15    0.86
  -7   1   5    0.69    0.98
   7   1  -5   -0.74    1.12
   6  -1  -5    8.81    1.69
  -6  -1   5   10.11    1.58
   6   1  -5    9.31    1.77
   6   1  -5   13.65    1.28
  -6   1   5   12.67    1.77
   5  -1  -5   17.26    2.02
   5  -1  -5   17.57    1.25
  -5  -1   5   17.44    1.88
  -5   1   5   16.91    1.96
   5   1  -5   18.45    1.59
   5   1  -5   19.36    2.15
  -4  -1   5   -0.02    0.43
   4  -1  -5    0.37    0.60
   4  -1  -5   -0.10    0.54
   4  -1  -5    0.10    0.20
   4  -1  -5   -0.01    0.33
   4   1  -5    1.98    0.75
  -4   1   5   -0.20    0.51
   4   1  -5    0.47    0.50
   4   1  -5    0.18    0.25
   3  -1  -5    0.82    0.49
   3  -1  -5    1.26    0.42
   3  -1  -5    1.41    0.42
   3   1  -5    1.21    0.33
  -3   1   5    1.53    0.53
   3   1  -5    1.75    0.48
   3   1  -5    0.76    0.43
  -2  -1   5  120.08    7.73
   2  -1  -5  121.02    7.75
   2  -1  -5  113.13    7.72
   2  -1  -5  114.55    7.71
  -2  -1   5  118.64    7.65
  -2  -1   5  125.03    7.74
   2   1  -5  115.96    7.74
   2   1  -5  122.78    7.66
  -2   1   5  123.86    7.74
  -2   1   5  114.81    7.74
  -2   1   5  118.09    7.73
  -1  -1   5   84.72    5.22
   1  -1  -5   84.43    5.39
  -1  -1   5   80.11    5.24
   1  -1  -5   81.10    5.23
   1  -1  -5   78.27    5.31
  -1  -1   5   80.86    5.37
  -1   1   5   80.61    5.24
   1   1  -5   83.22    5.24
  -1   1   5   78.82    5.32
  -1   1   5   85.26    5.40
   1   1  -5   75.63    5.37
   0  -1   5    7.93    0.82
   0  -1  -5    8.92    0.91
   0  -1   5    9.72    0.92
   0  -1  -5    7.85    0.64
   0  -1   5    7.59    0.74
   0  -1  -5    8.83    0.77
   0  -1  -5    7.85    0.80
   0   1  -5    7.95    0.82
   0   1   5    6.71    0.63
   0   1  -5    9.88    0.93
   0   1   5    6.72    0.75
   0   1  -5    7.32    0.56
   0   1   5    8.27    0.92
   0   1   5    7.73    0.73
   0   1   5    7.93    0.68
   0   1  -5    8.02    0.75
  -1  -1  -5    0.11    0.24
   1  -1   5    0.80    0.38
  -1  -1  -5    1.16    0.31
  -1  -1  -5    0.21    0.29
   1  -1   5    0.19    0.31
   1  -1   5    0.57    0.32
   1  -1   5    1.01    0.31
  -1  -1  -5    1.46    0.45
  -1  -1  -5    0.29    0.36
   1  -1   5    0.24    0.24
   1   1   5    1.42    0.45
   1   1   5    0.48    0.33
   1   1   5    0.75    0.39
  -1   1  -5    1.75    0.47
  -1   1  -5    0.51    0.35
   1   1   5    0.57    0.28
  -1   1  -5    0.61    0.29
  -1   1  -5    0.77    0.45
   1   1   5    0.31    0.23
   2  -1   5  247.58   16.46
  -2  -1  -5  258.83   16.39
  -2  -1  -5  264.19   16.45
  -2  -1  -5  251.52   16.42
  -2  -1  -5  247.77   16.52
   2  -1   5  269.80   16.43
  -2  -1  -5  254.70   16.47
   2  -1   5  262.75   16.49
   2  -1   5  264.79   16.55
  -2   1  -5  252.21   16.41
   2   1   5  255.44   16.47
   2   1   5  256.76   16.46
  -2   1  -5  266.88   16.45
   2   1   5  270.76   16.56
  -2   1  -5  239.47   16.50
  -2   1  -5  248.31   16.47
  -3  -1  -5   44.23    3.35
   3  -1   5   45.20    3.37
  -3  -1  -5   48.00    3.19
   3  -1   5   47.14    3.16
   3   1   5   44.12    3.21
  -3   1  -5   43.26    3.12
  -3   1  -5   40.77    3.35
   3   1   5   46.45    3.38
   4  -1   5   80.80    5.29
   4  -1   5   70.60    5.58
  -4  -1  -5   78.70    5.71
   4   1   5   84.98    5.43
   4   1   5   73.38    5.61
  -4   1  -5   77.52    5.66
  -4   1  -5   83.50    5.24
  -5  -1  -5   11.52    1.77
   5  -1   5   11.39    1.07
   5  -1   5    8.13    1.53
   5   1   5   12.80    1.39
  -5   1  -5   11.74    1.11
   5   1   5    6.07    1.42
  -5   1  -5   14.50    1.82
  -6  -1  -5   -0.26    0.41
  -6  -1  -5   -0.58    0.98
   6  -1   5    0.20    1.02
  -6   1  -5   -0.63    0.93
   6   1   5    1.39    1.14
  -7  -1  -5   -0.05    1.29
   7  -1   5    4.13    1.46
   7   1   5    2.94    1.56
  -7   1  -5    3.56    1.40
   8  -1   5    2.71    1.58
  -8  -1  -5    1.21    1.42
   8   1   5    1.16    1.63
  -8   1  -5    2.95    1.53
   9  -1   5    3.56    1.83
   9   1   5   -1.36    1.43
  -9   1  -5    2.21    1.77
  -9  -2   5    3.27    1.40
   9  -2  -5    2.62    1.72
   9   2  -5    2.53    1.78
  -9   2   5    2.36    1.43
  -8  -2   5    0.18    1.03
   8  -2  -5    1.16    1.34
   8   2  -5    0.74    1.06
  -8   2   5    1.64    1.20
  -7  -2   5    1.46    1.02
   7  -2  -5   -0.60    1.05
   7   2  -5   -0.08    1.19
  -7   2   5    0.96    1.04
  -6  -2   5    0.53    0.71
   6  -2  -5   -0.05    0.94
   6   2  -5    2.51    1.19
   6   2  -5    0.71    0.69
  -6   2   5    0.37    0.85
  -5  -2   5    0.34    0.57
   5  -2  -5    0.14    0.78
   5   2  -5    1.14    0.65
   5   2  -5    0.18    0.32
  -5   2   5    1.56    0.68
   4  -2  -5   -0.05    0.62
   4  -2  -5    0.47    0.31
   4  -2  -5    0.46    0.45
  -4  -2   5    0.51    0.51
   4  -2  -5    0.78    0.33
  -4   2   5    0.00    0.63
   4   2  -5    0.42    0.68
   4   2  -5    0.54    0.36
  -4   2   5    0.50    0.32
   4   2  -5    0.91    0.56
   3  -2  -5    3.93    0.56
  -3  -2   5    4.15    0.59
   3  -2  -5    3.72    0.56
   3  -2  -5    2.72    0.70
  -3   2   5    3.44    0.68
  -3   2   5    3.25    0.60
   3   2  -5    2.78    0.68
   3   2  -5    3.49    0.56
   3   2  -5    4.31    0.72
   2  -2  -5   71.83    4.89
   2  -2  -5   77.61    5.00
  -2  -2   5   72.48    4.90
   2  -2  -5   71.84    4.91
   2  -2  -5   74.67    4.75
  -2  -2   5   77.18    4.79
   2   2  -5   70.60    4.96
   2   2  -5   71.79    4.90
  -2   2   5   71.95    4.94
   2   2  -5   72.23    4.91
  -2   2   5   74.80    4.98
  -2   2   5   79.48    4.95
  -1  -2   5   11.33    0.83
  -1  -2   5   11.63    0.83
   1  -2  -5   10.50    0.90
   1  -2  -5   12.20    1.13
   1  -2  -5   12.11    1.09
  -1   2   5    9.77    1.05
  -1   2   5   10.86    0.93
  -1   2   5   11.01    1.13
   1   2  -5   11.93    0.85
   1   2  -5    9.82    0.80
   1   2  -5    9.35    1.06
   1   2  -5   11.51    1.09
   0  -2   5  103.80    6.85
   0  -2   5  102.73    6.83
   0  -2  -5  104.74    6.80
   0  -2   5  104.10    6.66
   0  -2  -5  105.43    6.86
   0  -2  -5  105.68    6.73
   0  -2  -5  102.48    6.74
   0   2   5  105.65    6.74
   0   2  -5   99.59    6.72
   0   2  -5  103.83    6.66
   0   2  -5  102.58    6.62
   0   2  -5  102.46    6.85
   0   2   5  110.77    6.89
   0   2  -5  105.35    6.83
   0   2   5  113.46    6.74
   0   2   5   99.61    6.79
  -1  -2  -5    0.52    0.28
  -1  -2  -5    0.22    0.35
   1  -2   5    0.52    0.37
   1  -2   5    0.27    0.30
   1  -2   5   -0.01    0.32
  -1  -2  -5    0.28    0.38
  -1  -2  -5    0.06    0.20
  -1  -2  -5   -0.07    0.21
  -1   2  -5    0.26    0.28
   1   2   5   -0.06    0.32
  -1   2  -5    0.68    0.33
   1   2   5   -0.21    0.34
  -1   2  -5    0.54    0.39
  -1   2  -5    0.57    0.39
   1   2   5    0.35    0.20
   1   2   5    0.18    0.32
   1   2   5    1.04    0.35
   2  -2   5   19.15    1.58
   2  -2   5   17.18    1.46
   2  -2   5   16.65    1.64
  -2  -2  -5   17.67    1.46
   2  -2   5   19.98    1.43
  -2  -2  -5   15.91    1.33
  -2  -2  -5   16.00    1.63
  -2  -2  -5   15.96    1.45
  -2  -2  -5   16.25    1.45
  -2   2  -5   18.12    1.51
  -2   2  -5   16.06    1.47
  -2   2  -5   17.25    1.46
  -2   2  -5   15.74    1.61
   2   2   5   18.41    1.51
   2   2   5   17.90    1.52
  -3  -2  -5   13.95    1.45
  -3  -2  -5   15.85    1.48
   3  -2   5   14.74    1.27
   3  -2   5   14.11    1.59
  -3  -2  -5   13.89    1.67
  -3   2  -5   18.62    1.40
   3   2   5   14.81    1.53
  -3   2  -5   15.69    1.69
  -3   2  -5   15.88    1.32
   3   2   5   12.53    1.55
   4  -2   5  110.83    7.28
  -4  -2  -5  106.81    7.74
   4  -2   5  111.44    7.69
  -4   2  -5  114.47    7.73
  -4   2  -5  110.73    7.35
   4   2   5  114.50    7.52
   4   2   5  116.47    7.78
  -4   2  -5  113.51    7.30
  -5  -2  -5    2.55    0.65
  -5  -2  -5    1.21    0.98
   5  -2   5    2.74    1.06
  -5   2  -5    2.86    0.61
   5   2   5    2.20    0.93
  -5   2  -5    0.52    0.90
   5   2   5    3.05    0.91
  -6  -2  -5   21.11    2.57
   6  -2   5   17.05    2.23
  -6  -2  -5   16.41    1.46
  -6   2  -5   16.48    2.25
   6   2   5   14.21    2.26
  -7  -2  -5    1.34    1.19
   7  -2   5    2.46    1.12
  -7   2  -5    2.66    1.38
   7   2   5    2.18    1.50
   8  -2   5    0.15    1.05
  -8  -2  -5    0.30    1.47
  -8   2  -5    0.05    1.33
   8   2   5    0.70    1.55
   9  -2   5   -0.76    1.56
   9   2   5    2.77    1.92
  -9   2  -5   -0.36    1.46
   9  -3  -5    8.36    2.22
  -9   3   5   13.10    2.33
   9   3  -5    9.43    2.42
  -8  -3   5    3.45    1.17
   8  -3  -5    0.30    1.38
  -8   3   5    2.22    1.33
   8   3  -5    0.82    1.39
   7  -3  -5   -0.29    1.05
  -7  -3   5    0.61    0.87
   7   3  -5    0.51    1.24
  -7   3   5    0.20    1.10
   6  -3  -5   -0.58    0.88
  -6  -3   5    0.23    0.58
  -6   3   5   -0.39    0.62
   6   3  -5    1.79    0.78
   5  -3  -5   29.48    1.95
   5  -3  -5   25.62    2.74
  -5  -3   5   25.52    2.27
   5   3  -5   27.86    2.83
  -5   3   5   28.95    2.78
   5   3  -5   28.08    2.32
   5   3  -5   29.38    2.16
   4  -3  -5    2.18    0.81
   4  -3  -5    3.33    0.67
   4  -3  -5    2.75    0.54
  -4  -3   5    1.95    0.56
   4   3  -5    1.25    0.73
  -4   3   5    3.02    0.55
   4   3  -5    2.65    0.60
   3  -3  -5   33.07    2.28
  -3  -3   5   32.71    2.27
   3  -3  -5   31.40    2.31
   3  -3  -5   31.17    2.51
   3  -3  -5   34.59    2.37
   3   3  -5   32.21    2.49
   3   3  -5   32.83    2.52
  -3   3   5   33.79    2.41
   3   3  -5   33.60    2.40
  -3   3   5   29.82    2.54
  -2  -3   5    0.02    0.17
   2  -3  -5   -0.09    0.36
  -2  -3   5    0.84    0.47
   2  -3  -5    0.37    0.39
  -2  -3   5    0.22    0.30
   2   3  -5    0.54    0.49
   2   3  -5    0.70    0.44
   2   3  -5    0.28    0.37
  -2   3   5    0.05    0.38
  -2   3   5    0.21    0.41
  -2   3   5    1.02    0.45
   1  -3  -5   13.64    1.35
  -1  -3   5   15.62    1.31
   1  -3  -5   13.41    1.18
   1  -3  -5   17.56    1.27
  -1  -3   5   14.73    1.41
  -1  -3   5   14.32    1.09
   1   3  -5   15.01    1.41
  -1   3   5   14.24    1.36
  -1   3   5   14.40    1.20
  -1   3   5   15.50    1.42
  -1   3   5   14.41    0.97
   1   3  -5   14.48    1.01
   1   3  -5   15.27    1.46
   1   3  -5   14.97    1.11
   0  -3  -5    0.29    0.33
   0  -3   5    0.65    0.26
   0  -3   5    0.26    0.34
   0  -3  -5    0.72    0.38
   0  -3   5    0.20    0.28
   0  -3  -5    0.65    0.31
   0  -3  -5    0.44    0.27
   0   3   5    0.10    0.29
   0   3   5    1.21    0.39
   0   3  -5    0.22    0.39
   0   3   5    0.95    0.31
   0   3  -5    0.39    0.35
   0   3  -5    0.94    0.40
   0   3  -5    0.20    0.18
   0   3  -5   -0.14    0.22
   0   3   5   -0.17    0.30
  -1  -3  -5   68.93    4.44
  -1  -3  -5   69.22    4.68
   1  -3   5   69.32    4.60
  -1  -3  -5   70.19    4.66
   1  -3   5   71.90    4.74
  -1  -3  -5   60.04    4.68
  -1  -3  -5   70.73    4.65
  -1   3  -5   67.47    4.60
  -1   3  -5   72.09    4.72
   1   3   5   67.67    4.66
  -1   3  -5   74.66    4.75
   1   3   5   70.52    4.69
  -1   3  -5   68.31    4.69
  -1   3  -5   73.15    4.72
   1   3   5   68.40    4.75
   1   3   5   70.36    4.66
  -2  -3  -5   20.08    1.74
  -2  -3  -5   19.62    1.45
   2  -3   5   19.15    1.68
  -2  -3  -5   18.95    1.61
  -2  -3  -5   19.26    1.66
   2  -3   5   19.07    1.63
  -2   3  -5   19.01    1.62
  -2   3  -5   20.01    1.66
  -2   3  -5   20.75    1.64
   2   3   5   18.48    1.62
  -2   3  -5   18.14    1.79
   2   3   5   20.50    1.71
   2   3   5   20.26    1.64
   3  -3   5    1.88    0.71
  -3  -3  -5    3.01    0.61
  -3  -3  -5    3.20    0.83
  -3   3  -5    2.74    0.64
   3   3   5    1.39    0.72
  -3   3  -5    1.77    0.55
  -3   3  -5    1.83    0.70
   4  -3   5   15.26    1.79
  -4  -3  -5   13.48    1.42
  -4  -3  -5   11.07    1.62
  -4   3  -5   13.19    1.35
   4   3   5   14.19    1.81
  -4   3  -5   12.59    1.68
  -4   3  -5   13.94    1.31
  -5  -3  -5   22.11    2.45
   5  -3   5   20.69    2.35
  -5  -3  -5   17.79    1.73
  -5   3  -5   16.42    2.13
   5   3   5   15.68    2.22
  -5   3  -5   18.53    1.58
  -5   3  -5   18.06    1.35
  -6  -3  -5    0.48    0.57
   6  -3   5    1.41    0.94
  -6  -3  -5   -1.45    0.98
  -6   3  -5    0.13    0.98
   6   3   5   -0.26    1.07
  -7  -3  -5    1.58    1.39
   7  -3   5    0.88    1.31
   7   3   5    3.36    1.50
  -7   3  -5    0.01    1.07
   8  -3   5    1.05    1.48
  -8   3  -5    0.84    1.38
   8   3   5    1.06    1.74
   9  -3   5    0.68    1.59
  -9   3  -5    3.11    1.73
   9   3   5    0.32    1.84
   9  -4  -5    1.95    1.73
  -9   4   5   -0.15    1.33
   9   4  -5   -0.21    1.57
  -8  -4   5   -0.53    0.92
   8  -4  -5   -0.43    1.31
   8   4  -5   -2.82    1.14
  -8   4   5    0.98    1.27
   7  -4  -5    3.52    1.44
  -7  -4   5    3.98    1.09
   7   4  -5    4.56    1.11
  -7   4   5    3.16    1.38
   6  -4  -5    6.26    1.58
  -6  -4   5   11.00    1.39
   6   4  -5   13.65    2.02
  -6   4   5   11.90    1.86
   6   4  -5    8.87    1.37
   5  -4  -5    0.91    0.44
  -5  -4   5   -0.53    0.51
   5  -4  -5    0.38    0.83
   5   4  -5   -1.06    0.80
   5   4  -5    0.16    0.53
   5   4  -5   -0.17    0.65
  -5   4   5    1.39    0.76
   4  -4  -5   22.20    2.17
  -4  -4   5   21.54    1.77
  -4  -4   5   19.08    1.59
   4  -4  -5   18.32    1.63
   4  -4  -5   20.35    1.66
   4   4  -5   22.50    1.76
  -4   4   5   22.98    1.72
  -4   4   5   19.87    1.63
   4   4  -5   17.38    2.02
  -4   4   5   18.66    2.07
   3  -4  -5  134.14    9.28
   3  -4  -5  140.99    8.98
  -3  -4   5  142.83    9.23
   3  -4  -5  135.62    9.15
  -3  -4   5  144.45    8.97
   3   4  -5  135.39    9.26
  -3   4   5  133.03    9.32
  -3   4   5  147.19    9.19
  -3   4   5  147.18    8.98
   3   4  -5  138.50    9.21
   2  -4  -5   11.55    1.26
   2  -4  -5   13.04    1.26
  -2  -4   5   11.61    1.28
  -2  -4   5   12.72    1.08
   2  -4  -5   12.81    1.25
  -2   4   5   10.50    1.22
  -2   4   5   13.57    1.37
   2   4  -5   11.17    1.25
   2   4  -5    9.91    1.14
   1  -4  -5  212.41   13.45
  -1  -4   5  209.50   13.46
  -1  -4   5  199.85   13.48
   1  -4  -5  198.75   13.47
   1  -4  -5  206.92   13.39
   1  -4  -5  203.85   13.45
  -1  -4   5  221.75   13.30
   1   4  -5  205.13   13.29
  -1   4   5  204.95   13.44
  -1   4   5  207.54   13.17
  -1   4   5  219.45   13.42
   1   4  -5  208.70   13.15
   1   4  -5  214.61   13.50
  -1   4   5  207.21   13.41
  -1   4   5  207.62   13.46
   0  -4  -5   11.58    1.28
   0  -4  -5   14.51    1.27
   0  -4  -5   13.57    1.13
   0  -4   5   13.02    1.29
   0  -4   5   11.67    1.28
   0   4   5   12.40    1.20
   0   4  -5   11.59    1.24
   0   4  -5   13.07    1.32
   0   4   5   12.13    1.29
   0   4  -5   11.75    0.97
   0   4  -5   11.36    1.02
   0   4   5   12.22    1.02
   0   4   5   10.63    1.19
  -1  -4  -5    6.03    0.88
   1  -4   5    6.32    0.92
   1  -4   5    7.10    0.85
  -1  -4  -5    6.29    0.82
   1  -4   5    5.76    0.92
   1   4   5    5.27    0.79
   1   4   5    8.38    1.18
  -1   4  -5    6.50    1.03
  -1   4  -5    6.47    0.80
  -1   4  -5    5.67    0.87
   1   4   5    6.94    0.88
  -1   4  -5    6.66    0.93
   1   4   5    6.11    0.83
  -2  -4  -5    2.32    0.55
   2  -4   5    2.57    0.60
  -2  -4  -5    0.78    0.47
  -2  -4  -5    0.42    0.54
  -2  -4  -5    1.35    0.30
   2  -4   5    0.76    0.57
   2   4   5    0.76    0.52
   2   4   5    0.27    0.43
  -2   4  -5    0.49    0.44
  -2   4  -5    1.77    0.56
  -2   4  -5    0.68    0.54
   3  -4   5   94.37    6.41
  -3  -4  -5   98.09    6.21
  -3  -4  -5   93.28    6.54
  -3  -4  -5   97.96    6.37
  -3   4  -5   94.90    6.31
  -3   4  -5   87.00    6.40
  -3   4  -5   96.74    6.28
   3   4   5   84.35    6.40
   4  -4   5   15.00    1.85
  -4  -4  -5   11.86    1.82
  -4  -4  -5   15.88    1.63
  -4   4  -5   16.08    1.51
  -4   4  -5   14.54    1.80
  -4   4  -5   15.59    1.54
   4   4   5   13.86    1.84
   5  -4   5   -0.42    0.61
  -5  -4  -5   -0.14    0.56
  -5  -4  -5   -1.39    0.89
  -5   4  -5    1.01    0.90
   5   4   5    1.62    0.86
  -5   4  -5    0.17    0.55
  -5   4  -5   -0.05    0.41
  -6  -4  -5    3.23    1.24
   6  -4   5    3.66    1.33
  -6  -4  -5    1.12    0.72
  -6   4  -5   -0.01    0.95
   6   4   5    0.74    1.29
   7  -4   5    6.02    1.73
   7   4   5    4.29    1.52
  -7   4  -5    6.88    1.69
   8  -4   5   -1.03    1.32
   8   4   5    0.47    1.21
  -8   4  -5    0.33    1.24
   9  -4   5    5.06    2.03
  -9   4  -5    2.40    1.81
   9   4   5    1.91    1.97
   9  -5  -5   -1.67    1.37
  -9   5   5   -1.95    1.29
   9   5  -5   -1.87    1.55
   8  -5  -5    5.37    1.81
   8   5  -5    3.13    1.72
  -8   5   5    3.12    1.52
   7  -5  -5    1.80    1.43
  -7  -5   5    4.10    1.02
   7   5  -5    4.24    1.33
   7   5  -5    4.25    1.09
  -7   5   5    1.22    1.26
   6  -5  -5    5.22    0.80
  -6  -5   5    8.53    1.13
   6  -5  -5    6.84    1.59
  -6   5   5    7.99    1.61
   6   5  -5    9.23    1.37
   6   5  -5    7.53    1.61
   5  -5  -5   23.62    1.95
  -5  -5   5   23.57    1.86
  -5  -5   5   19.45    2.04
   5  -5  -5   24.67    1.88
   5  -5  -5   21.22    2.44
  -5   5   5   21.29    1.87
  -5   5   5   22.49    2.54
  -5   5   5   23.22    1.78
   5   5  -5   18.59    2.29
   4  -5  -5    9.27    1.15
  -4  -5   5    8.91    1.25
  -4  -5   5   10.50    0.96
   4  -5  -5   12.40    1.56
   4  -5  -5    9.82    1.04
  -4   5   5   11.47    1.25
  -4   5   5    8.04    1.41
  -4   5   5    9.50    1.01
   4   5  -5    8.51    1.34
   3  -5  -5    2.94    0.71
  -3  -5   5    2.49    0.77
  -3  -5   5    2.75    0.31
  -3  -5   5    3.19    0.35
   3  -5  -5    2.39    0.67
   3   5  -5    3.67    0.80
  -3   5   5    2.44    0.83
  -3   5   5    2.41    0.39
  -3   5   5    2.53    0.70
   2  -5  -5   42.37    3.26
   2  -5  -5   45.14    3.28
  -2  -5   5   45.04    3.18
  -2  -5   5   45.40    3.33
  -2   5   5   43.99    3.31
   2   5  -5   45.95    3.19
  -2   5   5   43.67    3.24
  -2   5   5   45.74    2.88
  -1  -5   5    3.16    0.68
  -1  -5   5    4.55    0.59
   1  -5  -5    1.74    0.67
  -1  -5   5    3.41    0.71
  -1   5   5    3.54    0.67
  -1   5   5    2.79    0.67
   1   5  -5    3.80    0.36
  -1   5   5    3.30    0.43
   1   5  -5    3.60    0.56
   0  -5  -5    1.28    0.58
   0  -5   5    1.10    0.59
   0  -5  -5    0.28    0.38
   0  -5   5    0.51    0.37
   0   5  -5    0.62    0.31
   0   5   5    0.08    0.19
   0   5   5    0.40    0.43
   0   5   5    0.33    0.31
   0   5  -5    0.71    0.45
   0   5  -5    0.69    0.36
   0   5   5    0.52    0.33
  -1  -5  -5    1.61    0.48
  -1  -5  -5    1.45    0.66
   1  -5   5    2.19    0.68
   1  -5   5    1.36    0.50
   1  -5   5    2.11    0.62
   1   5   5    1.05    0.44
   1   5   5    1.84    0.57
  -1   5  -5    1.34    0.48
   1   5   5    1.09    0.48
  -2  -5  -5   12.30    0.93
   2  -5   5   13.24    1.49
   2  -5   5    9.60    1.41
  -2  -5  -5   13.62    1.52
  -2  -5  -5   13.38    1.48
   2  -5   5   13.10    1.41
  -2  -5  -5   14.34    1.54
  -2   5  -5   13.58    1.49
  -2   5  -5   10.67    1.35
   2   5   5   12.62    1.44
   2   5   5   13.15    1.35
  -3  -5  -5    7.10    1.16
   3  -5   5    5.57    1.11
  -3  -5  -5    9.34    0.93
  -3  -5  -5    7.66    1.30
  -3   5  -5    7.82    1.21
   3   5   5    7.88    1.23
  -3   5  -5    7.47    1.04
  -4  -5  -5    0.18    0.85
  -4  -5  -5    0.93    0.66
   4  -5   5    0.14    0.78
  -4   5  -5    1.42    0.71
  -4   5  -5    2.19    0.95
   4   5   5    0.08    0.82
  -5  -5  -5   -0.65    0.99
  -5  -5  -5    0.99    0.75
   5  -5   5    0.52    0.98
   5   5   5    0.25    1.09
  -5   5  -5    0.30    1.02
  -5   5  -5    1.57    0.63
   6  -5   5    3.83    1.44
  -6  -5  -5    4.89    1.03
  -6   5  -5    5.49    1.40
   6   5   5    4.57    1.37
   7  -5   5    2.07    1.43
  -7   5  -5    1.32    1.23
   7   5   5    1.58    1.24
   8  -5   5    2.18    1.67
   8   5   5   -0.50    1.47
  -8   5  -5    3.77    1.56
   9  -5   5    3.23    1.83
   9   5   5    1.13    2.04
  -9   5  -5    0.37    1.46
   9  -6  -5    4.95    2.12
  -9   6   5    3.66    1.77
   9   6  -5    1.92    1.99
   8  -6  -5    2.11    1.59
   8   6  -5    5.57    1.81
  -8   6   5    4.22    1.67
   7  -6  -5   16.25    2.55
   7   6  -5   18.16    2.50
   7   6  -5   17.16    2.12
  -7   6   5   19.10    2.70
  -6  -6   5    0.57    0.61
   6  -6  -5    1.43    0.65
   6  -6  -5   -1.27    0.96
  -6   6   5   -0.04    0.64
   6   6  -5    0.03    1.13
  -6   6   5    0.34    1.10
   6   6  -5    1.63    0.92
  -5  -6   5    0.67    0.53
   5  -6  -5    2.42    1.08
  -5  -6   5    0.86    0.49
   5  -6  -5    0.34    0.65
  -5  -6   5    1.31    0.84
   5   6  -5    1.66    1.02
  -5   6   5    2.35    0.73
  -5   6   5    1.31    1.03
  -5   6   5    1.44    0.62
  -4  -6   5   30.18    2.59
   4  -6  -5   31.56    2.53
  -4  -6   5   30.88    2.12
  -4  -6   5   30.32    2.14
   4  -6  -5   29.16    2.89
   4   6  -5   33.54    2.73
  -4   6   5   29.15    2.95
  -4   6   5   32.22    2.23
  -4   6   5   31.38    2.49
   3  -6  -5  172.76   11.16
  -3  -6   5  164.47   11.14
   3  -6  -5  161.29   11.06
   3   6  -5  174.69   11.10
  -3   6   5  171.98   10.70
  -3   6   5  163.22   11.19
  -2  -6   5    8.42    1.22
  -2  -6   5    7.13    1.08
  -2   6   5    7.70    0.69
   2   6  -5    8.57    1.04
   1  -6  -5   46.03    3.53
  -1  -6   5   43.19    3.40
  -1  -6   5   43.59    3.54
  -1  -6   5   52.74    3.34
  -1   6   5   47.59    3.44
  -1   6   5   46.10    3.18
  -1   6   5   48.59    3.46
  -1   6   5   49.35    3.29
   1   6  -5   48.98    3.09
   1   6  -5   45.15    3.29
   0  -6   5   16.43    1.77
   0  -6   5   17.08    1.65
   0  -6  -5   16.14    1.77
   0   6   5   16.44    1.38
   0   6  -5   14.82    1.33
   0   6   5   15.87    1.17
   0   6   5   15.92    1.59
   0   6   5   16.76    1.58
   1  -6   5    6.39    1.02
   1  -6   5    6.47    0.94
  -1  -6  -5    5.60    1.10
   1  -6   5    6.21    1.04
   1   6   5    7.05    1.01
   1   6   5    5.10    0.85
   2  -6   5    0.19    0.52
  -2  -6  -5   -0.07    0.14
  -2  -6  -5   -0.66    0.58
   2  -6   5   -0.18    0.55
   2  -6   5    0.18    0.61
   2   6   5    0.51    0.49
   2   6   5   -0.14    0.43
  -2   6  -5   -0.57    0.54
  -2   6  -5   -0.22    0.55
  -3  -6  -5   11.66    1.52
   3  -6   5   11.99    1.56
  -3   6  -5   11.56    1.40
  -3   6  -5   13.46    1.60
   3   6   5   10.97    1.48
   4  -6   5   13.26    1.77
  -4  -6  -5   12.41    1.60
  -4   6  -5   12.07    1.65
  -4   6  -5   13.51    1.49
   4   6   5   12.26    1.71
   5  -6   5    7.67    1.65
  -5  -6  -5    9.26    1.43
  -5   6  -5    8.75    1.62
   5   6   5   10.06    1.69
  -5   6  -5   11.28    1.34
   6  -6   5    1.74    1.20
  -6  -6  -5    1.21    0.82
   6   6   5    0.42    0.95
  -6   6  -5    0.19    1.15
   7  -6   5    8.90    1.97
   7   6   5    9.12    2.19
  -7   6  -5    6.93    1.67
   8  -6   5    1.74    1.65
   8   6   5   -0.02    1.60
  -8   6  -5    4.00    1.48
   9  -6   5    4.16    1.92
  -9   6  -5   -1.36    1.49
   9   6   5   -1.43    1.61
   9  -7  -5   -1.69    1.57
  -9   7   5   -0.43    1.55
   8  -7  -5    4.67    1.90
  -8   7   5    6.78    2.04
   8   7  -5    7.11    2.03
   7  -7  -5    0.75    1.33
   7   7  -5    2.60    1.13
  -7   7   5    1.62    1.17
   7   7  -5   -0.47    1.22
   6  -7  -5    0.97    0.75
   6  -7  -5   -0.24    0.77
  -6  -7   5    0.43    0.88
   6   7  -5   -0.32    1.05
  -6   7   5   -1.20    0.84
  -6   7   5    0.35    0.85
  -5  -7   5    2.24    0.86
   5  -7  -5    4.73    1.26
  -5  -7   5    1.43    0.48
   5   7  -5    2.20    1.14
  -5   7   5    8.48    1.40
  -4  -7   5   43.01    3.57
   4  -7  -5   38.17    3.57
   4  -7  -5   46.52    3.47
  -4   7   5   46.94    3.77
   4   7  -5   48.79    3.67
  -4   7   5   47.52    3.11
   3  -7  -5    0.08    0.72
  -3  -7   5    1.34    0.77
   3  -7  -5    1.07    0.72
   3   7  -5    1.61    0.75
  -3   7   5    0.98    0.83
  -3   7   5    1.21    0.37
  -2  -7   5   41.05    3.34
  -2  -7   5   40.39    3.21
   2  -7  -5   38.89    3.23
   2  -7  -5   47.14    3.36
  -2   7   5   44.14    3.28
   2   7  -5   42.40    3.17
  -1  -7   5   13.69    1.48
  -1  -7   5   13.69    1.69
   1  -7  -5   13.32    1.66
   1   7  -5   12.13    1.34
   1   7  -5   12.81    1.00
  -1   7   5   13.60    1.30
  -1   7   5   14.19    1.57
  -1   7   5   11.06    1.42
   0  -7  -5    6.27    1.15
   0  -7   5    4.02    0.96
   0  -7   5    4.96    0.98
   0   7  -5    6.27    0.77
   0   7   5    6.60    0.65
   0   7   5    7.37    0.93
   0   7  -5    5.02    0.81
   0   7   5    4.50    0.93
   0   7   5    4.64    0.88
  -1  -7  -5   25.90    2.53
   1  -7   5   25.27    2.42
   1  -7   5   24.46    2.13
   1  -7   5   27.69    2.38
   1   7   5   24.21    2.11
  -1   7  -5   30.82    2.14
   1   7   5   22.21    2.28
   2  -7   5   12.15    1.62
  -2  -7  -5   14.30    1.74
   2  -7   5   11.47    1.46
   2  -7   5   14.33    1.71
   2   7   5   14.30    1.69
  -2   7  -5   11.72    1.55
   2   7   5   13.17    1.43
   3  -7   5   -0.36    0.64
  -3  -7  -5    1.26    0.80
   3  -7   5    0.39    0.71
   3   7   5    1.59    0.85
  -3   7  -5    0.62    0.83
  -3   7  -5   -1.06    0.61
   3   7   5    0.37    0.57
   4  -7   5   -0.20    0.61
  -4  -7  -5    0.16    0.84
  -4   7  -5    0.28    0.70
   4   7   5   -0.52    0.63
  -4   7  -5   -0.49    0.82
  -5  -7  -5   16.74    2.03
   5  -7   5   19.69    2.39
  -5   7  -5   14.23    2.03
  -5   7  -5   17.79    1.82
   5   7   5   13.75    2.19
   6  -7   5   12.20    2.13
  -6  -7  -5    8.89    1.57
   6   7   5   12.28    2.22
  -6   7  -5   14.23    2.01
   7  -7   5   -1.01    1.11
   7   7   5   -2.43    1.20
  -7   7  -5   -0.55    1.08
   8  -7   5    2.08    1.63
  -8   7  -5    0.61    1.48
   8   7   5    3.94    2.04
  -8   7  -5    2.38    1.58
   8  -8  -5    2.79    1.71
  -8   8   5    2.12    1.73
   8   8  -5    3.98    1.85
   7  -8  -5   -0.26    1.30
   7   8  -5    1.48    1.16
   7   8  -5    0.03    1.29
  -7   8   5    1.08    1.46
   6  -8  -5    1.84    1.12
   6  -8  -5    3.53    1.03
  -6  -8   5    3.53    1.13
  -6   8   5    1.71    1.40
   6   8  -5    1.59    1.33
   5  -8  -5    0.29    1.05
   5  -8  -5    0.71    0.85
  -5  -8   5    0.05    0.76
   5   8  -5    0.62    1.03
  -5   8   5    1.10    0.94
  -5   8   5   -0.08    0.50
  -4  -8   5   45.28    3.63
   4  -8  -5   41.07    3.67
   4  -8  -5   47.08    3.57
  -4   8   5   45.02    3.09
   4   8  -5   46.11    3.67
  -4   8   5   45.50    3.79
   3  -8  -5    5.35    1.16
  -3  -8   5    5.48    1.23
   3  -8  -5    4.99    1.18
  -3  -8   5    3.11    0.93
   3   8  -5    4.37    1.03
  -3   8   5    4.69    0.64
  -3   8   5    5.22    1.17
   2  -8  -5    1.02    0.84
   2  -8  -5    3.76    0.97
  -2  -8   5    0.89    0.86
  -2  -8   5    3.04    0.87
  -2   8   5    1.23    0.77
   2   8  -5    2.86    0.79
  -2   8   5    3.38    0.95
  -1  -8   5   25.80    2.27
  -1  -8   5   29.17    2.78
   1  -8  -5   26.40    2.43
  -1   8   5   31.36    2.41
   1   8  -5   27.00    2.22
  -1   8   5   27.63    2.15
  -1   8   5   28.78    2.43
   1   8  -5   27.61    1.96
   0  -8  -5   31.93    2.78
   0  -8   5   31.57    2.66
   0  -8   5   33.77    2.81
   0   8   5   32.82    2.28
   0   8  -5   38.08    2.59
   0   8   5   34.83    2.61
   0   8  -5   30.46    2.39
   0   8   5   29.99    2.60
   1  -8   5    0.87    0.84
  -1  -8  -5    1.46    0.88
   1  -8   5    2.11    0.80
   1   8   5    0.12    0.63
   1   8   5    1.76    0.65
  -1   8  -5    0.38    0.54
  -1   8  -5    1.96    0.64
  -2  -8  -5   14.28    1.87
   2  -8   5   13.44    1.66
   2  -8   5   13.72    1.77
   2  -8   5   15.17    1.87
   2   8   5   14.07    1.72
   2   8   5   11.89    1.49
   3  -8   5    7.30    1.33
  -3  -8  -5    7.03    1.33
   3  -8   5    5.48    1.21
  -3  -8  -5    5.76    0.64
  -3  -8  -5    6.75    0.69
  -3   8  -5    4.64    1.05
   3   8   5    5.99    1.16
  -3   8  -5    7.12    1.25
   3   8   5    5.30    1.09
   4  -8   5   26.94    2.68
  -4  -8  -5   22.05    2.53
  -4   8  -5   26.60    2.63
   4   8   5   20.10    2.60
  -4   8  -5   23.19    2.33
   5  -8   5    1.04    1.11
  -5  -8  -5    1.25    0.94
   5   8   5    1.76    1.25
  -5   8  -5    0.41    0.96
  -5   8  -5    2.11    0.92
   6  -8   5   10.85    1.95
  -6  -8  -5    7.99    1.61
   6   8   5   10.94    2.00
  -6   8  -5    9.03    1.78
   7  -8   5    1.51    1.36
  -7   8  -5    1.00    1.43
   7   8   5    0.90    1.61
  -7   8  -5    1.30    1.43
   8  -8   5    1.43    1.64
   8   8   5    2.40    1.99
  -8   8  -5    1.13    1.64
   8  -9  -5    3.11    1.77
  -8   9   5    2.48    1.76
   8   9  -5    2.91    1.86
   7  -9  -5    2.40    1.52
   7   9  -5   -0.08    1.37
  -7   9   5   -0.12    1.42
  -6  -9   5    3.85    1.22
   6  -9  -5    3.73    1.49
   6  -9  -5    3.22    1.08
   6   9  -5    4.51    1.56
  -6   9   5    1.78    1.43
   5  -9  -5   28.48    3.32
  -5  -9   5   34.51    3.24
   5  -9  -5   39.72    3.09
  -5   9   5   31.48    3.50
   5   9  -5   27.63    3.20
  -4  -9   5    1.48    0.86
   4  -9  -5    0.50    0.98
  -4  -9   5   -0.08    0.83
   4  -9  -5   -1.02    0.70
  -4   9   5    0.68    1.01
   4   9  -5    0.56    0.95
  -4   9   5    0.08    0.44
  -3  -9   5    1.55    1.01
   3  -9  -5    2.22    1.03
   3  -9  -5    1.87    0.95
  -3  -9   5    2.94    0.98
  -3   9   5    1.79    0.53
   3   9  -5    1.64    0.87
  -3   9   5    2.42    1.04
   2  -9  -5   23.27    2.34
  -2  -9   5   14.64    2.03
  -2  -9   5   16.98    1.88
  -2   9   5   15.27    1.92
  -2   9   5   18.91    2.11
   2   9  -5   17.27    1.87
   1  -9  -5   26.45    2.81
  -1  -9   5   28.03    2.90
  -1  -9   5   25.58    2.53
   1   9  -5   27.67    2.39
   1   9  -5   34.37    2.10
  -1   9   5   25.56    2.66
  -1   9   5   25.30    2.20
  -1   9   5   28.79    2.46
   0  -9  -5    7.63    1.53
   0  -9   5    8.31    1.52
   0  -9   5    7.67    1.26
   0   9  -5    7.47    0.98
   0   9  -5    6.90    1.11
   0   9   5    5.71    1.07
   0   9   5    9.21    0.89
   0   9   5    8.35    1.25
   1  -9   5   13.12    1.89
   1  -9   5   14.50    1.76
  -1  -9  -5   13.23    1.88
  -1   9  -5   11.69    1.51
   1   9   5   16.74    1.69
  -1   9  -5   15.25    1.65
   1   9   5   12.84    1.72
   2  -9   5    1.89    0.95
   2  -9   5    0.67    0.73
  -2  -9  -5    2.02    1.05
   2  -9   5    1.65    0.91
  -2   9  -5    1.29    0.76
  -2   9  -5    0.90    0.73
   2   9   5    0.91    0.69
   2   9   5    1.66    0.70
  -3  -9  -5    0.34    0.92
  -3  -9  -5    0.53    0.23
  -3  -9  -5    0.90    0.23
   3  -9   5    1.63    0.92
   3  -9   5    1.79    1.02
  -3   9  -5    1.12    0.86
   3   9   5   -0.33    0.68
  -3   9  -5   -0.86    0.88
   3   9   5    0.42    0.93
  -3   9  -5   -0.38    0.85
  -4  -9  -5    0.91    0.98
   4  -9   5    1.32    1.04
   4  -9   5   -0.43    0.86
  -4   9  -5    0.77    0.98
  -4   9  -5    1.39    0.93
   4   9   5    0.57    1.05
  -4   9  -5    0.07    0.98
   5  -9   5   12.95    2.05
  -5  -9  -5   11.80    1.81
   5   9   5   13.49    2.21
  -5   9  -5   10.75    1.57
  -5   9  -5   10.21    1.85
  -5   9  -5   11.40    2.01
  -6  -9  -5    2.05    1.16
   6  -9   5    3.74    1.57
  -6   9  -5    2.46    1.35
   6   9   5    5.36    1.54
  -6   9  -5    1.10    1.35
   7  -9   5   -0.21    1.28
   7   9   5   -0.19    1.60
  -7   9  -5    0.81    1.20
  -7   9  -5   -0.15    1.27
   8  -9   5   -0.92    1.50
   8   9   5    1.72    1.96
  -8   9  -5    0.15    1.24
   8 -10  -5    0.31    1.57
  -8  10   5   -1.20    1.57
   8  10  -5   -0.98    1.54
   7 -10  -5    5.24    1.90
  -7  10   5    7.86    1.96
   7  10  -5    7.53    2.05
   6 -10  -5    8.92    1.84
  -6 -10   5    6.74    1.65
   6 -10  -5    5.51    1.82
   6  10  -5    6.86    1.79
  -6  10   5    6.67    1.94
   5 -10  -5    0.69    1.18
   5 -10  -5    0.93    1.16
  -5 -10   5    1.67    1.16
  -5  10   5    0.61    1.21
   5  10  -5    0.84    1.14
  -4 -10   5    8.61    1.51
   4 -10  -5    3.65    1.38
  -4 -10   5    3.92    1.31
   4 -10  -5    7.61    1.57
  -4  10   5    6.72    1.59
   4  10  -5    8.04    1.53
  -3 -10   5   26.75    2.60
   3 -10  -5   28.56    2.85
   3 -10  -5   27.86    2.81
  -3 -10   5   22.07    2.69
  -3  10   5   25.61    1.96
  -3  10   5   24.14    2.65
   3  10  -5   26.17    2.60
  -3  10   5   20.18    2.56
  -2 -10   5    4.58    1.00
  -2 -10   5    2.36    1.18
   2 -10  -5    4.95    1.25
  -2  10   5    3.80    0.97
   2  10  -5    2.13    0.91
  -2  10   5    4.40    1.17
   1 -10  -5    1.35    0.98
  -1 -10   5    1.21    1.05
  -1 -10   5    2.19    0.79
  -1  10   5    0.98    0.72
   1  10  -5    0.57    0.46
  -1  10   5    1.08    0.80
   1  10  -5    1.95    0.74
   0 -10   5   13.72    1.70
   0 -10  -5   11.43    1.88
   0 -10   5   14.10    1.96
   0  10   5   12.99    1.21
   0  10  -5   11.50    1.33
   0  10   5   11.34    1.50
   0  10   5   10.52    1.60
   0  10  -5   11.03    1.47
   1 -10   5   15.34    2.05
  -1 -10  -5   13.22    1.92
   1 -10   5   12.34    1.78
   1  10   5   13.75    1.63
   1  10   5   11.29    1.63
  -1  10  -5   12.65    1.56
  -1  10  -5   11.11    1.55
  -2 -10  -5    0.51    1.01
   2 -10   5    0.43    0.85
   2 -10   5    0.59    1.00
   2 -10   5    0.43    0.87
  -2  10  -5    0.48    0.76
  -2  10  -5   -0.64    0.77
   2  10   5   -0.03    0.71
   2  10   5   -0.02    0.82
   3 -10   5   16.03    2.12
  -3 -10  -5   15.43    2.20
   3 -10   5   14.97    2.15
  -3  10  -5   13.33    1.93
  -3  10  -5   16.08    2.07
   3  10   5   19.35    1.96
   3  10   5   14.04    2.17
   4 -10   5    2.02    1.27
   4 -10   5    0.91    0.88
  -4 -10  -5    2.48    1.18
  -4  10  -5   -0.69    1.03
  -4  10  -5    2.24    1.20
  -4  10  -5    0.81    1.02
   4  10   5    1.84    1.23
   5 -10   5   -0.98    0.96
  -5 -10  -5    0.42    1.21
  -5  10  -5    1.05    1.11
  -5  10  -5   -1.16    0.88
  -5  10  -5    1.37    1.24
   5  10   5   -0.59    1.18
   6 -10   5    3.72    1.50
  -6 -10  -5   -0.49    0.97
   6  10   5    2.95    1.64
  -6  10  -5    0.10    1.16
  -6  10  -5   -0.09    1.31
   7 -10   5   -0.28    1.36
  -7  10  -5   -0.93    1.42
   7  10   5    1.54    1.78
   8  10   5   -0.75    1.27
  -8  10  -5    1.97    1.71
   7 -11  -5    3.50    1.85
   7  11  -5    2.09    1.70
  -7  11   5    4.33    1.94
   6 -11  -5    6.56    1.92
  -6 -11   5    9.81    1.81
  -6  11   5   12.00    2.37
   6  11  -5    6.25    1.91
   5 -11  -5    9.78    1.94
   5 -11  -5    8.12    1.75
  -5 -11   5    6.09    1.62
  -5 -11   5   11.37    1.84
  -5  11   5    8.57    1.98
   5  11  -5    7.02    1.70
  -4 -11   5    1.64    1.17
   4 -11  -5    2.60    1.11
   4 -11  -5    1.69    1.32
  -4 -11   5    3.38    1.18
  -4  11   5    2.45    1.30
   4  11  -5    5.10    1.33
  -3 -11   5   41.65    3.56
  -3 -11   5   37.08    3.18
   3 -11  -5   35.22    3.64
   3 -11  -5   38.15    3.71
  -3  11   5   37.31    3.64
   3  11  -5   34.00    3.37
  -3  11   5   37.75    2.77
  -3  11   5   36.59    3.58
  -2 -11   5    4.57    1.15
  -2 -11   5    4.77    1.52
   2 -11  -5    6.12    1.52
  -2  11   5    4.02    1.29
  -2  11   5    4.16    1.21
   2  11  -5    6.90    0.59
   2  11  -5    5.53    1.21
  -1 -11   5    3.35    1.07
   1 -11  -5    4.54    1.38
  -1 -11   5    1.75    1.27
  -1  11   5    4.09    1.25
  -1  11   5    5.22    1.27
   1  11  -5    2.97    0.97
   1  11  -5    4.95    0.79
   0 -11   5   13.55    1.79
   0 -11   5   11.66    1.97
   0 -11  -5   13.76    2.11
   0  11  -5   12.27    1.40
   0  11   5    9.35    1.67
   0  11  -5    9.33    1.49
   0  11   5   14.25    1.42
   0  11   5   11.28    1.57
   1 -11   5    2.37    1.25
   1 -11   5    4.45    1.17
  -1 -11  -5    2.94    1.27
   1  11   5    4.72    1.29
  -1  11  -5    3.82    1.04
  -1  11  -5    3.33    0.94
   1  11   5    2.42    0.97
  -2 -11  -5   17.92    2.42
   2 -11   5   15.81    2.21
   2 -11   5   13.60    2.04
   2  11   5   15.12    1.88
  -2  11  -5   15.14    1.97
  -2  11  -5   19.05    2.12
   2  11   5   19.82    2.33
   3 -11   5    7.11    1.65
   3 -11   5    4.71    1.37
  -3 -11  -5    5.47    1.50
  -3  11  -5    5.32    1.36
  -3  11  -5    3.21    1.37
   3  11   5    6.75    1.56
  -3  11  -5    5.45    1.31
   3  11   5    3.69    1.14
   4 -11   5   -0.47    1.25
  -4 -11  -5    0.14    1.08
   4 -11   5   -0.64    0.69
  -4  11  -5   -0.77    0.66
  -4  11  -5   -0.74    0.99
  -4  11  -5    0.70    1.00
   4  11   5   -0.20    0.87
   5 -11   5    2.78    1.35
  -5 -11  -5    3.08    1.44
   5  11   5    2.75    1.53
  -5  11  -5    1.36    1.40
  -5  11  -5    2.22    1.34
   6 -11   5    8.44    1.93
  -6 -11  -5   15.08    2.19
  -6  11  -5    8.78    1.92
  -6  11  -5    8.58    2.13
   6  11   5   12.61    2.39
   7 -11   5   -0.48    1.39
  -7  11  -5   -0.03    1.50
   7  11   5    0.30    1.83
   7 -12  -5    1.55    1.76
   7  12  -5    2.51    1.82
  -7  12   5   -0.49    1.67
   6 -12  -5    1.80    1.58
  -6 -12   5    2.44    1.56
   6  12  -5    2.32    1.62
  -6  12   5    4.17    1.80
   5 -12  -5    1.47    1.26
  -5 -12   5    2.65    1.31
   5 -12  -5    1.43    1.43
  -5 -12   5    2.70    1.40
   5  12  -5    0.85    1.33
  -5  12   5    2.43    1.52
   4 -12  -5    1.46    1.20
   4 -12  -5    0.20    1.17
  -4 -12   5    0.27    0.96
  -4 -12   5    0.51    1.18
  -4  12   5    0.19    1.13
  -4  12   5   -0.25    1.12
   4  12  -5    0.76    1.11
  -3 -12   5   19.28    2.62
  -3 -12   5   19.22    2.21
   3 -12  -5   18.71    2.53
  -3  12   5   18.95    2.53
   3  12  -5   18.05    2.26
  -3  12   5   17.85    2.42
  -2 -12   5   -0.63    1.14
   2 -12  -5   -0.28    1.10
  -2 -12   5    0.79    0.87
  -2  12   5    0.93    1.04
   2  12  -5   -0.11    0.82
  -2  12   5    1.58    1.11
  -1 -12   5    3.42    1.40
   1 -12  -5    4.50    1.51
  -1 -12   5    2.92    1.07
   1  12  -5    1.99    0.70
  -1  12   5    1.95    1.00
   1  12  -5    1.11    0.88
  -1  12   5    2.51    1.24
   0 -12   5    6.21    1.65
   0 -12   5    6.34    1.38
   0 -12  -5    5.93    1.44
   0  12  -5    8.05    1.13
   0  12   5    6.54    1.33
   0  12  -5    6.36    1.27
   0  12   5    2.03    1.12
   1 -12   5    2.60    1.40
  -1 -12  -5    3.75    1.40
   1 -12   5    3.52    1.15
   1  12   5    2.54    0.98
  -1  12  -5    2.16    0.97
  -1  12  -5    0.75    0.85
   1  12   5    0.95    0.85
   2 -12   5   -1.05    1.08
  -2 -12  -5    0.46    1.24
   2 -12   5   -0.63    0.82
   2  12   5    0.03    0.86
   2  12   5   -0.24    1.01
  -2  12  -5   -0.71    0.88
  -2  12  -5    0.53    0.89
   3 -12   5    7.38    1.73
   3 -12   5    4.95    1.46
  -3 -12  -5    6.13    1.51
  -3  12  -5    3.52    1.28
   3  12   5    7.52    1.33
  -3  12  -5    5.61    1.55
   3  12   5    4.88    1.34
  -3  12  -5    3.87    1.36
   4 -12   5    0.67    1.29
  -4 -12  -5    0.55    1.20
   4 -12   5    1.84    1.25
  -4  12  -5    1.10    1.22
  -4  12  -5   -0.19    1.02
  -4  12  -5    1.01    1.19
   4  12   5   -0.58    1.21
   5 -12   5   -0.58    1.13
  -5 -12  -5   -0.54    1.37
   5  12   5   -0.60    1.33
  -5  12  -5   -1.15    1.09
  -5  12  -5    1.14    1.34
  -6 -12  -5    0.10    1.40
   6 -12   5    3.22    1.63
   6  12   5    3.09    1.83
  -6  12  -5    0.78    1.54
   7 -12   5    0.99    1.55
  -7  12  -5    2.98    1.82
   7  12   5    2.16    1.97
   7 -13  -5    0.91    1.71
   7  13  -5   -1.09    1.54
  -7  13   5   -0.75    1.73
   6 -13  -5    2.94    1.74
  -6 -13   5    2.08    1.64
  -6  13   5   -0.70    1.48
   6  13  -5    0.20    1.49
  -5 -13   5    3.87    1.64
   5 -13  -5    5.56    1.61
   5 -13  -5    8.90    1.92
   5  13  -5    4.50    1.64
  -5  13   5    4.01    1.43
  -5  13   5    4.83    1.73
  -4 -13   5    0.71    1.24
   4 -13  -5    0.45    1.21
  -4 -13   5    1.05    1.29
   4  13  -5    0.65    1.18
  -4  13   5   -0.78    1.17
  -4  13   5    0.00    0.92
   3 -13  -5   -0.30    1.10
  -3 -13   5    0.36    1.27
  -3 -13   5    0.50    0.94
   3  13  -5   -0.21    1.04
  -3  13   5   -1.02    1.03
  -3  13   5   -0.94    1.01
  -2 -13   5    5.43    1.69
  -2 -13   5    2.09    1.12
   2 -13  -5    4.34    1.52
  -2  13   5    4.93    1.30
  -2  13   5    7.25    1.53
   2  13  -5    3.20    1.32
  -1 -13   5   13.15    2.34
   1 -13  -5   18.85    2.59
  -1 -13   5   15.75    1.99
   1  13  -5   16.05    2.01
  -1  13   5   13.75    2.19
  -1  13   5   14.11    2.04
   0 -13  -5   11.66    2.28
   0 -13   5    7.51    2.00
   0 -13   5   16.23    1.99
   0  13  -5   12.80    1.81
   0  13  -5   14.90    1.70
   0  13   5   13.42    2.12
   0  13   5   15.64    1.93
   1 -13   5    5.32    1.67
   1 -13   5    9.56    1.70
  -1 -13  -5    5.02    1.68
   1  13   5    2.04    1.29
   1  13   5    4.60    1.25
  -1  13  -5    4.99    1.34
  -1  13  -5    6.04    1.16
   2 -13   5   13.51    2.04
  -2 -13  -5   11.63    2.20
   2 -13   5   10.77    2.09
  -2  13  -5   12.29    1.89
   2  13   5   10.25    1.92
  -2  13  -5    7.10    1.60
   2  13   5    8.84    1.60
   3 -13   5    1.39    1.42
  -3 -13  -5    0.56    1.38
  -3  13  -5   -0.08    1.19
  -3  13  -5    0.43    1.24
   3  13   5    2.16    1.41
  -3  13  -5   -0.43    0.95
   4 -13   5    1.82    1.33
  -4 -13  -5    1.13    1.37
   4 -13   5    2.73    1.74
   4  13   5    2.20    1.54
  -4  13  -5    1.79    1.42
  -4  13  -5    0.29    1.24
  -4  13  -5    2.64    1.33
  -4  13  -5    1.89    1.31
   5 -13   5    5.56    1.81
  -5 -13  -5    7.47    2.02
  -5  13  -5    4.97    1.87
   5  13   5    5.52    1.69
   6 -13   5    1.71    1.59
  -6 -13  -5    0.01    1.46
   6  13   5    0.60    1.68
  -6  13  -5    0.44    1.69
  -6 -14   5   14.62    2.48
   6 -14  -5    9.72    2.29
  -6  14   5    4.42    1.97
  -6  14   5   15.17    2.73
   6  14  -5    8.45    2.25
   5 -14  -5    0.20    1.49
   5 -14  -5    0.06    1.58
  -5 -14   5   -0.17    1.67
  -5  14   5    0.67    1.45
  -5  14   5   -0.31    1.38
   5  14  -5    0.10    1.44
   4 -14  -5    2.37    1.77
  -4 -14   5    3.93    1.78
  -4  14   5    4.89    1.48
   4  14  -5    2.68    1.54
  -4  14   5    4.34    1.63
  -3 -14   5    1.58    1.43
   3 -14  -5   -0.15    1.25
   3  14  -5   -1.09    1.17
  -3  14   5    0.66    1.26
  -3  14   5    2.34    1.34
   2 -14  -5   12.20    2.24
  -2 -14   5    8.60    2.14
  -2 -14   5   11.82    1.78
  -2  14   5   12.95    2.08
  -2  14   5    6.45    1.87
   2  14  -5   11.86    1.89
   1 -14  -5   -0.24    0.98
  -1 -14   5    1.25    1.03
  -1 -14   5    1.46    1.18
  -1  14   5    1.59    1.09
  -1  14   5   -0.13    1.13
   1  14  -5    1.27    1.04
   0 -14  -5    5.92    1.86
   0 -14   5    9.15    2.06
   0 -14   5    9.05    1.65
   0  14   5    6.85    1.77
   0  14  -5    6.51    1.31
   0  14  -5    6.30    1.53
   0  14   5    6.56    1.51
   1 -14   5    0.70    1.00
  -1 -14  -5   -0.62    1.23
   1 -14   5   -1.07    1.41
   1  14   5    1.69    1.31
   1  14   5   -0.13    1.02
  -1  14  -5    2.55    1.16
  -1  14  -5    0.66    0.93
   2 -14   5    0.25    1.40
  -2 -14  -5    4.05    1.75
   2  14   5    2.16    1.38
  -2  14  -5    2.90    1.27
   2  14   5    1.15    1.07
  -2  14  -5    1.11    1.14
  -3 -14  -5   -0.69    1.32
   3 -14   5   -0.67    1.25
   3  14   5   -0.29    1.27
  -3  14  -5    2.03    1.21
  -3  14  -5   -0.68    1.11
  -3  14  -5   -0.62    1.06
  -4 -14  -5    8.80    2.14
   4 -14   5    5.70    2.15
   4 -14   5   10.04    2.13
  -4  14  -5    8.40    1.94
  -4  14  -5    6.86    1.75
   4  14   5    4.35    1.86
  -4  14  -5    8.79    1.95
  -4  14  -5    7.37    2.09
   5 -14   5   -0.42    1.32
  -5 -14  -5    2.10    1.69
  -5  14  -5   -0.52    1.26
  -5  14  -5    0.23    1.40
   5  14   5   -1.11    1.47
   6 -14   5    0.62    1.54
  -6 -14  -5    0.46    1.56
   6  14   5    1.63    1.86
  -6  14  -5   -0.84    1.54
   5 -15  -5    6.52    2.06
  -5 -15   5    3.55    1.81
  -5  15   5    6.31    1.98
   5  15  -5    1.58    1.68
  -5  15   5    4.21    1.98
  -4 -15   5    0.64    1.50
   4 -15  -5    1.34    1.53
  -4  15   5   -1.22    0.85
   4  15  -5    0.54    1.60
  -4  15   5   -2.76    1.17
  -3 -15   5    1.42    1.62
   3 -15  -5   -0.03    1.57
  -3  15   5   -1.02    0.87
   3  15  -5   -0.27    1.17
  -3  15   5    1.80    1.41
  -2 -15   5   -0.07    1.09
   2 -15  -5    3.42    1.61
  -2  15   5    4.80    1.65
   2  15  -5    1.45    1.20
  -2  15   5    2.82    1.50
   1 -15  -5   12.41    2.40
  -1 -15   5   16.46    2.53
  -1 -15   5    9.77    1.78
  -1  15   5   11.49    1.97
   1  15  -5    6.89    1.61
  -1  15   5   14.15    2.32
   0 -15   5   -0.65    1.07
   0 -15  -5   -1.27    0.89
   0 -15   5   -1.00    1.27
   0  15  -5    1.61    1.12
   0  15   5   -1.21    1.15
   0  15   5    0.14    1.15
   1 -15   5   11.03    1.94
  -1 -15  -5    9.53    2.28
   1 -15   5    8.99    2.23
   1  15   5    7.46    1.64
  -1  15  -5    5.72    1.45
   1  15   5    8.60    1.95
  -1  15  -5    8.27    1.72
   2 -15   5    1.30    1.50
  -2 -15  -5    0.24    1.49
   2  15   5    1.76    1.37
  -2  15  -5   -0.80    1.08
  -2  15  -5    0.45    1.10
  -3 -15  -5   -0.20    1.48
   3 -15   5    0.36    1.57
  -3  15  -5    0.36    1.47
  -3  15  -5    1.27    1.49
  -3  15  -5    0.34    1.22
   3  15   5    1.76    1.52
  -4 -15  -5   -2.10    1.26
   4 -15   5   -0.74    1.51
   4  15   5    2.25    1.71
  -4  15  -5    0.02    1.25
  -4  15  -5    0.61    1.39
  -4  15  -5    3.46    1.73
   5 -15   5    0.26    1.39
  -5 -15  -5    5.42    2.16
   5  15   5    0.43    1.39
  -5  15  -5    0.35    1.35
  -5  15  -5    3.23    1.85
   4 -16  -5    1.72    1.64
  -4 -16   5    0.95    1.61
  -4  16   5    0.61    1.59
   4  16  -5    1.49    1.51
  -4  16   5    2.90    1.76
  -3 -16   5    2.85    2.02
   3 -16  -5    4.95    2.00
  -3  16   5    3.85    1.80
   3  16  -5    5.20    1.69
  -3  16   5    1.24    1.53
   2 -16  -5    2.18    1.63
  -2 -16   5    2.04    1.68
   2  16  -5   -0.58    1.14
  -2  16   5    1.81    1.38
  -2  16   5    0.37    1.09
   1 -16  -5   -2.59    1.26
  -1 -16   5   -0.08    1.51
  -1  16   5   -0.96    1.32
  -1  16   5    0.81    1.38
   1  16  -5   -1.67    1.00
   0 -16   5    0.60    1.31
   0 -16  -5    0.13    1.55
   0 -16   5    0.61    1.67
   0  16  -5   -0.71    1.11
   0  16   5    0.17    1.36
   0  16   5    4.91    1.57
  -1 -16  -5    7.16    2.20
   1 -16   5    7.77    2.27
   1  16   5    4.98    1.85
  -1  16  -5    7.49    1.90
  -2 -16  -5    2.94    1.82
   2 -16   5   -1.18    1.34
   2  16   5    2.21    1.58
  -2  16  -5    0.50    1.21
  -2  16  -5    2.18    1.24
  -3 -16  -5   11.89    2.63
   3 -16   5   13.71    2.69
  -3  16  -5   12.79    2.43
  -3  16  -5   14.01    2.34
   3  16   5   12.64    2.55
   4 -16   5    2.59    1.98
  -4 -16  -5    0.18    1.60
   4  16   5    3.10    1.94
  -4  16  -5    1.91    1.38
  -4  16  -5    0.74    1.51
  -4  16  -5    0.94    1.65
   3 -17  -5    2.03    1.74
  -3 -17   5    1.82    1.96
  -3  17   5    3.77    1.81
  -3  17   5   -0.42    1.18
   3  17  -5    1.27    1.46
   2 -17  -5    3.49    2.02
  -2 -17   5    4.92    2.19
  -2  17   5    2.20    1.75
  -2  17   5    5.92    1.80
   2  17  -5    4.62    1.65
   1 -17  -5    1.22    1.70
  -1 -17   5   -1.54    1.53
  -1  17   5    2.31    1.66
  -1  17   5    2.56    1.51
   1  17  -5    1.96    1.33
   0 -17   5    3.84    2.08
   0 -17  -5    3.88    1.95
   0  17  -5    3.81    1.51
   0  17   5   -0.18    1.40
   1 -17   5   -0.15    1.65
  -1 -17  -5   -0.72    1.58
   1  17   5   -2.71    1.23
  -1  17  -5    0.62    1.29
  -2 -17  -5    1.29    1.52
   2 -17   5    1.73    1.78
  -2  17  -5    1.41    1.42
   2  17   5    1.64    1.70
  -3 -17  -5    3.50    1.96
   3 -17   5    1.28    1.84
  -3  17  -5   -0.92    2.64
   3  17   5    2.19    1.73
  -3  17  -5    0.10    1.59
  -2 -18   5    2.84    2.09
   2 -18  -5    4.85    2.19
  -2  18   5    3.87    1.77
   2  18  -5    4.01    1.82
  -2  18   5    3.54    1.90
   1 -18  -5    2.06    1.90
  -1 -18   5    0.60    1.40
   1  18  -5    1.58    1.40
  -1  18   5    0.57    1.61
   0 -18   5    1.17    1.99
   0 -18  -5    4.36    2.18
   0  18   5    3.56    1.85
   0  18  -5    4.23    1.66
   1 -18   5    2.37    1.89
  -1 -18  -5    1.48    1.87
  -1  18  -5   -1.42    1.18
   1  18   5    1.50    1.70
  -9   0   6    1.84    1.25
   9   0  -6    1.43    1.53
  -8   0   6    0.24    1.02
   8   0  -6    3.15    1.49
   7   0  -6    0.33    1.07
  -7   0   6   -0.04    1.04
   6   0  -6    6.13    1.43
   6   0  -6    6.44    0.75
  -6   0   6    8.29    1.36
   5   0  -6    0.58    0.78
   5   0  -6   -0.17    0.52
  -5   0   6   -0.17    0.58
   4   0  -6    0.45    0.31
   4   0  -6    0.23    0.62
  -4   0   6    1.80    0.63
   4   0  -6    1.39    0.55
   3   0  -6    0.53    0.46
   3   0  -6    0.64    0.52
  -3   0   6    0.05    0.33
   3   0  -6    0.39    0.41
  -3   0   6   -0.19    0.36
   2   0  -6    1.50    0.42
  -2   0   6    2.12    0.55
  -2   0   6    2.52    0.48
   2   0  -6    2.60    0.58
   2   0  -6    2.10    0.46
   1   0  -6   -0.11    0.21
   1   0  -6    0.29    0.43
  -1   0   6   -0.27    0.22
   1   0  -6   -0.01    0.15
  -1   0   6    0.16    0.39
  -1   0   6   -0.05    0.18
   0   0   6    3.58    0.52
   0   0   6    3.07    0.48
   0   0   6    3.39    0.33
   0   0  -6    2.70    0.45
   0   0  -6    3.59    0.53
   0   0   6    3.30    0.64
   0   0  -6    3.22    0.32
   0   0  -6    3.90    0.69
   1   0   6    0.07    0.26
   1   0   6   -0.04    0.27
  -1   0  -6   -0.02    0.30
  -1   0  -6   -0.03    0.23
   1   0   6    0.10    0.25
  -1   0  -6    0.05    0.28
   1   0   6   -0.52    0.31
   1   0   6    0.22    0.44
  -1   0  -6    0.04    0.39
  -1   0  -6   -0.49    0.41
   2   0   6    1.92    0.63
  -2   0  -6    2.34    0.52
  -2   0  -6    1.86    0.55
   2   0   6    1.93    0.54
  -2   0  -6    1.76    0.51
   2   0   6    1.78    0.54
  -2   0  -6    2.28    0.66
  -3   0  -6   -0.25    0.44
   3   0   6   -0.34    0.51
  -3   0  -6    0.07    0.61
   3   0   6   -0.21    0.46
  -4   0  -6    9.26    1.53
   4   0   6   14.52    1.48
  -4   0  -6   14.93    1.31
   4   0   6    8.61    1.48
   5   0   6   -0.98    0.56
  -5   0  -6    0.32    0.73
   5   0   6    0.01    0.62
   6   0   6    0.27    1.11
  -6   0  -6    1.84    1.21
   7   0   6   -0.09    1.24
  -7   0  -6    1.58    1.29
  -8   0  -6    2.49    1.61
   8   0   6    2.25    1.57
   9   0   6   -1.19    1.40
  -9   0  -6    0.16    1.49
  -9  -1   6    2.21    1.27
   9  -1  -6    1.16    1.62
  -9   1   6    2.48    1.39
   9   1  -6    2.14    1.56
   8  -1  -6    1.39    1.18
  -8  -1   6    0.38    1.11
  -8   1   6    0.35    1.10
   8   1  -6    0.23    1.31
   7  -1  -6    3.47    1.32
  -7  -1   6    3.24    1.14
  -7   1   6    1.17    1.06
   7   1  -6    3.04    1.33
   6  -1  -6    0.86    0.98
  -6  -1   6    0.02    0.79
   6   1  -6    0.58    0.64
  -6   1   6   -0.74    0.90
   6   1  -6   -0.72    0.91
   5  -1  -6   11.26    1.07
   5  -1  -6    9.10    1.54
  -5  -1   6   10.09    1.41
   5   1  -6   13.16    0.94
   5   1  -6   11.26    1.67
  -5   1   6   14.09    1.68
   5   1  -6   13.32    1.38
  -4  -1   6    3.30    0.77
   4  -1  -6    4.86    0.71
   4  -1  -6    4.43    0.92
   4  -1  -6    4.36    0.79
   4   1  -6    3.81    0.77
   4   1  -6    4.17    0.58
  -4   1   6    4.92    0.93
   4   1  -6    4.08    0.94
  -3  -1   6  109.73    7.13
   3  -1  -6  109.31    7.21
   3  -1  -6  108.52    7.09
   3  -1  -6  106.27    7.14
  -3   1   6  110.50    7.23
  -3   1   6  114.39    7.12
   3   1  -6  103.06    7.18
   3   1  -6  108.21    7.07
   2  -1  -6    1.70    0.55
   2  -1  -6    1.06    0.40
   2  -1  -6    0.83    0.40
  -2  -1   6    0.42    0.36
  -2  -1   6    1.26    0.39
  -2  -1   6    1.13    0.34
  -2   1   6    1.21    0.42
  -2   1   6    1.26    0.49
   2   1  -6    0.41    0.44
  -2   1   6    1.32    0.42
   2   1  -6    0.53    0.33
  -1  -1   6   64.16    4.19
  -1  -1   6   61.53    4.03
   1  -1  -6   59.31    3.98
   1  -1  -6   60.27    4.10
  -1  -1   6   60.14    3.96
   1  -1  -6   62.50    4.20
  -1   1   6   57.14    4.18
  -1   1   6   58.97    4.10
  -1   1   6   63.37    4.00
   1   1  -6   62.64    4.03
   1   1  -6   65.78    4.22
   0  -1  -6    3.11    0.48
   0  -1   6    3.87    0.64
   0  -1   6    2.63    0.45
   0  -1  -6    3.43    0.39
   0  -1  -6    3.28    0.60
   0  -1  -6    3.64    0.54
   0  -1   6    2.71    0.48
   0   1  -6    2.99    0.24
   0   1   6    3.41    0.47
   0   1  -6    2.80    0.45
   0   1   6    3.85    0.66
   0   1   6    3.28    0.53
   0   1  -6    4.07    0.70
   0   1   6    2.92    0.48
   0   1  -6    3.49    0.55
   0   1   6    3.23    0.38
   1  -1   6  184.59   11.99
  -1  -1  -6  184.85   12.13
   1  -1   6  193.89   12.03
   1  -1   6  188.79   12.16
   1  -1   6  180.60   12.10
  -1  -1  -6  188.03   12.16
  -1  -1  -6  183.08   12.10
   1  -1   6  192.95   12.15
  -1  -1  -6  192.25   12.02
  -1  -1  -6  190.31   12.03
   1   1   6  188.87   12.03
  -1   1  -6  191.96   11.99
   1   1   6  198.10   12.21
  -1   1  -6  183.72   12.14
  -1   1  -6  191.22   12.11
   1   1   6  184.02   12.02
   1   1   6  199.94   12.16
  -1   1  -6  181.56   12.16
   1   1   6  176.50   12.11
  -1   1  -6  190.46   12.11
  -2  -1  -6    1.74    0.49
  -2  -1  -6    2.23    0.59
   2  -1   6    0.64    0.47
   2  -1   6    1.63    0.55
  -2  -1  -6    1.62    0.44
  -2  -1  -6    1.68    0.57
  -2  -1  -6    1.34    0.58
   2  -1   6    1.92    0.55
   2  -1   6    0.76    0.50
  -2   1  -6    3.38    0.60
  -2   1  -6    2.69    0.60
   2   1   6    1.31    0.53
   2   1   6    2.84    0.53
  -2   1  -6    3.37    0.64
   2   1   6    1.11    0.52
  -2   1  -6    2.84    0.71
   3  -1   6  102.77    6.47
  -3  -1  -6  102.91    6.47
  -3  -1  -6   98.04    6.68
   3  -1   6   89.15    6.55
   3   1   6  102.06    6.64
   3   1   6   96.52    6.52
  -3   1  -6   95.22    6.43
  -3   1  -6   87.29    6.60
   4  -1   6   10.75    1.56
  -4  -1  -6    9.65    1.13
  -4  -1  -6    8.68    1.41
   4  -1   6   10.56    1.16
   4   1   6   11.91    1.36
  -4   1  -6    8.96    1.48
   4   1   6    8.46    1.46
  -4   1  -6   10.39    1.10
   5  -1   6    4.55    0.77
  -5  -1  -6    9.76    1.50
   5  -1   6    5.19    1.32
   5   1   6    4.90    0.99
  -5   1  -6    4.79    1.12
  -5   1  -6    4.01    0.75
   5   1   6    2.63    1.14
  -6  -1  -6    0.32    0.52
  -6  -1  -6   -1.42    0.95
   6  -1   6   -1.01    0.67
   6   1   6    0.41    1.13
   6   1   6   -0.88    0.71
  -6   1  -6   -1.21    0.95
  -7  -1  -6   23.62    3.04
   7   1   6   21.86    3.01
  -7   1  -6   23.33    2.94
  -8  -1  -6    8.28    2.05
   8  -1   6    5.49    1.88
   8   1   6    4.34    1.85
  -8   1  -6    3.97    1.75
  -9  -1  -6    2.50    1.76
   9  -1   6    0.71    1.36
   9   1   6    2.88    1.87
  -9   1  -6    1.28    1.94
  -9  -2   6    3.84    1.39
   9  -2  -6    1.73    1.64
   9   2  -6    0.18    1.49
  -9   2   6    0.96    1.37
   8  -2  -6    7.04    1.83
  -8  -2   6    7.64    1.59
  -8   2   6    5.98    1.63
   8   2  -6    7.39    1.99
  -7  -2   6   12.67    1.76
   7  -2  -6   11.57    2.04
   7   2  -6   10.91    2.06
  -7   2   6   14.45    2.10
   6  -2  -6    7.55    1.54
  -6  -2   6    8.04    1.30
  -6   2   6    5.47    1.35
   6   2  -6    4.88    1.45
   6   2  -6    9.09    1.21
  -5  -2   6   27.03    2.33
   5  -2  -6   27.86    1.92
   5  -2  -6   29.61    1.99
   5  -2  -6   30.09    2.85
   5   2  -6   28.34    2.35
  -5   2   6   28.07    2.75
   5   2  -6   31.77    2.10
   4  -2  -6   12.71    1.16
   4  -2  -6   15.70    1.69
   4  -2  -6   13.00    1.15
  -4  -2   6   14.26    1.42
   4  -2  -6   14.81    1.43
   4   2  -6   15.42    1.52
   4   2  -6   14.52    1.65
   4   2  -6   15.47    1.23
  -4   2   6   14.69    1.21
  -4   2   6   12.43    1.53
   3  -2  -6    0.35    0.49
  -3  -2   6    0.37    0.31
   3  -2  -6    0.54    0.41
   3  -2  -6    0.74    0.34
   3   2  -6    0.05    0.52
   3   2  -6    0.03    0.46
  -3   2   6   -0.09    0.44
   3   2  -6    0.20    0.35
  -3   2   6    0.24    0.37
   2  -2  -6  115.84    7.80
   2  -2  -6  115.19    7.71
  -2  -2   6  119.62    7.70
   2  -2  -6  116.95    7.75
  -2  -2   6  120.53    7.62
   2  -2  -6  119.36    7.55
  -2   2   6  119.20    7.73
  -2   2   6  121.56    7.81
   2   2  -6  120.80    7.83
   2   2  -6  119.85    7.61
  -2   2   6  122.43    7.81
   2   2  -6  116.66    7.75
   2   2  -6  114.35    7.70
  -1  -2   6   62.06    4.06
  -1  -2   6   68.89    4.34
   1  -2  -6   61.92    4.29
   1  -2  -6   63.14    4.15
   1  -2  -6   63.17    4.05
   1  -2  -6   62.68    4.24
  -1  -2   6   64.09    4.11
  -1   2   6   61.07    4.32
   1   2  -6   65.11    4.10
   1   2  -6   63.16    4.07
  -1   2   6   61.90    4.15
  -1   2   6   62.00    4.25
   1   2  -6   59.03    4.30
   0  -2  -6   -0.14    0.20
   0  -2   6    0.20    0.31
   0  -2   6    0.27    0.35
   0  -2  -6    0.09    0.27
   0  -2  -6    0.10    0.24
   0  -2  -6   -0.46    0.39
   0  -2   6   -0.07    0.15
   0   2   6   -0.21    0.40
   0   2  -6   -0.03    0.16
   0   2   6   -0.67    0.22
   0   2   6   -0.19    0.21
   0   2   6   -0.16    0.27
   0   2  -6    0.57    0.27
   0   2  -6   -0.20    0.30
   0   2  -6   -0.04    0.10
   0   2  -6   -0.23    0.40
   1  -2   6    1.00    0.46
   1  -2   6    0.36    0.29
  -1  -2  -6    0.39    0.41
  -1  -2  -6    0.18    0.27
  -1  -2  -6    0.32    0.45
  -1  -2  -6    0.42    0.24
   1  -2   6    0.27    0.40
  -1  -2  -6    0.28    0.36
  -1   2  -6    0.89    0.33
   1   2   6    0.04    0.45
   1   2   6    0.49    0.33
  -1   2  -6    0.92    0.51
   1   2   6    0.64    0.26
   1   2   6    0.37    0.39
  -1   2  -6    0.59    0.41
  -1   2  -6    0.20    0.41
  -1   2  -6    0.60    0.30
   1   2   6    0.82    0.35
   2  -2   6   17.29    1.49
   2  -2   6   17.70    1.70
  -2  -2  -6   16.35    1.52
  -2  -2  -6   15.62    1.67
  -2  -2  -6   19.23    1.41
   2  -2   6   17.33    1.48
  -2  -2  -6   18.66    1.80
  -2   2  -6   17.89    1.57
  -2   2  -6   19.84    1.52
  -2   2  -6   16.06    1.69
   2   2   6   18.71    1.63
   2   2   6   15.63    1.58
  -3  -2  -6   41.64    3.03
   3  -2   6   43.68    3.01
  -3  -2  -6   40.11    3.07
   3  -2   6   38.39    3.12
  -3  -2  -6   41.88    3.29
  -3   2  -6   42.92    3.06
   3   2   6   45.50    3.27
  -3   2  -6   42.81    3.25
   3   2   6   43.63    3.16
   4  -2   6   -0.04    0.42
   4  -2   6   -0.59    0.65
  -4  -2  -6    0.64    0.64
   4   2   6    0.32    0.76
   4   2   6    0.33    0.63
  -4   2  -6    0.25    0.78
  -4   2  -6    0.41    0.46
  -4   2  -6   -0.14    0.48
   5  -2   6    5.29    1.37
  -5  -2  -6    8.00    1.43
   5   2   6    9.22    1.64
  -5   2  -6    9.05    0.90
  -5   2  -6    7.32    1.50
  -5   2  -6    8.32    1.03
   6  -2   6    4.29    1.40
  -6  -2  -6    6.73    1.66
  -6  -2  -6    7.21    0.98
   6   2   6    7.75    1.68
  -6   2  -6    2.46    1.31
  -7  -2  -6    7.21    1.93
   7  -2   6    7.28    1.75
  -7   2  -6    5.30    1.62
   7   2   6    6.23    1.85
   8  -2   6    2.01    1.28
  -8  -2  -6    2.56    1.63
   8   2   6    2.76    1.69
  -8   2  -6    3.12    1.81
   9  -2   6   -0.28    1.57
   9   2   6   -1.42    1.64
  -9   2  -6    1.73    1.86
   9  -3  -6    1.05    1.55
   9   3  -6    0.17    1.63
  -9   3   6   -1.77    1.11
   8  -3  -6    2.95    1.58
  -8  -3   6    2.34    1.10
  -8   3   6   -0.90    1.10
   8   3  -6    1.28    1.49
   7  -3  -6    0.05    1.12
  -7  -3   6    1.59    0.93
  -7   3   6    0.99    1.07
   7   3  -6   -0.89    1.08
  -6  -3   6   10.49    1.43
   6  -3  -6   12.68    1.89
  -6   3   6   11.90    1.83
   6   3  -6   10.30    1.40
  -5  -3   6    0.77    0.59
   5  -3  -6    1.52    0.87
   5  -3  -6    1.11    0.38
  -5   3   6    0.12    0.78
   5   3  -6    0.96    0.50
   5   3  -6   -0.24    0.66
   5   3  -6    0.84    0.71
   4  -3  -6    7.42    1.30
   4  -3  -6   10.76    1.11
   4  -3  -6    9.98    0.99
   4  -3  -6    9.62    1.02
  -4  -3   6   11.83    1.13
   4   3  -6    9.18    1.09
   4   3  -6   11.24    1.44
  -4   3   6    8.74    1.32
   4   3  -6    7.78    1.19
  -4   3   6   11.69    1.13
   3  -3  -6    4.95    0.85
   3  -3  -6    4.29    0.70
   3  -3  -6    4.17    0.70
  -3  -3   6    4.94    0.59
   3  -3  -6    5.05    0.58
   3   3  -6    4.47    0.86
  -3   3   6    5.43    0.83
   3   3  -6    4.19    0.82
   3   3  -6    4.91    0.72
  -3   3   6    5.33    0.88
  -2  -3   6    4.63    0.47
   2  -3  -6    4.47    0.71
  -2  -3   6    4.75    0.65
   2  -3  -6    4.29    0.74
  -2   3   6    4.15    0.77
   2   3  -6    3.35    0.75
  -2   3   6    5.66    0.84
   2   3  -6    4.73    0.66
   2   3  -6    4.78    0.47
   2   3  -6    6.25    0.81
  -2   3   6    5.36    0.77
   1  -3  -6   11.70    0.93
   1  -3  -6    9.18    1.09
  -1  -3   6   10.62    1.13
   1  -3  -6    9.01    1.07
   1  -3  -6    8.47    0.71
  -1  -3   6    9.57    0.78
  -1  -3   6   10.20    0.80
  -1   3   6    9.94    0.71
  -1   3   6   10.95    1.01
   1   3  -6   11.11    0.78
  -1   3   6    9.92    1.08
  -1   3   6   11.39    1.20
   1   3  -6    9.93    1.17
   1   3  -6   11.28    1.14
   1   3  -6    8.56    0.78
   0  -3   6   36.31    2.49
   0  -3   6   33.61    2.65
   0  -3  -6   35.00    2.71
   0  -3  -6   37.21    2.54
   0  -3  -6   37.27    2.65
   0  -3  -6   41.50    2.61
   0   3  -6   34.84    2.67
   0   3  -6   36.37    2.43
   0   3  -6   34.23    2.66
   0   3   6   37.71    2.54
   0   3  -6   37.21    2.54
   0   3   6   37.61    2.59
   0   3   6   34.64    2.61
   0   3   6   41.11    2.78
   0   3  -6   35.39    2.70
   0   3  -6   38.46    2.49
  -1  -3  -6    3.05    0.71
  -1  -3  -6    4.24    0.64
   1  -3   6    3.37    0.54
  -1  -3  -6    6.27    0.79
  -1   3  -6    4.18    0.60
   1   3   6    4.19    0.71
   1   3   6    4.33    0.69
   1   3   6    3.42    0.62
  -1   3  -6    3.83    0.68
  -1   3  -6    5.50    0.82
  -1   3  -6    5.59    0.78
   1   3   6    3.14    0.72
   1   3   6    3.69    0.42
  -2  -3  -6    1.48    0.39
   2  -3   6    1.48    0.54
  -2  -3  -6    2.41    0.71
  -2  -3  -6    2.16    0.64
   2  -3   6    3.21    0.68
   2  -3   6    2.05    0.56
   2   3   6    2.17    0.62
  -2   3  -6    1.68    0.56
  -2   3  -6    2.65    0.58
  -2   3  -6    3.53    0.78
  -2   3  -6    1.90    0.68
   2   3   6    1.73    0.66
   2   3   6    2.49    0.63
  -3  -3  -6    5.70    0.82
   3  -3   6    6.48    0.85
   3  -3   6    5.76    1.01
   3  -3   6    5.96    1.03
  -3  -3  -6    4.74    0.97
  -3   3  -6    6.89    1.13
  -3   3  -6    6.70    0.92
  -3   3  -6    5.95    0.96
   3   3   6    5.98    1.01
   4  -3   6   43.87    3.63
  -4  -3  -6   45.20    3.73
   4   3   6   49.20    3.71
  -4   3  -6   47.77    3.37
  -4   3  -6   41.97    3.57
  -4   3  -6   50.75    3.38
  -5  -3  -6    1.05    0.87
   5  -3   6    1.17    0.99
  -5  -3  -6    1.73    0.72
  -5   3  -6    3.67    0.59
  -5   3  -6    2.01    1.08
  -5   3  -6    2.76    0.68
   5   3   6    2.70    1.00
  -6  -3  -6    9.82    1.23
   6  -3   6   10.66    1.85
  -6  -3  -6    8.89    1.71
   6   3   6    9.91    1.91
  -6   3  -6    8.39    1.69
   7  -3   6    0.38    1.00
  -7  -3  -6    1.76    1.51
  -7   3  -6    2.32    1.45
   7   3   6    0.75    1.06
   8  -3   6    6.28    1.90
  -8  -3  -6    3.01    1.73
   8   3   6    5.05    1.99
  -8   3  -6    3.34    1.56
   9  -3   6   -0.51    1.40
   9   3   6   -0.78    1.67
  -9   3  -6    0.44    1.58
   9  -4  -6    0.15    1.55
   9   4  -6   -1.79    1.44
  -9   4   6    0.84    1.40
  -8  -4   6    2.75    1.15
   8  -4  -6    4.83    1.74
  -8   4   6    2.93    1.47
   8   4  -6    3.36    1.61
   7  -4  -6    3.36    1.37
  -7  -4   6    3.85    1.06
  -7   4   6    2.16    1.30
   7   4  -6    5.36    1.18
  -6  -4   6    1.45    0.72
   6  -4  -6   -0.34    0.95
   6   4  -6    1.47    0.92
  -6   4   6    1.62    1.11
   6   4  -6    1.29    0.86
  -5  -4   6   24.10    2.10
   5  -4  -6   27.34    2.75
   5  -4  -6   29.75    2.06
  -5   4   6   22.15    2.57
   5   4  -6   22.43    2.58
  -5   4   6   28.51    1.97
   5   4  -6   28.58    2.18
   5   4  -6   24.31    2.46
   4  -4  -6    0.58    0.51
   4  -4  -6   -0.64    0.36
   4  -4  -6    0.70    0.70
  -4  -4   6    0.66    0.41
  -4   4   6    0.05    0.55
   4   4  -6    1.30    0.72
  -4   4   6    0.18    0.71
   4   4  -6    0.25    0.49
   4   4  -6    0.46    0.68
   3  -4  -6   44.36    3.44
   3  -4  -6   44.77    3.31
   3  -4  -6   45.38    3.09
  -3  -4   6   47.34    3.11
  -3  -4   6   49.48    3.46
   3  -4  -6   44.12    3.34
   3   4  -6   47.36    3.44
   3   4  -6   48.92    3.54
  -3   4   6   52.25    3.44
  -3   4   6   47.46    3.51
   3   4  -6   52.67    3.59
  -2  -4   6    1.18    0.58
   2  -4  -6    1.13    0.52
   2  -4  -6    1.00    0.52
   2  -4  -6    1.29    0.53
  -2  -4   6    1.34    0.42
   2   4  -6    1.09    0.49
  -2   4   6    1.43    0.54
  -2   4   6    1.46    0.51
   2   4  -6    0.40    0.54
   2   4  -6    0.92    0.53
  -1  -4   6    9.60    0.84
  -1  -4   6    9.61    1.19
  -1  -4   6    8.78    1.11
   1  -4  -6    8.80    1.12
  -1   4   6   10.68    1.08
  -1   4   6    9.50    1.13
   1   4  -6   10.77    1.34
  -1   4   6   10.60    1.20
  -1   4   6   10.61    0.75
  -1   4   6    8.25    1.00
   1   4  -6    7.95    1.17
   1   4  -6   10.12    0.88
   1   4  -6   10.26    0.76
   0  -4  -6    0.11    0.33
   0  -4  -6   -0.05    0.36
   0  -4  -6   -0.02    0.29
   0  -4   6    0.21    0.42
   0  -4  -6   -0.59    0.41
   0  -4   6    0.72    0.51
   0   4  -6    0.37    0.30
   0   4   6   -0.03    0.35
   0   4  -6   -0.17    0.46
   0   4   6   -0.44    0.26
   0   4  -6    0.90    0.27
   0   4  -6    0.10    0.29
   0   4   6   -0.87    0.44
   0   4   6   -0.39    0.33
   0   4  -6   -0.89    0.42
  -1  -4  -6   90.74    6.28
   1  -4   6   90.55    6.37
  -1  -4  -6   93.49    6.40
   1  -4   6   95.20    6.23
  -1  -4  -6   92.48    6.29
   1   4   6   92.16    6.28
  -1   4  -6   98.98    6.23
  -1   4  -6   97.22    6.37
   1   4   6  100.86    6.33
   1   4   6   91.98    6.30
  -2  -4  -6   26.53    1.86
  -2  -4  -6   29.25    2.26
   2  -4   6   26.42    2.25
   2  -4   6   26.09    2.10
  -2   4  -6   28.11    2.24
   2   4   6   21.94    2.11
  -2   4  -6   27.95    2.14
   2   4   6   28.07    2.16
  -3  -4  -6    4.40    1.00
  -3  -4  -6    4.14    0.63
   3  -4   6    1.74    0.71
  -3  -4  -6    3.21    0.78
   3  -4   6    2.04    0.75
   3   4   6    2.91    0.87
  -3   4  -6    3.15    0.86
  -3   4  -6    3.37    0.79
  -4  -4  -6   19.55    2.38
  -4  -4  -6   23.53    1.97
   4  -4   6   25.49    2.44
  -4   4  -6   17.58    2.19
  -4   4  -6   22.38    2.03
   4   4   6   23.90    2.49
  -5  -4  -6    4.88    1.05
  -5  -4  -6    7.74    1.61
   5  -4   6    6.11    1.39
  -5   4  -6    5.18    1.28
   5   4   6    2.86    1.29
  -5   4  -6    6.12    0.88
  -6  -4  -6    3.24    1.44
   6  -4   6    2.05    1.20
  -6  -4  -6    1.56    0.76
  -6   4  -6    1.75    1.15
   6   4   6    2.21    1.14
  -7  -4  -6    2.38    1.57
   7  -4   6    0.43    1.27
   7   4   6    0.03    1.31
  -7   4  -6    0.28    1.19
   8  -4   6    2.38    1.62
   8   4   6    5.86    2.03
  -8   4  -6    4.03    1.69
   9  -4   6   10.33    2.52
  -9   4  -6    9.39    2.30
   9   4   6   10.46    2.72
   9  -5  -6   14.14    2.64
  -9   5   6   11.36    2.48
   9   5  -6   12.20    2.70
   8  -5  -6   -0.84    1.25
   8   5  -6    1.04    1.57
  -8   5   6    2.09    1.42
  -7  -5   6   15.51    1.77
   7  -5  -6   12.64    2.23
   7   5  -6   14.60    1.90
   7   5  -6   14.61    2.33
  -7   5   6   15.70    2.43
  -6  -5   6    5.93    1.01
   6  -5  -6    4.57    1.42
   6  -5  -6    5.57    0.80
   6   5  -6    5.40    1.20
   6   5  -6    6.05    1.55
  -6   5   6    7.01    1.58
   5  -5  -6   26.23    1.96
   5  -5  -6   23.26    1.94
  -5  -5   6   22.00    1.88
   5  -5  -6   22.07    2.50
   5   5  -6   22.08    2.48
  -5   5   6   21.84    2.54
  -5   5   6   25.02    1.92
   5   5  -6   19.63    2.26
  -4  -5   6    1.46    0.71
   4  -5  -6    1.18    0.43
   4  -5  -6    1.06    0.80
   4  -5  -6    1.63    0.62
  -4  -5   6    1.10    0.38
  -4   5   6    0.85    0.64
   4   5  -6    1.49    0.80
  -4   5   6    2.22    0.74
  -3  -5   6  109.23    7.22
   3  -5  -6  104.78    7.13
   3  -5  -6  101.34    7.19
   3   5  -6  105.88    7.15
  -3   5   6  110.41    7.15
  -3   5   6  106.43    7.28
   2  -5  -6    0.53    0.52
  -2  -5   6    0.69    0.39
  -2  -5   6    0.01    0.53
   2  -5  -6    1.04    0.57
  -2   5   6    0.67    0.52
   2   5  -6    0.54    0.47
  -2   5   6    0.06    0.50
  -1  -5   6   28.73    2.37
  -1  -5   6   31.77    2.37
   1  -5  -6   27.25    2.33
  -1  -5   6   31.67    2.16
  -1   5   6   28.09    2.33
  -1   5   6   30.26    2.32
   1   5  -6   28.32    2.13
   1   5  -6   30.19    2.00
  -1   5   6   31.14    2.03
   0  -5  -6    1.70    0.58
   0  -5   6    1.11    0.60
   0  -5   6    2.03    0.60
   0   5   6    0.85    0.50
   0   5   6    1.79    0.56
   0   5  -6    2.00    0.43
   0   5   6    0.90    0.40
   0   5  -6    1.37    0.42
   1  -5   6  100.56    7.04
   1  -5   6  100.23    6.89
  -1  -5  -6  102.45    7.09
  -1  -5  -6  108.11    6.96
   1  -5   6  107.48    7.07
  -1   5  -6   98.47    7.01
  -1   5  -6  109.75    6.91
   1   5   6  109.01    6.99
   1   5   6   99.04    6.94
   1   5   6  108.05    6.98
  -2  -5  -6   -0.54    0.55
  -2  -5  -6   -0.11    0.21
   2  -5   6    0.32    0.48
   2  -5   6    0.24    0.57
  -2  -5  -6   -0.35    0.59
   2   5   6    0.04    0.51
   2   5   6    0.15    0.41
  -2   5  -6   -0.80    0.47
  -2   5  -6    0.46    0.56
  -3  -5  -6   50.89    4.13
   3  -5   6   52.11    4.13
  -3  -5  -6   53.68    4.02
  -3  -5  -6   58.31    3.74
   3  -5   6   52.32    4.01
   3   5   6   59.12    4.15
  -3   5  -6   51.12    4.08
  -3   5  -6   56.53    3.96
  -4  -5  -6   15.28    1.83
   4  -5   6   17.33    2.05
  -4  -5  -6   15.18    2.04
  -4   5  -6   17.04    1.97
  -4   5  -6   17.80    1.79
   4   5   6   17.95    2.05
  -5  -5  -6    0.32    0.74
   5  -5   6   -0.58    0.86
  -5  -5  -6   -0.04    0.96
   5   5   6    0.18    0.82
  -5   5  -6   -0.42    0.84
  -5   5  -6   -0.37    0.63
  -6  -5  -6   29.06    3.50
   6  -5   6   29.44    3.36
  -6  -5  -6   35.30    2.76
  -6   5  -6   33.65    3.44
   6   5   6   29.29    3.48
   7  -5   6    1.85    1.43
  -7   5  -6    1.70    1.30
   7   5   6    3.69    1.69
   8  -5   6   -1.09    1.30
   8   5   6   -0.45    1.15
  -8   5  -6   -0.02    1.56
   9  -5   6    2.60    1.83
  -9   5  -6   -0.31    1.72
   9   5   6   -0.63    1.83
   9  -6  -6    0.34    1.58
  -9   6   6    0.57    1.58
   9   6  -6    2.42    1.84
   8  -6  -6    1.13    1.44
  -8   6   6    1.32    1.50
   7  -6  -6    0.70    1.30
  -7   6   6   -0.46    1.15
   7   6  -6    1.64    1.28
   7   6  -6    1.53    1.00
   6  -6  -6    4.48    1.39
   6  -6  -6    3.11    0.81
   6   6  -6    5.37    1.21
   6   6  -6    3.19    1.35
  -6   6   6    3.87    1.41
  -5  -6   6    1.44    0.81
   5  -6  -6    0.19    0.67
  -5  -6   6   -0.34    0.43
  -5  -6   6   -0.03    0.42
   5  -6  -6    0.74    0.98
  -5   6   6   -0.02    0.74
  -5   6   6    0.27    0.74
   5   6  -6    1.05    0.97
   4  -6  -6    0.26    0.61
   4  -6  -6    1.25    0.69
  -4  -6   6    0.58    0.26
  -4  -6   6    0.30    0.28
  -4  -6   6   -0.36    0.58
   4   6  -6    0.74    0.73
  -4   6   6    0.55    0.71
  -4   6   6    0.44    0.83
  -3  -6   6    0.58    0.65
   3  -6  -6    0.28    0.52
   3  -6  -6    0.47    0.58
  -3   6   6    0.09    0.67
   3   6  -6    0.49    0.61
   2  -6  -6    1.10    0.65
  -2  -6   6    1.77    0.68
  -2  -6   6    2.50    0.79
   2  -6  -6    0.92    0.63
  -2   6   6    0.78    0.61
  -2   6   6    1.54    0.21
  -2   6   6    1.21    0.20
   2   6  -6    1.52    0.52
  -1  -6   6    1.77    0.63
  -1  -6   6    2.82    0.52
  -1  -6   6    2.82    0.84
   1  -6  -6    3.15    0.88
  -1   6   6    3.57    0.78
  -1   6   6    1.20    0.60
   1   6  -6    1.53    0.31
   1   6  -6    3.04    0.57
  -1   6   6    1.71    0.39
   0  -6   6   34.11    2.65
   0  -6  -6   27.56    2.49
   0  -6   6   27.14    2.42
   0   6   6   28.34    2.39
   0   6  -6   31.69    2.29
   0   6   6   32.83    2.11
   0   6   6   35.58    2.34
   0   6   6   30.04    2.40
  -1  -6  -6    8.43    1.29
   1  -6   6    8.80    1.28
   1  -6   6    7.49    1.17
   1  -6   6    9.21    1.12
   1   6   6    9.48    1.15
  -1   6  -6    8.67    1.25
   1   6   6    7.40    1.10
   2  -6   6   20.54    2.04
   2  -6   6   21.36    1.96
  -2  -6  -6   17.71    2.00
   2  -6   6   17.23    1.98
  -2   6  -6   17.71    1.88
   2   6   6   17.33    1.86
  -2   6  -6   19.10    1.98
   2   6   6   18.46    1.82
  -3  -6  -6   16.61    1.97
  -3  -6  -6   17.52    1.41
   3  -6   6   18.07    1.97
   3  -6   6   18.58    2.16
  -3   6  -6   22.48    2.17
   3   6   6   19.42    2.07
  -3   6  -6   19.33    1.90
   4  -6   6    2.04    0.91
  -4  -6  -6    0.36    0.82
  -4  -6  -6    0.86    0.56
   4   6   6   -0.11    0.88
  -4   6  -6    0.70    0.74
  -4   6  -6   -1.00    0.69
   5  -6   6    2.63    1.25
  -5  -6  -6    3.31    1.04
   5   6   6    4.91    1.44
  -5   6  -6    5.77    1.07
  -5   6  -6    2.90    1.18
   6  -6   6    7.64    1.57
  -6  -6  -6    7.33    1.31
   6   6   6    5.42    1.70
  -6   6  -6    4.24    1.42
   7  -6   6    1.65    1.47
  -7   6  -6    1.62    1.31
   7   6   6    3.76    1.49
   8  -6   6    0.29    1.12
  -8   6  -6    0.50    1.26
   8   6   6    1.43    1.70
   9  -7  -6    0.48    1.80
  -9   7   6    2.24    1.90
   9   7  -6    1.17    1.94
   8  -7  -6    1.31    1.62
  -8   7   6    0.46    1.59
   8   7  -6    0.56    1.54
   7  -7  -6    7.93    1.92
   7   7  -6    8.84    1.95
   7   7  -6    6.88    1.56
  -7   7   6    6.94    1.92
   6  -7  -6    6.69    1.20
   6  -7  -6    6.91    1.54
   6   7  -6    7.34    1.69
   6   7  -6    6.33    1.37
  -6   7   6    8.19    1.83
   5  -7  -6    0.31    0.73
  -5  -7   6    0.05    0.33
   5  -7  -6    0.97    0.81
  -5  -7   6   -0.83    0.75
   5   7  -6   -0.30    0.91
  -5   7   6   -0.01    0.95
   4  -7  -6    3.72    1.19
  -4  -7   6    6.80    1.30
   4  -7  -6    5.20    1.09
   4   7  -6    5.88    1.20
  -4   7   6    6.34    1.27
  -4   7   6    6.72    0.66
   3  -7  -6   18.96    2.06
   3  -7  -6   22.07    2.17
  -3  -7   6   21.06    2.16
  -3   7   6   18.96    1.28
   3   7  -6   16.02    1.85
  -3   7   6   19.34    2.13
   2  -7  -6    5.04    1.08
   2  -7  -6    4.55    0.99
  -2  -7   6    5.74    1.16
  -2  -7   6    4.71    1.03
  -2   7   6    3.91    0.88
  -2   7   6    6.38    0.58
  -2   7   6    6.83    1.06
   2   7  -6    4.74    0.86
   1  -7  -6    0.56    0.70
  -1  -7   6    1.97    0.91
  -1  -7   6    2.25    0.72
  -1   7   6    3.26    0.59
  -1   7   6    1.49    0.58
   1   7  -6    2.46    0.62
  -1   7   6    2.19    0.50
   1   7  -6    2.33    0.38
  -1   7   6    2.30    0.74
   0  -7   6    9.33    1.32
   0  -7   6    8.06    1.17
   0  -7  -6    9.00    1.37
   0   7   6    7.66    0.99
   0   7  -6    6.23    0.93
   0   7   6    7.51    0.71
   0   7   6    7.28    1.11
   0   7   6    6.41    1.04
   1  -7   6   35.74    2.81
  -1  -7  -6   34.99    2.92
   1  -7   6   32.09    2.85
   1  -7   6   33.22    2.65
   1   7   6   31.18    2.70
  -1   7  -6   34.40    2.58
   1   7   6   37.23    2.68
   2  -7   6    4.24    0.98
  -2  -7  -6    3.41    1.06
   2  -7   6    5.10    0.98
   2  -7   6    3.60    1.01
  -2   7  -6    4.43    1.00
   2   7   6    4.29    0.88
   2   7   6    4.71    1.04
  -2   7  -6    5.32    1.08
  -3  -7  -6    7.59    0.74
   3  -7   6    7.29    1.26
  -3  -7  -6    7.30    1.32
   3  -7   6    6.32    1.33
   3   7   6    7.87    1.41
  -3   7  -6    6.50    1.23
  -3   7  -6    6.33    1.31
   3   7   6    7.57    1.22
  -4  -7  -6    0.42    0.57
  -4  -7  -6    0.73    0.88
   4  -7   6   -0.01    0.79
   4   7   6    1.30    1.00
  -4   7  -6    1.20    0.80
  -4   7  -6    1.24    0.93
  -5  -7  -6    0.62    0.83
   5  -7   6    1.38    1.09
  -5   7  -6    0.23    0.81
  -5   7  -6    0.98    0.96
   5   7   6    0.40    0.84
   6  -7   6    2.20    1.34
  -6  -7  -6    1.39    0.98
   6   7   6    0.09    1.26
  -6   7  -6    2.14    1.31
   7  -7   6    2.01    1.46
   7   7   6    0.91    1.54
  -7   7  -6    1.65    1.39
   8  -7   6   -2.23    1.28
  -8   7  -6    0.86    1.39
   8   7   6    0.30    1.68
   8  -8  -6    0.17    1.17
   8   8  -6   -0.15    1.39
  -8   8   6   -0.03    1.19
   7  -8  -6    0.52    1.04
   7   8  -6    1.73    1.16
  -7   8   6    0.38    1.39
   7   8  -6    1.11    1.38
   6  -8  -6    0.68    0.91
  -6  -8   6   -0.30    0.99
   6  -8  -6   -0.06    0.85
  -6   8   6    1.45    1.07
   6   8  -6    1.34    1.22
  -5  -8   6    2.89    1.14
   5  -8  -6    4.13    1.32
   5   8  -6    3.69    1.29
   4  -8  -6    4.88    1.07
   4  -8  -6    4.60    1.09
  -4  -8   6    3.39    1.05
  -4   8   6    3.45    0.45
   4   8  -6    3.50    1.10
  -4   8   6    1.78    1.11
  -3  -8   6    0.43    0.69
   3  -8  -6    0.07    0.75
   3  -8  -6    0.86    0.88
  -3  -8   6    0.88    0.86
   3   8  -6    0.39    0.71
  -3   8   6    0.65    0.29
  -3   8   6    0.70    0.69
  -2  -8   6    0.52    0.72
  -2  -8   6    0.05    0.80
   2  -8  -6    0.83    0.82
   2  -8  -6    0.24    0.76
   2   8  -6   -0.04    0.55
  -2   8   6    0.68    0.71
  -2   8   6    0.42    0.72
   1  -8  -6   56.51    4.47
  -1  -8   6   59.70    4.34
  -1  -8   6   63.85    4.58
  -1   8   6   55.71    4.34
   1   8  -6   53.52    4.13
  -1   8   6   63.42    4.11
  -1   8   6   60.91    4.06
  -1   8   6   61.29    4.35
   1   8  -6   58.69    3.90
   0  -8  -6    3.71    0.94
   0  -8   6    2.50    1.00
   0  -8   6    3.22    0.88
   0   8  -6    1.75    0.55
   0   8   6    1.58    0.78
   0   8   6    2.50    0.75
   0   8  -6    3.16    0.71
   0   8   6    2.28    0.43
   1  -8   6    3.36    0.95
   1  -8   6    3.50    0.89
  -1  -8  -6    4.03    1.17
  -1   8  -6    3.44    0.76
   1   8   6    3.98    0.85
   1   8   6    2.64    0.90
  -2  -8  -6    4.51    1.19
   2  -8   6    5.68    1.09
   2  -8   6    6.68    1.30
   2  -8   6    5.47    1.09
   2   8   6    4.91    0.95
  -2   8  -6    2.48    0.99
   2   8   6    2.30    0.95
  -3  -8  -6   18.94    1.30
  -3  -8  -6   18.36    1.28
  -3  -8  -6   19.34    2.24
   3  -8   6   14.96    2.12
   3  -8   6   17.34    2.16
   3   8   6   19.58    2.19
   3   8   6   21.09    2.06
  -3   8  -6   16.37    2.04
  -3   8  -6   18.83    2.07
  -4  -8  -6    1.92    1.03
   4  -8   6    1.94    1.04
  -4   8  -6    2.26    0.92
   4   8   6    1.82    1.09
  -4   8  -6    2.02    0.98
  -5  -8  -6    8.65    1.52
   5  -8   6   10.16    1.72
  -5   8  -6    5.93    1.43
  -5   8  -6    8.67    1.39
   5   8   6    6.81    1.71
   6  -8   6    2.89    1.41
  -6  -8  -6   -1.02    0.91
   6   8   6    0.30    1.35
  -6   8  -6    1.98    1.35
   7  -8   6    1.81    1.59
   7   8   6    2.93    1.71
  -7   8  -6    2.01    1.44
   8  -8   6    6.37    2.10
  -8   8  -6    1.91    1.68
  -8   8  -6    1.34    1.85
   8   8   6    4.45    2.14
   8  -9  -6    0.68    1.54
  -8   9   6    1.96    1.76
   8   9  -6    1.93    1.75
   7  -9  -6    0.29    1.44
   7   9  -6    5.92    1.65
  -7   9   6    2.98    1.75
   7   9  -6    3.40    1.67
   6  -9  -6   13.34    2.22
   6  -9  -6   12.96    1.79
  -6  -9   6   12.77    1.89
  -6   9   6    6.66    1.93
   6   9  -6    8.44    1.89
  -5  -9   6    0.83    0.94
   5  -9  -6    1.69    1.11
   5  -9  -6    1.92    1.05
  -5   9   6   -0.02    0.87
   5   9  -6   -1.24    0.94
  -4  -9   6   34.36    3.32
  -4  -9   6   30.57    3.19
   4  -9  -6   35.68    3.09
   4  -9  -6   37.20    3.46
  -4   9   6   34.74    2.31
   4   9  -6   31.02    3.18
  -4   9   6   32.59    3.36
   3  -9  -6    8.27    1.54
  -3  -9   6   10.03    1.71
  -3  -9   6    8.97    1.51
   3  -9  -6   12.05    1.67
  -3   9   6   11.11    1.64
  -3   9   6   10.16    0.94
   3   9  -6    9.85    1.49
  -2  -9   6    1.12    0.76
  -2  -9   6    2.00    1.04
   2  -9  -6    1.00    0.89
   2   9  -6    1.98    0.78
  -2   9   6    1.19    0.67
  -2   9   6    2.96    1.02
   1  -9  -6    0.01    0.84
  -1  -9   6   -0.52    0.84
  -1  -9   6    0.76    0.64
   1   9  -6    0.48    0.38
  -1   9   6    0.27    0.73
  -1   9   6   -0.07    0.42
   1   9  -6    0.02    0.53
  -1   9   6   -0.07    0.46
  -1   9   6    0.79    0.70
   0  -9   6   36.75    3.52
   0  -9  -6   47.79    3.67
   0  -9   6   38.10    3.31
   0   9   6   43.32    2.89
   0   9  -6   43.02    3.07
   0   9   6   44.74    3.29
   0   9  -6   41.29    3.16
   0   9   6   42.89    3.40
   1  -9   6   15.24    2.01
  -1  -9  -6   22.04    2.44
   1  -9   6   16.25    2.14
   1   9   6   16.49    2.03
  -1   9  -6   20.08    1.90
   1   9   6   21.83    2.03
  -1   9  -6   19.00    1.88
   2  -9   6    3.98    1.07
  -2  -9  -6    2.08    1.10
   2  -9   6    3.76    1.13
   2  -9   6    2.10    1.12
   2   9   6    3.77    1.01
   2   9   6    3.61    1.07
  -2   9  -6    2.43    0.88
  -2   9  -6    3.38    0.90
   3  -9   6    1.30    1.00
   3  -9   6    0.41    0.92
  -3  -9  -6    1.00    0.98
   3  -9   6    1.19    0.94
   3   9   6    1.91    1.09
   3   9   6   -0.65    0.76
  -3   9  -6    0.42    0.94
  -3   9  -6    1.59    1.02
  -4  -9  -6    6.88    1.49
   4  -9   6    8.48    1.58
   4   9   6    6.46    1.57
  -4   9  -6    5.55    1.30
  -4   9  -6    8.72    1.54
  -5  -9  -6    3.44    1.33
   5  -9   6    5.64    1.47
  -5   9  -6    3.02    1.11
  -5   9  -6    2.60    1.13
   5   9   6    0.61    1.28
   6  -9   6   15.42    2.34
  -6  -9  -6   11.85    2.02
   6   9   6   12.11    2.45
  -6   9  -6   14.66    2.22
   7  -9   6    0.64    1.45
   7   9   6    0.50    1.62
  -7   9  -6   -1.92    1.31
  -7   9  -6    0.12    1.46
   8  -9   6    0.26    1.23
   8   9   6    0.40    1.74
  -8   9  -6    0.17    1.63
   8 -10  -6    1.92    1.80
   8  10  -6    0.76    1.73
  -8  10   6    0.65    1.30
   7 -10  -6    3.47    1.76
   7  10  -6    1.36    1.63
   7  10  -6    4.84    1.59
  -7  10   6    1.06    1.64
   6 -10  -6   -0.27    1.25
  -6 -10   6    0.94    1.22
   6 -10  -6    1.09    1.40
   6  10  -6   -1.90    1.11
  -6  10   6    0.49    1.38
   5 -10  -6    6.04    1.46
  -5 -10   6    2.62    1.27
   5 -10  -6    7.24    1.67
   5  10  -6    3.60    1.38
  -5  10   6    6.49    1.57
   4 -10  -6   24.67    2.73
   4 -10  -6   24.16    2.61
  -4 -10   6   24.89    2.58
  -4 -10   6   17.01    2.44
  -4  10   6   16.81    2.49
   4  10  -6   21.67    2.50
   3 -10  -6    0.78    0.97
  -3 -10   6    0.09    0.99
  -3 -10   6    0.76    0.90
   3 -10  -6    0.12    0.91
  -3  10   6    1.45    0.98
  -3  10   6   -0.71    0.60
  -3  10   6    1.16    0.47
   3  10  -6   -0.10    0.90
  -2 -10   6   38.83    3.06
   2 -10  -6   33.32    3.41
  -2 -10   6   35.54    3.55
   2  10  -6   34.66    2.95
  -2  10   6   31.56    3.29
  -2  10   6   42.20    3.21
   1 -10  -6   17.36    2.31
  -1 -10   6   19.11    2.13
  -1 -10   6   16.40    2.31
   1  10  -6   19.06    1.50
  -1  10   6   23.43    2.29
  -1  10   6   18.55    2.10
   1  10  -6   15.56    1.90
  -1  10   6   20.69    2.30
   0 -10   6    3.74    1.30
   0 -10   6    8.15    1.41
   0 -10  -6    6.63    1.37
   0  10   6    3.00    0.98
   0  10  -6    7.50    1.00
   0  10   6    4.27    1.03
   0  10  -6    8.14    1.15
   0  10   6    5.41    0.72
   1 -10   6    1.50    0.92
  -1 -10  -6    1.49    1.15
   1 -10   6    0.85    1.04
   1  10   6    1.25    0.78
   1  10   6    2.04    0.98
  -1  10  -6    1.64    0.76
  -1  10  -6    3.44    0.88
   2 -10   6   10.26    1.75
  -2 -10  -6    7.65    1.52
   2 -10   6    7.88    1.52
   2 -10   6    7.38    1.44
   2  10   6    9.92    1.63
  -2  10  -6   11.09    1.52
   2  10   6   12.90    1.61
  -2  10  -6    5.39    1.30
   3 -10   6    4.81    1.32
   3 -10   6    3.76    1.29
  -3 -10  -6    4.89    1.45
  -3  10  -6    3.91    1.24
  -3  10  -6    2.95    1.18
   3  10   6    5.27    1.42
   3  10   6    3.69    1.09
  -3  10  -6    4.16    1.28
  -4 -10  -6   -0.61    1.06
   4 -10   6    0.36    1.00
  -4  10  -6    0.44    1.01
   4  10   6    1.06    0.94
  -4  10  -6    0.72    1.02
  -4  10  -6    3.04    1.28
  -5 -10  -6    4.02    1.37
   5 -10   6    6.81    1.67
  -5  10  -6    4.89    1.41
  -5  10  -6    5.55    1.35
   5  10   6    5.22    1.51
  -5  10  -6    2.83    1.48
  -6 -10  -6   12.54    2.03
   6 -10   6    6.39    1.66
  -6  10  -6   10.32    2.11
  -6  10  -6   11.59    2.02
   6  10   6    7.36    2.10
   7 -10   6   -1.16    1.25
   7  10   6   -1.22    1.66
  -7  10  -6    0.19    1.17
   7 -11  -6    4.83    1.94
  -7  11   6    4.98    2.08
   7  11  -6    9.29    2.07
   7  11  -6    3.74    1.84
  -6 -11   6   -0.70    1.12
  -6 -11   6    0.18    1.29
   6 -11  -6    2.00    1.26
  -6  11   6    0.21    1.38
   6  11  -6    0.37    1.37
   5 -11  -6   -0.81    1.09
  -5 -11   6    0.73    1.27
  -5 -11   6   -1.99    0.89
   5 -11  -6   -0.31    1.14
  -5  11   6    0.29    1.29
   5  11  -6    0.20    1.13
  -4 -11   6    4.99    1.46
  -4 -11   6    6.50    1.49
   4 -11  -6    6.37    1.49
   4 -11  -6    9.35    1.87
  -4  11   6    3.25    1.39
  -4  11   6    7.32    1.62
   4  11  -6    4.70    1.46
  -3 -11   6   33.38    3.58
  -3 -11   6   37.91    3.14
   3 -11  -6   31.76    3.40
  -3  11   6   31.42    3.35
   3  11  -6   36.32    3.09
  -3  11   6   33.62    3.40
  -2 -11   6   43.43    4.14
   2 -11  -6   35.42    3.82
  -2 -11   6   43.90    3.44
  -2  11   6   47.27    3.63
   2  11  -6   40.78    3.44
  -2  11   6   41.38    3.63
  -1 -11   6   16.03    2.00
   1 -11  -6   15.00    2.22
  -1 -11   6   15.97    2.32
  -1  11   6   15.35    2.00
  -1  11   6   17.70    2.23
   1  11  -6   16.44    1.49
   1  11  -6   15.82    1.84
   0 -11   6    9.92    1.69
   0 -11  -6   14.45    2.07
   0 -11   6   12.36    2.02
   0  11  -6   12.84    1.36
   0  11  -6    9.48    1.43
   0  11   6    9.14    1.57
   0  11   6   10.10    1.55
  -1 -11  -6   16.13    2.31
   1 -11   6   17.63    2.14
   1 -11   6   15.74    2.20
   1  11   6   14.46    1.85
  -1  11  -6   19.61    2.03
  -1  11  -6   13.04    1.71
   1  11   6   15.54    2.07
   2 -11   6    0.45    1.07
   2 -11   6   -0.27    0.92
  -2 -11  -6    0.66    1.16
  -2  11  -6   -0.03    0.79
   2  11   6    0.57    0.98
  -2  11  -6    0.81    0.83
   2  11   6   -0.42    0.76
   3 -11   6   18.46    2.42
  -3 -11  -6   17.57    2.37
   3 -11   6   15.79    2.18
   3  11   6   18.50    2.05
   3  11   6   10.16    2.03
  -3  11  -6   14.41    2.06
  -3  11  -6   14.65    2.20
  -3  11  -6   13.44    1.91
  -3  11  -6   15.40    2.15
  -4 -11  -6    0.80    1.18
   4 -11   6    1.34    1.10
   4 -11   6    1.11    1.20
  -4  11  -6    0.90    1.18
   4  11   6    0.31    0.94
  -4  11  -6    0.65    1.21
  -4  11  -6    2.16    1.20
   5 -11   6    0.19    1.23
  -5 -11  -6   -1.33    1.00
  -5  11  -6    0.29    1.24
   5  11   6    0.25    1.33
  -5  11  -6    1.04    1.33
   6 -11   6    0.67    1.34
  -6 -11  -6    3.33    1.46
  -6  11  -6    2.09    1.59
  -6  11  -6   -0.50    1.25
   6  11   6    1.55    1.67
   7 -11   6    6.51    1.86
  -7  11  -6   11.36    2.48
   7  11   6    4.03    2.25
   7 -12  -6    2.87    1.80
   7  12  -6    2.37    1.64
  -7  12   6    0.28    1.74
   7  12  -6   -0.08    1.58
   6 -12  -6    2.33    1.57
  -6 -12   6   -0.02    1.21
  -6  12   6    4.23    1.77
   6  12  -6    0.13    1.42
   5 -12  -6    3.31    1.53
  -5 -12   6    6.35    1.58
  -5 -12   6    3.39    1.52
   5 -12  -6    4.43    1.67
  -5  12   6    4.60    1.56
   5  12  -6    5.27    1.67
  -4 -12   6    0.79    1.23
  -4 -12   6   -0.61    0.98
   4 -12  -6   -0.57    1.12
   4 -12  -6    0.54    1.25
   4  12  -6   -1.84    0.95
  -4  12   6    1.25    1.23
  -4  12   6   -0.28    1.09
  -3 -12   6    2.70    1.11
   3 -12  -6   -1.08    0.97
  -3 -12   6    0.64    1.29
   3  12  -6   -0.28    0.95
  -3  12   6   -0.24    1.04
  -3  12   6    1.31    1.14
  -2 -12   6   -0.65    0.72
  -2 -12   6   -1.36    1.10
   2 -12  -6    0.50    1.14
  -2  12   6    0.57    0.99
  -2  12   6   -0.86    0.69
   2  12  -6   -0.04    0.82
   1 -12  -6   36.37    3.51
  -1 -12   6   30.92    3.04
  -1 -12   6   32.85    3.53
  -1  12   6   29.33    3.22
  -1  12   6   31.94    3.10
   1  12  -6   30.43    2.35
   1  12  -6   24.49    2.79
   0 -12   6   11.41    1.81
   0 -12   6    9.17    1.98
   0 -12  -6   10.94    2.04
   0  12  -6   13.11    1.71
   0  12  -6   10.74    1.36
   0  12   6    9.94    1.62
   0  12   6    9.76    1.78
   1 -12   6    0.57    0.94
  -1 -12  -6    0.79    1.19
   1 -12   6    0.18    0.91
  -1  12  -6    0.51    0.76
  -1  12  -6    1.89    0.96
   1  12   6    1.69    1.01
   1  12   6   -0.03    0.96
  -2 -12  -6    7.02    1.84
   2 -12   6    5.89    1.63
   2 -12   6    9.82    1.94
   2  12   6    6.60    1.61
  -2  12  -6    9.24    1.58
  -2  12  -6    7.88    1.48
   2  12   6    9.24    1.50
   3 -12   6   14.48    2.26
  -3 -12  -6   11.53    2.15
   3 -12   6   13.82    2.10
  -3  12  -6   12.53    2.02
  -3  12  -6   11.37    1.83
   3  12   6   12.49    1.79
  -3  12  -6   10.74    1.92
   3  12   6   11.68    1.99
  -3  12  -6   12.59    2.01
   4 -12   6   -1.27    0.98
  -4 -12  -6    1.48    1.46
   4 -12   6    0.15    1.41
  -4  12  -6    0.16    1.28
  -4  12  -6    0.19    1.15
  -4  12  -6   -0.84    1.12
   4  12   6    0.91    1.04
   5 -12   6    4.99    1.68
  -5 -12  -6    5.20    1.87
  -5  12  -6    6.88    1.80
   5  12   6    5.49    1.92
  -5  12  -6    4.33    1.67
   6 -12   6    8.60    2.18
  -6 -12  -6    6.89    1.96
   6  12   6    3.66    1.97
  -6  12  -6    6.21    1.95
   7 -12   6   -1.04    1.45
  -7  12  -6    0.71    1.62
   7  12   6   -0.40    1.77
   7  13  -6   -0.22    1.57
   6 -13  -6   -1.55    1.43
  -6 -13   6    1.51    1.48
  -6  13   6    2.28    1.74
   6  13  -6    1.98    1.67
   5 -13  -6    0.86    1.43
   5 -13  -6    1.29    1.37
  -5 -13   6    1.32    1.56
   5  13  -6    0.17    1.34
  -5  13   6    1.67    1.41
  -5  13   6    0.66    1.44
   4 -13  -6    3.06    1.60
  -4 -13   6    4.44    1.38
  -4 -13   6    5.52    1.71
  -4  13   6    4.01    1.61
   4  13  -6    2.11    1.31
  -4  13   6    4.36    1.65
  -3 -13   6    0.41    1.33
  -3 -13   6    0.90    1.04
   3 -13  -6    2.39    1.40
  -3  13   6    0.52    0.89
   3  13  -6    0.09    1.02
  -3  13   6   -0.74    1.12
  -2 -13   6    7.56    1.52
  -2 -13   6    4.04    1.66
   2 -13  -6    7.53    1.80
  -2  13   6    6.78    1.65
   2  13  -6    6.41    1.35
  -2  13   6    3.22    1.34
   1 -13  -6    4.71    1.64
  -1 -13   6    6.86    1.46
  -1 -13   6    7.53    1.89
   1  13  -6    7.32    1.41
  -1  13   6   10.44    1.71
  -1  13   6    5.48    1.58
   0 -13   6   28.71    3.39
   0 -13  -6   22.36    3.09
   0 -13   6   24.49    2.73
   0  13   6   21.99    2.62
   0  13  -6   22.18    2.51
   0  13   6   31.61    3.18
   0  13  -6   27.90    2.43
   1 -13   6    8.79    2.01
  -1 -13  -6    8.78    1.97
   1 -13   6    8.83    1.79
  -1  13  -6    6.45    1.40
  -1  13  -6    7.01    1.45
   1  13   6    9.37    1.65
   1  13   6   10.56    1.84
   2 -13   6   -0.10    1.20
   2 -13   6    0.29    1.06
  -2 -13  -6   -1.58    1.11
  -2  13  -6    1.02    0.95
  -2  13  -6    0.36    0.95
   2  13   6    2.41    1.13
   2  13   6   -0.03    1.15
  -3 -13  -6   -0.91    1.25
   3 -13   6    2.10    1.42
   3  13   6    0.47    1.18
   3  13   6   -0.08    0.94
  -3  13  -6    2.80    1.20
  -3  13  -6    0.45    1.29
  -3  13  -6    1.07    1.39
  -3  13  -6   -1.54    1.09
   4 -13   6    6.67    1.92
  -4 -13  -6    7.58    1.95
   4 -13   6    7.81    1.81
  -4  13  -6    7.50    1.82
  -4  13  -6    6.15    1.82
   4  13   6    3.95    1.74
  -4  13  -6    7.17    1.87
  -4  13  -6    8.43    1.75
   5 -13   6    1.52    1.43
  -5 -13  -6    1.35    1.63
  -5  13  -6    1.52    1.75
  -5  13  -6    0.93    1.51
   5  13   6   -0.33    1.52
  -6 -13  -6    7.24    2.11
   6 -13   6    7.33    2.08
   6  13   6    9.01    2.43
  -6  13  -6    9.67    2.31
   6 -14  -6    1.13    1.76
  -6 -14   6   -1.23    1.29
  -6  14   6    2.85    1.51
   6  14  -6    0.37    1.63
  -6  14   6    2.71    1.84
   5 -14  -6   10.05    2.23
   5 -14  -6    6.23    1.99
  -5 -14   6    6.88    2.06
  -5  14   6    7.99    2.08
  -5  14   6    9.09    2.22
   5  14  -6    7.07    2.04
  -4 -14   6    1.11    1.48
   4 -14  -6   -0.49    1.30
  -4  14   6    0.25    1.36
   4  14  -6    0.17    1.24
  -4  14   6    0.29    1.33
  -3 -14   6   -0.45    1.01
  -3 -14   6    1.00    1.45
   3 -14  -6    1.68    1.39
   3  14  -6    1.03    1.14
  -3  14   6    0.05    1.19
  -3  14   6    0.08    1.16
  -2 -14   6    0.84    1.07
   2 -14  -6   -0.63    0.93
  -2 -14   6    2.01    1.62
   2  14  -6    0.37    1.20
  -2  14   6    0.46    1.22
  -2  14   6    1.57    1.25
   1 -14  -6   16.33    2.51
  -1 -14   6   16.45    2.72
  -1 -14   6   18.14    2.33
   1  14  -6   12.71    1.98
  -1  14   6   17.92    2.49
  -1  14   6   18.55    2.40
   0 -14   6    4.71    1.70
   0 -14   6    2.69    1.14
   0 -14  -6    1.30    1.40
   0  14   6    4.86    1.34
   0  14   6    2.72    1.34
   0  14  -6    1.78    1.09
   1 -14   6    3.04    1.30
   1 -14   6   -0.94    1.40
  -1 -14  -6    4.61    1.74
   1  14   6    4.61    1.40
   1  14   6    2.83    1.21
  -1  14  -6    3.72    1.25
  -1  14  -6    3.24    1.15
  -2 -14  -6   -0.61    1.46
   2 -14   6   -0.87    0.86
   2 -14   6   -0.97    1.00
  -2  14  -6   -0.95    1.01
   2  14   6   -0.21    1.02
   2  14   6   -0.12    0.87
  -2  14  -6    1.26    1.11
  -3 -14  -6   11.20    2.33
   3 -14   6    7.59    1.98
  -3  14  -6    9.49    2.14
   3  14   6    9.06    2.04
  -3  14  -6    4.19    1.53
  -3  14  -6    6.88    1.86
  -3  14  -6    6.19    1.56
   4 -14   6    0.12    1.40
  -4 -14  -6    2.35    1.58
   4 -14   6    0.99    1.58
   4  14   6   -0.01    1.46
  -4  14  -6    0.54    1.28
  -4  14  -6    0.85    1.38
  -4  14  -6    0.88    1.54
  -4  14  -6    1.11    1.25
   5 -14   6    9.94    2.31
  -5 -14  -6    7.95    2.19
  -5  14  -6   12.21    2.22
   5  14   6   14.50    2.75
  -5  14  -6   13.52    2.45
   6 -14   6   -0.31    1.51
  -6 -14  -6    0.08    1.48
   6  14   6    2.03    1.56
  -6  14  -6    1.84    1.73
  -5 -15   6    1.23    1.61
   5 -15  -6    2.65    1.69
  -5  15   6   -0.65    1.48
  -5  15   6   -0.13    1.54
   5  15  -6   -2.04    1.33
  -4 -15   6    1.90    1.71
   4 -15  -6    3.99    1.81
   4  15  -6    2.20    1.50
  -4  15   6    4.33    1.84
  -4  15   6    2.54    1.64
   3 -15  -6    5.74    1.92
  -3 -15   6    4.52    1.95
   3  15  -6    4.95    1.56
  -3  15   6    3.34    1.57
  -3  15   6    5.45    1.87
   2 -15  -6    0.36    1.37
  -2 -15   6    2.73    1.68
  -2  15   6    1.49    1.33
   2  15  -6    2.34    1.31
  -2  15   6    1.39    1.43
  -1 -15   6   -0.10    1.11
  -1 -15   6    0.36    1.18
   1 -15  -6    1.20    1.49
   1  15  -6    0.38    1.03
  -1  15   6   -0.58    1.03
  -1  15   6   -1.29    1.18
   0 -15   6    7.26    2.01
   0 -15  -6    3.55    1.67
   0 -15   6    6.98    1.64
   0  15   6    5.93    1.59
   0  15  -6    8.23    1.64
   0  15   6    6.51    1.80
   1 -15   6    6.07    2.08
  -1 -15  -6   12.07    2.45
   1 -15   6   13.41    2.23
   1  15   6   16.95    2.19
  -1  15  -6   11.00    1.99
   1  15   6    8.47    1.84
   2 -15   6    4.05    1.82
  -2 -15  -6    0.98    1.21
  -2  15  -6    1.83    1.25
   2  15   6    2.74    1.61
  -2  15  -6    4.48    1.45
  -3 -15  -6    0.52    1.29
   3 -15   6    3.09    1.74
  -3  15  -6    3.29    1.47
  -3  15  -6    3.88    1.69
   3  15   6    4.89    1.83
  -3  15  -6    2.29    1.53
  -3  15  -6    2.84    1.63
   4 -15   6    4.01    1.92
  -4 -15  -6    4.83    1.98
  -4  15  -6    5.40    1.79
  -4  15  -6   -0.06    1.30
  -4  15  -6    2.22    1.38
   4  15   6   -0.51    1.43
   5 -15   6    2.26    1.66
  -5 -15  -6   -0.63    1.40
   5  15   6   -1.52    1.11
  -5  15  -6   -0.66    1.33
  -5  15  -6    0.97    1.58
   4 -16  -6   -0.21    1.49
  -4 -16   6    0.98    1.59
   4  16  -6   -2.18    1.29
  -4  16   6   -0.03    1.47
  -4  16   6   -1.73    1.32
  -3 -16   6    0.81    1.81
   3 -16  -6   -2.15    1.32
  -3  16   6    1.79    1.56
   3  16  -6   -0.55    1.41
  -3  16   6    0.84    1.29
   2 -16  -6   11.51    2.44
  -2 -16   6    9.90    2.46
   2  16  -6    8.79    1.95
  -2  16   6   12.12    2.40
  -2  16   6   10.98    2.15
  -1 -16   6    0.63    1.62
   1 -16  -6    1.04    1.65
  -1  16   6    2.35    1.34
   1  16  -6   -1.02    1.20
  -1  16   6    0.79    1.54
   0 -16   6   -0.99    1.49
   0 -16   6    0.50    1.25
   0 -16  -6   -3.06    1.34
   0  16   6   -0.62    1.22
   0  16   6   -0.94    1.32
   0  16  -6   -3.33    1.03
  -1 -16  -6    3.50    1.61
   1 -16   6    1.72    1.39
   1 -16   6    2.06    1.44
  -1  16  -6    4.09    1.47
   1  16   6    2.71    1.64
  -2 -16  -6    3.61    2.06
   2 -16   6    5.41    2.05
   2  16   6    8.15    2.01
  -2  16  -6    7.78    1.83
   3 -16   6    0.05    1.51
  -3 -16  -6    0.08    1.60
  -3  16  -6   -0.21    1.20
  -3  16  -6   -0.18    1.41
  -3  16  -6    0.62    1.47
   3  16   6   -1.93    1.39
  -4 -16  -6    3.41    1.87
   4 -16   6   -0.35    1.80
   4  16   6    1.34    1.87
  -4  16  -6    2.10    1.80
  -4  16  -6    4.00    2.23
  -4  16  -6    1.93    1.63
   3 -17  -6    1.40    1.67
  -3 -17   6   -0.93    1.73
  -3  17   6    2.60    1.71
  -3  17   6    1.28    1.68
   3  17  -6    2.65    1.56
  -2 -17   6    0.55    1.90
   2 -17  -6   -0.11    1.67
   2  17  -6    1.37    1.61
  -2  17   6    0.48    1.40
  -2  17   6    2.07    1.72
   1 -17  -6   -0.97    1.53
  -1 -17   6   -1.10    1.57
  -1  17   6    0.02    1.23
  -1  17   6    0.14    1.56
   1  17  -6    1.21    1.27
   0 -17   6   -0.06    1.75
   0 -17  -6    2.02    1.89
   0  17   6   -2.32    1.35
   0  17  -6    0.95    1.19
  -1 -17  -6    5.06    2.10
   1 -17   6    3.26    1.96
   1  17   6    0.77    1.58
  -1  17  -6    5.22    1.64
  -2 -17  -6    4.99    2.21
   2 -17   6    0.17    1.71
   2  17   6    2.74    1.53
  -2  17  -6    3.85    1.75
   3 -17   6    3.88    2.12
  -3 -17  -6    3.23    2.04
  -3  17  -6    5.66    1.77
  -3  17  -6    4.50    1.90
   3  17   6    6.76    2.21
  -2  18   6    0.70    1.52
   2  18  -6    1.11    1.68
  -2  18   6    1.40    1.82
  -1 -18   6   11.00    2.77
   1 -18  -6   12.78    2.75
   1  18  -6   11.03    2.13
  -1  18   6   10.77    2.50
   0 -18   6   -1.08    1.75
   0 -18  -6    3.10    2.03
   0  18   6    0.10    1.57
   0  18  -6    2.85    1.49
   1 -18   6    0.83    1.84
  -1 -18  -6    5.25    2.30
  -1  18  -6   -1.19    1.49
   1  18   6   -0.12    1.59
   9   0  -7    9.41    2.31
  -9   0   7    3.83    1.54
   8   0  -7    1.50    1.31
  -8   0   7    1.06    1.22
   7   0  -7   16.33    2.32
  -7   0   7   18.56    2.33
   6   0  -7   -0.32    0.85
   6   0  -7   -0.43    0.47
  -6   0   7   -0.35    0.82
   5   0  -7   48.89    3.80
  -5   0   7   46.79    3.69
   5   0  -7   50.00    3.53
   5   0  -7   49.28    3.21
   4   0  -7   -0.68    0.51
  -4   0   7    0.33    0.52
   4   0  -7    0.41    0.60
  -3   0   7  219.62   14.00
  -3   0   7  219.88   13.98
   3   0  -7  208.97   14.04
   3   0  -7  218.62   14.00
   3   0  -7  220.12   14.01
   2   0  -7    0.20    0.30
  -2   0   7    0.62    0.44
  -2   0   7    0.41    0.36
   2   0  -7   -0.03    0.33
   2   0  -7    0.39    0.51
   1   0  -7    1.49    0.24
   1   0  -7    0.71    0.58
  -1   0   7    1.56    0.43
   1   0  -7    1.43    0.39
  -1   0   7    1.68    0.26
  -1   0   7    1.68    0.60
   0   0   7   -0.06    0.28
   0   0   7   -0.13    0.14
   0   0   7    0.32    0.27
   0   0  -7   -0.17    0.26
   0   0  -7   -0.18    0.35
   0   0  -7   -0.15    0.13
   0   0  -7   -0.15    0.31
   0   0   7   -0.02    0.34
  -1   0  -7    6.79    0.98
   1   0   7    6.45    0.83
   1   0   7    7.28    0.83
   1   0   7    8.83    0.99
   1   0   7    5.66    0.95
   1   0   7    8.03    0.76
  -1   0  -7    5.07    0.80
  -1   0  -7    6.67    0.67
  -1   0  -7    4.12    0.72
  -1   0  -7    6.03    0.79
  -2   0  -7   -0.29    0.46
  -2   0  -7    0.26    0.51
   2   0   7   -0.25    0.50
  -2   0  -7   -0.03    0.35
  -2   0  -7   -0.06    0.36
   2   0   7   -0.42    0.36
   2   0   7   -0.09    0.37
  -3   0  -7   39.77    2.75
  -3   0  -7   31.87    2.89
   3   0   7   33.06    2.81
   3   0   7   39.63    2.83
   4   0   7    0.88    0.65
  -4   0  -7    2.21    0.92
  -4   0  -7    0.45    0.53
   4   0   7   -0.16    0.66
   5   0   7   57.23    4.53
  -5   0  -7   53.09    4.55
   5   0   7   62.88    4.23
   6   0   7   -0.12    1.06
  -6   0  -7   -2.44    0.93
   7   0   7   17.24    2.67
  -7   0  -7   19.96    2.74
   8   0   7    0.31    1.51
  -8   0  -7    1.18    1.53
   9   0   7    3.94    2.00
  -9   0  -7    9.68    2.44
   9  -1  -7   -0.45    1.63
  -9  -1   7    0.12    1.28
  -9   1   7    2.09    1.52
   9   1  -7    0.11    1.40
   8  -1  -7    9.95    2.05
  -8  -1   7    9.08    1.79
   8   1  -7   10.35    2.09
  -8   1   7   10.04    1.88
   7  -1  -7   11.44    2.04
  -7  -1   7   14.80    2.06
   7   1  -7   17.69    2.37
  -7   1   7   16.59    2.21
   6  -1  -7    0.71    0.35
   6  -1  -7    0.85    0.97
  -6  -1   7    0.75    0.79
  -6   1   7    1.38    0.93
   6   1  -7    0.53    0.72
   6   1  -7    0.80    1.00
   5  -1  -7   38.28    2.86
   5  -1  -7   40.88    2.68
   5  -1  -7   41.99    2.68
   5  -1  -7   38.05    3.24
  -5  -1   7   38.52    3.14
   5   1  -7   40.88    3.31
  -5   1   7   45.93    3.31
   5   1  -7   40.55    2.75
   5   1  -7   38.48    3.06
  -4  -1   7   43.54    3.16
   4  -1  -7   46.25    3.28
   4  -1  -7   44.68    3.12
   4  -1  -7   40.73    3.07
   4   1  -7   45.87    2.99
   4   1  -7   40.87    3.23
   4   1  -7   38.90    3.15
  -4   1   7   43.29    3.02
  -4   1   7   41.74    3.24
   3  -1  -7   11.26    1.07
  -3  -1   7    9.36    1.06
   3  -1  -7    8.11    1.12
   3  -1  -7    7.98    1.07
  -3   1   7   11.22    1.16
   3   1  -7   11.23    1.23
   3   1  -7   12.56    1.22
  -3   1   7    9.50    1.16
   2  -1  -7    2.78    0.57
  -2  -1   7    1.56    0.46
  -2  -1   7    3.55    0.66
  -2  -1   7    2.12    0.43
   2  -1  -7    2.00    0.46
   2  -1  -7    2.85    0.70
   2   1  -7    2.88    0.50
   2   1  -7    2.16    0.45
  -2   1   7    3.28    0.55
  -2   1   7    2.96    0.60
   2   1  -7    2.53    0.65
  -2   1   7    3.46    0.68
  -1  -1   7   83.38    5.75
   1  -1  -7   86.70    5.67
  -1  -1   7   99.13    5.96
   1  -1  -7   82.85    5.92
   1  -1  -7   90.50    5.83
  -1  -1   7   90.17    5.65
  -1   1   7   82.55    5.93
  -1   1   7   83.33    5.81
   1   1  -7   95.51    5.77
  -1   1   7   89.21    5.68
   1   1  -7   87.74    5.60
   1   1  -7   87.38    5.95
   0  -1   7   82.66    5.18
   0  -1  -7   79.53    4.90
   0  -1  -7   75.36    5.00
   0  -1   7   74.40    4.82
   0  -1  -7   74.61    5.03
   0  -1   7   75.77    5.01
   0  -1   7   67.85    5.03
   0  -1  -7   72.96    5.14
   0   1  -7   77.64    5.00
   0   1   7   76.04    5.16
   0   1   7   75.60    5.05
   0   1   7   76.77    4.99
   0   1  -7   71.00    5.15
   0   1  -7   74.77    5.06
   0   1  -7   75.53    4.77
   0   1   7   78.75    4.99
   0   1   7   74.42    4.89
   1  -1   7    0.12    0.30
   1  -1   7    0.57    0.40
   1  -1   7    0.19    0.40
  -1  -1  -7    0.32    0.25
   1  -1   7    1.14    0.49
  -1  -1  -7   -0.51    0.44
  -1  -1  -7    0.29    0.28
   1  -1   7   -0.01    0.29
  -1  -1  -7   -0.43    0.37
  -1  -1  -7    0.19    0.28
  -1   1  -7    0.42    0.59
  -1   1  -7    0.54    0.47
  -1   1  -7    0.23    0.35
  -1   1  -7   -0.11    0.25
  -1   1  -7    0.31    0.27
   1   1   7   -0.55    0.34
   1   1   7    0.02    0.28
   1   1   7    0.12    0.46
   1   1   7    0.25    0.31
   1   1   7    0.25    0.30
  -2  -1  -7   75.21    4.88
   2  -1   7   70.58    4.90
   2  -1   7   72.06    4.95
   2  -1   7   74.39    4.96
   2  -1   7   75.34    4.90
  -2  -1  -7   73.57    5.04
  -2  -1  -7   71.75    4.94
  -2  -1  -7   69.49    4.86
  -2   1  -7   75.35    4.97
   2   1   7   64.21    4.88
   2   1   7   73.08    5.02
  -2   1  -7   70.48    5.00
  -2   1  -7   74.38    4.87
   2   1   7   71.23    4.87
  -3  -1  -7   17.15    1.73
  -3  -1  -7   20.93    2.04
   3  -1   7   17.68    1.64
   3  -1   7   20.03    1.98
  -3   1  -7   18.09    1.96
  -3   1  -7   19.07    1.69
   3   1   7   18.95    1.91
   3   1   7   19.02    1.88
  -4  -1  -7    2.19    0.68
   4  -1   7    3.26    1.02
   4  -1   7    3.53    0.77
  -4  -1  -7    3.58    1.06
   4   1   7    4.14    0.93
  -4   1  -7    2.35    0.97
  -4   1  -7    3.45    0.73
   4   1   7    1.73    0.94
  -5  -1  -7    8.06    1.54
   5  -1   7    4.45    1.35
   5  -1   7    6.39    0.96
   5   1   7    5.24    1.31
  -5   1  -7    5.74    0.85
  -5   1  -7    4.11    1.29
   5   1   7    6.19    1.27
   6  -1   7   12.27    2.06
  -6  -1  -7   19.75    2.48
   6   1   7   15.31    2.33
   6   1   7   20.59    2.53
  -6   1  -7   14.36    2.24
  -7  -1  -7    2.06    1.45
   7  -1   7    1.96    1.45
  -7   1  -7    0.95    1.29
   7   1   7    0.36    1.35
   8  -1   7    6.90    1.94
  -8  -1  -7    7.78    2.11
  -8   1  -7    2.45    1.60
   8   1   7    3.26    1.76
   9  -1   7   -1.01    1.01
  -9  -1  -7    0.89    1.67
  -9   1  -7    0.22    1.68
   9   1   7    0.37    1.65
  -9  -2   7    1.50    1.32
   9  -2  -7    0.77    1.53
  -9   2   7    0.80    1.37
   9   2  -7    1.55    1.54
   8  -2  -7    1.88    1.45
  -8  -2   7    1.96    1.13
   8   2  -7    0.41    1.37
  -8   2   7    2.77    1.28
   7  -2  -7    0.15    1.09
  -7  -2   7   -0.30    0.84
   7   2  -7   -0.07    1.10
  -7   2   7    1.26    1.18
  -6  -2   7   26.86    2.59
   6  -2  -7   26.68    2.84
   6   2  -7   26.70    2.34
   6   2  -7   24.96    2.82
  -6   2   7   27.44    2.85
  -5  -2   7    6.63    1.08
   5  -2  -7    6.78    1.32
   5  -2  -7    8.79    0.92
   5  -2  -7    8.46    0.82
   5   2  -7    9.68    0.95
   5   2  -7    8.63    1.21
   5   2  -7    9.23    1.53
  -5   2   7    5.92    1.26
   4  -2  -7    3.51    0.87
   4  -2  -7    3.31    0.63
   4  -2  -7    2.97    0.64
  -4  -2   7    2.51    0.64
   4   2  -7    1.87    0.70
   4   2  -7    2.45    0.59
  -4   2   7    3.58    0.67
  -4   2   7    2.22    0.82
   3  -2  -7    2.47    0.64
   3  -2  -7    0.90    0.49
   3  -2  -7    2.33    0.42
  -3  -2   7    1.82    0.43
   3   2  -7    1.47    0.50
  -3   2   7    0.82    0.46
   3   2  -7    0.29    0.47
   3   2  -7    1.44    0.57
  -3   2   7    1.39    0.58
   2  -2  -7   41.00    2.95
   2  -2  -7   44.82    3.08
  -2  -2   7   38.51    3.06
  -2  -2   7   43.16    2.94
  -2  -2   7   43.81    2.88
   2   2  -7   43.39    2.88
  -2   2   7   43.25    3.14
  -2   2   7   40.82    3.04
   2   2  -7   40.46    3.03
   2   2  -7   43.99    2.95
  -2   2   7   45.66    2.99
   2   2  -7   42.09    3.12
  -1  -2   7    0.86    0.31
   1  -2  -7    0.76    0.40
   1  -2  -7    0.56    0.25
   1  -2  -7    0.04    0.25
  -1  -2   7    0.12    0.35
   1  -2  -7    0.58    0.47
  -1  -2   7    0.67    0.18
   1   2  -7    0.74    0.53
   1   2  -7    0.43    0.21
  -1   2   7    0.57    0.33
  -1   2   7    0.66    0.54
   1   2  -7    0.79    0.29
  -1   2   7    0.36    0.29
   0  -2  -7   89.36    5.56
   0  -2   7   85.21    5.31
   0  -2  -7   79.48    5.45
   0  -2   7   81.85    5.57
   0  -2  -7   82.32    5.62
   0  -2   7   86.75    5.61
   0  -2  -7   86.55    5.43
   0   2   7   83.66    5.46
   0   2   7   82.83    5.65
   0   2  -7   80.54    5.63
   0   2  -7   82.81    5.31
   0   2   7   80.85    5.42
   0   2  -7   81.23    5.56
   0   2   7   84.76    5.43
   0   2   7   77.01    5.51
   0   2  -7   82.23    5.45
   0   2  -7   83.44    5.25
  -1  -2  -7    0.20    0.43
   1  -2   7    0.88    0.40
  -1  -2  -7    0.79    0.43
  -1  -2  -7    0.39    0.28
  -1  -2  -7    0.01    0.26
  -1  -2  -7    0.78    0.44
   1  -2   7    1.43    0.38
   1  -2   7    1.25    0.51
  -1   2  -7    1.22    0.46
  -1   2  -7    0.82    0.51
   1   2   7    1.65    0.51
   1   2   7    1.27    0.32
  -1   2  -7    0.74    0.39
  -1   2  -7    2.47    0.66
   1   2   7    0.73    0.36
  -1   2  -7    0.50    0.31
   1   2   7    0.67    0.45
   1   2   7    0.56    0.53
   2  -2   7   14.72    1.54
   2  -2   7   15.93    1.51
  -2  -2  -7   14.54    1.54
   2  -2   7   13.74    1.42
  -2  -2  -7   15.45    1.61
  -2  -2  -7   13.90    1.23
  -2   2  -7   16.58    1.47
   2   2   7   15.71    1.27
  -2   2  -7   15.07    1.59
   2   2   7   14.51    1.47
   2   2   7   15.50    1.60
  -2   2  -7   15.25    1.54
  -3  -2  -7   -0.10    0.63
   3  -2   7    0.77    0.52
   3  -2   7    0.33    0.60
  -3  -2  -7    0.81    0.58
   3  -2   7    2.77    0.73
  -3  -2  -7    1.38    0.55
  -3   2  -7    0.19    0.67
   3   2   7    0.94    0.64
  -3   2  -7    1.74    0.63
   4  -2   7   27.89    2.74
  -4  -2  -7   28.02    2.80
   4  -2   7   32.22    2.26
  -4  -2  -7   31.88    2.37
  -4   2  -7   31.05    2.84
   4   2   7   25.87    2.74
  -4   2  -7   26.21    2.25
  -4   2  -7   25.55    2.24
   5  -2   7   -0.44    0.84
  -5  -2  -7   -0.79    0.90
   5  -2   7    0.44    0.49
   5   2   7    0.69    0.94
  -5   2  -7    0.02    0.95
  -5   2  -7    0.45    0.55
  -5   2  -7    0.28    0.50
  -6  -2  -7    1.37    0.68
   6  -2   7    0.51    1.01
  -6  -2  -7   -0.39    1.10
  -6   2  -7    0.99    1.15
   6   2   7   -0.27    1.14
  -7  -2  -7    1.40    1.17
   7  -2   7   -1.54    1.05
  -7   2  -7    1.54    1.30
   7   2   7    0.94    1.42
   8  -2   7    7.11    2.04
  -8  -2  -7    7.17    2.15
   8   2   7   13.27    2.52
  -8   2  -7   10.77    2.23
   9  -2   7    0.30    1.64
  -9  -2  -7    1.74    1.82
   9   2   7   -0.78    1.66
  -9   2  -7    0.62    1.60
   9  -3  -7   -1.73    1.29
  -9   3   7    0.58    1.29
   9   3  -7    0.09    1.76
  -8  -3   7    1.23    1.09
   8  -3  -7    1.22    1.45
   8   3  -7    2.06    1.48
  -8   3   7    1.20    1.36
  -7  -3   7    9.31    1.55
   7  -3  -7   10.10    1.91
   7   3  -7   11.52    2.09
  -7   3   7   14.45    2.11
   6  -3  -7    0.61    1.03
  -6  -3   7    2.23    0.83
   6   3  -7    2.59    0.93
  -6   3   7    1.67    1.07
  -5  -3   7   11.55    1.35
   5  -3  -7   13.56    1.13
   5  -3  -7   12.91    1.70
  -5   3   7   12.19    1.72
  -5   3   7   11.59    1.11
   5   3  -7   11.75    1.25
   5   3  -7   11.33    1.68
   5   3  -7    8.81    1.40
   4  -3  -7    0.06    0.44
   4  -3  -7    0.75    0.68
  -4  -3   7    0.08    0.39
   4  -3  -7    0.40    0.42
   4  -3  -7    0.47    0.45
  -4   3   7   -0.02    0.49
   4   3  -7    0.51    0.57
   4   3  -7    0.00    0.41
   4   3  -7    0.04    0.62
  -4   3   7   -0.53    0.50
   3  -3  -7  101.64    6.29
   3  -3  -7   93.79    6.46
  -3  -3   7  101.39    6.34
   3  -3  -7   96.84    6.55
   3   3  -7   96.17    6.50
  -3   3   7   98.11    6.55
   3   3  -7   93.38    6.54
  -3   3   7   98.16    6.64
   3   3  -7   94.88    6.60
   2  -3  -7    1.50    0.46
   2  -3  -7    1.25    0.55
  -2  -3   7    0.35    0.33
  -2  -3   7    0.72    0.26
  -2   3   7    0.52    0.56
  -2   3   7    0.33    0.45
   2   3  -7    0.87    0.40
   2   3  -7    0.94    0.48
   2   3  -7   -0.01    0.56
   2   3  -7    0.72    0.25
  -2   3   7    0.16    0.35
  -1  -3   7  236.34   15.26
   1  -3  -7  239.66   15.20
   1  -3  -7  227.62   15.48
  -1  -3   7  243.83   15.22
  -1  -3   7  248.63   15.52
   1  -3  -7  241.93   15.47
   1   3  -7  243.71   15.22
   1   3  -7  232.07   15.49
  -1   3   7  249.44   15.39
   1   3  -7  241.88   15.54
   1   3  -7  240.11   15.25
  -1   3   7  244.73   15.35
  -1   3   7  240.84   15.54
  -1   3   7  236.36   15.47
   0  -3   7    0.33    0.34
   0  -3   7    0.02    0.22
   0  -3  -7    0.39    0.34
   0  -3  -7    0.85    0.43
   0  -3  -7    0.12    0.29
   0  -3  -7    0.07    0.48
   0  -3   7   -0.39    0.40
   0   3   7    0.20    0.32
   0   3  -7   -0.22    0.43
   0   3   7    1.47    0.60
   0   3  -7    0.58    0.18
   0   3  -7    0.11    0.40
   0   3   7    0.93    0.37
   0   3  -7    0.70    0.30
   0   3  -7    0.29    0.33
   0   3   7    0.75    0.37
   0   3  -7    0.21    0.25
  -1  -3  -7    0.85    0.33
  -1  -3  -7    0.61    0.44
  -1  -3  -7    1.30    0.58
   1  -3   7    0.56    0.45
   1  -3   7   -0.03    0.33
   1  -3   7    0.62    0.37
  -1  -3  -7    1.50    0.51
  -1  -3  -7    0.92    0.27
   1   3   7    1.55    0.47
  -1   3  -7    0.87    0.55
  -1   3  -7    0.68    0.51
  -1   3  -7    0.78    0.55
  -1   3  -7    1.32    0.42
   1   3   7    0.66    0.46
   1   3   7    1.15    0.66
   1   3   7    0.84    0.26
   1   3   7    0.84    0.48
  -2  -3  -7    8.22    1.14
  -2  -3  -7    9.02    0.88
   2  -3   7   11.09    1.14
  -2  -3  -7    7.69    1.15
   2  -3   7    7.91    1.03
   2  -3   7    6.53    1.09
  -2   3  -7    8.59    1.21
  -2   3  -7    6.50    1.09
   2   3   7    8.80    1.14
  -2   3  -7    9.19    1.04
  -2   3  -7    9.69    1.22
   2   3   7    9.02    1.14
   3  -3   7   92.29    5.74
  -3  -3  -7   88.97    5.70
  -3  -3  -7   81.04    5.83
   3  -3   7   84.83    5.86
   3  -3   7   84.77    5.96
  -3  -3  -7   87.23    6.02
  -3   3  -7   82.15    5.80
   3   3   7   79.69    5.90
  -3   3  -7   80.08    5.93
  -4  -3  -7    0.67    0.87
   4  -3   7    1.11    0.78
  -4   3  -7    0.44    0.64
   4   3   7    1.00    0.87
  -4   3  -7    2.39    0.96
  -5  -3  -7   13.99    2.06
  -5  -3  -7   16.95    1.74
   5  -3   7   13.58    2.02
  -5   3  -7   12.01    2.00
   5   3   7   19.29    2.35
  -5   3  -7   17.89    1.56
  -6  -3  -7    5.81    1.09
  -6  -3  -7    9.76    1.93
   6  -3   7    5.71    1.50
   6   3   7    7.56    1.74
  -6   3  -7   10.13    1.84
   7  -3   7    4.90    1.66
  -7  -3  -7    6.44    1.85
   7   3   7    4.86    1.75
  -7   3  -7    4.63    1.60
   8  -3   7    5.12    1.87
  -8  -3  -7    4.09    1.94
  -8   3  -7    4.68    1.71
   8   3   7    6.77    2.17
   9  -3   7    4.26    2.01
  -9   3  -7    7.35    2.35
   9   3   7    5.12    2.24
   9  -4  -7    1.98    1.72
  -9   4   7    0.51    1.50
   9   4  -7    0.95    1.87
   8  -4  -7    2.35    1.49
   8   4  -7    0.28    1.37
  -8   4   7    0.04    1.22
  -7  -4   7    4.43    1.12
   7  -4  -7    5.33    1.52
  -7   4   7    6.17    1.64
   7   4  -7    3.25    1.16
   7   4  -7    3.33    1.51
  -6  -4   7    8.28    1.23
   6  -4  -7    9.80    0.93
   6  -4  -7    7.23    1.57
   6   4  -7    8.01    1.37
  -6   4   7    9.64    1.73
   6   4  -7   10.19    1.75
  -5  -4   7   23.80    1.99
   5  -4  -7   24.87    2.56
   5  -4  -7   22.85    1.92
   5  -4  -7   24.20    2.02
  -5   4   7   27.34    1.94
   5   4  -7   24.18    2.31
  -5   4   7   23.19    2.61
   5   4  -7   27.81    2.52
   5   4  -7   20.43    2.42
  -4  -4   7    0.59    0.40
   4  -4  -7    1.08    0.51
   4  -4  -7    1.09    0.72
   4  -4  -7   -0.07    0.38
   4  -4  -7    0.46    0.53
  -4   4   7   -0.13    0.55
   4   4  -7    0.44    0.66
  -4   4   7    0.83    0.65
   4   4  -7    1.22    0.73
   3  -4  -7   51.01    3.51
  -3  -4   7   47.06    3.25
   3  -4  -7   53.53    3.56
   3  -4  -7   50.01    3.18
   3  -4  -7   49.52    3.59
  -3   4   7   50.23    3.61
   3   4  -7   49.64    3.67
  -3   4   7   47.36    3.63
   3   4  -7   46.01    3.52
   2  -4  -7   13.65    1.34
  -2  -4   7   12.96    0.93
  -2  -4   7   14.74    1.15
   2  -4  -7   11.52    1.32
   2   4  -7   13.02    1.50
  -2   4   7   14.13    1.51
   2   4  -7   12.55    0.91
  -2   4   7   12.11    1.41
   2   4  -7   12.15    1.19
  -1  -4   7    7.67    0.75
  -1  -4   7    8.34    1.07
   1  -4  -7    8.82    1.11
  -1   4   7    6.75    0.90
   1   4  -7    8.00    0.76
   1   4  -7    8.54    1.16
  -1   4   7    7.52    0.66
  -1   4   7    7.46    1.17
  -1   4   7    6.72    1.00
  -1   4   7    9.29    0.99
   1   4  -7    8.59    0.69
   0  -4   7   13.06    1.44
   0  -4  -7   13.55    1.49
   0  -4  -7   12.28    1.11
   0  -4  -7   13.78    1.41
   0   4  -7   12.91    1.08
   0   4   7   13.22    1.35
   0   4  -7   12.02    1.44
   0   4   7   13.15    1.30
   0   4  -7   14.20    1.03
   0   4   7   14.07    1.16
   1  -4   7   58.56    4.01
   1  -4   7   61.34    4.24
  -1  -4  -7   59.54    4.12
  -1  -4  -7   55.76    4.21
   1   4   7   57.38    3.80
  -1   4  -7   61.46    4.02
  -1   4  -7   61.17    4.21
   1   4   7   61.42    4.09
   1   4   7   56.72    4.13
   1   4   7   58.77    4.12
   2  -4   7   21.44    2.05
  -2  -4  -7   20.43    1.52
  -2  -4  -7   19.02    1.97
   2  -4   7   20.32    1.74
  -2  -4  -7   21.13    2.04
  -2   4  -7   20.97    2.08
  -2   4  -7   18.62    1.93
   2   4   7   23.24    1.87
   2   4   7   22.04    1.85
   3  -4   7    0.67    0.66
  -3  -4  -7    0.74    0.43
   3  -4   7    1.27    0.81
  -3  -4  -7    1.43    0.83
   3   4   7    1.76    0.79
  -3   4  -7    0.84    0.68
  -3   4  -7    1.34    0.79
   4  -4   7   11.76    1.65
  -4  -4  -7   11.76    1.77
  -4  -4  -7   11.47    1.52
  -4   4  -7   13.42    1.50
  -4   4  -7   11.48    1.71
   4   4   7   11.58    1.66
  -5  -4  -7   16.93    2.27
  -5  -4  -7   20.52    2.00
   5  -4   7   17.34    2.26
  -5   4  -7   16.39    2.23
   5   4   7   14.35    2.22
  -5   4  -7   19.13    1.72
  -6  -4  -7   -0.22    1.16
   6  -4   7    0.91    1.11
  -6  -4  -7   -0.14    0.72
  -6   4  -7    0.38    1.11
   6   4   7    3.03    1.40
   7  -4   7    6.27    1.74
  -7  -4  -7    5.43    1.79
  -7   4  -7    4.92    1.60
   7   4   7    2.69    1.67
   8  -4   7   -0.33    1.45
  -8   4  -7    1.09    1.47
   8   4   7    1.13    1.63
   9  -4   7    2.85    1.59
  -9   4  -7    5.87    2.04
   9   4   7    9.02    2.53
   9  -5  -7    0.70    1.66
  -9   5   7    1.83    1.65
   9   5  -7    0.35    1.65
   8  -5  -7   10.13    2.23
   8   5  -7   10.95    2.36
  -8   5   7    8.68    2.05
   7  -5  -7   -0.34    1.17
  -7  -5   7    1.06    0.85
  -7   5   7    1.23    1.31
   7   5  -7   -0.30    0.93
  -6  -5   7    3.48    0.90
   6  -5  -7    6.28    0.84
   6  -5  -7    4.44    1.38
  -6   5   7    6.15    1.37
   6   5  -7    5.98    1.27
   6   5  -7    5.56    1.47
  -5  -5   7    2.90    0.64
   5  -5  -7    2.12    0.88
   5  -5  -7    3.67    0.72
   5  -5  -7    3.34    0.79
  -5   5   7    6.00    1.33
   5   5  -7    2.55    0.93
   5   5  -7    1.78    1.00
   4  -5  -7   34.79    2.71
   4  -5  -7   35.81    2.91
  -4  -5   7   34.97    2.39
   4   5  -7   32.11    2.90
  -4   5   7   34.69    2.76
   4   5  -7   34.67    2.86
  -4   5   7   36.56    3.01
  -3  -5   7   10.79    1.35
   3  -5  -7    9.93    1.26
   3  -5  -7    9.31    1.26
  -3   5   7    8.56    1.35
   3   5  -7    8.17    1.17
   3   5  -7    9.29    1.37
  -3   5   7    8.07    1.25
   2  -5  -7   35.12    2.74
   2  -5  -7   34.26    2.81
  -2  -5   7   40.02    2.65
   2  -5  -7   35.32    2.79
  -2  -5   7   36.47    2.90
   2   5  -7   37.84    2.68
   2   5  -7   38.94    2.98
  -2   5   7   36.10    2.86
   1  -5  -7   16.21    1.73
  -1  -5   7   18.37    1.36
  -1  -5   7   17.76    1.87
  -1  -5   7   18.01    1.76
   1  -5  -7   16.34    1.77
  -1   5   7   16.65    1.26
   1   5  -7   18.02    1.88
  -1   5   7   19.22    1.53
   1   5  -7   16.98    1.24
   1   5  -7   17.21    1.35
  -1   5   7   15.45    1.66
   0  -5   7   22.77    1.99
   0  -5  -7   21.17    1.99
   0  -5   7   23.15    2.10
   0   5  -7   22.61    2.07
   0   5  -7   24.35    1.73
   0   5   7   25.01    1.97
   0   5   7   26.81    1.97
   0   5  -7   23.27    1.78
   0   5   7   23.38    1.81
  -1  -5  -7    2.45    0.81
   1  -5   7    2.70    0.70
   1  -5   7    2.67    0.59
  -1  -5  -7    1.63    0.57
  -1   5  -7    2.51    0.56
  -1   5  -7    2.36    0.74
   1   5   7    1.03    0.48
   1   5   7    2.12    0.64
  -2  -5  -7   70.93    4.93
  -2  -5  -7   69.87    4.46
   2  -5   7   63.14    4.76
   2  -5   7   69.86    4.98
  -2   5  -7   72.51    4.97
  -2   5  -7   66.54    4.84
   2   5   7   70.77    4.89
   2   5   7   68.73    4.84
  -3  -5  -7    1.49    0.75
   3  -5   7    1.77    0.77
  -3  -5  -7    0.63    0.81
   3  -5   7    0.13    0.71
  -3  -5  -7    1.39    0.47
   3   5   7    1.33    0.81
  -3   5  -7    0.08    0.61
  -3   5  -7    1.54    0.85
  -4  -5  -7    4.47    1.07
   4  -5   7    3.18    0.95
  -4  -5  -7    5.53    1.22
   4   5   7    2.17    0.92
  -4   5  -7    4.23    1.02
  -4   5  -7    5.58    1.23
  -5  -5  -7    1.02    0.85
   5  -5   7    1.71    1.03
  -5  -5  -7   -0.14    0.79
  -5   5  -7    0.67    0.75
   5   5   7   -0.09    1.00
  -5   5  -7    1.37    1.03
  -6  -5  -7   19.56    2.68
   6  -5   7   15.85    2.33
  -6  -5  -7   15.93    1.88
   6   5   7   15.97    2.45
  -6   5  -7   15.54    2.27
   7  -5   7   -1.09    1.12
  -7   5  -7    1.82    1.45
   7   5   7    1.05    1.40
   8  -5   7   -0.12    1.42
   8   5   7    0.77    1.67
  -8   5  -7    3.15    1.55
   9  -5   7   -1.10    1.56
   9   5   7    1.06    1.99
  -9   5  -7    2.39    1.88
   9  -6  -7    1.09    1.38
  -9   6   7   -0.44    1.53
   9   6  -7    1.13    1.82
   8  -6  -7   -0.40    1.40
  -8   6   7    3.62    1.69
   7  -6  -7    4.47    1.57
   7   6  -7    6.03    1.66
   7   6  -7    0.51    0.97
  -7   6   7    2.20    1.26
   6  -6  -7    2.45    0.78
  -6  -6   7    3.25    0.77
   6  -6  -7    0.54    1.12
   6   6  -7    0.46    1.01
  -6   6   7    1.27    1.28
   6   6  -7    1.28    1.13
   5  -6  -7    3.93    1.25
  -5  -6   7    3.04    0.58
   5  -6  -7    3.46    0.91
   5   6  -7    2.94    1.17
  -5   6   7    5.71    1.42
   5   6  -7    4.54    1.22
  -4  -6   7    9.40    1.44
  -4  -6   7   11.49    0.81
   4  -6  -7    9.35    1.51
   4  -6  -7   10.62    1.40
  -4  -6   7   10.92    0.83
   4   6  -7   10.13    1.50
  -4   6   7   11.13    1.68
   3  -6  -7   15.46    1.80
  -3  -6   7   20.57    1.95
   3  -6  -7   17.56    1.83
  -3   6   7   12.43    1.70
   3   6  -7   14.21    1.67
  -2  -6   7   32.63    2.67
   2  -6  -7   35.56    2.65
  -2  -6   7   35.14    2.77
   2  -6  -7   30.96    2.67
   2   6  -7   32.49    2.46
  -2   6   7   31.65    2.68
  -1  -6   7    1.41    0.40
  -1  -6   7    0.39    0.53
  -1  -6   7    0.10    0.50
   1  -6  -7    1.30    0.74
   1   6  -7    1.48    0.46
  -1   6   7    0.33    0.58
   1   6  -7    0.64    0.28
  -1   6   7    1.27    0.59
  -1   6   7    0.72    0.33
   0  -6  -7    4.12    0.97
   0  -6   7    5.36    1.04
   0  -6   7    4.78    0.91
   0   6  -7    5.87    1.07
   0   6   7    4.90    0.84
   0   6   7    6.31    0.97
   0   6   7    5.17    0.76
   0   6  -7    3.96    0.67
  -1  -6  -7   11.05    1.48
   1  -6   7   11.38    1.26
   1  -6   7   10.64    1.44
   1  -6   7   11.08    1.49
   1   6   7    9.07    1.25
   1   6   7   10.45    1.27
  -1   6  -7    9.65    1.34
  -2  -6  -7   -0.34    0.68
   2  -6   7    1.23    0.60
  -2  -6  -7   -0.02    0.60
   2  -6   7    0.17    0.50
   2   6   7    0.23    0.57
  -2   6  -7   -0.32    0.65
   2   6   7    0.42    0.67
  -2   6  -7    0.04    0.66
  -3  -6  -7    0.60    0.33
   3  -6   7   -0.71    0.47
  -3  -6  -7    0.40    0.83
  -3  -6  -7   -0.08    0.76
   3  -6   7    0.07    0.65
   3   6   7    0.79    0.64
  -3   6  -7    0.11    0.74
   3   6   7   -0.19    0.70
  -3   6  -7    0.71    0.76
   4  -6   7    0.55    0.83
  -4  -6  -7    1.16    0.55
  -4  -6  -7    1.74    1.03
  -4  -6  -7   -0.85    0.77
   4   6   7   -0.45    0.90
  -4   6  -7   -0.52    0.80
  -4   6  -7    0.81    0.82
  -5  -6  -7    8.57    1.44
   5  -6   7    6.83    1.48
  -5  -6  -7    6.71    1.69
   5   6   7    6.20    1.57
  -5   6  -7    6.12    1.21
  -5   6  -7    5.46    1.34
  -6  -6  -7    0.49    0.87
   6  -6   7   -1.40    0.92
  -6   6  -7   -0.40    1.03
   6   6   7    0.56    1.33
   7  -6   7    4.15    1.69
  -7   6  -7    1.88    1.59
   7   6   7    5.24    1.88
   8  -6   7   -0.32    1.43
  -8   6  -7   -2.47    1.39
   8   6   7    0.75    1.72
   9  -7  -7    0.20    1.74
   9   7  -7    0.85    2.08
  -9   7   7    0.60    1.66
   8  -7  -7    0.03    1.50
  -8   7   7    3.24    1.70
   8   7  -7   -0.91    1.41
   7  -7  -7    4.87    1.67
   7   7  -7    5.35    1.57
  -7   7   7    7.19    1.86
   7   7  -7    3.22    1.52
   6  -7  -7   -0.02    0.75
   6  -7  -7   -0.15    1.04
   6   7  -7    0.51    1.12
   6   7  -7    0.99    0.94
  -6   7   7    1.11    1.31
  -5  -7   7   18.59    2.15
  -5  -7   7   17.41    1.29
   5  -7  -7   20.51    2.04
   5  -7  -7   18.34    2.30
   5   7  -7   16.12    2.16
   5   7  -7   18.52    2.25
  -5   7   7   19.07    2.43
   4  -7  -7    1.19    0.87
   4  -7  -7    1.40    0.80
  -4  -7   7    0.98    0.84
   4   7  -7    2.77    0.93
  -4   7   7    0.99    0.76
   3  -7  -7    2.51    0.91
   3  -7  -7    2.43    0.84
  -3  -7   7    1.92    0.98
   3   7  -7    1.31    0.71
  -3   7   7    2.49    0.92
  -2  -7   7   -0.02    0.62
   2  -7  -7    0.96    0.71
  -2  -7   7   -0.82    0.69
   2  -7  -7   -0.25    0.62
  -2   7   7   -0.05    0.17
  -2   7   7    0.52    0.20
  -2   7   7   -0.39    0.62
  -2   7   7   -0.45    0.56
   2   7  -7    0.05    0.46
  -1  -7   7   34.27    2.89
   1  -7  -7   30.64    2.80
  -1  -7   7   33.67    2.72
  -1   7   7   33.86    2.67
  -1   7   7   35.21    2.39
   1   7  -7   32.34    2.27
  -1   7   7   31.43    2.67
   1   7  -7   35.90    2.50
   0  -7   7    7.56    1.20
   0  -7  -7    5.82    1.24
   0  -7   7    7.63    1.25
   0   7   7    8.05    1.15
   0   7   7    8.12    0.71
   0   7   7    7.35    1.00
   0   7   7    8.11    1.18
   0   7  -7    6.90    0.93
  -1  -7  -7    5.96    1.28
   1  -7   7    9.91    1.47
   1  -7   7   10.79    1.43
   1  -7   7    9.00    1.16
  -1   7  -7    7.87    1.02
  -1   7  -7    5.10    1.16
   1   7   7   10.13    1.24
   1   7   7    7.43    1.17
   2  -7   7   31.78    2.74
   2  -7   7   37.43    2.92
  -2  -7  -7   31.47    2.86
   2  -7   7   30.69    2.62
  -2   7  -7   36.67    2.81
  -2   7  -7   33.55    2.80
   2   7   7   30.63    2.66
   2   7   7   29.93    2.61
   3  -7   7   21.66    2.43
  -3  -7  -7   22.03    2.37
   3  -7   7   26.88    2.44
  -3  -7  -7   21.19    1.54
  -3   7  -7   20.63    2.33
   3   7   7   22.76    2.26
  -3   7  -7   20.54    2.19
   3   7   7   19.21    2.27
  -4  -7  -7    4.58    0.76
  -4  -7  -7    2.44    1.17
   4  -7   7    3.37    1.14
  -4   7  -7    3.95    1.21
   4   7   7    4.12    1.31
  -4   7  -7    4.72    1.12
  -5  -7  -7    5.41    1.25
   5  -7   7    5.64    1.48
  -5   7  -7    7.90    1.41
   5   7   7    7.38    1.55
  -5   7  -7    6.85    1.48
   6  -7   7    0.62    1.19
  -6  -7  -7   -0.05    0.96
   6   7   7    0.17    1.02
  -6   7  -7    1.53    1.30
   7  -7   7    2.36    1.48
  -7   7  -7    1.65    1.64
   7   7   7    2.60    1.66
   8  -7   7    3.58    1.73
  -8   7  -7   -0.58    1.35
   8   7   7    0.68    1.38
   8  -8  -7    1.86    1.62
   8   8  -7    1.59    1.62
  -8   8   7    0.22    1.54
   7  -8  -7    1.82    1.15
  -7   8   7    2.22    1.57
   7   8  -7    2.21    1.44
   7   8  -7    1.48    1.31
   6  -8  -7    8.45    1.40
   6  -8  -7    4.31    1.34
  -6   8   7    6.88    1.76
   6   8  -7    8.99    1.66
   6   8  -7    6.60    1.68
  -5  -8   7    0.95    0.94
   5  -8  -7    2.33    1.16
   5  -8  -7    0.61    0.90
  -5   8   7    0.63    1.16
   5   8  -7   -0.68    0.93
   4  -8  -7    0.35    0.84
  -4  -8   7   -0.42    0.79
   4  -8  -7    0.57    0.90
   4   8  -7    0.98    0.98
  -4   8   7    0.37    1.02
  -3  -8   7    1.01    0.90
  -3  -8   7    1.12    0.91
   3  -8  -7    2.90    1.07
   3  -8  -7    2.29    0.81
   3   8  -7    2.76    0.92
  -3   8   7    2.04    0.81
  -2  -8   7    4.84    1.09
  -2  -8   7    3.81    0.98
   2  -8  -7    4.68    1.16
  -2   8   7    5.04    1.12
  -2   8   7    3.49    1.04
  -2   8   7    5.04    0.57
   2   8  -7    4.16    0.89
  -1  -8   7    1.60    0.75
   1  -8  -7    2.64    1.01
  -1  -8   7    2.62    0.90
  -1   8   7    1.27    0.77
  -1   8   7    2.94    0.60
   1   8  -7    2.46    0.64
  -1   8   7    2.40    0.59
   1   8  -7    1.97    0.44
  -1   8   7    1.41    0.78
   0  -8   7   27.57    2.75
   0  -8  -7   28.83    2.73
   0  -8   7   25.84    2.59
   0   8   7   21.31    2.39
   0   8  -7   25.27    2.07
   0   8   7   27.85    1.84
   0   8   7   25.75    2.25
   0   8  -7   26.09    2.03
   1  -8   7    0.73    0.84
  -1  -8  -7    0.32    0.86
   1  -8   7   -0.69    0.55
   1  -8   7    0.15    0.62
   1   8   7    0.35    0.67
  -1   8  -7   -0.13    0.53
   1   8   7   -0.36    0.61
  -2  -8  -7    1.66    1.05
   2  -8   7    2.20    0.84
   2  -8   7    2.42    1.02
   2  -8   7    1.52    0.80
   2   8   7    2.02    0.84
  -2   8  -7    0.93    0.87
  -2   8  -7    1.53    0.89
   2   8   7    1.69    0.93
   3  -8   7    3.07    1.15
   3  -8   7    3.56    1.03
  -3  -8  -7    3.08    1.14
  -3   8  -7    0.89    0.94
  -3   8  -7    1.44    0.94
   3   8   7    4.72    1.07
   3   8   7    2.34    0.97
  -4  -8  -7   14.42    2.01
   4  -8   7   17.30    2.15
   4   8   7   17.38    2.26
  -4   8  -7   15.50    2.17
  -4   8  -7   15.58    1.91
  -5  -8  -7   11.23    1.77
   5  -8   7   13.84    2.08
   5   8   7   12.10    2.11
  -5   8  -7    9.62    1.86
  -5   8  -7   13.27    1.75
   6  -8   7    7.41    1.83
  -6  -8  -7    5.02    1.41
  -6   8  -7    6.68    1.68
   6   8   7    4.58    1.79
   7  -8   7    5.03    1.78
   7   8   7    4.60    1.94
  -7   8  -7    5.24    1.77
   8  -8   7   -1.02    1.46
  -8   8  -7    0.53    1.60
   8   8   7    0.38    1.43
  -8   8  -7   -0.79    1.41
   8  -9  -7    0.16    1.51
   8   9  -7    3.06    1.79
  -8   9   7   -0.06    1.59
   7  -9  -7    3.39    1.63
   7   9  -7    1.53    1.49
  -7   9   7   -0.83    1.33
   7   9  -7    2.12    1.42
  -6  -9   7    0.97    1.03
   6  -9  -7   -0.34    1.21
   6  -9  -7    0.05    1.00
   6   9  -7    1.41    1.25
  -6   9   7    0.88    1.29
   6   9  -7    0.22    1.21
   5  -9  -7    2.38    1.07
   5  -9  -7    2.31    1.23
  -5  -9   7    1.42    1.01
  -5   9   7    1.69    1.27
   5   9  -7    1.72    1.14
  -4  -9   7    7.58    1.58
   4  -9  -7   10.58    1.77
   4  -9  -7   11.58    1.66
  -4  -9   7   10.23    1.73
   4   9  -7    9.40    1.62
  -4   9   7   11.57    1.83
   3  -9  -7   20.12    2.21
  -3  -9   7   16.65    2.17
  -3  -9   7   22.07    2.25
   3  -9  -7   15.80    2.04
   3   9  -7   16.20    1.90
  -3   9   7   13.06    1.94
  -3   9   7   13.55    1.97
  -2  -9   7    5.34    1.21
   2  -9  -7    8.62    1.50
  -2  -9   7    5.94    1.40
   2   9  -7    6.26    1.11
  -2   9   7    3.64    1.12
  -2   9   7    5.68    0.72
  -2   9   7    4.33    1.17
  -1  -9   7   33.99    3.15
   1  -9  -7   32.40    3.39
  -1  -9   7   35.43    3.02
   1   9  -7   38.53    2.57
  -1   9   7   36.58    2.74
  -1   9   7   33.90    3.08
  -1   9   7   40.91    2.77
  -1   9   7   38.57    3.09
   1   9  -7   37.36    2.88
   0  -9   7    4.21    1.10
   0  -9   7    5.52    1.25
   0  -9  -7    4.67    1.17
   0   9  -7    4.87    0.86
   0   9   7    6.97    1.28
   0   9   7    6.43    1.13
   0   9  -7    5.27    0.91
   0   9   7    7.49    0.70
   1  -9   7    1.99    0.97
   1  -9   7    4.13    1.24
  -1  -9  -7    2.46    1.12
   1   9   7    2.14    0.83
  -1   9  -7    1.80    0.79
   1   9   7    3.38    0.99
  -1   9  -7    3.52    0.81
   2  -9   7   21.74    2.44
   2  -9   7   17.06    2.15
  -2  -9  -7   15.87    2.22
   2  -9   7   18.92    2.08
  -2   9  -7   14.48    1.80
  -2   9  -7   17.01    2.14
   2   9   7   17.66    2.16
   2   9   7   23.37    2.14
   3  -9   7   11.08    1.79
  -3  -9  -7   10.00    1.72
   3  -9   7   10.80    1.84
   3  -9   7   10.03    1.60
  -3   9  -7   10.07    1.69
  -3   9  -7    7.50    1.48
   3   9   7    9.70    1.50
   3   9   7    7.28    1.57
  -4  -9  -7    0.18    0.98
   4  -9   7   -0.07    0.93
  -4   9  -7   -1.26    0.79
   4   9   7   -1.03    0.98
  -4   9  -7    0.00    1.07
   5  -9   7    3.71    1.42
  -5  -9  -7    3.71    1.33
  -5   9  -7    4.63    1.26
  -5   9  -7    3.46    1.30
   5   9   7    2.77    1.53
   6  -9   7    1.52    1.33
  -6  -9  -7    2.39    1.19
   6   9   7    1.91    1.51
  -6   9  -7   -1.08    1.25
   7  -9   7    0.91    1.47
   7   9   7    1.63    1.72
  -7   9  -7   -0.56    1.24
  -7   9  -7   -0.02    1.42
   8  -9   7    0.05    1.58
  -8   9  -7    3.73    1.96
   8   9   7    2.69    1.97
   8 -10  -7    1.08    1.73
   8  10  -7    1.10    1.65
  -8  10   7   -0.61    1.58
   7 -10  -7   10.26    2.36
   7  10  -7    9.44    2.21
  -7  10   7   12.30    2.49
   7  10  -7   15.52    2.43
   6 -10  -7   -0.03    1.26
   6 -10  -7   -0.07    1.15
  -6 -10   7    0.07    1.24
  -6  10   7    0.94    1.46
   6  10  -7   -1.73    1.09
  -5 -10   7    0.95    1.11
  -5 -10   7    0.88    1.21
   5 -10  -7    2.47    1.28
   5 -10  -7    1.15    1.15
   5  10  -7    1.47    1.23
  -5  10   7    1.45    1.03
  -4 -10   7   -0.56    0.93
   4 -10  -7    2.83    1.24
  -4 -10   7   -0.14    0.82
   4 -10  -7    3.26    1.28
  -4  10   7   -0.43    0.93
   4  10  -7    0.18    0.90
   3 -10  -7   41.02    3.62
  -3 -10   7   43.46    3.77
  -3 -10   7   44.98    3.64
   3 -10  -7   39.54    3.60
  -3  10   7   39.80    3.53
   3  10  -7   43.07    3.47
  -3  10   7   44.62    2.86
  -3  10   7   41.25    3.64
  -2 -10   7    1.12    1.06
   2 -10  -7    0.03    0.94
  -2 -10   7   -0.44    0.85
  -2  10   7    0.87    0.88
   2  10  -7   -0.96    0.62
  -2  10   7    2.06    1.02
  -2  10   7    0.20    0.47
  -1 -10   7   11.75    1.86
  -1 -10   7    8.60    1.42
   1 -10  -7    7.25    1.58
  -1  10   7    9.20    1.28
   1  10  -7    9.98    0.98
  -1  10   7    7.21    1.44
  -1  10   7    8.99    1.46
   1  10  -7    8.08    1.23
   0 -10  -7    1.11    1.07
   0 -10   7   -0.40    0.98
   0 -10   7   -0.93    0.67
   0  10  -7    0.54    0.56
   0  10   7   -0.16    0.78
   0  10   7   -0.08    0.34
   0  10  -7   -0.16    0.68
   0  10   7    0.44    0.84
  -1 -10  -7   29.70    3.24
   1 -10   7   32.14    3.30
   1 -10   7   33.42    3.12
   1  10   7   32.24    2.90
  -1  10  -7   29.59    2.54
  -1  10  -7   32.68    2.64
   1  10   7   27.22    2.91
   2 -10   7   -0.04    0.88
  -2 -10  -7    0.83    1.16
   2 -10   7    0.33    0.78
   2 -10   7    1.41    1.07
   2  10   7   -0.16    0.73
  -2  10  -7   -0.58    1.01
   2  10   7    0.06    0.65
  -2  10  -7   -1.25    0.72
  -2  10  -7    0.25    0.82
  -3 -10  -7    1.97    1.28
   3 -10   7    1.36    1.00
   3 -10   7   -0.73    0.98
   3 -10   7    1.73    1.19
  -3  10  -7    1.07    1.02
   3  10   7    2.90    1.26
  -3  10  -7    2.20    1.10
   3  10   7    0.42    0.95
  -3  10  -7    1.10    1.06
   4 -10   7   -0.30    0.95
  -4 -10  -7    2.54    1.24
  -4  10  -7    0.72    1.14
   4  10   7    1.29    1.00
  -4  10  -7    0.01    1.02
   5 -10   7    5.87    1.57
  -5 -10  -7    4.12    1.59
  -5  10  -7    2.98    1.45
  -5  10  -7    6.99    1.67
   5  10   7    4.39    1.46
  -5  10  -7    5.81    1.46
  -6 -10  -7    0.74    1.22
   6 -10   7    1.17    1.31
   6  10   7    0.59    1.14
  -6  10  -7    1.00    1.40
  -6  10  -7    2.10    1.29
   7 -10   7    1.40    1.56
  -7  10  -7    0.27    1.34
   7  10   7    2.25    1.87
  -7  10  -7    0.31    1.57
   7 -11  -7    2.98    1.73
  -7  11   7   -0.26    1.65
   7  11  -7    1.57    1.61
   7  11  -7    3.51    1.76
   6 -11  -7    0.78    1.41
  -6 -11   7    1.70    1.45
  -6 -11   7   -0.38    1.15
   6  11  -7    2.18    1.51
  -6  11   7    2.76    1.62
   5 -11  -7    2.39    1.16
  -5 -11   7    1.19    1.07
   5 -11  -7   -0.20    1.18
  -5 -11   7    0.02    1.10
  -5  11   7    0.80    1.23
   5  11  -7    0.05    1.11
   4 -11  -7    6.38    1.40
  -4 -11   7    3.66    1.40
   4 -11  -7    3.21    1.26
  -4 -11   7    5.03    1.39
  -4  11   7    2.52    1.29
  -4  11   7    3.37    1.33
   4  11  -7    3.49    1.24
  -3 -11   7   13.24    2.09
   3 -11  -7   13.65    1.98
  -3 -11   7    9.63    1.75
  -3  11   7   12.03    1.97
   3  11  -7   14.37    1.84
  -3  11   7   11.20    1.81
  -2 -11   7   -0.12    0.86
   2 -11  -7    2.23    1.19
  -2 -11   7    1.33    0.88
   2  11  -7    0.70    0.95
  -2  11   7    1.31    1.01
  -2  11   7    4.45    1.21
   1 -11  -7   20.67    2.52
  -1 -11   7   22.19    2.41
  -1 -11   7   21.07    2.62
   1  11  -7   20.01    1.67
  -1  11   7   19.17    2.40
   1  11  -7   21.08    2.19
  -1  11   7   20.92    2.34
   0 -11   7    6.17    1.48
   0 -11  -7    7.52    1.74
   0 -11   7    9.56    1.56
   0  11   7   10.07    1.65
   0  11   7    7.60    1.33
   0  11  -7    8.62    1.16
   0  11  -7    8.61    1.30
  -1 -11  -7    0.93    1.10
   1 -11   7    0.96    0.93
   1 -11   7    0.89    1.08
   1  11   7   -0.87    0.80
   1  11   7   -1.76    0.78
  -1  11  -7    2.05    0.76
  -1  11  -7   -0.68    0.68
  -2 -11  -7   12.62    2.17
   2 -11   7   10.62    1.83
   2 -11   7   11.69    2.03
  -2  11  -7   12.38    1.72
   2  11   7   10.39    1.81
  -2  11  -7    9.52    1.60
   2  11   7   12.93    1.75
   3 -11   7   10.58    1.80
  -3 -11  -7   12.39    2.09
   3 -11   7    7.61    1.76
   3 -11   7   14.29    2.19
  -3  11  -7    7.42    1.64
   3  11   7    9.92    1.93
  -3  11  -7    8.88    1.79
   3  11   7   12.00    1.68
  -3  11  -7   10.53    1.66
  -3  11  -7   11.42    1.91
  -4 -11  -7    1.04    1.26
   4 -11   7    0.93    1.07
  -4  11  -7    1.44    1.33
  -4  11  -7    1.63    1.18
   4  11   7    0.30    0.96
  -4  11  -7    0.66    1.17
  -5 -11  -7    2.79    1.38
   5 -11   7   -0.36    1.19
   5  11   7    1.04    1.50
  -5  11  -7    1.00    1.30
  -5  11  -7    0.25    1.20
  -6 -11  -7   -0.28    1.30
   6 -11   7    1.50    1.41
  -6  11  -7    1.67    1.43
  -6  11  -7   -0.82    1.03
   6  11   7    0.75    1.49
   7 -11   7    2.14    1.65
  -7  11  -7    4.47    1.99
   7  11   7    2.74    2.08
   7 -12  -7    3.54    1.90
   7  12  -7    0.29    1.56
   7  12  -7    0.11    1.47
  -7  12   7   -1.04    1.09
   6 -12  -7    2.31    1.64
  -6 -12   7    1.06    1.59
   6  12  -7   -0.70    1.33
  -6  12   7    4.32    1.56
   5 -12  -7    2.11    1.49
  -5 -12   7   -0.19    1.20
  -5 -12   7    0.15    1.23
   5 -12  -7    1.69    1.41
  -5  12   7    0.79    1.34
   5  12  -7   -1.01    1.08
   4 -12  -7    4.93    1.41
  -4 -12   7    3.28    1.48
  -4 -12   7    3.70    1.38
   4 -12  -7    4.46    1.53
   4  12  -7    4.06    1.35
  -4  12   7    3.32    1.52
  -4  12   7    2.82    1.41
  -3 -12   7    1.01    1.28
   3 -12  -7   -1.12    1.00
  -3 -12   7    1.64    1.00
  -3  12   7    1.92    1.21
  -3  12   7    0.37    0.86
   3  12  -7   -0.97    0.84
  -2 -12   7    6.13    1.35
  -2 -12   7    9.29    1.84
   2 -12  -7    9.03    1.70
  -2  12   7    7.10    1.57
  -2  12   7    7.95    1.72
   2  12  -7    9.27    1.52
  -1 -12   7   -0.04    0.86
   1 -12  -7    1.10    1.22
  -1 -12   7   -0.68    0.84
   1  12  -7    1.50    0.61
   1  12  -7   -0.75    0.68
  -1  12   7    0.67    1.09
  -1  12   7   -0.18    1.00
   0 -12   7   37.16    3.79
   0 -12  -7   39.46    3.88
   0 -12   7   31.39    3.34
   0  12  -7   35.40    2.95
   0  12  -7   33.93    2.77
   0  12   7   35.09    3.31
   0  12   7   36.95    3.47
  -1 -12  -7    0.58    0.98
   1 -12   7    0.39    1.01
   1 -12   7    1.93    1.33
   1  12   7    0.26    1.05
  -1  12  -7    0.87    0.82
  -1  12  -7    1.69    0.99
   1  12   7    0.35    0.90
  -2 -12  -7    1.52    1.38
   2 -12   7    2.81    1.43
   2 -12   7    2.57    1.27
  -2  12  -7    1.75    1.15
  -2  12  -7    1.04    0.94
   2  12   7    3.12    1.30
   2  12   7    2.13    1.10
   3 -12   7    0.91    1.04
   3 -12   7    1.06    1.29
  -3 -12  -7   -0.38    1.18
   3  12   7    2.57    1.15
  -3  12  -7   -0.49    0.95
   3  12   7    2.14    1.12
  -3  12  -7    2.20    1.24
  -3  12  -7   -0.01    1.20
  -3  12  -7   -1.01    0.82
   4 -12   7    7.24    1.86
  -4 -12  -7   12.16    2.17
   4  12   7   11.89    2.21
  -4  12  -7    8.09    1.91
  -4  12  -7    7.37    1.84
  -4  12  -7   13.25    2.03
   5 -12   7    0.01    1.21
  -5 -12  -7    0.50    1.46
  -5  12  -7    2.05    1.48
  -5  12  -7   -0.91    1.26
   5  12   7   -0.37    1.40
   6 -12   7    1.19    1.54
  -6 -12  -7    3.05    1.70
  -6  12  -7    1.49    1.68
   6  12   7   -0.28    1.56
   7 -12   7    4.26    2.05
   7  12   7    4.26    1.98
[truncated: 796,593 more chars]
