# Supplementary material for: Ambiphilic boron in 1,4,2,5-diazadiborinine
Source: Nat Commun. 2016 Jun 9;7:11871. doi: 10.1038/ncomms11871 (PMC4906229; doi:10.1038/ncomms11871)
Supplement: Supplementary Data 11 — Crystallographic information for compound 11b [file ncomms11871-s12.cif]

data_global
_audit_creation_method                  'APEX3 v2015.5-2'

_publ_requested_journal                 ?

_publ_contact_author_name               ?
_publ_contact_author_address            
;
;
_publ_contact_author_email              ?
_publ_contact_author_fax                ?
_publ_contact_author_phone              ?

_publ_section_title                     
;
;
_publ_section_abstract                  
;
;
_publ_section_references                
;
;
_publ_section_comment                   
;
;

data_I
_chemical_name_systematic               ?
_chemical_name_common                   ?
_chemical_formula_moiety                ?
_chemical_formula_sum                   'C31 H32 B2 Cl N5 O'
_chemical_formula_iupac                 ?
_chemical_formula_weight                547.68

_chemical_melting_point                 ?

_space_group_crystal_system             monoclinic
_space_group_name_H-M_alt               'P 1 21/c 1'
_space_group_name_Hall                  '-P 2ybc'
loop_
    _space_group_symop_operation_xyz
    'x, y, z'
    '-x, y+1/2, -z+1/2'
    '-x, -y, -z'
    'x, -y-1/2, z-1/2'

_cell_length_a                          7.5717(11)
_cell_length_b                          13.808(2)
_cell_length_c                          27.350(4)
_cell_angle_alpha                       90
_cell_angle_beta                        96.647(5)
_cell_angle_gamma                       90
_cell_volume                            2840.2(8)
_cell_formula_units_Z                   4
_cell_measurement_reflns_used           1935
_cell_measurement_theta_min             2.6899
_cell_measurement_theta_max             20.5318
_cell_measurement_temperature           103.(2)

_exptl_crystal_description              plate
_exptl_crystal_colour                   colourless
_exptl_crystal_size_max                 0.240
_exptl_crystal_size_mid                 0.120
_exptl_crystal_size_min                 0.060
_exptl_crystal_density_diffrn           1.281
_exptl_crystal_density_meas             ?
_exptl_crystal_density_method           'not measured'
_exptl_crystal_F_000                    1152

_exptl_absorpt_coefficient_mu           0.169
_exptl_absorpt_correction_type          Multi-Scan
_exptl_absorpt_process_details          
;
SADABS-2014/5 - Bruker AXS area detector scaling and absorption correction
;
_exptl_absorpt_correction_T_min         0.77
_exptl_absorpt_correction_T_max         0.99

_exptl_special_details                  
;
; 

_diffrn_ambient_temperature             103.(2)

_diffrn_source                          'fine-focus sealed tube'
_diffrn_source_type                     'Bruker KappaCCD'

_diffrn_radiation_type                  MoK\a
_diffrn_radiation_wavelength            0.71073
_diffrn_radiation_monochromator         'graphite'
_diffrn_measurement_device_type         'CCD area detector'
_diffrn_measurement_method              'phi and omega scans'
_diffrn_detector_area_resol_mean        '8.3333'
_diffrn_reflns_number                   14028
_diffrn_reflns_av_R_equivalents         0.0795
_diffrn_reflns_av_unetI/netI            0.1213
_diffrn_reflns_theta_min                2.10
_diffrn_reflns_theta_max                25.66
_diffrn_reflns_theta_full               25.66
_diffrn_measured_fraction_theta_max     0.977
_diffrn_measured_fraction_theta_full    0.977
_diffrn_reflns_limit_h_min              -9
_diffrn_reflns_limit_h_max              9
_diffrn_reflns_limit_k_min              -16
_diffrn_reflns_limit_k_max              16
_diffrn_reflns_limit_l_min              -32
_diffrn_reflns_limit_l_max              31

_refine_special_details                 ''

_reflns_number_total                    5258
_reflns_number_gt                       2957
_reflns_threshold_expression            'I > 2\s(I)'

_refine_ls_structure_factor_coef        Fsqd
_refine_ls_matrix_type                  full
_refine_ls_R_factor_all                 0.1370
_refine_ls_R_factor_gt                  0.0695
_refine_ls_wR_factor_gt                 0.1359
_refine_ls_wR_factor_ref                0.1643
_refine_ls_goodness_of_fit_ref          1.024
_refine_ls_restrained_S_all             1.024
_refine_ls_number_reflns                5258
_refine_ls_number_parameters            363
_refine_ls_number_restraints            0
_refine_ls_number_constraints           ?
_refine_ls_hydrogen_treatment           constr
_refine_ls_weighting_scheme             calc
_refine_ls_weighting_details            
    'w=1/[\s^2^(Fo^2^)+(0.0574P)^2^+0.6276P] where P=(Fo^2^+2Fc^2^)/3'

_atom_sites_solution_hydrogens          geom
_atom_sites_solution_primary            ?
_atom_sites_solution_secondary          ?

_refine_ls_shift/su_max                 0.000
_refine_ls_shift/su_mean                0.000
_refine_diff_density_max                0.290
_refine_diff_density_min                -0.435
_refine_ls_extinction_method            none
_refine_ls_extinction_coef              ?

loop_
    _atom_type_symbol
    _atom_type_description
    _atom_type_scat_dispersion_real
    _atom_type_scat_dispersion_imag
    _atom_type_scat_source
    C C 0.0033 0.0016 'International Tables Vol C Tables 4.2.6.8 and 6.1.1.4'
    H H 0.0000 0.0000 'International Tables Vol C Tables 4.2.6.8 and 6.1.1.4'
    B B 0.0013 0.0007 'International Tables Vol C Tables 4.2.6.8 and 6.1.1.4'
    N N 0.0061 0.0033 'International Tables Vol C Tables 4.2.6.8 and 6.1.1.4'
    Cl Cl 0.1484 0.1585
     'International Tables Vol C Tables 4.2.6.8 and 6.1.1.4'
    O O 0.0106 0.0060 'International Tables Vol C Tables 4.2.6.8 and 6.1.1.4'

_computing_data_collection              'APEX3 (Bruker AXS Inc., 2015)'
_computing_cell_refinement              'SAINT (Bruker AXS Inc., 2015)'
_computing_data_reduction               'SAINT (Bruker AXS Inc., 2015)'
_computing_structure_solution           'XS, VERSION 2013/1'
_computing_structure_refinement         'SHELXL-2014/7 (Sheldrick, 2014)'
_computing_molecular_graphics           'XP (Bruker AXS Inc., 2015)'
_computing_publication_material         'APEX3 (Bruker AXS Inc., 2015)'

loop_
    _atom_site_type_symbol
    _atom_site_label
    _atom_site_fract_x
    _atom_site_fract_y
    _atom_site_fract_z
    _atom_site_U_iso_or_equiv
    _atom_site_adp_type
    _atom_site_calc_flag
    _atom_site_refinement_flags_adp
    _atom_site_refinement_flags_occupancy
    _atom_site_refinement_flags_posn
    _atom_site_occupancy
    _atom_site_disorder_assembly
    _atom_site_disorder_group
    B B1 -0.0771(5) 0.5063(3) 0.21601(15) 0.0214(10) Uani d . . . 1 . .
    B B2 0.0457(5) 0.5348(3) 0.31360(16) 0.0221(10) Uani d . . . 1 . .
    C C1 -0.1843(4) 0.4893(3) 0.16287(13) 0.0224(9) Uani d . . . 1 . .
    C C2 -0.2104(4) 0.5610(3) 0.12616(14) 0.0290(9) Uani d . . . 1 . .
    H H2 -0.1504 0.6212 0.1312 0.035 Uiso calc U . R 1 . .
    C C3 -0.3221(5) 0.5458(3) 0.08254(15) 0.0379(11) Uani d . . . 1 . .
    H H3 -0.3346 0.5949 0.0581 0.045 Uiso calc U . R 1 . .
    C C4 -0.4151(5) 0.4597(3) 0.07457(15) 0.0377(11) Uani d . . . 1 . .
    H H4 -0.491 0.4497 0.0449 0.045 Uiso calc U . R 1 . .
    C C5 -0.3960(5) 0.3888(3) 0.11031(15) 0.0336(10) Uani d . . . 1 . .
    H H5 -0.4608 0.33 0.1057 0.04 Uiso calc U . R 1 . .
    C C6 -0.2820(5) 0.4038(3) 0.15298(14) 0.0303(9) Uani d . . . 1 . .
    H H6 -0.2692 0.3535 0.1768 0.036 Uiso calc U . R 1 . .
    C C7 -0.4041(4) 0.5432(3) 0.24437(14) 0.0259(9) Uani d . . . 1 . .
    H H7 -0.4769 0.5379 0.2138 0.031 Uiso calc U . R 1 . .
    C C8 -0.4579(4) 0.5686(3) 0.28737(14) 0.0289(9) Uani d . . . 1 . .
    H H8 -0.5758 0.5852 0.2929 0.035 Uiso calc U . R 1 . .
    C C9 -0.1678(4) 0.5404(2) 0.30027(13) 0.0198(8) Uani d . . . 1 . .
    C C10 -0.3144(5) 0.5877(3) 0.37472(14) 0.0354(10) Uani d . . . 1 . .
    H H10A -0.3733 0.5347 0.3903 0.053 Uiso calc U . R 1 . .
    H H10B -0.3794 0.6482 0.3783 0.053 Uiso calc U . R 1 . .
    H H10C -0.1922 0.5945 0.3906 0.053 Uiso calc U . R 1 . .
    C C11 0.0399(4) 0.4188(2) 0.24294(13) 0.0178(8) Uani d . . . 1 . .
    C C12 0.2312(4) 0.3025(3) 0.26906(14) 0.0260(9) Uani d . . . 1 . .
    H H12 0.3048 0.2467 0.2695 0.031 Uiso calc U . R 1 . .
    C C13 0.2102(4) 0.3593(3) 0.30782(14) 0.0244(9) Uani d . . . 1 . .
    H H13 0.2666 0.3514 0.3405 0.029 Uiso calc U . R 1 . .
    C C14 0.1247(5) 0.3023(3) 0.17893(13) 0.0286(9) Uani d . . . 1 . .
    H H14A 0.054 0.2428 0.1755 0.043 Uiso calc U . R 1 . .
    H H14B 0.2464 0.2885 0.1721 0.043 Uiso calc U . R 1 . .
    H H14C 0.0716 0.3509 0.1556 0.043 Uiso calc U . R 1 . .
    C C15 0.1244(4) 0.5450(3) 0.36990(13) 0.0225(8) Uani d . . . 1 . .
    C C16 0.0947(5) 0.4750(3) 0.40502(14) 0.0334(10) Uani d . . . 1 . .
    H H16 0.0282 0.4187 0.3948 0.04 Uiso calc U . R 1 . .
    C C17 0.1596(6) 0.4855(3) 0.45432(16) 0.0459(12) Uani d . . . 1 . .
    H H17 0.1367 0.4366 0.4772 0.055 Uiso calc U . R 1 . .
    C C18 0.2566(6) 0.5660(3) 0.47037(16) 0.0407(11) Uani d . . . 1 . .
    H H18 0.3019 0.5728 0.5041 0.049 Uiso calc U . R 1 . .
    C C19 0.2872(5) 0.6367(3) 0.43673(14) 0.0333(10) Uani d . . . 1 . .
    H H19 0.3526 0.693 0.4474 0.04 Uiso calc U . R 1 . .
    C C20 0.2233(4) 0.6262(3) 0.38752(14) 0.0253(9) Uani d . . . 1 . .
    H H20 0.2471 0.6755 0.365 0.03 Uiso calc U . R 1 . .
    C C21 0.0695(4) 0.5952(2) 0.23214(13) 0.0182(8) Uani d . . . 1 . .
    C C22 0.1633(4) 0.6507(2) 0.19561(13) 0.0196(8) Uani d . . . 1 . .
    C C23 0.2057(4) 0.6060(3) 0.15285(13) 0.0262(9) Uani d . . . 1 . .
    H H23 0.17 0.5409 0.1463 0.031 Uiso calc U . R 1 . .
    C C24 0.2991(5) 0.6545(3) 0.11956(13) 0.0285(9) Uani d . . . 1 . .
    H H24 0.3296 0.6227 0.0909 0.034 Uiso calc U . R 1 . .
    C C25 0.3469(4) 0.7499(3) 0.12889(14) 0.0269(9) Uani d . . . 1 . .
    C C26 0.3101(4) 0.7964(3) 0.17148(14) 0.0268(9) Uani d . . . 1 . .
    H H26 0.3468 0.8614 0.1779 0.032 Uiso calc U . R 1 . .
    C C27 0.2194(4) 0.7464(3) 0.20434(14) 0.0260(9) Uani d . . . 1 . .
    H H27 0.1943 0.7777 0.2337 0.031 Uiso calc U . R 1 . .
    C C28 0.9483(8) 0.8692(4) 0.44963(19) 0.0820(19) Uani d . . . 1 . .
    H H28A 0.914 0.9375 0.4429 0.098 Uiso calc U . R 1 . .
    H H28B 1.0313 0.8493 0.426 0.098 Uiso calc U . R 1 . .
    C C29 1.0373(7) 0.8596(4) 0.50123(17) 0.0646(15) Uani d . . . 1 . .
    H H29A 1.0108 0.9161 0.5215 0.078 Uiso calc U . R 1 . .
    H H29B 1.1678 0.8535 0.5017 0.078 Uiso calc U . R 1 . .
    C C30 0.9577(6) 0.7681(3) 0.51953(16) 0.0496(12) Uani d . . . 1 . .
    H H30A 1.0449 0.7144 0.5218 0.06 Uiso calc U . R 1 . .
    H H30B 0.9166 0.7783 0.5522 0.06 Uiso calc U . R 1 . .
    C C31 0.8054(8) 0.7476(4) 0.48153(19) 0.0765(17) Uani d . . . 1 . .
    H H31A 0.8167 0.6811 0.4687 0.092 Uiso calc U . R 1 . .
    H H31B 0.693 0.7512 0.4967 0.092 Uiso calc U . R 1 . .
    Cl Cl1 0.46081(13) 0.81202(8) 0.08627(4) 0.0420(3) Uani d . . . 1 . .
    N N1 -0.2233(4) 0.5263(2) 0.25248(11) 0.0207(7) Uani d . . . 1 . .
    N N2 -0.3117(4) 0.5662(2) 0.32230(11) 0.0238(7) Uani d . . . 1 . .
    N N3 0.0908(3) 0.4317(2) 0.29132(11) 0.0201(7) Uani d . . . 1 . .
    N N4 0.1278(4) 0.3391(2) 0.22873(11) 0.0221(7) Uani d . . . 1 . .
    N N5 0.1182(3) 0.60980(19) 0.27790(11) 0.0172(7) Uani d . . . 1 . .
    O O1 0.7998(5) 0.8114(3) 0.44400(14) 0.0828(12) Uani d . . . 1 . .

loop_
    _atom_site_aniso_label
    _atom_site_aniso_U_11
    _atom_site_aniso_U_22
    _atom_site_aniso_U_33
    _atom_site_aniso_U_12
    _atom_site_aniso_U_13
    _atom_site_aniso_U_23
    B1 0.017(2) 0.026(2) 0.022(3) 0.0005(19) 0.0067(17) -0.0009(18)
    B2 0.016(2) 0.023(2) 0.028(3) 0.0005(18) 0.0049(18) -0.0018(19)
    C1 0.0153(18) 0.025(2) 0.027(2) -0.0015(16) 0.0047(15) -0.0032(17)
    C2 0.0180(19) 0.031(2) 0.038(3) -0.0035(18) 0.0003(17) -0.0025(18)
    C3 0.029(2) 0.045(3) 0.038(3) 0.000(2) -0.0014(19) 0.010(2)
    C4 0.028(2) 0.048(3) 0.034(3) -0.004(2) -0.0088(19) -0.005(2)
    C5 0.028(2) 0.030(2) 0.040(3) -0.0048(19) -0.0068(19) -0.007(2)
    C6 0.025(2) 0.032(2) 0.033(3) -0.0010(19) -0.0014(17) 0.0006(18)
    C7 0.0114(18) 0.030(2) 0.036(3) 0.0002(16) -0.0004(16) -0.0009(18)
    C8 0.0119(18) 0.030(2) 0.045(3) -0.0019(17) 0.0041(17) -0.0056(19)
    C9 0.0200(18) 0.021(2) 0.020(2) 0.0007(16) 0.0071(15) -0.0023(16)
    C10 0.026(2) 0.040(3) 0.042(3) -0.0025(19) 0.0141(18) -0.011(2)
    C11 0.0142(17) 0.0199(19) 0.020(2) -0.0039(15) 0.0042(15) -0.0029(15)
    C12 0.0192(19) 0.025(2) 0.033(3) 0.0048(17) 0.0001(16) 0.0028(18)
    C13 0.0163(18) 0.028(2) 0.028(3) 0.0004(17) -0.0018(16) 0.0014(17)
    C14 0.030(2) 0.025(2) 0.031(3) 0.0022(18) 0.0060(17) -0.0046(18)
    C15 0.0153(18) 0.029(2) 0.024(2) 0.0005(16) 0.0067(15) -0.0014(17)
    C16 0.046(3) 0.034(2) 0.020(3) -0.005(2) 0.0053(19) -0.0015(18)
    C17 0.071(3) 0.038(3) 0.030(3) 0.004(3) 0.011(2) 0.008(2)
    C18 0.048(3) 0.048(3) 0.026(3) 0.008(2) 0.002(2) -0.006(2)
    C19 0.028(2) 0.044(3) 0.028(3) 0.000(2) -0.0005(18) -0.009(2)
    C20 0.0203(18) 0.033(2) 0.023(2) 0.0034(18) 0.0038(16) -0.0026(17)
    C21 0.0124(17) 0.0170(18) 0.026(2) 0.0060(15) 0.0046(15) -0.0006(15)
    C22 0.0138(17) 0.022(2) 0.022(2) 0.0017(16) -0.0005(15) -0.0003(16)
    C23 0.0208(19) 0.028(2) 0.029(2) -0.0048(17) 0.0014(16) -0.0023(18)
    C24 0.025(2) 0.040(2) 0.021(2) 0.0008(19) 0.0048(16) -0.0029(18)
    C25 0.0138(18) 0.037(2) 0.030(3) -0.0032(18) 0.0021(16) 0.0110(18)
    C26 0.0214(19) 0.024(2) 0.035(3) 0.0008(17) 0.0048(17) 0.0031(18)
    C27 0.0188(19) 0.029(2) 0.031(2) 0.0009(17) 0.0046(16) -0.0018(17)
    C28 0.112(5) 0.085(4) 0.043(4) -0.042(4) -0.012(3) 0.016(3)
    C29 0.090(4) 0.061(3) 0.039(4) -0.017(3) -0.004(3) 0.000(3)
    C30 0.068(3) 0.043(3) 0.038(3) 0.012(3) 0.008(2) 0.001(2)
    C31 0.106(5) 0.072(4) 0.046(4) -0.034(4) -0.011(3) 0.013(3)
    Cl1 0.0327(6) 0.0608(7) 0.0329(7) -0.0096(5) 0.0055(4) 0.0148(5)
    N1 0.0171(15) 0.0238(17) 0.022(2) -0.0024(13) 0.0041(13) -0.0028(13)
    N2 0.0170(15) 0.0271(18) 0.028(2) -0.0026(14) 0.0078(13) -0.0058(14)
    N3 0.0168(15) 0.0195(16) 0.024(2) 0.0009(13) 0.0009(12) 0.0011(13)
    N4 0.0221(16) 0.0211(17) 0.024(2) 0.0008(14) 0.0056(13) -0.0051(14)
    N5 0.0120(14) 0.0192(16) 0.0206(19) 0.0019(12) 0.0030(12) -0.0004(13)
    O1 0.063(2) 0.091(3) 0.087(3) -0.008(2) -0.027(2) 0.043(2)

_geom_special_details                   
;

All esds (except the esd in the dihedral angle between two l.s. planes)
are estimated using the full covariance matrix.  The cell esds are taken
into account individually in the estimation of esds in distances, angles
and torsion angles; correlations between esds in cell parameters are only
used when they are defined by crystal symmetry.  An approximate (isotropic)
treatment of cell esds is used for estimating esds involving l.s. planes.
;

loop_
    _geom_bond_atom_site_label_1
    _geom_bond_atom_site_label_2
    _geom_bond_site_symmetry_2
    _geom_bond_distance
    _geom_bond_publ_flag
    B1 N1 . 1.597(4) ?
    B1 C1 . 1.598(5) ?
    B1 C11 . 1.624(5) ?
    B1 C21 . 1.680(5) ?
    B2 N5 . 1.566(5) ?
    B2 C15 . 1.592(5) ?
    B2 N3 . 1.601(5) ?
    B2 C9 . 1.617(5) ?
    C1 C6 . 1.403(5) ?
    C1 C2 . 1.407(5) ?
    C2 C3 . 1.396(5) ?
    C3 C4 . 1.385(5) ?
    C4 C5 . 1.379(5) ?
    C5 C6 . 1.384(5) ?
    C7 C8 . 1.335(5) ?
    C7 N1 . 1.381(4) ?
    C8 N2 . 1.376(4) ?
    C9 N1 . 1.340(4) ?
    C9 N2 . 1.353(4) ?
    C10 N2 . 1.467(4) ?
    C11 N3 . 1.347(4) ?
    C11 N4 . 1.365(4) ?
    C12 C13 . 1.343(5) ?
    C12 N4 . 1.373(4) ?
    C13 N3 . 1.387(4) ?
    C14 N4 . 1.451(4) ?
    C15 C16 . 1.398(5) ?
    C15 C20 . 1.402(5) ?
    C16 C17 . 1.388(5) ?
    C17 C18 . 1.376(6) ?
    C18 C19 . 1.379(5) ?
    C19 C20 . 1.384(5) ?
    C21 N5 . 1.279(4) ?
    C21 C22 . 1.501(5) ?
    C22 C23 . 1.392(5) ?
    C22 C27 . 1.400(5) ?
    C23 C24 . 1.388(5) ?
    C24 C25 . 1.381(5) ?
    C25 C26 . 1.386(5) ?
    C25 Cl1 . 1.753(3) ?
    C26 C27 . 1.378(5) ?
    C28 O1 . 1.372(6) ?
    C28 C29 . 1.498(6) ?
    C29 C30 . 1.511(6) ?
    C30 C31 . 1.488(6) ?
    C31 O1 . 1.350(5) ?

loop_
    _geom_angle_atom_site_label_1
    _geom_angle_atom_site_label_2
    _geom_angle_atom_site_label_3
    _geom_angle_site_symmetry_1
    _geom_angle_site_symmetry_3
    _geom_angle
    _geom_angle_publ_flag
    N1 B1 C1 . . 106.1(3) ?
    N1 B1 C11 . . 103.1(3) ?
    C1 B1 C11 . . 119.7(3) ?
    N1 B1 C21 . . 101.2(3) ?
    C1 B1 C21 . . 126.7(3) ?
    C11 B1 C21 . . 96.6(3) ?
    N5 B2 C15 . . 115.2(3) ?
    N5 B2 N3 . . 104.2(3) ?
    C15 B2 N3 . . 112.0(3) ?
    N5 B2 C9 . . 103.9(3) ?
    C15 B2 C9 . . 117.8(3) ?
    N3 B2 C9 . . 102.0(3) ?
    C6 C1 C2 . . 115.3(3) ?
    C6 C1 B1 . . 120.0(3) ?
    C2 C1 B1 . . 124.1(3) ?
    C3 C2 C1 . . 121.7(4) ?
    C4 C3 C2 . . 120.7(4) ?
    C5 C4 C3 . . 119.2(4) ?
    C4 C5 C6 . . 119.7(4) ?
    C5 C6 C1 . . 123.5(4) ?
    C8 C7 N1 . . 107.5(3) ?
    C7 C8 N2 . . 107.6(3) ?
    N1 C9 N2 . . 107.1(3) ?
    N1 C9 B2 . . 113.9(3) ?
    N2 C9 B2 . . 138.4(3) ?
    N3 C11 N4 . . 107.0(3) ?
    N3 C11 B1 . . 115.2(3) ?
    N4 C11 B1 . . 136.8(3) ?
    C13 C12 N4 . . 108.1(3) ?
    C12 C13 N3 . . 107.2(3) ?
    C16 C15 C20 . . 116.0(3) ?
    C16 C15 B2 . . 122.1(3) ?
    C20 C15 B2 . . 121.9(3) ?
    C17 C16 C15 . . 121.9(4) ?
    C18 C17 C16 . . 120.6(4) ?
    C17 C18 C19 . . 118.9(4) ?
    C18 C19 C20 . . 120.5(4) ?
    C19 C20 C15 . . 122.1(4) ?
    N5 C21 C22 . . 117.8(3) ?
    N5 C21 B1 . . 118.6(3) ?
    C22 C21 B1 . . 123.2(3) ?
    C23 C22 C27 . . 117.8(3) ?
    C23 C22 C21 . . 120.4(3) ?
    C27 C22 C21 . . 121.7(3) ?
    C24 C23 C22 . . 121.5(3) ?
    C25 C24 C23 . . 118.8(3) ?
    C24 C25 C26 . . 121.6(3) ?
    C24 C25 Cl1 . . 118.8(3) ?
    C26 C25 Cl1 . . 119.6(3) ?
    C27 C26 C25 . . 118.6(4) ?
    C26 C27 C22 . . 121.7(3) ?
    O1 C28 C29 . . 109.2(4) ?
    C28 C29 C30 . . 103.4(4) ?
    C31 C30 C29 . . 103.6(4) ?
    O1 C31 C30 . . 111.1(4) ?
    C9 N1 C7 . . 109.0(3) ?
    C9 N1 B1 . . 118.2(3) ?
    C7 N1 B1 . . 132.4(3) ?
    C9 N2 C8 . . 108.8(3) ?
    C9 N2 C10 . . 126.3(3) ?
    C8 N2 C10 . . 125.0(3) ?
    C11 N3 C13 . . 109.0(3) ?
    C11 N3 B2 . . 116.2(3) ?
    C13 N3 B2 . . 132.5(3) ?
    C11 N4 C12 . . 108.6(3) ?
    C11 N4 C14 . . 126.4(3) ?
    C12 N4 C14 . . 124.8(3) ?
    C21 N5 B2 . . 115.1(3) ?
    C31 O1 C28 . . 109.9(4) ?

_shelx_res_file                         
;


    rei336s.res created by SHELXL-2014/7

TITL rei336s in P2(1)/c
CELL 0.71073   7.57170  13.80790  27.35030  90.0000  96.6466  90.0000
ZERR    4.00   0.00110   0.00240   0.00390   0.0000   0.0050   0.0000
LATT 1
SYMM -X, 0.5+Y, 0.5-Z
SFAC C  H  B  N  Cl O
UNIT 124  128  8  20  4  4
omit 0 0 2
L.S. 8
ACTA
BOND
FMAP 2
PLAN 5
SIZE 0.06 0.12 0.24
TEMP -170
WGHT    0.057400    0.627600
FVAR       0.11676
B1    3   -0.077138    0.506322    0.216007    11.00000    0.01738    0.02594 =
         0.02187   -0.00090    0.00674    0.00054
B2    3    0.045740    0.534761    0.313603    11.00000    0.01606    0.02273 =
         0.02811   -0.00180    0.00492    0.00055
C1    1   -0.184293    0.489327    0.162871    11.00000    0.01531    0.02517 =
         0.02728   -0.00316    0.00470   -0.00151
C2    1   -0.210350    0.560955    0.126163    11.00000    0.01795    0.03056 =
         0.03772   -0.00248    0.00028   -0.00355
AFIX  43
H2    2   -0.150356    0.621190    0.131179    11.00000   -1.20000
AFIX   0
C3    1   -0.322146    0.545776    0.082543    11.00000    0.02871    0.04517 =
         0.03845    0.00954   -0.00141   -0.00018
AFIX  43
H3    2   -0.334587    0.594948    0.058091    11.00000   -1.20000
AFIX   0
C4    1   -0.415070    0.459741    0.074575    11.00000    0.02836    0.04782 =
         0.03409   -0.00537   -0.00882   -0.00403
AFIX  43
H4    2   -0.491031    0.449689    0.044856    11.00000   -1.20000
AFIX   0
C5    1   -0.395967    0.388846    0.110314    11.00000    0.02806    0.03005 =
         0.04013   -0.00746   -0.00681   -0.00480
AFIX  43
H5    2   -0.460751    0.330002    0.105670    11.00000   -1.20000
AFIX   0
C6    1   -0.281995    0.403800    0.152978    11.00000    0.02475    0.03246 =
         0.03255    0.00063   -0.00142   -0.00101
AFIX  43
H6    2   -0.269246    0.353498    0.176823    11.00000   -1.20000
AFIX   0
C7    1   -0.404107    0.543234    0.244372    11.00000    0.01140    0.02955 =
         0.03616   -0.00086   -0.00036    0.00016
AFIX  43
H7    2   -0.476887    0.537856    0.213781    11.00000   -1.20000
AFIX   0
C8    1   -0.457922    0.568569    0.287370    11.00000    0.01193    0.03035 =
         0.04473   -0.00561    0.00407   -0.00193
AFIX  43
H8    2   -0.575762    0.585213    0.292860    11.00000   -1.20000
AFIX   0
C9    1   -0.167764    0.540420    0.300265    11.00000    0.01995    0.02084 =
         0.01972   -0.00232    0.00709    0.00066
C10   1   -0.314384    0.587683    0.374721    11.00000    0.02625    0.03995 =
         0.04244   -0.01068    0.01409   -0.00250
AFIX 137
H10A  2   -0.373291    0.534704    0.390330    11.00000   -1.50000
H10B  2   -0.379447    0.648152    0.378280    11.00000   -1.50000
H10C  2   -0.192184    0.594547    0.390583    11.00000   -1.50000
AFIX   0
C11   1    0.039919    0.418758    0.242935    11.00000    0.01415    0.01993 =
         0.01973   -0.00287    0.00417   -0.00391
C12   1    0.231209    0.302492    0.269062    11.00000    0.01918    0.02533 =
         0.03296    0.00276    0.00014    0.00482
AFIX  43
H12   2    0.304762    0.246692    0.269471    11.00000   -1.20000
AFIX   0
C13   1    0.210237    0.359310    0.307825    11.00000    0.01632    0.02825 =
         0.02758    0.00144   -0.00177    0.00041
AFIX  43
H13   2    0.266649    0.351432    0.340455    11.00000   -1.20000
AFIX   0
C14   1    0.124679    0.302340    0.178932    11.00000    0.02977    0.02506 =
         0.03144   -0.00456    0.00599    0.00224
AFIX 137
H14A  2    0.053962    0.242773    0.175485    11.00000   -1.50000
H14B  2    0.246394    0.288493    0.172117    11.00000   -1.50000
H14C  2    0.071581    0.350915    0.155567    11.00000   -1.50000
AFIX   0
C15   1    0.124362    0.544979    0.369903    11.00000    0.01534    0.02888 =
         0.02425   -0.00136    0.00669    0.00052
C16   1    0.094704    0.475037    0.405020    11.00000    0.04617    0.03403 =
         0.02032   -0.00145    0.00531   -0.00487
AFIX  43
H16   2    0.028246    0.418741    0.394844    11.00000   -1.20000
AFIX   0
C17   1    0.159577    0.485497    0.454324    11.00000    0.07086    0.03810 =
         0.02992    0.00782    0.01076    0.00431
AFIX  43
H17   2    0.136742    0.436603    0.477210    11.00000   -1.20000
AFIX   0
C18   1    0.256642    0.566006    0.470371    11.00000    0.04770    0.04776 =
         0.02599   -0.00588    0.00170    0.00799
AFIX  43
H18   2    0.301870    0.572782    0.504071    11.00000   -1.20000
AFIX   0
C19   1    0.287174    0.636676    0.436732    11.00000    0.02779    0.04351 =
         0.02772   -0.00860   -0.00053    0.00011
AFIX  43
H19   2    0.352586    0.693024    0.447413    11.00000   -1.20000
AFIX   0
C20   1    0.223254    0.626155    0.387521    11.00000    0.02031    0.03283 =
         0.02298   -0.00261    0.00377    0.00335
AFIX  43
H20   2    0.247141    0.675482    0.364980    11.00000   -1.20000
AFIX   0
C21   1    0.069490    0.595250    0.232142    11.00000    0.01239    0.01701 =
         0.02572   -0.00057    0.00458    0.00595
C22   1    0.163319    0.650656    0.195613    11.00000    0.01379    0.02233 =
         0.02199   -0.00031   -0.00053    0.00170
C23   1    0.205726    0.606005    0.152845    11.00000    0.02080    0.02823 =
         0.02918   -0.00230    0.00139   -0.00479
AFIX  43
H23   2    0.169971    0.540889    0.146302    11.00000   -1.20000
AFIX   0
C24   1    0.299082    0.654525    0.119561    11.00000    0.02452    0.04031 =
         0.02112   -0.00294    0.00477    0.00078
AFIX  43
H24   2    0.329568    0.622749    0.090892    11.00000   -1.20000
AFIX   0
C25   1    0.346852    0.749885    0.128895    11.00000    0.01377    0.03662 =
         0.03028    0.01102    0.00213   -0.00319
C26   1    0.310144    0.796404    0.171479    11.00000    0.02135    0.02439 =
         0.03502    0.00309    0.00482    0.00082
AFIX  43
H26   2    0.346773    0.861429    0.177885    11.00000   -1.20000
AFIX   0
C27   1    0.219410    0.746384    0.204338    11.00000    0.01885    0.02912 =
         0.03055   -0.00181    0.00458    0.00092
AFIX  43
H27   2    0.194255    0.777677    0.233682    11.00000   -1.20000
AFIX   0
C28   1    0.948263    0.869158    0.449633    11.00000    0.11237    0.08541 =
         0.04335    0.01593   -0.01188   -0.04231
AFIX  23
H28A  2    0.914043    0.937471    0.442855    11.00000   -1.20000
H28B  2    1.031251    0.849327    0.426039    11.00000   -1.20000
AFIX   0
C29   1    1.037295    0.859645    0.501231    11.00000    0.09042    0.06127 =
         0.03946    0.00022   -0.00356   -0.01705
AFIX  23
H29A  2    1.010844    0.916115    0.521468    11.00000   -1.20000
H29B  2    1.167752    0.853492    0.501710    11.00000   -1.20000
AFIX   0
C30   1    0.957679    0.768087    0.519529    11.00000    0.06842    0.04323 =
         0.03755    0.00106    0.00788    0.01178
AFIX  23
H30A  2    1.044883    0.714388    0.521832    11.00000   -1.20000
H30B  2    0.916633    0.778294    0.552218    11.00000   -1.20000
AFIX   0
C31   1    0.805385    0.747554    0.481531    11.00000    0.10619    0.07248 =
         0.04619    0.01336   -0.01068   -0.03417
AFIX  23
H31A  2    0.816719    0.681073    0.468703    11.00000   -1.20000
H31B  2    0.692988    0.751191    0.496681    11.00000   -1.20000
AFIX   0
CL1   5    0.460812    0.812016    0.086267    11.00000    0.03266    0.06079 =
         0.03292    0.01479    0.00550   -0.00957
N1    4   -0.223291    0.526268    0.252479    11.00000    0.01708    0.02381 =
         0.02165   -0.00277    0.00407   -0.00243
N2    4   -0.311740    0.566202    0.322297    11.00000    0.01705    0.02713 =
         0.02834   -0.00576    0.00783   -0.00263
N3    4    0.090824    0.431651    0.291323    11.00000    0.01681    0.01948 =
         0.02358    0.00108    0.00085    0.00087
N4    4    0.127788    0.339124    0.228734    11.00000    0.02211    0.02108 =
         0.02372   -0.00512    0.00555    0.00077
N5    4    0.118151    0.609803    0.277900    11.00000    0.01198    0.01916 =
         0.02061   -0.00035    0.00297    0.00186
O1    6    0.799798    0.811392    0.444000    11.00000    0.06266    0.09085 =
         0.08666    0.04274   -0.02657   -0.00756
HKLF 4

REM  rei336s in P2(1)/c
REM R1 =  0.0695 for    2957 Fo > 4sig(Fo)  and  0.1370 for all    5258 data
REM    363 parameters refined using      0 restraints

END

WGHT      0.0571      0.6564

REM Highest difference peak  0.290,  deepest hole -0.435,  1-sigma level  0.063
Q1    1   0.0344  0.4861  0.2334  11.00000  0.05    0.29
Q2    1  -0.0574  0.5406  0.3078  11.00000  0.05    0.28
Q3    1   0.4348  0.7968  0.0416  11.00000  0.05    0.26
Q4    1   0.4417  0.5868  0.4384  11.00000  0.05    0.24
Q5    1  -0.0050  0.4075  0.2719  11.00000  0.05    0.24
;
_shelx_res_checksum                     71695

_shelx_hkl_file                         
;
  -1   0   0  265.19    8.12
  -1   0   0  227.98    8.23
   1   0   0  265.24    8.12
   1   0   0  260.74    8.26
   2   0   0  238.60    7.98
  -2   0   0  233.44    7.71
   2   0   0  234.11    7.71
  -2   0   0  234.90    8.04
   3   0   0   64.73    2.87
  -3   0   0   62.22    2.60
   3   0   0   66.58    2.61
  -3   0   0   61.58    2.95
   4   0   0    1.02    0.55
  -4   0   0    2.22    0.75
  -4   0   0    1.42    0.55
   5   0   0    2.83    0.82
  -5   0   0    2.22    0.86
  -5   0   0    1.36    0.73
  -6   0   0    3.48    1.12
  -6   0   0    0.37    0.65
  -7   0   0    1.76    0.87
  -7   0   0    2.75    1.19
  -8   0   0   22.49    2.33
  -9   0   0    7.27    1.40
   1  -1   0    5.04    0.39
  -1  -1   0    5.85    0.66
  -1  -1   0    5.09    0.36
  -1   1   0    4.96    0.45
  -1   1   0    5.90    0.31
   1   1   0    6.80    0.71
   1   1   0    6.11    0.36
   2  -1   0  181.78    5.87
   2  -1   0  168.42    5.75
  -2  -1   0  167.10    5.74
  -2  -1   0  168.58    6.31
   2   1   0  172.19    5.74
  -2   1   0  181.26    5.86
   2   1   0  162.77    6.24
  -2   1   0  172.53    5.84
  -3  -1   0    0.87    0.35
   3  -1   0    0.56    0.39
  -3  -1   0   -0.09    0.41
   3  -1   0   -0.29    0.28
  -3   1   0    1.40    0.47
   3   1   0    0.93    0.42
  -3   1   0    0.00    0.33
  -4  -1   0    1.99    0.76
   4  -1   0    0.01    0.39
  -4  -1   0    1.69    0.54
   4   1   0    3.31    0.85
  -4   1   0    0.38    0.50
   4   1   0    1.29    0.60
  -4   1   0    0.68    0.48
  -5  -1   0    2.59    0.98
  -5  -1   0    4.40    0.87
   5  -1   0    2.75    0.78
  -5   1   0    4.27    0.93
  -5   1   0    3.06    0.84
  -6  -1   0   10.49    1.80
  -6  -1   0   11.80    1.42
  -6   1   0    8.41    1.49
  -6   1   0    9.68    1.41
  -7  -1   0    3.31    0.88
  -7  -1   0    3.43    1.30
  -7   1   0    4.34    1.17
  -7   1   0    2.52    1.05
  -8  -1   0    1.64    0.75
  -8   1   0    1.74    0.92
  -9  -1   0    1.70    0.74
  -9   1   0    2.66    1.05
   0  -2   0  114.04    4.01
   0  -2   0  110.24    3.73
   0   2   0  109.27    3.98
   0   2   0  113.26    3.73
   1  -2   0   32.38    1.45
  -1  -2   0   34.92    1.84
  -1   2   0   34.49    1.48
   1   2   0   33.11    1.82
  -2  -2   0    1.32    0.58
  -2  -2   0    1.09    0.34
   2  -2   0    1.08    0.43
  -2   2   0    1.38    0.41
  -2   2   0    0.89    0.26
   2   2   0    1.12    0.34
   2   2   0    1.42    0.61
  -3  -2   0    0.18    0.49
   3  -2   0    0.28    0.33
  -3  -2   0    0.08    0.33
  -3   2   0    0.29    0.41
   3   2   0    0.64    0.41
  -3   2   0    0.20    0.27
   3   2   0   -0.01    0.46
  -4  -2   0   18.45    1.26
  -4  -2   0   18.57    2.15
  -4   2   0   17.88    1.55
  -4   2   0   19.44    1.39
   4   2   0   19.01    1.31
  -5  -2   0    0.11    0.65
  -5  -2   0    0.54    0.51
  -5   2   0    0.04    0.43
  -5   2   0   -1.05    0.54
  -6  -2   0    6.67    1.14
  -6  -2   0    4.37    1.43
  -6   2   0    5.36    1.13
  -6   2   0    7.77    1.30
  -7  -2   0    0.93    0.55
  -7  -2   0   -0.44    0.78
  -7   2   0   -0.34    0.78
  -8  -2   0    5.95    1.22
  -8   2   0    4.93    1.32
  -9  -2   0    5.33    1.15
  -9   2   0    2.81    1.16
   0  -3   0    1.56    0.51
   0   3   0    1.08    0.43
   1  -3   0    0.95    0.38
  -1  -3   0    5.10    0.94
  -1   3   0   -0.10    0.39
   1   3   0    1.41    0.33
   2  -3   0   50.03    2.23
  -2  -3   0   46.76    2.76
  -2   3   0   51.85    2.24
   2   3   0   47.79    2.74
   2   3   0   49.40    2.01
  -3  -3   0    3.63    1.04
   3   3   0    2.84    0.56
  -3   3   0    3.04    0.45
  -3   3   0    2.75    0.64
   3   3   0    2.32    1.03
  -4  -3   0    1.11    0.78
  -4  -3   0    1.43    0.50
  -4   3   0    1.43    0.44
  -4   3   0    0.99    0.63
  -5  -3   0   -0.17    0.72
  -5  -3   0    0.31    0.44
  -5   3   0    0.42    0.47
  -5   3   0    1.13    0.70
  -6  -3   0    0.13    0.54
  -6  -3   0    0.60    1.02
  -6   3   0    0.33    0.56
  -6   3   0    0.40    0.76
  -7  -3   0   15.21    2.68
  -7  -3   0   18.60    1.93
  -7   3   0   16.73    2.07
  -8  -3   0   14.15    1.81
  -8   3   0    7.80    1.61
  -9  -3   0    3.16    0.81
  -9   3   0    0.87    1.02
   0   4   0   14.26    1.43
  -1  -4   0    0.66    0.57
   1  -4   0    0.41    0.35
  -1  -4   0    0.44    0.27
  -1   4   0    0.48    0.37
   1   4   0    1.32    0.65
   1   4   0    1.09    0.32
  -1   4   0    0.46    0.37
  -1   4   0    0.34    0.34
   2  -4   0    0.80    0.43
  -2  -4   0    0.13    0.56
   2  -4   0    0.84    0.42
   2   4   0    0.92    0.59
  -2   4   0    0.30    0.40
  -3  -4   0   10.66    1.68
  -3   4   0    8.60    1.10
  -3   4   0    9.53    0.62
   3   4   0   10.89    1.00
  -4  -4   0    1.63    0.96
  -4   4   0    2.70    0.76
  -5  -4   0    1.42    1.04
  -5   4   0    6.45    1.18
  -5   4   0    5.06    0.68
  -6  -4   0    0.38    0.52
  -6  -4   0    1.27    1.01
  -6   4   0    1.73    1.00
  -7  -4   0    3.45    1.60
  -7   4   0    2.76    1.20
  -8   4   0   -0.75    0.81
   0  -5   0   -0.01    0.26
   0   5   0   -0.49    0.33
   0   5   0   -0.13    0.25
  -1  -5   0   94.74    4.53
   1  -5   0   97.87    3.77
  -1  -5   0   98.00    3.59
  -1   5   0   96.85    3.72
  -1   5   0   95.89    3.93
  -1   5   0   95.87    3.95
   1   5   0   91.08    4.41
   1   5   0   97.36    3.59
  -2  -5   0    1.13    0.71
   2  -5   0    0.93    0.51
  -2   5   0    1.48    0.44
   2   5   0    1.61    0.45
  -2   5   0    1.90    0.63
  -3  -5   0    1.49    0.87
   3  -5   0    1.49    0.62
  -3   5   0    1.69    0.65
   3   5   0    1.62    0.45
  -4  -5   0    0.28    0.84
  -4   5   0    1.61    0.72
  -4   5   0    0.44    0.24
  -5  -5   0    2.84    1.30
  -5   5   0    4.46    1.08
  -6  -5   0    4.95    1.69
  -6   5   0    4.55    1.19
  -7  -5   0    3.90    1.71
  -7   5   0   10.16    1.70
  -8   5   0   -0.46    1.02
   0  -6   0    7.44    0.87
   0   6   0    5.39    1.07
   0   6   0    6.15    0.79
  -1  -6   0   -0.50    0.57
   1  -6   0   -0.18    0.35
  -1  -6   0    0.41    0.34
   1   6   0   -0.39    0.29
  -1   6   0    0.12    0.35
  -1   6   0   -0.97    0.34
   2  -6   0    0.38    0.45
  -2  -6   0    0.12    0.65
  -2   6   0   -0.08    0.39
   2   6   0    0.72    0.38
  -2   6   0   -0.39    0.43
   3  -6   0   55.69    2.78
  -3  -6   0   48.91    3.55
  -3   6   0   51.91    2.25
  -3   6   0   48.53    2.71
  -4  -6   0    0.71    0.90
   4  -6   0    0.01    0.49
  -4   6   0    0.33    0.19
  -4   6   0    0.17    0.63
  -4   6   0    0.37    0.21
   5  -6   0    1.63    0.73
  -5  -6   0    1.12    1.06
  -5   6   0    1.88    0.89
  -6  -6   0    1.31    1.19
   6  -6   0    0.99    0.79
  -6   6   0   -0.50    0.80
   7  -6   0    2.38    0.97
  -7   6   0    3.02    1.25
   8  -6   0   -0.23    0.69
  -8   6   0   -0.33    1.13
   0  -7   0   -0.48    0.33
  -1  -7   0  104.85    3.96
   1  -7   0   96.00    4.09
  -1   7   0   95.07    4.30
  -1   7   0  103.15    4.57
   2  -7   0   17.23    1.64
  -2  -7   0   18.37    2.42
  -2   7   0   16.23    1.58
  -2   7   0   16.40    1.70
  -3  -7   0    4.88    1.48
   3  -7   0    6.59    1.12
  -3   7   0    9.89    1.06
  -3   7   0    9.62    1.38
  -4  -7   0    1.19    1.12
   4  -7   0   -0.53    0.45
  -4   7   0    0.42    0.32
  -4   7   0    0.84    0.72
  -5  -7   0    7.91    2.01
   5  -7   0    7.99    1.39
  -5   7   0    4.19    1.18
  -6  -7   0    7.22    2.18
   6  -7   0    5.03    1.26
  -6   7   0    5.73    1.42
   7  -7   0   14.41    2.02
   8  -7   0    1.50    0.95
  -8   7   0    1.79    1.25
   0  -8   0   17.51    1.55
  -1  -8   0   34.05    1.85
   1  -8   0   30.41    1.93
  -1   8   0   29.96    2.09
  -2  -8   0   13.65    2.17
   2  -8   0   10.13    1.36
  -2   8   0    9.95    1.42
  -2   8   0   11.55    1.49
  -3  -8   0    0.58    0.97
   3  -8   0    0.71    0.63
  -3   8   0    1.68    0.85
  -3   8   0    0.93    0.56
  -4  -8   0    1.35    1.24
   4  -8   0    1.33    0.81
  -4   8   0    2.99    0.94
  -4   8   0    1.65    0.50
  -5  -8   0    6.14    2.01
   5  -8   0    9.65    1.66
  -5   8   0    7.53    1.49
   6  -8   0    0.14    0.71
  -6   8   0    0.70    0.95
   7  -8   0    4.00    1.21
  -7   8   0    2.37    1.21
   8  -8   0    1.70    1.04
  -8   8   0   -1.94    0.86
   0  -9   0   -0.29    0.40
  -1  -9   0    2.25    0.64
   1  -9   0    2.40    0.73
  -1   9   0    3.40    0.97
   2  -9   0    0.38    0.52
  -2   9   0   -0.12    0.59
  -2   9   0    0.68    0.74
   3  -9   0    2.03    0.82
  -3   9   0    1.20    0.87
  -3   9   0    1.07    0.71
   4  -9   0    4.98    1.22
  -4   9   0    3.48    1.20
  -4   9   0    5.16    0.82
   5  -9   0    2.63    1.07
  -5   9   0    3.02    1.20
   6  -9   0    1.53    0.92
  -6   9   0    2.10    1.20
   7  -9   0   -0.72    0.61
  -7   9   0   -0.16    1.13
   0 -10   0    3.55    0.83
   1 -10   0   -0.29    0.44
  -1 -10   0    0.82    0.53
  -1  10   0   -0.61    0.49
   2 -10   0    5.50    1.13
  -2  10   0    4.44    1.21
   3 -10   0    1.51    0.81
  -3  10   0    1.93    0.96
  -3  10   0    1.65    0.81
   4 -10   0   -0.50    0.60
  -4  10   0    0.83    0.94
   5 -10   0    1.44    0.83
  -5  10   0    4.85    1.44
   6 -10   0    1.17    0.83
  -6  10   0    1.82    1.22
   7 -10   0    0.63    0.84
  -7  10   0    2.09    1.35
   0 -11   0   -0.21    0.49
   1 -11   0    1.62    0.77
  -1 -11   0    1.59    0.73
  -1  11   0    0.74    0.82
   2 -11   0    0.75    0.69
  -2  11   0    0.59    0.78
   3 -11   0    6.69    1.42
  -3  11   0    7.80    1.55
   4 -11   0    1.04    0.88
  -4  11   0    1.24    0.84
   5 -11   0    1.30    0.95
  -5  11   0    0.69    1.03
   6 -11   0    1.02    1.01
  -6  11   0    0.83    1.13
   0 -12   0    0.87    0.79
   1 -12   0    1.41    0.83
  -1 -12   0    2.22    0.77
  -1  12   0    1.62    0.88
   2 -12   0   -0.06    0.61
  -2  12   0    0.38    0.73
   3 -12   0    1.34    0.87
  -3  12   0   -0.17    0.84
   4 -12   0   -0.80    0.69
  -4  12   0    0.00    0.89
   5 -12   0    1.35    1.06
  -5  12   0    1.44    1.24
   6 -12   0    0.27    0.97
  -6  12   0    0.05    1.07
   0 -13   0   -0.21    0.53
   1 -13   0    2.43    0.96
  -1 -13   0    1.71    0.82
  -1  13   0    2.40    1.02
   2 -13   0    1.27    0.81
  -2  13   0    0.10    0.79
   3 -13   0    0.90    0.92
  -3  13   0    0.26    0.82
   4 -13   0   -0.09    0.76
  -4  13   0   -0.24    0.90
   5 -13   0    1.13    1.05
  -5  13   0    0.02    1.07
   0 -14   0    1.53    0.86
   0  14   0    1.61    0.90
  -1 -14   0    1.34    0.91
   1 -14   0    1.02    0.88
  -1  14   0    0.74    0.82
   2 -14   0    0.48    0.75
  -2  14   0   -0.30    0.83
   3 -14   0    0.52    0.82
  -3  14   0    3.00    1.22
   4 -14   0    1.74    1.04
  -4  14   0    2.59    1.41
   5 -14   0    0.53    1.07
  -5  14   0    1.28    1.35
   0 -15   0    0.87    0.89
   0  15   0   -0.02    0.72
  -1 -15   0    0.50    0.83
   1 -15   0    1.81    1.08
  -1  15   0    1.62    0.97
   2 -15   0   -0.69    0.81
  -2  15   0    0.35    0.84
   3 -15   0    2.16    1.15
  -3  15   0    4.50    1.49
   4 -15   0   -0.88    0.75
  -4  15   0   -0.41    0.88
   0 -16   0    0.99    0.94
   0  16   0    3.28    1.15
  -1 -16   0    2.12    1.04
   1 -16   0    1.03    0.99
  -1  16   0    5.01    1.40
   2 -16   0   -0.06    0.94
  -2  16   0    0.80    0.92
  -9   0   1    0.76    0.73
  -8   0   1   -0.04    0.55
  -7   0   1    0.56    0.72
  -6   0   1    0.25    0.67
  -6   0   1   -0.50    0.58
  -5   0   1    0.16    0.59
   5   0  -1   -0.86    0.40
  -5   0   1    0.53    0.58
  -4   0   1   -0.18    0.42
  -4   0   1   -0.47    0.41
   4   0  -1   -0.30    0.34
   3   0  -1   -0.19    0.34
   3   0  -1    0.19    0.39
  -3   0   1   -0.07    0.36
  -3   0   1    0.91    0.47
  -2   0   1    0.45    0.39
   2   0  -1    0.99    0.38
  -2   0   1    0.50    0.35
   2   0  -1    0.25    0.35
   1   0  -1   -0.17    0.17
   1   0  -1    0.06    0.14
  -1   0   1    0.25    0.16
  -1   0   1   -0.28    0.13
   1   0   1    0.24    0.19
   1   0   1    0.04    0.11
  -1   0  -1    0.02    0.12
  -1   0  -1    0.00    0.15
   2   0   1   -0.35    0.32
  -2   0  -1   -0.74    0.35
   2   0   1    0.38    0.28
  -4   0  -1    0.06    0.54
   4   0   1   -0.09    0.38
  -4   0  -1    0.38    0.45
   4   0   1   -0.57    0.33
  -5   0  -1   -0.41    0.48
  -5   0  -1    0.03    0.47
  -6   0  -1   -0.16    0.65
  -6   0  -1   -0.09    0.64
  -7   0  -1   -0.13    0.78
  -7   0  -1    0.06    0.66
  -8   0  -1    0.88    0.71
  -8   0  -1   -0.63    0.85
  -9   0  -1    2.25    0.80
  -9  -1   1    4.32    1.07
  -9   1   1    2.47    1.11
  -8  -1   1    0.79    0.70
  -8   1   1    2.03    0.99
  -7  -1   1    8.14    1.34
  -7   1   1    8.75    1.46
   6  -1  -1    1.14    0.81
  -6  -1   1    1.12    0.79
  -6  -1   1    0.88    0.70
  -6   1   1    1.54    0.85
  -6   1   1    0.56    0.67
  -5  -1   1   15.40    1.50
  -5  -1   1   14.66    1.94
   5  -1  -1   16.25    1.58
  -5   1   1   15.71    1.58
  -4  -1   1   21.50    1.42
   4  -1  -1   23.19    1.48
  -4  -1   1   26.48    2.01
  -4   1   1   22.65    1.60
   4   1  -1   25.14    1.86
  -4   1   1   22.68    1.54
  -3  -1   1   54.56    2.78
  -3  -1   1   53.80    2.26
   3  -1  -1   52.16    2.29
   3  -1  -1   51.71    2.24
  -3   1   1   52.52    2.30
   3   1  -1   51.24    2.67
   3   1  -1   48.98    2.20
  -3   1   1   54.52    2.38
  -2  -1   1  412.02   13.20
   2  -1  -1  415.10   13.12
   2  -1  -1  405.84   13.25
  -2  -1   1  401.59   13.71
   2   1  -1  424.18   13.74
  -2   1   1  408.27   13.26
   2   1  -1  406.40   13.18
  -2   1   1  413.65   13.18
   1  -1  -1    6.31    0.45
  -1  -1   1    5.81    0.41
  -1  -1   1    6.34    0.69
   1   1  -1    6.87    0.70
   1   1  -1    5.85    0.40
  -1   1   1    6.73    0.46
   1  -1   1    3.61    0.38
  -1  -1  -1    4.36    0.29
  -1  -1  -1    4.91    0.62
   1   1   1    4.81    0.60
  -1   1  -1    4.01    0.40
   1   1   1    3.91    0.27
  -2  -1  -1  252.79    8.47
  -2  -1  -1  256.07    9.13
   2  -1   1  266.86    8.61
  -2   1  -1  271.20    8.69
  -2   1  -1  258.77    8.57
   2   1   1  267.37    9.08
   2   1   1  257.12    8.45
   3  -1   1    6.26    0.77
   3  -1   1    5.25    0.74
  -3  -1  -1    6.77    0.75
  -3  -1  -1    5.84    1.05
  -3   1  -1    7.43    0.92
   3   1   1    7.18    0.75
   3   1   1    4.70    0.87
  -3   1  -1    6.03    0.78
  -4  -1  -1   27.45    2.12
   4  -1   1   25.56    1.65
  -4  -1  -1   26.64    1.54
   4   1   1   30.39    2.03
  -4   1  -1   29.34    1.90
  -4   1  -1   27.94    1.63
   4   1   1   24.73    1.48
   5  -1   1   14.57    1.53
  -5  -1  -1   14.04    1.97
  -5  -1  -1   14.13    1.42
  -5   1  -1   18.23    1.62
  -5   1  -1   16.55    1.83
  -6  -1  -1   -0.59    0.44
  -6  -1  -1    0.31    0.69
  -6   1  -1    0.68    0.70
  -6   1  -1    0.42    0.68
  -7  -1  -1    2.43    0.80
  -7  -1  -1    1.49    1.12
  -7   1  -1    2.90    1.19
  -7   1  -1    3.14    0.96
  -8  -1  -1    0.20    0.60
  -8  -1  -1    0.64    1.06
  -8   1  -1    1.37    0.92
  -9  -1  -1    8.86    1.48
  -9   1  -1    9.36    1.62
  -9  -2   1    4.82    1.17
  -9   2   1    4.01    1.32
  -8  -2   1   13.03    1.76
  -8   2   1   10.33    1.77
  -7  -2   1    1.88    0.73
  -7   2   1    1.13    0.87
  -6  -2   1   -1.18    0.63
  -6  -2   1   -0.19    0.54
  -6   2   1    0.54    0.77
  -5  -2   1    4.30    1.24
  -5  -2   1    5.16    0.93
  -5   2   1    3.56    0.91
  -5   2   1    3.99    0.82
  -4  -2   1    5.70    1.23
  -4  -2   1    6.93    0.90
  -4   2   1    4.90    0.75
  -4   2   1    5.41    0.91
  -3  -2   1    1.86    0.72
  -3  -2   1    0.62    0.40
   3  -2  -1    1.64    0.52
  -3   2   1    0.92    0.34
   3   2  -1    1.36    0.63
   3   2  -1    1.58    0.48
  -3   2   1    0.60    0.45
  -2  -2   1   16.88    1.59
   2  -2  -1   14.08    0.98
  -2  -2   1   14.35    0.92
   2   2  -1   21.24    1.50
  -2   2   1   14.43    0.66
  -2   2   1   15.42    0.98
   2   2  -1   14.77    0.88
  -1  -2   1    0.42    0.38
   1  -2  -1    2.14    0.35
   1  -2  -1    1.50    0.34
  -1   2   1    1.10    0.30
   1   2  -1    1.63    0.52
   0  -2   1   19.36    0.84
   0  -2  -1   18.93    1.07
   0  -2  -1   18.69    0.87
   0   2   1   17.69    1.05
   0   2  -1   19.42    0.83
   0   2   1   22.11    0.90
  -1  -2  -1    6.42    0.86
  -1   2  -1    6.95    0.67
   1   2   1    6.15    0.88
   2  -2   1   51.27    2.24
  -2  -2  -1   59.15    2.87
  -2  -2  -1   51.56    2.06
   2   2   1   59.45    2.81
   2   2   1   55.20    2.06
  -2   2  -1   52.89    2.24
   3  -2   1    0.46    0.37
  -3  -2  -1    0.51    0.61
  -3  -2  -1   -0.08    0.27
   3   2   1    0.15    0.32
  -3   2  -1    0.51    0.33
   3   2   1   -0.06    0.47
  -3   2  -1    0.67    0.41
  -4  -2  -1    1.54    0.51
  -4  -2  -1    0.91    0.75
  -4   2  -1    1.36    0.54
   4   2   1    1.01    0.52
  -4   2  -1    0.02    0.46
  -5  -2  -1    6.12    1.42
  -5  -2  -1    6.62    0.97
  -5   2  -1    7.16    1.14
  -5   2  -1    9.29    1.23
  -6  -2  -1    8.80    1.83
  -6  -2  -1    9.46    1.29
  -6   2  -1    6.20    1.20
  -6   2  -1    6.45    1.26
  -7  -2  -1    0.13    0.52
  -7  -2  -1    0.15    1.03
  -7   2  -1    0.79    0.72
  -7   2  -1    0.88    0.93
  -8  -2  -1   -0.23    1.09
  -8  -2  -1    1.02    0.61
  -8   2  -1   -0.18    0.74
  -9  -2  -1    5.59    1.10
  -9   2  -1    2.42    1.18
  -9  -3   1    9.81    1.53
  -9   3   1    8.48    1.81
  -8  -3   1    2.00    0.75
  -8   3   1    0.75    1.03
  -7  -3   1    1.30    0.72
  -7   3   1    1.63    0.97
  -6  -3   1    5.99    1.53
  -6  -3   1    6.05    1.10
  -6   3   1    6.67    1.30
  -5  -3   1    0.72    0.53
  -5  -3   1    1.74    1.02
  -5   3   1    2.01    0.83
  -5   3   1    1.41    0.49
  -4  -3   1   51.04    2.42
  -4  -3   1   46.97    3.25
  -4   3   1   51.52    2.13
  -4   3   1   50.53    2.57
  -3  -3   1   14.33    1.81
  -3  -3   1   12.86    1.14
  -3   3   1   12.00    0.66
   3   3  -1   14.46    1.79
  -3   3   1   13.94    1.25
   3   3  -1   12.88    0.97
  -2  -3   1   56.86    3.18
   2  -3  -1   64.65    2.68
   2  -3  -1   63.80    2.66
   2   3  -1   64.54    3.28
  -2   3   1   64.82    2.66
   2   3  -1   62.17    2.46
  -1  -3   1  938.76   31.36
   1  -3  -1  970.77   30.76
   1  -3  -1  969.44   30.80
  -1   3   1  994.29   30.69
   1   3  -1  998.23   31.44
  -1   3   1 1000.00   30.75
   1   3  -1  970.49   30.52
  -1   3   1  951.65   30.78
   0  -3   1   17.21    0.94
   0  -3  -1   27.65    1.48
   0   3  -1   18.67    0.97
   0   3   1   20.48    1.01
   0   3  -1   19.20    1.26
   1  -3   1    8.59    0.79
  -1  -3  -1   11.31    1.28
   1   3   1    9.98    0.68
   1   3   1   14.60    1.42
  -1   3  -1    9.17    0.93
   2  -3   1   80.33    3.25
  -2  -3  -1   80.97    3.91
   2   3   1   83.55    3.89
  -2   3  -1   81.75    3.24
   2   3   1   83.04    2.99
  -3  -3  -1   28.05    2.22
   3  -3   1   29.52    1.86
   3   3   1   24.90    1.34
  -3   3  -1   24.50    1.31
  -3   3  -1   26.37    1.56
  -4  -3  -1    1.81    0.92
  -4  -3  -1    2.76    0.61
   4   3   1    1.02    0.54
  -4   3  -1    1.65    0.53
  -4   3  -1    3.22    0.78
  -5  -3  -1    4.42    0.83
  -5  -3  -1    3.72    1.25
  -5   3  -1    2.78    0.72
  -5   3  -1    3.08    0.93
  -6  -3  -1    2.62    0.78
  -6  -3  -1    2.73    1.41
  -6   3  -1    3.23    1.02
  -6   3  -1    2.36    0.79
  -7  -3  -1    2.92    1.48
  -7  -3  -1    1.65    0.70
  -7   3  -1    2.08    0.88
  -7   3  -1    1.00    0.94
  -8  -3  -1    1.99    0.72
  -8  -3  -1    2.76    1.54
  -8   3  -1    2.17    1.18
  -8   4   1   -0.40    1.04
  -7  -4   1    4.15    1.01
  -7   4   1    4.43    1.29
  -6  -4   1    7.18    1.79
  -6  -4   1    8.74    1.37
  -6   4   1   10.71    1.65
  -5  -4   1    5.04    1.47
  -5   4   1    4.40    1.06
  -4  -4   1   11.41    1.91
  -4   4   1   17.08    1.63
  -3  -4   1   88.13    4.51
  -3   4   1   77.95    3.51
   3   4  -1   86.97    3.33
  -2  -4   1    4.47    1.06
   2  -4  -1    5.34    0.78
   2  -4  -1    5.54    0.82
   2   4  -1    4.77    1.08
  -2   4   1    5.25    0.54
  -2   4   1    5.50    0.81
  -1  -4   1   65.04    2.45
   1  -4  -1   65.43    2.68
  -1  -4   1   68.81    3.34
  -1   4   1   62.69    2.73
   1   4  -1   64.79    2.46
   1   4  -1   64.13    3.21
  -1   4   1   68.70    2.67
  -1   4   1   62.21    2.70
   0  -4   1  427.96   13.94
   0  -4  -1  438.44   14.56
   0  -4  -1  436.60   14.01
   0   4   1  425.43   13.98
   0   4  -1  434.54   13.94
   0   4   1  436.47   14.54
  -1  -4  -1    0.22    0.50
  -1  -4  -1    1.14    0.36
   1  -4   1    1.34    0.42
   1   4   1    1.63    0.39
   1   4   1    1.36    0.68
  -2  -4  -1   33.05    2.43
  -2   4  -1   35.49    1.89
   2   4   1   39.96    2.52
  -3  -4  -1    0.58    0.71
   3   4   1   -0.12    0.28
  -3   4  -1   -0.14    0.44
  -4  -4  -1    6.02    1.48
  -4   4  -1    5.59    0.71
  -4   4  -1    4.38    0.90
  -5  -4  -1    2.45    1.13
  -5   4  -1    2.45    0.63
  -5   4  -1    1.83    0.87
  -6  -4  -1    2.88    1.37
  -6   4  -1    2.65    1.07
  -6   4  -1    3.43    0.79
  -7  -4  -1    4.35    1.77
  -7   4  -1    3.50    1.17
  -8   4  -1    2.37    1.25
  -8   5   1    3.17    1.29
  -6  -5   1    3.31    1.50
  -6   5   1    1.05    0.89
  -5  -5   1    2.08    1.15
  -5   5   1    4.18    1.15
   4  -5  -1    0.14    0.39
  -4  -5   1    1.45    0.97
  -4   5   1    0.95    0.65
  -3  -5   1    5.70    1.39
   3  -5  -1    4.29    0.83
  -3   5   1    5.63    1.02
  -3   5   1    3.93    0.40
   2  -5  -1   84.64    3.67
  -2  -5   1   92.53    4.60
   2   5  -1   85.41    3.34
  -2   5   1   93.31    3.46
  -2   5   1   92.24    3.79
  -1  -5   1    0.66    0.30
   1  -5  -1    0.35    0.35
   1   5  -1    1.04    0.71
  -1   5   1    0.44    0.43
   1   5  -1    1.01    0.34
  -1   5   1   -0.23    0.40
  -1   5   1    0.37    0.35
   0  -5  -1   10.84    0.99
   0  -5   1   10.68    0.94
   0  -5  -1   10.19    1.29
   0   5  -1   11.46    0.97
   0   5   1    9.70    1.28
   0   5  -1   10.47    1.34
   0   5   1   14.08    1.11
  -1  -5  -1   29.06    1.46
   1  -5   1   27.57    1.53
  -1  -5  -1   26.17    2.08
   1   5   1   26.11    1.42
  -1   5  -1   32.13    1.58
   1   5   1   29.11    2.13
   2  -5   1    0.45    0.41
  -2  -5  -1    1.33    0.78
   2   5   1    1.44    0.44
  -2   5  -1   -0.45    0.42
  -3  -5  -1   25.91    2.73
  -3   5  -1   23.81    1.66
   3   5   1   23.02    1.36
  -4  -5  -1    1.31    1.01
  -4   5  -1    0.30    0.31
  -5  -5  -1    5.96    1.70
  -5   5  -1    8.61    0.87
  -5   5  -1    8.99    1.45
  -6  -5  -1    1.42    1.35
  -6   5  -1    1.76    0.49
  -6   5  -1    0.51    0.78
  -7  -5  -1    2.01    1.39
  -7   5  -1    0.67    0.96
  -8   5  -1    1.28    1.13
   8  -6  -1    3.53    1.23
  -8   6   1    0.22    1.12
   7  -6  -1    2.71    1.01
  -7   6   1    2.62    1.30
   6  -6  -1    0.53    0.67
  -6   6   1    0.24    0.92
  -5  -6   1   11.29    2.30
   5  -6  -1   16.60    1.88
  -5   6   1   16.25    1.92
   4  -6  -1    0.20    0.48
  -4  -6   1    0.55    0.82
  -4   6   1   -1.07    0.44
  -3  -6   1    7.21    1.51
   3  -6  -1    4.38    0.86
  -3   6   1    5.92    0.67
  -3   6   1    6.89    1.17
  -2  -6   1    2.54    1.06
   2  -6  -1    3.73    0.80
  -2   6   1    2.55    0.60
   2   6  -1    2.74    0.56
  -2   6   1    3.04    0.79
   1  -6  -1    2.33    0.58
  -1  -6   1    2.30    0.51
  -1   6   1    2.43    0.73
  -1   6   1    2.78    0.76
   1   6  -1    2.84    0.53
   0  -6  -1    1.63    0.49
   0  -6   1    0.84    0.40
   0  -6  -1    1.75    0.68
   0   6   1    1.24    0.65
   0   6  -1    0.79    0.55
   0   6  -1    0.73    0.38
  -1  -6  -1   28.73    1.54
   1  -6   1   25.83    1.59
  -1  -6  -1   27.67    2.26
  -1   6  -1   27.16    1.84
   1   6   1   28.81    1.53
   2  -6   1    1.27    0.53
  -2  -6  -1    2.33    0.96
   2   6   1    1.53    0.56
  -2   6  -1    2.02    0.70
  -3  -6  -1    7.01    1.54
   3  -6   1    4.03    0.88
  -3   6  -1    4.82    1.00
  -4  -6  -1    0.27    0.87
   4  -6   1    0.06    0.50
  -4   6  -1    1.09    0.37
  -4   6  -1   -0.34    0.55
  -5  -6  -1    1.97    1.28
  -5   6  -1    3.02    0.41
  -5   6  -1    3.27    1.03
  -6  -6  -1   -0.35    0.96
  -6   6  -1    0.83    0.92
  -7  -6  -1    1.13    1.31
  -7   6  -1    2.61    1.23
  -8   6  -1   -1.72    0.82
   8  -7  -1    0.69    0.89
  -8   7   1   -1.33    0.88
   7  -7  -1   10.96    1.83
  -7   7   1    8.08    1.70
   6  -7  -1    3.17    1.04
  -6   7   1    3.56    1.27
   5  -7  -1   10.27    1.59
  -5   7   1   10.35    1.66
  -4  -7   1   -0.60    0.80
   4  -7  -1    0.21    0.56
  -4   7   1    0.10    0.66
  -3  -7   1    2.14    1.20
   3  -7  -1    3.85    0.93
  -3   7   1    2.85    0.90
  -3   7   1    3.48    0.65
   2  -7  -1    6.51    1.05
  -2   7   1    7.16    1.05
  -2   7   1    5.22    1.03
   1  -7  -1    8.63    1.10
  -1  -7   1   10.79    1.04
  -1   7   1    9.39    1.36
  -1   7   1    9.31    1.26
   1   7  -1    9.88    0.99
   0  -7   1    7.57    0.93
   0  -7  -1    7.02    0.93
  -1  -7  -1   27.28    1.63
  -1  -7  -1   29.34    2.84
   1  -7   1   29.16    1.75
  -1   7  -1   26.11    1.97
  -2  -7  -1   47.97    3.39
   2  -7   1   43.76    2.40
  -2   7  -1   45.10    2.58
  -2   7  -1   41.81    2.42
  -3  -7  -1    9.04    1.91
   3  -7   1   14.31    1.60
  -3   7  -1   14.91    1.20
  -3   7  -1   12.67    1.59
  -4  -7  -1    0.47    1.00
   4  -7   1    0.97    0.66
  -4   7  -1    2.22    0.51
  -4   7  -1    1.19    0.75
  -5  -7  -1    0.42    1.00
   5  -7   1    0.65    0.76
  -5   7  -1    0.28    0.74
   6  -7   1   11.60    1.82
  -6  -7  -1   22.46    3.47
  -6   7  -1   15.31    2.06
  -7  -7  -1    4.18    1.87
   7  -7   1    3.17    1.09
  -7   7  -1    1.83    1.16
   8  -7   1    1.84    1.08
  -8   7  -1   -0.16    1.04
   8  -8  -1   -0.31    0.76
  -8   8   1   -2.73    0.95
   7  -8  -1   -0.38    0.69
  -7   8   1    0.31    1.02
   6  -8  -1    0.26    0.73
  -6   8   1   -0.75    0.89
   5  -8  -1    0.95    0.86
  -5   8   1   -0.11    0.90
   4  -8  -1    2.15    0.90
  -4   8   1    5.46    0.51
  -4   8   1    4.21    1.20
   3  -8  -1    0.38    0.56
  -3   8   1    0.03    0.52
  -3   8   1    0.31    0.43
   2  -8  -1   13.39    1.52
  -2   8   1   14.56    1.62
  -2   8   1   14.32    1.70
   1  -8  -1    1.23    0.57
  -1  -8   1    1.41    0.52
  -1   8   1    1.89    0.94
  -1   8   1    1.36    0.69
   0  -8  -1   10.45    1.22
   0  -8   1   10.05    1.16
  -1  -8  -1   -0.22    0.35
   1  -8   1   -0.76    0.33
  -1  -8  -1   -0.21    0.59
   2  -8   1    0.14    0.45
  -2  -8  -1   -0.09    0.72
  -2   8  -1   -0.30    0.49
  -2   8  -1   -0.48    0.40
   3  -8   1    4.10    0.98
  -3  -8  -1    7.10    1.88
  -3   8  -1    4.87    1.14
  -3   8  -1    8.24    1.13
  -4  -8  -1    1.03    0.89
   4  -8   1   -0.24    0.57
  -4   8  -1    0.35    0.75
  -4   8  -1    0.82    0.45
   5  -8   1    1.08    0.77
  -5  -8  -1    1.55    1.21
  -5   8  -1    1.41    0.83
  -6  -8  -1    0.95    1.28
   6  -8   1   -0.25    0.62
  -6   8  -1    0.26    0.91
   7  -8   1    0.54    0.82
  -7   8  -1    0.05    1.03
   8  -8   1    0.21    0.79
  -8   8  -1   -1.81    0.87
   7  -9  -1    0.62    0.88
  -7   9   1   -0.50    1.00
   6  -9  -1    0.61    0.77
  -6   9   1    0.02    0.95
   5  -9  -1    0.65    0.65
  -5   9   1    0.87    0.96
   4  -9  -1    3.37    1.07
  -4   9   1    2.29    1.02
  -4   9   1    3.84    0.62
   3  -9  -1   -0.11    0.42
  -3   9   1   -0.46    0.60
  -3   9   1    0.13    0.52
   2  -9  -1    0.44    0.56
  -2   9   1   -0.19    0.56
  -2   9   1   -0.21    0.51
   1  -9  -1    0.47    0.49
  -1  -9   1    0.48    0.49
  -1   9   1   -0.44    0.48
   0  -9  -1    1.53    0.64
   0  -9   1    2.76    0.71
  -1  -9  -1    0.45    0.45
   1  -9   1   -0.47    0.35
   2  -9   1   11.41    1.49
  -2  -9  -1   10.38    2.05
  -2   9  -1   10.57    1.57
  -3  -9  -1   -0.11    0.91
   3  -9   1    0.57    0.66
  -3   9  -1   -1.17    0.50
  -3   9  -1    0.60    0.59
  -4  -9  -1    2.71    1.60
   4  -9   1    8.96    1.49
  -4   9  -1    5.51    1.34
  -4   9  -1    6.59    0.99
  -5  -9  -1    0.61    1.23
   5  -9   1    1.61    0.81
  -5   9  -1    0.48    0.88
   6  -9   1    3.78    1.21
  -6   9  -1    1.87    1.16
   7  -9   1    0.07    0.81
  -7   9  -1   -0.72    1.03
   7 -10  -1   -0.44    0.74
  -7  10   1   -1.16    1.04
   6 -10  -1    1.87    1.02
  -6  10   1    0.90    1.15
   5 -10  -1    1.84    0.98
  -5  10   1    0.97    1.03
   4 -10  -1    8.49    1.54
  -4  10   1   13.89    2.05
   3 -10  -1    5.82    1.23
  -3  10   1    6.69    1.43
  -3  10   1    5.16    1.03
   2 -10  -1    0.94    0.70
  -2  10   1   -0.42    0.55
  -1 -10   1    6.15    0.97
   1 -10  -1    3.68    1.00
  -1  10   1    4.76    1.18
   0 -10   1   12.95    1.46
   0 -10  -1   11.98    1.46
   1 -10   1   19.01    1.92
  -1 -10  -1   15.53    1.63
   2 -10   1    2.34    0.87
  -2  10  -1    1.49    0.91
   3 -10   1   -0.04    0.61
  -3  10  -1    0.99    0.92
   4 -10   1   11.77    1.80
  -4  10  -1   13.98    2.04
   5 -10   1    0.44    0.85
  -5  10  -1    1.05    1.03
   6 -10   1    2.91    1.19
  -6  10  -1    1.76    1.22
   7 -10   1   -0.92    0.71
  -7  10  -1   -1.97    1.09
   6 -11  -1   -0.12    0.86
  -6  11   1    0.61    1.16
   5 -11  -1   -0.72    0.66
  -5  11   1   -0.33    0.94
   4 -11  -1    0.54    0.80
  -4  11   1   -0.18    0.79
   3 -11  -1    0.28    0.72
  -3  11   1    0.42    0.79
   2 -11  -1    9.94    1.57
  -2  11   1   10.19    1.71
  -1 -11   1    2.96    0.80
   1 -11  -1    3.66    1.00
  -1  11   1    1.18    0.86
   0 -11  -1    1.05    0.65
   0 -11   1    1.82    0.76
   1 -11   1    4.06    1.00
  -1 -11  -1    3.37    0.87
  -1  11  -1    5.24    1.26
   2 -11   1    9.04    1.43
  -2  11  -1   11.38    1.81
   3 -11   1    3.64    1.15
  -3  11  -1    5.45    1.34
   4 -11   1    0.52    0.78
  -4  11  -1   -0.39    0.74
   5 -11   1    0.41    0.71
  -5  11  -1    1.13    1.08
   6 -11   1    3.45    1.17
  -6  11  -1    2.31    1.29
   6 -12  -1    5.74    1.56
  -6  12   1    6.87    1.89
   5 -12  -1    0.93    0.94
  -5  12   1    0.44    0.98
   4 -12  -1    1.75    1.04
  -4  12   1    0.65    1.00
   3 -12  -1    1.22    0.88
  -3  12   1    2.01    1.09
   2 -12  -1    1.00    0.80
  -2  12   1   -0.23    0.69
  -1 -12   1    6.80    1.16
   1 -12  -1    4.03    1.12
  -1  12   1    4.08    1.24
   0 -12  -1    2.73    0.93
   0 -12   1    1.96    0.87
  -1 -12  -1   16.34    1.81
   1 -12   1   18.05    2.06
  -1  12  -1   18.17    2.28
   2 -12   1    2.54    0.99
  -2  12  -1    2.44    1.15
   3 -12   1    0.02    0.66
  -3  12  -1    2.76    1.11
   4 -12   1   -1.23    0.61
  -4  12  -1    0.36    0.88
   5 -12   1   -1.11    0.66
  -5  12  -1   -1.99    0.65
   6 -12   1   -1.29    0.60
  -6  12  -1    0.55    1.12
   5 -13  -1   -0.04    0.78
  -5  13   1    1.10    1.29
   4 -13  -1   -0.41    0.74
  -4  13   1    0.16    0.89
   3 -13  -1    0.66    0.87
  -3  13   1    0.50    0.79
   2 -13  -1   -0.11    0.69
  -2  13   1    1.36    0.89
   1 -13  -1    0.88    0.76
  -1 -13   1    0.57    0.70
  -1  13   1    2.87    1.06
   0 -13   1    0.44    0.66
   0 -13  -1    0.60    0.65
   0  13   1    1.61    0.85
  -1 -13  -1   -0.27    0.64
   1 -13   1    0.47    0.73
  -1  13  -1    0.49    0.77
   2 -13   1    7.12    1.46
  -2  13  -1    6.10    1.52
   3 -13   1    3.86    1.21
  -3  13  -1    1.71    1.06
   4 -13   1    1.87    1.03
  -4  13  -1    3.38    1.40
   5 -13   1   -0.28    0.85
  -5  13  -1    0.63    1.23
   5 -14  -1   -0.02    0.94
  -5  14   1    0.02    1.13
   4 -14  -1    1.96    1.17
  -4  14   1    2.45    1.15
   3 -14  -1    0.24    0.80
  -3  14   1    1.91    1.22
   2 -14  -1   -0.18    0.88
  -2  14   1   -0.32    0.79
   1 -14  -1    9.29    1.67
  -1 -14   1   11.40    1.64
  -1  14   1    7.44    1.58
   0 -14  -1   -0.06    0.66
   0 -14   1    0.52    0.74
   0  14   1    0.90    0.83
  -1 -14  -1    2.82    1.02
   1 -14   1    4.50    1.22
  -1  14  -1    4.86    1.37
   2 -14   1   -0.13    0.71
  -2  14  -1    0.17    0.74
   3 -14   1    0.39    0.80
  -3  14  -1   -0.17    0.81
   4 -14   1    0.93    0.97
  -4  14  -1    1.28    1.08
   5 -14   1    0.53    1.02
  -5  14  -1   -0.57    1.10
   4 -15  -1    4.32    1.52
  -4  15   1    2.20    1.38
   3 -15  -1    2.58    1.14
  -3  15   1    5.34    1.57
   2 -15  -1    0.54    0.95
  -2  15   1   -1.30    0.61
   1 -15  -1    2.90    1.22
  -1 -15   1    2.18    0.95
  -1  15   1    2.95    1.19
   0 -15  -1    3.11    1.04
   0 -15   1    1.57    0.91
   0  15  -1    5.28    1.32
   0  15   1    0.97    0.85
  -1 -15  -1    1.45    0.96
   1 -15   1    2.34    1.13
  -1  15  -1    3.74    1.23
   2 -15   1   -0.26    0.80
  -2  15  -1    1.16    0.93
   3 -15   1    0.03    0.84
  -3  15  -1    2.16    1.22
   4 -15   1   -0.58    0.75
  -4  15  -1    0.09    0.98
   2 -16  -1    1.62    1.14
  -2  16   1    2.46    1.24
  -1 -16   1    3.60    1.19
   1 -16  -1    2.06    1.09
  -1  16   1    4.83    1.47
   0 -16  -1    8.79    1.70
   0 -16   1    7.69    1.62
   0  16   1    9.60    1.88
   0  16  -1    6.60    1.55
   1 -16   1    5.04    1.42
  -1 -16  -1    3.77    1.22
   1  16   1    4.52    1.15
  -1  16  -1    5.04    1.44
   2 -16   1   -0.35    0.81
  -2  16  -1    3.72    1.28
  -9   0   2    0.98    0.76
  -8   0   2    2.33    0.97
  -7   0   2   59.64    3.33
  -6   0   2    1.78    0.86
   5   0  -2    0.82    0.58
  -5   0   2    0.69    0.65
  -5   0   2    0.01    0.53
  -4   0   2   10.28    1.33
   4   0  -2   12.14    1.36
  -4   0   2   12.82    1.28
  -3   0   2   31.35    1.64
  -3   0   2   36.91    1.94
   3   0  -2   31.92    1.64
   3   0  -2   31.51    1.81
   2   0  -2    5.79    0.74
  -2   0   2    6.23    0.70
   2   0  -2    5.91    0.66
  -1   0   2   84.71    2.90
   1   0  -2   84.27    2.90
   0   0  -2    0.06    0.04
   1   0   2   61.17    2.25
  -1   0  -2   57.49    1.96
   1   0   2   55.44    1.96
  -1   0  -2   59.03    2.26
  -2   0  -2  137.98    5.13
   2   0   2  140.39    4.69
   2   0   2  140.43    5.07
  -2   0  -2  138.18    4.68
  -3   0  -2   36.56    2.15
   3   0   2   39.21    1.74
  -3   0  -2   36.90    1.71
   3   0   2   38.88    2.07
   4   0   2   22.25    1.38
  -4   0  -2   22.41    1.41
   4   0   2   24.59    1.73
  -4   0  -2   23.75    1.90
  -5   0  -2    5.04    1.16
  -5   0  -2    5.18    0.89
  -6   0  -2   32.50    2.08
  -6   0  -2   31.23    3.06
  -7   0  -2   12.86    2.11
  -7   0  -2   12.11    1.59
  -8   0  -2    4.12    1.09
  -8   0  -2    6.12    1.67
  -9   0  -2    4.23    1.07
  -9  -1   2    1.86    0.80
  -9   1   2    1.18    0.85
  -8  -1   2    2.49    0.87
  -8   1   2    0.72    0.94
  -7  -1   2    3.34    1.02
  -7   1   2    2.15    1.03
   6  -1  -2   21.40    1.95
  -6  -1   2   16.49    1.78
  -6   1   2   20.26    1.98
  -5  -1   2    7.39    1.10
  -5  -1   2    6.67    1.33
   5  -1  -2    8.10    1.10
  -5   1   2    6.66    1.13
  -4  -1   2    9.14    1.09
  -4  -1   2   10.65    1.46
   4  -1  -2    9.62    1.07
  -4   1   2    9.52    1.13
   4   1  -2   10.56    1.40
  -4   1   2   11.04    1.21
  -3  -1   2   12.23    0.94
   3  -1  -2   12.68    0.98
  -3  -1   2   10.94    1.33
   3  -1  -2   11.82    0.89
  -3   1   2   12.86    1.12
   3   1  -2   13.16    1.14
   3   1  -2   12.20    1.35
  -3   1   2   10.97    0.91
  -2  -1   2   43.25    1.84
   2  -1  -2   43.71    1.73
   2  -1  -2   46.31    1.90
  -2  -1   2   39.37    2.14
   2   1  -2   40.75    2.15
  -2   1   2   44.13    1.88
   2   1  -2   42.55    1.80
   1  -1  -2   39.31    1.57
   1  -1  -2   39.87    1.55
  -1  -1   2   40.28    1.56
   1   1  -2   41.64    1.55
  -1   1   2   40.87    1.58
   0   1   2    3.74    0.37
  -1  -1  -2   42.69    1.98
   1  -1   2   45.57    1.68
  -1  -1  -2   43.16    1.52
   1   1   2   44.18    1.97
   1   1   2   45.13    1.50
  -1   1  -2   44.61    1.67
  -2  -1  -2    6.42    0.96
  -2  -1  -2    8.03    0.58
   2   1   2    7.51    0.55
   2   1   2    6.16    0.88
   3  -1   2    2.60    0.52
  -3  -1  -2    2.30    0.76
  -3  -1  -2    2.60    0.48
  -3   1  -2    2.42    0.54
   3   1   2    1.95    0.69
   3   1   2    3.24    0.54
  -3   1  -2    1.16    0.53
  -4  -1  -2    1.23    0.51
  -4  -1  -2    2.02    0.76
   4   1   2    2.54    0.60
  -4   1  -2    2.17    0.60
  -4   1  -2    2.02    0.69
   4   1   2    2.65    0.95
  -5  -1  -2    3.41    1.14
  -5  -1  -2    3.50    0.75
  -5   1  -2    4.36    1.05
  -5   1  -2    4.67    0.91
  -6  -1  -2   -0.99    0.70
  -6  -1  -2    0.80    0.62
  -6   1  -2    0.84    0.76
  -6   1  -2   -0.09    0.61
  -7  -1  -2    3.96    1.47
  -7  -1  -2    5.38    1.08
  -7   1  -2    5.27    1.41
  -7   1  -2    7.42    1.37
  -8  -1  -2    6.33    1.83
  -8  -1  -2    8.25    1.31
  -8   1  -2    3.13    1.31
  -8   1  -2    7.39    1.48
  -9  -1  -2    6.73    1.26
  -9   1  -2    5.55    1.28
  -9  -2   2    2.74    0.91
  -9   2   2    2.59    1.24
  -8  -2   2   19.88    2.23
  -8   2   2   19.61    2.33
  -7  -2   2    1.18    0.70
  -7   2   2    0.79    0.93
  -6  -2   2    6.27    1.14
  -6   2   2    4.30    1.12
  -5  -2   2    2.30    0.69
  -5  -2   2    2.09    0.97
  -5   2   2    2.15    0.83
  -4  -2   2    0.15    0.38
  -4  -2   2    0.53    0.61
   4  -2  -2    0.05    0.29
  -4   2   2   -0.08    0.50
   3  -2  -2   22.59    0.99
  -3  -2   2   16.20    1.78
  -3  -2   2   20.14    1.24
   3  -2  -2   20.08    1.33
  -3   2   2   21.35    1.36
   3   2  -2   21.11    1.71
   3   2  -2   21.10    1.24
   2  -2  -2  133.26    4.81
  -2  -2   2  135.76    4.74
  -2  -2   2  139.35    5.40
  -2   2   2  137.37    4.82
   2   2  -2  127.66    5.28
   2   2  -2  135.24    4.69
   1  -2  -2  400.16   12.68
   1  -2  -2  396.84   12.68
  -1   2   2  385.36   12.66
  -1   2   2  394.56   12.65
   1   2  -2  395.78   13.14
  -1   2   2  393.64   12.41
   0  -2   2  148.69    4.89
   0  -2  -2  148.37    5.00
   0  -2  -2  146.47    5.24
   0   2   2  151.32    4.98
   0   2   2  155.89    5.02
   0   2   2  149.96    5.22
   0   2  -2  153.10    4.89
  -1  -2  -2  151.87    5.68
  -1   2  -2  151.25    5.20
   1   2   2  153.44    5.64
  -2  -2  -2   17.32    0.88
   2  -2   2   18.52    1.08
  -2  -2  -2   18.08    1.48
  -2   2  -2   17.79    1.07
   2   2   2   17.71    0.89
   2   2   2   17.04    1.61
   3  -2   2   32.34    1.68
  -3  -2  -2   30.28    2.22
  -3  -2  -2   31.33    1.48
   3   2   2   32.64    1.49
   3   2   2   33.14    2.17
  -3   2  -2   32.00    1.70
  -3   2  -2   31.51    1.65
  -4  -2  -2    9.89    1.60
  -4  -2  -2    8.25    0.92
  -4   2  -2   10.80    1.23
   4   2   2    9.33    0.98
  -4   2  -2    8.70    1.08
  -5  -2  -2   -0.33    0.66
  -5  -2  -2    0.03    0.41
  -5   2  -2   -0.40    0.45
  -5   2  -2    1.05    0.67
  -6  -2  -2    0.22    0.53
  -6  -2  -2    0.16    0.73
  -6   2  -2    0.56    0.77
  -6   2  -2   -0.61    0.54
  -7  -2  -2    5.34    1.66
  -7  -2  -2    5.65    1.05
  -7   2  -2    3.32    1.17
  -7   2  -2    4.99    1.23
  -8  -2  -2    3.16    0.87
  -8  -2  -2   -0.15    1.03
  -8   2  -2   -0.24    0.89
  -9  -2  -2    3.55    0.92
  -9   2  -2    0.77    0.96
  -9  -3   2    3.59    0.96
  -9   3   2    0.60    0.96
  -8  -3   2    0.69    0.61
  -8   3   2   -0.94    0.71
  -7  -3   2    5.77    1.16
  -7   3   2    4.83    1.30
  -6  -3   2    5.77    1.12
  -6   3   2    6.15    1.28
  -5  -3   2    0.01    0.48
  -5  -3   2    0.15    0.70
  -5   3   2    0.08    0.62
  -4  -3   2    0.20    0.70
  -4  -3   2    0.87    0.49
  -4   3   2    2.03    0.69
  -3  -3   2    4.98    1.10
  -3  -3   2    5.83    0.78
  -3   3   2    4.94    0.84
   3   3  -2    5.29    0.76
   3   3  -2    4.81    1.11
   2  -3  -2    6.80    0.81
   2  -3  -2    6.85    0.80
  -2  -3   2    6.19    1.08
  -2   3   2    5.16    0.75
   2   3  -2    5.34    1.05
   2   3  -2    7.51    0.75
   1  -3  -2    1.05    0.42
   1  -3  -2    0.39    0.38
   1  -3  -2    0.02    0.29
  -1   3   2    1.29    0.41
  -1   3   2    1.12    0.38
  -1   3   2    0.54    0.34
   0  -3  -2  175.23    5.95
   0  -3   2  172.62    5.83
   0  -3  -2  173.32    6.31
   0   3   2  176.50    5.94
   0   3  -2  176.54    5.83
   0   3   2  186.66    6.34
  -1  -3  -2  270.05    9.75
   1   3   2  281.26    9.02
   1   3   2  274.50    9.70
  -2  -3  -2    4.89    1.03
   2   3   2    5.51    0.55
   2   3   2    4.42    0.96
  -2   3  -2    6.52    0.80
   3  -3   2   41.95    2.12
  -3  -3  -2   42.14    2.81
  -3   3  -2   41.48    1.91
  -3   3  -2   38.77    2.02
   3   3   2   42.22    1.81
  -4  -3  -2    3.59    0.66
  -4  -3  -2    4.16    1.22
  -4   3  -2    4.25    0.75
  -4   3  -2    4.81    0.84
   4   3   2    4.14    0.71
  -5  -3  -2   19.38    1.37
  -5  -3  -2   15.65    2.36
  -5   3  -2   20.72    1.63
  -5   3  -2   21.15    1.63
  -6  -3  -2    1.60    0.68
  -6  -3  -2    1.14    1.22
  -6   3  -2    1.39    0.72
  -6   3  -2    2.10    0.88
  -7  -3  -2    2.62    0.77
  -7  -3  -2   -0.32    1.02
  -7   3  -2    2.10    0.99
  -7   3  -2    1.21    0.79
  -8  -3  -2   -1.04    0.95
  -8  -3  -2    1.38    0.58
  -8   3  -2   -0.78    0.75
  -8   4   2   -0.73    0.83
  -7  -4   2    1.04    0.68
  -7   4   2    0.47    0.93
  -6  -4   2    2.09    0.77
  -6   4   2    1.84    0.99
  -5  -4   2    4.07    0.85
  -5  -4   2    0.75    0.93
  -5   4   2    2.53    0.89
  -4  -4   2   20.65    2.44
  -4   4   2   17.89    1.70
   3  -4  -2   51.24    2.48
  -3  -4   2   46.45    3.11
  -3   4   2   50.04    2.44
   3   4  -2   46.21    2.23
   2  -4  -2    9.57    1.05
   2  -4  -2   10.90    1.09
   2   4  -2    9.07    0.76
  -2   4   2    9.56    1.04
   2   4  -2    9.90    1.43
  -2   4   2   10.24    0.61
  -1  -4   2   17.04    0.90
   1  -4  -2   16.33    1.10
   1  -4  -2   16.41    1.12
  -1   4   2   18.45    1.15
  -1   4   2   17.00    1.08
  -1   4   2   16.00    1.13
   1   4  -2   20.13    1.57
   1   4  -2   17.22    0.90
   0  -4  -2    1.71    0.62
   0  -4  -2    2.72    0.49
   0   4   2    3.58    0.77
   0   4   2    2.69    0.48
   1  -4   2    3.22    0.55
  -1  -4  -2    3.83    0.91
   1   4   2    2.42    0.76
   1   4   2    3.37    0.52
  -2  -4  -2   41.84    2.72
   2   4   2   46.41    2.77
  -2   4  -2   38.82    2.06
  -3  -4  -2    0.20    0.66
   3   4   2    0.74    0.36
  -3   4  -2    1.08    0.51
  -4  -4  -2    9.40    1.75
  -4   4  -2    5.23    0.79
  -4   4  -2    7.04    1.08
   4   4   2    6.87    0.84
  -5  -4  -2    6.17    1.61
  -5   4  -2    5.73    1.13
  -5   4  -2    7.18    1.01
  -6  -4  -2    1.23    1.03
  -6   4  -2    0.37    0.57
  -6   4  -2    1.40    0.95
  -7  -4  -2    8.41    2.17
  -7   4  -2    8.09    1.52
  -8  -4  -2    0.34    1.23
  -8   4  -2   -0.42    0.92
   8  -5  -2    0.86    0.85
  -8   5   2   -1.29    0.82
  -7   5   2    6.84    1.56
  -6   5   2    0.67    0.89
   5  -5  -2   -0.72    0.45
  -5   5   2   -0.69    0.58
   4  -5  -2    2.21    0.71
  -4  -5   2    1.85    1.05
  -4   5   2    1.03    0.72
   3  -5  -2    0.51    0.49
  -3   5   2    0.06    0.51
   2  -5  -2    2.90    0.67
  -2   5   2    2.24    0.65
   2   5  -2    4.49    0.58
  -2   5   2    2.90    0.51
   1  -5  -2    7.68    0.91
  -1  -5   2    6.70    0.67
  -1   5   2    8.04    0.98
  -1   5   2    6.97    0.87
  -1   5   2    7.85    1.00
   1   5  -2    8.87    1.36
   1   5  -2    7.87    0.74
   0  -5   2    1.28    0.39
   0  -5  -2    0.96    0.40
   0  -5  -2    0.89    0.55
   0   5   2    0.55    0.35
   0   5  -2    0.28    0.44
   0   5  -2    0.76    0.34
   0   5   2    1.70    0.64
   1  -5   2   10.56    1.01
  -1  -5  -2    9.67    0.93
  -1  -5  -2   11.50    1.59
   1   5   2   12.65    1.07
   1   5   2   13.66    1.63
  -2  -5  -2   20.95    2.28
   2  -5   2   17.76    1.28
   2   5   2   15.48    1.10
  -2   5  -2   17.91    1.61
  -3  -5  -2    8.77    1.66
   3   5   2   12.36    0.92
  -3   5  -2   12.36    1.39
  -4  -5  -2    2.15    1.18
  -4   5  -2    3.70    0.90
  -4   5  -2    2.64    0.56
  -5  -5  -2    1.10    1.05
  -5   5  -2    0.23    0.42
  -5   5  -2    0.60    0.70
  -6  -5  -2    0.84    1.21
  -6   5  -2    2.43    0.67
  -6   5  -2    2.55    1.04
  -7  -5  -2   14.60    2.87
  -7   5  -2    9.97    1.71
  -8  -5  -2    4.96    2.11
  -8   5  -2    2.57    1.35
   8  -6  -2    0.38    0.77
  -8   6   2   -1.47    0.96
   7  -6  -2    0.39    0.69
  -7   6   2    0.98    1.02
   6  -6  -2   10.15    1.59
  -6   6   2   11.12    1.77
   5  -6  -2    0.08    0.56
  -5   6   2    0.90    0.83
   4  -6  -2    0.13    0.55
  -4   6   2    0.78    0.69
   3  -6  -2   13.87    1.52
  -3   6   2   12.23    0.73
   3   6  -2   15.72    1.07
  -3   6   2   14.33    1.55
   2  -6  -2   14.15    1.44
  -2   6   2   12.80    1.09
  -2   6   2   16.40    1.55
   2   6  -2   15.84    1.02
   1  -6  -2    6.77    0.90
  -1  -6   2    4.90    0.66
  -1   6   2    5.85    0.94
  -1   6   2    5.61    0.97
   1   6  -2    6.53    0.74
   0  -6   2    8.68    0.91
   0  -6  -2    9.21    1.02
   0  -6  -2    8.00    1.30
   0   6  -2   11.07    0.99
   0   6  -2    7.62    1.23
   0   6   2   11.84    1.13
   0   6   2    9.51    1.37
   1  -6   2    0.22    0.40
  -1  -6  -2    0.80    0.43
  -1  -6  -2    1.10    0.76
   1   6   2    0.48    0.37
  -2  -6  -2   19.70    2.39
   2  -6   2   22.20    1.53
  -2   6  -2   22.00    1.61
   3  -6   2    0.66    0.49
  -3  -6  -2    1.01    0.87
  -3   6  -2   -0.06    0.51
   3   6   2    0.39    0.42
  -4  -6  -2    6.31    1.70
  -4   6  -2    7.35    1.25
  -5  -6  -2    6.90    1.93
  -5   6  -2    9.50    0.97
  -5   6  -2    8.05    1.38
  -6  -6  -2    1.96    1.35
  -6   6  -2    5.79    1.12
  -6   6  -2    4.06    1.19
  -7  -6  -2    1.30    1.29
  -7   6  -2   -0.04    0.89
  -8  -6  -2    1.06    1.49
  -8   6  -2    4.36    1.52
   8  -7  -2    0.68    0.98
  -8   7   2   -0.97    0.99
   7  -7  -2    7.63    1.55
  -7   7   2    5.57    1.52
   6  -7  -2   -0.51    0.41
  -6   7   2    0.31    0.91
   5  -7  -2   20.44    2.20
  -5   7   2   22.34    2.34
   4  -7  -2   20.02    2.05
  -4   7   2   19.83    2.07
   3  -7  -2    4.72    0.97
  -3   7   2    2.51    0.52
  -3   7   2    4.06    0.96
   2  -7  -2    1.93    0.66
   2   7  -2    0.49    0.37
  -2   7   2    1.77    0.60
  -2   7   2    1.56    0.65
   1  -7  -2  118.67    4.78
  -1  -7   2  118.58    4.46
  -1   7   2  118.07    5.11
  -1   7   2  113.65    4.85
   1   7  -2  124.63    4.50
   0  -7   2    4.96    0.77
   0  -7  -2    3.50    0.71
   0  -7  -2    3.17    1.03
   0   7  -2    2.63    0.68
  -1  -7  -2    4.69    0.78
   1  -7   2    5.73    0.87
  -1  -7  -2    4.23    1.21
  -1   7  -2    4.55    1.03
   2  -7   2   12.93    1.42
  -2  -7  -2   11.35    1.95
  -2   7  -2   14.93    1.72
   3  -7   2   10.17    1.35
  -3  -7  -2    8.37    1.84
  -3   7  -2   15.90    1.72
   4  -7   2    1.26    0.70
  -4  -7  -2    0.34    0.94
  -4   7  -2    0.80    0.69
  -5  -7  -2    0.96    1.14
   5  -7   2    0.11    0.59
  -5   7  -2    1.43    0.90
  -5   7  -2    0.32    0.37
  -6  -7  -2    5.12    1.88
   6  -7   2    2.33    0.95
  -6   7  -2    0.83    0.95
   7  -7   2    0.32    0.74
  -7  -7  -2   -0.74    1.02
  -7   7  -2    0.49    0.99
   8  -7   2    4.18    1.32
  -8   7  -2    4.01    1.45
   8  -8  -2   -1.10    0.63
  -8   8   2   -0.84    1.04
   7  -8  -2   -1.11    0.62
  -7   8   2   -1.59    0.99
   6  -8  -2    5.80    1.39
  -6   8   2    7.81    1.67
   5  -8  -2    7.50    1.48
  -5   8   2    7.20    1.47
   4  -8  -2    1.56    0.80
  -4   8   2    2.37    1.01
   3  -8  -2    1.88    0.78
  -3   8   2    2.54    0.61
  -3   8   2    1.49    0.84
   2  -8  -2    8.26    1.21
  -2   8   2    7.58    1.30
  -2   8   2    8.50    1.24
   1  -8  -2    0.79    0.52
  -1  -8   2    0.29    0.38
  -1   8   2    1.50    0.77
  -1   8   2    0.08    0.40
   0  -8  -2    3.39    0.73
   0  -8   2    2.61    0.65
  -1  -8  -2   20.58    2.51
  -1  -8  -2   21.15    1.50
   1  -8   2   19.19    1.69
   2  -8   2    0.15    0.50
  -2  -8  -2    1.27    1.00
  -2   8  -2    1.31    0.71
  -2   8  -2    2.34    0.81
  -3  -8  -2   10.77    2.09
   3  -8   2    9.73    1.43
  -3   8  -2   12.10    1.66
  -3   8  -2   14.38    1.55
  -4  -8  -2    5.72    1.74
   4  -8   2    6.59    1.28
  -4   8  -2    7.08    1.40
  -4   8  -2    6.17    0.95
  -5  -8  -2   -1.05    0.93
   5  -8   2   -0.10    0.69
  -5   8  -2    0.87    0.38
  -5   8  -2    0.31    0.82
   6  -8   2    6.37    1.41
  -6  -8  -2    5.81    2.04
  -6   8  -2    4.95    1.46
  -7  -8  -2   11.51    2.95
   7  -8   2    5.76    1.44
  -7   8  -2    9.72    1.87
   7  -9  -2    1.10    1.01
  -7   9   2    0.70    1.17
   6  -9  -2   -0.18    0.76
  -6   9   2    0.43    1.02
   5  -9  -2   -0.85    0.59
  -5   9   2   -0.39    0.78
   4  -9  -2    2.82    0.90
  -4   9   2    2.68    0.45
  -4   9   2    3.15    1.18
   3  -9  -2   12.60    1.72
  -3   9   2   15.66    1.94
  -3   9   2   16.30    1.58
   2  -9  -2    5.03    1.03
  -2   9   2    9.64    1.38
  -2   9   2    6.27    1.28
   1  -9  -2    2.01    0.76
  -1  -9   2    1.48    0.56
  -1   9   2    2.10    0.80
   0  -9  -2   -0.06    0.43
   0  -9   2    0.49    0.50
  -1  -9  -2   -0.08    0.73
  -1  -9  -2   -0.32    0.37
   1  -9   2    0.18    0.52
  -2  -9  -2   20.31    2.82
   2  -9   2   25.18    2.19
  -2   9  -2   27.70    2.54
  -3  -9  -2   -0.61    0.83
   3  -9   2    0.22    0.60
  -3   9  -2   -0.08    0.54
  -3   9  -2    0.16    0.50
   4  -9   2    2.48    0.94
  -4  -9  -2    2.30    1.50
  -4   9  -2    4.26    1.21
  -4   9  -2    5.21    0.92
  -5  -9  -2    2.85    1.51
   5  -9   2    1.81    0.95
  -5   9  -2    3.58    1.20
  -6  -9  -2    0.71    1.54
   6  -9   2    3.74    1.19
  -6   9  -2    2.10    1.18
   7  -9   2    1.32    0.99
  -7   9  -2    1.53    1.25
   7 -10  -2    0.16    0.86
  -7  10   2    0.01    1.20
   6 -10  -2   -0.49    0.73
  -6  10   2    1.37    1.24
   5 -10  -2    8.83    1.74
  -5  10   2    9.09    1.80
   4 -10  -2    0.34    0.75
  -4  10   2   -0.76    0.81
   3 -10  -2    3.33    1.05
  -3  10   2    5.59    1.35
  -3  10   2    4.36    0.94
   2 -10  -2   -0.20    0.56
  -2  10   2   -0.72    0.62
  -1 -10   2    4.27    0.85
   1 -10  -2    5.04    1.07
  -1  10   2    6.26    1.28
   0 -10   2    0.97    0.56
   0 -10  -2    0.52    0.56
  -1 -10  -2    8.05    1.22
   1 -10   2    8.31    1.27
   2 -10   2   -0.78    0.43
  -2 -10  -2   -0.33    0.71
  -2  10  -2   -0.55    0.43
  -3 -10  -2    9.77    2.22
   3 -10   2   11.84    1.68
  -3  10  -2    8.22    1.56
   4 -10   2    1.42    0.86
  -4 -10  -2    0.15    1.01
  -4  10  -2    0.63    0.91
  -5 -10  -2   -0.41    1.11
   5 -10   2   -0.58    0.61
  -5  10  -2   -0.59    0.72
   6 -10   2    5.01    1.45
  -6  10  -2    3.48    1.34
   7 -10   2    0.36    0.84
  -7  10  -2   -1.01    0.99
   6 -11  -2    3.65    1.30
  -6  11   2    2.50    1.48
   5 -11  -2    5.91    1.45
  -5  11   2    3.95    1.40
   4 -11  -2   13.03    1.99
  -4  11   2   16.16    2.29
   3 -11  -2    7.45    1.47
  -3  11   2    6.74    1.53
   2 -11  -2    7.38    1.40
  -2  11   2    7.62    1.51
  -1 -11   2    0.05    0.49
   1 -11  -2    0.17    0.56
  -1  11   2    0.06    0.67
   0 -11   2    4.50    0.99
   0 -11  -2    1.62    0.75
  -1 -11  -2    4.72    1.01
   1 -11   2    5.27    1.12
   2 -11   2    0.26    0.59
  -2  11  -2   -0.50    0.65
   3 -11   2    6.00    1.32
  -3  11  -2    3.12    1.17
   4 -11   2    2.84    1.12
  -4  11  -2    1.92    1.12
   5 -11   2    2.69    1.11
  -5  11  -2    2.07    1.21
   6 -11   2    3.58    1.38
  -6  11  -2    9.97    2.06
   6 -12  -2    1.12    1.10
  -6  12   2    1.18    1.29
   5 -12  -2    1.52    1.08
  -5  12   2    2.28    1.20
   4 -12  -2   -0.23    0.77
  -4  12   2   -0.17    0.91
   3 -12  -2    0.75    0.84
  -3  12   2   -0.33    0.77
   2 -12  -2    7.96    1.52
  -2  12   2   11.63    1.82
   1 -12  -2    1.77    0.90
  -1 -12   2    2.40    0.76
  -1  12   2    1.23    0.87
   0 -12   2    0.67    0.67
   0 -12  -2    1.47    0.81
   0  12   2    1.91    0.92
  -1 -12  -2   12.99    1.62
   1 -12   2    8.67    1.45
  -1  12  -2    8.39    1.62
   2 -12   2   -0.71    0.47
  -2  12  -2    0.72    0.80
   3 -12   2    1.03    0.85
  -3  12  -2    3.39    1.15
   4 -12   2   -0.51    0.67
  -4  12  -2    0.02    0.87
   5 -12   2    0.61    0.92
  -5  12  -2    0.91    1.14
   6 -12   2    0.85    0.99
  -6  12  -2   -0.58    1.02
   5 -13  -2    2.72    1.21
  -5  13   2    0.45    1.11
   4 -13  -2    0.18    0.92
  -4  13   2    2.10    1.20
   3 -13  -2    0.69    0.80
  -3  13   2    1.14    1.05
   2 -13  -2    2.75    1.11
  -2  13   2    5.32    1.39
   1 -13  -2    5.26    1.28
  -1 -13   2    4.45    1.07
  -1  13   2    6.54    1.48
   0 -13   2    0.52    0.70
   0 -13  -2    2.80    1.06
   0  13   2    0.65    0.74
   1 -13   2    5.47    1.28
  -1 -13  -2    6.34    1.25
  -1  13  -2    4.61    1.26
   2 -13   2    0.50    0.74
  -2  13  -2    0.32    0.71
   3 -13   2   -0.08    0.68
  -3  13  -2    3.46    1.27
   4 -13   2    1.13    0.95
  -4  13  -2   -0.33    0.80
   5 -13   2    0.12    0.94
  -5  13  -2   -0.09    1.06
   5 -14  -2    1.87    1.16
  -5  14   2   -0.98    0.95
   4 -14  -2    5.62    1.61
  -4  14   2    8.24    1.93
   3 -14  -2    4.49    1.34
  -3  14   2    2.37    1.25
   2 -14  -2    3.16    1.11
  -2  14   2    4.79    1.43
   1 -14  -2   -0.25    0.71
  -1 -14   2    1.96    0.82
  -1  14   2    0.78    0.91
   0 -14  -2   -0.54    0.67
   0 -14   2    0.60    0.85
   0  14   2    1.08    0.87
  -1 -14  -2    3.14    1.00
   1 -14   2    2.23    1.00
  -1  14  -2    3.22    1.10
   2 -14   2    1.23    0.92
  -2  14  -2    0.53    0.75
   3 -14   2    2.83    1.22
  -3  14  -2    1.44    1.08
   4 -14   2    0.44    0.92
  -4  14  -2    3.17    1.34
   4 -15  -2    5.85    1.69
  -4  15   2    4.21    1.62
   3 -15  -2    0.37    0.87
  -3  15   2    0.37    0.94
   2 -15  -2    3.09    1.16
  -2  15   2    0.42    0.84
  -1 -15   2    2.72    1.03
   1 -15  -2    0.68    0.96
  -1  15   2    1.36    0.93
   0 -15   2    2.41    1.03
   0 -15  -2   -1.38    0.54
   0  15   2    0.78    0.75
  -1 -15  -2    7.03    1.44
   1 -15   2    5.32    1.34
   1  15   2    5.17    1.30
  -1  15  -2    5.27    1.46
   2 -15   2    2.08    1.12
  -2  15  -2    2.62    1.08
   3 -15   2    1.06    1.08
  -3  15  -2    0.35    1.01
   4 -15   2    0.06    0.98
  -4  15  -2    1.94    1.19
   2 -16  -2    4.74    1.57
  -2  16   2    2.68    1.15
  -1 -16   2    1.89    0.95
   1 -16  -2   -0.69    0.85
  -1  16   2    0.11    0.82
   0 -16  -2    2.76    1.15
   0 -16   2    0.63    0.93
   0  16  -2    2.30    1.10
   0  16   2    3.87    1.10
  -1 -16  -2    0.71    0.97
   1 -16   2    1.33    0.98
   1  16   2    1.96    1.07
  -1  16  -2    0.85    0.95
   2 -16   2    0.86    0.96
  -2  16  -2    2.26    1.12
  -9   0   3    0.55    0.69
  -8   0   3   -0.04    0.74
  -7   0   3   -0.46    0.64
  -6   0   3   -0.64    0.61
   5   0  -3    0.01    0.44
  -5   0   3   -0.68    0.48
  -4   0   3    0.07    0.48
   4   0  -3    0.29    0.43
   3   0  -3    0.76    0.46
   3   0  -3    0.20    0.36
  -3   0   3    0.42    0.41
   2   0  -3   -0.34    0.28
   2   0  -3   -0.64    0.35
  -2   0   3    0.34    0.38
   1   0  -3    0.02    0.18
  -1   0   3    0.19    0.19
   1   0  -3    0.19    0.12
   0   0  -3    0.03    0.07
   1   0   3    0.02    0.11
  -1   0  -3    0.32    0.26
  -1   0  -3    0.14    0.12
  -2   0  -3    0.16    0.26
  -2   0  -3   -0.36    0.32
   2   0   3    0.11    0.23
   2   0   3    0.21    0.36
   3   0   3    0.27    0.46
   3   0   3   -0.30    0.26
  -3   0  -3    0.23    0.34
  -3   0  -3   -0.43    0.36
  -4   0  -3   -0.17    0.51
  -4   0  -3    0.26    0.45
   4   0   3   -0.14    0.42
   4   0   3    0.09    0.35
  -5   0  -3   -0.31    0.50
  -5   0  -3   -0.08    0.63
  -6   0  -3   -1.26    0.59
  -6   0  -3   -0.28    0.50
  -7   0  -3    0.21    0.87
  -7   0  -3   -0.15    0.63
  -8   0  -3    0.45    1.06
  -8   0  -3    1.48    0.75
  -9   0  -3    1.23    0.76
  -9  -1   3    2.53    0.96
  -9   1   3    1.26    0.94
  -8  -1   3    1.80    0.79
  -8   1   3    1.16    0.92
  -7  -1   3    2.73    0.94
  -7   1   3    2.11    0.94
   6  -1  -3   -0.37    0.54
  -6  -1   3    1.41    0.74
  -6   1   3    0.34    0.68
   5  -1  -3    8.21    1.12
  -5  -1   3    9.05    1.27
  -5   1   3    7.93    1.22
  -4  -1   3   12.92    1.32
   4  -1  -3   14.23    1.12
  -4   1   3   12.57    1.32
   4   1  -3   13.07    1.60
  -3  -1   3    6.36    0.82
   3  -1  -3    5.88    0.72
   3  -1  -3    7.20    0.89
   3   1  -3    7.83    1.08
   3   1  -3    7.42    0.87
  -3   1   3    4.87    0.79
   2  -1  -3   99.15    3.55
  -2  -1   3  101.68    3.67
   2  -1  -3  101.05    3.70
  -2   1   3   99.64    3.68
   2   1  -3  102.02    3.65
   2   1  -3  101.25    4.04
   1  -1  -3   13.55    0.75
   1  -1  -3   13.40    0.71
  -1  -1   3   13.99    0.74
  -1   1   3   12.62    0.69
   1   1  -3   13.40    0.72
  -1   1   3   12.54    0.72
   0  -1  -3    8.58    0.53
   0  -1  -3   13.08    0.52
   0  -1  -3   13.09    0.72
   0   1   3   10.65    0.51
   0   1   3   12.82    0.59
  -1  -1  -3    0.57    0.38
  -1   1  -3    0.47    0.22
   1   1   3    0.94    0.40
   1   1   3    0.25    0.10
  -2  -1  -3   12.20    1.30
  -2  -1  -3   11.83    0.67
   2  -1   3   11.97    0.79
  -2   1  -3   12.12    0.94
   2   1   3   12.18    0.67
   2   1   3   13.81    1.33
  -2   1  -3   12.71    0.79
   3  -1   3   83.74    3.20
  -3  -1  -3   78.54    3.85
  -3  -1  -3   80.10    3.03
  -3   1  -3   80.94    3.17
  -3   1  -3   81.76    3.55
   3   1   3   88.01    3.80
   3   1   3   83.87    3.05
  -4  -1  -3    0.05    0.58
  -4  -1  -3    0.76    0.44
   4  -1   3    0.40    0.40
   4   1   3    0.37    0.41
  -4   1  -3    0.67    0.57
  -4   1  -3    1.49    0.57
  -5  -1  -3    4.77    1.34
  -5  -1  -3    5.56    0.87
  -5   1  -3    5.22    1.18
  -5   1  -3    5.15    0.93
  -6  -1  -3   -0.92    0.60
  -6  -1  -3    0.50    0.59
  -6   1  -3   -0.23    0.66
  -6   1  -3   -0.32    0.58
  -7  -1  -3    0.77    1.04
  -7  -1  -3    1.66    0.71
  -7   1  -3    0.45    0.93
  -7   1  -3    1.74    0.85
  -8  -1  -3    0.88    0.63
  -8  -1  -3    0.04    1.11
  -8   1  -3    1.04    0.81
  -8   1  -3    0.00    0.96
  -9  -1  -3    6.41    1.20
  -9   1  -3    3.93    1.12
  -9  -2   3    2.25    0.84
  -9   2   3    1.38    1.02
  -8  -2   3    1.68    0.92
  -8   2   3    2.65    1.14
  -7  -2   3    0.37    0.68
  -7   2   3    1.64    0.95
  -6  -2   3    2.40    0.82
  -6   2   3    1.90    0.92
  -5  -2   3    0.61    0.53
   5  -2  -3    0.20    0.39
  -5   2   3    0.02    0.63
   4  -2  -3    5.02    0.64
  -4  -2   3    6.45    0.94
  -4   2   3    6.26    1.01
  -3  -2   3    0.40    0.38
   3  -2  -3   -0.10    0.44
   3  -2  -3    0.45    0.22
   3   2  -3    0.07    0.47
   3   2  -3   -0.14    0.34
  -3   2   3    0.09    0.45
   2  -2  -3  307.34   10.36
   2  -2  -3  317.40   10.41
  -2  -2   3  324.77   10.37
  -2   2   3  312.01   10.39
   2   2  -3  312.80   10.95
   2   2  -3  309.86   10.29
   1  -2  -3  298.76    9.63
   1  -2  -3  302.89    9.63
   1  -2  -3  295.47    9.45
   1   2  -3  292.04    9.28
  -1   2   3  296.18    9.61
  -1   2   3  286.59    9.59
   0  -2  -3    4.37    0.60
   0  -2  -3    5.10    0.50
   0  -2  -3    5.69    0.43
   0   2   3    5.94    0.66
   0   2   3    5.08    0.45
   0   2   3    5.96    0.54
  -1  -2  -3   31.21    1.83
   1   2   3   32.91    1.82
   2  -2   3   88.39    3.23
  -2  -2  -3   81.54    3.81
   2   2   3   81.01    3.71
  -2   2  -3   82.56    3.17
   2   2   3   84.83    2.90
  -3  -2  -3  109.92    5.05
   3  -2   3  110.41    4.20
  -3  -2  -3  110.03    3.92
  -3   2  -3  113.07    4.33
  -3   2  -3  106.76    4.12
   3   2   3  113.56    4.89
   3   2   3  110.32    3.90
  -4  -2  -3    2.69    0.54
  -4  -2  -3    1.87    0.91
   4   2   3    2.39    0.59
  -4   2  -3    2.08    0.66
  -4   2  -3    2.72    0.67
  -5  -2  -3    7.49    0.98
  -5  -2  -3    7.76    1.64
  -5   2  -3    8.71    1.36
  -5   2  -3    9.13    1.22
  -6  -2  -3    0.08    0.81
  -6  -2  -3    0.49    0.53
  -6   2  -3    0.19    0.69
  -6   2  -3    0.78    0.78
  -7  -2  -3    5.18    1.61
  -7  -2  -3    5.54    1.03
  -7   2  -3    7.25    1.37
  -7   2  -3    5.95    1.47
  -8  -2  -3   -1.42    0.79
  -8  -2  -3    1.96    0.69
  -8   2  -3   -0.37    0.76
  -9  -3   3    2.14    0.86
  -9   3   3    3.97    1.38
  -8  -3   3    2.15    0.90
  -8   3   3    3.98    1.35
  -7  -3   3    5.37    1.16
  -7   3   3    3.27    1.16
  -6  -3   3    6.54    1.17
  -6   3   3    4.64    1.21
  -5  -3   3    3.33    0.86
  -5   3   3    4.01    1.00
  -4  -3   3   85.26    3.60
  -4   3   3   84.09    3.70
   3  -3  -3   64.80    2.85
  -3  -3   3   57.34    2.68
  -3   3   3   67.57    2.89
   3   3  -3   62.30    2.67
   3   3  -3   64.70    3.48
   2  -3  -3   74.60    3.05
   2  -3  -3   76.30    3.07
  -2   3   3   75.52    3.04
   2   3  -3   74.33    2.93
   2   3  -3   74.65    3.61
   1  -3  -3   26.03    1.35
   1  -3  -3   25.37    1.30
  -1  -3   3   26.25    1.05
   1  -3  -3   24.14    1.34
  -1   3   3   30.27    1.30
  -1   3   3   29.97    1.40
   1   3  -3   25.21    1.06
  -1   3   3   25.81    1.34
   0  -3   3    2.81    0.39
   0  -3  -3    3.32    0.51
   0  -3  -3    3.93    0.71
   0   3   3    3.25    0.64
   0   3   3    3.01    0.49
   0   3   3    3.53    0.53
  -1  -3  -3   51.40    2.70
   1   3   3   51.97    2.09
   1   3   3   51.31    2.62
  -2  -3  -3   23.93    1.89
   2   3   3   22.39    1.06
   2   3   3   24.50    1.81
  -2   3  -3   24.44    1.38
   3  -3   3   62.56    2.75
  -3  -3  -3   60.04    3.52
  -3   3  -3   61.80    2.63
   3   3   3   59.83    2.37
  -3   3  -3   58.90    2.68
  -4  -3  -3    3.39    1.14
  -4  -3  -3    4.85    0.69
   4   3   3    4.81    0.72
  -4   3  -3    4.47    0.82
  -4   3  -3    3.27    0.76
  -5  -3  -3   17.00    1.25
  -5  -3  -3   18.14    2.52
  -5   3  -3   16.62    1.75
  -5   3  -3   19.10    1.75
  -6  -3  -3   11.06    1.30
  -6  -3  -3    8.79    1.95
  -6   3  -3    8.39    1.38
  -6   3  -3   10.02    1.55
  -7  -3  -3    6.76    1.91
  -7  -3  -3    9.80    1.32
  -7   3  -3    7.03    1.43
  -7   3  -3    9.24    1.60
  -8  -3  -3    6.54    1.18
  -8  -3  -3    8.67    2.30
  -8   3  -3    7.13    1.57
  -8  -4   3    2.99    1.01
  -8   4   3    1.88    1.16
  -7  -4   3   -0.24    0.54
  -7   4   3    1.07    1.04
  -6  -4   3    1.15    0.69
  -6   4   3    1.02    0.86
  -5  -4   3    5.63    0.98
  -5   4   3    3.04    0.98
   4  -4  -3   36.00    2.23
  -4   4   3   43.78    2.39
   3  -4  -3    1.16    0.51
  -3   4   3    0.32    0.48
   2  -4  -3    0.17    0.30
   2  -4  -3    0.11    0.28
  -2   4   3   -0.11    0.16
   2   4  -3    0.35    0.30
   2   4  -3    0.31    0.22
   2   4  -3    0.49    0.50
  -2   4   3   -0.26    0.38
  -1  -4   3   14.37    0.78
   1  -4  -3   14.99    1.06
   1  -4  -3   16.53    1.08
   1  -4  -3   13.63    1.01
   1   4  -3   12.65    1.47
  -1   4   3   14.72    0.99
   1   4  -3   14.81    0.79
  -1   4   3   14.26    1.02
  -1   4   3   14.14    1.01
   0  -4   3    2.28    0.40
   0  -4  -3    2.14    0.47
   0  -4  -3    1.15    0.55
   0   4  -3    2.01    0.38
   0   4   3    2.07    0.47
   0   4   3    2.56    0.69
   1  -4   3   65.63    2.65
  -1  -4  -3   62.68    3.31
   1   4   3   68.26    3.30
   1   4   3   67.24    2.64
  -2  -4  -3   20.39    2.14
  -2   4  -3   17.83    1.29
  -3  -4  -3    0.68    0.78
   3   4   3    0.65    0.34
  -3   4  -3    0.18    0.42
  -4  -4  -3   -0.79    0.57
  -4   4  -3    0.17    0.38
   4   4   3   -0.02    0.44
  -4   4  -3    1.57    0.62
  -5  -4  -3    0.90    0.97
  -5   4  -3    0.58    0.67
  -5   4  -3    0.36    0.52
  -6  -4  -3   30.99    3.74
  -6   4  -3   28.98    2.24
  -6   4  -3   32.88    2.25
  -7  -4  -3    3.11    1.70
  -7   4  -3    1.55    1.05
  -7   4  -3    3.22    1.11
  -8  -4  -3    1.36    1.47
  -8   4  -3   -0.43    0.99
   8  -5  -3    1.49    0.91
  -8   5   3    2.93    1.37
   7  -5  -3    4.95    1.21
  -7   5   3    5.23    1.41
   6  -5  -3    1.48    0.83
  -6   5   3    3.48    1.23
   5  -5  -3    1.96    0.80
  -5   5   3    0.87    0.83
   4  -5  -3   59.40    3.04
  -4   5   3   55.90    2.97
   3  -5  -3   21.05    1.55
  -3   5   3   21.56    1.58
   2  -5  -3   12.68    1.26
  -2   5   3   11.67    1.24
  -2   5   3   10.43    0.79
   2   5  -3   11.63    0.78
   1  -5  -3    2.37    0.57
  -1  -5   3    2.55    0.42
   1  -5  -3    2.48    0.63
  -1   5   3    3.64    0.61
  -1   5   3    2.72    0.61
   1   5  -3    2.96    0.45
   1   5  -3    2.73    0.83
  -1   5   3    2.04    0.57
   0  -5  -3    1.29    0.44
   0  -5  -3    1.74    0.70
   0  -5   3    1.39    0.43
   0   5   3    1.55    0.62
   0   5   3    1.71    0.45
   0   5  -3    1.28    0.35
  -1  -5  -3   43.12    2.10
  -1  -5  -3   43.06    2.78
   1  -5   3   49.87    2.18
   1   5   3   48.46    2.14
   1   5   3   51.39    2.89
  -2  -5  -3   64.68    3.79
   2  -5   3   63.29    2.88
  -2   5  -3   65.96    3.03
  -3  -5  -3   -0.26    0.65
   3   5   3    1.11    0.39
  -3   5  -3    0.98    0.57
  -4  -5  -3   -0.49    0.74
   4   5   3    0.77    0.45
  -4   5  -3   -0.07    0.51
  -4   5  -3    0.65    0.43
  -5  -5  -3   11.53    2.28
  -5   5  -3   14.00    1.43
  -5   5  -3   15.62    1.72
  -6  -5  -3   15.11    2.79
  -6   5  -3   16.59    1.62
  -6   5  -3   12.92    1.79
  -7  -5  -3    4.51    1.80
  -7   5  -3    3.03    1.25
  -8  -5  -3    2.84    1.60
  -8   5  -3    1.33    1.14
   8  -6  -3    0.92    0.96
  -8   6   3   -0.41    1.03
   7  -6  -3   -0.03    0.67
  -7   6   3    2.54    1.13
   6  -6  -3    0.84    0.72
  -6   6   3   -0.33    0.79
   5  -6  -3    0.81    0.69
  -5   6   3    1.93    0.99
   4  -6  -3   11.77    1.50
  -4   6   3   12.50    1.57
   3  -6  -3   12.25    1.43
  -3   6   3   15.25    1.60
   3   6  -3   12.43    1.10
  -3   6   3   14.57    0.67
   2  -6  -3    1.03    0.52
  -2   6   3    0.52    0.41
  -2   6   3    1.56    0.64
   2   6  -3    0.59    0.34
   1  -6  -3   15.89    1.40
   1  -6  -3   12.52    1.40
  -1  -6   3   13.27    0.91
   1   6  -3   12.56    0.90
  -1   6   3   11.81    1.28
  -1   6   3   15.03    1.51
   0  -6   3   36.58    1.81
   0  -6  -3   39.30    2.48
   0  -6  -3   35.97    1.92
   0   6  -3   36.19    1.77
   0   6  -3   39.86    2.49
   0   6   3   37.97    2.40
  -1  -6  -3   71.44    3.06
  -1  -6  -3   74.01    4.00
   1  -6   3   74.21    3.11
  -2  -6  -3   -0.07    0.67
   2  -6   3    0.30    0.43
  -2   6  -3    0.31    0.53
   3  -6   3   10.58    1.30
  -3  -6  -3    9.30    1.87
  -3   6  -3   12.14    1.49
   3   6   3   12.28    1.11
  -4  -6  -3    8.80    1.97
  -4   6  -3    7.09    1.21
  -5  -6  -3    2.51    1.39
  -5   6  -3    4.33    1.09
  -5   6  -3    5.22    0.86
  -6  -6  -3   -0.01    1.10
  -6   6  -3   -0.87    0.65
  -6   6  -3    1.86    0.61
  -7  -6  -3    0.14    1.25
  -7   6  -3   -0.27    0.94
  -8  -6  -3    4.29    2.04
  -8   6  -3    3.68    1.42
   8  -7  -3   -0.70    0.62
  -8   7   3   -1.27    0.99
   7  -7  -3    1.11    0.89
  -7   7   3    1.56    1.16
   6  -7  -3    0.29    0.76
  -6   7   3    1.40    1.04
   5  -7  -3   33.07    2.87
  -5   7   3   36.54    2.62
   4  -7  -3   32.82    2.29
  -4   7   3   30.35    2.23
   3  -7  -3    0.03    0.39
   3   7  -3   -0.29    0.36
  -3   7   3    0.26    0.62
  -3   7   3    0.03    0.31
   2  -7  -3    2.60    0.75
   2   7  -3    2.16    0.50
  -2   7   3    2.15    0.77
  -2   7   3    2.70    0.71
   1  -7  -3   25.70    1.69
  -1  -7   3   23.88    1.39
  -1   7   3   24.06    1.72
  -1   7   3   27.62    1.97
   1   7  -3   26.64    1.46
   0  -7   3   18.17    1.27
   0  -7  -3   22.09    2.26
   0  -7  -3   22.27    1.48
   0   7  -3   19.93    1.28
   1  -7   3   12.44    1.27
  -1  -7  -3   16.32    1.42
  -1  -7  -3   12.28    1.91
  -2  -7  -3    0.36    0.75
   2  -7   3   -0.25    0.36
  -2   7  -3    0.37    0.62
  -3  -7  -3   -0.15    0.83
   3  -7   3   -0.51    0.40
  -3   7  -3    0.80    0.69
  -4  -7  -3    0.51    0.99
   4  -7   3    1.31    0.67
  -4   7  -3    1.68    0.83
  -5  -7  -3    0.71    1.18
   5  -7   3    1.55    0.78
  -5   7  -3   -0.22    0.42
  -5   7  -3    0.79    0.79
  -6  -7  -3    7.26    2.22
  -6   7  -3    7.97    1.57
  -7  -7  -3    5.02    2.07
  -7   7  -3    3.00    1.26
   8  -7   3    5.98    1.53
  -8  -7  -3    7.61    2.53
  -8   7  -3    7.62    1.79
   8  -8  -3    3.49    1.34
  -8   8   3    3.28    1.50
   7  -8  -3    0.81    0.93
  -7   8   3    1.04    1.16
   6  -8  -3   -0.78    0.55
  -6   8   3   -1.08    0.87
   5  -8  -3   34.64    3.07
  -5   8   3   37.63    2.77
   4  -8  -3   12.45    1.71
  -4   8   3    8.99    1.57
   3  -8  -3    2.55    0.86
  -3   8   3    2.70    0.60
  -3   8   3    2.89    0.91
   2  -8  -3    0.14    0.51
  -2   8   3    0.34    0.44
  -2   8   3   -0.09    0.43
  -1  -8   3    1.60    0.50
   1  -8  -3    0.84    0.60
  -1   8   3    0.21    0.57
  -1   8   3    1.19    0.73
   0  -8   3    2.84    0.67
   0  -8  -3    4.20    1.19
   0  -8  -3    3.13    0.73
  -1  -8  -3    0.49    0.80
  -1  -8  -3    0.02    0.40
   1  -8   3    0.12    0.41
  -2  -8  -3    0.25    0.82
   2  -8   3    0.83    0.57
  -2   8  -3    1.00    0.62
  -3  -8  -3    2.39    1.24
   3  -8   3    4.28    0.99
  -3   8  -3    5.60    1.19
  -4  -8  -3    1.39    1.05
   4  -8   3    0.06    0.65
  -4   8  -3    2.46    0.97
  -5  -8  -3    1.82    1.42
   5  -8   3    1.94    0.83
  -5   8  -3    1.54    0.95
  -5   8  -3    1.27    0.53
   6  -8   3    1.62    0.93
  -6  -8  -3    2.76    1.72
  -6   8  -3    1.70    1.05
   7  -8   3   -0.47    0.59
  -7  -8  -3    1.92    1.66
  -7   8  -3   -0.48    0.87
   7  -9  -3    0.96    0.90
  -7   9   3    0.86    1.19
   6  -9  -3    0.97    0.89
  -6   9   3   -0.69    0.95
   5  -9  -3   -0.45    0.67
  -5   9   3    0.73    0.98
   4  -9  -3   -0.47    0.56
  -4   9   3    0.20    0.84
   3  -9  -3    2.20    0.88
  -3   9   3    0.90    0.83
  -3   9   3    1.99    0.66
   2  -9  -3    0.99    0.66
  -2   9   3    2.34    0.79
  -2   9   3    1.76    0.83
   1  -9  -3   -0.24    0.45
  -1  -9   3    0.37    0.38
  -1   9   3    0.95    0.70
   0  -9   3    6.85    1.00
   0  -9  -3    6.90    1.52
   0  -9  -3    7.02    1.09
   1  -9   3    0.13    0.46
  -1  -9  -3   -0.26    0.40
  -1  -9  -3    0.07    0.75
   2  -9   3    3.03    0.82
  -2  -9  -3    2.03    1.14
  -2   9  -3    0.04    0.64
  -3  -9  -3    2.74    1.27
   3  -9   3    2.30    0.85
  -3   9  -3    0.89    0.87
  -3   9  -3    1.57    0.91
  -4  -9  -3    1.17    1.28
   4  -9   3    1.73    0.82
  -4   9  -3    1.25    0.79
  -4   9  -3    2.22    1.00
   5  -9   3   -0.79    0.55
  -5  -9  -3    0.90    1.28
  -5   9  -3    2.00    0.93
  -5   9  -3   -0.15    0.84
   6  -9   3    0.25    0.72
  -6  -9  -3   -0.25    1.03
  -6   9  -3   -0.02    0.87
  -7  -9  -3    0.13    1.49
   7  -9   3   -0.34    0.71
  -7   9  -3   -0.11    1.16
  -7  10   3    0.42    1.31
   6 -10  -3    5.89    1.54
  -6  10   3    6.79    1.80
   5 -10  -3   -0.92    0.64
  -5  10   3    1.55    0.93
   4 -10  -3   -0.13    0.68
  -4  10   3   -0.11    0.80
   3 -10  -3    1.58    0.84
  -3  10   3    0.34    0.81
  -3  10   3    1.79    0.70
   2 -10  -3    1.88    0.83
  -2  10   3    2.78    0.99
  -1 -10   3   25.65    1.68
   1 -10  -3   21.69    2.11
  -1  10   3   26.81    2.09
   0 -10   3    6.53    1.04
   0 -10  -3    6.97    1.18
   0  10   3    8.58    1.40
  -1 -10  -3    9.03    1.29
   1 -10   3    9.20    1.30
  -1 -10  -3    9.58    1.98
  -2 -10  -3   -0.15    0.87
   2 -10   3    0.49    0.64
  -2  10  -3   -0.51    0.70
  -3 -10  -3   -0.85    0.78
   3 -10   3    0.77    0.72
  -3  10  -3    1.25    0.92
  -4 -10  -3   22.54    3.57
   4 -10   3   17.05    2.13
  -4  10  -3   18.06    2.33
  -5 -10  -3    0.21    1.16
   5 -10   3    0.81    0.92
  -5  10  -3    1.73    1.06
  -6 -10  -3    1.20    1.49
   6 -10   3    0.09    0.81
  -6  10  -3   -0.24    0.85
   7 -10   3    1.39    0.96
  -7  10  -3    0.03    1.16
   6 -11  -3    3.67    1.42
  -6  11   3    2.87    1.49
   5 -11  -3    6.32    1.51
  -5  11   3    6.01    1.59
   4 -11  -3   -0.06    0.74
  -4  11   3    0.19    0.74
   3 -11  -3    2.08    0.97
  -3  11   3    1.38    0.92
   2 -11  -3   -0.57    0.38
  -2  11   3   -0.69    0.66
   1 -11  -3   24.67    2.38
  -1 -11   3   23.47    1.70
  -1  11   3   25.82    2.53
   0 -11   3   14.91    1.67
   0 -11  -3   14.60    1.74
   0  11   3   15.74    1.90
  -1 -11  -3    2.06    0.77
   1 -11   3    1.48    0.73
  -2 -11  -3    1.50    1.27
   2 -11   3    0.76    0.68
  -2  11  -3    0.45    0.79
  -3 -11  -3    4.38    1.80
   3 -11   3    2.39    0.96
  -3  11  -3    2.61    1.12
  -4 -11  -3   -0.11    1.14
   4 -11   3   -0.26    0.67
  -4  11  -3   -1.60    0.59
   5 -11   3    0.66    0.83
  -5 -11  -3   -0.38    1.26
  -5  11  -3    1.43    1.06
   6 -11   3    0.12    0.83
  -6  11  -3    0.62    1.01
   6 -12  -3    9.07    1.95
  -6  12   3    9.59    2.17
   5 -12  -3    1.34    1.02
  -5  12   3    2.87    1.31
   4 -12  -3    0.69    0.89
  -4  12   3    1.53    1.14
   3 -12  -3   -0.50    0.66
  -3  12   3    0.17    0.82
   2 -12  -3   -0.68    0.63
  -2  12   3    1.76    1.00
  -1 -12   3    3.58    0.91
   1 -12  -3    2.92    1.03
  -1  12   3    4.24    1.22
   0 -12   3   43.80    2.64
   0 -12  -3   45.68    2.81
   0  12   3   37.33    2.74
   1 -12   3    1.03    0.71
  -1 -12  -3   -0.06    0.62
   2 -12   3    0.62    0.69
  -2  12  -3   -0.09    0.67
   3 -12   3    4.94    1.26
  -3  12  -3    7.23    1.60
   4 -12   3    3.12    1.13
  -4  12  -3    2.32    1.21
   5 -12   3    1.40    1.00
  -5  12  -3    0.47    0.98
   6 -12   3    1.58    1.07
  -6  12  -3    0.12    1.04
   5 -13  -3    0.47    0.99
  -5  13   3    1.09    1.24
   4 -13  -3   -0.41    0.82
  -4  13   3    1.18    1.09
   3 -13  -3    3.43    1.21
  -3  13   3    3.61    1.35
   2 -13  -3    3.23    1.17
  -2  13   3    3.95    1.16
   1 -13  -3    3.59    1.15
  -1 -13   3    3.76    0.99
  -1  13   3    2.87    1.12
   0 -13  -3    1.82    0.94
   0 -13   3    2.61    0.91
   0  13   3    1.42    0.90
  -1 -13  -3    1.92    0.88
   1 -13   3    0.60    0.70
  -1  13  -3    0.94    0.80
   2 -13   3   13.29    1.88
  -2  13  -3   11.15    1.91
   3 -13   3    0.35    0.75
  -3  13  -3   -0.69    0.71
   4 -13   3    1.02    0.97
  -4  13  -3    0.91    1.02
   5 -13   3    0.75    1.01
  -5  13  -3    1.66    1.27
   5 -14  -3   -1.50    0.75
  -5  14   3    0.70    1.22
   4 -14  -3    0.73    0.96
  -4  14   3    1.26    1.23
   3 -14  -3    0.64    0.88
  -3  14   3   -0.08    0.87
   2 -14  -3    6.66    1.49
  -2  14   3    6.13    1.55
  -1 -14   3   -0.13    0.62
   1 -14  -3    0.56    0.76
  -1  14   3   -0.11    0.70
   0 -14   3    1.05    0.88
   0 -14  -3    0.71    0.80
   0  14   3    0.85    0.84
  -1 -14  -3   12.68    1.80
   1 -14   3    8.89    1.58
  -1  14  -3    8.09    1.66
   2 -14   3    4.05    1.23
  -2  14  -3    2.95    1.15
   3 -14   3    1.54    1.08
  -3  14  -3    0.78    0.89
   4 -14   3   -0.01    0.76
  -4  14  -3    0.49    1.09
   4 -15  -3    4.11    1.52
  -4  15   3    4.31    1.66
   3 -15  -3    1.54    1.16
  -3  15   3    3.16    1.36
   2 -15  -3    1.78    1.06
  -2  15   3    0.88    1.01
  -1 -15   3    0.79    0.79
   1 -15  -3    0.87    1.03
  -1  15   3    0.44    0.88
   0 -15   3    0.66    0.85
   0 -15  -3    1.71    1.00
   0  15   3    0.12    0.76
  -1 -15  -3    1.27    0.91
   1 -15   3    1.43    0.99
   1  15   3    2.43    1.00
  -1  15  -3    2.75    1.12
   2 -15   3    0.53    0.87
  -2  15  -3    2.24    1.08
   3 -15   3    0.45    0.97
  -3  15  -3    1.57    1.07
   2 -16  -3   -0.03    1.05
  -2  16   3   -0.79    0.78
  -1 -16   3   -0.98    0.70
   1 -16  -3    1.08    1.07
  -1  16   3    0.41    0.86
   0 -16  -3    1.98    1.12
   0 -16   3    0.57    0.85
   0  16   3    1.52    1.04
   0  16  -3    1.51    0.90
  -1 -16  -3    1.03    0.90
   1 -16   3   -0.15    0.96
  -1  16  -3    2.60    1.17
   1  16   3    0.38    0.80
   2 -16   3    0.14    0.89
  -2  16  -3    1.36    0.98
  -9   0   4    2.00    0.95
  -8   0   4    2.76    1.01
  -7   0   4    2.16    0.96
  -6   0   4    4.90    1.14
  -5   0   4   58.45    2.95
   5   0  -4   59.47    3.12
   4   0  -4    5.55    0.96
  -4   0   4    7.18    1.04
  -3   0   4    0.31    0.42
   3   0  -4    0.62    0.47
   3   0  -4    1.12    0.48
  -2   0   4  138.72    5.00
   2   0  -4  147.57    5.02
  -1   0   4   88.86    2.95
   1   0  -4   89.37    3.11
  -1   0   4   86.70    3.10
   1   0  -4   88.49    2.96
   0   0   4    5.44    0.33
   0   0  -4    6.05    0.34
  -1   0  -4  803.21   25.53
  -2   0  -4   17.56    0.87
   2   0   4   18.06    0.88
  -2   0  -4   19.48    1.33
  -3   0  -4   24.92    1.78
   3   0   4   25.22    1.29
   3   0   4   27.00    1.73
  -3   0  -4   27.00    1.30
  -4   0  -4   10.00    1.46
  -4   0  -4   11.76    1.07
   4   0   4   12.11    1.76
   4   0   4   11.12    1.06
  -5   0  -4   10.83    1.71
  -5   0  -4   10.21    1.17
  -6   0  -4   21.24    2.65
  -6   0  -4   20.29    1.60
  -7   0  -4    0.57    0.72
  -7   0  -4    2.05    1.18
  -8   0  -4   17.07    2.78
  -8   0  -4   16.85    1.88
  -9  -1   4    5.75    1.32
  -9   1   4    3.75    1.22
  -8  -1   4    0.37    0.76
  -8   1   4   -0.38    0.69
  -7  -1   4   14.78    1.87
  -7   1   4   13.32    1.85
  -6  -1   4   -0.28    0.50
   6  -1  -4   -0.67    0.44
  -6   1   4    0.51    0.72
   5  -1  -4   10.46    1.23
  -5  -1   4    7.91    1.19
  -5   1   4   10.53    1.38
  -4  -1   4   17.96    1.59
   4  -1  -4   19.82    1.37
  -4   1   4   19.63    1.70
   4   1  -4   21.10    2.02
  -3  -1   4   -0.15    0.35
   3  -1  -4   -0.52    0.37
   3  -1  -4    0.03    0.30
  -3   1   4   -0.17    0.41
   3   1  -4   -0.26    0.35
   3   1  -4    0.08    0.42
   2  -1  -4   87.03    3.29
   2  -1  -4   90.16    3.23
  -2  -1   4   87.46    3.29
   2   1  -4   85.00    3.26
  -2   1   4   85.87    3.29
   1  -1  -4   57.72    2.14
  -1  -1   4   56.79    2.15
   1  -1  -4   59.13    2.11
  -1   1   4   54.42    2.12
   1   1  -4   55.73    1.84
  -1   1   4   55.81    2.09
   1   1  -4   55.73    2.13
   0  -1  -4   24.46    1.02
   0  -1  -4   24.14    0.92
   0   1   4   24.01    0.92
   0   1   4   23.80    1.02
  -1  -1  -4  249.76    8.76
   1   1   4  263.48    8.76
  -2  -1  -4  234.72    8.57
  -2  -1  -4  241.23    7.66
   2  -1   4  235.46    7.88
  -2   1  -4  232.13    7.84
  -2   1  -4  245.59    8.25
   2   1   4  240.82    7.66
   2   1   4  244.08    8.50
  -3  -1  -4    0.62    0.60
   3  -1   4    0.38    0.33
  -3  -1  -4    0.34    0.31
   3   1   4    1.37    0.65
  -3   1  -4    0.05    0.35
   3   1   4    0.54    0.32
  -3   1  -4    0.64    0.50
   4  -1   4    0.66    0.37
  -4  -1  -4   -0.24    0.59
  -4  -1  -4    0.65    0.41
   4   1   4   -0.23    0.32
  -4   1  -4    0.67    0.50
  -4   1  -4   -0.05    0.49
  -5  -1  -4   43.65    2.15
  -5  -1  -4   40.36    3.05
  -5   1  -4   42.34    2.85
  -5   1  -4   42.61    2.25
  -6  -1  -4    1.94    1.08
  -6  -1  -4    0.52    0.58
  -6   1  -4    0.36    0.81
  -6   1  -4    0.74    0.74
  -7  -1  -4    1.91    0.71
  -7  -1  -4    1.49    1.08
  -7   1  -4    0.51    0.94
  -7   1  -4    1.00    0.73
  -8  -1  -4    4.81    1.01
  -8  -1  -4    3.45    1.52
  -8   1  -4    3.86    1.45
  -8   1  -4    1.84    0.89
  -9  -2   4    3.92    1.07
  -9   2   4    2.31    1.02
  -8  -2   4    1.89    0.88
  -8   2   4    0.44    0.91
  -7  -2   4    8.83    1.47
  -7   2   4    5.98    1.33
  -6  -2   4    1.38    0.74
   6  -2  -4    0.33    0.53
  -6   2   4   -0.10    0.76
  -5  -2   4    3.67    0.84
   5  -2  -4    5.29    0.78
  -5   2   4    5.95    1.11
   4  -2  -4   32.46    1.55
  -4  -2   4   31.78    1.85
  -4   2   4   32.12    1.95
   3  -2  -4    8.58    0.61
  -3  -2   4    8.01    0.96
   3   2  -4    7.93    1.26
  -3   2   4    9.64    1.07
   3   2  -4    7.42    0.91
   2  -2  -4  136.92    4.89
   2  -2  -4  131.64    4.82
  -2  -2   4  135.63    4.84
   2   2  -4  135.76    4.81
  -2   2   4  132.39    4.84
   2   2  -4  139.28    5.39
   1  -2  -4  127.94    4.38
   1  -2  -4  131.09    4.49
   1  -2  -4  129.93    4.47
   1   2  -4  126.37    4.45
  -1   2   4  126.02    4.45
  -1   2   4  127.04    4.46
   1   2  -4  130.61    4.06
   0  -2  -4    0.53    0.28
   0  -2  -4    0.56    0.37
   0  -2  -4    0.20    0.21
   0   2   4    0.59    0.29
   0   2   4    0.72    0.24
   0   2   4    0.28    0.32
  -1  -2  -4   13.94    1.34
   1   2   4   13.95    1.31
  -2  -2  -4   -0.09    0.42
  -2   2  -4   -0.25    0.26
   2   2   4   -0.11    0.20
   2   2   4   -0.27    0.40
  -3  -2  -4   -0.38    0.48
   3  -2   4    0.25    0.31
  -3  -2  -4    0.00    0.24
   3   2   4   -0.50    0.46
  -3   2  -4    0.60    0.43
  -3   2  -4    0.10    0.34
   3   2   4   -0.10    0.29
  -4  -2  -4   19.88    1.16
  -4  -2  -4   25.81    2.64
  -4   2  -4   19.73    1.86
  -4   2  -4   18.00    1.36
   4   2   4   20.21    1.22
  -5  -2  -4    0.73    0.80
  -5  -2  -4   -0.36    0.35
  -5   2  -4    0.15    0.62
  -5   2  -4   -0.29    0.52
  -6  -2  -4    6.91    1.03
  -6  -2  -4    9.52    2.00
  -6   2  -4    8.73    1.31
  -6   2  -4    7.17    1.46
  -7  -2  -4    2.78    1.33
  -7  -2  -4    0.90    0.60
  -7   2  -4    1.06    0.87
  -7   2  -4    0.72    0.95
  -8  -2  -4    2.46    0.80
  -8  -2  -4    0.73    1.20
  -8   2  -4    0.63    0.79
  -9  -3   4    2.87    0.94
  -9   3   4    1.93    1.24
  -8  -3   4    1.00    0.76
  -8   3   4   -0.28    0.81
  -7  -3   4    1.92    0.79
  -7   3   4   -1.01    0.75
  -6  -3   4   16.26    1.78
  -6   3   4   14.26    1.82
  -5  -3   4    0.38    0.51
  -5   3   4   -0.28    0.66
  -4  -3   4   20.14    1.48
  -4   3   4   19.78    1.56
  -3  -3   4   11.80    1.17
   3  -3  -4   11.81    1.19
   3   3  -4   11.40    1.59
  -3   3   4   10.01    1.15
   2  -3  -4   27.40    1.12
   2  -3  -4   29.69    1.57
   2  -3  -4   28.86    1.57
   2   3  -4   32.27    2.09
   2   3  -4   30.16    1.51
  -2   3   4   31.10    1.61
   1  -3  -4   14.64    0.95
   1  -3  -4   13.56    0.91
   1  -3  -4   13.24    0.90
  -1  -3   4   12.72    0.59
   1   3  -4   12.99    0.61
  -1   3   4   13.37    0.84
  -1   3   4   12.79    0.90
  -1   3   4   13.34    0.92
   0  -3   4    4.86    0.47
   0  -3  -4    3.54    0.54
   0  -3  -4    4.44    0.76
   0   3   4    4.11    0.51
   0   3   4    3.91    0.70
   0   3   4    4.27    0.57
  -1  -3  -4    1.92    0.66
   1   3   4    1.29    0.60
   1   3   4    2.36    0.46
  -2  -3  -4   52.49    3.06
  -2   3  -4   57.77    2.46
   2   3   4   55.99    2.06
   2   3   4   58.19    3.04
  -3  -3  -4   -0.26    0.56
   3   3   4   -0.02    0.30
  -3   3  -4    0.21    0.38
  -4  -3  -4   12.67    0.95
  -4  -3  -4   14.48    2.11
   4   3   4   14.45    1.01
  -4   3  -4   17.50    1.40
  -4   3  -4   15.64    1.46
  -5  -3  -4    3.49    1.41
  -5  -3  -4    3.70    0.70
  -5   3  -4    5.32    1.07
  -5   3  -4    4.65    0.97
  -6  -3  -4    3.31    0.74
  -6  -3  -4    4.33    1.45
  -6   3  -4    3.86    1.10
  -6   3  -4    3.11    1.01
  -7  -3  -4    5.62    1.88
  -7  -3  -4    6.78    1.08
  -7   3  -4    6.11    1.31
  -7   3  -4    6.05    1.45
  -8  -3  -4    7.44    1.19
  -8  -3  -4    7.09    2.25
  -8   3  -4    2.59    1.27
  -8  -4   4    0.27    0.54
   8  -4  -4    0.62    0.81
  -8   4   4    0.58    1.08
  -7  -4   4   -0.58    0.49
   7  -4  -4   -0.09    0.65
  -7   4   4   -0.35    0.81
  -6  -4   4    1.52    0.79
   6  -4  -4    1.52    0.75
  -6   4   4    0.90    0.92
   5  -4  -4   12.95    1.55
  -5  -4   4   13.24    1.53
  -5   4   4   14.25    1.68
   4  -4  -4   20.99    1.86
  -4   4   4   20.62    1.85
   3  -4  -4    0.27    0.44
  -3   4   4    0.57    0.57
   2  -4  -4   81.39    3.32
   2  -4  -4   79.37    2.85
   2  -4  -4   77.86    3.33
   2   4  -4   79.59    3.18
  -2   4   4   75.77    3.23
  -2   4   4   79.77    3.26
   2   4  -4   77.78    2.79
   2   4  -4   76.72    3.90
   1  -4  -4   58.37    2.45
  -1  -4   4   58.80    2.08
   1  -4  -4   54.06    2.49
   1  -4  -4   53.30    2.43
   1   4  -4   56.78    2.08
  -1   4   4   56.55    2.44
  -1   4   4   56.54    2.43
  -1   4   4   58.32    2.45
   0  -4  -4   21.49    1.20
   0  -4   4   19.47    1.03
   0  -4  -4   19.61    1.51
   0   4   4   20.10    1.15
   0   4   4   21.51    1.22
   0   4   4   20.86    1.45
  -1  -4  -4    8.75    1.31
   1   4   4    9.94    0.91
   1   4   4   11.27    1.37
  -2  -4  -4   45.29    2.89
  -2   4  -4   43.80    2.20
  -3  -4  -4    1.37    0.80
  -3   4  -4   -0.38    0.36
   3   4   4   -0.10    0.26
  -4  -4  -4   20.76    2.62
  -4   4  -4   20.69    1.54
   4   4   4   18.91    1.21
  -4   4  -4   17.45    1.38
  -5  -4  -4    7.69    1.85
  -5   4  -4   10.49    1.37
  -5   4  -4   10.78    1.40
  -6  -4  -4    5.89    1.78
  -6   4  -4    4.08    1.06
  -6   4  -4    3.23    1.06
  -7  -4  -4    2.90    1.62
  -7   4  -4    2.90    1.14
  -7   4  -4    1.37    0.89
  -8  -4  -4    2.55    1.65
  -8   4  -4    2.18    1.19
   8  -5  -4    0.87    0.86
  -8   5   4    1.53    1.22
   7  -5  -4   -0.27    0.60
  -7   5   4   -0.83    0.80
   6  -5  -4   18.11    2.04
  -6   5   4   19.07    2.16
   5  -5  -4    0.33    0.61
  -5   5   4    0.46    0.78
   4  -5  -4    0.84    0.61
  -4   5   4    0.64    0.58
   3  -5  -4   45.69    2.44
  -3   5   4   44.45    2.41
   2  -5  -4    0.94    0.47
   2   5  -4    0.65    0.28
  -2   5   4    0.68    0.30
  -2   5   4    0.30    0.50
   1  -5  -4    8.65    1.08
   1  -5  -4   10.48    1.10
  -1  -5   4   10.46    0.69
  -1   5   4    9.09    1.06
   1   5  -4    9.58    0.68
  -1   5   4   10.21    1.06
  -1   5   4   12.41    1.15
   0  -5  -4   49.65    2.75
   0  -5   4   47.72    2.06
   0  -5  -4   51.13    2.27
   0   5   4   49.79    2.26
   0   5   4   50.03    2.24
   0   5  -4   48.22    2.04
   0   5   4   46.71    2.58
  -1  -5  -4   17.43    1.17
   1  -5   4   16.83    1.13
  -1  -5  -4   17.86    1.96
   1   5   4   20.08    1.22
   1   5   4   19.23    1.98
  -2  -5  -4   31.10    2.50
  -2   5  -4   27.16    1.78
  -3  -5  -4   18.81    2.45
  -3   5  -4   15.36    1.55
   3   5   4   15.96    1.00
  -4  -5  -4    1.44    0.96
  -4   5  -4    0.69    0.59
   4   5   4    2.03    0.57
  -4   5  -4    2.42    0.60
  -5  -5  -4    1.21    1.13
  -5   5  -4    2.08    0.81
  -6  -5  -4    1.41    1.26
  -6   5  -4    4.09    1.03
  -6   5  -4    3.73    1.09
  -7  -5  -4   -0.22    0.99
  -7   5  -4    1.68    1.03
  -8  -5  -4    5.47    2.14
  -8   5  -4    6.59    1.68
   8  -6  -4    2.18    1.05
  -8   6   4    0.74    1.23
   7  -6  -4    4.60    1.19
  -7   6   4    4.09    1.40
   6  -6  -4    9.98    1.62
  -6   6   4    9.90    1.69
   5  -6  -4   31.41    2.28
  -5   6   4   29.43    2.31
   4  -6  -4   13.52    1.61
  -4   6   4   15.06    1.73
   3  -6  -4    1.10    0.61
   3   6  -4    0.68    0.35
  -3   6   4    1.94    0.71
   2  -6  -4   75.01    3.49
   2   6  -4   78.04    3.00
  -2   6   4   79.70    3.22
  -2   6   4   83.95    3.59
   1  -6  -4    2.03    0.59
   1  -6  -4    3.02    0.76
  -1  -6   4    1.43    0.40
   1   6  -4    1.47    0.41
  -1   6   4    2.74    0.68
  -1   6   4    1.90    0.61
   0  -6  -4    2.74    0.91
   0  -6   4    4.10    0.64
   0  -6  -4    4.85    0.78
   0   6  -4    3.74    0.58
   0   6   4    4.06    0.74
   0   6   4    4.72    1.01
  -1  -6  -4   17.05    1.41
  -1  -6  -4   15.90    2.00
   1  -6   4   14.18    1.26
  -2  -6  -4    4.13    1.25
   2  -6   4    3.29    0.74
  -2   6  -4    3.12    0.82
  -3  -6  -4    7.60    1.73
   3   6   4    8.25    0.89
  -3   6  -4    8.55    1.26
  -4  -6  -4   -0.07    0.82
  -4   6  -4    0.46    0.62
  -5  -6  -4    6.08    1.88
  -5   6  -4    7.26    1.36
  -5   6  -4    9.14    1.18
  -6  -6  -4    0.26    1.15
  -6   6  -4    0.38    0.60
  -6   6  -4    1.50    1.04
  -7  -6  -4    6.29    2.17
  -7   6  -4    9.04    1.72
  -8  -6  -4    8.59    2.58
  -8   6  -4    9.19    1.88
   8  -7  -4    4.26    1.34
  -8   7   4    5.50    1.69
   7  -7  -4    2.49    1.07
  -7   7   4    1.09    1.08
   6  -7  -4    4.14    1.21
  -6   7   4    3.79    1.33
   5  -7  -4    0.58    0.77
  -5   7   4    0.74    0.88
   4  -7  -4    5.71    1.12
  -4   7   4    3.51    1.04
   3  -7  -4    0.81    0.61
   3   7  -4    0.49    0.35
  -3   7   4   -0.07    0.28
  -3   7   4    1.15    0.74
   2  -7  -4   10.05    1.26
   2   7  -4   10.45    0.96
  -2   7   4    9.29    1.11
  -2   7   4   11.10    1.38
  -1  -7   4   10.41    0.96
   1  -7  -4    9.04    1.37
   1  -7  -4   10.26    1.24
   1   7  -4   10.03    0.95
  -1   7   4    9.47    1.24
  -1   7   4    9.86    1.32
   0  -7   4   41.75    2.04
   0  -7  -4   38.28    2.13
   0  -7  -4   45.00    2.85
   0   7   4   40.58    2.21
   0   7  -4   39.74    1.97
  -1  -7  -4    2.23    1.00
  -1  -7  -4    2.23    0.62
   1  -7   4    3.10    0.71
  -2  -7  -4    2.28    1.10
   2  -7   4    3.22    0.75
  -2   7  -4    2.17    0.79
  -3  -7  -4   29.35    3.30
   3  -7   4   23.89    2.08
  -3   7  -4   24.36    2.25
  -4  -7  -4    6.49    1.75
   4  -7   4    5.28    1.11
  -4   7  -4    7.36    1.30
  -5  -7  -4    1.21    1.28
  -5   7  -4    1.21    0.59
  -5   7  -4    0.09    0.71
  -6  -7  -4   18.07    3.25
  -6   7  -4   14.22    1.99
  -7  -7  -4    1.04    1.41
  -7   7  -4   -1.03    0.78
  -8  -7  -4    0.92    1.58
  -8   7  -4   -0.49    1.11
   8  -8  -4   -1.18    0.64
  -8   8   4    0.50    1.18
   7  -8  -4    0.40    0.86
  -7   8   4    0.65    1.14
   6  -8  -4    0.16    0.76
  -6   8   4   -0.24    0.95
   5  -8  -4   19.11    2.24
  -5   8   4   17.43    2.16
   4  -8  -4    6.19    1.31
  -4   8   4   10.57    1.61
   3  -8  -4    2.85    0.85
  -3   8   4    3.19    0.62
  -3   8   4    2.64    0.94
   2  -8  -4    2.10    0.68
   2   8  -4    1.90    0.53
  -2   8   4    1.66    0.74
  -2   8   4    1.24    0.58
   1  -8  -4    3.51    0.99
  -1  -8   4    2.18    0.56
   1  -8  -4    3.93    0.86
  -1   8   4    2.31    0.96
   1   8  -4    2.89    0.72
  -1   8   4    1.94    0.75
   0  -8  -4    0.30    0.45
   0  -8  -4   -0.28    0.66
   0  -8   4    0.33    0.38
   0   8   4   -0.16    0.45
   1  -8   4    0.56    0.51
  -1  -8  -4   -0.02    0.63
  -1  -8  -4    0.38    0.49
  -2  -8  -4    3.23    1.26
   2  -8   4    3.37    0.80
  -2   8  -4    2.78    0.92
  -3  -8  -4    2.84    1.37
   3  -8   4    1.89    0.73
  -3   8  -4    1.71    0.83
  -4  -8  -4    4.14    1.67
   4  -8   4    3.91    1.05
  -4   8  -4    3.39    1.11
   5  -8   4    0.03    0.61
  -5  -8  -4    0.64    1.12
  -5   8  -4   -0.18    0.44
  -5   8  -4   -0.69    0.70
   6  -8   4    2.51    0.92
  -6  -8  -4    2.27    1.77
  -6   8  -4    2.15    1.11
   7  -8   4    1.54    0.91
  -7  -8  -4    1.19    1.59
  -7   8  -4   -1.31    0.75
   7  -9  -4    1.83    1.06
  -7   9   4    1.54    1.36
   6  -9  -4    2.68    1.09
  -6   9   4    1.10    1.20
   5  -9  -4    4.20    1.20
  -5   9   4    5.22    1.42
   4  -9  -4    1.06    0.89
  -4   9   4    1.82    1.02
   3  -9  -4   -0.07    0.54
  -3   9   4    0.91    0.82
  -3   9   4   -0.23    0.46
   2  -9  -4    1.14    0.68
  -2   9   4    2.52    0.88
  -2   9   4    0.28    0.56
   1  -9  -4   57.00    2.99
  -1  -9   4   52.03    2.54
  -1   9   4   56.79    3.05
   0  -9  -4    5.69    1.33
   0  -9   4    5.04    0.88
   0  -9  -4    6.35    1.05
   0   9   4    4.92    1.05
   1  -9   4    2.26    0.71
  -1  -9  -4    0.70    0.56
  -1  -9  -4    1.78    1.03
   2  -9   4    0.53    0.57
  -2  -9  -4    1.85    1.13
  -2   9  -4    1.29    0.77
   3  -9   4    5.03    1.14
  -3  -9  -4    5.28    1.70
  -3   9  -4    6.03    1.34
  -4  -9  -4    2.42    1.42
   4  -9   4    3.30    1.02
  -4   9  -4    3.42    1.15
  -5  -9  -4    3.61    1.89
   5  -9   4    5.14    1.27
  -5   9  -4    1.42    1.02
   6  -9   4    0.18    0.81
  -6  -9  -4    3.71    1.92
  -6   9  -4    0.90    0.99
   7  -9   4    0.77    0.87
  -7  -9  -4    0.63    1.47
  -7   9  -4   -1.47    0.86
   7 -10  -4   -0.55    0.80
  -7  10   4    1.07    1.31
   6 -10  -4    3.13    1.17
  -6  10   4    4.26    1.55
   5 -10  -4    1.51    0.87
  -5  10   4    0.18    0.97
   4 -10  -4    5.18    1.30
  -4  10   4    6.44    1.52
   3 -10  -4    2.36    0.96
  -3  10   4    0.92    0.85
  -3  10   4    2.19    0.75
   2 -10  -4    0.79    0.69
  -2  10   4    0.74    0.76
  -1 -10   4   24.06    1.60
   1 -10  -4   21.70    2.12
  -1  10   4   21.07    2.18
   0 -10   4    1.13    0.63
   0 -10  -4    1.61    0.71
   0 -10  -4    0.47    0.95
   0  10   4    0.02    0.61
  -1 -10  -4    0.70    0.58
   1 -10   4    1.11    0.65
  -1 -10  -4    0.84    1.01
   2 -10   4   -0.63    0.43
  -2 -10  -4   -1.45    0.60
  -2  10  -4   -1.73    0.41
  -3 -10  -4    1.06    1.25
   3 -10   4    2.58    0.93
  -3  10  -4    3.55    1.16
  -4 -10  -4    2.72    1.54
   4 -10   4    0.73    0.78
  -4  10  -4    2.22    1.03
   5 -10   4    3.17    1.13
  -5 -10  -4    3.78    1.70
  -5  10  -4    2.66    1.23
   6 -10   4    0.65    0.87
  -6 -10  -4    1.72    1.52
  -6  10  -4    1.08    1.12
  -7 -10  -4    7.63    2.71
   7 -10   4    3.41    1.37
  -7  10  -4    4.67    1.56
   6 -11  -4    4.48    1.43
  -6  11   4    5.34    1.71
   5 -11  -4    0.65    0.88
  -5  11   4    1.87    1.19
   4 -11  -4   13.36    2.03
  -4  11   4   12.34    2.08
   3 -11  -4   42.38    2.95
  -3  11   4   41.69    3.04
   2 -11  -4    0.68    0.79
  -2  11   4   -0.02    0.77
  -1 -11   4   20.18    1.80
   1 -11  -4   20.63    2.17
  -1  11   4   19.58    2.23
   0 -11  -4    4.51    1.06
   0 -11   4    4.57    0.95
   0  11   4    2.84    0.98
  -1 -11  -4   -0.21    0.89
  -1 -11  -4    0.51    0.61
   1 -11   4    0.89    0.65
  -2 -11  -4    0.29    1.07
   2 -11   4    1.95    0.81
  -2  11  -4    1.33    0.86
   3 -11   4   -0.06    0.72
  -3 -11  -4    0.66    1.09
  -3  11  -4    2.71    1.06
  -4 -11  -4   -0.03    1.09
   4 -11   4    3.77    1.16
  -4  11  -4    5.23    1.47
  -5 -11  -4   -0.36    1.28
   5 -11   4    1.83    1.03
  -5  11  -4    2.68    1.26
   6 -11   4    3.56    1.28
  -6 -11  -4    5.56    2.31
  -6  11  -4    4.43    1.58
   6 -12  -4    2.13    1.32
  -6  12   4    0.90    1.31
   5 -12  -4    2.63    1.24
  -5  12   4    5.10    1.66
   4 -12  -4    0.32    0.80
  -4  12   4   -0.80    0.79
   3 -12  -4    3.70    1.15
  -3  12   4    1.40    1.02
   2 -12  -4   -0.07    0.68
  -2  12   4    0.08    0.79
  -1 -12   4   10.97    1.42
   1 -12  -4   10.15    1.62
  -1  12   4   10.25    1.71
   0 -12  -4    4.28    1.09
   0 -12   4    4.57    1.02
   0  12   4    3.80    1.09
   1 -12   4    2.36    0.91
  -1 -12  -4    2.57    0.94
  -2 -12  -4    3.19    1.58
   2 -12   4    2.97    0.99
  -2  12  -4    3.91    1.25
  -3 -12  -4   -0.11    1.21
   3 -12   4   -0.03    0.73
  -3  12  -4    2.66    1.14
  -4 -12  -4    1.46    1.52
   4 -12   4    0.31    0.77
  -4  12  -4    2.07    1.13
  -5 -12  -4   -0.81    1.20
   5 -12   4   -0.11    0.72
  -5  12  -4    0.27    0.92
   6 -12   4   -0.78    0.78
  -6  12  -4   -1.01    0.88
   5 -13  -4    0.75    1.02
  -5  13   4    0.70    1.24
   4 -13  -4    0.88    0.98
  -4  13   4    0.03    1.02
   3 -13  -4    2.10    1.05
  -3  13   4    2.91    1.23
   2 -13  -4    0.54    0.83
  -2  13   4    1.28    0.95
  -1 -13   4    4.63    1.03
   1 -13  -4    5.25    1.27
  -1  13   4    5.55    1.42
   0 -13   4    2.80    0.97
   0 -13  -4    3.57    1.12
   0  13   4    5.49    1.29
  -1 -13  -4    0.02    0.67
   1 -13   4    0.94    0.78
   1  13   4    1.90    0.85
   2 -13   4    0.14    0.72
  -2  13  -4    0.99    0.85
   3 -13   4    0.70    0.85
  -3  13  -4    2.53    1.06
   4 -13   4    0.61    0.82
  -4  13  -4    0.47    0.97
   5 -13   4    0.01    0.80
  -5  13  -4   -0.64    0.87
   5 -14  -4    0.38    1.01
  -5  14   4   -0.33    1.14
   4 -14  -4    0.81    1.02
  -4  14   4    3.49    1.51
   3 -14  -4   -1.83    0.55
  -3  14   4    1.16    1.02
   2 -14  -4   11.07    1.92
  -2  14   4   11.82    2.03
  -1 -14   4    0.59    0.69
   1 -14  -4    1.15    0.90
  -1  14   4    0.81    0.85
   0 -14  -4    1.56    0.96
   0 -14   4    0.26    0.81
   0  14   4    1.82    0.99
   1 -14   4    1.22    0.82
  -1 -14  -4    0.92    0.82
   1  14   4    0.98    0.81
  -1  14  -4   -0.18    0.56
   2 -14   4    0.14    0.73
  -2  14  -4    1.05    0.84
   3 -14   4    0.74    0.84
  -3  14  -4   -0.15    0.82
   4 -14   4    1.51    1.02
  -4  14  -4    0.47    0.95
   4 -15  -4    0.90    1.05
  -4  15   4   -2.17    0.81
   3 -15  -4    1.27    1.05
  -3  15   4    0.96    1.11
   2 -15  -4   -0.23    0.84
  -2  15   4    0.20    0.87
   1 -15  -4    1.52    1.01
  -1 -15   4   -0.74    0.71
  -1  15   4    1.09    0.87
   0 -15   4    0.58    0.71
   0 -15  -4   -0.33    0.69
   0  15   4    0.37    0.68
   1 -15   4    0.41    0.82
  -1 -15  -4   -0.24    0.77
  -1  15  -4    0.32    0.77
   1  15   4    0.44    0.75
   2 -15   4    4.82    1.39
  -2  15  -4    6.61    1.67
   3 -15   4    3.40    1.28
  -3  15  -4    2.44    1.19
   2 -16  -4    0.77    1.13
  -2  16   4    2.33    1.27
   1 -16  -4    0.93    1.02
  -1 -16   4   -0.67    0.72
  -1  16   4   -0.77    0.77
   0 -16  -4    0.13    0.91
   0 -16   4    1.20    0.86
   0  16   4    3.47    1.06
  -1 -16  -4   -0.26    0.83
   1 -16   4    0.23    0.97
   1  16   4    1.20    0.80
  -1  16  -4    0.12    0.71
   2 -16   4    2.40    1.20
   2  16   4    5.28    1.32
  -2  16  -4    5.78    1.54
  -9   0   5    1.59    0.97
  -8   0   5   -0.26    0.66
  -7   0   5   -0.17    0.63
  -6   0   5    0.33    0.67
  -5   0   5   -0.02    0.56
   5   0  -5    2.08    0.75
  -4   0   5   -0.37    0.48
   4   0  -5   -0.18    0.41
   3   0  -5   -0.35    0.30
   3   0  -5   -0.58    0.40
  -3   0   5    0.38    0.37
   2   0  -5    0.31    0.22
   2   0  -5    0.41    0.44
  -2   0   5    0.04    0.32
   1   0  -5   -0.15    0.15
  -1   0   5    0.17    0.18
  -1   0   5    0.14    0.31
   1   0  -5    0.20    0.29
   0   0  -5   -0.11    0.13
   0   0   5   -0.15    0.12
   2   0   5   -0.35    0.18
  -2   0  -5   -0.06    0.37
  -2   0  -5    0.39    0.22
  -3   0  -5   -0.24    0.29
  -3   0  -5   -0.39    0.36
   3   0   5   -0.11    0.24
  -4   0  -5    0.21    0.42
   4   0   5   -0.06    0.33
  -4   0  -5   -0.37    0.46
  -5   0  -5    0.15    0.64
  -5   0  -5    0.36    0.51
  -6   0  -5    0.35    0.62
  -6   0  -5   -0.42    0.71
  -7   0  -5    0.04    0.64
  -7   0  -5   -0.78    0.87
  -8   0  -5    0.08    1.07
  -8   0  -5    0.37    0.59
  -9  -1   5    1.21    0.73
  -9   1   5    1.88    0.98
  -8  -1   5    4.20    1.16
  -8   1   5    4.63    1.33
  -7  -1   5    2.26    0.90
  -7   1   5    1.38    0.91
   6  -1  -5    2.52    0.75
  -6  -1   5    2.38    0.86
  -6   1   5    1.28    0.88
  -5  -1   5    5.40    1.00
   5  -1  -5    3.10    0.77
  -5   1   5    4.69    0.98
   4  -1  -5   30.74    1.80
  -4  -1   5   30.15    1.82
  -4   1   5   30.58    1.88
   4   1  -5   29.88    2.15
   3  -1  -5   14.98    1.08
  -3  -1   5   15.59    1.13
   3   1  -5   14.46    1.14
  -3   1   5   16.93    1.22
   3   1  -5   16.58    1.61
  -2  -1   5  112.54    4.19
   2  -1  -5  118.36    4.20
   2  -1  -5  111.55    4.06
  -2   1   5  114.07    4.18
   2   1  -5  116.08    4.17
   1  -1  -5  167.91    5.67
  -1  -1   5  168.23    5.71
   1  -1  -5  167.72    5.63
   1   1  -5  167.03    5.34
  -1   1   5  168.10    5.67
  -1   1   5  171.80    5.63
   1   1  -5  175.95    5.72
   0  -1  -5   23.15    0.92
   0   1   5   22.96    0.92
   0   1   5   21.84    1.01
  -1  -1  -5    0.85    0.43
  -2  -1  -5    0.55    0.50
  -2  -1  -5    0.33    0.19
  -2   1  -5    0.01    0.24
   2   1   5    0.33    0.17
   2   1   5    0.07    0.41
  -3  -1  -5   -0.27    0.25
   3  -1   5    0.54    0.31
  -3  -1  -5    0.35    0.54
  -3   1  -5   -0.29    0.31
   3   1   5    0.26    0.27
   3   1   5    0.73    0.56
  -3   1  -5    0.50    0.48
  -4  -1  -5   18.61    1.14
   4  -1   5   19.96    1.31
  -4  -1  -5   23.08    2.37
  -4   1  -5   19.05    1.97
   4   1   5   18.10    1.17
  -4   1  -5   22.51    1.34
  -5  -1  -5    0.13    0.70
  -5  -1  -5   -0.05    0.42
  -5   1  -5   -0.07    0.63
  -5   1  -5   -0.24    0.53
  -6  -1  -5    0.08    0.77
  -6  -1  -5    0.64    0.60
  -6   1  -5    0.27    0.69
  -6   1  -5   -0.59    0.73
  -7  -1  -5    1.78    1.26
  -7  -1  -5    2.80    0.81
  -7   1  -5    0.69    0.75
  -7   1  -5    3.39    1.34
  -8  -1  -5    1.55    0.65
  -8  -1  -5    1.33    1.26
  -8   1  -5    0.78    1.08
  -8   1  -5    0.90    0.82
  -9  -2   5    3.64    1.13
  -9   2   5    2.89    1.15
  -8  -2   5   15.52    2.09
  -8   2   5   13.28    2.05
  -7  -2   5    5.43    1.18
  -7   2   5    5.00    1.29
   6  -2  -5    4.93    0.87
  -6  -2   5    6.92    1.25
  -6   2   5    7.07    1.36
   5  -2  -5   33.79    1.75
  -5  -2   5   32.00    2.05
  -5   2   5   31.35    2.13
  -4  -2   5   19.02    1.65
   4  -2  -5   16.47    1.07
  -4   2   5   18.02    1.64
   3  -2  -5   40.12    2.00
  -3  -2   5   37.40    2.00
   3  -2  -5   41.73    1.75
   3   2  -5   42.50    2.53
  -3   2   5   42.29    2.10
   2  -2  -5   30.68    1.49
   2  -2  -5   27.40    1.49
  -2  -2   5   26.24    1.46
   2   2  -5   29.51    1.46
  -2   2   5   27.35    1.50
   1  -2  -5   94.49    3.54
   1  -2  -5  101.75    3.55
  -1   2   5   97.02    3.53
   1   2  -5  100.70    3.57
  -1   2   5   97.08    3.54
   0  -2  -5   35.27    1.78
   0  -2  -5   35.24    1.53
   0  -2  -5   33.35    1.37
   0   2   5   34.70    1.37
   0   2   5   37.02    1.54
  -1  -2  -5    1.31    0.58
   1   2   5    1.32    0.54
   1   2   5    0.62    0.14
  -2  -2  -5    8.86    1.29
   2   2   5   10.40    0.52
  -2   2  -5   10.76    0.82
   2   2   5   10.33    1.29
  -3  -2  -5    2.17    0.38
  -3  -2  -5    1.25    0.72
   3  -2   5    2.94    0.56
   3   2   5    3.17    0.44
  -3   2  -5    2.30    0.56
  -3   2  -5    4.02    0.79
  -4  -2  -5   30.55    1.47
  -4  -2  -5   31.10    2.54
  -4   2  -5   30.13    2.04
   4   2   5   28.39    1.47
  -4   2  -5   28.38    1.69
  -5  -2  -5    2.04    0.96
  -5  -2  -5    1.23    0.50
   5   2   5    1.06    0.53
  -5   2  -5    1.27    0.76
  -5   2  -5    1.44    0.70
  -6  -2  -5    2.53    0.69
  -6  -2  -5    1.51    1.13
  -6   2  -5    1.64    0.86
  -6   2  -5    1.06    0.94
  -7  -2  -5   18.94    1.75
  -7  -2  -5   16.77    2.85
  -7   2  -5   19.61    2.62
  -7   2  -5   14.80    1.81
  -8  -2  -5    4.92    0.98
  -8  -2  -5    5.51    2.01
  -8   2  -5    5.92    1.30
   9  -3  -5   -0.51    0.84
  -9  -3   5    2.04    0.79
  -9   3   5    0.50    1.03
  -8  -3   5    1.10    0.75
  -8   3   5    0.27    0.84
  -7  -3   5    1.40    0.73
  -7   3   5   -0.31    0.90
  -6  -3   5    5.80    1.21
  -6   3   5    4.01    1.19
  -5  -3   5   -0.01    0.47
  -5   3   5    0.71    0.75
  -4  -3   5   17.90    1.63
   4  -3  -5   13.63    1.43
  -4   3   5   14.81    1.53
  -3  -3   5    9.92    1.10
   3  -3  -5    8.72    1.04
  -3   3   5    8.50    1.04
   2  -3  -5    7.89    0.56
   2  -3  -5    9.51    1.00
   2  -3  -5    9.79    0.99
  -2   3   5    9.16    0.91
  -2   3   5    8.43    0.95
   2   3  -5    9.61    0.95
   1  -3  -5   10.25    0.83
   1  -3  -5   10.45    0.80
   1  -3  -5    9.82    0.90
  -1  -3   5   10.00    0.46
  -1   3   5   11.32    0.95
   1   3  -5    9.96    0.47
  -1   3   5   10.16    0.80
   0  -3  -5   86.17    3.49
   0  -3  -5   80.54    2.95
   0  -3  -5   80.51    3.08
   0   3   5   80.86    2.94
   0   3   5   81.27    3.38
   0   3   5   80.59    3.10
  -1  -3  -5   40.78    2.31
   1   3   5   34.30    1.66
   1   3   5   38.20    2.17
  -2  -3  -5   24.56    1.96
  -2   3  -5   24.75    1.43
   2   3   5   26.12    1.92
   2   3   5   24.08    1.02
  -3  -3  -5   22.38    2.44
  -3   3  -5   18.36    1.28
   3   3   5   19.83    1.00
  -4  -3  -5   -0.30    0.61
   4   3   5    0.05    0.39
  -4   3  -5    0.96    0.53
  -4   3  -5    1.44    0.56
  -5  -3  -5    0.35    0.40
  -5  -3  -5   -0.44    0.71
   5   3   5   -0.22    0.49
  -5   3  -5    0.59    0.58
  -5   3  -5   -0.08    0.62
  -6  -3  -5    1.64    0.59
  -6  -3  -5    1.32    1.27
  -6   3  -5    0.50    0.76
  -6   3  -5    1.06    0.86
  -7  -3  -5   12.35    2.55
  -7  -3  -5   14.80    1.52
  -7   3  -5   14.04    2.09
  -7   3  -5   10.08    1.61
  -8  -3  -5    4.52    1.85
  -8  -3  -5    2.68    0.74
  -8   3  -5    2.01    1.06
  -8  -4   5   -0.12    0.72
   8  -4  -5    0.20    0.76
  -8   4   5   -0.67    0.87
   7  -4  -5    0.83    0.78
  -7  -4   5    1.23    0.79
  -7   4   5    0.48    0.95
   6  -4  -5    1.85    0.80
  -6  -4   5    0.83    0.70
  -6   4   5    0.85    0.95
  -5  -4   5   30.99    2.06
   5  -4  -5   30.57    2.10
  -5   4   5   34.39    2.28
   4  -4  -5    3.32    0.81
  -4   4   5    4.42    0.98
   3  -4  -5    6.67    0.98
  -3   4   5    5.95    0.99
   2  -4  -5   24.55    1.53
   2  -4  -5   31.00    1.89
   2  -4  -5   24.19    1.24
  -2   4   5   25.75    1.71
   2   4  -5   26.94    1.10
  -2   4   5   23.07    1.47
   2   4  -5   27.18    1.52
   2   4  -5   24.76    2.68
  -1  -4   5   43.36    1.62
   1  -4  -5   42.78    2.11
   1  -4  -5   43.36    2.00
   1  -4  -5   43.21    2.04
  -1   4   5   46.51    2.07
  -1   4   5   40.64    1.98
  -1   4   5   44.35    2.05
   1   4  -5   42.59    1.62
   0  -4  -5    6.43    0.75
   0  -4   5    5.31    0.57
   0  -4  -5    5.97    0.97
   0   4   5    6.96    0.97
   0   4   5    7.05    0.75
   0   4   5    5.63    0.71
  -1  -4  -5    3.87    0.94
   1   4   5    3.99    0.63
   1   4   5    4.68    0.92
  -2  -4  -5    5.14    1.20
  -2   4  -5    5.41    0.86
  -3  -4  -5   13.26    1.97
  -3   4  -5   15.50    1.46
   3   4   5   17.19    0.95
  -4  -4  -5   48.53    3.48
  -4   4  -5   45.36    2.34
   4   4   5   39.62    1.88
  -4   4  -5   41.86    2.32
  -5  -4  -5    8.30    1.98
  -5   4  -5    9.12    1.38
  -5   4  -5    7.25    1.25
  -6  -4  -5    9.25    2.19
  -6   4  -5    9.24    1.46
  -6   4  -5    6.96    1.34
  -7  -4  -5    0.56    1.19
  -7   4  -5   -0.55    0.65
  -7   4  -5    0.15    0.82
  -8  -4  -5   -1.43    1.16
  -8   4  -5    0.07    0.89
   8  -5  -5    0.09    0.73
  -8   5   5   -0.08    0.99
   7  -5  -5    0.05    0.64
  -7   5   5    0.05    0.92
   6  -5  -5    1.68    0.79
  -6   5   5    0.35    0.86
   5  -5  -5   32.81    2.23
  -5   5   5   26.94    2.16
   4  -5  -5   48.38    2.72
  -4   5   5   49.64    2.74
   3  -5  -5   98.26    4.24
   3   5  -5  100.64    3.60
  -3   5   5   97.92    4.19
   2  -5  -5   38.24    1.88
   2  -5  -5   40.93    2.16
  -2   5   5   44.37    1.83
   2   5  -5   39.37    1.63
  -2   5   5   36.92    2.08
   1  -5  -5   19.44    1.45
   1  -5  -5   19.76    1.34
   1  -5  -5   19.70    1.30
  -1  -5   5   21.92    1.03
   1   5  -5   21.25    1.03
  -1   5   5   20.72    1.40
  -1   5   5   19.70    1.31
   0  -5  -5   56.02    2.52
   0  -5   5   58.57    2.32
   0  -5  -5   61.48    3.10
   0   5   5   53.24    2.50
   0   5   5   59.46    2.95
   0   5   5   55.39    2.44
   1  -5   5   -0.12    0.33
  -1  -5  -5    0.55    0.60
   1   5   5   -0.09    0.53
  -2  -5  -5   22.63    2.51
  -2   5  -5   22.72    1.61
  -3  -5  -5    0.36    0.78
   3   5   5    0.81    0.32
  -3   5  -5   -0.06    0.46
  -4  -5  -5    6.09    1.59
  -4   5  -5    7.12    1.16
   4   5   5    7.14    0.83
  -5  -5  -5   -1.20    0.65
  -5   5  -5    0.21    0.57
  -5   5  -5   -0.23    0.65
  -6  -5  -5    6.75    1.96
  -6   5  -5   13.67    1.76
  -6   5  -5    7.64    1.43
  -7  -5  -5   -0.33    1.13
  -7   5  -5   -1.31    0.78
  -8  -5  -5    3.42    1.73
  -8   5  -5    1.70    1.13
   8  -6  -5    2.01    1.07
  -8   6   5   -0.51    1.01
   7  -6  -5    3.07    1.12
  -7   6   5    2.83    1.25
   6  -6  -5   15.08    2.00
  -6   6   5   13.36    1.95
   5  -6  -5   10.19    1.54
  -5   6   5    9.51    1.54
   4  -6  -5    6.35    1.16
  -4   6   5    5.65    1.17
   3  -6  -5   -0.07    0.48
   3   6  -5    0.66    0.31
  -3   6   5    0.89    0.62
   2  -6  -5    1.29    0.52
   2  -6  -5    1.78    0.56
  -2   6   5    1.24    0.60
   2   6  -5    1.55    0.37
  -2   6   5    1.21    0.45
   1  -6  -5    1.63    0.61
  -1  -6   5    2.13    0.42
   1  -6  -5    1.94    0.61
  -1   6   5    1.66    0.59
   1   6  -5    1.43    0.38
  -1   6   5    1.35    0.56
   0  -6  -5    7.54    1.34
   0  -6  -5    5.24    0.84
   0  -6   5    5.01    0.66
   0   6   5    6.25    1.10
   0   6   5    6.77    0.92
  -1  -6  -5    1.76    0.88
   1  -6   5    1.54    0.50
  -1  -6  -5    3.10    0.69
  -2  -6  -5    8.63    1.66
   2  -6   5    8.52    1.09
  -2   6  -5    9.29    1.32
  -3  -6  -5    6.95    1.69
  -3   6  -5    8.32    1.25
   3   6   5    9.01    0.90
  -4  -6  -5    5.29    1.67
   4   6   5    5.42    0.76
  -4   6  -5    5.11    1.07
  -5  -6  -5    0.67    1.10
  -5   6  -5    0.41    0.54
  -5   6  -5    0.85    0.72
  -6  -6  -5    2.44    1.56
  -6   6  -5    3.59    1.19
  -6   6  -5    4.02    0.99
  -7  -6  -5    2.04    1.71
  -7   6  -5   -0.34    0.81
  -8  -6  -5    2.83    1.79
  -8   6  -5    1.72    1.20
   8  -7  -5    0.85    0.92
  -8   7   5   -1.10    1.00
   7  -7  -5    0.90    0.85
  -7   7   5   -0.30    0.96
   6  -7  -5    4.80    1.27
  -6   7   5    3.43    1.23
   5  -7  -5    7.62    1.41
  -5   7   5    5.68    1.38
   4  -7  -5   18.91    2.04
  -4   7   5   16.03    1.88
   3  -7  -5    7.73    1.25
  -3   7   5   11.75    1.56
   3   7  -5   11.35    1.01
   2  -7  -5    0.99    0.56
  -2   7   5    1.51    0.70
  -2   7   5    0.78    0.49
   2   7  -5    1.45    0.41
  -1  -7   5    0.64    0.36
   1  -7  -5   -0.46    0.46
   1  -7  -5   -0.03    0.43
   1   7  -5   -0.15    0.28
  -1   7   5   -0.33    0.42
  -1   7   5    0.25    0.49
   0  -7   5   37.58    1.88
   0  -7  -5   34.26    2.02
   0  -7  -5   38.83    2.68
   0   7   5   37.96    2.07
   1  -7   5   25.19    1.59
  -1  -7  -5   26.45    2.77
  -1  -7  -5   26.99    1.69
  -2  -7  -5   11.01    1.96
   2  -7   5   11.19    1.28
  -2   7  -5   10.19    1.40
  -3  -7  -5   17.18    2.60
   3  -7   5   18.59    1.81
  -3   7  -5   18.05    1.93
  -4  -7  -5    4.69    1.59
  -4   7  -5    3.92    1.04
  -5  -7  -5    1.69    1.47
  -5   7  -5    1.24    0.85
  -5   7  -5    0.77    0.63
  -6  -7  -5    1.93    1.43
  -6   7  -5    2.00    0.98
  -7  -7  -5    1.48    1.55
  -7   7  -5   -0.50    0.83
  -8  -7  -5    4.44    2.02
  -8   7  -5    3.90    1.44
   8  -8  -5    0.41    1.03
  -8   8   5    0.27    1.22
   7  -8  -5    9.26    1.78
  -7   8   5    9.69    1.97
   6  -8  -5   -0.81    0.59
  -6   8   5    0.34    1.00
   5  -8  -5   19.80    2.34
  -5   8   5   32.44    2.89
   4  -8  -5   15.59    1.93
  -4   8   5   13.72    1.85
   3  -8  -5    1.68    0.77
  -3   8   5    1.96    0.55
   3   8  -5    2.69    0.65
  -3   8   5    2.99    1.00
   2  -8  -5    5.26    1.07
  -2   8   5    5.78    1.11
  -2   8   5    5.21    0.96
   2   8  -5    5.86    0.77
   1  -8  -5   26.39    2.06
  -1  -8   5   20.83    1.32
   1  -8  -5   22.33    1.97
  -1   8   5   21.13    1.94
   1   8  -5   22.51    1.36
   0  -8   5    3.13    0.69
   0  -8  -5    4.57    0.87
   0  -8  -5    2.74    1.06
   0   8   5    4.96    0.92
  -1  -8  -5   -0.66    0.56
   1  -8   5    0.52    0.42
  -1  -8  -5   -0.09    0.41
  -2  -8  -5    2.70    1.22
   2  -8   5    1.93    0.68
  -2   8  -5    1.42    0.74
  -3  -8  -5    1.89    1.14
   3  -8   5    2.77    0.87
  -3   8  -5    2.62    0.88
  -4  -8  -5    0.38    1.10
   4  -8   5    0.45    0.66
  -4   8  -5    1.78    0.88
  -5  -8  -5    1.39    1.31
   5  -8   5    0.47    0.69
  -5   8  -5    0.59    0.62
  -5   8  -5   -0.94    0.59
   6  -8   5   -0.75    0.58
  -6  -8  -5   -0.99    0.94
  -6   8  -5    0.15    0.73
  -7  -8  -5    0.55    1.42
   7  -8   5    1.52    0.93
  -7   8  -5    0.26    1.02
   7  -9  -5    4.10    1.44
  -7   9   5    2.91    1.53
   6  -9  -5    3.31    1.23
  -6   9   5    3.77    1.46
   5  -9  -5   -0.25    0.73
  -5   9   5    1.61    1.07
   4  -9  -5    6.99    1.41
  -4   9   5    7.60    1.48
   3  -9  -5   17.66    2.01
  -3   9   5   16.20    1.97
  -3   9   5   12.76    1.31
   2  -9  -5    7.20    1.26
  -2   9   5    7.93    1.39
  -2   9   5    8.35    1.27
  -1  -9   5    5.40    0.82
   1  -9  -5    6.21    1.31
   1  -9  -5    5.55    1.08
  -1   9   5    5.50    1.13
   0  -9   5    8.75    1.09
   0  -9  -5   12.54    1.45
   0  -9  -5    8.94    1.68
   0   9   5    8.84    1.29
   1  -9   5    0.19    0.42
  -1  -9  -5   -0.12    0.44
  -1  -9  -5    0.14    0.70
   2  -9   5    0.05    0.48
  -2  -9  -5    0.33    0.93
  -2   9  -5   -0.84    0.45
  -3  -9  -5    0.82    1.06
   3  -9   5   -0.22    0.51
  -3   9  -5    0.40    0.67
   4  -9   5    3.60    1.07
  -4  -9  -5    3.82    1.63
  -4   9  -5    4.71    1.28
   5  -9   5   -0.40    0.61
  -5  -9  -5    0.34    1.25
  -5   9  -5   -0.57    0.69
  -6  -9  -5    1.65    1.62
   6  -9   5    1.07    0.93
  -6   9  -5    2.47    1.18
   7  -9   5    1.78    1.03
  -7  -9  -5    4.58    2.20
  -7   9  -5    4.86    1.54
   7 -10  -5   -0.96    0.69
  -7  10   5    0.47    1.26
   6 -10  -5    2.61    1.10
  -6  10   5    0.71    1.19
   5 -10  -5    2.22    1.08
  -5  10   5    4.62    1.45
   4 -10  -5    2.16    1.02
  -4  10   5    1.79    1.06
   3 -10  -5   18.77    2.18
  -3  10   5   22.00    2.42
  -3  10   5   23.67    1.73
   2 -10  -5    6.33    1.21
  -2  10   5    2.83    1.01
   1 -10  -5    1.11    0.74
  -1 -10   5    0.22    0.45
  -1  10   5    0.25    0.62
   0 -10   5   12.97    1.42
   0 -10  -5   12.14    2.10
   0 -10  -5   13.85    1.63
   0  10   5   16.19    1.81
   1 -10   5   -0.03    0.45
  -1 -10  -5   -0.05    0.55
  -1 -10  -5   -0.28    0.84
  -2 -10  -5   -0.14    0.90
   2 -10   5    0.22    0.55
  -2  10  -5   -0.35    0.61
   3 -10   5   16.49    1.99
  -3 -10  -5   22.96    3.42
  -3  10  -5   13.75    1.99
   4 -10   5    0.82    0.76
  -4 -10  -5   -0.62    0.98
  -4  10  -5    0.00    0.71
  -5 -10  -5    4.83    1.98
   5 -10   5    3.04    1.12
  -5  10  -5    1.80    1.05
   6 -10   5    1.36    1.03
  -6 -10  -5    1.56    1.59
  -6  10  -5    2.66    1.28
  -7 -10  -5   -0.47    1.28
   7 -10   5   -0.31    0.82
  -7  10  -5    0.26    1.15
   6 -11  -5    2.41    1.20
  -6  11   5    1.73    1.32
   5 -11  -5    0.56    0.87
  -5  11   5    0.14    1.00
   4 -11  -5    1.60    0.93
  -4  11   5   -0.91    0.75
   3 -11  -5    0.82    0.71
  -3  11   5    2.96    1.10
   2 -11  -5    3.56    1.09
  -2  11   5    2.33    1.03
   1 -11  -5    5.08    1.19
  -1 -11   5    3.76    0.85
  -1  11   5    3.84    1.16
   0 -11  -5   11.57    1.59
   0 -11  -5    9.19    1.98
   0 -11   5   10.91    1.38
   0  11   5    9.84    1.53
  -1 -11  -5   19.17    2.00
   1 -11   5   16.87    1.88
  -1 -11  -5   15.41    2.69
   2 -11   5    0.17    0.59
  -2 -11  -5   -0.79    0.98
  -2  11  -5   -0.20    0.64
   3 -11   5    1.32    0.91
  -3 -11  -5    1.01    1.19
  -3  11  -5    4.69    1.25
   4 -11   5   -0.11    0.63
  -4 -11  -5    0.22    1.29
  -4  11  -5   -0.56    0.79
   5 -11   5   -0.01    0.77
  -5 -11  -5   -1.84    1.01
  -5  11  -5   -0.49    0.81
   6 -11   5   -0.54    0.72
  -6 -11  -5    0.45    1.27
  -6  11  -5    1.21    1.08
   6 -12  -5   -0.95    0.85
  -6  12   5    0.23    1.27
   5 -12  -5    5.45    1.55
  -5  12   5    5.91    1.71
   4 -12  -5   -0.20    0.78
  -4  12   5    0.36    0.92
   3 -12  -5    2.21    1.08
  -3  12   5    3.12    1.19
   2 -12  -5    2.84    1.08
  -2  12   5    2.68    1.12
  -1 -12   5   15.79    1.65
   1 -12  -5   13.37    1.85
  -1  12   5   14.61    1.99
   0 -12  -5    0.29    0.70
   0 -12   5    0.21    0.64
   0  12   5    0.46    0.71
  -1 -12  -5    1.31    1.17
  -1 -12  -5    1.42    0.82
   1 -12   5    0.06    0.59
   1  12   5    0.61    0.67
  -2 -12  -5    5.56    1.90
   2 -12   5    5.16    1.20
  -2  12  -5    5.62    1.40
  -3 -12  -5    0.79    1.21
   3 -12   5    2.27    0.97
  -3  12  -5    0.46    0.83
  -4 -12  -5    3.48    1.83
   4 -12   5    5.21    1.39
  -4  12  -5    4.81    1.44
   5 -12   5    1.20    0.90
  -5 -12  -5   -0.07    1.35
  -5  12  -5   -1.18    0.69
  -6 -12  -5   -0.58    1.37
   6 -12   5    0.26    0.86
  -6  12  -5   -0.07    0.98
   5 -13  -5    2.83    1.27
  -5  13   5    2.07    1.42
   4 -13  -5    1.92    1.07
  -4  13   5    3.05    1.38
   3 -13  -5    4.29    1.32
  -3  13   5    1.33    1.08
   2 -13  -5    1.24    0.89
  -2  13   5    0.55    0.90
  -1 -13   5   19.19    1.88
   1 -13  -5   11.69    1.87
  -1  13   5   18.14    2.32
   0 -13   5    0.44    0.71
   0 -13  -5    1.16    0.88
   0  13   5    1.54    0.83
   1 -13   5    0.36    0.69
  -1 -13  -5    0.99    0.71
   1  13   5    0.21    0.61
   2 -13   5    1.22    0.94
  -2  13  -5    0.77    0.83
  -3 -13  -5    1.85    1.52
   3 -13   5    1.04    0.84
  -3  13  -5    0.99    0.72
  -4 -13  -5    1.05    1.61
   4 -13   5   -0.40    0.68
  -4  13  -5    1.59    1.04
   5 -13   5   -0.35    0.78
  -5 -13  -5    1.52    1.84
  -5  13  -5    0.08    0.92
   5 -14  -5    4.63    1.60
  -5  14   5    2.67    1.52
   4 -14  -5    3.81    1.35
  -4  14   5    4.39    1.68
   3 -14  -5    2.69    1.23
  -3  14   5    1.09    0.96
   2 -14  -5   -0.14    0.79
  -2  14   5    0.76    0.98
   1 -14  -5    1.74    1.00
  -1 -14   5    3.46    0.96
  -1  14   5    1.81    1.02
   0 -14  -5   -0.01    0.69
   0 -14   5    0.33    0.68
   0  14   5    2.16    1.01
   1 -14   5    1.86    0.92
  -1 -14  -5    1.72    0.95
   1  14   5    4.08    1.14
   2 -14   5    0.02    0.76
  -2  14  -5    2.21    1.00
   3 -14   5    1.34    0.96
  -3  14  -5    2.12    1.11
   4 -14   5   -0.79    0.69
  -4  14  -5    3.24    1.35
   4 -15  -5    1.08    1.14
  -4  15   5    0.75    1.20
   3 -15  -5    1.81    1.21
  -3  15   5    4.80    1.55
   2 -15  -5    1.48    1.07
  -2  15   5   -0.44    0.77
   1 -15  -5    5.04    1.45
  -1 -15   5    2.94    1.01
  -1  15   5    1.99    1.04
   0 -15  -5    0.00    0.85
   0 -15   5    1.48    0.91
   0  15   5    1.92    0.95
  -1 -15  -5    1.22    0.95
   1 -15   5    2.04    1.06
  -1  15  -5    3.55    1.19
   1  15   5    4.65    1.28
   2 -15   5    2.69    1.11
  -2  15  -5    2.26    0.99
   2  15   5    3.88    1.04
   3 -15   5    2.34    1.18
  -3  15  -5    1.22    1.06
   2 -16  -5    0.63    0.98
  -2  16   5    0.78    1.05
  -1 -16   5   -0.53    0.75
   1 -16  -5   -0.40    0.86
  -1  16   5    0.76    0.92
   0 -16   5   -0.26    0.76
   0 -16  -5   -0.68    0.78
   0  16   5    1.27    1.00
   1 -16   5   -0.55    0.80
  -1  16  -5    1.49    0.97
   1  16   5    1.37    0.88
   2 -16   5    0.79    0.93
   2  16   5    1.80    0.88
  -2  16  -5    2.81    1.25
  -9   0   6    1.57    0.91
  -8   0   6    1.49    0.96
  -7   0   6    1.94    0.93
  -6   0   6   31.13    2.25
  -5   0   6   -0.27    0.58
   5   0  -6    1.35    0.68
  -4   0   6   56.03    2.76
   4   0  -6   55.82    2.91
  -3   0   6    6.60    0.93
  -2   0   6    7.84    0.86
   2   0  -6    9.10    0.92
   2   0  -6    7.02    0.63
   1   0  -6  160.66    5.24
  -1   0   6  149.93    5.03
   1   0  -6  152.81    5.03
  -1   0   6  152.22    5.22
   0   0  -6   63.83    2.26
   0   0   6   64.51    2.27
  -2   0  -6  307.62   10.86
  -2   0  -6  318.40   10.01
  -3   0  -6   12.54    1.53
  -3   0  -6   13.85    0.85
   3   0   6   13.43    0.85
  -4   0  -6   68.79    2.63
  -4   0  -6   59.05    3.45
   4   0   6   58.62    2.59
  -5   0  -6    0.97    0.58
  -5   0  -6    0.20    0.73
  -6   0  -6    9.71    1.24
  -6   0  -6    9.64    1.94
  -7   0  -6   -0.23    0.58
  -7   0  -6   -0.07    0.99
  -8   0  -6    1.99    0.77
  -8   0  -6    2.10    1.40
  -9  -1   6    2.52    0.98
  -9   1   6    1.61    0.84
  -8  -1   6    3.00    1.07
  -8   1   6    2.17    1.02
  -7  -1   6    1.16    0.79
  -7   1   6   -0.10    0.75
   6  -1  -6   24.38    1.79
  -6  -1   6   21.02    2.13
  -6   1   6   24.91    2.32
  -5  -1   6   24.36    1.78
   5  -1  -6   22.73    1.67
  -5   1   6   23.08    1.79
  -4  -1   6    0.58    0.54
   4  -1  -6    0.45    0.46
   4   1  -6    0.09    0.54
  -4   1   6    0.01    0.55
   3  -1  -6   23.91    1.32
  -3  -1   6   22.22    1.40
   3   1  -6   21.75    1.67
  -3   1   6   21.33    1.44
  -2  -1   6    6.97    0.80
   2  -1  -6    5.86    0.64
   2  -1  -6    6.71    0.83
   2   1  -6    6.05    0.76
  -2   1   6    5.42    0.76
   1  -1  -6    0.27    0.25
  -1  -1   6    0.00    0.12
   1  -1  -6    0.65    0.36
  -1  -1   6   -0.09    0.30
   1   1  -6   -0.12    0.29
  -1   1   6   -0.21    0.21
  -1   1   6    0.50    0.35
   1   1  -6    0.01    0.11
   0  -1  -6   14.75    0.72
   0   1   6   15.09    0.81
   0   1   6   13.83    0.70
  -1  -1  -6    4.78    0.81
  -2  -1  -6    5.65    0.99
  -2  -1  -6    4.83    0.33
  -2   1  -6    4.90    0.54
   2   1   6    4.39    0.32
  -3  -1  -6   17.48    0.89
   3  -1   6   16.94    1.05
  -3  -1  -6   17.63    1.90
  -3   1  -6   16.35    1.65
  -3   1  -6   16.17    1.01
   3   1   6   16.24    0.89
   4  -1   6   17.32    1.19
  -4  -1  -6   18.07    1.08
  -4  -1  -6   16.44    2.03
  -4   1  -6   16.92    1.87
  -4   1  -6   19.01    1.23
   4   1   6   18.14    1.11
  -5  -1  -6    0.82    0.46
  -5  -1  -6   -0.41    0.62
  -5   1  -6   -0.89    0.49
  -5   1  -6    1.70    0.83
   5   1   6    0.31    0.42
  -6  -1  -6   -0.28    0.81
  -6  -1  -6    0.85    0.57
  -6   1  -6    1.59    0.80
  -6   1  -6    1.92    1.08
  -7  -1  -6    5.43    0.98
  -7  -1  -6    4.95    1.72
  -7   1  -6    3.76    0.94
  -7   1  -6    3.80    1.46
  -8  -1  -6    3.18    1.57
  -8  -1  -6    2.57    0.73
  -8   1  -6    1.78    1.35
  -8   1  -6    2.07    0.95
   9  -2  -6    0.86    0.95
  -9  -2   6    0.98    0.78
  -9   2   6    0.47    0.92
  -8  -2   6    1.01    0.74
  -8   2   6    0.55    0.86
  -7  -2   6    2.70    1.00
  -7   2   6    3.61    1.23
  -6  -2   6    2.85    0.93
   6  -2  -6    3.19    0.73
  -6   2   6    1.45    0.89
  -5  -2   6    2.35    0.82
   5  -2  -6    3.24    0.63
  -5   2   6    2.42    0.92
   4  -2  -6   14.64    1.38
  -4  -2   6   15.28    1.49
   4  -2  -6   14.14    1.03
  -4   2   6   13.07    1.45
   3  -2  -6   24.84    1.48
  -3  -2   6   24.28    1.52
  -3   2   6   23.41    1.54
   3   2  -6   23.88    1.87
   2  -2  -6   28.00    1.48
  -2  -2   6   30.24    1.57
   2  -2  -6   28.05    1.54
  -2   2   6   34.56    1.55
   2   2  -6   29.74    1.52
  -2   2   6   25.92    1.50
   1  -2  -6   51.32    2.12
   1  -2  -6   55.21    2.15
  -1   2   6   52.23    2.12
   1   2  -6   51.30    2.15
  -1   2   6   51.32    2.13
   0  -2  -6   26.22    1.25
   0  -2  -6   25.25    1.09
   0  -2  -6   22.50    1.44
   0   2   6   24.84    1.23
   0   2   6   25.53    1.08
  -1  -2  -6    3.63    0.79
   1   2   6    2.70    0.69
   1   2   6    3.08    0.21
  -2  -2  -6   17.45    1.79
  -2   2  -6   16.31    1.01
   2   2   6   16.45    0.66
   2   2   6   18.61    1.76
  -3  -2  -6   18.54    0.89
  -3  -2  -6   15.61    1.94
   3   2   6   17.85    0.90
  -3   2  -6   19.14    1.18
  -3   2  -6   20.32    1.47
  -4  -2  -6    3.00    1.07
  -4  -2  -6    5.98    0.66
   4   2   6    6.41    0.71
  -4   2  -6    4.74    0.79
  -4   2  -6    5.00    1.04
  -5  -2  -6    0.11    0.34
  -5  -2  -6   -0.69    0.56
  -5   2  -6   -0.33    0.54
  -5   2  -6   -0.57    0.50
   5   2   6   -0.49    0.37
  -6  -2  -6    5.06    1.75
  -6  -2  -6    5.27    0.87
  -6   2  -6    5.85    1.49
  -6   2  -6    5.76    1.15
  -7  -2  -6    2.95    1.44
  -7  -2  -6    1.46    0.59
  -7   2  -6   -0.68    0.82
  -7   2  -6    0.34    0.83
  -8  -2  -6   -0.02    1.15
  -8  -2  -6    2.17    0.67
  -8   2  -6    0.37    0.73
  -8   2  -6    1.50    1.73
   9  -3  -6    3.07    1.22
  -9  -3   6    6.43    1.52
  -9   3   6    3.24    1.28
   8  -3  -6    1.21    0.86
  -8  -3   6    0.94    0.76
  -8   3   6   -0.40    0.96
  -7  -3   6    4.78    1.14
   7  -3  -6    3.84    1.10
  -7   3   6    4.39    1.28
  -6  -3   6   -0.23    0.53
   6  -3  -6    0.66    0.60
  -6   3   6   -0.22    0.78
   5  -3  -6   21.33    1.90
   5  -3  -6   18.11    0.90
  -5  -3   6   17.30    1.79
  -5   3   6   20.86    2.02
   4  -3  -6   13.33    1.37
  -4  -3   6   10.70    1.30
   4  -3  -6   11.55    0.60
  -4   3   6   13.53    1.46
  -3  -3   6    0.09    0.40
   3  -3  -6    0.27    0.44
  -3   3   6    1.24    0.62
   2  -3  -6   11.58    1.09
   2  -3  -6   10.78    0.73
   2  -3  -6   14.53    1.26
   2   3  -6   11.36    1.06
  -2   3   6   11.85    1.12
  -2   3   6   11.95    1.07
   1  -3  -6   22.13    1.30
  -1  -3   6   19.83    0.77
   1  -3  -6   22.17    1.24
   1  -3  -6   25.09    1.26
  -1   3   6   23.49    1.26
  -1   3   6   21.97    1.22
   0  -3  -6    3.83    0.57
   0  -3  -6    3.53    0.47
   0  -3  -6    2.89    0.67
   0   3   6    3.20    0.46
   0   3   6    4.50    0.76
   0   3   6    2.85    0.53
  -1  -3  -6    2.09    0.71
   1   3   6    3.60    0.56
   1   3   6    3.54    0.37
   1   3   6    3.45    0.82
  -2  -3  -6    7.04    1.28
  -2   3  -6    9.34    1.01
   2   3   6    8.41    0.47
  -3  -3  -6   14.48    1.98
   3   3   6   15.18    0.81
  -3   3  -6   14.16    1.28
  -4  -3  -6   31.47    3.19
  -4   3  -6   31.08    2.05
  -4   3  -6   30.86    1.80
   4   3   6   30.10    1.47
  -5  -3  -6    0.18    0.86
  -5  -3  -6    1.94    0.51
  -5   3  -6    1.29    0.80
  -5   3  -6    0.17    0.69
   5   3   6    1.37    0.55
  -6  -3  -6    1.18    0.52
  -6  -3  -6    0.31    1.05
  -6   3  -6    1.06    0.77
  -6   3  -6    0.91    0.86
  -7  -3  -6    0.29    1.11
  -7  -3  -6    1.39    0.54
  -7   3  -6    0.63    0.84
  -7   3  -6    0.15    0.89
  -8  -3  -6    0.06    1.21
  -8   3  -6    0.32    0.87
   8  -4  -6   -0.64    0.66
  -8  -4   6    2.64    1.10
  -8   4   6    2.65    1.25
   7  -4  -6   -0.31    0.60
  -7  -4   6   -0.34    0.61
  -7   4   6    0.47    0.96
  -6  -4   6    0.90    0.73
   6  -4  -6    0.72    0.71
  -6   4   6   -0.19    0.85
  -5  -4   6    2.69    0.85
   5  -4  -6    2.14    0.78
  -5   4   6    3.98    0.99
   4  -4  -6    9.89    1.26
  -4   4   6    9.18    1.30
   3  -4  -6   22.76    1.56
  -3   4   6   21.39    1.59
   2  -4  -6    6.66    0.72
   2  -4  -6    8.20    0.99
   2   4  -6    7.02    0.45
  -2   4   6    6.84    0.92
  -1  -4   6   22.25    0.94
   1  -4  -6   22.66    1.32
   1  -4  -6   22.66    1.45
   1  -4  -6   23.91    1.39
   1   4  -6   21.52    0.93
  -1   4   6   23.16    1.37
  -1   4   6   20.67    1.27
  -1   4   6   24.79    1.42
   0  -4   6    1.34    0.32
   0  -4  -6    1.88    0.44
   0  -4  -6    2.56    0.74
   0   4   6    1.45    0.38
   0   4   6    1.51    0.59
  -1  -4  -6    3.57    0.91
   1   4   6    4.60    0.93
   1   4   6    3.95    0.63
   1   4   6    2.87    0.44
  -2  -4  -6    2.35    0.88
  -2   4  -6    2.39    0.67
  -3  -4  -6   30.66    3.03
  -3   4  -6   29.27    1.74
   3   4   6   28.68    1.29
  -4  -4  -6    0.53    0.84
  -4   4  -6    0.20    0.50
  -4   4  -6    0.13    0.45
   4   4   6    0.29    0.40
  -5  -4  -6    0.65    0.94
   5   4   6   -0.71    0.43
  -5   4  -6    1.30    0.75
  -5   4  -6   -0.47    0.52
  -6  -4  -6    8.78    2.31
  -6   4  -6    7.06    1.47
  -6   4  -6    9.38    1.41
  -7  -4  -6    2.02    1.37
  -7   4  -6    1.09    0.88
  -7   4  -6    1.04    0.97
  -8  -4  -6    0.18    1.25
  -8   4  -6    0.78    1.06
   8  -5  -6    5.50    1.46
  -8   5   6    1.64    1.24
   7  -5  -6    3.41    1.08
  -7   5   6    0.73    1.02
   6  -5  -6    4.44    1.13
  -6   5   6    3.29    1.16
   5  -5  -6   47.22    2.84
  -5   5   6   49.28    2.93
   4  -5  -6    1.99    0.75
  -4   5   6    0.89    0.73
   3  -5  -6    6.22    1.01
  -3   5   6    6.29    1.06
   3   5  -6    5.63    0.58
   2  -5  -6   23.20    1.55
   2  -5  -6   24.17    1.39
   2   5  -6   20.09    1.00
  -2   5   6   22.11    1.48
   1  -5  -6    0.19    0.38
   1  -5  -6   -0.01    0.42
  -1  -5   6    0.32    0.22
   1  -5  -6    0.08    0.34
  -1   5   6   -0.35    0.30
   1   5  -6    0.58    0.22
  -1   5   6    0.79    0.47
   0  -5   6    0.23    0.26
   0  -5  -6    0.13    0.35
   0  -5  -6   -0.47    0.39
   0   5   6    0.70    0.51
   0   5   6    0.11    0.34
  -1  -5  -6   60.41    3.46
  -2  -5  -6    0.47    0.64
  -3  -5  -6    0.49    0.81
   3   5   6    0.85    0.32
  -3   5  -6    0.20    0.47
  -4  -5  -6    3.63    1.27
   4   5   6    3.59    0.62
  -4   5  -6    4.43    0.99
  -5  -5  -6    3.58    1.53
  -5   5  -6    2.31    0.89
  -5   5  -6    3.08    0.92
   5   5   6    3.04    0.74
  -6  -5  -6    0.68    1.10
  -6   5  -6    2.15    0.95
  -6   5  -6    1.10    0.88
  -7  -5  -6    1.34    1.41
  -7   5  -6    2.69    1.19
  -8  -5  -6   -1.15    1.07
  -8   5  -6   -0.56    0.92
   8  -6  -6    0.22    0.79
  -8   6   6   -1.41    0.93
   7  -6  -6    1.14    0.91
  -7   6   6    2.48    1.26
   6  -6  -6   -0.52    0.49
  -6   6   6    0.06    0.88
   5  -6  -6    2.11    0.90
  -5   6   6    3.91    1.16
   4  -6  -6    0.41    0.58
   4   6  -6    0.73    0.39
  -4   6   6    1.48    0.78
   3  -6  -6   10.29    1.34
  -3   6   6    9.34    1.28
   3   6  -6    8.58    0.77
   2  -6  -6   18.68    1.65
   2  -6  -6   15.61    1.26
  -2   6   6   15.87    1.57
  -2   6   6   16.22    1.19
   2   6  -6   16.24    0.92
   1  -6  -6   14.78    1.59
   1  -6  -6   15.35    1.45
  -1  -6   6   15.23    0.90
   1   6  -6   14.56    0.90
  -1   6   6   14.99    1.42
  -1   6   6   17.08    1.36
   0  -6  -6   25.97    1.60
   0  -6   6   24.86    1.37
   0  -6  -6   25.04    2.04
   0   6   6   24.00    1.88
   0   6   6   25.74    1.53
   1  -6   6   14.76    1.27
  -1  -6  -6   15.23    1.98
  -2  -6  -6    0.66    0.74
  -3  -6  -6   -0.55    0.70
  -3   6  -6    0.23    0.48
   3   6   6   -0.20    0.25
  -4  -6  -6    9.19    2.12
   4   6   6   12.26    0.95
  -4   6  -6    9.37    1.37
  -5  -6  -6   17.79    3.03
  -5   6  -6   21.42    2.13
  -5   6  -6   23.71    1.84
  -6  -6  -6    0.74    1.19
  -6   6  -6    1.59    0.83
  -6   6  -6    2.80    1.06
  -7  -6  -6   -0.17    1.13
  -7   6  -6   -0.76    0.88
  -8  -6  -6    0.70    1.65
  -8   6  -6   -0.21    1.11
   8  -7  -6   -0.10    0.86
  -8   7   6   -0.33    1.13
   7  -7  -6    6.15    1.51
  -7   7   6    7.73    1.74
   6  -7  -6    4.55    1.26
  -6   7   6    3.01    1.26
   5  -7  -6   -0.22    0.65
  -5   7   6    1.93    1.05
   4  -7  -6   22.51    2.15
   4   7  -6   18.22    1.23
  -4   7   6   21.85    2.21
   3  -7  -6   -0.04    0.52
  -3   7   6   -0.24    0.43
   3   7  -6   -0.14    0.25
   2  -7  -6    5.14    0.95
   2  -7  -6    8.58    1.20
   2   7  -6    8.35    0.80
  -2   7   6    8.54    1.07
  -2   7   6    6.91    1.14
   1  -7  -6   12.86    1.38
  -1  -7   6   14.60    0.95
   1  -7  -6   13.94    1.66
  -1   7   6   16.82    1.72
   1   7  -6   12.99    0.94
  -1   7   6   13.35    1.40
   0  -7  -6   13.68    1.41
   0  -7   6   16.23    1.13
   0  -7  -6   12.92    1.81
   0   7   6   14.96    1.41
  -1  -7  -6   25.57    2.74
   1  -7   6   21.74    1.48
  -1  -7  -6   22.03    1.55
  -2  -7  -6   25.32    2.94
   2  -7   6   23.03    1.61
  -3  -7  -6    0.08    0.87
   3  -7   6    0.64    0.55
  -3   7  -6    0.83    0.68
  -4  -7  -6    1.70    1.18
  -4   7  -6   -0.19    0.54
  -5  -7  -6    6.88    2.14
  -5   7  -6    9.39    1.50
  -5   7  -6    8.06    1.24
  -6  -7  -6    8.78    2.42
  -6   7  -6   11.64    1.69
  -6   7  -6   10.19    1.68
  -7  -7  -6    5.44    2.26
  -7   7  -6    1.20    1.14
   8  -8  -6    0.08    1.05
  -8   8   6    0.09    1.18
   7  -8  -6    5.10    1.37
  -7   8   6    3.14    1.43
   6  -8  -6    3.60    1.13
  -6   8   6    3.71    1.29
   5  -8  -6   24.87    2.54
  -5   8   6   19.71    2.33
   4  -8  -6    4.45    1.17
  -4   8   6    4.54    1.27
   3  -8  -6   18.05    1.88
  -3   8   6   15.72    1.83
   3   8  -6   14.37    1.06
   2  -8  -6    5.74    1.05
   2  -8  -6    4.53    0.97
  -2   8   6    5.85    0.98
   2   8  -6    4.44    0.67
  -2   8   6    4.60    1.06
   1  -8  -6   13.30    1.79
  -1  -8   6   15.09    1.05
   1  -8  -6   13.25    1.49
   1   8  -6   13.32    1.17
  -1   8   6   14.36    1.57
   0  -8  -6   16.56    2.14
   0  -8   6   17.40    1.25
   0  -8  -6   14.92    1.55
   0   8   6   14.97    1.53
  -1  -8  -6   -0.10    0.72
  -1  -8  -6    0.35    0.49
   1  -8   6    0.43    0.43
  -2  -8  -6   19.52    2.74
   2  -8   6   17.17    1.70
   3  -8   6    6.23    1.15
  -3  -8  -6    4.78    1.58
  -3   8  -6    4.82    1.14
   4  -8   6    3.12    0.89
  -4  -8  -6    5.39    1.84
  -4   8  -6    5.31    1.24
  -5  -8  -6    0.98    1.29
   5  -8   6    1.15    0.81
  -5   8  -6    0.60    0.79
  -6  -8  -6    2.47    1.71
  -6   8  -6   -0.12    0.79
  -7  -8  -6    1.30    1.56
  -7   8  -6    0.25    1.02
   7  -9  -6    0.43    0.92
  -7   9   6    2.23    1.39
   6  -9  -6    1.08    0.92
  -6   9   6    1.70    1.17
   5  -9  -6    6.48    1.41
  -5   9   6    2.51    1.22
   4  -9  -6    4.61    1.22
  -4   9   6    4.08    1.21
   3  -9  -6   64.55    3.59
  -3   9   6   61.46    3.58
  -3   9   6   70.72    3.08
   2  -9  -6    1.55    0.75
  -2   9   6    2.43    0.78
  -2   9   6    3.69    1.03
   1  -9  -6    0.53    0.64
  -1  -9   6    0.11    0.37
   1  -9  -6    1.22    0.69
  -1   9   6   -0.17    0.54
   0  -9   6   -0.13    0.43
   0  -9  -6    1.47    0.85
   0  -9  -6   -0.63    0.38
   0   9   6    0.50    0.52
  -1  -9  -6   -0.22    0.40
   1  -9   6    1.11    0.54
  -1  -9  -6   -0.31    0.66
   2  -9   6   -0.63    0.38
  -2  -9  -6   -0.58    0.82
  -3  -9  -6    0.19    0.76
   3  -9   6   -0.37    0.48
  -3   9  -6   -0.13    0.65
  -4  -9  -6    0.99    1.24
   4  -9   6    0.38    0.72
  -4   9  -6    0.41    0.78
  -5  -9  -6    7.21    2.24
   5  -9   6    4.74    1.20
  -5   9  -6    3.19    1.15
  -6  -9  -6    0.88    1.49
   6  -9   6    0.96    0.81
  -6   9  -6    1.66    1.03
   7  -9   6    0.76    0.85
  -7  -9  -6    0.73    1.57
  -7   9  -6   -1.51    0.86
   7 -10  -6    5.55    1.57
  -7  10   6    1.69    1.40
   6 -10  -6    0.87    0.94
  -6  10   6    2.47    1.35
   5 -10  -6    3.03    1.15
  -5  10   6    0.99    0.96
   4 -10  -6    1.87    0.88
  -4  10   6    1.13    0.99
   3 -10  -6    7.37    1.39
  -3  10   6    3.92    0.91
  -3  10   6    2.08    1.09
   2 -10  -6   44.01    2.84
  -2  10   6   43.16    2.83
   1 -10  -6    7.08    1.28
   1 -10  -6    9.82    1.75
  -1 -10   6    9.88    1.13
  -1  10   6    7.56    1.35
   0 -10  -6    2.51    1.24
   0 -10  -6    1.88    0.79
   0 -10   6    2.97    0.77
   0  10   6    3.26    0.91
  -1 -10  -6    0.13    0.52
   1 -10   6   -0.23    0.42
  -1 -10  -6   -0.70    0.73
   1  10   6    0.38    0.56
   2 -10   6   -0.04    0.54
  -2 -10  -6    1.25    1.16
  -2  10  -6    0.29    0.75
   3 -10   6    2.36    0.92
  -3 -10  -6    2.22    1.44
  -3  10  -6    1.59    0.92
  -4 -10  -6   18.93    3.42
   4 -10   6   16.26    2.05
  -4  10  -6   16.94    2.21
  -5 -10  -6    1.88    1.53
   5 -10   6    0.80    0.85
  -5  10  -6    2.75    1.08
   6 -10   6    0.28    0.80
  -6 -10  -6   -1.38    1.00
  -6  10  -6    0.64    1.01
   6 -11  -6    2.41    1.25
  -6  11   6    0.54    1.03
   5 -11  -6   -0.32    0.65
  -5  11   6   -0.82    0.92
   4 -11  -6    0.52    0.79
  -4  11   6   -1.69    0.63
   3 -11  -6   20.56    2.35
  -3  11   6   21.35    2.48
   2 -11  -6    1.03    0.86
  -2  11   6   -0.42    0.70
   1 -11  -6   22.72    2.29
  -1 -11   6   21.42    1.82
  -1  11   6   25.21    2.42
   0 -11  -6    1.75    1.10
   0 -11   6    1.72    0.72
   0 -11  -6    1.99    0.84
   0  11   6    2.50    0.94
   1 -11   6    1.28    0.67
  -1 -11  -6    0.51    1.02
  -1 -11  -6    1.26    0.74
   1  11   6    0.53    0.70
   2 -11   6    1.99    0.88
  -2 -11  -6    2.34    1.41
  -2  11  -6    2.41    1.06
  -3 -11  -6    0.88    1.31
   3 -11   6    2.13    0.95
  -3  11  -6    1.65    0.95
  -4 -11  -6    2.37    1.69
   4 -11   6    2.05    1.00
  -4  11  -6    3.02    1.20
  -5 -11  -6   -1.29    1.14
   5 -11   6    0.38    0.71
  -5  11  -6   -0.36    0.71
   6 -11   6    1.16    0.99
  -6 -11  -6    0.72    1.46
  -6  11  -6    2.50    1.30
   6 -12  -6   -0.36    0.81
  -6  12   6   -0.75    1.05
   5 -12  -6    6.79    1.72
  -5  12   6    6.72    1.76
   4 -12  -6    0.79    0.89
  -4  12   6    1.56    1.17
   3 -12  -6    2.69    1.00
  -3  12   6    1.72    1.13
   2 -12  -6    3.86    1.20
  -2  12   6    3.74    1.24
  -1 -12   6   12.78    1.44
   1 -12  -6   11.76    1.74
  -1  12   6   12.59    1.80
   0 -12   6    1.27    0.78
   0 -12  -6    1.56    0.84
   0  12   6   -0.63    0.56
  -1 -12  -6    1.50    1.34
  -1 -12  -6    1.80    0.91
   1 -12   6    2.62    0.97
   1  12   6    3.03    1.00
   2 -12   6    5.09    1.20
  -2 -12  -6    3.46    1.63
  -2  12  -6    4.67    1.32
  -3 -12  -6   -0.75    1.06
   3 -12   6    0.01    0.68
  -3  12  -6    1.02    0.82
   4 -12   6    0.81    0.83
  -4 -12  -6    3.22    1.76
  -4  12  -6    0.86    0.94
  -5 -12  -6    1.49    1.46
   5 -12   6   -0.51    0.71
  -5  12  -6   -0.02    0.89
  -6 -12  -6    1.16    1.72
   6 -12   6   -1.64    0.57
  -6  12  -6    0.58    1.05
   5 -13  -6   -0.11    0.96
  -5  13   6   -0.52    1.11
   4 -13  -6    1.99    1.13
  -4  13   6    0.61    1.07
   3 -13  -6    4.28    1.41
  -3  13   6    3.55    1.35
   2 -13  -6    2.47    0.99
  -2  13   6    3.87    1.30
  -1 -13   6    4.03    0.96
   1 -13  -6    3.15    1.13
  -1  13   6    4.41    1.22
   0 -13   6   -0.53    0.56
   0 -13  -6    0.22    0.72
   0  13   6   -0.01    0.69
   1 -13   6    0.79    0.75
  -1 -13  -6    1.57    0.83
   1  13   6   -0.08    0.61
   2 -13   6   -0.16    0.72
  -2 -13  -6   -0.89    0.89
  -2  13  -6    0.09    0.72
   3 -13   6    1.68    0.97
  -3 -13  -6    0.39    1.35
  -3  13  -6    1.83    0.97
  -4 -13  -6    2.63    1.76
   4 -13   6    0.43    0.86
  -4  13  -6    0.30    0.84
  -5 -13  -6    0.19    1.75
   5 -13   6    0.52    0.95
  -5  13  -6   -0.81    0.84
   4 -14  -6    1.29    1.08
  -4  14   6    1.04    1.14
   3 -14  -6   -1.26    0.67
  -3  14   6    0.22    1.06
   2 -14  -6    1.45    1.01
  -2  14   6    2.97    1.22
   1 -14  -6    4.99    1.37
  -1 -14   6    9.22    1.40
  -1  14   6    5.19    1.39
   0 -14   6    6.46    1.26
   0 -14  -6    6.65    1.44
   0  14   6    4.91    1.32
  -1 -14  -6    0.33    0.78
   1 -14   6    0.95    0.78
   1  14   6    0.49    0.68
   2 -14   6    2.01    0.98
   2  14   6    4.23    1.05
  -2  14  -6    1.57    0.97
   3 -14   6    1.35    0.99
  -3  14  -6    0.82    0.89
   4 -14   6   -1.05    0.64
  -4  14  -6   -0.32    0.75
   3 -15  -6    3.79    1.43
  -3  15   6    4.54    1.58
   2 -15  -6    1.33    1.06
  -2  15   6    0.30    0.98
   1 -15  -6   -1.15    0.67
  -1 -15   6   -0.57    0.65
  -1  15   6    2.17    1.08
   0 -15  -6    2.90    1.19
   0 -15   6    0.94    0.88
   0  15   6    1.78    0.97
   1 -15   6    5.26    1.35
  -1 -15  -6    3.52    1.25
  -1  15  -6    4.03    1.22
   1  15   6    3.69    1.05
   2 -15   6    0.23    0.83
  -2  15  -6    0.89    0.82
   2  15   6    2.99    0.95
   3 -15   6   -1.17    0.73
  -3  15  -6    0.83    0.93
   2 -16  -6    3.30    1.44
  -2  16   6    4.57    1.51
   1 -16  -6    1.08    0.92
  -1 -16   6    1.49    0.98
  -1  16   6    0.03    0.95
   0 -16  -6    0.32    0.93
   0 -16   6    0.50    0.84
   0  16   6    0.69    1.00
   1 -16   6    0.87    0.96
   1  16   6    1.07    0.90
  -1  16  -6    1.83    0.98
   2 -16   6    1.35    1.11
  -2  16  -6    1.62    0.99
   2  16   6    4.07    1.08
  -9   0   7    1.57    0.87
  -8   0   7    0.06    0.63
  -7   0   7    2.10    0.92
  -6   0   7   -0.81    0.63
  -5   0   7   -0.34    0.61
   5   0  -7    0.67    0.57
   4   0  -7    0.69    0.49
  -4   0   7   -0.68    0.48
  -3   0   7    0.56    0.49
   3   0  -7    0.19    0.27
  -2   0   7   -0.83    0.32
   2   0  -7    0.03    0.33
   2   0  -7   -0.21    0.19
   1   0  -7   -0.21    0.30
  -1   0   7    0.16    0.20
  -1   0   7    0.26    0.33
   1   0  -7    0.06    0.17
   0   0  -7   -0.15    0.22
   0   0   7   -0.16    0.21
  -2   0  -7   -0.21    0.16
  -2   0  -7    0.47    0.44
  -3   0  -7    0.37    0.51
  -3   0  -7    0.12    0.29
  -4   0  -7    0.54    0.67
   4   0   7    0.01    0.27
  -4   0  -7    0.60    0.43
  -5   0  -7    0.35    0.49
  -5   0  -7   -0.26    0.62
  -6   0  -7   -0.06    0.84
  -6   0  -7   -0.02    0.54
  -7   0  -7   -0.07    0.97
  -7   0  -7   -0.22    0.56
  -8   0  -7    1.77    0.67
  -9  -1   7    3.64    1.12
  -9   1   7    1.76    0.91
  -8  -1   7    1.90    0.93
  -8   1   7    1.01    0.89
  -7  -1   7    2.92    1.00
  -7   1   7    0.36    0.83
   6  -1  -7   10.85    1.36
  -6  -1   7    3.53    1.04
  -6   1   7    7.47    1.38
   5  -1  -7    8.49    1.22
  -5  -1   7    8.48    1.31
  -5   1   7    7.80    1.28
   4  -1  -7    9.04    1.15
  -4  -1   7    9.04    1.20
   4  -1  -7    8.34    1.00
  -4   1   7    9.12    1.25
   4   1  -7    7.82    1.31
   3  -1  -7   46.18    2.11
  -3  -1   7   45.56    2.25
  -3   1   7   46.53    2.29
   2  -1  -7   25.54    1.29
   2  -1  -7   26.54    1.45
  -2  -1   7   26.28    1.45
  -2   1   7   25.93    1.45
   2   1  -7   27.63    1.43
   2   1  -7   25.14    1.08
  -2   1   7   24.18    1.25
   1  -1  -7   42.42    1.77
   1  -1  -7   40.11    1.68
  -1  -1   7   40.73    1.46
  -1  -1   7   41.47    1.81
  -1   1   7   43.89    1.78
   1   1  -7   41.06    1.78
  -1   1   7   41.02    1.71
   0  -1  -7   42.34    1.63
   0   1   7   42.81    1.74
   0   1   7   44.39    1.64
  -1  -1  -7    8.22    1.05
  -1  -1  -7    6.93    0.31
  -2  -1  -7    0.93    0.54
  -2  -1  -7    1.19    0.17
  -2   1  -7    0.80    0.28
  -3  -1  -7   26.21    2.09
  -3  -1  -7   26.62    1.14
   3   1   7   25.59    1.16
  -3   1  -7   26.16    1.32
  -3   1  -7   25.74    1.85
  -4  -1  -7   61.36    2.38
  -4  -1  -7   54.65    3.49
   4  -1   7   61.37    2.62
  -4   1  -7   59.35    3.34
   4   1   7   59.60    2.41
  -4   1  -7   56.99    2.52
  -5  -1  -7    2.83    1.10
  -5  -1  -7    0.65    0.47
  -5   1  -7    2.68    1.01
  -5   1  -7    2.60    0.71
   5   1   7    1.69    0.51
  -6  -1  -7    2.97    0.72
  -6  -1  -7    2.35    1.23
  -6   1  -7    4.74    1.46
  -6   1  -7    4.00    0.94
  -7  -1  -7    1.07    1.17
  -7  -1  -7    1.05    0.57
  -7   1  -7    1.36    1.26
  -7   1  -7   -0.09    0.62
  -8  -1  -7    0.05    1.19
  -8  -1  -7    1.31    0.55
  -8   1  -7   -0.47    1.08
  -8   1  -7    1.39    0.82
  -9  -2   7    3.62    1.16
   9  -2  -7    2.37    1.14
  -9   2   7    5.20    1.40
  -8  -2   7    0.79    0.79
   8  -2  -7    0.40    0.70
  -8   2   7    0.24    0.92
  -7  -2   7    0.12    0.63
  -7   2   7   -0.70    0.73
  -6  -2   7   14.81    1.80
   6  -2  -7   14.91    1.69
   6  -2  -7   15.03    1.43
  -6   2   7   17.07    1.99
   5  -2  -7    0.36    0.41
   5  -2  -7    0.16    0.45
  -5  -2   7   -0.17    0.52
  -5   2   7    0.66    0.75
   4  -2  -7    4.43    0.70
   4  -2  -7    4.57    0.82
  -4  -2   7    3.98    0.87
  -4   2   7    4.73    0.98
  -3  -2   7    0.30    0.47
   3  -2  -7    0.51    0.41
  -3   2   7    0.12    0.50
   2  -2  -7  104.67    3.96
   2  -2  -7  109.84    4.06
  -2  -2   7  104.38    4.06
  -2   2   7  105.68    4.02
   2   2  -7  105.14    3.48
   2   2  -7  104.44    3.99
  -2   2   7  111.04    3.96
   1  -2  -7   71.25    2.79
   1  -2  -7   70.51    2.77
   1   2  -7   71.25    2.82
  -1   2   7   74.51    2.79
  -1   2   7   74.89    2.81
   0  -2  -7    9.95    1.08
   0  -2  -7   10.46    0.64
   0  -2  -7   10.49    0.87
   0   2   7   11.19    0.67
   0   2   7   11.84    0.80
  -1  -2  -7    1.35    0.57
   1   2   7    2.73    0.20
  -2  -2  -7   12.15    1.56
   2   2   7   13.29    1.53
  -2   2  -7   12.78    0.91
  -3  -2  -7    0.03    0.59
  -3  -2  -7   -0.16    0.16
   3   2   7   -0.13    0.18
  -3   2  -7    0.13    0.34
  -3   2  -7    1.06    0.56
  -4  -2  -7    5.01    0.59
  -4  -2  -7    6.12    1.44
   4   2   7    4.41    0.60
  -4   2  -7    6.36    0.89
  -4   2  -7    2.93    0.85
  -5  -2  -7    1.13    0.42
  -5  -2  -7   -0.12    0.83
  -5   2  -7    0.42    0.59
   5   2   7    0.57    0.42
  -5   2  -7    0.39    0.64
  -6  -2  -7    3.63    0.68
  -6  -2  -7    0.88    1.22
  -6   2  -7    3.09    0.94
  -6   2  -7    1.51    1.04
  -7  -2  -7    9.95    2.34
  -7  -2  -7    8.40    1.15
  -7   2  -7    9.33    1.48
  -7   2  -7   10.95    2.05
  -8  -2  -7    1.88    1.55
  -8   2  -7    2.75    0.97
  -8   2  -7    1.24    1.23
  -9  -3   7    3.89    1.13
   9  -3  -7    1.04    0.97
  -9   3   7    2.11    1.20
   8  -3  -7    0.64    0.72
  -8  -3   7    2.30    0.96
  -8   3   7    0.72    1.01
   7  -3  -7    6.50    1.33
  -7  -3   7    4.85    1.25
  -7   3   7    2.07    1.07
   6  -3  -7   13.77    1.66
  -6  -3   7   15.23    1.85
  -6   3   7   12.40    1.80
   5  -3  -7    9.07    1.26
   5  -3  -7    9.05    0.66
  -5  -3   7    7.42    1.21
  -5   3   7    9.38    1.38
   4  -3  -7    1.11    0.59
  -4  -3   7    1.39    0.65
   4  -3  -7    1.44    0.33
  -4   3   7    2.33    0.73
  -3  -3   7   54.50    2.57
   3  -3  -7   51.96    2.49
  -3   3   7   47.90    2.47
   2  -3  -7   35.20    1.83
   2  -3  -7   34.90    1.86
   2   3  -7   36.21    1.85
  -2   3   7   35.76    1.86
  -2   3   7   38.65    1.86
   2   3  -7   37.71    1.26
   1  -3  -7   77.14    3.00
   1  -3  -7   72.52    3.08
   1  -3  -7   79.51    2.97
  -1   3   7   74.14    2.92
  -1   3   7   70.82    2.97
   0  -3  -7   22.73    1.29
   0  -3  -7   21.65    1.55
   0  -3  -7   25.26    1.16
   0   3   7   24.33    1.14
   0   3   7   23.13    1.29
  -1  -3  -7   28.15    1.96
   1   3   7   30.85    1.52
   1   3   7   27.38    1.11
   1   3   7   29.53    1.94
  -2  -3  -7    1.80    0.81
   2   3   7    2.79    0.25
  -2   3  -7    1.97    0.53
  -3  -3  -7    0.77    0.64
   3   3   7    0.43    0.25
  -3   3  -7    0.46    0.39
  -4  -3  -7   31.70    3.29
   4   3   7   34.01    1.56
  -4   3  -7   39.38    2.36
  -4   3  -7   35.22    1.94
  -5  -3  -7    0.63    0.85
   5   3   7    1.86    0.55
  -5   3  -7    1.65    0.83
  -5   3  -7    3.00    0.86
  -6  -3  -7   -0.29    0.76
  -6   3  -7    0.59    0.87
  -6   3  -7    0.05    0.74
  -7  -3  -7    3.22    1.66
  -7   3  -7    2.45    0.98
  -7   3  -7    2.37    1.16
  -8  -3  -7    2.24    1.57
  -8   3  -7    1.00    0.96
  -8  -4   7   10.73    1.87
   8  -4  -7    7.08    1.54
  -8   4   7    6.68    1.62
   7  -4  -7    3.46    1.13
  -7  -4   7    2.17    0.94
  -7   4   7    0.81    0.99
  -6  -4   7    4.26    1.04
   6  -4  -7    4.24    1.09
  -6   4   7    3.72    1.23
   5  -4  -7    1.99    0.76
  -5  -4   7    3.31    0.92
  -5   4   7    2.27    0.94
   4  -4  -7   12.92    1.49
  -4   4   7   14.39    1.61
   3  -4  -7  141.92    4.76
   3  -4  -7  140.37    5.51
  -3   4   7  143.28    5.51
   2  -4  -7    0.36    0.43
   2  -4  -7    0.15    0.32
  -2   4   7    0.41    0.47
   2   4  -7    0.22    0.14
   1  -4  -7   43.25    2.00
   1  -4  -7   39.74    2.15
   1  -4  -7   42.71    2.06
  -1  -4   7   42.87    1.54
  -1   4   7   42.01    2.06
  -1   4   7   44.82    2.01
   0  -4  -7    2.13    0.43
   0  -4  -7    1.33    0.61
   0  -4  -7    2.02    0.52
   0   4   7    1.81    0.49
   0   4   7    2.18    0.66
   0   4   7    2.04    0.43
  -1  -4  -7    0.04    0.38
   1   4   7    0.12    0.48
   1   4   7   -0.03    0.20
  -2  -4  -7   25.27    2.53
  -3  -4  -7    0.36    0.74
  -3   4  -7    0.31    0.43
   3   4   7    1.32    0.32
  -4  -4  -7   27.10    3.16
  -4   4  -7   18.48    1.44
  -4   4  -7   21.46    1.68
   4   4   7   18.71    1.10
  -5  -4  -7    7.81    1.98
  -5   4  -7   11.27    1.46
   5   4   7   11.65    1.06
  -5   4  -7    6.97    1.31
  -6  -4  -7    7.97    2.13
  -6   4  -7   11.42    1.81
  -6   4  -7   13.25    1.64
  -7  -4  -7    1.62    1.32
  -7   4  -7   -0.02    0.82
  -7   4  -7   -0.91    0.74
  -8  -4  -7    1.29    1.36
  -8   4  -7   -0.77    0.99
   8  -5  -7    2.30    1.04
  -8   5   7    3.59    1.39
   7  -5  -7    0.16    0.70
  -7   5   7   -0.28    0.86
   6  -5  -7    0.06    0.57
  -6   5   7   -0.47    0.90
   5  -5  -7    7.19    1.31
  -5   5   7    8.31    1.45
   4  -5  -7    2.59    0.80
  -4   5   7    1.53    0.83
   3  -5  -7    3.86    0.47
   3  -5  -7    4.36    0.90
  -3   5   7    4.81    0.96
   3   5  -7    4.06    0.47
   2  -5  -7   19.22    1.64
   2  -5  -7   19.12    1.31
   2   5  -7   20.12    0.90
  -2   5   7   20.20    1.44
   1  -5  -7    8.65    1.06
   1  -5  -7    9.05    1.02
  -1  -5   7    8.24    0.57
  -1   5   7    9.43    1.14
  -1   5   7   10.65    1.09
   0  -5  -7    1.90    0.57
   0  -5   7    2.18    0.42
   0  -5  -7    1.90    0.71
   0   5   7    2.37    0.73
   0   5   7    2.18    0.51
  -1  -5  -7    7.83    1.42
   1   5   7    9.61    0.85
  -2  -5  -7    1.89    0.91
  -3  -5  -7    6.12    1.53
  -3   5  -7    2.21    0.73
   3   5   7    2.80    0.44
  -4  -5  -7    9.21    1.98
   4   5   7    9.57    0.86
  -4   5  -7    8.13    1.21
  -5  -5  -7    2.13    1.26
  -5   5  -7    1.81    0.83
   5   5   7    1.88    0.64
  -5   5  -7    2.93    0.91
  -6  -5  -7    3.82    1.71
  -6   5  -7    4.45    1.16
  -7  -5  -7    2.79    1.65
  -7   5  -7    1.42    1.05
  -8  -5  -7    0.33    1.18
  -8   5  -7   -2.26    0.86
   8  -6  -7    0.30    0.92
  -8   6   7   -2.23    0.83
   7  -6  -7   10.31    1.74
  -7   6   7   10.47    1.89
   6  -6  -7    0.99    0.81
  -6   6   7    1.58    1.03
   5  -6  -7    3.25    1.00
  -5   6   7    1.56    0.96
   4  -6  -7   25.86    2.29
  -4   6   7   25.46    1.96
   4   6  -7   24.28    1.33
   3  -6  -7    0.89    0.51
  -3   6   7    1.95    0.78
   3   6  -7    0.70    0.30
   2  -6  -7   29.61    1.85
   2  -6  -7   32.93    2.01
  -2   6   7   29.97    1.92
   2   6  -7   32.85    1.39
   1  -6  -7   48.40    2.50
  -1  -6   7   48.83    1.97
   1  -6  -7   52.15    2.80
  -1   6   7   48.83    2.40
  -1   6   7   46.32    2.56
   0  -6  -7    1.84    0.58
   0  -6  -7    1.29    0.72
   0  -6   7    1.60    0.45
   0   6   7    2.35    0.60
  -1  -6  -7    9.39    1.64
   1  -6   7   11.19    1.10
   1   6   7   11.06    1.01
  -2  -6  -7    0.68    0.75
  -3  -6  -7   -0.14    0.70
  -3   6  -7    0.10    0.46
   3   6   7    0.06    0.25
  -4  -6  -7    5.63    1.65
   4   6   7    5.06    0.70
  -4   6  -7    3.00    0.92
  -5  -6  -7    0.42    1.07
  -5   6  -7    1.69    0.74
  -5   6  -7    1.37    0.81
  -6  -6  -7   -0.57    1.03
  -6   6  -7    0.84    0.73
  -6   6  -7    0.20    0.74
  -7  -6  -7    1.10    1.40
  -7   6  -7    1.25    0.96
  -8  -6  -7    1.58    1.57
  -8   6  -7    0.80    1.22
   8  -7  -7   -1.15    0.79
  -8   7   7   -0.65    1.15
   7  -7  -7    6.25    1.48
  -7   7   7    5.38    1.60
   6  -7  -7    7.23    1.49
  -6   7   7    3.15    1.31
   5  -7  -7    0.01    0.66
  -5   7   7    1.02    0.96
   4  -7  -7    2.30    0.90
  -4   7   7    3.28    0.98
   4   7  -7    3.39    0.59
   3  -7  -7   11.79    1.51
  -3   7   7   12.09    1.51
   3   7  -7   11.04    0.93
   2  -7  -7   10.77    1.37
   2  -7  -7   10.55    1.30
  -2   7   7    6.95    1.16
   2   7  -7   10.38    0.86
  -2   7   7   11.25    1.23
  -1  -7   7    0.74    0.34
   1  -7  -7    0.13    0.53
   1  -7  -7    0.33    0.43
  -1   7   7    0.62    0.52
   1   7  -7    1.41    0.38
  -1   7   7    1.22    0.63
   0  -7  -7    2.38    0.95
   0  -7   7    1.22    0.48
   0  -7  -7    0.91    0.43
   0   7   7    0.58    0.47
   1  -7   7   -0.13    0.32
  -1  -7  -7    0.09    0.45
  -1  -7  -7    0.05    0.66
   1   7   7    0.27    0.43
   2  -7   7   13.17    1.42
  -2  -7  -7   15.51    2.32
  -3  -7  -7   10.69    2.18
  -3   7  -7    9.62    1.41
  -4  -7  -7   -0.06    0.89
   4   7   7    4.13    0.64
  -4   7  -7    2.73    0.94
  -5  -7  -7   -0.78    0.92
  -5   7  -7   -0.62    0.51
  -5   7  -7   -0.64    0.61
  -6  -7  -7    1.07    1.26
  -6   7  -7    0.55    0.73
  -6   7  -7    0.55    0.82
  -7  -7  -7   -0.02    1.22
  -7   7  -7    0.04    0.91
   8  -8  -7    2.20    1.13
  -8   8   7   -1.06    1.09
   7  -8  -7    1.07    0.94
  -7   8   7    0.54    1.10
   6  -8  -7   -0.47    0.58
  -6   8   7   -1.40    0.79
   5  -8  -7   25.48    2.64
  -5   8   7   22.91    2.50
   4  -8  -7   23.13    2.34
   4   8  -7   24.82    1.45
  -4   8   7   24.23    2.43
   3  -8  -7    2.01    0.77
  -3   8   7    2.56    0.90
   3   8  -7    1.47    0.45
   2  -8  -7    6.02    1.10
   2  -8  -7    9.36    1.36
  -2   8   7    9.11    1.23
   2   8  -7    6.82    0.78
  -2   8   7    6.41    1.18
   1  -8  -7   10.58    1.36
   1  -8  -7    9.79    1.54
  -1  -8   7   10.78    1.00
  -1   8   7   11.80    1.40
   1   8  -7    9.06    0.92
   0  -8  -7    3.37    1.12
   0  -8  -7    2.95    0.74
   0  -8   7    3.18    0.67
   0   8   7    2.29    0.73
   1  -8   7   -0.11    0.35
  -1  -8  -7   -0.42    0.39
  -1  -8  -7   -0.33    0.66
   1   8   7   -0.35    0.37
   2  -8   7    0.29    0.47
  -2  -8  -7    0.41    0.83
   3  -8   7    0.79    0.63
  -3  -8  -7    0.14    0.97
  -3   8  -7    0.68    0.70
   4  -8   7    0.90    0.68
  -4  -8  -7   -0.95    0.91
  -4   8  -7    1.17    0.78
  -5  -8  -7    2.46    1.41
  -5   8  -7    3.67    1.12
  -6  -8  -7    0.45    1.27
  -6   8  -7    1.48    0.89
  -7  -8  -7    0.33    1.30
  -7   8  -7    1.77    1.15
   7  -9  -7   -0.08    0.76
  -7   9   7    2.56    1.41
   6  -9  -7   -1.15    0.66
  -6   9   7   -1.70    0.73
   5  -9  -7    2.11    0.93
  -5   9   7    1.06    0.89
   4  -9  -7   -0.21    0.64
  -4   9   7    0.34    0.80
   3  -9  -7    2.67    0.94
  -3   9   7    0.12    0.61
   3   9  -7    0.14    0.41
   2  -9  -7    5.37    1.20
   2  -9  -7    5.63    1.18
   2   9  -7    5.96    0.79
  -2   9   7    4.58    1.02
  -2   9   7    9.03    1.41
  -1  -9   7    0.42    0.41
   1  -9  -7    0.96    0.60
   1  -9  -7    0.36    0.66
  -1   9   7   -0.07    0.54
   0  -9  -7    2.47    0.77
   0  -9   7    3.57    0.75
   0  -9  -7    2.70    1.10
   0   9   7    1.81    0.72
  -1  -9  -7    3.91    1.36
  -1  -9  -7    4.44    0.94
   1  -9   7    4.45    0.91
   1   9   7    2.87    0.79
  -2  -9  -7    1.34    1.07
   2  -9   7    2.37    0.82
  -3  -9  -7   -0.62    0.77
   3  -9   7   -0.18    0.56
  -3   9  -7    0.50    0.70
   4  -9   7    1.06    0.75
  -4  -9  -7    1.70    1.43
  -4   9  -7    4.36    1.24
  -5  -9  -7    5.74    1.99
   5  -9   7    3.87    1.12
  -5   9  -7    3.98    1.24
  -6  -9  -7    3.34    1.94
   6  -9   7    2.37    1.12
  -6   9  -7    4.06    1.35
  -7  -9  -7    3.18    2.10
   7  -9   7    2.80    1.17
  -7   9  -7    0.67    1.11
   7 -10  -7    2.30    1.19
  -7  10   7   -1.19    1.14
   6 -10  -7   -0.58    0.73
  -6  10   7   -0.29    1.06
   5 -10  -7    1.47    0.97
  -5  10   7   -0.42    0.96
   4 -10  -7    8.03    1.54
  -4  10   7    8.68    1.73
   3 -10  -7    1.16    0.73
  -3  10   7    0.32    0.71
  -3  10   7    1.90    1.02
   2 -10  -7    2.16    0.94
  -2  10   7    0.43    0.71
   1 -10  -7    1.94    1.06
  -1 -10   7    2.47    0.65
   1 -10  -7    1.52    0.81
  -1  10   7    2.55    0.93
   0 -10  -7    9.74    1.93
   0 -10  -7    9.04    1.38
   0 -10   7    7.24    1.08
   0  10   7    9.22    1.36
  -1 -10  -7    1.47    1.16
  -1 -10  -7    0.93    0.66
   1 -10   7    0.17    0.58
   1  10   7    1.71    0.72
  -2 -10  -7    3.92    1.62
   2 -10   7    4.26    1.00
   3 -10   7    1.73    0.83
  -3 -10  -7    1.29    1.26
  -3  10  -7    2.52    0.95
   4 -10   7    2.14    0.93
  -4 -10  -7    1.44    1.23
  -4  10  -7    0.38    0.75
  -5 -10  -7    0.60    1.44
   5 -10   7    0.24    0.73
  -5  10  -7    1.18    0.97
  -6 -10  -7    0.97    1.49
   6 -10   7    0.50    0.74
  -6  10  -7   -0.38    0.85
   6 -11  -7    6.11    1.62
  -6  11   7    6.09    1.88
   5 -11  -7    1.10    1.03
  -5  11   7    1.01    1.16
   4 -11  -7    1.80    1.04
  -4  11   7    1.50    0.97
   3 -11  -7    1.16    0.96
  -3  11   7    0.15    0.90
   2 -11  -7    1.33    0.83
  -2  11   7    0.61    0.77
   1 -11  -7   10.72    1.56
  -1 -11   7   11.99    1.33
   1 -11  -7   10.85    1.94
  -1  11   7   12.34    1.69
   0 -11  -7    0.35    0.92
   0 -11  -7    0.65    0.67
   0 -11   7    1.50    0.69
   0  11   7   -0.04    0.58
  -1 -11  -7    6.38    1.28
  -1 -11  -7    9.04    2.14
   1 -11   7    6.59    1.21
   1  11   7    3.18    0.92
  -2 -11  -7    0.38    1.08
   2 -11   7   -0.13    0.61
  -2  11  -7   -0.10    0.68
   3 -11   7    6.11    1.31
  -3 -11  -7    3.32    1.63
  -3  11  -7    2.52    0.99
   4 -11   7    1.32    0.90
  -4 -11  -7   -0.30    1.15
  -4  11  -7    3.04    1.18
   5 -11   7    0.27    0.75
  -5 -11  -7    0.49    1.47
  -5  11  -7    2.77    1.16
  -6 -11  -7    2.39    1.81
   6 -11   7    3.99    1.35
  -6  11  -7    2.96    1.38
   6 -12  -7    0.54    1.05
  -6  12   7   -1.04    1.16
   5 -12  -7   -0.44    0.81
  -5  12   7   -0.13    1.06
   4 -12  -7    7.19    1.64
  -4  12   7    8.63    1.84
   3 -12  -7    0.25    0.78
  -3  12   7    1.00    0.93
   2 -12  -7    1.35    0.91
  -2  12   7   -0.33    0.68
   1 -12  -7   16.05    2.09
  -1 -12   7   15.52    1.59
  -1  12   7   16.93    2.06
   0 -12   7    0.27    0.64
   0 -12  -7    1.94    0.91
   0 -12  -7    0.21    0.90
   0  12   7    1.98    0.91
   1 -12   7   -0.17    0.56
  -1 -12  -7    0.84    1.12
  -1 -12  -7   -1.29    0.52
   1  12   7   -0.15    0.51
  -2 -12  -7    5.13    1.86
   2 -12   7    3.71    1.14
   2  12   7    7.55    1.25
  -2  12  -7    6.49    1.40
   3 -12   7    0.83    0.80
  -3 -12  -7    2.21    1.49
  -3  12  -7   -0.32    0.65
  -4 -12  -7    0.98    1.56
   4 -12   7    1.44    1.01
  -4  12  -7    4.39    1.40
   5 -12   7    4.25    1.38
  -5 -12  -7    3.12    1.97
  -5  12  -7    5.79    1.64
   5 -13  -7    1.45    1.20
  -5  13   7   -1.05    1.02
   4 -13  -7   -0.23    0.75
  -4  13   7   -0.18    0.94
   3 -13  -7    0.37    0.91
  -3  13   7    0.26    0.98
   2 -13  -7    0.28    0.84
  -2  13   7   -0.45    0.76
   1 -13  -7    2.01    0.91
  -1 -13   7    1.76    0.74
  -1  13   7    2.39    1.03
   0 -13   7    1.59    0.85
   0 -13  -7    1.44    0.93
   0  13   7    2.50    1.03
   1 -13   7   -0.02    0.61
  -1 -13  -7   -0.89    1.09
  -1 -13  -7    0.21    0.68
   1  13   7    1.04    0.73
  -2 -13  -7    5.17    2.01
   2 -13   7    2.55    1.03
  -2  13  -7    0.42    0.81
   2  13   7    2.02    0.86
  -3 -13  -7    9.42    2.71
   3 -13   7   12.11    1.91
  -3  13  -7   11.66    1.94
  -4 -13  -7    1.43    1.34
   4 -13   7   -0.43    0.75
  -4  13  -7    0.11    0.81
   5 -13   7    2.18    1.16
  -5 -13  -7    0.50    1.54
  -5  13  -7    1.88    1.21
   4 -14  -7    1.57    1.09
  -4  14   7    3.07    1.46
   3 -14  -7   -0.09    0.81
  -3  14   7    0.92    1.12
   2 -14  -7    0.36    0.82
  -2  14   7   -1.24    0.60
  -1 -14   7    1.25    0.76
   1 -14  -7    0.88    0.95
  -1  14   7    0.30    0.83
   0 -14  -7    0.17    0.80
   0 -14   7    0.81    0.76
   0  14   7    0.75    0.76
   1 -14   7    6.41    1.36
  -1 -14  -7    8.11    1.56
   1  14   7    8.15    1.51
   2 -14   7    2.25    1.05
  -2 -14  -7    4.96    2.01
  -2  14  -7    2.56    1.13
   2  14   7    3.87    1.19
   3 -14   7   -0.74    0.78
  -3 -14  -7    0.10    1.45
  -3  14  -7    2.28    1.02
  -4 -14  -7   -0.25    1.57
   4 -14   7    1.00    1.01
  -4  14  -7    2.42    1.14
   3 -15  -7   -1.57    0.63
  -3  15   7    0.54    1.19
   2 -15  -7    5.72    1.57
  -2  15   7    7.83    1.79
   1 -15  -7   -0.62    0.73
  -1 -15   7   -0.01    0.67
  -1  15   7    0.50    0.93
   0 -15  -7    1.86    1.13
   0 -15   7    1.35    0.86
   0  15   7    0.55    0.87
   1 -15   7   -0.41    0.73
   1  15   7    2.60    1.00
   2 -15   7    4.08    1.31
   2  15   7    3.58    1.02
  -2  15  -7    1.88    0.99
   3 -15   7    4.11    1.29
  -3  15  -7    5.08    1.51
   3  15   7    5.80    1.25
   2 -16  -7    0.17    0.95
  -2  16   7    0.16    0.98
   1 -16  -7    0.47    0.95
  -1 -16   7   -0.71    0.67
  -1  16   7    0.24    0.80
   0 -16   7    0.28    0.91
   0 -16  -7   -0.84    0.73
   0  16   7    3.09    1.15
   1 -16   7    1.29    1.06
  -1  16  -7    1.94    0.99
   1  16   7    1.68    0.94
  -9   0   8    6.13    1.55
  -8   0   8    3.01    1.13
  -7   0   8   35.85    2.61
  -6   0   8    0.43    0.75
  -5   0   8    2.02    0.84
   5   0  -8    1.89    0.78
   4   0  -8   40.20    2.41
   4   0  -8   37.29    1.90
  -4   0   8   38.38    2.22
  -3   0   8   32.59    1.86
   3   0  -8   34.61    1.62
   2   0  -8    0.39    0.44
  -2   0   8    0.26    0.40
   2   0  -8    0.02    0.21
  -1   0   8   20.85    0.98
   1   0  -8   21.57    1.16
  -1   0   8   20.27    1.15
   1   0  -8   21.58    0.97
   0   0  -8   -0.07    0.23
  -2   0  -8    2.41    0.70
  -2   0  -8    3.44    0.36
  -3   0  -8   10.75    1.50
  -3   0  -8   11.37    0.74
  -4   0  -8   24.49    2.45
  -4   0  -8   18.72    1.17
   4   0   8   20.11    1.17
  -5   0  -8   22.08    2.65
   5   0   8   23.65    1.46
  -5   0  -8   18.86    1.34
  -6   0  -8   26.48    1.70
  -6   0  -8   27.64    3.21
  -7   0  -8    5.22    0.97
  -7   0  -8    3.70    1.51
  -8   0  -8   10.73    2.54
  -8   0  -8   14.75    1.59
  -9  -1   8    1.83    0.91
   9  -1  -8    1.22    0.89
  -9   1   8    1.08    0.74
  -8  -1   8    3.74    1.14
  -8   1   8    4.46    1.39
  -7  -1   8    2.72    1.04
  -7   1   8    4.74    1.28
  -6  -1   8   -0.67    0.58
   6  -1  -8   -0.39    0.53
  -6   1   8   -1.66    0.54
   5  -1  -8    9.21    1.28
   5  -1  -8    8.08    1.08
  -5  -1   8    7.10    1.22
  -5   1   8    6.71    1.23
  -4  -1   8   34.29    2.04
   4  -1  -8   34.96    1.87
   4  -1  -8   32.80    2.02
  -4   1   8   34.64    2.08
   4   1  -8   31.83    2.31
  -3  -1   8    3.95    0.77
   3  -1  -8    3.16    0.59
   3   1  -8    2.59    0.44
  -3   1   8    4.63    0.86
   2  -1  -8    1.44    0.54
  -2  -1   8    1.55    0.52
   2  -1  -8    0.96    0.33
   2   1  -8    1.62    0.28
  -2   1   8    1.91    0.39
  -2   1   8    1.83    0.54
   2   1  -8    1.32    0.49
  -1  -1   8    5.49    0.38
   1  -1  -8    7.74    0.75
  -1  -1   8    5.20    0.68
   1  -1  -8    5.13    0.57
  -1   1   8    6.42    0.64
  -1   1   8    6.47    0.70
   1   1  -8    5.51    0.67
   0  -1  -8   54.57    2.04
   0   1   8   55.59    2.04
   0   1   8   55.57    2.16
   0   1  -8   54.85    2.14
  -1  -1  -8   22.15    0.81
  -1  -1  -8   19.92    1.51
  -2  -1  -8   15.00    1.66
  -2  -1  -8   12.11    0.49
  -2   1  -8   15.27    0.83
  -3  -1  -8   13.04    0.69
  -3  -1  -8   14.40    1.83
  -3   1  -8   12.69    0.87
  -3   1  -8   14.26    1.63
  -4  -1  -8    4.69    1.24
  -4  -1  -8    5.92    0.66
  -4   1  -8    6.82    0.84
  -4   1  -8    5.21    1.15
   4   1   8    6.42    0.68
  -5  -1  -8    0.65    0.81
  -5  -1  -8    0.23    0.39
  -5   1  -8    1.40    0.93
  -5   1  -8    1.23    0.63
   5   1   8    1.62    0.46
  -6  -1  -8    2.83    0.65
  -6  -1  -8    2.85    1.39
  -6   1  -8    2.75    1.19
  -6   1  -8    3.75    0.94
  -7  -1  -8    0.65    0.51
  -7  -1  -8   -0.47    0.94
  -7   1  -8    1.24    1.08
  -7   1  -8    0.41    0.65
  -8  -1  -8   -2.23    0.90
  -8   1  -8    0.03    1.34
  -8   1  -8    1.55    0.84
   9  -2  -8    1.41    1.09
  -9  -2   8    4.30    1.29
  -9   2   8    0.76    0.95
  -8  -2   8    0.90    0.74
   8  -2  -8    0.53    0.69
  -8   2   8    0.14    0.86
   7  -2  -8   -0.13    0.61
  -7  -2   8    0.34    0.68
  -7   2   8   -0.30    0.80
   6  -2  -8   10.97    1.22
   6  -2  -8   10.06    1.42
  -6  -2   8   12.45    1.68
  -6   2   8    9.90    1.58
   5  -2  -8   13.59    1.33
   5  -2  -8   12.88    1.44
  -5  -2   8   14.59    1.66
  -5   2   8   11.80    1.61
   4  -2  -8   12.47    1.31
   4  -2  -8   13.94    1.28
  -4  -2   8   13.70    1.49
  -4   2   8   12.36    1.45
  -3  -2   8   12.80    1.31
   3  -2  -8   10.62    1.09
  -3   2   8   11.39    1.23
  -2  -2   8   12.94    1.21
   2  -2  -8   14.84    1.25
   2  -2  -8   14.25    1.13
   2   2  -8   11.63    0.53
  -2   2   8   12.03    0.90
   2   2  -8   12.43    1.13
  -2   2   8   13.49    1.05
  -1  -2   8    3.19    0.21
   1  -2  -8    4.05    0.59
   1  -2  -8    3.83    0.56
  -1   2   8    3.53    0.56
   1   2  -8    4.37    0.61
  -1   2   8    2.41    0.52
   0  -2  -8    5.98    0.88
   0  -2  -8    6.57    0.57
   0   2   8    5.60    0.53
   0   2   8    5.59    0.66
  -1  -2  -8    5.47    0.97
   1   2   8    6.34    0.31
  -2  -2  -8   -0.22    0.43
  -2   2  -8    0.26    0.31
  -3  -2  -8  100.72    4.99
   3   2   8  105.62    3.45
  -3   2  -8  102.10    3.89
  -4  -2  -8   -0.08    0.60
  -4  -2  -8   -0.19    0.23
  -4   2  -8    0.05    0.56
   4   2   8   -0.40    0.25
  -4   2  -8    0.37    0.43
  -5  -2  -8    0.54    0.35
  -5  -2  -8    0.90    0.93
   5   2   8    0.09    0.35
  -5   2  -8    1.04    0.85
  -5   2  -8    0.77    0.60
  -6  -2  -8    0.18    0.97
  -6  -2  -8    0.49    0.42
  -6   2  -8    0.25    0.92
  -6   2  -8   -0.49    0.64
  -7  -2  -8    0.05    1.06
  -7  -2  -8    1.26    0.51
  -7   2  -8   -0.77    0.67
  -7   2  -8    1.48    1.04
  -8  -2  -8    9.24    2.40
  -8   2  -8    5.15    1.86
  -8   2  -8    4.95    1.21
   8  -3  -8    6.86    1.45
  -8  -3   8    5.83    1.37
  -8   3   8    6.29    1.54
   7  -3  -8    0.85    0.73
  -7  -3   8   -0.51    0.53
  -7   3   8   -0.25    0.77
  -6  -3   8    6.34    1.26
   6  -3  -8    6.32    0.67
   6  -3  -8    5.24    1.14
  -6   3   8    4.52    1.25
   5  -3  -8   17.89    1.01
   5  -3  -8   15.37    1.68
  -5  -3   8   17.77    1.92
  -5   3   8   17.07    1.86
   4  -3  -8   -0.29    0.46
  -4  -3   8   -0.32    0.40
   4  -3  -8    0.03    0.29
  -4   3   8    0.83    0.70
   3  -3  -8   70.08    3.10
  -3  -3   8   71.66    3.21
  -3   3   8   68.24    3.14
   2  -3  -8    8.83    0.96
   2  -3  -8    7.96    1.00
  -2   3   8    9.58    0.98
  -2   3   8   10.13    1.08
   1  -3  -8   36.38    1.98
   1  -3  -8   38.97    1.83
   1  -3  -8   41.43    1.90
  -1   3   8   42.14    1.92
  -1   3   8   39.76    1.83
   0  -3  -8    4.88    0.55
   0  -3  -8    4.25    0.63
   0  -3  -8    3.66    0.79
   0   3   8    4.99    0.55
   0   3   8    5.45    0.68
  -1  -3  -8    0.12    0.49
   1   3   8    1.27    0.44
   1   3   8    1.19    0.23
   1   3   8    0.48    0.59
  -2  -3  -8    4.56    1.04
  -3  -3  -8   57.89    3.64
   3   3   8   61.84    2.08
  -3   3  -8   57.88    2.63
  -4  -3  -8   -0.04    0.67
   4   3   8    2.18    0.40
  -4   3  -8    1.13    0.67
  -4   3  -8    1.80    0.61
  -5  -3  -8   22.04    3.01
   5   3   8   21.14    1.25
  -5   3  -8   21.04    1.63
  -5   3  -8   24.45    2.51
  -6  -3  -8    2.85    1.38
  -6   3  -8    0.88    0.87
  -6   3  -8    1.24    0.83
  -7  -3  -8   -1.20    0.87
  -7   3  -8    0.62    0.91
  -7   3  -8   -0.07    0.84
  -8  -3  -8    2.23    1.42
  -8   3  -8   -0.30    0.81
  -8  -4   8    3.06    1.16
   8  -4  -8    4.32    1.30
  -8   4   8    3.10    1.26
  -7  -4   8    1.15    0.75
   7  -4  -8    2.11    0.94
  -7   4   8    0.26    0.95
   6  -4  -8    6.65    1.30
  -6  -4   8    4.10    1.15
  -6   4   8    4.16    1.24
   5  -4  -8    1.62    0.71
  -5  -4   8    1.07    0.72
  -5   4   8    2.34    0.86
   4  -4  -8   18.52    1.76
  -4   4   8   20.84    1.94
   3  -4  -8    1.96    0.65
   3  -4  -8    3.15    0.48
  -3   4   8    3.18    0.81
   2  -4  -8   32.79    1.83
   2  -4  -8   30.33    1.65
  -2   4   8   32.32    1.81
   2   4  -8   32.00    1.06
   1  -4  -8   10.80    1.01
  -1  -4   8    9.43    0.48
   1  -4  -8    7.12    0.89
   1  -4  -8   10.76    1.22
  -1   4   8    8.59    0.92
  -1   4   8   10.02    1.05
   0  -4  -8    9.18    0.84
   0  -4  -8    8.73    0.95
   0  -4  -8    7.85    1.20
   0   4   8   10.70    1.28
   0   4   8    7.81    0.75
   0   4   8    8.49    0.95
  -1  -4  -8    0.41    0.55
   1   4   8    0.20    0.21
  -2  -4  -8   -0.59    0.32
  -3  -4  -8    2.73    1.02
   3   4   8    2.55    0.35
  -3   4  -8    2.44    0.66
  -4  -4  -8   17.57    2.54
   4   4   8   13.85    0.86
  -4   4  -8   14.82    1.50
  -5  -4  -8    0.72    1.08
   5   4   8   -0.07    0.40
  -5   4  -8    0.03    0.63
  -5   4  -8    0.73    0.68
  -6  -4  -8    3.97    1.72
  -6   4  -8    6.33    1.46
  -6   4  -8    7.90    1.38
  -7  -4  -8    0.95    1.28
  -7   4  -8    0.03    0.89
  -7   4  -8   -0.40    0.78
  -8  -4  -8    2.63    1.77
  -8   4  -8   -1.17    0.86
   8  -5  -8    2.47    1.00
  -8   5   8   -0.36    0.96
   7  -5  -8    1.03    0.83
  -7   5   8    0.28    1.01
   6  -5  -8   42.95    2.88
  -6   5   8   47.77    3.08
   5  -5  -8   60.51    3.26
  -5   5   8   52.05    3.13
   4  -5  -8   -0.44    0.44
  -4   5   8    1.14    0.79
   3  -5  -8    7.20    1.09
   3  -5  -8    4.90    0.61
   3   5  -8    7.81    0.52
  -3   5   8    5.52    1.02
   2  -5  -8   18.13    1.31
   2  -5  -8   18.72    1.62
  -2   5   8   17.95    1.38
   2   5  -8   18.42    0.79
   1  -5  -8    2.92    0.62
   1  -5  -8    3.95    0.84
  -1  -5   8    2.95    0.36
   1  -5  -8    2.83    0.65
  -1   5   8    1.94    0.60
   0  -5  -8   13.17    1.63
   0  -5   8   13.30    0.86
   0  -5  -8   11.39    1.17
   0   5   8   12.69    0.94
   0   5   8   13.28    1.55
  -1  -5  -8   24.43    2.39
   1   5   8   21.54    1.16
  -2  -5  -8   20.22    2.41
  -3  -5  -8    2.45    1.13
   3   5   8    1.99    0.36
  -3   5  -8    0.91    0.56
  -4  -5  -8   12.99    2.32
   4   5   8   14.57    0.93
  -5  -5  -8    8.06    2.13
  -5   5  -8   10.18    1.41
  -5   5  -8    9.59    1.51
   5   5   8    9.71    0.97
  -6  -5  -8   13.32    2.82
  -6   5  -8   15.60    2.13
  -6   5  -8   15.41    1.86
  -7  -5  -8    1.23    1.46
  -7   5  -8    3.31    1.83
  -7   5  -8    2.54    1.13
  -8  -5  -8    2.98    1.98
  -8   5  -8    0.65    1.13
   8  -6  -8    1.00    0.95
  -8   6   8    0.97    1.22
   7  -6  -8    0.55    0.87
  -7   6   8    1.09    1.06
   6  -6  -8    0.18    0.66
  -6   6   8    0.94    0.95
   5  -6  -8    1.16    0.77
  -5   6   8    1.01    0.94
   4  -6  -8   16.90    1.84
   4   6  -8   17.99    1.06
  -4   6   8   18.78    1.95
   3  -6  -8    2.66    0.52
   3  -6  -8    1.43    0.67
  -3   6   8    3.26    0.90
   3   6  -8    2.27    0.38
   2  -6  -8    1.04    0.56
   2  -6  -8    0.22    0.39
  -2   6   8    0.21    0.51
   2   6  -8    0.14    0.20
   1  -6  -8   12.39    1.52
   1  -6  -8   13.12    1.35
  -1  -6   8   12.81    0.79
  -1   6   8   14.47    1.35
  -1   6   8   14.27    1.53
   0  -6  -8   35.90    2.56
   0  -6  -8   37.65    2.08
   0  -6   8   39.23    1.79
   0   6   8   36.92    1.88
   1  -6   8    0.14    0.39
  -1  -6  -8    0.63    0.73
   1   6   8   -0.13    0.28
  -2  -6  -8    1.08    0.87
  -3  -6  -8    4.35    1.32
   3   6   8    5.14    0.61
  -3   6  -8    5.71    1.04
  -4  -6  -8    7.14    1.85
  -4   6  -8    7.18    1.28
   4   6   8    7.60    0.78
  -5  -6  -8   15.22    2.86
  -5   6  -8   19.14    2.01
  -5   6  -8   19.31    2.04
  -6  -6  -8    8.14    2.35
  -6   6  -8   10.59    1.64
  -6   6  -8   11.70    1.79
  -7  -6  -8    2.19    1.51
  -7   6  -8    0.95    1.04
  -8  -6  -8   -0.34    1.28
  -8   6  -8   -0.90    0.89
   8  -7  -8    1.42    1.07
  -8   7   8    2.56    1.46
   7  -7  -8    0.61    0.82
  -7   7   8   -1.01    0.98
   6  -7  -8    7.25    1.50
  -6   7   8    7.04    1.59
   5  -7  -8    8.22    1.53
  -5   7   8    8.34    1.58
   4  -7  -8    0.91    0.60
   4   7  -8    2.88    0.53
  -4   7   8    3.96    1.11
   3  -7  -8   16.46    1.20
   3  -7  -8   18.43    1.87
   3   7  -8   17.22    0.98
  -3   7   8   15.98    1.79
   2  -7  -8   25.37    1.86
   2  -7  -8   27.32    1.92
   2   7  -8   28.82    1.31
  -2   7   8   25.64    1.84
  -1  -7   8    5.96    0.66
   1  -7  -8    5.42    0.96
   1  -7  -8    6.91    1.28
  -1   7   8    5.21    1.16
  -1   7   8    4.17    0.88
   0  -7   8   30.28    1.63
   0  -7  -8   27.40    2.79
   0  -7  -8   31.81    1.94
   0   7   8   33.59    1.82
   1  -7   8    0.80    0.45
  -1  -7  -8    0.27    0.68
   1   7   8    0.26    0.39
   2  -7   8    0.95    0.51
  -2  -7  -8    0.79    0.79
  -3  -7  -8   -0.46    0.73
   3   7   8    1.04    0.39
  -3   7  -8    0.46    0.60
  -4  -7  -8    1.53    1.25
   4   7   8    1.93    0.51
  -4   7  -8    1.60    0.82
  -5  -7  -8    2.55    1.46
  -5   7  -8    1.97    0.90
  -5   7  -8    2.63    0.94
  -6  -7  -8    1.76    1.38
  -6   7  -8    1.41    1.04
  -6   7  -8    3.02    1.06
  -7  -7  -8    1.52    1.73
  -7   7  -8    2.78    1.27
   8  -8  -8    4.31    1.44
   7  -8  -8   -1.27    0.61
  -7   8   8    0.64    1.13
   6  -8  -8   -0.29    0.69
  -6   8   8   -0.18    0.96
   5  -8  -8    0.63    0.82
  -5   8   8    0.11    0.98
   4  -8  -8   11.19    1.65
  -4   8   8    8.74    1.57
   4   8  -8   10.90    0.99
   3  -8  -8   13.46    1.68
   3   8  -8   13.93    0.95
  -3   8   8   14.75    1.80
   2  -8  -8    0.72    0.59
   2  -8  -8    0.23    0.51
  -2   8   8    1.13    0.69
  -2   8   8   -0.11    0.54
   2   8  -8    0.54    0.33
   1  -8  -8    4.43    1.12
   1  -8  -8    4.88    0.98
  -1  -8   8    5.68    0.71
  -1   8   8    2.74    0.78
   0  -8   8    8.07    0.95
   0  -8  -8    7.58    1.55
   0  -8  -8    8.52    1.21
   0   8   8    6.79    1.00
  -1  -8  -8    4.12    1.37
   1  -8   8    3.06    0.72
   1   8   8    3.84    0.78
   2  -8   8    3.25    0.82
  -2  -8  -8    2.72    1.24
  -3  -8  -8    2.61    1.46
   3  -8   8    3.31    0.88
  -3   8  -8    4.95    1.17
  -4  -8  -8    1.38    1.29
  -4   8  -8    1.58    0.83
  -5  -8  -8   11.15    2.61
  -5   8  -8   12.36    1.81
  -6  -8  -8    3.71    1.83
  -6   8  -8    5.87    1.42
  -7  -8  -8   -0.54    1.29
  -7   8  -8   -0.62    0.89
   7  -9  -8    2.72    1.22
  -7   9   8    1.20    1.30
   6  -9  -8    0.33    0.86
  -6   9   8   -0.08    1.10
   5  -9  -8   -0.59    0.63
  -5   9   8   -0.63    0.94
   4  -9  -8    1.16    0.82
  -4   9   8    0.37    0.89
   3  -9  -8    0.27    0.68
  -3   9   8   -0.04    0.62
   3   9  -8    0.56    0.42
   2  -9  -8    4.93    1.10
   2  -9  -8    6.10    1.23
   2   9  -8    4.78    0.70
  -2   9   8    5.63    1.19
   1  -9  -8    2.12    0.77
   1  -9  -8    1.47    0.88
  -1  -9   8    1.50    0.50
  -1   9   8    1.80    0.77
   0  -9  -8    4.17    0.96
   0  -9  -8    4.50    1.33
   0  -9   8    5.04    0.84
   0   9   8    6.93    1.11
   1  -9   8    4.44    0.89
  -1  -9  -8    2.27    0.77
  -1  -9  -8    3.39    1.32
   1   9   8    3.17    0.78
  -2  -9  -8   -0.49    0.77
   2  -9   8    0.99    0.61
  -3  -9  -8    0.14    0.96
   3  -9   8    0.02    0.63
  -3   9  -8    2.66    0.98
   4  -9   8    3.82    1.05
  -4  -9  -8    3.54    1.72
  -4   9  -8    2.71    1.04
  -5  -9  -8    0.92    1.44
   5  -9   8    1.74    0.86
  -5   9  -8    1.74    1.02
  -6  -9  -8    1.46    1.52
   6  -9   8    1.42    0.95
  -6   9  -8    2.92    1.11
  -7  -9  -8    2.50    1.88
   7  -9   8    2.11    1.14
  -7   9  -8    4.23    1.49
   7 -10  -8    5.76    1.62
  -7  10   8    3.39    1.65
   6 -10  -8   -0.10    0.81
  -6  10   8   -1.28    0.94
   5 -10  -8   -0.07    0.78
  -5  10   8   -0.31    0.95
   4 -10  -8    1.22    0.99
  -4  10   8   -0.61    0.82
   3 -10  -8   -0.38    0.66
  -3  10   8   -0.84    0.74
   2 -10  -8    6.55    1.34
   2 -10  -8    2.84    1.01
  -2  10   8    5.39    1.26
   1 -10  -8    3.79    1.26
   1 -10  -8    5.76    1.20
  -1 -10   8    6.43    0.93
  -1  10   8    5.29    1.16
   0 -10  -8    0.32    0.58
   0 -10   8   -0.27    0.47
   0 -10  -8   -0.04    0.89
   0  10   8   -0.73    0.40
   1 -10   8    0.10    0.48
  -1 -10  -8   -0.71    0.67
  -1 -10  -8   -0.76    0.41
   1  10   8    0.14    0.60
  -2 -10  -8    9.97    2.30
   2 -10   8    7.57    1.28
   2  10   8   10.97    1.33
   3 -10   8    2.76    0.97
  -3 -10  -8    1.16    1.36
  -3  10  -8    0.90    0.81
  -4 -10  -8    1.94    1.47
   4 -10   8    0.61    0.80
  -4  10  -8    3.36    1.16
  -5 -10  -8    3.54    1.89
   5 -10   8    4.22    1.23
  -5  10  -8    4.60    1.34
  -6 -10  -8    2.18    1.60
   6 -10   8    0.27    0.83
  -6  10  -8    1.85    1.07
   6 -11  -8   -0.02    0.89
  -6  11   8    1.09    1.31
   5 -11  -8    5.56    1.50
  -5  11   8    3.06    1.41
   4 -11  -8    3.85    1.23
  -4  11   8    1.42    1.13
   3 -11  -8   -1.14    0.52
  -3  11   8   -0.13    0.80
   2 -11  -8   38.17    2.73
  -2  11   8   33.63    2.57
  -1 -11   8    0.37    0.48
   1 -11  -8   -0.06    0.64
   1 -11  -8   -0.68    0.66
  -1  11   8    2.07    0.91
   0 -11  -8    0.02    0.80
   0 -11   8    1.03    0.62
   0 -11  -8    1.52    0.82
   0  11   8    1.34    0.73
   1 -11   8    1.31    0.72
  -1 -11  -8    0.93    1.12
  -1 -11  -8    0.16    0.63
   1  11   8   -0.07    0.52
  -2 -11  -8   -1.01    0.79
   2 -11   8   -0.38    0.56
   2  11   8    0.33    0.59
   3 -11   8    1.28    0.80
  -3 -11  -8   -0.39    1.00
  -3  11  -8    1.88    0.90
   4 -11   8    2.91    1.13
  -4 -11  -8    3.71    1.88
  -4  11  -8    6.87    1.54
  -5 -11  -8   -1.59    1.07
   5 -11   8    0.39    0.78
  -5  11  -8    1.03    1.04
  -6 -11  -8    2.29    1.89
   6 -11   8   -0.48    0.71
  -6  11  -8   -0.15    0.89
   6 -12  -8    4.37    1.50
  -6  12   8   -0.41    1.37
   5 -12  -8    4.46    1.48
  -5  12   8    4.14    1.61
   4 -12  -8   -0.98    0.74
  -4  12   8   -0.28    0.85
   3 -12  -8    6.33    1.50
  -3  12   8    3.58    1.28
   2 -12  -8   -0.41    0.64
  -2  12   8    0.30    0.78
  -1 -12   8    5.82    0.98
   1 -12  -8    5.86    1.61
   1 -12  -8    3.63    1.14
  -1  12   8    6.50    1.37
   0 -12   8    3.78    0.93
   0 -12  -8    5.02    1.73
   0 -12  -8    4.51    1.23
   0  12   8    2.76    0.96
   1 -12   8   10.06    1.47
  -1 -12  -8    9.97    1.61
  -1 -12  -8    8.75    2.24
   1  12   8    9.02    1.42
   2 -12   8    0.53    0.72
  -2 -12  -8    1.67    1.32
   2  12   8    2.06    0.79
  -2  12  -8    0.80    0.77
   3 -12   8    3.47    1.14
  -3 -12  -8    5.62    2.05
  -3  12  -8    5.32    1.37
  -4 -12  -8    1.91    1.49
   4 -12   8   -0.15    0.75
  -4  12  -8    0.10    0.74
  -5 -12  -8    3.60    1.93
   5 -12   8    0.91    0.85
  -5  12  -8    0.43    0.98
   5 -13  -8    1.26    1.13
  -5  13   8   -0.12    1.15
   4 -13  -8    1.92    1.27
  -4  13   8    0.33    1.08
   3 -13  -8    0.27    0.87
  -3  13   8   -0.88    0.81
   2 -13  -8    1.85    1.02
  -2  13   8    0.73    0.93
   1 -13  -8    1.57    0.98
  -1 -13   8    2.85    0.80
  -1  13   8    2.31    1.02
   0 -13   8    0.93    0.77
   0 -13  -8    0.61    1.09
   0 -13  -8    0.33    0.77
   0  13   8    1.74    0.94
  -1 -13  -8   -0.92    1.06
   1 -13   8   -0.19    0.52
  -1 -13  -8   -0.02    0.69
   1  13   8    0.95    0.66
  -2 -13  -8    0.40    1.25
   2 -13   8    2.10    0.98
  -2  13  -8    3.59    1.19
   2  13   8    2.61    0.89
  -3 -13  -8   -0.33    1.18
   3 -13   8   -0.50    0.73
   3  13   8    1.97    0.65
  -3  13  -8    2.25    1.08
  -4 -13  -8    0.47    1.41
   4 -13   8    1.09    0.99
  -4  13  -8    0.87    0.85
  -5 -13  -8    0.44    1.57
   5 -13   8    0.74    1.00
  -5  13  -8    1.82    1.15
   4 -14  -8    6.07    1.65
  -4  14   8    2.14    1.38
   3 -14  -8    0.14    0.89
  -3  14   8    1.20    1.11
   2 -14  -8    0.07    0.86
  -1 -14   8    0.45    0.60
   1 -14  -8    0.73    0.82
  -1  14   8    0.66    0.85
   0 -14  -8    2.01    1.05
   0 -14   8    1.58    0.87
   0  14   8    5.22    1.31
  -1 -14  -8    1.27    1.29
   1 -14   8    1.89    1.00
   1  14   8    0.90    0.76
  -2 -14  -8    2.51    1.57
   2 -14   8    2.54    1.11
  -2  14  -8    2.07    0.99
   2  14   8    0.88    0.70
  -3 -14  -8   -0.66    1.03
   3 -14   8    0.28    0.90
  -3  14  -8    1.25    0.85
   3  14   8    1.59    0.73
  -4 -14  -8    0.34    1.42
   4 -14   8   -0.10    0.93
  -4  14  -8   -0.30    0.74
   3 -15  -8    0.01    0.95
  -3  15   8    0.34    1.08
   2 -15  -8    2.21    1.22
  -2  15   8    2.19    1.20
  -1 -15   8    0.48    0.70
   1 -15  -8    0.62    0.91
  -1  15   8    0.16    0.86
   0 -15   8    0.17    0.77
   0 -15  -8   -1.34    0.81
   0  15   8   -0.50    0.74
   1 -15   8    7.26    1.53
   1  15   8    3.97    1.17
   2 -15   8   -0.62    0.83
   2  15   8    2.70    0.98
  -2  15  -8    2.38    1.00
  -3 -15  -8    0.52    1.42
   3 -15   8    0.52    0.88
  -3  15  -8    0.30    0.76
   3  15   8    2.88    0.81
   2 -16  -8    1.22    1.14
  -1 -16   8    1.90    0.96
   1 -16  -8    1.05    1.00
  -1  16   8    2.99    1.23
   0 -16  -8   -1.16    0.79
   0 -16   8    3.06    1.07
   0  16   8    0.97    0.87
   1 -16   8    0.45    0.97
   1  16   8    1.41    1.09
  -1  16  -8    3.44    1.08
   9   0  -9    0.30    0.76
  -9   0   9    0.89    0.73
  -8   0   9   -0.12    0.69
  -7   0   9   -0.06    0.70
  -6   0   9   -0.04    0.72
   5   0  -9    0.27    0.53
   5   0  -9    0.46    0.46
  -5   0   9   -0.16    0.65
   4   0  -9    0.23    0.34
  -4   0   9   -0.33    0.38
   3   0  -9   -0.19    0.25
  -3   0   9   -0.22    0.45
  -2   0   9   -0.36    0.32
  -2   0   9   -0.04    0.20
   2   0  -9    0.52    0.46
   2   0  -9    0.19    0.21
  -1   0   9    0.31    0.32
   1   0  -9   -0.06    0.17
   1   0  -9    0.06    0.33
  -1   0   9    0.15    0.21
   0   0  -9   -0.19    0.19
  -2   0  -9   -0.05    0.16
  -2   0  -9    0.88    0.59
  -3   0  -9   -0.52    0.23
  -3   0  -9   -0.65    0.41
  -4   0  -9   -0.39    0.35
  -4   0  -9   -0.65    0.51
  -5   0  -9    0.65    0.80
  -5   0  -9   -0.12    0.45
  -6   0  -9   -0.95    0.76
  -6   0  -9   -0.62    0.42
  -7   0  -9    1.23    1.10
  -7   0  -9    0.75    0.60
  -8   0  -9    0.13    1.18
  -9  -1   9    2.51    0.93
   9  -1  -9    0.09    0.72
  -9   1   9    2.25    1.02
   8  -1  -9    0.22    0.67
  -8  -1   9    0.57    0.83
  -8   1   9    0.72    0.86
   7  -1  -9    5.97    1.17
  -7  -1   9    4.37    1.21
  -7   1   9    4.95    1.35
   6  -1  -9    8.00    1.30
   6  -1  -9    7.99    1.20
  -6  -1   9    7.86    1.39
  -6   1   9    9.07    1.57
   5  -1  -9    0.12    0.53
  -5  -1   9   -0.60    0.51
   5  -1  -9    0.82    0.53
  -5   1   9    0.29    0.70
  -4  -1   9   -0.23    0.47
   4  -1  -9    0.20    0.37
   4   1  -9    0.02    0.29
  -4   1   9    0.41    0.62
   4   1  -9   -0.66    0.46
   3  -1  -9   71.15    3.06
  -3  -1   9   81.79    3.39
   3   1  -9   78.10    2.89
  -3   1   9   77.22    3.33
   2  -1  -9    0.22    0.41
  -2  -1   9   -0.47    0.29
   2  -1  -9    0.42    0.27
  -2   1   9    0.12    0.25
   2   1  -9   -0.30    0.14
  -2   1   9   -0.28    0.37
   2   1  -9    0.42    0.42
  -1  -1   9    0.18    0.16
  -1  -1   9    0.31    0.33
   1  -1  -9    0.62    0.28
   1  -1  -9    1.06    0.44
  -1   1   9    0.42    0.26
  -1   1   9    0.50    0.41
   1   1  -9    0.57    0.34
   0  -1  -9   15.58    0.85
   0   1   9   17.88    0.96
   0   1   9   14.74    0.82
   0   1  -9   15.49    0.90
  -1  -1  -9    4.43    0.32
  -2  -1  -9   11.23    1.45
  -2   1  -9   10.06    0.72
  -3  -1  -9   11.44    0.61
  -3  -1  -9   13.51    1.78
  -3   1  -9   13.18    1.62
  -3   1  -9   11.27    0.83
  -4  -1  -9   -0.13    0.28
  -4  -1  -9   -0.26    0.55
  -4   1  -9    0.26    0.43
  -4   1  -9    0.23    0.59
  -5  -1  -9    0.82    0.77
  -5  -1  -9    1.01    0.45
   5   1   9    0.86    0.37
  -5   1  -9    0.74    0.58
  -5   1  -9   -0.60    0.63
  -6  -1  -9    8.76    1.00
  -6  -1  -9    6.49    1.91
  -6   1  -9    6.63    1.11
  -6   1  -9    4.82    1.46
  -7  -1  -9    4.19    0.80
  -7  -1  -9    2.24    1.42
  -7   1  -9    2.96    0.91
  -7   1  -9    4.48    1.56
  -8  -1  -9   -0.30    1.37
  -8   1  -9    2.34    1.51
  -8   1  -9    1.40    0.78
  -9  -2   9   10.09    1.82
   9  -2  -9    6.96    1.57
  -9   2   9    8.31    1.77
   8  -2  -9    0.68    0.89
  -8  -2   9    1.33    0.80
  -8   2   9    0.55    0.91
  -7  -2   9    8.41    1.48
   7  -2  -9    6.91    1.27
  -7   2   9    5.20    1.36
  -6  -2   9    9.16    1.50
   6  -2  -9    9.10    1.16
   6  -2  -9    8.40    1.26
  -6   2   9    8.18    1.49
   5  -2  -9    1.77    0.61
   5  -2  -9    1.80    0.66
  -5  -2   9    0.76    0.68
  -5   2   9    1.54    0.85
   4  -2  -9   10.17    1.18
  -4  -2   9    7.57    1.19
  -4   2   9    8.75    1.26
   3  -2  -9   30.44    1.70
  -3  -2   9   27.44    1.76
  -3   2   9   30.93    1.84
   3   2  -9   29.88    1.29
   2  -2  -9   14.41    1.03
  -2  -2   9   15.58    1.16
   2  -2  -9   13.59    1.25
  -2   2   9   15.47    1.02
  -2   2   9   17.64    1.20
   2   2  -9   14.33    0.59
   1  -2  -9   22.02    1.22
   1  -2  -9   20.41    1.18
  -1  -2   9   22.00    0.83
  -1   2   9   22.24    1.22
  -1   2   9   21.27    1.22
   1   2  -9   22.34    1.26
   0  -2  -9   50.61    1.94
   0   2   9   49.84    1.92
   0   2   9   49.58    2.13
  -1  -2  -9    0.46    0.50
  -1  -2  -9    1.03    0.17
   1   2   9    0.88    0.15
  -2  -2  -9    5.67    1.16
  -3  -2  -9    1.72    0.75
  -3   2  -9    1.95    0.51
  -4  -2  -9   19.44    0.93
  -4  -2  -9   21.22    2.55
   4   2   9   18.77    0.95
  -4   2  -9   16.81    1.23
  -4   2  -9   17.49    1.99
  -5  -2  -9    5.05    0.64
  -5  -2  -9    5.48    1.57
  -5   2  -9    4.39    1.22
   5   2   9    5.82    0.70
  -5   2  -9    4.19    0.90
  -6  -2  -9    2.88    0.60
  -6   2  -9    1.27    0.82
  -6   2  -9    2.55    1.17
  -7  -2  -9    1.54    0.53
  -7  -2  -9    0.24    0.97
  -7   2  -9    0.02    0.74
  -7   2  -9    0.81    1.03
  -8  -2  -9    0.09    1.23
  -8   2  -9    1.45    1.37
  -8   2  -9    0.69    0.79
   8  -3  -9    7.19    1.48
  -8  -3   9   13.83    2.02
  -8   3   9    8.73    1.79
   7  -3  -9    5.10    1.22
  -7  -3   9    5.11    1.28
  -7   3   9    4.75    1.35
  -6  -3   9    1.38    0.77
   6  -3  -9    0.28    0.62
   6  -3  -9    0.97    0.42
  -6   3   9    0.40    0.85
   5  -3  -9   11.74    0.93
  -5  -3   9   13.12    1.62
   5  -3  -9   10.68    1.38
  -5   3   9    9.49    1.43
   4  -3  -9    9.83    1.21
  -4  -3   9    9.62    1.29
  -4   3   9    8.76    1.29
  -3  -3   9   21.22    1.56
   3  -3  -9   24.99    1.56
  -3   3   9   23.35    1.63
   2  -3  -9    9.97    1.04
  -2   3   9   10.43    1.10
  -2   3   9   10.40    1.06
   1  -3  -9    9.44    0.95
   1  -3  -9   12.08    1.04
   1  -3  -9   11.60    1.22
  -1   3   9   10.73    1.03
   1   3  -9    9.61    1.00
  -1   3   9   10.34    0.96
   0  -3  -9    1.07    0.51
   0  -3  -9   -0.08    0.23
   0  -3  -9    1.00    0.36
   0   3   9    0.41    0.30
   0   3   9    0.96    0.35
  -1  -3  -9    1.34    0.66
   1   3   9    0.72    0.22
  -2  -3  -9    9.47    1.54
  -3  -3  -9    0.43    0.66
  -3   3  -9    0.80    0.43
  -4  -3  -9    1.95    0.98
  -4   3  -9    0.83    0.64
  -4   3  -9    0.28    0.48
   4   3   9    1.27    0.30
  -5  -3  -9   38.31    4.05
  -5   3  -9   41.39    2.89
   5   3   9   41.69    1.81
  -5   3  -9   38.04    2.25
  -6  -3  -9    0.08    0.94
  -6   3  -9    0.95    0.95
  -6   3  -9    1.91    0.90
  -7  -3  -9    4.08    1.76
  -7   3  -9    1.46    1.00
  -7   3  -9    3.82    1.37
  -8  -3  -9    3.23    1.93
  -8   3  -9    2.80    1.13
   8  -4  -9    8.80    1.68
  -8  -4   9   11.24    1.87
  -8   4   9    9.33    1.86
  -7  -4   9    1.48    0.88
   7  -4  -9    0.83    0.80
  -7   4   9    0.47    0.99
  -6  -4   9   10.25    1.61
   6  -4  -9    9.50    1.47
  -6   4   9    8.74    1.63
  -5  -4   9    3.21    0.95
   5  -4  -9    1.05    0.72
  -5   4   9    1.57    0.97
   4  -4  -9    8.88    1.25
   4  -4  -9    7.95    0.58
  -4   4   9    9.05    1.34
   3  -4  -9   32.35    1.95
   3  -4  -9   31.52    1.58
  -3   4   9   34.44    2.05
   2  -4  -9   41.11    2.10
   2  -4  -9   37.96    1.99
  -2   4   9   38.75    2.07
   1  -4  -9  143.90    5.33
   1  -4  -9  144.30    5.23
   1  -4  -9  143.99    5.59
  -1  -4   9  145.35    4.64
  -1   4   9  139.15    5.17
   0  -4  -9    5.46    1.03
   0  -4  -9    4.78    0.62
   0  -4  -9    4.97    0.76
   0   4   9    4.52    0.62
  -1  -4  -9    2.61    0.88
   1   4   9    4.40    0.47
  -2  -4  -9   19.83    2.25
   2   4   9   18.70    0.78
  -3  -4  -9   19.30    2.48
  -3   4  -9   18.12    1.60
   3   4   9   16.97    0.72
  -4  -4  -9    6.04    1.57
   4   4   9    6.39    0.57
  -4   4  -9    4.65    0.87
  -5  -4  -9   10.71    2.26
   5   4   9    9.40    0.88
  -5   4  -9   12.69    1.81
  -5   4  -9   10.15    1.35
  -6  -4  -9   15.15    2.82
  -6   4  -9   16.53    1.80
  -6   4  -9   17.32    2.29
  -7  -4  -9    0.86    1.48
  -7   4  -9    2.00    1.16
  -7   4  -9    1.37    0.99
  -8  -4  -9    1.09    1.47
  -8   4  -9   -0.10    1.00
   8  -5  -9   -0.01    0.81
  -8   5   9    2.61    1.39
   7  -5  -9    4.33    1.23
  -7   5   9    2.12    1.15
   6  -5  -9   15.51    1.96
  -6   5   9   15.19    2.05
   5  -5  -9    6.71    1.24
  -5   5   9    5.87    1.36
   4  -5  -9    7.29    1.18
  -4   5   9    8.41    1.35
   3  -5  -9    2.22    0.50
   3  -5  -9    2.01    0.70
  -3   5   9    4.19    0.86
   3   5  -9    2.68    0.31
   2  -5  -9   17.07    1.33
   2  -5  -9   21.18    1.50
  -2   5   9   16.00    1.51
   1  -5  -9    2.33    0.64
   1  -5  -9    1.29    0.62
  -1  -5   9    1.64    0.29
   1  -5  -9    1.40    0.48
  -1   5   9    1.52    0.58
   0  -5   9    0.84    0.33
   0  -5  -9    0.85    0.69
   0  -5  -9    0.77    0.50
   0   5   9    1.38    0.44
  -1  -5  -9   -0.13    0.56
   1   5   9   -0.13    0.24
  -2  -5  -9   14.11    2.06
   2   5   9   14.77    0.82
  -3  -5  -9    0.97    0.88
  -3   5  -9    1.02    0.58
   3   5   9    0.83    0.28
  -4  -5  -9    2.69    1.28
  -4   5  -9    2.18    0.76
   4   5   9    1.44    0.41
  -5  -5  -9    9.63    2.30
   5   5   9   12.58    1.03
  -5   5  -9   11.01    1.48
  -5   5  -9    9.36    1.52
  -6  -5  -9   12.84    2.74
  -6   5  -9   11.42    1.90
  -6   5  -9   13.58    1.73
  -7  -5  -9   -1.60    1.19
  -7   5  -9   -0.28    0.92
  -7   5  -9   -0.66    0.84
  -8  -5  -9    1.23    1.64
  -8   5  -9   -0.03    1.03
   8  -6  -9   10.67    1.91
  -8   6   9   14.05    2.31
   7  -6  -9    2.35    1.07
  -7   6   9    3.63    1.33
   6  -6  -9    1.62    0.95
  -6   6   9    1.91    1.09
   5  -6  -9    1.68    0.86
  -5   6   9    1.85    1.05
   4  -6  -9   -0.06    0.53
   4   6  -9   -0.14    0.25
  -4   6   9   -0.27    0.73
   3  -6  -9    0.93    0.63
   3  -6  -9   -0.15    0.31
   3   6  -9    0.61    0.23
  -3   6   9    0.18    0.52
   2  -6  -9    0.36    0.42
   2  -6  -9    1.42    0.63
  -2   6   9    2.00    0.71
   1  -6  -9   16.33    1.57
  -1  -6   9   15.37    0.86
   1  -6  -9   16.35    1.78
  -1   6   9   17.02    1.31
  -1   6   9   15.29    1.62
   0  -6   9   30.27    1.48
   0  -6  -9   28.95    1.80
   0  -6  -9   24.51    2.45
   0   6   9   27.66    1.58
  -1  -6  -9   -0.04    0.68
   1   6   9    0.65    0.36
  -2  -6  -9   36.89    3.02
   2   6   9   33.87    1.59
  -3  -6  -9   20.84    2.87
  -3   6  -9   24.01    1.77
   3   6   9   20.39    1.07
  -4  -6  -9    2.81    1.34
   4   6   9    3.60    0.57
  -4   6  -9    4.29    0.99
  -5  -6  -9    2.14    1.51
  -5   6  -9    0.92    0.79
  -5   6  -9    1.64    0.90
  -6  -6  -9    3.18    1.74
  -6   6  -9    4.36    1.26
  -6   6  -9    6.70    1.39
  -7  -6  -9    0.10    1.20
  -7   6  -9    0.03    0.84
   8  -7  -9    2.18    1.10
  -8   7   9    4.56    1.66
   7  -7  -9    1.02    0.89
  -7   7   9    2.41    1.37
   6  -7  -9    1.02    0.83
  -6   7   9   -0.48    0.70
   5  -7  -9   13.26    1.84
  -5   7   9   11.97    1.86
   4  -7  -9   -0.70    0.51
  -4   7   9   -0.44    0.69
   4   7  -9    0.34    0.32
   3  -7  -9    0.29    0.41
   3  -7  -9    0.15    0.59
   3   7  -9   -0.02    0.23
  -3   7   9    0.40    0.70
   2  -7  -9    2.67    0.80
   2  -7  -9    2.86    0.86
  -2   7   9    1.70    0.69
   2   7  -9    2.58    0.39
  -1  -7   9    1.81    0.40
   1  -7  -9    2.29    0.71
   1  -7  -9    2.32    0.87
  -1   7   9    1.34    0.59
   0  -7  -9   10.71    1.73
   0  -7   9   12.60    1.11
   0  -7  -9   12.48    1.37
   0   7   9   10.19    1.11
  -1  -7  -9    8.52    1.70
   1  -7   9   10.22    1.14
   1   7   9    9.88    1.04
  -2  -7  -9    0.26    0.79
   2   7   9    0.22    0.35
  -3  -7  -9    3.08    1.41
  -3   7  -9    6.61    1.21
   3   7   9    7.74    0.79
  -4  -7  -9    5.91    1.90
   4   7   9    7.63    0.80
  -4   7  -9    4.46    1.12
  -5  -7  -9    3.77    1.68
  -5   7  -9    0.61    0.69
  -6  -7  -9    1.64    1.47
  -6   7  -9    0.65    0.84
  -6   7  -9    0.57    0.79
  -7  -7  -9    8.26    2.60
  -7   7  -9    5.95    1.43
   7  -8  -9    0.65    0.93
  -7   8   9   -0.71    0.98
   6  -8  -9   11.33    1.89
  -6   8   9    8.92    1.80
   5  -8  -9   -0.81    0.65
  -5   8   9    0.28    0.76
   4  -8  -9    1.63    0.85
  -4   8   9    0.22    0.83
   4   8  -9    0.50    0.36
   3  -8  -9    4.87    1.15
   3  -8  -9    4.93    0.89
   3   8  -9    5.64    0.63
  -3   8   9    4.32    1.13
   2  -8  -9    0.73    0.66
   2  -8  -9    0.13    0.53
  -2   8   9    0.77    0.63
   2   8  -9    0.39    0.27
   1  -8  -9   -0.01    0.60
   1  -8  -9    2.32    0.76
  -1  -8   9    1.99    0.47
  -1   8   9    0.74    0.58
   0  -8  -9    0.49    0.76
   0  -8   9    0.47    0.37
   0  -8  -9    0.69    0.57
   0   8   9    0.13    0.44
  -1  -8  -9   13.68    2.24
   1  -8   9   14.70    1.40
   1   8   9   12.35    1.28
  -2  -8  -9    0.43    0.87
   2  -8   9    0.06    0.45
   2   8   9    0.34    0.41
  -3  -8  -9    1.85    1.29
   3  -8   9    1.24    0.65
  -3   8  -9    1.98    0.89
  -4  -8  -9    8.00    2.18
  -4   8  -9    6.86    1.37
  -5  -8  -9    3.19    1.76
  -5   8  -9    2.66    1.09
  -6  -8  -9    9.64    2.63
  -6   8  -9    5.26    1.30
  -7  -8  -9    0.61    1.52
  -7   8  -9   -0.22    0.90
   7  -9  -9    1.40    0.97
  -7   9   9    1.77    1.36
   6  -9  -9    2.23    1.08
  -6   9   9    0.09    1.12
   5  -9  -9    0.11    0.71
  -5   9   9   -1.13    0.76
   4  -9  -9   -0.63    0.61
  -4   9   9    1.13    1.04
   3  -9  -9    1.38    0.86
   3   9  -9    0.78    0.38
  -3   9   9    1.66    0.89
   2  -9  -9   22.04    2.26
   2  -9  -9   25.96    2.37
  -2   9   9   20.11    2.09
   2   9  -9   22.99    1.29
   1  -9  -9   12.41    1.88
   1  -9  -9   11.04    1.46
  -1  -9   9   10.80    1.05
  -1   9   9   12.15    1.53
   0  -9  -9    0.46    0.85
   0  -9   9    1.45    0.53
   0  -9  -9    1.08    0.67
   0   9   9    1.60    0.67
   1  -9   9    0.98    0.57
  -1  -9  -9    0.31    0.89
   1   9   9    0.55    0.52
  -2  -9  -9    4.31    1.57
   2  -9   9    4.21    0.96
   2   9   9    4.92    0.86
   3  -9   9    0.56    0.65
  -3  -9  -9   -0.97    0.57
  -3   9  -9    0.67    0.74
   4  -9   9   -0.84    0.48
  -4  -9  -9   -1.65    0.82
  -4   9  -9   -0.23    0.61
  -5  -9  -9   -0.74    1.07
   5  -9   9    0.67    0.76
  -5   9  -9   -0.13    0.65
   6  -9   9   10.35    1.81
  -6  -9  -9    8.06    2.52
  -6   9  -9    7.06    1.56
   7  -9   9    0.94    0.88
  -7  -9  -9    1.03    1.50
  -7   9  -9   -0.90    0.86
   7 -10  -9    7.45    1.82
  -7  10   9   -0.53    1.22
   6 -10  -9   -0.32    0.70
  -6  10   9   -0.70    0.71
   5 -10  -9    2.52    1.16
  -5  10   9    1.00    1.15
   4 -10  -9    5.37    1.37
  -4  10   9    3.04    1.25
   3 -10  -9    0.71    0.81
  -3  10   9    0.50    0.89
   2 -10  -9    1.15    0.81
   2 -10  -9    2.48    0.97
   2  10  -9    1.89    0.70
  -2  10   9    1.88    0.97
   1 -10  -9    3.98    1.19
   1 -10  -9    4.37    1.01
  -1 -10   9    4.10    0.75
  -1  10   9    4.20    1.01
   0 -10   9    0.55    0.49
   0 -10  -9   -0.37    0.50
   0 -10  -9   -0.17    0.79
   0  10   9   -0.16    0.52
   1 -10   9   -0.29    0.47
  -1 -10  -9   -0.34    0.94
   1  10   9    0.22    0.52
  -2 -10  -9    3.76    1.57
   2 -10   9    4.95    1.12
   2  10   9    4.92    0.92
   3 -10   9    0.20    0.59
  -3 -10  -9    1.03    1.28
  -3  10  -9    0.81    0.82
  -4 -10  -9    0.71    1.37
   4 -10   9    0.36    0.70
  -4  10  -9    2.75    1.09
  -5 -10  -9    2.53    1.82
   5 -10   9    0.31    0.69
  -5  10  -9    0.41    0.80
   6 -10   9   -0.30    0.74
  -6 -10  -9   -0.21    1.28
  -6  10  -9    0.76    0.99
   6 -11  -9    2.87    1.26
  -6  11   9    0.52    1.19
   5 -11  -9    6.67    1.62
  -5  11   9    7.66    1.83
   4 -11  -9    7.95    1.58
  -4  11   9    5.74    1.53
   3 -11  -9    2.70    1.02
  -3  11   9    0.93    0.97
   2 -11  -9    6.63    1.45
   2 -11  -9    4.94    1.29
  -2  11   9    6.54    1.43
   1 -11  -9    4.39    1.44
  -1 -11   9    3.55    0.76
   1 -11  -9    4.87    1.20
  -1  11   9    4.86    1.16
   0 -11  -9    2.56    0.97
   0 -11   9    2.38    0.75
   0 -11  -9    3.20    1.38
   0  11   9    1.91    0.90
   1 -11   9   -0.18    0.52
  -1 -11  -9   -0.96    0.71
   1  11   9   -0.26    0.49
   2 -11   9    1.40    0.75
  -2 -11  -9    1.21    1.19
   2  11   9    2.34    0.77
  -3 -11  -9    2.60    1.72
   3 -11   9    1.39    0.85
  -3  11  -9    3.00    1.08
  -4 -11  -9    0.01    1.34
   4 -11   9    1.41    0.90
  -4  11  -9   -1.13    0.59
  -5 -11  -9   10.98    2.86
   5 -11   9    8.36    1.65
  -5  11  -9   10.08    1.90
   6 -11   9    4.37    1.47
  -6 -11  -9    5.95    2.23
  -6  11  -9    6.07    1.61
   6 -12  -9   -1.75    0.61
  -6  12   9   -2.30    1.04
   5 -12  -9    0.63    0.96
  -5  12   9    0.04    1.04
   4 -12  -9   -0.84    0.69
  -4  12   9   -0.74    0.84
   3 -12  -9    1.63    0.97
  -3  12   9    0.69    0.95
   2 -12  -9    3.17    1.17
  -2  12   9    3.44    1.14
   1 -12  -9    3.45    1.28
   1 -12  -9    5.73    1.36
  -1 -12   9    3.60    0.84
  -1  12   9    3.54    1.09
   0 -12  -9    2.54    0.94
   0 -12  -9    1.83    1.22
   0 -12   9    2.58    0.82
   0  12   9    3.74    1.05
  -1 -12  -9    3.23    1.54
   1 -12   9    4.40    1.02
   1  12   9    2.92    0.94
   2 -12   9    0.31    0.71
  -2 -12  -9    0.37    1.19
   2  12   9    0.24    0.58
   3 -12   9    1.07    0.87
  -3 -12  -9   -0.25    1.07
   3  12   9    3.46    0.87
  -3  12  -9    1.77    0.92
  -4 -12  -9    0.95    1.44
   4 -12   9    0.28    0.79
  -4  12  -9   -0.08    0.73
   5 -12   9    1.47    1.05
  -5 -12  -9    3.88    2.10
  -5  12  -9   -0.38    0.83
   5 -13  -9    0.06    1.00
  -5  13   9    0.54    1.25
   4 -13  -9    2.19    1.04
  -4  13   9    4.59    1.52
   3 -13  -9    0.23    0.81
  -3  13   9    2.56    1.24
   2 -13  -9    6.20    1.45
  -2  13   9    4.68    1.37
   1 -13  -9   -0.21    0.71
  -1 -13   9   -0.07    0.54
  -1  13   9    1.23    0.93
   0 -13  -9   10.00    1.74
   0 -13   9    9.84    1.40
   0 -13  -9   10.33    2.27
   0  13   9    6.91    1.40
  -1 -13  -9   14.97    2.97
   1 -13   9   13.86    1.79
   1  13   9   11.63    1.70
  -2 -13  -9    0.30    1.22
   2 -13   9    1.62    0.91
  -2  13  -9    1.83    0.92
   2  13   9    1.18    0.67
   3 -13   9    6.32    1.43
  -3 -13  -9    2.05    1.59
   3  13   9    2.99    0.85
  -3  13  -9    1.46    0.94
  -4 -13  -9   10.01    2.98
   4 -13   9    3.06    1.17
  -4  13  -9    4.13    1.39
   4 -14  -9   -0.92    0.76
  -4  14   9   -2.03    0.80
   3 -14  -9    2.02    1.14
  -3  14   9    4.11    1.48
   2 -14  -9   -0.40    0.80
  -2  14   9    0.36    0.94
   1 -14  -9    1.35    0.95
  -1 -14   9    1.17    0.67
  -1  14   9    2.38    1.13
   0 -14   9    1.73    0.85
   0 -14  -9    2.31    1.07
   0  14   9    2.76    1.13
   1 -14   9    0.20    0.73
  -1 -14  -9   -0.80    0.92
   1  14   9    2.18    0.91
   2 -14   9    3.15    1.13
  -2 -14  -9    2.52    1.77
   2  14   9    4.18    1.14
  -2  14  -9    2.38    1.03
  -3 -14  -9   -0.99    1.18
   3 -14   9    0.00    0.75
   3  14   9    3.92    0.95
  -3  14  -9    1.16    0.91
  -4 -14  -9   -0.20    1.43
  -4  14  -9    1.32    0.98
   3 -15  -9    0.72    1.08
  -3  15   9    0.20    1.07
   2 -15  -9    5.99    1.63
  -2  15   9    3.77    1.37
  -1 -15   9   -0.38    0.58
   1 -15  -9    1.60    1.06
  -1  15   9    1.91    1.08
   0 -15  -9   -0.36    0.88
   0 -15   9   -0.40    0.60
   0  15   9    0.22    0.76
   1 -15   9   -0.08    0.66
   1  15   9    0.59    0.77
  -2 -15  -9   -1.64    1.14
   2 -15   9    1.49    0.95
  -2  15  -9    1.15    0.85
   2  15   9    2.80    0.92
  -3 -15  -9    1.00    1.63
   3 -15   9    3.73    1.33
   3  15   9    5.92    1.18
  -3  15  -9    3.78    1.31
  -1 -16   9    1.60    0.89
   1 -16  -9    3.49    1.38
  -1  16   9    3.45    1.34
   0 -16   9    0.95    0.92
   0 -16  -9    0.23    0.89
   0  16   9    0.46    0.85
   1 -16   9    0.68    0.98
   1  16   9    2.12    1.04
  -9   0  10    1.88    0.99
   9   0 -10   -0.50    0.76
   8   0 -10    1.61    0.82
  -8   0  10    1.05    0.84
   7   0 -10    4.08    0.97
  -7   0  10    1.26    0.91
  -6   0  10   10.19    1.57
   6   0 -10    5.96    1.05
   5   0 -10   14.96    1.40
  -5   0  10   14.62    1.78
  -4   0  10    4.02    0.92
   4   0 -10    5.32    0.76
  -3   0  10   27.67    1.73
   3   0 -10   26.36    1.38
  -2   0  10    9.61    0.69
   2   0 -10    9.35    0.66
   2   0 -10   10.77    1.11
  -2   0  10   10.76    1.09
   1   0 -10   27.48    1.41
  -1   0  10   26.45    1.40
  -1   0  10   28.32    1.27
   0   0 -10   14.20    0.83
  -1   0 -10    0.96    0.24
  -2   0 -10  128.47    4.29
  -3   0 -10    2.25    0.88
  -3   0 -10    1.68    0.36
  -4   0 -10   20.64    2.36
  -4   0 -10   18.24    1.09
  -5   0 -10    0.02    0.45
  -5   0 -10   -0.02    0.78
  -6   0 -10    2.21    0.69
  -6   0 -10    0.31    0.90
  -7   0 -10    6.40    1.92
  -7   0 -10    5.92    0.97
  -8   0 -10    8.86    2.43
   9  -1 -10    5.72    1.43
  -9  -1  10    7.13    1.52
  -9   1  10    6.47    1.57
   9   1 -10    5.27    1.33
  -8  -1  10    1.25    0.83
   8  -1 -10   -0.61    0.58
  -8   1  10    0.94    0.86
   7  -1 -10    7.82    1.30
  -7  -1  10    5.47    1.32
  -7   1  10    5.40    1.37
  -6  -1  10    1.07    0.79
   6  -1 -10    1.93    0.71
   6  -1 -10    0.94    0.68
  -6   1  10    2.48    1.05
   5  -1 -10    1.13    0.55
   5  -1 -10    2.02    0.79
  -5  -1  10    0.72    0.72
  -5   1  10    1.28    0.82
   5   1 -10    1.37    0.50
  -4  -1  10   12.61    1.47
   4  -1 -10   17.04    1.24
  -4   1  10   17.74    1.70
   4   1 -10   14.39    1.01
   3  -1 -10   11.57    1.05
  -3  -1  10   10.78    1.28
   3   1 -10   10.60    0.75
  -3   1  10   10.44    1.25
   2  -1 -10   10.76    1.10
   2  -1 -10    9.05    0.82
  -2  -1  10    8.20    0.97
  -2   1  10    8.44    0.97
   2   1 -10    8.19    0.53
  -2   1  10    7.94    0.79
  -1  -1  10    7.46    0.50
   1  -1 -10    9.01    0.86
   1  -1 -10    6.61    0.67
  -1  -1  10    6.57    0.79
  -1   1  10    6.98    0.71
  -1   1  10    9.17    0.88
   1   1 -10    6.78    0.77
   0  -1 -10    1.62    0.38
   0   1 -10    1.99    0.41
   0   1  10    1.67    0.40
   0   1  10    2.47    0.41
  -1  -1 -10   56.44    1.97
  -2  -1 -10    0.66    0.62
  -3  -1 -10   45.82    3.01
  -3  -1 -10   47.70    1.68
  -3   1 -10   44.95    2.80
  -3   1 -10   50.09    2.02
  -4  -1 -10    9.70    1.73
  -4  -1 -10    8.17    0.69
  -4   1 -10    7.87    0.91
  -4   1 -10    9.00    1.58
  -5  -1 -10    7.58    1.67
  -5  -1 -10    6.43    0.74
  -5   1 -10    8.13    1.02
  -5   1 -10    9.74    1.86
  -6  -1 -10   -1.23    0.78
  -6  -1 -10    0.10    0.38
  -6   1 -10   -0.30    0.56
  -6   1 -10    0.02    0.75
  -7  -1 -10   -0.52    0.92
  -7  -1 -10    1.19    0.49
  -7   1 -10   -0.26    0.56
  -7   1 -10    1.32    1.09
  -8  -1 -10    0.79    1.55
  -8   1 -10   -0.44    1.10
  -8  -2  10    0.41    0.74
   8  -2 -10   -0.09    0.72
  -8   2  10    1.25    1.06
  -7  -2  10   10.11    1.72
   7  -2 -10    8.32    1.43
  -7   2  10    8.78    1.67
  -6  -2  10    0.12    0.67
   6  -2 -10   -0.20    0.51
   6  -2 -10    0.59    0.52
  -6   2  10    0.67    0.87
   5  -2 -10    0.23    0.47
  -5  -2  10   -0.26    0.52
   5  -2 -10    0.34    0.48
  -5   2  10   -0.42    0.64
   4  -2 -10   20.03    1.43
  -4  -2  10   23.09    1.69
   4   2 -10   19.06    1.12
  -4   2  10   18.73    1.79
   3  -2 -10   33.70    1.83
  -3  -2  10   35.07    2.03
   3   2 -10   36.47    1.45
  -3   2  10   33.85    2.02
   2  -2 -10   -0.34    0.30
  -2  -2  10    0.28    0.44
  -2   2  10    0.44    0.49
  -2   2  10   -0.05    0.31
   1  -2 -10    1.57    0.50
  -1  -2  10    2.19    0.25
   1  -2 -10    1.51    0.40
  -1   2  10    1.45    0.43
   1   2 -10    2.81    0.55
  -1   2  10    2.05    0.49
   0  -2 -10   13.88    0.84
   0   2  10   15.03    0.84
   0   2  10   13.75    0.95
  -1  -2 -10    8.03    0.43
  -1  -2 -10    8.96    1.30
  -2  -2 -10   17.55    2.01
  -3  -2 -10    0.90    0.73
  -3   2 -10    0.56    0.37
  -4  -2 -10    1.24    0.85
  -4   2 -10    2.17    0.91
  -4   2 -10    1.81    0.60
  -5  -2 -10   34.40    3.68
  -5  -2 -10   31.73    1.48
   5   2  10   30.95    1.50
  -5   2 -10   34.36    1.92
  -5   2 -10   33.74    2.74
  -6  -2 -10    1.12    1.26
  -6   2 -10    0.45    0.70
  -6   2 -10   -0.56    0.65
  -7  -2 -10    7.38    2.17
  -7   2 -10    7.52    1.94
  -7   2 -10    5.86    1.20
  -8  -2 -10    1.26    1.46
  -8   2 -10   -0.21    1.17
  -8   2 -10    1.96    1.38
  -8  -3  10   27.50    2.95
   8  -3 -10   23.53    2.55
  -8   3  10   26.99    2.99
   7  -3 -10   -0.98    0.58
  -7  -3  10    0.13    0.71
  -7   3  10    1.04    0.99
   6  -3 -10    8.43    1.14
  -6  -3  10    9.78    1.58
   6  -3 -10    8.50    1.39
  -6   3  10    5.85    1.37
  -5  -3  10    1.31    0.74
   5  -3 -10    0.72    0.58
   5  -3 -10   -0.13    0.35
  -5   3  10   -0.36    0.74
   4  -3 -10    0.53    0.53
  -4  -3  10    0.03    0.39
  -4   3  10    1.99    0.84
  -3  -3  10    6.39    1.02
   3  -3 -10    4.95    0.82
   3   3 -10    5.43    0.39
  -3   3  10    7.18    1.05
   2  -3 -10   16.53    1.20
  -2   3  10   17.68    1.24
  -2   3  10   18.50    1.31
   1  -3 -10    2.97    0.60
   1  -3 -10    6.03    0.91
   1  -3 -10    3.98    0.64
   1   3 -10    3.87    0.79
  -1   3  10    4.28    0.68
  -1   3  10    3.60    0.63
   0  -3 -10   14.02    1.55
   0  -3 -10   14.35    0.86
   0   3  10   13.08    0.85
   0   3  10   14.33    1.04
  -1  -3 -10   27.93    2.09
   1   3  10   27.84    1.09
  -2  -3 -10    0.20    0.62
  -3  -3 -10    5.86    1.42
  -3   3 -10    7.07    0.92
  -4  -3 -10    6.81    1.63
  -4   3 -10    6.07    1.25
  -4   3 -10    8.77    1.11
  -5  -3 -10    1.75    1.17
  -5   3 -10    1.32    0.92
  -5   3 -10    2.65    0.79
   5   3  10    1.89    0.39
  -6  -3 -10    2.68    1.46
  -6   3 -10    3.53    1.23
  -6   3 -10    3.15    0.95
  -7  -3 -10    0.34    1.23
  -7   3 -10   -1.10    0.90
  -7   3 -10   -1.09    0.71
  -8  -3 -10    0.08    1.44
  -8   3 -10   -1.19    0.85
  -8  -4  10    2.59    1.12
   8  -4 -10    4.43    1.29
  -8   4  10    0.77    1.05
   7  -4 -10    0.93    0.83
  -7  -4  10    1.01    0.83
  -7   4  10    0.29    0.94
  -6  -4  10    3.08    1.03
   6  -4 -10    1.50    0.79
  -6   4  10    1.34    1.01
  -5  -4  10   20.39    2.11
   5  -4 -10   21.40    2.06
  -5   4  10   20.28    2.15
   4  -4 -10    4.91    0.93
   4  -4 -10    5.42    0.63
  -4   4  10    4.71    1.08
   3  -4 -10    4.81    0.70
   3  -4 -10    4.98    0.91
  -3   4  10    5.36    1.02
   3   4 -10    5.36    0.29
   3   4 -10    5.46    0.30
   2  -4 -10    0.95    0.49
   2  -4 -10    0.87    0.51
  -2   4  10    0.20    0.56
  -1  -4  10   10.93    0.54
   1  -4 -10   10.48    1.10
   1  -4 -10   12.50    0.97
   1  -4 -10    9.59    1.24
  -1   4  10   11.48    1.10
   0  -4 -10    1.02    0.47
   0  -4 -10    1.11    0.37
   0  -4 -10    1.53    0.67
   0   4  10    1.26    0.43
  -1  -4 -10    4.22    1.09
   1   4  10    5.97    0.54
  -2  -4 -10    7.85    1.46
   2   4  10    5.40    0.28
   2   4  10    5.64    0.30
  -3  -4 -10    4.66    1.28
  -3   4 -10    4.65    0.83
  -4  -4 -10   21.46    2.89
   4   4  10   20.11    0.83
  -4   4 -10   19.90    1.49
  -5  -4 -10    3.14    1.45
  -5   4 -10    2.03    0.91
  -5   4 -10    2.43    0.83
   5   4  10    2.04    0.40
  -6  -4 -10    8.97    2.21
  -6   4 -10    5.25    1.18
  -6   4 -10    7.16    1.58
  -7  -4 -10   -0.79    1.07
  -7   4 -10   -1.39    0.76
  -7   4 -10   -0.71    0.76
  -8  -4 -10    1.82    1.64
  -8   4 -10   -0.71    0.96
   8  -5 -10    0.75    0.90
  -8   5  10    1.44    1.21
   7  -5 -10   -0.37    0.64
  -7   5  10    0.65    0.88
   6  -5 -10   10.68    1.67
  -6   5  10   13.62    1.96
   5  -5 -10    1.51    0.73
  -5   5  10    0.95    0.90
   4  -5 -10    1.35    0.70
   4  -5 -10    2.02    0.35
  -4   5  10    2.47    0.94
   3  -5 -10    8.74    0.97
   3  -5 -10    6.68    1.06
  -3   5  10    7.38    1.17
   3   5 -10    8.35    0.37
   2  -5 -10   21.89    1.55
   2  -5 -10   20.99    1.56
  -2   5  10   24.61    1.63
   1  -5 -10   22.25    1.50
   1  -5 -10   21.55    1.73
  -1  -5  10   21.83    0.96
   1  -5 -10   24.23    1.66
  -1   5  10   21.36    1.44
   0  -5 -10   33.09    1.67
   0  -5 -10   33.56    1.91
   0  -5 -10   29.89    2.28
   0   5  10   37.94    1.72
  -1  -5 -10    4.07    1.13
   1   5  10    4.95    0.58
  -2  -5 -10    1.52    0.83
   2   5  10    0.87    0.26
  -3  -5 -10   21.71    2.79
  -3   5 -10   19.43    1.55
   3   5  10   22.38    0.93
   3   5  10   22.93    0.92
  -4  -5 -10    5.68    1.67
   4   5  10    4.44    0.45
  -4   5 -10    3.66    0.92
  -5  -5 -10   14.80    2.75
  -5   5 -10   14.24    1.66
  -5   5 -10   14.91    1.94
  -6  -5 -10    2.05    1.51
  -6   5 -10    3.45    1.24
  -6   5 -10    4.20    1.10
  -7  -5 -10    6.25    2.31
  -7   5 -10    6.39    1.38
  -7   5 -10    8.89    1.87
   8  -6 -10    1.38    1.03
  -8   6  10    1.00    1.21
   7  -6 -10    2.06    1.02
  -7   6  10    0.17    1.01
   6  -6 -10   -0.26    0.71
  -6   6  10    0.97    1.00
   5  -6 -10   10.31    1.58
  -5   6  10    7.50    1.49
   4  -6 -10    1.15    0.75
  -4   6  10    2.11    0.92
   4   6 -10    3.12    0.44
   3  -6 -10    0.22    0.51
   3  -6 -10   -0.34    0.28
   3   6 -10    0.00    0.13
  -3   6  10   -0.71    0.58
   2  -6 -10   27.53    1.87
   2  -6 -10   27.26    1.88
  -2   6  10   28.90    1.86
   1  -6 -10    2.48    0.79
   1  -6 -10    0.19    0.46
  -1  -6  10    1.01    0.29
  -1   6  10    0.20    0.45
   0  -6 -10    0.11    0.43
   0  -6  10    0.33    0.31
   0  -6 -10    0.06    0.58
   0   6  10   -0.23    0.38
  -1  -6 -10    6.13    1.40
   1   6  10    4.37    0.63
  -2  -6 -10   -0.85    0.48
   2   6  10   -0.23    0.25
  -3  -6 -10   13.35    2.36
   3   6  10   10.49    0.67
  -3   6 -10    9.35    1.34
  -4  -6 -10   -0.35    0.88
  -4   6 -10    0.20    0.56
   4   6  10   -0.81    0.30
  -5  -6 -10   -1.98    0.74
  -5   6 -10   -0.68    0.63
  -5   6 -10    0.02    0.68
  -6  -6 -10   -0.52    1.15
  -6   6 -10    1.39    0.92
  -6   6 -10   -0.89    0.52
  -7  -6 -10    7.49    2.35
  -7   6 -10    4.57    1.36
   8  -7 -10    0.30    1.08
  -8   7  10   -1.06    0.99
   7  -7 -10   -0.57    0.78
  -7   7  10    1.12    1.23
   6  -7 -10   -0.10    0.70
  -6   7  10    0.60    1.00
   5  -7 -10    0.65    0.74
  -5   7  10    0.67    0.75
   4  -7 -10    2.08    0.84
  -4   7  10    2.69    1.07
   4   7 -10    2.09    0.40
   3  -7 -10    0.83    0.51
   3  -7 -10    0.31    0.46
  -3   7  10    1.39    0.68
   3   7 -10    0.49    0.22
   2  -7 -10    0.40    0.44
   2  -7 -10    0.53    0.54
  -2   7  10    1.78    0.75
   1  -7 -10    0.07    0.57
   1  -7 -10   -0.10    0.44
  -1  -7  10    0.34    0.27
  -1   7  10    0.44    0.49
   0  -7 -10    2.11    0.62
   0  -7  10   -0.17    0.28
   0  -7 -10    0.17    0.69
   0   7  10    0.34    0.46
   1  -7  10   10.44    1.11
  -1  -7 -10   10.14    1.88
   1   7  10    9.59    1.00
  -2  -7 -10   12.16    2.15
   2   7  10   10.32    0.97
  -3  -7 -10    2.01    1.36
  -3   7 -10    3.35    0.93
   3   7  10    2.90    0.49
  -4  -7 -10    4.46    1.78
   4   7  10    4.80    0.62
  -4   7 -10    6.36    1.25
  -5  -7 -10   16.97    3.10
  -5   7 -10   20.76    2.17
  -6  -7 -10    2.49    1.72
  -6   7 -10    3.68    1.20
  -6   7 -10    1.96    1.02
  -7  -7 -10    0.38    1.40
  -7   7 -10    0.32    0.99
   7  -8 -10    0.38    0.85
  -7   8  10    0.17    1.17
   6  -8 -10    5.99    1.46
  -6   8  10    6.75    1.58
   5  -8 -10    7.16    1.47
  -5   8  10    8.34    1.67
   4  -8 -10    0.55    0.71
  -4   8  10    0.93    0.79
   4   8 -10    1.17    0.38
   3  -8 -10    1.01    0.77
   3  -8 -10    1.06    0.56
   3   8 -10    1.33    0.34
  -3   8  10    0.60    0.85
   2  -8 -10    7.92    1.32
   2  -8 -10    7.67    1.28
  -2   8  10    6.21    1.17
   1  -8 -10   46.57    2.73
   1  -8 -10   51.03    3.24
  -1  -8  10   50.32    2.15
  -1   8  10   50.06    2.68
   0  -8 -10    0.77    0.86
   0  -8 -10    0.74    0.62
   0  -8  10    0.94    0.45
   0   8  10    0.53    0.51
  -1  -8 -10    9.04    1.87
   1  -8  10    7.97    1.08
   1   8  10    8.89    1.05
  -2  -8 -10    1.08    1.01
   2  -8  10    0.98    0.57
   2   8  10    2.87    0.62
  -3  -8 -10    9.44    2.24
  -3   8 -10   10.99    1.63
  -4  -8 -10    2.31    1.54
  -4   8 -10    2.94    1.02
  -5  -8 -10    2.86    1.64
  -5   8 -10    2.95    1.09
  -6  -8 -10    0.94    1.37
  -6   8 -10    1.05    0.83
  -7  -8 -10    1.29    1.70
  -7   8 -10    2.23    1.24
   7  -9 -10    3.16    1.34
  -7   9  10    2.30    1.45
   6  -9 -10   -0.04    0.75
  -6   9  10   -0.73    0.72
   5  -9 -10    1.78    0.97
  -5   9  10    1.79    1.14
   4  -9 -10    1.42    0.84
  -4   9  10    0.64    0.90
   3  -9 -10    9.06    1.30
   3  -9 -10    9.36    1.60
  -3   9  10    8.95    1.54
   3   9 -10    9.21    0.84
   2  -9 -10    3.88    1.04
   2  -9 -10    3.62    1.04
  -2   9  10    4.44    1.05
  -1  -9  10   27.69    1.55
   1  -9 -10   28.92    2.52
   1  -9 -10   28.26    2.87
  -1   9  10   29.79    2.07
   0  -9  10    2.76    0.68
   0  -9 -10    3.23    1.21
   0  -9 -10    2.59    0.88
   0   9  10    3.51    0.84
  -1  -9 -10   10.60    2.16
   1  -9  10   12.14    1.32
   1   9  10    9.06    1.17
  -2  -9 -10   11.50    2.40
   2  -9  10    9.02    1.31
   2   9  10   10.20    1.16
  -3  -9 -10    4.25    1.73
   3  -9  10    1.45    0.78
   3   9  10    1.56    0.58
  -3   9 -10    1.51    0.88
   4  -9  10    3.74    1.07
  -4  -9 -10    3.88    1.67
  -4   9 -10    4.11    1.15
  -5  -9 -10   -0.58    1.27
   5  -9  10   -0.12    0.66
  -5   9 -10    2.29    1.09
  -6  -9 -10    1.00    1.49
  -6   9 -10    2.60    1.14
   7 -10 -10    0.59    1.13
  -7  10  10   -1.69    0.97
   6 -10 -10    0.92    0.93
  -6  10  10   -0.89    1.04
   5 -10 -10    1.65    1.01
  -5  10  10    0.14    1.12
   4 -10 -10    0.81    0.80
  -4  10  10   -0.22    0.88
   3 -10 -10    0.78    0.84
  -3  10  10   -0.82    0.72
   2 -10 -10   19.40    2.25
   2 -10 -10   18.99    2.16
  -2  10  10   17.52    2.03
  -1 -10  10   31.90    1.80
   1 -10 -10   36.22    2.51
   1 -10 -10   28.19    3.08
  -1  10  10   37.97    2.41
   0 -10 -10   14.47    1.79
   0 -10  10   14.63    1.47
   0 -10 -10   19.28    2.73
   0  10  10   13.49    1.61
   1 -10  10    0.42    0.51
  -1 -10 -10   -0.69    0.82
   1  10  10    0.30    0.55
  -2 -10 -10    5.62    1.91
   2 -10  10    6.88    1.19
   2  10  10    5.69    0.98
  -3 -10 -10    3.30    1.63
   3 -10  10    1.81    0.85
   3  10  10    5.63    0.92
  -3  10 -10    3.16    1.05
   4 -10  10    1.65    0.88
  -4 -10 -10    3.70    1.75
  -4  10 -10    3.94    1.18
   5 -10  10    0.74    0.80
  -5 -10 -10    2.54    1.69
  -5  10 -10    1.00    0.95
   6 -10  10    7.54    1.69
  -6 -10 -10    4.77    2.24
  -6  10 -10    5.79    1.56
   6 -11 -10    1.05    1.02
  -6  11  10    1.09    1.37
   5 -11 -10    1.77    1.09
  -5  11  10    0.48    1.21
   4 -11 -10   -0.88    0.65
  -4  11  10    1.79    1.17
   3 -11 -10    6.07    1.47
  -3  11  10    6.53    1.51
   2 -11 -10    2.42    1.04
   2 -11 -10    3.66    1.18
  -2  11  10    2.38    1.00
   1 -11 -10    2.41    1.09
   1 -11 -10    1.19    0.83
  -1 -11  10    2.94    0.73
  -1  11  10    3.30    1.06
   0 -11  10    1.28    0.63
   0 -11 -10    3.05    1.33
   0 -11 -10    1.71    0.84
   0  11  10    1.23    0.75
  -1 -11 -10    3.51    1.57
   1 -11  10    3.37    0.94
   1  11  10    2.81    0.87
  -2 -11 -10    1.48    1.29
   2 -11  10    0.30    0.65
   2  11  10    0.57    0.59
  -3 -11 -10    3.51    1.75
   3 -11  10    1.97    0.97
   3  11  10    3.11    0.77
  -3  11 -10    2.44    0.99
   4 -11  10    0.50    0.73
  -4 -11 -10   -0.16    1.11
  -4  11 -10    0.21    0.71
   5 -11  10    3.34    1.18
  -5 -11 -10    3.07    1.81
  -5  11 -10    5.21    1.46
  -6 -11 -10    1.69    1.76
   6 -11  10    0.88    0.96
  -6  11 -10    0.51    1.12
   6 -12 -10    7.38    1.87
  -6  12  10    3.08    1.59
   5 -12 -10    3.04    1.28
  -5  12  10    0.60    1.25
   4 -12 -10   -0.07    0.83
  -4  12  10   -0.49    1.01
   3 -12 -10    0.92    0.88
  -3  12  10    0.07    0.86
   2 -12 -10    0.89    0.84
  -2  12  10    0.08    0.76
   1 -12 -10    1.81    0.98
  -1 -12  10    3.02    0.77
   1 -12 -10    3.61    1.46
  -1  12  10    1.37    0.88
   0 -12  10    0.49    0.55
   0 -12 -10    1.60    1.17
   0 -12 -10   -0.77    0.59
   0  12  10    0.65    0.68
  -1 -12 -10   22.88    3.35
   1 -12  10   18.28    1.92
   1  12  10   12.44    1.71
  -2 -12 -10   -0.45    1.03
   2 -12  10    0.67    0.79
   2  12  10    2.41    0.78
  -3 -12 -10    1.24    1.31
   3 -12  10    2.34    0.76
  -3  12 -10    1.12    0.74
   3  12  10    1.08    0.61
   4 -12  10    2.23    1.01
  -4 -12 -10    0.38    1.35
  -4  12 -10   -0.07    0.76
  -5 -12 -10    0.04    1.43
   5 -12  10    1.54    1.04
  -5  12 -10    1.83    1.13
   5 -13 -10    0.90    1.04
  -5  13  10    1.02    1.37
   4 -13 -10    2.52    1.28
  -4  13  10    0.58    1.11
   3 -13 -10   -0.44    0.66
  -3  13  10    2.75    1.22
   2 -13 -10    0.58    0.90
  -2  13  10    0.12    0.90
   1 -13 -10    1.79    1.04
  -1 -13  10    0.69    0.58
   1 -13 -10    0.02    1.00
  -1  13  10    1.24    0.97
   0 -13 -10   -0.16    1.00
   0 -13 -10   -0.33    0.70
   0 -13  10    0.52    0.66
   0  13  10    0.25    0.70
  -1 -13 -10   -1.31    0.70
   1 -13  10    1.06    0.71
   1  13  10    1.47    0.78
   2 -13  10    1.24    0.88
  -2 -13 -10   -0.73    1.08
   2  13  10    0.84    0.63
  -2  13 -10    1.37    0.81
   3 -13  10   -0.07    0.71
  -3 -13 -10    0.68    1.36
  -3  13 -10    1.42    0.87
   3  13  10    1.33    0.65
   4 -13  10    0.76    0.89
  -4 -13 -10   -0.90    1.29
  -4  13 -10    0.31    0.83
   4 -14 -10    3.33    1.41
  -4  14  10    6.68    1.85
   3 -14 -10    1.24    1.01
  -3  14  10    0.35    1.01
   2 -14 -10   -0.19    0.77
  -2  14  10    0.73    1.01
  -1 -14  10    0.77    0.65
   1 -14 -10    0.23    0.81
  -1  14  10    1.70    1.01
   0 -14 -10    0.03    1.06
   0 -14 -10    0.28    0.75
   0 -14  10   -0.06    0.64
   0  14  10    1.49    0.94
   1 -14  10    0.72    0.82
  -1 -14 -10    0.58    1.18
   1  14  10    3.58    1.06
  -2 -14 -10   -0.73    1.01
   2 -14  10    1.53    0.97
  -2  14 -10    2.86    1.07
   2  14  10    0.94    0.78
  -3 -14 -10    1.01    1.69
   3 -14  10   -0.30    0.79
   3  14  10    2.86    0.80
  -3  14 -10    2.81    1.15
   3 -15 -10    0.90    1.12
  -3  15  10    2.58    1.42
   2 -15 -10    0.53    0.96
  -2  15  10    0.65    1.02
   1 -15 -10   -0.65    0.83
  -1 -15  10    0.28    0.72
  -1  15  10    0.65    0.90
   0 -15 -10    1.08    1.05
   0 -15  10   -0.58    0.71
   0  15  10    2.43    1.08
  -1 -15 -10   -0.80    1.17
   1 -15  10   -0.46    0.73
   1  15  10    1.55    0.86
   2 -15  10    3.61    1.24
  -2 -15 -10    2.40    1.80
   2  15  10    5.96    1.30
  -2  15 -10    3.15    1.20
   0 -16  10    1.29    0.92
   0 -16 -10    1.16    1.08
   0  16  10    2.18    1.10
   9   0 -11   -0.20    0.78
   8   0 -11   -0.89    0.60
  -8   0  11    1.61    0.95
   7   0 -11    1.11    0.72
  -7   0  11    1.77    0.95
   6   0 -11    0.83    0.59
  -6   0  11    1.22    0.81
  -5   0  11   -0.62    0.57
   5   0 -11   -0.25    0.36
   4   0 -11   -0.04    0.31
  -4   0  11    0.29    0.58
   3   0 -11   -0.25    0.23
  -3   0  11    0.25    0.48
   2   0 -11   -0.01    0.22
  -2   0  11    0.03    0.24
  -2   0  11   -0.51    0.31
   1   0 -11    0.20    0.34
  -1   0  11   -0.59    0.29
  -1   0  11   -0.19    0.21
   0   0 -11   -0.10    0.25
  -1   0 -11   -0.15    0.18
  -2   0 -11   -0.44    0.16
  -3   0 -11   -0.01    0.52
  -3   0 -11   -0.20    0.25
  -4   0 -11    0.60    0.69
  -4   0 -11   -0.10    0.34
  -5   0 -11    0.08    0.83
  -5   0 -11    0.06    0.45
  -6   0 -11    0.32    0.52
  -6   0 -11   -0.36    0.74
  -7   0 -11    0.65    0.51
  -7   0 -11    1.79    1.34
  -8   0 -11    0.65    1.34
  -8  -1  11    6.12    1.41
   8  -1 -11    3.30    1.01
  -8   1  11    7.48    1.66
   8   1 -11    4.59    1.15
  -7  -1  11    0.73    0.75
   7  -1 -11    0.80    0.68
   7   1 -11   -0.28    0.47
  -7   1  11    1.07    0.91
  -6  -1  11   -1.21    0.52
   6  -1 -11    0.33    0.61
   6   1 -11   -0.16    0.47
  -6   1  11   -0.39    0.73
   5  -1 -11    0.66    0.61
   5  -1 -11   -0.11    0.40
  -5  -1  11    0.11    0.62
  -5   1  11    0.06    0.69
   5   1 -11   -0.09    0.35
   4  -1 -11    8.04    1.00
  -4  -1  11    8.48    1.22
   4   1 -11    7.28    0.82
  -4   1  11   11.50    1.43
  -3  -1  11    7.73    1.06
   3  -1 -11    7.42    0.86
  -3   1  11    5.11    0.94
   3   1 -11    7.26    0.67
  -2  -1  11    8.52    1.02
   2  -1 -11   10.62    0.90
  -2  -1  11    9.54    0.59
  -2   1  11    9.36    1.07
   2   1 -11    8.21    0.56
  -2   1  11    7.88    0.80
   1  -1 -11   16.63    1.13
   1  -1 -11   17.09    1.00
  -1  -1  11   17.29    1.14
  -1  -1  11   18.17    0.89
   1   1 -11   18.20    1.12
  -1   1  11   18.34    1.07
  -1   1  11   19.29    1.14
   0  -1 -11   13.83    0.87
   0   1  11   16.18    0.99
   0   1 -11   15.53    0.95
   0   1  11   14.49    0.86
  -1  -1 -11   49.44    1.79
  -2  -1 -11    5.82    1.17
  -3  -1 -11    0.37    0.62
  -3  -1 -11    0.09    0.14
  -3   1 -11    0.09    0.55
  -3   1 -11    0.33    0.29
  -4  -1 -11    2.39    1.07
  -4  -1 -11    4.47    0.47
  -4   1 -11    4.75    0.70
  -4   1 -11    3.82    1.15
  -5  -1 -11    1.13    0.96
  -5  -1 -11    0.36    0.33
  -5   1 -11   -0.19    0.73
  -5   1 -11    0.50    0.55
  -6  -1 -11    4.65    0.70
  -6  -1 -11    3.02    1.48
  -6   1 -11    3.37    1.35
  -6   1 -11    2.93    0.81
  -7  -1 -11   19.40    3.21
  -7   1 -11   15.49    1.57
  -7   1 -11   14.01    2.68
  -8  -1 -11    7.04    2.23
  -8   1 -11    8.71    2.42
   8  -2 -11    4.80    1.26
  -8  -2  11    7.28    1.57
  -8   2  11    6.73    1.57
   7  -2 -11   14.88    1.89
  -7  -2  11   14.45    2.02
  -7   2  11   11.35    1.88
   6  -2 -11    0.27    0.59
  -6  -2  11   -0.27    0.64
  -6   2  11   -1.10    0.71
   5  -2 -11    4.71    0.93
   5  -2 -11    6.73    1.12
  -5  -2  11    7.94    1.29
  -5   2  11    4.84    1.17
   5   2 -11    7.38    0.90
  -4  -2  11    5.73    1.06
   4  -2 -11    5.70    0.88
   4   2 -11    5.23    0.64
  -4   2  11    5.78    1.09
   3  -2 -11    4.34    0.73
  -3  -2  11    4.14    0.85
  -3   2  11    3.04    0.78
   3   2 -11    2.58    0.36
   2  -2 -11   61.55    2.67
  -2  -2  11   65.64    2.94
  -2   2  11   66.49    2.84
  -2   2  11   63.31    2.71
   1  -2 -11    5.89    0.75
  -1  -2  11    6.10    0.42
   1  -2 -11    7.05    0.79
   1   2 -11    5.87    0.78
  -1   2  11    4.80    0.69
  -1   2  11    7.20    0.81
   0  -2 -11   66.83    2.53
   0   2  11   66.03    2.51
   0   2  11   67.33    2.75
  -1  -2 -11   26.89    1.05
  -1  -2 -11   24.24    1.93
  -2  -2 -11   21.18    2.21
  -3  -2 -11   -0.06    0.64
  -3   2 -11    1.26    0.45
  -4  -2 -11    6.92    1.61
  -4   2 -11    2.98    1.09
  -4   2 -11    4.73    0.77
  -5  -2 -11    9.07    2.03
  -5   2 -11   14.11    1.37
  -5   2 -11   12.11    1.94
  -6  -2 -11    6.75    1.90
  -6   2 -11    7.08    1.13
  -6   2 -11    7.84    1.85
  -7  -2 -11    1.12    1.26
  -7   2 -11   -0.43    0.68
  -7   2 -11    0.36    0.99
  -8  -2 -11   -0.54    1.32
  -8   2 -11    2.30    1.47
  -8  -3  11    0.34    0.78
   8  -3 -11    0.80    0.92
  -8   3  11    0.92    0.96
  -7  -3  11    1.75    0.95
   7  -3 -11    1.68    0.85
  -7   3  11    1.94    1.08
  -6  -3  11   11.13    1.70
   6  -3 -11    8.96    1.40
  -6   3  11   12.68    1.83
   5  -3 -11    0.54    0.62
   5  -3 -11    0.11    0.40
  -5  -3  11    0.05    0.64
  -5   3  11    0.50    0.80
  -4  -3  11    0.24    0.58
   4  -3 -11   -0.21    0.39
   4   3 -11    0.45    0.27
  -4   3  11    0.55    0.74
   3  -3 -11   10.80    1.16
  -3   3  11    8.95    1.23
   3   3 -11    9.20    0.46
   2  -3 -11    0.30    0.39
  -2   3  11    0.39    0.50
   1  -3 -11    8.06    0.92
   1  -3 -11    6.43    0.84
  -1   3  11    8.59    0.91
  -1   3  11    8.03    0.97
   0  -3 -11   14.31    0.89
   0  -3 -11   14.12    1.60
   0   3  11   12.68    0.85
  -1  -3 -11   53.07    3.07
   1   3  11   51.23    1.84
  -2  -3 -11    0.13    0.60
  -3  -3 -11   15.04    2.17
  -3   3 -11   15.96    1.18
  -4  -3 -11    0.79    0.83
  -4   3 -11    1.72    0.60
  -4   3 -11    1.77    0.81
  -5  -3 -11    0.61    1.13
  -5   3 -11    0.61    0.84
  -5   3 -11    0.56    0.59
  -6  -3 -11   -0.42    0.91
  -6   3 -11    0.21    0.69
  -6   3 -11   -0.42    0.81
  -7  -3 -11    3.03    1.64
  -7   3 -11    3.15    1.11
  -7   3 -11    5.03    1.72
  -8  -3 -11   -0.42    1.55
   8  -4 -11    2.49    1.12
  -8  -4  11    3.68    1.23
  -8   4  11    0.54    1.06
   7  -4 -11    0.99    0.89
  -7  -4  11    1.14    0.84
  -7   4  11    1.42    1.03
  -6  -4  11   11.87    1.75
   6  -4 -11    9.09    1.53
  -6   4  11    9.16    1.66
   5  -4 -11    1.22    0.69
   5  -4 -11    0.93    0.38
  -5   4  11   -0.66    0.78
   4  -4 -11   11.30    1.36
  -4   4  11   10.07    1.46
   3  -4 -11    3.31    0.77
   3  -4 -11    3.55    0.66
  -3   4  11    2.46    0.80
   2  -4 -11   10.36    1.22
   2  -4 -11    9.31    1.10
  -2   4  11   10.48    1.20
   1  -4 -11   11.36    1.09
   1  -4 -11    8.76    1.04
   1  -4 -11    9.94    1.29
  -1  -4  11   10.45    0.52
  -1   4  11   10.28    1.07
   0  -4 -11    4.99    1.10
   0  -4 -11    8.56    0.83
   0  -4 -11    7.12    0.94
   0   4  11    7.10    0.76
  -1  -4 -11    3.40    1.00
   1   4  11    3.97    0.45
  -2  -4 -11    3.48    1.14
  -3  -4 -11    2.30    1.04
  -3   4 -11    1.64    0.59
  -4  -4 -11    0.14    0.67
  -4   4 -11   -0.08    0.49
  -5  -4 -11    3.43    1.51
  -5   4 -11    3.85    0.93
  -5   4 -11    3.71    1.13
  -6  -4 -11    6.26    2.00
  -6   4 -11    4.09    1.34
  -6   4 -11    4.32    1.10
  -7  -4 -11    1.21    1.39
  -7   4 -11    0.14    0.89
  -7   4 -11    0.28    1.00
  -8  -4 -11    0.98    1.86
  -8   4 -11   -1.17    0.88
   8  -5 -11    1.75    0.97
  -8   5  11   -0.71    0.84
   7  -5 -11    1.96    0.96
  -7   5  11    2.38    1.18
   6  -5 -11    0.45    0.73
  -6   5  11    0.95    1.01
   5  -5 -11    9.70    1.47
  -5   5  11   13.29    1.82
   4  -5 -11    3.33    0.87
   4  -5 -11    3.15    0.54
   4   5 -11    3.33    0.38
  -4   5  11    3.50    1.07
   3  -5 -11    2.90    0.78
   3  -5 -11    0.94    0.51
  -3   5  11    1.47    0.78
   2  -5 -11   61.85    2.94
   2  -5 -11   55.73    2.89
  -2   5  11   60.98    2.86
  -1  -5  11   30.59    1.22
   1  -5 -11   33.30    1.89
   1  -5 -11   27.28    2.05
  -1   5  11   29.87    1.74
   0  -5 -11    4.39    0.82
   0  -5 -11    2.67    0.89
   0  -5 -11    4.28    0.67
   0   5  11    4.09    0.68
  -1  -5 -11    5.17    1.25
   1   5  11    5.11    0.60
  -2  -5 -11    1.08    0.89
   2   5  11    1.25    0.28
  -3  -5 -11    0.23    0.81
  -3   5 -11   -0.86    0.36
  -4  -5 -11    2.55    1.39
  -4   5 -11    1.63    0.74
  -5  -5 -11    2.05    1.28
  -5   5 -11    3.32    0.93
  -5   5 -11    0.65    0.80
  -6  -5 -11    0.64    1.26
  -6   5 -11    1.32    0.89
  -6   5 -11    1.28    0.92
  -7  -5 -11    5.29    2.24
  -7   5 -11    5.03    1.30
  -7   5 -11    8.56    1.95
   8  -6 -11    4.70    1.42
  -8   6  11    4.23    1.51
   7  -6 -11    0.53    0.89
  -7   6  11    0.92    1.16
   6  -6 -11    0.82    0.81
  -6   6  11    0.46    0.98
   5  -6 -11    5.79    1.26
   5   6 -11    8.71    0.82
  -5   6  11    5.96    1.38
   4  -6 -11   -0.81    0.43
   4  -6 -11    0.11    0.29
  -4   6  11   -0.33    0.74
   4   6 -11    0.39    0.21
   3  -6 -11    0.53    0.42
   3  -6 -11   -0.28    0.45
  -3   6  11    1.21    0.74
   2  -6 -11    2.20    0.73
   2  -6 -11    2.41    0.75
  -2   6  11    0.94    0.69
   1  -6 -11    1.25    0.50
   1  -6 -11    0.26    0.58
  -1  -6  11    1.36    0.29
  -1   6  11    0.57    0.53
   0  -6 -11   14.45    1.46
   0  -6 -11   16.43    2.08
   0  -6  11   14.98    0.99
   0   6  11   13.90    1.10
  -1  -6 -11    9.26    1.72
   1   6  11    9.39    0.89
  -2  -6 -11   -0.01    0.68
   2   6  11    0.14    0.28
  -3  -6 -11   12.06    2.16
   3   6  11   11.37    0.63
   3   6  11   10.54    0.63
  -3   6 -11   10.84    1.44
  -4  -6 -11    1.43    1.17
  -4   6 -11    1.09    0.66
   4   6  11    0.19    0.27
  -5  -6 -11   -1.02    0.84
  -5   6 -11   -0.44    0.54
  -5   6 -11   -1.10    0.49
  -6  -6 -11    4.40    1.92
  -6   6 -11    3.37    1.06
  -6   6 -11    5.70    1.40
  -7  -6 -11    2.82    1.65
  -7   6 -11    0.60    1.00
   8  -7 -11    3.15    1.28
  -8   7  11    2.65    1.43
   7  -7 -11    5.00    1.38
  -7   7  11    5.91    1.68
   6  -7 -11   19.11    2.33
  -6   7  11   15.77    2.20
   5  -7 -11    0.05    0.71
  -5   7  11    0.12    0.94
   4  -7 -11    1.95    0.43
   4  -7 -11    4.34    1.13
   4   7 -11    2.83    0.37
  -4   7  11    1.85    1.00
   3  -7 -11    0.43    0.53
   3  -7 -11    2.39    0.82
  -3   7  11    1.02    0.84
   2  -7 -11    8.10    1.26
   2  -7 -11    7.93    1.29
  -2   7  11    7.43    1.19
   1  -7 -11    0.25    0.64
   1  -7 -11    0.22    0.41
  -1  -7  11    0.31    0.27
  -1   7  11    0.61    0.52
   0  -7 -11    0.05    0.64
   0  -7 -11    0.92    0.58
   0  -7  11   -0.47    0.27
   0   7  11   -0.27    0.42
  -1  -7 -11    7.84    1.70
   1  -7  11    9.27    1.07
   1   7  11    8.91    0.95
  -2  -7 -11    4.67    1.45
   2   7  11    5.37    0.67
  -3  -7 -11    5.95    1.79
   3   7  11    6.70    0.64
  -3   7 -11    4.91    1.07
   3   7  11    4.93    0.60
  -4  -7 -11   17.17    3.04
  -4   7 -11   22.77    2.26
  -5  -7 -11    2.66    1.60
  -5   7 -11   -0.28    0.64
  -6  -7 -11    0.85    1.40
  -6   7 -11    1.71    0.92
  -6   7 -11    0.06    0.80
  -7  -7 -11    2.81    1.90
  -7   7 -11    1.82    1.17
   7  -8 -11    0.58    0.94
  -7   8  11   -0.61    1.13
   6  -8 -11    0.77    0.97
  -6   8  11    3.77    1.41
   5  -8 -11    1.17    0.94
  -5   8  11    1.12    1.07
   4  -8 -11    2.37    0.93
  -4   8  11    4.85    1.26
   4   8 -11    4.22    0.49
   3  -8 -11    6.74    1.12
   3  -8 -11    6.95    1.29
  -3   8  11    7.68    1.42
   2  -8 -11    4.30    1.05
   2  -8 -11    4.10    1.05
  -2   8  11    4.89    1.06
   1  -8 -11    7.38    1.19
   1  -8 -11    6.29    1.37
  -1  -8  11    4.92    0.64
  -1   8  11    6.20    1.09
   0  -8 -11    1.22    0.92
   0  -8 -11    1.66    0.73
   0  -8  11    1.23    0.50
   0   8  11    1.31    0.64
  -1  -8 -11   14.53    2.37
   1  -8  11   18.62    1.62
   1   8  11   17.09    1.29
   2  -8  11   10.79    1.33
  -2  -8 -11    6.75    1.81
   2   8  11   10.01    1.03
  -3  -8 -11    1.08    1.27
   3   8  11    0.82    0.42
  -3   8 -11   -0.20    0.59
  -4  -8 -11    7.71    2.20
  -4   8 -11    5.96    1.32
  -5  -8 -11   -0.42    0.99
  -5   8 -11    0.55    0.71
  -6  -8 -11   -0.45    1.10
  -6   8 -11   -0.65    0.69
  -7  -8 -11   -2.19    0.92
  -7   8 -11   -1.03    0.79
   7  -9 -11    6.82    1.77
  -7   9  11    3.14    1.59
   6  -9 -11    0.26    0.94
  -6   9  11    0.88    1.19
   5  -9 -11    0.11    0.81
  -5   9  11   -0.48    0.89
   4  -9 -11    5.27    1.31
  -4   9  11    4.82    1.36
   3  -9 -11    8.68    1.56
   3  -9 -11   11.87    1.51
  -3   9  11   10.85    1.68
   2  -9 -11   -0.05    0.59
   2  -9 -11   -0.28    0.58
  -2   9  11    0.23    0.64
   1  -9 -11    2.73    1.05
  -1  -9  11    2.61    0.57
   1  -9 -11    1.68    0.80
  -1   9  11    2.20    0.88
   0  -9 -11    4.02    0.99
   0  -9 -11    4.90    1.46
   0  -9  11    6.36    0.92
   0   9  11    5.13    0.99
  -1  -9 -11   -1.09    0.65
   1  -9  11    0.84    0.55
   1   9  11    0.00    0.46
   2  -9  11    2.02    0.78
  -2  -9 -11    1.80    1.20
   2   9  11    1.78    0.64
   3  -9  11   -0.10    0.57
  -3  -9 -11    1.36    1.33
  -3   9 -11    1.32    0.88
   3   9  11    0.47    0.44
  -4  -9 -11    2.93    1.76
   4  -9  11    1.05    0.76
   4   9  11    1.75    0.49
  -4   9 -11    1.24    0.85
  -5  -9 -11    2.79    1.78
  -5   9 -11    0.99    0.83
  -6  -9 -11   -0.11    1.24
  -6   9 -11   -0.22    0.79
   7 -10 -11   -0.75    0.94
  -7  10  11   -0.73    1.18
   6 -10 -11    7.21    1.67
  -6  10  11    3.40    1.51
   5 -10 -11    4.80    1.41
  -5  10  11    0.79    1.10
   4 -10 -11    0.49    0.66
  -4  10  11    0.09    0.87
   3 -10 -11   11.12    1.78
   3 -10 -11   11.43    1.61
  -3  10  11    7.50    1.53
   2 -10 -11    1.60    0.89
   2 -10 -11    2.39    1.01
  -2  10  11    1.65    0.92
   1 -10 -11    2.87    0.93
   1 -10 -11    3.31    1.21
  -1 -10  11    3.18    0.67
  -1  10  11    3.66    1.02
   0 -10 -11    0.80    0.76
   0 -10  11    2.10    0.68
   0 -10 -11    0.91    1.00
   0  10  11    0.88    0.64
  -1 -10 -11    4.84    1.62
   1 -10  11    2.39    0.79
   1  10  11    4.34    0.89
  -2 -10 -11    0.36    1.15
   2 -10  11    0.78    0.61
   2  10  11    0.52    0.53
   3 -10  11    3.42    1.01
  -3 -10 -11    1.59    1.26
  -3  10 -11    4.69    1.29
   3  10  11    2.85    0.71
  -4 -10 -11    3.97    1.88
   4 -10  11    4.34    1.18
   4  10  11    4.88    0.82
  -4  10 -11    6.05    1.39
   5 -10  11    0.37    0.76
  -5 -10 -11   -1.71    0.97
  -5  10 -11    1.25    0.92
   6 -10  11    0.73    0.89
  -6 -10 -11    2.75    1.84
  -6  10 -11    2.20    1.18
   6 -11 -11   -0.52    0.82
  -6  11  11   -0.53    1.17
   5 -11 -11    0.19    0.75
  -5  11  11    1.50    1.21
   4 -11 -11    0.19    0.66
  -4  11  11    0.52    1.07
   3 -11 -11    0.25    0.73
  -3  11  11    0.11    0.86
   2 -11 -11    2.96    1.11
   2 -11 -11    5.20    1.26
  -2  11  11    1.84    0.96
   1 -11 -11   -0.03    0.87
  -1 -11  11    1.20    0.52
   1 -11 -11    1.30    0.84
  -1  11  11    0.26    0.72
   0 -11 -11    2.02    0.79
   0 -11 -11    2.46    1.34
   0 -11  11    2.73    0.78
   0  11  11    1.98    0.85
   1 -11  11    4.93    1.06
  -1 -11 -11    9.56    2.30
   1  11  11    3.59    0.93
   2 -11  11    2.51    0.89
  -2 -11 -11    3.25    1.62
   2  11  11    4.57    0.94
   3 -11  11    0.50    0.76
  -3 -11 -11    1.70    1.47
   3  11  11    1.85    0.59
  -3  11 -11    0.28    0.75
  -4 -11 -11    0.80    1.30
   4 -11  11   -1.15    0.52
  -4  11 -11    0.10    0.74
   5 -11  11    3.29    1.17
  -5 -11 -11    4.48    2.16
  -5  11 -11    5.11    1.51
   6 -12 -11   -0.71    0.81
   5 -12 -11    2.35    1.27
  -5  12  11   -2.42    0.89
   4 -12 -11    1.82    1.13
  -4  12  11    3.05    1.42
   3 -12 -11    0.94    0.96
  -3  12  11    0.46    0.90
   2 -12 -11    0.88    0.92
   2 -12 -11    0.29    0.73
  -2  12  11    0.18    0.82
   1 -12 -11    9.99    2.06
  -1 -12  11    7.76    1.08
   1 -12 -11    7.80    1.56
  -1  12  11    5.14    1.20
   0 -12  11    0.99    0.62
   0 -12 -11    0.63    0.80
   0 -12 -11    0.48    0.84
   0  12  11   -0.10    0.68
   1 -12  11    7.99    1.31
  -1 -12 -11   11.07    2.46
   1  12  11    9.19    1.42
   2 -12  11   -0.33    0.66
  -2 -12 -11   -0.92    0.94
   2  12  11   -0.41    0.50
  -3 -12 -11    0.10    1.20
   3 -12  11    0.00    0.75
  -3  12 -11    0.42    0.72
   3  12  11    0.71    0.58
  -4 -12 -11   -0.61    1.13
   4 -12  11   -0.87    0.63
  -4  12 -11    0.31    0.86
   5 -12  11    9.47    1.79
  -5 -12 -11    7.43    2.64
  -5  12 -11    7.28    1.76
   5 -13 -11    2.10    1.29
  -5  13  11   -0.14    1.22
   4 -13 -11    1.32    1.03
  -4  13  11    0.63    1.21
   3 -13 -11    3.52    1.32
  -3  13  11    3.90    1.34
   2 -13 -11    5.36    1.42
  -2  13  11    5.46    1.47
   1 -13 -11    0.28    1.03
  -1 -13  11    1.06    0.60
   1 -13 -11    0.18    0.78
  -1  13  11    2.11    0.99
   0 -13 -11    0.31    0.97
   0 -13  11    0.11    0.59
   0 -13 -11    0.06    0.72
   0  13  11    0.72    0.77
   1 -13  11    7.41    1.33
  -1 -13 -11    4.73    1.91
   1  13  11    3.68    1.05
   2 -13  11    0.14    0.73
  -2 -13 -11   -0.82    1.04
   2  13  11    1.42    0.76
   3 -13  11   -0.06    0.76
  -3 -13 -11    2.23    1.71
  -3  13 -11    1.74    0.91
   3  13  11    3.13    0.84
  -4 -13 -11    2.52    1.90
   4 -13  11    5.76    1.43
  -4  13 -11    6.76    1.67
   4 -14 -11   -0.87    0.78
  -4  14  11   -1.67    1.00
   3 -14 -11    2.12    1.20
  -3  14  11    1.32    1.16
   2 -14 -11    0.65    0.95
  -2  14  11   -0.57    0.82
   1 -14 -11    0.25    0.85
  -1 -14  11   -0.03    0.54
  -1  14  11    0.44    0.88
   0 -14 -11    0.09    1.20
   0 -14  11    2.12    0.85
   0 -14 -11    0.77    0.88
   0  14  11    0.77    0.79
   1 -14  11   -0.51    0.66
  -1 -14 -11    1.14    1.45
   1  14  11    1.21    0.82
   2 -14  11    0.44    0.84
  -2 -14 -11    0.83    1.36
  -2  14 -11    1.61    0.82
   2  14  11    0.65    0.70
  -3 -14 -11    4.22    2.13
   3 -14  11    5.15    1.45
  -3  14 -11    8.44    1.71
   3 -15 -11    0.66    0.99
  -3  15  11   -1.03    1.04
   2 -15 -11    3.01    1.26
  -2  15  11    0.74    1.01
   1 -15 -11    2.30    1.16
  -1 -15  11    1.29    0.81
  -1  15  11    2.26    1.18
   0 -15 -11   -0.31    1.05
   0 -15  11    0.25    0.75
   0 -15 -11    2.19    1.20
   0  15  11    1.54    0.98
   1 -15  11    2.22    1.07
  -1 -15 -11    2.22    1.60
   1  15  11    2.00    1.01
   2 -15  11    0.29    0.86
  -2 -15 -11    3.38    1.93
   2  15  11    1.37    0.75
  -2  15 -11    0.83    0.85
  -8   0  12    0.95    0.87
   8   0 -12   -0.28    0.75
   7   0 -12    1.08    0.68
  -7   0  12    0.97    0.91
   6   0 -12   31.76    2.03
  -6   0  12   31.92    2.42
   5   0 -12    9.36    1.13
  -5   0  12    7.29    1.26
  -4   0  12   14.51    1.64
   4   0 -12   13.40    1.18
   3   0 -12    0.20    0.29
  -3   0  12    0.41    0.51
   2   0 -12    1.54    0.35
  -2   0  12    1.82    0.57
  -2   0  12    0.71    0.33
   1   0 -12    6.49    0.81
  -1   0  12    6.67    0.83
  -1   0  12    6.39    0.67
   0   0 -12    0.52    0.33
  -1   0 -12   84.87    3.02
  -3   0 -12   27.05    1.19
  -3   0 -12   29.19    2.77
  -4   0 -12   11.54    0.81
  -4   0 -12   10.05    1.80
  -5   0 -12    8.43    1.80
  -5   0 -12    9.02    0.91
  -6   0 -12   26.35    1.53
  -6   0 -12   25.26    3.34
  -7   0 -12    2.07    1.40
  -8   0 -12   10.21    2.64
   8  -1 -12    0.88    0.84
  -8  -1  12    1.28    0.85
   8   1 -12   -0.56    0.61
  -8   1  12    0.98    0.88
   7  -1 -12    0.31    0.55
  -7  -1  12    1.56    0.91
   7   1 -12    1.25    0.67
  -7   1  12   -0.27    0.67
  -6  -1  12   13.17    1.84
   6  -1 -12   12.65    1.53
  -6   1  12   13.74    1.93
   6   1 -12   16.05    1.52
   5  -1 -12   24.48    1.65
  -5  -1  12   24.35    2.27
   5   1 -12   24.70    1.53
  -5   1  12   23.70    2.28
   4  -1 -12    5.49    0.84
  -4  -1  12    4.12    0.90
   4   1 -12    4.07    0.62
  -4   1  12    4.55    0.97
   3  -1 -12    9.84    0.96
  -3  -1  12    8.92    1.18
  -3   1  12   11.95    1.35
   3   1 -12   10.02    0.71
  -2  -1  12   10.97    0.68
   2  -1 -12   11.32    0.95
  -2  -1  12   11.55    1.21
  -2   1  12   10.92    1.17
   2   1 -12   11.29    0.66
  -2   1  12   11.10    0.97
  -1  -1  12   14.08    0.81
   1  -1 -12   14.41    1.04
  -1   1  12   15.55    1.01
  -1   1  12   15.13    1.03
   1   1 -12   16.12    1.07
   0  -1 -12   12.86    0.85
   0   1 -12   14.30    0.93
   0   1  12   13.67    0.85
   0   1  12   11.86    0.90
  -1  -1 -12    2.03    0.34
  -2  -1 -12    1.59    0.16
  -2  -1 -12    2.17    0.89
  -3  -1 -12    3.83    1.18
  -3   1 -12    4.48    0.59
  -3   1 -12    4.91    1.17
  -4  -1 -12    5.79    1.44
  -4  -1 -12    4.51    0.42
  -4   1 -12    4.27    0.66
  -4   1 -12    2.51    1.03
  -5  -1 -12    2.84    0.46
  -5  -1 -12    2.52    1.21
  -5   1 -12    3.38    0.73
  -5   1 -12    2.39    1.18
  -6  -1 -12    1.09    0.42
  -6  -1 -12    0.59    1.10
  -6   1 -12    1.28    0.66
  -6   1 -12    1.54    1.26
  -7  -1 -12   14.88    2.82
  -7   1 -12   18.06    1.69
  -7   1 -12   16.92    2.94
  -8  -1 -12    6.91    2.26
  -8   1 -12    7.93    2.21
  -8  -2  12    2.02    1.06
   8  -2 -12   -0.13    0.73
   8   2 -12    0.51    0.71
  -8   2  12    0.35    0.85
  -7  -2  12    1.61    0.91
   7  -2 -12    1.97    0.88
  -7   2  12    2.45    1.13
   7   2 -12    1.85    0.75
  -6  -2  12   -0.25    0.64
   6  -2 -12    0.67    0.67
  -6   2  12    1.01    0.80
   6   2 -12    0.00    0.44
   5  -2 -12    0.61    0.64
   5  -2 -12    2.06    0.72
  -5  -2  12    2.20    0.85
  -5   2  12    1.33    0.88
   5   2 -12    1.81    0.52
   4  -2 -12    0.25    0.39
  -4  -2  12    0.05    0.52
  -4   2  12   -0.29    0.64
   4   2 -12    0.17    0.28
   3  -2 -12   38.21    1.98
  -3  -2  12   35.11    2.17
  -3   2  12   38.54    2.19
   3   2 -12   40.83    1.52
  -2  -2  12   40.81    2.15
   2  -2 -12   39.30    1.93
  -2   2  12   39.01    2.04
  -2   2  12   41.71    1.97
   1  -2 -12    1.76    0.52
   1  -2 -12    2.08    0.49
  -1  -2  12    2.18    0.31
  -1   2  12    2.68    0.57
  -1   2  12    0.80    0.48
   0  -2 -12    3.86    0.54
   0   2  12    3.64    0.62
   0   2  12    3.83    0.53
   0   2 -12    3.97    0.61
  -1  -2 -12   -0.12    0.52
  -1  -2 -12    0.29    0.20
  -2  -2 -12   19.73    2.23
  -3  -2 -12   12.83    1.99
  -3   2 -12   11.28    1.05
  -4  -2 -12    0.35    0.72
  -4   2 -12    0.71    0.77
  -4   2 -12   -0.10    0.38
  -5  -2 -12   35.98    3.88
  -5   2 -12   32.67    3.25
  -5   2 -12   36.39    2.01
  -6  -2 -12   -0.35    0.83
  -6   2 -12    0.07    0.68
  -6   2 -12    0.21    0.81
  -7  -2 -12    0.36    1.22
  -7   2 -12    0.55    0.79
  -7   2 -12    0.78    1.19
  -8  -2 -12    0.59    1.48
  -8   2 -12    1.96    1.54
  -8  -3  12   10.44    1.86
   8  -3 -12   11.11    1.76
   8   3 -12    8.63    1.36
  -8   3  12   12.69    2.13
   7  -3 -12    2.59    1.02
  -7  -3  12    1.17    0.87
   7   3 -12    2.35    0.72
  -7   3  12    3.16    1.23
  -6  -3  12    3.47    1.09
   6  -3 -12    3.16    0.97
  -6   3  12    4.34    1.27
   6   3 -12    2.88    0.67
   5  -3 -12    2.28    0.82
   5  -3 -12    0.62    0.59
  -5  -3  12    1.15    0.77
   5   3 -12    1.86    0.47
  -5   3  12    0.67    0.85
  -4  -3  12   -0.07    0.48
  -4   3  12    0.74    0.74
   4   3 -12    0.51    0.26
   3  -3 -12    0.67    0.45
  -3   3  12    1.59    0.75
   3   3 -12    0.86    0.11
   2  -3 -12    3.50    0.68
  -2   3  12    5.28    0.88
   1  -3 -12    1.97    0.54
   1  -3 -12    2.54    0.59
  -1   3  12    1.73    0.54
   0  -3 -12    0.30    0.49
   0  -3 -12    0.15    0.30
   0   3  12   -0.51    0.31
  -1  -3 -12    6.93    1.34
  -1  -3 -12    9.67    0.56
   1   3  12    9.56    0.55
  -2  -3 -12    3.87    1.15
  -3  -3 -12    3.12    1.15
  -3   3 -12    2.52    0.57
  -4  -3 -12    3.84    1.36
  -4   3 -12    3.69    1.09
  -4   3 -12    3.54    0.74
  -5  -3 -12    2.82    1.30
  -5   3 -12    4.57    0.93
  -5   3 -12    3.22    1.20
  -6  -3 -12    3.08    1.61
  -6   3 -12    4.10    1.03
  -6   3 -12    3.52    1.33
  -7  -3 -12    3.95    1.84
  -7   3 -12    3.84    1.56
  -7   3 -12    2.59    1.00
  -8  -3 -12   -0.60    1.12
  -8  -4  12    1.58    1.01
   8  -4 -12    2.50    1.11
  -8   4  12    3.56    1.39
   7  -4 -12    1.78    0.85
  -7  -4  12   -0.30    0.59
  -7   4  12   -0.29    0.82
   6  -4 -12    6.05    1.28
  -6  -4  12    5.88    1.32
  -6   4  12    8.20    1.64
   5  -4 -12    0.23    0.39
   5  -4 -12    1.81    0.74
  -5   4  12    1.68    0.97
   5   4 -12    0.56    0.33
   4  -4 -12   12.69    1.52
   4   4 -12   11.88    0.65
  -4   4  12   11.96    1.57
   3  -4 -12    0.53    0.51
  -3   4  12    1.86    0.71
   2  -4 -12    0.07    0.43
   2  -4 -12    0.03    0.40
  -2   4  12    1.11    0.63
   1  -4 -12    1.44    0.55
   1  -4 -12    0.96    0.60
   1  -4 -12    1.63    0.57
  -1   4  12    1.72    0.59
   0  -4 -12   11.70    0.86
   0  -4 -12   14.14    1.78
   0   4  12   10.94    0.87
  -1  -4 -12   14.26    1.90
   1   4  12   16.62    0.85
  -2  -4 -12    9.87    1.78
  -3  -4 -12    0.81    0.87
  -3   4 -12    0.54    0.48
  -4  -4 -12    8.70    2.01
  -4   4 -12    9.60    1.22
  -5  -4 -12    0.52    1.10
  -5   4 -12   -0.02    0.50
  -5   4 -12    0.83    0.82
  -6  -4 -12    9.80    2.47
  -6   4 -12    6.92    1.63
  -6   4 -12    6.74    1.30
  -7  -4 -12    3.44    1.71
  -7   4 -12    1.76    1.02
  -7   4 -12    0.97    1.13
   8  -5 -12   -1.21    0.62
  -8   5  12   -0.90    0.78
   7  -5 -12    2.11    1.07
  -7   5  12    0.81    1.03
   6  -5 -12    0.26    0.69
  -6   5  12   -0.84    0.78
   5  -5 -12    3.39    0.97
  -5   5  12    2.37    1.12
   4  -5 -12    3.24    0.89
   4  -5 -12    4.28    0.69
   4   5 -12    4.07    0.31
   4   5 -12    4.22    0.32
  -4   5  12    4.30    1.12
   3  -5 -12    1.64    0.56
   3  -5 -12    0.97    0.59
  -3   5  12    0.99    0.74
   2  -5 -12    1.34    0.62
   2  -5 -12    0.72    0.56
  -2   5  12    2.47    0.74
   1  -5 -12    0.52    0.46
   1  -5 -12    1.52    0.69
  -1  -5  12    1.59    0.28
  -1   5  12    0.81    0.53
   0  -5 -12   41.29    2.79
   0  -5 -12   44.84    2.32
   0  -5 -12   43.05    2.01
   0   5  12   43.37    1.99
  -1  -5 -12    7.95    1.52
   1   5  12   10.35    0.76
  -2  -5 -12   20.50    2.58
   2   5  12   23.49    0.93
  -3  -5 -12    0.34    0.92
  -3   5 -12    0.07    0.54
  -4  -5 -12    0.37    1.00
  -4   5 -12    1.28    0.65
  -5  -5 -12    0.77    1.13
  -5   5 -12    0.22    0.70
  -5   5 -12   -0.62    0.45
  -6  -5 -12    1.93    1.59
  -6   5 -12    6.10    1.52
  -6   5 -12    5.15    1.18
  -7  -5 -12   -0.59    1.26
  -7   5 -12    2.23    1.29
  -7   5 -12    0.90    0.95
   8  -6 -12   -0.24    0.73
  -8   6  12    0.28    1.01
   7  -6 -12    0.47    0.77
  -7   6  12   -0.14    1.04
   6  -6 -12   -0.43    0.74
  -6   6  12   -0.95    0.88
   5  -6 -12    1.19    0.86
  -5   6  12    2.73    1.16
   4  -6 -12    0.36    0.40
   4  -6 -12    0.02    0.60
  -4   6  12    0.87    0.90
   3  -6 -12    1.42    0.71
   3  -6 -12    1.51    0.61
  -3   6  12    3.01    0.94
   2  -6 -12   -0.47    0.40
   2  -6 -12   -0.04    0.48
  -2   6  12    1.16    0.68
  -1  -6  12    9.29    0.60
   1  -6 -12    8.23    1.15
   1  -6 -12    7.18    1.36
  -1   6  12    9.09    1.17
   0  -6 -12   22.74    1.64
   0  -6  12   23.14    1.26
   0  -6 -12   24.35    2.55
   0   6  12   19.60    1.34
  -1  -6 -12    8.57    1.66
   1   6  12    6.58    0.76
  -2  -6 -12    2.28    1.04
   2   6  12    3.87    0.50
  -3  -6 -12   13.86    2.42
   3   6  12   13.51    0.60
  -3   6 -12   18.37    1.86
   3   6  12   14.00    0.61
  -4  -6 -12    0.03    0.94
  -4   6 -12    0.53    0.61
  -5  -6 -12    2.72    1.52
  -5   6 -12    3.14    0.93
  -5   6 -12   -0.05    0.72
  -6  -6 -12    0.74    1.44
  -6   6 -12    1.85    1.04
  -6   6 -12    1.02    0.77
  -7  -6 -12    1.28    1.53
  -7   6 -12    4.03    1.31
   8  -7 -12    0.71    1.07
  -8   7  12   -1.24    1.00
   7  -7 -12   13.39    2.10
  -7   7  12    7.84    1.81
   6  -7 -12    0.49    0.76
  -6   7  12    0.27    0.98
   5  -7 -12    0.27    0.70
  -5   7  12    0.86    1.00
   4  -7 -12    8.35    0.91
   4  -7 -12    4.42    1.09
  -4   7  12    7.14    1.46
   3  -7 -12   14.73    1.77
   3  -7 -12   14.06    1.53
  -3   7  12   14.19    1.70
   2  -7 -12    0.98    0.61
   2  -7 -12   -0.61    0.44
  -2   7  12    0.03    0.61
   1  -7 -12    6.58    1.07
  -1  -7  12    3.92    0.50
   1  -7 -12    5.23    1.18
  -1   7  12    4.75    0.92
   0  -7 -12    0.84    0.79
   0  -7 -12    3.37    0.86
   0  -7  12    1.81    0.50
   0   7  12    2.43    0.63
  -1  -7 -12    0.10    0.72
   1  -7  12    0.63    0.44
   1   7  12    0.09    0.40
  -2  -7 -12    0.15    0.77
   2   7  12   -0.20    0.32
  -3  -7 -12   -0.60    0.78
   3   7  12    0.99    0.29
  -3   7 -12   -0.06    0.52
   3   7  12   -0.26    0.24
  -4  -7 -12   16.14    2.93
  -4   7 -12   14.70    1.80
   4   7  12   15.65    0.74
  -5  -7 -12    5.47    2.02
  -5   7 -12    4.79    1.13
  -6  -7 -12    1.02    1.48
  -6   7 -12   -0.33    0.77
  -6   7 -12   -0.51    0.69
  -7  -7 -12    0.81    1.24
  -7   7 -12    0.55    0.91
   7  -8 -12   -0.89    0.77
  -7   8  12   -1.37    1.04
   6  -8 -12    0.29    0.81
  -6   8  12    0.96    1.18
   5  -8 -12   -0.30    0.79
  -5   8  12    1.30    1.03
   4  -8 -12    0.29    0.75
   4  -8 -12    0.47    0.40
  -4   8  12    0.56    0.95
   3  -8 -12    2.16    0.78
   3  -8 -12    1.82    0.87
  -3   8  12    3.34    1.15
   2  -8 -12    0.58    0.71
   2  -8 -12    0.68    0.64
  -2   8  12   -0.52    0.61
  -1  -8  12    4.81    0.62
   1  -8 -12    5.13    1.09
   1  -8 -12    4.74    1.25
  -1   8  12    4.78    0.97
   0  -8 -12   12.31    2.11
   0  -8  12   10.73    1.11
   0  -8 -12   10.90    1.46
   0   8  12   12.89    1.36
  -1  -8 -12   16.93    2.53
   1  -8  12   17.96    1.60
   1   8  12   17.41    1.29
   2  -8  12    5.74    1.06
  -2  -8 -12    7.35    1.93
   2   8  12    7.94    0.90
  -3  -8 -12    0.05    0.94
  -3   8 -12    0.90    0.69
   3   8  12    0.48    0.37
  -4  -8 -12    1.04    1.12
   4   8  12    0.44    0.31
  -4   8 -12    0.02    0.57
  -5  -8 -12   -0.75    1.15
  -5   8 -12    1.26    0.86
  -6  -8 -12    1.74    1.64
  -6   8 -12   -0.01    0.95
  -6   8 -12    0.18    0.73
   7  -9 -12   -0.61    0.79
  -7   9  12   -0.93    1.08
   6  -9 -12    5.44    1.47
  -6   9  12    5.71    1.64
   5  -9 -12    0.52    0.87
  -5   9  12   -0.38    1.03
   4  -9 -12    1.38    0.86
  -4   9  12    2.11    1.12
   3  -9 -12    0.88    0.69
   3  -9 -12    0.33    0.69
  -3   9  12    0.27    0.84
   2  -9 -12   14.35    1.97
   2  -9 -12   11.77    1.68
  -2   9  12   14.25    1.75
  -1  -9  12   21.91    1.27
   1  -9 -12   19.66    2.07
   1  -9 -12   16.24    2.33
  -1   9  12   21.89    2.00
   0  -9  12    2.16    0.63
   0  -9 -12    4.16    1.05
   0  -9 -12    1.29    1.02
   0   9  12    3.33    0.84
  -1  -9 -12    7.09    1.86
   1  -9  12    5.38    0.98
   1   9  12    5.52    0.93
   2  -9  12    0.95    0.60
  -2  -9 -12    3.01    1.42
   2   9  12    0.79    0.52
  -3  -9 -12    2.48    1.49
   3  -9  12    0.16    0.52
  -3   9 -12    0.17    0.65
   3   9  12    0.59    0.44
  -4  -9 -12    0.93    1.24
  -4   9 -12    1.00    0.81
  -5  -9 -12    1.88    1.78
  -5   9 -12    2.88    1.04
  -6  -9 -12    0.71    1.41
  -6   9 -12    0.06    0.90
   6 -10 -12   -1.29    0.67
  -6  10  12   -0.88    0.95
   5 -10 -12    0.26    0.80
  -5  10  12   -0.34    0.95
   4 -10 -12    8.65    1.70
  -4  10  12    5.27    1.49
   3 -10 -12    9.96    1.52
   3 -10 -12    6.02    1.42
  -3  10  12    7.22    1.51
   2 -10 -12    0.05    0.65
   2 -10 -12    1.21    0.86
  -2  10  12    0.60    0.77
   1 -10 -12   -0.81    0.60
  -1 -10  12   -0.12    0.37
   1 -10 -12    0.67    0.63
  -1  10  12    0.71    0.74
   0 -10 -12   13.24    2.39
   0 -10  12   17.11    1.50
   0 -10 -12   12.89    1.74
   0  10  12   16.83    1.73
   1 -10  12   -0.20    0.52
  -1 -10 -12    0.64    1.06
   1  10  12   -0.44    0.48
   2 -10  12    4.21    1.00
  -2 -10 -12    2.79    1.56
   2  10  12    7.43    1.04
  -3 -10 -12    7.20    2.21
   3 -10  12    5.59    1.21
   3  10  12    7.52    0.99
  -3  10 -12    8.45    1.55
   4 -10  12   -0.35    0.60
  -4 -10 -12    0.39    1.26
  -4  10 -12    0.49    0.72
   5 -10  12    0.05    0.72
  -5 -10 -12    0.62    1.53
  -5  10 -12    1.12    0.96
   6 -10  12    3.87    1.34
  -6 -10 -12    3.59    2.08
  -6  10 -12    3.85    1.39
   6 -11 -12    0.91    1.15
  -6  11  12   -1.23    1.14
   5 -11 -12   -0.03    0.88
  -5  11  12   -0.78    1.03
   4 -11 -12    0.16    0.87
  -4  11  12    0.50    1.06
   3 -11 -12    8.19    1.47
   3 -11 -12    5.31    1.33
  -3  11  12    7.85    1.61
   2 -11 -12    0.18    0.77
   2 -11 -12   -0.13    0.67
  -2  11  12   -0.41    0.80
   1 -11 -12    5.35    1.54
  -1 -11  12    5.45    0.84
   1 -11 -12    5.61    1.31
  -1  11  12    5.07    1.20
   0 -11  12    3.45    0.81
   0 -11 -12    6.26    1.78
   0 -11 -12    4.06    1.17
   0  11  12    2.94    0.93
  -1 -11 -12    0.06    1.07
   1 -11  12   -0.40    0.49
   1  11  12    0.01    0.57
  -2 -11 -12    3.66    1.68
   2 -11  12    5.45    1.20
   2  11  12    3.27    0.86
   3 -11  12    1.39    0.85
  -3 -11 -12    0.04    1.20
   3  11  12    0.47    0.50
  -3  11 -12    0.47    0.72
  -4 -11 -12    1.10    1.52
   4 -11  12    0.03    0.74
  -4  11 -12    1.79    0.96
  -5 -11 -12    8.30    2.86
   5 -11  12    2.60    1.12
  -5  11 -12    4.77    1.35
   5 -12 -12    7.91    1.87
  -5  12  12    1.22    1.36
   4 -12 -12   -0.17    0.76
  -4  12  12    0.59    1.05
   3 -12 -12    7.55    1.62
  -3  12  12    6.02    1.49
   2 -12 -12   -0.08    0.62
   2 -12 -12    0.11    0.84
  -2  12  12    1.74    1.03
  -1 -12  12    2.61    0.72
   1 -12 -12    3.31    1.13
   1 -12 -12    2.64    1.28
  -1  12  12    3.94    1.21
   0 -12  12    3.54    0.86
   0 -12 -12    6.61    1.87
   0 -12 -12    6.09    1.39
   0  12  12    3.62    1.10
   1 -12  12    4.72    1.07
  -1 -12 -12    3.95    1.77
   1  12  12    2.09    0.91
   2 -12  12    2.35    0.89
  -2 -12 -12    0.44    1.22
   2  12  12    1.44    0.72
  -3 -12 -12    0.09    1.31
   3 -12  12   -0.35    0.65
  -3  12 -12    0.44    0.76
   3  12  12    0.35    0.54
  -4 -12 -12    0.68    1.43
   4 -12  12   -0.78    0.76
  -4  12 -12    1.91    1.08
  -5 -12 -12    0.03    1.56
   5 -12  12   -0.79    0.65
  -5  12 -12    0.86    0.98
   5 -13 -12   -0.18    0.96
  -5  13  12   -1.33    1.28
   4 -13 -12    0.84    1.00
  -4  13  12    0.22    1.13
   3 -13 -12    0.07    0.85
  -3  13  12    0.30    0.97
   2 -13 -12    0.01    0.81
   2 -13 -12    0.56    0.93
  -2  13  12   -0.99    0.72
   1 -13 -12   -1.09    0.71
   1 -13 -12    0.77    0.88
  -1 -13  12   -0.02    0.51
  -1  13  12   -0.22    0.77
   0 -13 -12    0.18    0.97
   0 -13 -12   -0.61    0.66
   0 -13  12    0.51    0.65
   0  13  12    1.13    0.91
  -1 -13 -12    0.05    1.15
   1 -13  12   -0.50    0.63
   1  13  12   -0.07    0.62
  -2 -13 -12    1.24    1.52
   2 -13  12    0.29    0.75
   2  13  12    0.97    0.70
   3 -13  12    0.26    0.76
  -3 -13 -12    0.27    1.17
  -3  13 -12    1.15    0.87
  -4 -13 -12    2.44    1.81
   4 -13  12   -0.53    0.84
  -4  13 -12    0.35    0.91
   4 -14 -12    0.41    1.11
  -4  14  12   -0.62    1.08
   3 -14 -12    0.09    0.89
  -3  14  12    0.73    1.11
   2 -14 -12    0.98    0.98
  -2  14  12    0.22    0.88
  -1 -14  12    0.75    0.66
   1 -14 -12   -0.52    0.68
   1 -14 -12    2.47    1.40
  -1  14  12    0.31    0.83
   0 -14  12    2.88    0.95
   0 -14 -12    1.66    1.07
   0 -14 -12   -0.09    1.24
   0  14  12    2.69    1.12
   1 -14  12   -0.27    0.72
  -1 -14 -12    0.03    1.18
   1  14  12    1.32    0.81
   2 -14  12   -0.87    0.55
  -2 -14 -12    3.33    1.78
   2  14  12    1.49    0.81
  -3 -14 -12    0.37    1.35
   3 -14  12    0.23    0.97
  -3  14 -12    0.74    0.77
   2 -15 -12    0.11    0.91
  -2  15  12    2.45    1.30
   1 -15 -12    0.61    1.09
  -1  15  12    1.09    1.05
   0 -15 -12    1.82    1.52
   0 -15 -12    1.19    1.08
   0 -15  12    2.76    1.00
   0  15  12    3.28    1.23
  -1 -15 -12    0.14    1.32
   1 -15  12    1.89    0.97
   1  15  12    2.80    1.13
  -2 -15 -12    0.64    1.51
   2 -15  12    1.23    1.05
  -2  15 -12    1.74    0.87
   2  15  12    0.38    0.77
   8   0 -13   -0.03    0.66
  -8   0  13    0.81    0.74
  -7   0  13    0.55    0.78
   7   0 -13    1.00    0.70
   6   0 -13    0.22    0.51
  -6   0  13    0.01    0.75
  -5   0  13    0.21    0.67
   5   0 -13   -0.52    0.35
   4   0 -13   -0.55    0.30
  -4   0  13   -0.32    0.51
  -3   0  13   -0.20    0.47
   3   0 -13    0.05    0.26
   2   0 -13    0.36    0.26
  -2   0  13    0.05    0.40
  -2   0  13    0.37    0.28
  -1   0  13   -0.28    0.23
   1   0 -13   -0.03    0.37
  -1   0  13    0.35    0.37
   0   0 -13    0.52    0.36
  -1   0 -13    0.23    0.24
  -3   0 -13   -0.08    0.56
  -3   0 -13   -0.16    0.22
  -4   0 -13   -0.23    0.33
  -4   0 -13    0.53    0.71
  -5   0 -13    0.17    0.40
  -5   0 -13    0.39    0.83
  -6   0 -13    0.98    1.07
  -6   0 -13    0.43    0.46
  -7   0 -13   -0.42    0.91
  -8   0 -13    1.01    1.48
   8  -1 -13    1.49    0.94
  -8  -1  13    4.70    1.38
   8   1 -13    2.30    0.96
  -8   1  13    4.63    1.32
  -7  -1  13    0.28    0.77
   7  -1 -13   -0.50    0.49
   7   1 -13   -0.14    0.56
  -7   1  13   -0.10    0.74
   6  -1 -13    5.18    1.06
  -6  -1  13    4.85    1.26
  -6   1  13    3.07    1.08
   6   1 -13    3.09    0.76
   5  -1 -13    8.06    1.10
  -5  -1  13    7.46    1.36
  -5   1  13    6.81    1.35
   5   1 -13    8.31    0.99
   4  -1 -13    1.20    0.46
  -4  -1  13    1.15    0.66
  -4   1  13    0.57    0.72
   4   1 -13    0.81    0.36
  -3  -1  13    2.19    0.72
   3  -1 -13    2.32    0.51
  -3   1  13    3.46    0.83
  -3   1  13    2.10    0.54
   3   1 -13    2.51    0.42
  -2  -1  13    2.82    0.42
   2  -1 -13    1.78    0.44
  -2  -1  13    2.62    0.67
  -2   1  13    2.83    0.67
  -2   1  13    2.43    0.50
   1  -1 -13   -0.47    0.37
  -1  -1  13    0.43    0.27
  -1   1  13    0.27    0.32
  -1   1  13    0.32    0.42
   1   1 -13    0.88    0.40
   0  -1 -13  114.63    4.02
   0   1  13  107.93    4.16
   0   1  13  110.52    4.02
   0   1 -13  114.64    4.12
  -1  -1 -13   90.28    3.13
  -1   1 -13   89.06    3.33
  -2  -1 -13    7.52    0.36
  -2  -1 -13    6.97    0.39
  -2  -1 -13    6.68    1.31
  -3  -1 -13    0.17    0.65
  -3   1 -13    0.20    0.29
  -3   1 -13    0.48    0.67
  -4  -1 -13    1.56    0.22
  -4  -1 -13    2.07    1.07
  -4   1 -13    1.51    0.50
  -4   1 -13    2.73    1.06
  -5  -1 -13    0.94    0.30
  -5  -1 -13   -0.64    0.86
  -5   1 -13    0.21    0.52
  -5   1 -13    0.78    0.91
  -6  -1 -13    2.49    1.40
  -6   1 -13    2.49    0.73
  -6   1 -13    1.46    1.17
  -7  -1 -13    1.94    1.51
  -7   1 -13    1.60    1.13
  -8  -1 -13    7.75    2.36
  -8   1 -13    4.85    1.92
   8  -2 -13    0.71    0.82
  -8  -2  13    1.14    0.88
   8   2 -13    0.23    0.64
  -8   2  13    2.19    1.15
  -7  -2  13   -0.23    0.65
   7  -2 -13    0.72    0.70
   7   2 -13    0.24    0.54
  -7   2  13    0.85    0.95
   6  -2 -13   24.63    2.25
  -6  -2  13   26.82    2.64
   6   2 -13   28.28    1.73
  -6   2  13   26.90    2.69
  -5  -2  13    1.44    0.82
   5  -2 -13    2.65    0.79
  -5   2  13    2.65    1.05
   5   2 -13    3.11    0.60
  -4  -2  13    0.62    0.52
   4  -2 -13    0.34    0.40
   4   2 -13    0.09    0.26
  -4   2  13    0.40    0.68
   3  -2 -13   33.09    1.81
  -3  -2  13   30.15    1.98
  -3   2  13   30.92    1.98
   3   2 -13   31.78    1.27
  -2  -2  13    9.79    0.54
   2  -2 -13   10.13    1.01
  -2   2  13   12.29    1.24
  -2   2  13   10.17    1.04
   1  -2 -13   25.61    1.48
  -1  -2  13   25.65    1.13
   1  -2 -13   26.17    1.44
  -1   2  13   24.08    1.44
  -1   2  13   25.09    1.47
   0  -2 -13   27.54    1.35
   0   2 -13   26.76    1.49
   0   2  13   27.48    1.34
  -1  -2 -13    0.94    0.27
  -1  -2 -13    0.47    0.67
  -2  -2 -13    0.27    0.64
  -3  -2 -13    2.04    0.99
  -3   2 -13    1.05    0.42
  -4  -2 -13    1.88    1.03
  -4   2 -13    0.80    0.46
  -4   2 -13   -0.38    0.60
  -5  -2 -13   20.27    2.94
  -5   2 -13   20.06    1.45
  -5   2 -13   18.61    2.48
  -6  -2 -13    8.70    2.21
  -6   2 -13    4.78    1.61
  -6   2 -13    5.99    1.06
  -7  -2 -13    9.47    2.44
  -7   2 -13   10.00    2.14
  -7   2 -13    9.12    1.54
  -8  -3  13    5.05    1.40
   8  -3 -13    3.77    1.16
  -8   3  13    3.80    1.44
  -7  -3  13   17.96    2.31
   7  -3 -13   20.60    2.24
   7   3 -13   20.14    1.77
  -7   3  13   16.71    2.25
   6  -3 -13    0.48    0.70
  -6  -3  13    0.56    0.71
  -6   3  13    0.32    0.90
   6   3 -13    0.32    0.44
   5  -3 -13    3.56    0.89
  -5  -3  13    4.57    1.17
  -5   3  13    3.88    1.14
   5   3 -13    4.76    0.65
   4  -3 -13    0.60    0.50
  -4  -3  13   -0.93    0.40
  -4   3  13    0.64    0.61
   4   3 -13   -0.16    0.18
   3  -3 -13    0.44    0.48
  -3   3  13    1.86    0.78
   2  -3 -13    0.66    0.49
  -2   3  13    0.32    0.52
   1  -3 -13    1.84    0.60
   1  -3 -13    1.13    0.48
  -1   3  13    1.48    0.54
   0  -3 -13   70.89    2.71
   0  -3 -13   65.33    3.54
   0   3  13   68.77    2.66
  -1  -3 -13   27.35    2.23
  -1  -3 -13   27.16    1.14
   1   3  13   26.23    1.11
  -2  -3 -13    0.28    0.63
  -3  -3 -13    9.82    1.85
  -3   3 -13    8.70    1.03
  -4  -3 -13    0.66    0.88
  -4   3 -13    0.57    0.86
  -4   3 -13    0.52    0.50
  -5  -3 -13    7.58    1.99
  -5   3 -13   11.14    1.28
  -5   3 -13    9.15    1.75
  -6  -3 -13    2.87    1.57
  -6   3 -13    4.52    1.04
  -6   3 -13    5.54    1.61
  -7  -3 -13   -1.02    0.97
  -7   3 -13   -0.62    0.90
  -7   3 -13   -0.58    0.75
   8  -4 -13   -0.78    0.68
  -8   4  13   -1.09    0.81
  -7  -4  13    0.33    0.76
   7  -4 -13    0.59    0.81
  -7   4  13    0.56    0.93
   7   4 -13    1.19    0.57
   6  -4 -13    0.03    0.62
  -6  -4  13   -0.10    0.68
  -6   4  13    0.52    0.98
   6   4 -13    0.86    0.45
   5  -4 -13   26.09    2.27
  -5   4  13   24.19    2.44
   5   4 -13   24.71    1.27
   4  -4 -13   13.17    1.51
   4   4 -13   11.93    0.55
  -4   4  13   13.38    1.65
   3  -4 -13    1.66    0.60
  -3   4  13    1.29    0.75
   2  -4 -13    1.85    0.61
   2  -4 -13    1.96    0.68
  -2   4  13    2.76    0.79
   1  -4 -13   46.16    2.74
   1  -4 -13   46.61    2.25
   1  -4 -13   43.72    2.29
  -1   4  13   46.82    2.20
   0  -4 -13   11.84    1.70
   0  -4 -13   12.82    0.92
   0   4  13   13.53    0.97
  -1  -4 -13    4.91    1.23
   1   4  13    4.35    0.49
  -2  -4 -13   -0.78    0.42
  -3  -4 -13    4.37    1.38
  -3   4 -13    6.37    0.96
  -4  -4 -13    3.99    1.49
  -4   4 -13    4.35    0.88
  -5  -4 -13    0.57    1.11
  -5   4 -13   -0.65    0.43
  -5   4 -13   -0.27    0.66
  -6  -4 -13    4.23    1.87
  -6   4 -13    4.14    1.43
  -6   4 -13    4.77    1.14
  -7  -4 -13    1.38    1.62
  -7   4 -13    3.86    1.44
  -7   4 -13    0.05    0.92
   8  -5 -13    0.85    0.93
  -8   5  13    1.54    1.21
   7  -5 -13    3.13    1.11
  -7   5  13    3.30    1.31
   6  -5 -13   -0.54    0.60
   6   5 -13   -0.45    0.32
  -6   5  13   -1.23    0.79
   5  -5 -13    1.46    0.40
   5  -5 -13    0.31    0.67
  -5   5  13    1.47    0.99
   5   5 -13    1.08    0.35
   4  -5 -13    2.60    0.83
   4  -5 -13    1.91    0.60
  -4   5  13    2.53    1.00
   3  -5 -13    7.88    1.19
   3  -5 -13    8.03    1.12
  -3   5  13    5.52    1.14
   2  -5 -13   12.37    1.39
   2  -5 -13   14.05    1.61
  -2   5  13   15.14    1.52
  -1  -5  13    0.46    0.22
   1  -5 -13    0.47    0.49
   1  -5 -13    0.96    0.66
  -1   5  13    0.49    0.52
   0  -5 -13   22.42    1.32
   0  -5 -13   31.25    2.84
   0   5  13   21.47    1.32
  -1  -5 -13   20.75    2.47
   1   5  13   20.76    1.10
  -2  -5 -13    1.07    0.91
   2   5  13    1.37    0.19
  -3  -5 -13    6.78    1.74
  -3   5 -13    6.49    1.11
  -4  -5 -13   49.53    4.10
  -4   5 -13   52.44    2.74
  -5  -5 -13    8.29    2.13
  -5   5 -13    7.29    1.59
  -5   5 -13    5.86    1.16
  -6  -5 -13    3.23    1.82
  -6   5 -13    2.49    1.13
  -6   5 -13    1.45    0.88
  -7  -5 -13   20.71    3.71
  -7   5 -13   15.16    1.97
  -7   5 -13   19.05    2.81
   8  -6 -13    0.89    0.98
  -8   6  13    0.71    1.14
   7  -6 -13    3.78    1.27
  -7   6  13    3.87    1.49
   6  -6 -13    2.34    1.01
  -6   6  13    1.08    1.07
   5  -6 -13    6.10    1.34
   5   6 -13    3.47    0.40
  -5   6  13    6.35    1.42
   4  -6 -13    1.62    0.76
   4  -6 -13    0.06    0.37
  -4   6  13    1.43    0.97
   3  -6 -13    9.91    1.41
   3  -6 -13    9.76    1.26
  -3   6  13    8.02    1.36
   2  -6 -13   12.19    1.59
   2  -6 -13   14.46    1.58
  -2   6  13   15.78    1.61
   1  -6 -13    0.95    0.68
   1  -6 -13    1.72    0.64
  -1  -6  13    0.54    0.24
  -1   6  13    1.40    0.61
   0  -6 -13   -0.37    0.46
   0  -6 -13   -0.94    0.29
   0   6  13    0.14    0.47
  -1  -6 -13   -0.42    0.61
   1   6  13    0.30    0.39
  -2  -6 -13    1.30    0.99
   2   6  13    1.83    0.39
  -3  -6 -13    3.74    1.46
  -3   6 -13    5.00    1.06
  -4  -6 -13    0.14    1.03
  -4   6 -13   -0.14    0.53
  -5  -6 -13    0.65    1.11
  -5   6 -13   -0.66    0.57
  -5   6 -13    0.35    0.79
  -6  -6 -13    1.43    1.33
  -6   6 -13   -0.13    0.78
  -6   6 -13   -0.90    0.60
  -7  -6 -13    4.73    2.22
  -7   6 -13    1.09    1.09
   7  -7 -13    4.71    1.47
  -7   7  13    7.21    1.77
   6  -7 -13    0.45    0.80
  -6   7  13   -0.20    1.02
   5  -7 -13    3.38    1.09
  -5   7  13    2.77    1.21
   4  -7 -13    8.56    1.06
   4  -7 -13    9.80    1.54
  -4   7  13    9.50    1.62
   3  -7 -13    3.66    0.99
   3  -7 -13    3.54    0.90
  -3   7  13    5.36    1.19
   2  -7 -13    0.19    0.43
   2  -7 -13    0.27    0.58
  -2   7  13    1.28    0.76
   1  -7 -13   -0.48    0.41
   1  -7 -13    0.15    0.55
  -1  -7  13    0.08    0.23
  -1   7  13    0.25    0.62
   0  -7 -13    0.02    0.64
   0  -7  13    0.26    0.36
   0  -7 -13    0.12    0.50
   0   7  13    0.56    0.54
  -1  -7 -13    1.39    0.93
   1   7  13    1.69    0.53
  -2  -7 -13    1.70    1.13
   2   7  13    1.03    0.41
  -3  -7 -13   31.18    3.83
   3   7  13   29.36    1.21
  -3   7 -13   25.37    2.02
   3   7  13   29.76    1.18
  -4  -7 -13    0.55    0.89
  -4   7 -13    1.01    0.68
  -5  -7 -13    4.82    1.98
  -5   7 -13    3.97    1.10
  -6  -7 -13    1.28    1.40
  -6   7 -13   -0.63    0.62
  -6   7 -13    0.18    0.88
  -7  -7 -13   -0.73    1.25
  -7   7 -13   -0.17    0.91
   7  -8 -13    1.06    0.96
  -7   8  13   -0.70    1.03
   6  -8 -13   -0.33    0.74
  -6   8  13    0.67    1.12
   5  -8 -13    0.69    0.84
  -5   8  13   -0.28    0.94
   4  -8 -13   -0.38    0.65
   4  -8 -13    0.28    0.46
  -4   8  13   -0.67    0.84
   3  -8 -13    0.88    0.76
   3  -8 -13    1.20    0.69
  -3   8  13   -0.13    0.78
   2  -8 -13    1.01    0.85
   2  -8 -13    1.68    0.81
  -2   8  13    2.12    0.88
   1  -8 -13    3.34    0.87
   1  -8 -13    3.17    1.13
  -1  -8  13    3.97    0.54
  -1   8  13    2.45    0.82
   0  -8 -13    1.93    1.07
   0  -8  13    1.00    0.49
   0  -8 -13    0.82    0.64
   0   8  13    1.48    0.66
   1  -8  13   17.56    1.58
  -1  -8 -13   20.05    2.87
   1   8  13   18.02    1.31
  -2  -8 -13    1.69    1.18
   2   8  13    2.85    0.63
  -3  -8 -13    8.30    2.12
   3   8  13    8.34    0.79
  -3   8 -13    6.42    1.28
  -4  -8 -13    2.11    1.55
  -4   8 -13   -0.58    0.52
  -5  -8 -13    3.57    1.80
  -5   8 -13    2.56    0.97
  -6  -8 -13    1.30    1.57
  -6   8 -13    0.88    0.89
  -6   8 -13    1.04    1.02
   7  -9 -13   -0.57    1.00
  -7   9  13    1.86    1.44
   6  -9 -13    0.40    0.90
  -6   9  13    0.87    1.16
   5  -9 -13    1.93    0.98
  -5   9  13    1.92    1.21
   4  -9 -13   12.42    1.31
   4  -9 -13   18.38    2.32
  -4   9  13   11.87    1.88
   3  -9 -13    0.18    0.69
   3  -9 -13    0.90    0.69
  -3   9  13   -0.48    0.83
   2  -9 -13    4.77    1.29
   2  -9 -13    5.86    1.29
  -2   9  13    6.57    1.30
  -1  -9  13    1.08    0.42
   1  -9 -13   -0.10    0.55
   1  -9 -13   -0.61    0.58
  -1   9  13    0.61    0.75
   0  -9 -13    0.52    0.69
   0  -9  13    0.78    0.52
   0  -9 -13    0.53    0.78
   0   9  13    0.53    0.65
   1  -9  13    0.67    0.56
  -1  -9 -13    1.07    1.06
   1   9  13    0.26    0.57
   2  -9  13    1.43    0.66
  -2  -9 -13   -0.34    0.98
   2   9  13    0.42    0.50
  -3  -9 -13    5.16    1.85
   3  -9  13    4.89    1.14
  -3   9 -13    7.37    1.39
   3   9  13    5.59    0.76
  -4  -9 -13    0.21    1.04
  -4   9 -13    0.35    0.69
  -5  -9 -13   -0.69    1.12
  -5   9 -13    0.93    0.82
  -6  -9 -13    0.90    1.44
  -6   9 -13    1.13    0.95
   6 -10 -13    1.35    1.16
  -6  10  13   -0.46    1.17
   5 -10 -13    1.99    1.06
  -5  10  13    0.87    1.20
   4 -10 -13    2.40    1.06
  -4  10  13    2.38    1.26
   3 -10 -13    3.92    1.11
   3 -10 -13    2.60    0.97
  -3  10  13    1.04    0.98
   2 -10 -13    5.40    1.39
   2 -10 -13    2.25    1.00
  -2  10  13    6.20    1.33
  -1 -10  13    2.80    0.62
   1 -10 -13    2.39    0.94
   1 -10 -13    3.02    1.24
  -1  10  13    2.45    0.93
   0 -10 -13    0.58    0.71
   0 -10 -13   -0.48    0.69
   0 -10  13    0.94    0.56
   0  10  13    2.55    0.85
  -1 -10 -13    2.85    1.41
   1 -10  13    3.67    0.89
   1  10  13    1.27    0.69
   2 -10  13    2.01    0.88
  -2 -10 -13    4.92    1.86
   2  10  13    3.85    0.81
   3 -10  13   -0.23    0.54
  -3 -10 -13    0.53    1.12
   3  10  13    0.17    0.47
  -3  10 -13    0.01    0.66
  -4 -10 -13    7.64    2.50
   4 -10  13    3.52    1.12
  -4  10 -13    4.13    1.32
  -5 -10 -13    4.83    2.11
   5 -10  13    7.87    1.58
  -5  10 -13    9.05    1.71
   6 -10  13    0.24    0.84
  -6 -10 -13   -0.10    1.44
  -6  10 -13    0.52    0.90
   6 -11 -13    0.24    0.97
  -6  11  13   -0.15    1.23
   5 -11 -13    7.41    1.75
  -5  11  13    3.18    1.43
   4 -11 -13    4.28    1.39
  -4  11  13    5.90    1.63
   3 -11 -13    2.90    1.00
   3 -11 -13    5.12    1.40
  -3  11  13    1.92    1.13
   2 -11 -13    0.42    0.87
   2 -11 -13   -0.24    0.73
  -2  11  13    0.41    0.84
  -1 -11  13    7.09    0.95
   1 -11 -13    4.20    1.20
   1 -11 -13    7.36    1.82
  -1  11  13    4.24    1.06
   0 -11 -13    1.94    1.38
   0 -11 -13    1.21    0.84
   0 -11  13    2.79    0.74
   0  11  13    1.33    0.82
  -1 -11 -13   -0.09    1.00
   1 -11  13   -0.30    0.53
   1  11  13    0.81    0.68
  -2 -11 -13    2.34    1.50
   2 -11  13    1.55    0.86
   2  11  13    2.42    0.73
   3 -11  13    0.68    0.79
  -3 -11 -13   -0.38    1.21
  -3  11 -13    0.58    0.71
   3  11  13    0.49    0.50
   4 -11  13    8.08    1.56
  -4 -11 -13   10.89    2.82
  -4  11 -13    8.23    1.62
   5 -11  13    0.69    0.96
  -5 -11 -13    0.73    1.43
  -5  11 -13    1.09    0.94
   5 -12 -13    7.33    1.84
  -5  12  13    7.42    1.86
   4 -12 -13   -1.10    0.64
  -4  12  13   -0.79    0.95
   3 -12 -13    2.58    1.11
  -3  12  13    1.88    1.25
   2 -12 -13    9.58    1.77
   2 -12 -13   11.10    2.02
  -2  12  13    6.42    1.45
   1 -12 -13    3.28    1.44
  -1 -12  13    6.08    0.93
   1 -12 -13    6.44    1.40
  -1  12  13    6.06    1.31
   0 -12 -13    3.55    1.54
   0 -12 -13    7.25    1.47
   0 -12  13    5.91    1.06
   0  12  13    5.58    1.28
  -1 -12 -13    2.22    1.46
   1 -12  13    2.98    0.91
   1  12  13    2.51    0.93
  -2 -12 -13    0.06    1.04
   2 -12  13    1.66    0.88
   2  12  13    1.27    0.70
   3 -12  13    0.62    0.81
  -3 -12 -13    3.68    1.89
  -3  12 -13    4.58    1.30
  -4 -12 -13    5.64    2.43
   4 -12  13    5.27    1.43
  -4  12 -13    4.96    1.42
   4 -13 -13    0.46    0.99
  -4  13  13   -0.95    1.12
   3 -13 -13   -0.02    0.86
  -3  13  13    0.70    1.09
   2 -13 -13   -1.19    0.67
   2 -13 -13    0.26    0.83
  -2  13  13   -0.48    0.79
   1 -13 -13    0.50    0.81
   1 -13 -13   -0.24    0.75
  -1 -13  13    1.11    0.59
  -1  13  13   -0.63    0.79
   0 -13 -13    0.48    1.10
   0 -13  13    1.27    0.71
   0 -13 -13    0.81    0.93
   0  13  13    0.69    0.81
   1 -13  13   -0.13    0.60
  -1 -13 -13   -0.60    1.10
   1  13  13    0.16    0.72
   2 -13  13    5.53    1.29
  -2 -13 -13    4.72    1.99
   2  13  13    4.78    1.08
   3 -13  13    0.90    1.01
  -3 -13 -13    0.01    1.25
  -3  13 -13    0.27    0.79
   4 -13  13    0.48    0.79
  -4 -13 -13   -1.21    1.01
  -4  13 -13    1.55    1.02
   4 -14 -13   -0.28    1.01
  -4  14  13   -1.14    1.13
   3 -14 -13    5.06    1.47
  -3  14  13    1.87    1.33
   2 -14 -13    2.37    1.26
  -2  14  13    0.02    1.05
   1 -14 -13   -0.08    0.85
   1 -14 -13    2.63    1.44
  -1  14  13    0.92    0.92
   0 -14 -13    0.03    1.07
   0 -14 -13    0.80    1.04
   0 -14  13    0.12    0.67
   0  14  13   -0.67    0.67
  -1 -14 -13    0.79    1.29
   1 -14  13    0.63    0.80
   1  14  13    0.65    0.80
  -2 -14 -13    1.01    1.49
   2 -14  13    1.93    1.07
   2  14  13    1.48    0.84
  -3 -14 -13   -1.19    1.00
   3 -14  13    0.10    0.92
  -3  14 -13    1.23    0.87
   2 -15 -13   -1.40    0.74
  -2  15  13   -0.63    1.06
   1 -15 -13   -0.44    0.77
  -1  15  13   -0.17    0.80
   0 -15 -13    1.03    1.38
   0 -15  13    1.47    1.13
   0 -15 -13    3.18    1.30
   0  15  13    2.33    1.10
  -1 -15 -13   -0.07    1.18
   1 -15  13    0.45    0.79
   1  15  13    0.93    0.88
   8   0 -14    5.22    1.22
  -8   0  14    6.25    1.51
   7   0 -14    1.55    0.74
  -7   0  14    0.00    0.69
  -6   0  14    1.39    0.91
   6   0 -14    2.11    0.72
   5   0 -14    3.36    0.75
  -5   0  14    1.59    0.86
   4   0 -14   18.51    1.22
  -4   0  14   17.65    1.83
   3   0 -14    0.33    0.29
  -3   0  14   -0.04    0.51
  -2   0  14   37.55    2.04
   2   0 -14   36.38    1.64
  -2   0  14   36.16    1.68
  -1   0  14    5.51    0.66
   1   0 -14    5.67    0.82
  -1   0  14    4.83    0.75
   0   0  14    0.50    0.34
   0   0 -14    0.56    0.37
  -1   0 -14    5.08    0.56
  -2   0 -14    4.22    0.46
  -3   0 -14   30.75    1.29
  -3   0 -14   31.15    2.55
  -4   0 -14    2.32    1.08
  -4   0 -14    1.92    0.43
  -5   0 -14   30.76    3.48
  -5   0 -14   30.03    1.44
  -6   0 -14    1.98    1.22
  -7   0 -14   -0.02    1.03
   8  -1 -14    3.17    1.02
  -8  -1  14    3.09    1.17
  -8   1  14    1.47    0.87
   8   1 -14    2.20    0.87
   7  -1 -14    0.44    0.62
  -7  -1  14    0.53    0.75
   7   1 -14   -0.29    0.48
  -7   1  14    0.39    0.76
  -6  -1  14    0.12    0.72
   6  -1 -14   -0.86    0.42
  -6   1  14   -0.83    0.66
   6   1 -14    0.28    0.49
  -5  -1  14    2.09    0.87
   5  -1 -14    1.20    0.62
   5   1 -14    2.06    0.57
  -5   1  14    0.66    0.78
  -4  -1  14   14.28    1.67
   4  -1 -14   11.36    1.21
  -4   1  14   17.45    1.77
   4   1 -14   12.08    0.91
  -3  -1  14    0.51    0.55
   3  -1 -14    0.42    0.37
  -3   1  14    0.38    0.58
  -3   1  14    0.48    0.38
   3   1 -14    0.83    0.30
  -2  -1  14    7.35    1.02
  -2  -1  14    8.13    0.71
   2  -1 -14    7.77    0.82
  -2   1  14    9.40    0.91
  -2   1  14    6.88    0.98
   1  -1 -14   29.28    1.59
  -1  -1  14   28.94    1.37
  -1   1  14   29.84    1.56
  -1   1  14   27.03    1.53
   0  -1 -14   14.68    0.99
   0   1  14   18.43    1.65
   0   1 -14   13.99    0.99
   0   1  14   14.86    0.97
  -1  -1 -14    1.77    0.37
  -1   1 -14    1.33    0.37
  -2  -1 -14   33.52    2.58
  -2  -1 -14   36.13    1.26
  -2  -1 -14   35.26    1.27
  -3  -1 -14    0.56    0.74
  -3   1 -14    2.26    0.96
  -3   1 -14    0.79    0.34
  -4  -1 -14    9.18    1.83
  -4   1 -14    8.01    0.87
  -4   1 -14    8.90    1.75
  -5  -1 -14   -0.39    0.74
  -5  -1 -14    0.26    0.20
  -5   1 -14   -0.26    0.83
  -5   1 -14   -0.83    0.44
  -6  -1 -14    1.83    1.15
  -6   1 -14    0.18    0.95
  -6   1 -14    0.26    0.58
  -7  -1 -14    0.61    1.30
  -7   1 -14    0.57    1.15
   8  -2 -14    0.05    0.78
  -8  -2  14    0.74    0.81
   8   2 -14    0.16    0.70
  -8   2  14   -0.18    0.80
  -7  -2  14    0.01    0.71
   7  -2 -14   -0.34    0.49
  -7   2  14    1.06    0.95
   7   2 -14    0.21    0.54
  -6  -2  14   15.51    2.06
   6  -2 -14   12.54    1.59
  -6   2  14   13.04    1.90
   6   2 -14   13.70    1.33
  -5  -2  14    6.59    1.31
   5  -2 -14    6.75    1.09
  -5   2  14    7.47    1.42
   5   2 -14    7.06    0.83
  -4  -2  14   -0.08    0.51
   4  -2 -14    0.81    0.49
  -4   2  14    0.15    0.69
   4   2 -14    0.25    0.24
   3  -2 -14    3.17    0.68
  -3  -2  14    3.53    0.86
  -3   2  14    3.76    0.91
   3   2 -14    3.78    0.39
   2  -2 -14   21.79    1.36
  -2  -2  14   22.11    0.99
  -2   2  14   25.93    1.71
  -2   2  14   24.63    1.60
  -1  -2  14    0.01    0.20
   1  -2 -14   -0.48    0.40
  -1   2  14    0.12    0.41
   0  -2 -14    3.69    0.59
   0   2 -14    3.24    0.62
   0   2  14    3.11    0.52
  -1  -2 -14   -0.32    0.56
  -1  -2 -14    0.02    0.24
  -2  -2 -14    0.05    0.62
  -3  -2 -14    0.98    0.82
  -3   2 -14    1.93    0.51
  -4  -2 -14   13.87    2.31
  -4   2 -14   14.68    2.12
  -4   2 -14   15.82    1.16
  -5  -2 -14    3.21    1.45
  -5   2 -14    4.40    1.37
  -5   2 -14    7.58    1.05
  -6  -2 -14   14.48    2.81
  -6   2 -14   12.28    1.37
  -6   2 -14   10.02    2.11
  -7  -2 -14    3.46    1.75
  -7   2 -14    5.87    1.84
  -8  -3  14    5.94    1.54
   8  -3 -14    7.73    1.65
  -8   3  14    5.56    1.57
  -7  -3  14    1.77    0.99
   7  -3 -14    0.75    0.74
   7   3 -14    1.00    0.54
  -7   3  14    2.29    1.14
  -6  -3  14    0.74    0.80
   6  -3 -14    0.52    0.69
  -6   3  14    1.16    1.02
   6   3 -14    0.21    0.44
  -5  -3  14    1.85    0.88
   5  -3 -14    0.48    0.58
  -5   3  14    0.78    0.90
   5   3 -14    1.53    0.43
   4  -3 -14   17.62    1.65
  -4  -3  14   16.93    1.85
   4   3 -14   14.91    0.76
  -4   3  14   13.89    1.69
   3  -3 -14    8.75    1.07
  -3   3  14    8.45    1.23
   2  -3 -14    0.62    0.45
  -2   3  14    0.05    0.57
   1  -3 -14    1.55    0.58
   1  -3 -14    1.43    0.50
  -1  -3  14    1.66    0.30
  -1   3  14    2.13    0.61
   0  -3 -14    0.29    0.35
   0  -3 -14    1.03    0.70
   0   3  14    0.04    0.35
  -1  -3 -14    2.91    0.94
  -1  -3 -14    1.82    0.32
   1   3  14    1.93    0.32
  -2  -3 -14    0.77    0.77
  -3  -3 -14    1.14    0.96
  -3   3 -14    0.84    0.45
  -4  -3 -14    1.99    1.05
  -4   3 -14    0.62    0.79
  -4   3 -14    0.45    0.50
  -5  -3 -14    2.22    1.30
  -5   3 -14   -0.35    0.77
  -5   3 -14   -0.01    0.54
  -6  -3 -14    0.28    1.26
  -6   3 -14   -0.44    0.71
  -6   3 -14   -0.79    0.77
  -7  -3 -14   -0.78    0.95
  -7   3 -14    1.19    1.22
   8  -4 -14    0.39    0.93
  -8   4  14   -0.07    1.00
  -7  -4  14    3.14    1.17
   7  -4 -14    3.00    1.10
  -7   4  14    2.86    1.29
   6  -4 -14    7.28    1.43
  -6   4  14    9.04    1.71
   6   4 -14   11.94    1.09
   5  -4 -14   -0.42    0.47
   5   4 -14    0.19    0.28
  -5   4  14    0.14    0.87
   4  -4 -14    1.39    0.62
  -4   4  14    3.66    1.11
   3  -4 -14   -0.03    0.38
  -3   4  14   -0.23    0.64
   2  -4 -14   -0.13    0.41
   2  -4 -14   -0.25    0.42
  -2   4  14    0.12    0.54
   1  -4 -14   27.91    1.73
   1  -4 -14   27.12    2.11
  -1   4  14   28.18    1.65
   0  -4 -14    2.25    0.49
   0  -4 -14    0.96    0.74
   0   4  14    1.65    0.51
  -1  -4 -14    0.45    0.70
   1   4  14    0.33    0.27
  -2  -4 -14   -0.17    0.58
  -3  -4 -14    0.74    0.85
  -3   4 -14    0.98    0.54
  -4  -4 -14    0.47    0.99
  -4   4 -14    0.69    0.53
  -5  -4 -14    2.42    1.36
  -5   4 -14    4.98    0.96
  -5   4 -14    4.91    1.36
  -6  -4 -14    5.89    1.99
  -6   4 -14    3.65    1.40
  -6   4 -14    3.66    1.05
  -7  -4 -14    2.31    1.58
  -7   4 -14    1.34    1.24
  -7   4 -14    0.82    0.99
   8  -5 -14   -0.23    0.80
  -8   5  14    1.84    1.28
   7  -5 -14    9.47    1.67
  -7   5  14   11.30    1.99
   6  -5 -14   -0.10    0.66
  -6   5  14   -0.82    0.85
   6   5 -14    0.16    0.44
   5  -5 -14    1.36    0.73
   5  -5 -14    1.33    0.49
   5   5 -14    1.95    0.34
   5   5 -14    1.39    0.28
  -5   5  14    2.47    1.08
   4  -5 -14    7.16    1.25
   4  -5 -14    6.41    0.98
  -4   5  14    6.81    1.36
   3  -5 -14    0.29    0.56
   3  -5 -14   -0.01    0.45
  -3   5  14   -0.42    0.65
   2  -5 -14    8.65    1.34
   2  -5 -14    7.16    1.09
  -2   5  14    8.64    1.26
   1  -5 -14    0.42    0.48
   1  -5 -14    1.48    0.75
  -1  -5  14    1.43    0.28
  -1   5  14    1.73    0.66
   0  -5 -14    0.31    0.33
   0  -5 -14    0.62    0.68
   0   5  14    0.33    0.46
  -1  -5 -14   25.48    2.83
   1   5  14   22.53    1.17
  -2  -5 -14    1.48    0.98
  -3  -5 -14   -0.44    0.86
  -3   5 -14   -0.18    0.46
  -4  -5 -14   12.28    2.48
  -4   5 -14   19.73    1.83
  -5  -5 -14    5.40    1.99
  -5   5 -14    5.68    1.45
  -5   5 -14    7.32    1.20
  -6  -5 -14    3.67    1.81
  -6   5 -14    2.96    1.22
  -6   5 -14    3.82    1.08
  -7  -5 -14   -0.09    1.18
  -7   5 -14    0.94    1.10
  -7   5 -14   -1.43    0.80
   8  -6 -14    0.91    0.98
  -8   6  14    1.43    1.19
   7  -6 -14    1.82    1.08
  -7   6  14    0.77    1.12
   6  -6 -14    9.72    1.67
  -6   6  14    8.74    1.70
   5  -6 -14    0.17    0.30
   5  -6 -14    0.38    0.72
  -5   6  14   -0.40    0.90
   4  -6 -14    0.80    0.52
   4  -6 -14    0.73    0.68
  -4   6  14   -0.08    0.83
   3  -6 -14   12.98    1.58
   3  -6 -14   11.30    1.45
  -3   6  14   11.55    1.54
   2  -6 -14    2.34    0.86
   2  -6 -14    3.20    0.85
  -2   6  14    4.08    1.00
   1  -6 -14    0.61    0.54
   1  -6 -14    0.09    0.60
  -1  -6  14    0.45    0.23
  -1   6  14    0.47    0.62
   0  -6 -14    3.13    1.07
   0   6  14    2.11    0.62
  -1  -6 -14   -0.78    0.54
   1   6  14   -0.20    0.39
  -2  -6 -14   25.13    3.12
   2   6  14   25.85    1.11
  -3  -6 -14    3.09    1.44
  -3   6 -14    3.88    0.93
  -4  -6 -14    0.50    1.09
  -4   6 -14   -0.34    0.50
  -5  -6 -14    0.02    1.07
  -5   6 -14    0.92    0.69
  -6  -6 -14    5.48    2.05
  -6   6 -14    5.90    1.59
  -6   6 -14    3.52    1.07
  -7  -6 -14    0.93    1.53
  -7   6 -14   -1.68    0.87
   7  -7 -14    1.17    1.11
  -7   7  14    2.28    1.32
   6  -7 -14   -0.90    0.66
  -6   7  14   -1.66    0.84
   5  -7 -14    1.35    0.90
  -5   7  14    0.69    1.06
   4  -7 -14    7.49    1.07
   4  -7 -14    8.93    1.48
  -4   7  14   10.20    1.62
   3  -7 -14   10.44    1.43
   3  -7 -14    8.20    1.38
  -3   7  14    8.04    1.38
   2  -7 -14    6.35    1.19
   2  -7 -14   10.36    1.58
  -2   7  14    7.93    1.26
   1  -7 -14    4.99    1.29
   1  -7 -14    4.49    0.97
  -1  -7  14    5.14    0.55
  -1   7  14    2.91    0.83
   0  -7 -14   17.04    2.34
   0  -7  14   18.17    1.18
   0  -7 -14   20.19    1.89
   0   7  14   16.56    1.33
  -1  -7 -14    7.34    1.74
   1   7  14    5.33    0.79
  -2  -7 -14    0.18    0.90
   2   7  14    0.71    0.38
  -3  -7 -14    0.84    1.12
  -3   7 -14    0.02    0.56
  -4  -7 -14    5.24    1.89
  -4   7 -14    3.74    1.04
  -5  -7 -14   -0.27    1.08
  -5   7 -14    0.11    0.65
  -6  -7 -14   -0.98    1.04
  -6   7 -14    1.96    0.96
  -6   7 -14    0.37    0.96
   7  -8 -14    1.05    1.11
  -7   8  14    2.13    1.38
   6  -8 -14    2.94    1.16
  -6   8  14    3.55    1.49
   5  -8 -14    6.07    1.43
  -5   8  14    7.50    1.59
   4  -8 -14    0.08    0.71
   4  -8 -14   -0.13    0.45
  -4   8  14    0.79    1.01
   3  -8 -14    1.11    0.80
   3  -8 -14    1.67    0.78
  -3   8  14    0.69    0.86
   2  -8 -14    3.18    0.97
   2  -8 -14    4.37    1.16
  -2   8  14    4.21    1.12
   1  -8 -14    1.25    0.93
   1  -8 -14    1.13    0.70
  -1  -8  14    1.45    0.40
  -1   8  14    2.99    0.90
   0  -8  14    0.86    0.45
   0  -8 -14   -0.04    0.55
   0  -8 -14    0.01    0.88
   0   8  14    0.18    0.61
  -1  -8 -14    4.30    1.52
   1  -8  14    1.54    0.59
   1   8  14    1.92    0.64
  -2  -8 -14    0.93    0.99
   2   8  14    0.76    0.48
  -3  -8 -14   31.36    4.01
  -3   8 -14   33.09    2.41
   3   8  14   31.47    1.41
  -4  -8 -14    0.35    1.17
  -4   8 -14    0.63    0.70
  -5  -8 -14    0.97    1.35
  -5   8 -14    1.19    0.86
  -6  -8 -14   -1.37    1.18
  -6   8 -14    2.79    1.11
  -6   8 -14    1.67    1.25
   7  -9 -14    6.22    1.61
  -7   9  14    6.12    1.75
   6  -9 -14    2.56    1.19
  -6   9  14    3.30    1.50
   5  -9 -14    0.01    0.81
  -5   9  14    0.75    1.11
   4  -9 -14    0.41    0.50
   4  -9 -14    0.90    0.83
  -4   9  14    0.96    1.01
   3  -9 -14   10.06    1.53
   3  -9 -14    9.40    1.62
  -3   9  14   12.94    1.83
   2  -9 -14    3.92    1.23
   2  -9 -14    5.09    1.22
  -2   9  14    4.91    1.17
  -1  -9  14    1.52    0.45
   1  -9 -14    3.21    0.95
   1  -9 -14    2.27    1.13
  -1   9  14    0.20    0.78
   0  -9 -14   12.45    2.22
   0  -9  14   14.96    1.36
   0  -9 -14   13.89    1.78
   0   9  14   11.98    1.44
   1  -9  14   13.64    1.45
  -1  -9 -14   12.76    2.50
   1   9  14   15.13    1.43
   2  -9  14    1.64    0.73
  -2  -9 -14    2.85    1.38
   2   9  14    1.73    0.61
  -3  -9 -14    6.65    2.06
   3  -9  14    4.61    1.10
   3   9  14    4.99    0.70
  -3   9 -14    4.71    1.18
  -4  -9 -14    4.16    1.85
  -4   9 -14    1.84    0.86
  -5  -9 -14   -0.77    1.00
  -5   9 -14    1.05    0.85
  -6  -9 -14    0.31    1.51
  -6   9 -14   -0.79    0.67
   6 -10 -14    0.95    1.01
  -6  10  14   -2.38    0.93
   5 -10 -14   -0.98    0.65
  -5  10  14   -0.17    1.02
   4 -10 -14    3.11    1.17
  -4  10  14    1.63    1.16
   3 -10 -14    4.71    1.16
   3 -10 -14    0.72    0.85
  -3  10  14    1.04    0.98
   2 -10 -14    6.02    1.34
   2 -10 -14    5.81    1.45
  -2  10  14    4.23    1.17
  -1 -10  14    0.38    0.41
   1 -10 -14   -0.56    0.60
   1 -10 -14   -0.10    0.81
  -1  10  14    0.04    0.74
   0 -10 -14    1.14    1.04
   0 -10 -14    0.06    0.57
   0 -10  14    0.30    0.48
   0  10  14    0.66    0.66
  -1 -10 -14    0.29    1.03
   1 -10  14    0.31    0.55
   1  10  14    0.41    0.63
  -2 -10 -14    2.48    1.46
   2 -10  14    4.61    1.03
   2  10  14    2.58    0.72
  -3 -10 -14    2.88    1.59
   3 -10  14    3.62    1.01
   3  10  14    2.50    0.86
  -3  10 -14    1.74    0.92
   4 -10  14    1.26    0.87
  -4 -10 -14    0.31    1.41
  -4  10 -14    2.04    0.94
  -5 -10 -14   -0.31    1.19
   5 -10  14   -0.11    0.65
  -5  10 -14    2.81    1.13
   6 -11 -14    5.29    1.65
  -6  11  14    3.93    1.79
   5 -11 -14    0.34    0.85
  -5  11  14   -0.68    1.02
   4 -11 -14    3.14    1.25
  -4  11  14    4.51    1.44
   3 -11 -14    1.27    0.94
   3 -11 -14    2.71    1.03
  -3  11  14    5.01    1.43
   2 -11 -14   10.49    1.73
   2 -11 -14    7.34    1.68
  -2  11  14    6.03    1.41
   1 -11 -14   -0.19    0.97
  -1 -11  14    0.04    0.42
   1 -11 -14    0.41    0.77
  -1  11  14   -0.14    0.75
   0 -11 -14   31.62    2.86
   0 -11 -14   21.74    3.19
   0 -11  14   27.48    1.84
   0  11  14   28.08    2.08
   1 -11  14    1.52    0.76
  -1 -11 -14   -0.27    1.05
   1  11  14    1.76    0.83
   2 -11  14    0.29    0.61
  -2 -11 -14    0.04    1.08
   2  11  14    0.17    0.54
   3 -11  14    0.78    0.68
  -3 -11 -14   -0.38    1.18
  -3  11 -14    1.27    0.76
  -4 -11 -14   -1.25    1.03
   4 -11  14    0.24    0.73
  -4  11 -14    0.95    0.77
   5 -11  14    0.32    0.80
  -5 -11 -14   -1.13    1.15
  -5  11 -14    0.49    0.82
   5 -12 -14    0.06    1.01
  -5  12  14   -2.23    0.95
   4 -12 -14    0.42    1.00
  -4  12  14   -0.15    1.06
   3 -12 -14    2.25    1.10
   3 -12 -14    3.38    1.14
  -3  12  14    2.49    1.34
   2 -12 -14    1.69    0.98
   2 -12 -14   -0.03    0.75
  -2  12  14   -0.15    0.86
   1 -12 -14    0.79    1.07
   1 -12 -14    0.71    0.80
  -1 -12  14    1.26    0.61
  -1  12  14   -0.45    0.78
   0 -12  14    1.70    0.70
   0 -12 -14    1.70    1.34
   0 -12 -14    1.13    0.93
   0  12  14    0.43    0.79
  -1 -12 -14   -0.56    0.93
   1 -12  14    0.53    0.65
   1  12  14    1.02    0.81
  -2 -12 -14    1.39    1.46
   2 -12  14    3.82    1.11
   2  12  14    3.02    0.87
   3 -12  14    2.57    1.02
  -3 -12 -14    3.05    1.75
  -3  12 -14    3.41    1.17
  -4 -12 -14    1.76    1.70
   4 -12  14    1.41    0.93
  -4  12 -14    1.13    0.93
   4 -13 -14    0.66    1.02
  -4  13  14    2.06    1.40
   3 -13 -14    1.24    0.98
  -3  13  14    0.19    1.08
   2 -13 -14   -0.03    0.86
   2 -13 -14    0.07    0.84
  -2  13  14    0.33    0.99
   1 -13 -14    3.11    1.19
   1 -13 -14    0.87    0.96
  -1 -13  14    1.80    0.76
  -1  13  14    1.44    0.94
   0 -13  14    1.18    0.66
   0 -13 -14   -0.54    1.04
   0 -13 -14    1.07    0.95
   0  13  14    0.32    0.83
  -1 -13 -14    1.65    1.36
   1 -13  14    3.24    0.98
   1  13  14    2.44    0.97
   2 -13  14    3.50    1.11
  -2 -13 -14    4.17    1.97
   2  13  14    3.48    0.99
  -3 -13 -14    1.20    1.61
   3 -13  14    1.16    0.91
  -3  13 -14    1.87    0.95
   3 -14 -14    0.02    1.02
  -3  14  14   -0.60    1.03
   2 -14 -14    3.95    1.40
   2 -14 -14    3.38    1.54
  -2  14  14    5.21    1.47
   1 -14 -14    1.69    1.27
   1 -14 -14   -0.72    0.75
  -1  14  14    1.74    1.17
   0 -14  14    0.34    0.64
   0 -14 -14   -0.68    1.03
   0 -14 -14   -0.41    0.80
   0  14  14   -0.40    0.86
   1 -14  14   -0.85    0.65
  -1 -14 -14   -0.08    0.95
   1  14  14    0.00    0.76
  -2 -14 -14    6.53    2.26
   2 -14  14    3.56    1.21
   2 -15 -14    0.02    0.94
   1 -15 -14    1.46    1.10
   1 -15 -14    0.48    1.19
  -1  15  14    0.26    1.04
   0 -15 -14    6.55    2.17
   0  15  14    2.86    1.26
  -1 -15 -14   -1.04    1.24
   1 -15  14   -0.53    0.68
   1  15  14   -0.53    0.74
  -8   0  15    0.62    0.84
   8   0 -15   -0.05    0.72
  -7   0  15    0.37    0.81
   7   0 -15   -0.69    0.49
   6   0 -15   -0.84    0.40
  -6   0  15   -0.22    0.67
   5   0 -15   -0.30    0.39
  -5   0  15   -1.44    0.47
  -4   0  15   -0.58    0.53
   4   0 -15   -0.14    0.34
  -3   0  15   -1.18    0.38
   3   0 -15    0.10    0.29
  -2   0  15    0.05    0.26
  -2   0  15    0.00    0.42
  -1   0  15    0.40    0.44
  -1   0  15    0.29    0.32
   0   0 -15    0.63    0.39
   0   0  15   -0.10    0.32
  -1   0 -15    0.15    0.25
  -2   0 -15    0.68    0.24
  -3   0 -15   -0.67    0.53
  -3   0 -15    0.13    0.23
  -4   0 -15   -0.12    0.30
  -4   0 -15    0.25    0.81
  -5   0 -15   -0.46    0.70
  -5   0 -15   -0.10    0.31
  -6   0 -15    0.50    1.01
  -7   0 -15    1.34    1.20
  -8  -1  15    0.41    0.73
   8  -1 -15   -0.60    0.62
  -8   1  15    1.32    0.88
   8   1 -15    0.11    0.70
  -7  -1  15    8.06    1.68
   7  -1 -15   11.85    1.59
  -7   1  15   10.46    1.83
   7   1 -15   14.43    1.58
  -6  -1  15    1.62    0.85
   6  -1 -15   -0.29    0.52
  -6   1  15    0.01    0.75
   6   1 -15   -0.19    0.47
   5  -1 -15    4.16    0.87
  -5  -1  15    4.77    1.14
   5   1 -15    4.01    0.71
  -5   1  15    1.57    0.90
  -4  -1  15    4.77    1.07
   4  -1 -15    5.93    0.85
   4   1 -15    3.72    0.60
  -4   1  15    5.09    1.12
  -3  -1  15    0.40    0.54
   3  -1 -15    1.67    0.50
  -3   1  15    1.73    0.70
   3   1 -15    1.75    0.36
  -3   1  15    1.35    0.44
  -2  -1  15    2.42    0.68
   2  -1 -15    2.35    0.51
  -2  -1  15    2.57    0.44
  -2   1  15    2.83    0.71
  -2   1  15    3.35    0.62
  -1  -1  15    1.79    0.42
   1  -1 -15    1.93    0.68
  -1   1  15    1.92    0.55
  -1   1  15    1.87    0.51
   0  -1 -15    3.00    0.58
   0   1 -15    3.35    0.59
  -1  -1 -15    3.80    0.50
  -1   1 -15    3.45    0.56
  -2  -1 -15    2.06    0.91
  -2  -1 -15    1.34    0.25
  -3  -1 -15    1.77    0.98
  -3   1 -15    3.44    1.17
  -3   1 -15    2.39    0.45
  -4  -1 -15    2.19    1.17
  -4   1 -15    2.88    1.12
  -4   1 -15    3.53    0.64
  -5  -1 -15    5.90    1.67
  -5   1 -15    4.74    0.79
  -5   1 -15    5.27    1.64
  -6  -1 -15    1.37    1.29
  -6   1 -15    0.74    0.98
  -7  -1 -15   10.29    2.60
  -8  -2  15    1.28    0.92
   8  -2 -15   -0.58    0.71
  -8   2  15    2.23    1.10
  -7  -2  15    4.79    1.35
   7  -2 -15    3.45    1.02
   7   2 -15    4.17    0.89
  -7   2  15    6.23    1.46
  -6  -2  15    2.74    1.06
   6  -2 -15    3.91    1.01
   6   2 -15    2.82    0.69
  -6   2  15    0.90    1.05
   5  -2 -15   10.38    1.33
  -5  -2  15    6.46    1.32
   5   2 -15    6.52    0.80
  -5   2  15    7.57    1.45
   4  -2 -15   -0.36    0.34
  -4  -2  15   -0.18    0.61
  -4   2  15   -0.38    0.63
   4   2 -15    0.39    0.27
  -3  -2  15    7.66    1.18
   3  -2 -15    7.38    0.96
  -3   2  15    6.77    1.15
  -2  -2  15    0.20    0.19
   2  -2 -15   -0.53    0.29
  -2   2  15   -0.68    0.43
  -1  -2  15    6.12    0.61
   1  -2 -15    6.86    1.05
  -1   2  15    6.25    0.86
   0  -2 -15    5.72    0.74
   0   2  15    6.70    0.76
  -1  -2 -15   31.74    1.33
  -1  -2 -15   27.54    2.33
  -2  -2 -15   10.06    1.72
  -3  -2 -15    0.94    0.93
  -3   2 -15    2.37    0.54
  -4  -2 -15    5.75    1.63
  -4   2 -15    5.91    0.84
  -4   2 -15    4.07    1.27
  -5  -2 -15    3.02    1.43
  -5   2 -15    0.84    0.96
  -5   2 -15    2.84    0.74
  -6  -2 -15    1.10    1.31
  -6   2 -15    0.83    1.04
  -6   2 -15   -0.60    0.61
  -7  -2 -15    2.28    1.53
  -7   2 -15    1.77    1.43
   8  -3 -15   -0.56    0.62
  -8  -3  15    0.59    0.87
  -8   3  15    0.74    0.95
   7  -3 -15   -0.04    0.69
  -7  -3  15    0.74    0.80
   7   3 -15   -0.02    0.53
  -7   3  15    0.13    0.82
  -6  -3  15    8.81    1.65
   6  -3 -15   10.77    1.53
  -6   3  15   10.40    1.78
   6   3 -15    9.36    1.02
   5  -3 -15    2.07    0.80
  -5  -3  15    3.77    1.12
  -5   3  15    3.45    1.17
   5   3 -15    1.78    0.43
   4  -3 -15   12.18    1.40
  -4  -3  15   10.82    1.56
  -4   3  15   12.70    1.63
   4   3 -15   11.76    0.60
   3  -3 -15   -0.30    0.38
  -3   3  15   -0.09    0.65
   2  -3 -15    2.41    0.61
  -2   3  15    2.43    0.74
  -1  -3  15    6.91    0.58
   1  -3 -15    6.13    0.92
  -1   3  15    6.58    0.89
   0  -3 -15    4.90    1.14
   0  -3 -15    4.33    0.64
   0   3  15    4.13    0.62
  -1  -3 -15   11.56    0.68
  -1  -3 -15   11.31    1.74
  -2  -3 -15    0.99    0.91
  -3  -3 -15   11.78    2.13
  -3   3 -15   10.12    1.12
  -4  -3 -15    5.50    1.63
  -4   3 -15    4.94    1.37
  -4   3 -15    3.72    0.76
  -5  -3 -15   11.17    2.35
  -5   3 -15   10.34    1.96
  -5   3 -15   13.29    1.40
  -6  -3 -15    0.10    1.06
  -6   3 -15    0.57    1.03
  -6   3 -15    0.07    0.70
  -7  -3 -15   -0.93    1.05
  -7   3 -15    0.51    1.03
   8  -4 -15    0.99    0.96
  -8   4  15    0.76    1.03
   7  -4 -15    1.28    0.88
  -7   4  15    1.40    1.15
   6  -4 -15    0.14    0.71
  -6   4  15   -0.32    0.83
   6   4 -15    0.21    0.37
   5  -4 -15    3.89    0.96
  -5   4  15    3.43    1.14
   5   4 -15    4.80    0.48
   4  -4 -15    7.05    1.15
  -4   4  15    5.25    1.23
   3  -4 -15    0.17    0.46
  -3   4  15    0.05    0.67
   2  -4 -15   39.55    2.18
  -2   4  15   36.50    2.15
   1  -4 -15    8.25    1.06
   1  -4 -15    8.35    1.39
  -1   4  15    6.71    0.93
   0  -4 -15   -0.22    0.27
   0  -4 -15   -0.01    0.54
   0   4  15   -0.05    0.35
  -1  -4 -15   27.37    2.86
   1   4  15   27.27    1.21
  -2  -4 -15    5.60    1.42
  -3  -4 -15    8.28    1.89
  -3   4 -15   10.45    1.24
  -4  -4 -15    0.68    1.03
  -4   4 -15    1.02    0.57
  -5  -4 -15   -0.14    0.95
  -5   4 -15    0.05    0.56
  -5   4 -15   -0.34    0.83
  -6  -4 -15    6.27    2.11
  -6   4 -15    0.88    0.97
  -6   4 -15    5.74    1.18
  -7  -4 -15    0.23    1.23
  -7   4 -15    2.04    1.18
   8  -5 -15    0.20    0.99
  -8   5  15   -0.64    0.97
   7  -5 -15    5.39    1.37
  -7   5  15    4.11    1.39
   6  -5 -15    1.59    0.93
  -6   5  15   -0.03    0.91
   5  -5 -15    0.32    0.67
   5  -5 -15   -0.25    0.41
  -5   5  15    1.35    1.00
   4  -5 -15    6.01    1.02
   4  -5 -15    6.24    1.20
  -4   5  15    5.51    1.21
   3  -5 -15    8.14    1.24
   3  -5 -15    9.08    1.31
  -3   5  15    7.98    1.33
   2  -5 -15    1.95    0.68
   2  -5 -15    0.49    0.64
  -2   5  15    1.52    0.82
  -1  -5  15   19.39    0.92
   1  -5 -15   21.66    1.59
   1  -5 -15   20.87    2.27
  -1   5  15   19.07    1.45
   0  -5 -15   14.99    1.09
   0  -5 -15   14.16    2.00
   0   5  15   15.93    1.16
  -1  -5 -15    5.86    1.40
   1   5  15    5.76    0.64
  -2  -5 -15    2.08    1.09
  -3  -5 -15   24.71    3.25
  -3   5 -15   21.45    1.95
  -4  -5 -15   -0.52    0.86
  -4   5 -15    0.47    0.52
  -5  -5 -15    1.50    1.35
  -5   5 -15   -0.35    0.57
  -5   5 -15    0.99    0.94
  -6  -5 -15    4.77    1.98
  -6   5 -15    7.71    1.84
  -6   5 -15    4.68    1.17
  -7  -5 -15   -0.07    1.33
  -7   5 -15   -0.68    0.88
  -7   5 -15    0.51    0.92
   7  -6 -15    0.62    0.87
  -7   6  15    1.91    1.21
   6  -6 -15    5.76    1.39
  -6   6  15    4.26    1.39
   5  -6 -15    4.93    1.17
   5  -6 -15    4.10    0.67
  -5   6  15    3.55    1.25
   4  -6 -15    1.22    0.75
   4  -6 -15    0.53    0.55
  -4   6  15    0.39    0.87
   3  -6 -15    0.21    0.65
   3  -6 -15   -0.03    0.53
  -3   6  15    1.94    0.95
   2  -6 -15   -0.48    0.56
   2  -6 -15    1.20    0.63
  -2   6  15   -0.08    0.72
   1  -6 -15    5.00    0.99
   1  -6 -15    4.76    1.17
  -1  -6  15    5.08    0.50
  -1   6  15    5.37    0.98
   0  -6 -15   18.94    1.29
   0  -6 -15   15.61    2.19
   0   6  15   16.19    1.25
  -1  -6 -15    0.35    0.83
   1   6  15    0.30    0.42
  -2  -6 -15   32.10    3.60
   2   6  15   37.83    1.39
  -3  -6 -15    6.23    1.80
  -3   6 -15    7.21    1.18
  -4  -6 -15    0.00    0.72
  -4   6 -15    1.56    0.71
  -5  -6 -15    1.77    1.37
  -5   6 -15    1.58    0.77
  -6  -6 -15    0.80    1.41
  -6   6 -15   -0.37    0.66
  -6   6 -15    1.03    1.01
  -7  -6 -15    0.17    1.21
  -7   6 -15    0.48    1.01
   7  -7 -15   -0.49    0.84
  -7   7  15    1.57    1.24
   6  -7 -15    2.11    1.05
  -6   7  15    0.63    1.05
   5  -7 -15   -0.45    0.66
  -5   7  15    0.71    0.97
   4  -7 -15    8.86    1.24
   4  -7 -15    7.66    1.43
  -4   7  15   10.34    1.69
   3  -7 -15    5.58    1.15
   3  -7 -15    6.67    1.24
  -3   7  15    7.04    1.38
   2  -7 -15   11.29    1.71
   2  -7 -15   10.65    1.47
  -2   7  15   11.41    1.52
   1  -7 -15    0.89    0.74
  -1  -7  15    0.54    0.28
   1  -7 -15    0.49    0.61
  -1   7  15    0.64    0.73
   0  -7  15   -0.50    0.27
   0  -7 -15   -1.10    0.45
   0   7  15   -0.24    0.50
  -1  -7 -15   18.78    2.69
   1   7  15   16.75    1.20
  -2  -7 -15   25.05    3.30
   2   7  15   25.24    1.23
  -3  -7 -15    5.96    1.90
  -3   7 -15    3.73    0.96
  -4  -7 -15    0.69    1.19
  -4   7 -15    1.52    0.70
  -5  -7 -15    2.47    1.40
  -5   7 -15    1.77    0.81
  -6  -7 -15   -0.50    1.16
  -6   7 -15    0.85    0.85
  -6   7 -15    0.94    0.96
   7  -8 -15    0.48    0.94
  -7   8  15   -1.45    1.01
   6  -8 -15   -0.20    0.76
  -6   8  15   -1.48    0.90
   5  -8 -15    1.58    0.96
  -5   8  15   -0.20    1.07
   4  -8 -15   12.13    1.46
   4  -8 -15   14.99    1.97
  -4   8  15   10.58    1.76
   3  -8 -15   -0.64    0.55
   3  -8 -15   -0.08    0.58
  -3   8  15   -0.12    0.83
   2  -8 -15    0.64    0.75
   2  -8 -15    1.31    0.80
  -2   8  15    0.48    0.80
   1  -8 -15    7.25    1.30
   1  -8 -15    7.43    1.63
  -1  -8  15    8.44    0.74
  -1   8  15    6.15    1.20
   0  -8  15   15.95    1.18
   0  -8 -15   13.90    2.30
   0   8  15   16.25    1.55
   1  -8  15    1.01    0.54
  -1  -8 -15    2.74    1.34
   1   8  15    1.90    0.66
  -2  -8 -15    0.92    1.15
   2   8  15    0.26    0.46
  -3  -8 -15    0.90    1.19
  -3   8 -15    1.26    0.81
  -4  -8 -15   -0.70    0.75
  -4   8 -15    2.97    0.95
  -5  -8 -15    4.96    1.87
  -5   8 -15    2.05    0.95
  -6  -8 -15    6.90    2.46
  -6   8 -15    2.29    1.30
  -6   8 -15    5.39    1.33
   7  -9 -15    2.20    1.16
  -7   9  15    2.56    1.59
   6  -9 -15    0.41    0.82
  -6   9  15    0.66    1.18
   5  -9 -15    1.86    1.15
  -5   9  15   -0.62    0.99
   4  -9 -15   12.17    1.90
   4  -9 -15    9.51    1.34
  -4   9  15   10.49    1.84
   3  -9 -15    1.83    0.89
   3  -9 -15    0.83    0.85
  -3   9  15    1.36    1.05
   2  -9 -15    1.50    0.85
   2  -9 -15    0.84    0.87
  -2   9  15    1.79    1.04
  -1  -9  15    1.73    0.44
   1  -9 -15    2.93    0.98
   1  -9 -15    2.46    1.11
  -1   9  15    3.05    0.97
   0  -9 -15   -0.12    0.78
   0  -9  15   -0.24    0.40
   0  -9 -15    0.50    0.71
   0   9  15    0.10    0.63
   1  -9  15    4.84    0.93
  -1  -9 -15    2.17    1.29
   1   9  15    2.65    0.75
   2  -9  15    2.27    0.81
  -2  -9 -15    3.30    1.60
   2   9  15    3.40    0.71
  -3  -9 -15    0.69    1.17
  -3   9 -15    2.26    0.90
  -4  -9 -15   -0.40    1.06
  -4   9 -15    2.18    0.89
  -5  -9 -15    0.47    1.31
  -5   9 -15    0.52    0.77
  -6  -9 -15    1.25    1.52
  -6   9 -15   -0.71    0.84
   6 -10 -15    0.05    1.00
  -6  10  15   -0.57    1.09
   5 -10 -15    2.33    1.24
  -5  10  15    2.00    1.34
   4 -10 -15    2.37    1.03
  -4  10  15    1.40    1.09
   3 -10 -15    2.18    1.01
   3 -10 -15    1.83    0.98
  -3  10  15    1.90    1.08
   2 -10 -15    1.44    1.00
   2 -10 -15    2.95    1.04
  -2  10  15    1.01    0.92
   1 -10 -15   -0.14    0.79
  -1 -10  15    0.00    0.38
   1 -10 -15    0.60    0.76
  -1  10  15    0.87    0.86
   0 -10 -15    2.88    1.36
   0 -10  15    3.40    0.75
   0 -10 -15    3.00    1.06
   0  10  15    2.62    0.89
   1 -10  15    0.54    0.57
  -1 -10 -15    1.11    1.15
   1  10  15    1.77    0.72
   2 -10  15    0.90    0.72
  -2 -10 -15   -0.65    0.84
   2  10  15   -0.72    0.46
   3 -10  15    0.76    0.71
  -3 -10 -15    0.79    1.31
  -3  10 -15    2.52    0.96
   4 -10  15    2.82    1.08
  -4 -10 -15    2.34    1.76
  -4  10 -15    5.44    1.40
  -5 -10 -15    1.82    1.67
   5 -10  15    3.28    1.19
  -5  10 -15    2.91    1.14
   6 -11 -15    2.65    1.35
  -6  11  15   -0.41    1.23
   5 -11 -15    1.24    1.14
  -5  11  15    0.01    1.26
   4 -11 -15    2.40    1.18
  -4  11  15    3.47    1.35
   3 -11 -15    6.08    1.51
   3 -11 -15    4.35    1.24
  -3  11  15    4.84    1.42
   2 -11 -15   -0.26    0.70
   2 -11 -15   -0.30    0.75
  -2  11  15    0.32    0.99
  -1 -11  15    0.43    0.43
   1 -11 -15    1.41    0.96
   1 -11 -15    0.74    1.13
  -1  11  15    0.27    0.86
   0 -11  15    0.10    0.53
   0 -11 -15    1.62    1.26
   0 -11 -15    0.62    0.83
   0  11  15    1.96    0.90
   1 -11  15    0.79    0.71
  -1 -11 -15    2.71    1.53
   1  11  15    1.78    0.79
  -2 -11 -15    0.30    1.25
   2 -11  15    0.37    0.67
   2  11  15    1.08    0.64
  -3 -11 -15   -0.79    1.11
   3 -11  15    0.50    0.66
  -3  11 -15   -0.60    0.47
   4 -11  15    0.82    0.78
  -4 -11 -15    2.88    1.84
  -4  11 -15    1.81    0.92
   5 -11  15    2.13    1.10
  -5 -11 -15    2.97    1.96
  -5  11 -15   -0.07    0.70
   5 -12 -15    1.37    1.11
  -5  12  15   -0.70    1.14
   4 -12 -15   12.28    2.13
  -4  12  15    9.33    1.91
   3 -12 -15    0.50    0.92
   3 -12 -15   -0.15    0.76
  -3  12  15   -2.54    0.82
   2 -12 -15   -1.96    0.52
   2 -12 -15    0.19    0.84
  -2  12  15    0.19    0.85
   1 -12 -15    9.87    2.23
   1 -12 -15   10.12    1.79
  -1 -12  15    9.43    1.08
  -1  12  15   12.13    1.76
   0 -12 -15    0.82    0.83
   0 -12  15    0.36    0.54
   0 -12 -15    0.92    1.35
   0  12  15    0.77    0.78
  -1 -12 -15   -0.02    1.22
   1 -12  15    0.27    0.66
   1  12  15    0.24    0.73
   2 -12  15   12.66    1.72
  -2 -12 -15   12.04    2.99
   2  12  15    9.75    1.36
   3 -12  15   -0.41    0.69
  -3 -12 -15    2.04    1.59
  -3  12 -15    1.66    0.81
  -4 -12 -15    2.59    1.99
   4 -12  15    6.75    1.55
  -4  12 -15    2.19    1.13
   4 -13 -15   -1.14    0.74
  -4  13  15    0.03    1.21
   3 -13 -15   -1.48    0.73
  -3  13  15    0.27    1.18
   2 -13 -15    0.80    1.01
   2 -13 -15    1.35    1.04
  -2  13  15    0.78    1.15
   1 -13 -15   -0.39    0.79
   1 -13 -15   -0.60    0.82
  -1  13  15   -0.01    0.84
   0 -13  15    0.20    0.55
   0 -13 -15    0.11    0.76
   0 -13 -15    0.05    1.01
   0  13  15    0.31    0.89
   1 -13  15    0.01    0.60
  -1 -13 -15   -0.08    1.07
   1  13  15   -0.08    0.75
  -2 -13 -15    2.24    1.72
   2 -13  15    0.02    0.77
  -3 -13 -15    1.25    1.53
   3 -13  15   -1.02    0.79
  -3  13 -15    1.14    0.86
   3 -14 -15   -0.31    0.96
  -3  14  15   -2.04    0.95
   2 -14 -15    1.96    1.32
   2 -14 -15    1.68    1.13
  -2  14  15    6.25    1.61
   1 -14 -15    0.25    0.88
   1 -14 -15    1.06    1.34
  -1  14  15    0.90    0.91
   0 -14 -15    1.36    1.09
   0  14  15   -1.70    0.71
   1 -14  15   -0.37    0.65
  -1 -14 -15   -0.68    1.22
   1  14  15   -0.61    0.80
   2 -14  15    1.74    0.93
  -2 -14 -15   -0.79    1.22
  -8   0  16    7.27    1.61
   8   0 -16    3.24    1.03
  -7   0  16    2.14    1.01
   7   0 -16    1.80    0.78
   6   0 -16   10.56    1.28
  -6   0  16   11.51    1.78
  -5   0  16   14.03    1.86
   5   0 -16   12.94    1.27
  -4   0  16   94.17    4.47
   4   0 -16  102.63    3.87
   3   0 -16    8.74    0.86
  -3   0  16   10.94    0.98
  -3   0  16    8.93    1.29
  -2   0  16   40.53    2.23
  -2   0  16   40.85    1.88
  -1   0  16    1.34    0.43
  -1   0  16    0.92    0.49
   0   0 -16    5.25    0.74
  -1   0 -16    2.18    0.45
  -2   0 -16   11.36    0.71
  -3   0 -16   36.21    1.46
  -3   0 -16   37.04    1.43
  -3   0 -16   31.55    3.22
  -4   0 -16   52.26    3.83
  -4   0 -16   55.71    2.02
  -5   0 -16    9.80    0.67
  -5   0 -16    7.41    1.87
  -6   0 -16    0.54    1.02
  -7   0 -16    1.41    1.38
  -8  -1  16    1.37    1.00
   8  -1 -16    1.40    0.94
  -8   1  16    0.56    0.82
  -7  -1  16    0.97    0.84
   7  -1 -16   -0.61    0.55
   7   1 -16    0.78    0.65
  -7   1  16    1.71    0.88
   6  -1 -16    0.02    0.54
  -6  -1  16    0.54    0.80
   6   1 -16    0.13    0.48
  -6   1  16   -0.52    0.68
   5  -1 -16    7.22    1.03
  -5  -1  16    6.62    1.35
  -5   1  16    6.46    1.36
   5   1 -16    6.59    0.87
  -4  -1  16    9.12    1.41
   4  -1 -16   13.00    1.23
  -4   1  16   11.18    1.48
   4   1 -16   11.20    0.97
   3  -1 -16    8.67    0.93
  -3  -1  16   10.37    1.38
   3   1 -16    7.52    0.71
  -3   1  16    7.76    1.19
   2  -1 -16    8.74    0.90
  -2  -1  16    8.07    1.16
  -2  -1  16    8.14    0.74
  -2   1  16    6.00    0.96
  -2   1  16    8.23    0.91
  -1  -1  16    7.98    0.78
  -1   1  16    6.60    0.98
  -1   1  16    5.08    0.82
   0  -1 -16   50.40    2.16
   0   1 -16   46.88    2.19
  -1  -1 -16    0.36    0.33
  -1   1 -16    0.20    0.26
  -2  -1 -16    3.92    0.38
  -2  -1 -16    2.45    0.94
  -3  -1 -16    8.11    1.70
  -4  -1 -16    7.33    1.82
  -4   1 -16    8.32    1.72
  -4   1 -16    7.31    0.82
  -5  -1 -16    0.58    1.02
  -5   1 -16    0.59    0.53
  -5   1 -16    0.91    1.02
  -6  -1 -16   -0.15    0.95
  -6   1 -16   -0.36    0.77
  -7  -1 -16    1.72    1.31
  -7   1 -16    1.03    1.19
  -8  -2  16    6.59    1.59
   8  -2 -16    6.94    1.48
  -8   2  16    8.62    1.79
  -7  -2  16    1.56    0.94
   7  -2 -16    0.33    0.74
   7   2 -16   -0.23    0.48
  -7   2  16    1.83    1.09
  -6  -2  16   -0.29    0.65
   6  -2 -16    0.61    0.64
  -6   2  16    0.07    0.80
   6   2 -16    0.04    0.41
   5  -2 -16    1.00    0.64
  -5  -2  16    1.76    0.89
  -5   2  16    0.39    0.91
   5   2 -16    1.59    0.45
   4  -2 -16    2.32    0.67
  -4  -2  16    2.97    0.96
   4   2 -16    3.37    0.47
  -4   2  16    4.07    0.99
   3  -2 -16    0.28    0.41
  -3  -2  16    0.27    0.46
  -3   2  16    0.66    0.71
  -2  -2  16   17.65    0.93
   2  -2 -16   20.56    1.33
  -2   2  16   21.46    1.50
  -1  -2  16   13.36    0.84
  -1   2  16   12.60    1.19
   0  -2 -16   -0.02    0.37
   0   2  16   -0.08    0.29
  -1  -2 -16    0.56    0.64
  -1  -2 -16    0.10    0.30
  -1   2 -16    0.78    0.39
  -2  -2 -16    0.49    0.67
  -3  -2 -16    0.26    0.84
  -3   2 -16    0.50    0.37
  -4  -2 -16    4.52    1.55
  -4   2 -16    3.66    1.34
  -4   2 -16    4.05    0.72
  -5  -2 -16   12.95    2.50
  -5   2 -16   13.56    2.35
  -5   2 -16   13.99    1.33
  -6  -2 -16   -0.39    0.94
  -6   2 -16   -1.25    0.74
  -7  -2 -16    0.93    1.53
  -7   2 -16   -0.69    1.06
   8  -3 -16   -0.14    0.80
  -8  -3  16    0.12    0.82
  -8   3  16    0.71    0.93
  -7  -3  16   -0.09    0.68
   7  -3 -16    0.85    0.82
  -7   3  16    0.48    0.86
  -6  -3  16    9.26    1.66
   6  -3 -16    7.79    1.37
  -6   3  16    6.00    1.36
   6   3 -16    7.18    0.88
   5  -3 -16    0.53    0.62
  -5  -3  16    0.88    0.80
  -5   3  16    0.67    0.84
   5   3 -16    0.23    0.30
   4  -3 -16    0.47    0.50
  -4  -3  16   -0.45    0.41
  -4   3  16    1.37    0.89
   3  -3 -16    3.00    0.71
  -3   3  16    3.39    0.95
  -2  -3  16   19.75    0.78
   2  -3 -16   20.26    1.41
  -2   3  16   21.32    1.54
  -1  -3  16   34.72    1.46
  -1   3  16   32.85    1.81
   0  -3 -16    1.00    0.45
   0  -3 -16    2.09    0.88
   0   3  16    1.51    0.48
  -1  -3 -16    6.56    1.46
  -1  -3 -16    8.35    0.60
  -2  -3 -16    3.78    1.29
  -3  -3 -16   14.41    2.35
  -3   3 -16   15.66    1.22
  -4  -3 -16    0.12    0.76
  -4   3 -16    0.19    0.83
  -4   3 -16   -0.11    0.43
  -5  -3 -16   -0.31    0.91
  -5   3 -16   -0.83    0.79
  -5   3 -16   -0.28    0.52
  -6  -3 -16    6.34    2.06
  -6   3 -16    2.45    0.88
  -6   3 -16    1.98    1.25
  -7  -3 -16   -0.06    1.07
  -7   3 -16    0.84    1.20
   8  -4 -16    4.00    1.26
  -8   4  16    0.06    1.05
   7  -4 -16    0.45    0.71
  -7   4  16    0.21    0.99
   6  -4 -16   -0.16    0.67
  -6   4  16   -1.13    0.85
   5  -4 -16   -0.15    0.52
  -5   4  16   -0.93    0.69
   5   4 -16    0.00    0.16
   4  -4 -16    4.43    0.98
  -4   4  16    3.21    1.06
   3  -4 -16    2.25    0.73
  -3   4  16    3.96    1.07
   2  -4 -16    8.01    1.12
  -2   4  16    9.32    1.26
   1  -4 -16    0.36    0.46
   1  -4 -16    1.09    0.71
  -1   4  16    0.30    0.55
   0  -4 -16    1.12    0.44
   0  -4 -16    0.87    0.74
   0   4  16    0.25    0.43
  -1  -4 -16   10.59    0.69
  -1  -4 -16   10.11    1.78
   1   4  16    9.90    0.67
  -2  -4 -16    8.48    1.84
  -3  -4 -16   -0.07    0.87
  -3   4 -16   -0.09    0.44
  -4  -4 -16    1.53    1.17
  -4   4 -16    1.26    0.55
  -5  -4 -16    1.54    1.26
  -5   4 -16   -0.66    0.84
  -5   4 -16   -0.51    0.52
  -6  -4 -16    1.44    1.31
  -6   4 -16    1.28    1.09
  -6   4 -16   -0.02    0.77
  -7  -4 -16    1.08    1.66
  -7   4 -16    0.15    0.93
   8  -5 -16    1.85    1.13
  -8   5  16    3.02    1.40
   7  -5 -16    4.86    1.39
  -7   5  16    5.28    1.51
   6  -5 -16    1.35    0.90
  -6   5  16    1.28    1.04
   5  -5 -16    5.58    1.20
   5  -5 -16    5.45    0.93
  -5   5  16    6.56    1.47
   4  -5 -16    4.25    1.00
   4  -5 -16    2.97    0.83
  -4   5  16    3.00    1.10
   3  -5 -16    0.06    0.51
   3  -5 -16    0.08    0.56
  -3   5  16    1.67    0.87
   2  -5 -16    1.34    0.61
   2  -5 -16    1.26    0.80
  -2   5  16    1.14    0.73
   1  -5 -16    7.85    1.42
   1  -5 -16    4.93    0.95
  -1   5  16    4.87    0.93
   0  -5 -16    6.71    1.47
   0   5  16    9.68    1.01
  -1  -5 -16    4.76    1.39
   1   5  16    7.37    0.70
  -2  -5 -16   -0.94    0.57
  -3  -5 -16   68.63    4.73
  -3   5 -16   59.29    3.04
  -4  -5 -16    2.79    1.41
  -4   5 -16    2.27    0.74
  -5  -5 -16    1.94    1.41
  -5   5 -16    3.14    1.30
  -5   5 -16    2.69    0.90
  -6  -5 -16    1.30    1.29
  -6   5 -16    0.55    0.90
  -6   5 -16   -0.50    0.69
  -7  -5 -16    3.79    1.98
  -7   5 -16    2.35    1.38
   7  -6 -16    2.13    1.05
  -7   6  16    5.29    1.54
   6  -6 -16    1.27    0.96
  -6   6  16    2.74    1.31
   5  -6 -16    3.84    0.74
   5  -6 -16    3.95    1.13
  -5   6  16    3.39    1.31
   4  -6 -16    5.42    1.04
   4  -6 -16    5.61    1.24
  -4   6  16    6.47    1.41
   3  -6 -16    3.06    0.93
   3  -6 -16    3.40    0.94
  -3   6  16    2.79    1.03
   2  -6 -16    2.61    0.81
   2  -6 -16    2.83    0.92
  -2   6  16    3.35    1.00
   1  -6 -16    0.66    0.58
  -1  -6  16    1.47    0.33
   1  -6 -16    0.93    0.89
  -1   6  16    1.69    0.73
   0  -6 -16    0.15    0.65
   0   6  16    0.76    0.57
  -1  -6 -16    2.97    1.18
   1   6  16    2.70    0.59
  -2  -6 -16    9.32    2.01
   2   6  16    9.31    0.42
  -3  -6 -16    6.10    1.81
  -4  -6 -16   -0.49    0.94
  -4   6 -16   -0.68    0.42
  -5  -6 -16    0.63    1.14
  -5   6 -16    0.16    0.54
  -6  -6 -16   -1.39    0.94
  -6   6 -16    0.59    0.73
  -6   6 -16    2.26    1.27
   7  -7 -16    2.54    1.11
  -7   7  16    0.45    1.24
   6  -7 -16    3.11    1.21
  -6   7  16    0.95    1.14
   5  -7 -16    2.36    0.99
  -5   7  16    3.04    1.31
   4  -7 -16    9.89    1.36
   4  -7 -16    9.16    1.54
  -4   7  16   10.02    1.70
   3  -7 -16    3.56    1.02
   3  -7 -16    2.61    0.91
  -3   7  16    1.56    0.91
   2  -7 -16    2.61    0.99
   2  -7 -16    0.93    0.69
  -2   7  16    2.60    0.91
  -1  -7  16    2.25    0.41
   1  -7 -16    0.48    0.86
   1  -7 -16    1.86    0.81
  -1   7  16    2.52    0.84
   0  -7 -16    0.62    0.89
   0  -7  16    0.34    0.38
   0   7  16    1.10    0.65
  -1  -7 -16    0.10    0.78
   1   7  16   -0.02    0.50
  -2  -7 -16   13.75    2.49
   2   7  16   14.41    0.84
  -3  -7 -16    0.31    1.01
  -4  -7 -16   15.33    3.06
  -4   7 -16   16.45    1.88
  -5  -7 -16    6.51    2.22
  -5   7 -16    7.93    1.37
  -6  -7 -16    0.62    1.43
  -6   7 -16    0.61    0.83
  -6   7 -16   -0.12    0.90
   7  -8 -16   -0.65    0.84
  -7   8  16   -0.46    1.20
   6  -8 -16    0.08    0.92
  -6   8  16    2.38    1.35
   5  -8 -16   10.50    1.76
  -5   8  16    5.22    1.56
   4  -8 -16   13.14    1.95
   4  -8 -16   13.67    1.64
  -4   8  16   13.98    2.02
   3  -8 -16    0.85    0.75
   3  -8 -16    0.55    0.73
  -3   8  16    1.24    0.99
   2  -8 -16    4.34    1.08
   2  -8 -16    7.11    1.48
  -2   8  16    7.07    1.28
   1  -8 -16    0.20    0.68
  -1  -8  16    0.32    0.28
   1  -8 -16   -0.07    0.73
  -1   8  16   -0.92    0.58
   0  -8  16    0.55    0.42
   0  -8 -16    1.36    0.95
   0   8  16    1.46    0.72
   1  -8  16   47.95    2.52
  -1  -8 -16   45.39    4.51
   1   8  16   52.23    2.37
  -2  -8 -16   -1.08    0.68
   2   8  16   -0.99    0.39
  -3  -8 -16    2.33    1.52
  -4  -8 -16    1.81    1.53
  -4   8 -16    1.86    0.80
  -5  -8 -16    0.95    1.39
  -5   8 -16    2.59    1.04
  -6  -8 -16    0.27    1.45
  -6   8 -16   -0.42    0.88
  -6   8 -16    0.48    0.83
   6  -9 -16    3.17    1.34
  -6   9  16    2.89    1.47
   5  -9 -16   -0.23    0.72
  -5   9  16    0.10    1.03
   4  -9 -16    3.61    1.18
   4  -9 -16    2.53    0.85
  -4   9  16    2.48    1.22
   3  -9 -16    1.24    0.83
   3  -9 -16    0.11    0.68
  -3   9  16    0.25    0.94
   2  -9 -16    6.68    1.49
   2  -9 -16    3.93    1.16
  -2   9  16    6.94    1.34
  -1  -9  16    4.07    0.57
   1  -9 -16    2.16    0.97
   1  -9 -16    3.18    1.28
  -1   9  16    2.90    0.99
   0  -9  16    0.51    0.48
   0  -9 -16   -0.04    0.80
   0   9  16   -0.70    0.62
  -1  -9 -16   19.56    3.10
   1  -9  16   20.93    1.83
   1   9  16   19.37    1.50
   2  -9  16    6.39    1.15
  -2  -9 -16    5.98    1.94
   2   9  16    4.84    0.80
  -3  -9 -16    9.77    2.51
  -3   9 -16    5.85    1.27
  -4  -9 -16   14.59    3.21
  -4   9 -16   14.11    1.94
  -5  -9 -16    1.10    1.51
  -5   9 -16    0.64    0.79
   6 -10 -16    2.44    1.31
  -6  10  16    0.75    1.37
   5 -10 -16   -0.02    0.93
  -5  10  16   -1.90    0.87
   4 -10 -16    0.11    0.78
  -4  10  16    0.55    1.13
   3 -10 -16   -0.13    0.66
   3 -10 -16    1.36    0.94
  -3  10  16    0.87    1.12
   2 -10 -16   -0.11    0.71
   2 -10 -16    0.59    0.91
  -2  10  16    0.69    0.84
   1 -10 -16    0.39    0.92
  -1 -10  16    0.42    0.39
   1 -10 -16   -0.58    0.69
  -1  10  16   -0.48    0.72
   0 -10 -16   19.81    3.06
   0 -10  16   21.56    1.55
   0  10  16   28.02    1.99
   1 -10  16    0.96    0.63
  -1 -10 -16    1.18    1.20
   1  10  16    0.12    0.62
  -2 -10 -16    3.89    1.78
   2 -10  16    2.19    0.85
   2  10  16    2.42    0.78
  -3 -10 -16    0.12    1.09
   3 -10  16    1.01    0.73
  -3  10 -16    0.57    0.70
   4 -10  16   -0.59    0.54
  -4 -10 -16    2.56    1.67
  -4  10 -16   -0.03    0.60
  -5 -10 -16    0.84    1.52
  -5  10 -16    0.78    0.78
   5 -11 -16    0.40    0.93
  -5  11  16   -0.37    1.17
   4 -11 -16    0.60    0.91
  -4  11  16   -1.13    0.98
   3 -11 -16    0.19    0.77
   3 -11 -16    0.82    0.94
  -3  11  16   -0.52    0.91
   2 -11 -16    5.71    1.62
   2 -11 -16    4.92    1.34
  -2  11  16    5.56    1.41
   1 -11 -16   -0.21    0.72
   1 -11 -16    0.89    1.09
  -1 -11  16    0.04    0.41
  -1  11  16   -0.88    0.71
   0 -11  16    1.03    0.62
   0 -11 -16    3.87    1.56
   0  11  16    0.93    0.83
   1 -11  16   10.27    1.42
  -1 -11 -16   13.91    2.85
   1  11  16   12.46    1.51
  -2 -11 -16   -0.65    0.99
   2 -11  16   -0.27    0.57
   2  11  16    0.03    0.63
   3 -11  16    1.89    0.94
  -3 -11 -16    1.48    1.65
  -3  11 -16    2.61    0.98
  -4 -11 -16    2.05    1.65
   4 -11  16    0.32    0.89
  -4  11 -16    2.11    0.96
   5 -12 -16    4.98    1.57
  -5  12  16    3.16    1.64
   4 -12 -16    1.08    1.00
  -4  12  16    1.00    1.15
   3 -12 -16   -0.61    0.74
   3 -12 -16    0.17    0.94
  -3  12  16    0.52    1.20
   2 -12 -16    0.60    0.97
   2 -12 -16    1.73    1.05
  -2  12  16    1.29    1.12
   1 -12 -16    1.95    1.33
   1 -12 -16    1.41    0.97
  -1  12  16    1.89    1.00
   0 -12 -16    6.73    1.99
   0 -12  16    4.72    0.95
   0  12  16    6.28    1.33
   1 -12  16    0.51    0.64
  -1 -12 -16   -0.27    1.17
   1  12  16    0.75    0.76
   2 -12  16    0.49    0.72
  -2 -12 -16    0.56    1.44
   3 -12  16    3.68    1.13
  -3 -12 -16    5.86    2.28
  -3  12 -16    8.63    1.68
   4 -12  16   -0.67    0.64
  -4 -12 -16    0.67    1.56
  -4  12 -16    1.05    0.81
   4 -13 -16   -0.72    0.79
  -4  13  16   -2.12    0.91
   3 -13 -16    2.46    1.17
  -3  13  16    0.74    1.25
   2 -13 -16   -0.22    0.74
   2 -13 -16    0.74    0.98
  -2  13  16   -2.12    0.83
   1 -13 -16   -0.57    0.83
   1 -13 -16    0.98    1.15
  -1  13  16   -1.25    0.70
   0 -13 -16   -0.28    1.00
   0 -13  16    0.74    0.61
   0  13  16   -0.30    0.83
   1 -13  16    2.84    0.96
  -1 -13 -16    1.52    1.49
   1  13  16    1.70    0.91
  -2 -13 -16    0.23    1.27
   2 -13  16   -0.79    0.61
   3 -13  16   -0.66    0.70
  -3 -13 -16   -0.17    1.27
  -3  13 -16    1.65    0.87
   3 -14 -16    0.76    1.15
  -3  14  16    1.14    1.31
   2 -14 -16   -0.32    0.98
   2 -14 -16    1.69    1.28
  -2  14  16   -0.34    1.01
   1 -14 -16    1.07    1.17
   1 -14 -16    0.07    0.86
  -1  14  16    1.38    1.16
   0 -14 -16    1.20    1.54
   0  14  16    0.70    0.98
   1 -14  16    1.55    0.92
  -1 -14 -16    1.69    1.54
   1  14  16    0.26    0.91
   2 -14  16    0.38    0.91
  -2 -14 -16    0.03    1.37
   8   0 -17   -0.27    0.80
  -8   0  17    0.88    0.85
   7   0 -17   -1.02    0.44
  -7   0  17    0.38    0.70
   6   0 -17    0.37    0.53
  -6   0  17   -0.45    0.68
  -5   0  17   -0.59    0.58
   5   0 -17    0.11    0.45
   4   0 -17    0.56    0.43
  -4   0  17    0.83    0.72
  -3   0  17    0.15    0.31
  -3   0  17   -0.45    0.48
   3   0 -17   -0.11    0.29
  -2   0  17    0.06    0.51
  -2   0  17    0.59    0.36
  -1   0  17   -0.28    0.41
  -1   0  17   -0.44    0.29
   0   0 -17   -0.23    0.35
  -1   0 -17   -0.30    0.29
  -2   0 -17    0.01    0.23
  -3   0 -17    0.39    0.19
  -3   0 -17    0.15    0.76
  -3   0 -17   -0.18    0.21
  -4   0 -17    0.51    0.82
  -4   0 -17   -0.19    0.23
  -5   0 -17   -0.56    0.91
  -6   0 -17   -0.63    0.78
  -7   0 -17   -1.05    0.91
  -8  -1  17    3.43    1.31
   8  -1 -17    1.58    0.96
  -8   1  17    1.50    1.01
  -7  -1  17    2.89    1.15
   7  -1 -17    2.47    0.89
   7   1 -17    1.22    0.69
  -7   1  17    2.02    1.00
  -6  -1  17    3.95    1.15
   6  -1 -17    3.04    0.85
  -6   1  17    3.72    1.20
   6   1 -17    3.19    0.73
   5  -1 -17    1.08    0.58
  -5  -1  17    1.13    0.80
   5   1 -17    1.40    0.49
  -5   1  17    2.15    0.91
  -4  -1  17    0.00    0.62
   4  -1 -17    0.54    0.49
  -4   1  17   -0.25    0.64
   4   1 -17   -0.17    0.29
  -3  -1  17    7.12    1.19
   3  -1 -17    9.24    1.00
  -3   1  17    8.35    1.29
  -2  -1  17   24.82    1.29
  -2  -1  17   26.90    1.78
  -2   1  17   23.78    1.66
  -1  -1  17    0.99    0.38
  -1   1  17    2.00    0.60
   0  -1 -17   10.01    1.02
  -1  -1 -17   24.05    1.23
  -1   1 -17   24.25    1.34
  -2  -1 -17   24.15    2.78
  -2  -1 -17   24.29    1.04
  -2   1 -17   27.35    1.35
  -3  -1 -17    4.22    1.41
  -3   1 -17    6.26    0.72
  -4  -1 -17    2.38    1.22
  -4   1 -17    4.14    1.43
  -4   1 -17    4.30    0.64
  -5  -1 -17   -0.73    0.74
  -5   1 -17   -0.07    0.44
  -5   1 -17   -0.13    0.76
  -6  -1 -17    0.90    1.18
  -6   1 -17    3.16    1.55
  -7  -1 -17    7.00    2.09
  -7   1 -17    3.23    1.68
   8  -2 -17    0.28    0.80
  -8  -2  17    0.81    0.75
  -8   2  17    1.57    0.95
   7  -2 -17   -0.87    0.60
  -7  -2  17    0.55    0.78
  -7   2  17    1.82    0.99
  -6  -2  17    5.00    1.33
   6  -2 -17    7.15    1.19
   6   2 -17    5.05    0.79
  -6   2  17    3.81    1.27
  -5  -2  17    5.22    1.23
   5  -2 -17    5.75    1.01
   5   2 -17    6.81    0.74
  -5   2  17    6.85    1.39
  -4  -2  17    3.46    1.01
   4  -2 -17    2.70    0.73
   4   2 -17    4.09    0.50
  -4   2  17    3.53    1.07
   3  -2 -17    1.09    0.53
  -3  -2  17   -0.14    0.50
  -3   2  17    0.33    0.65
  -2  -2  17   11.73    0.73
   2  -2 -17   12.35    1.19
  -2   2  17   10.80    1.31
  -1  -2  17    8.56    0.80
  -1   2  17    9.92    1.10
   0  -2 -17   13.04    1.00
   0   2  17   13.64    0.99
  -1  -2 -17    3.46    0.52
  -1  -2 -17    3.98    1.16
  -2  -2 -17   47.27    3.43
  -3  -2 -17    4.18    1.44
  -3   2 -17    3.43    0.63
  -4  -2 -17    0.66    1.05
  -4   2 -17   -0.43    0.39
  -4   2 -17   -1.03    0.63
  -5  -2 -17    0.73    1.13
  -5   2 -17    0.43    0.58
  -5   2 -17    2.30    1.25
  -6  -2 -17    0.75    1.16
  -6   2 -17    0.07    0.95
  -7  -2 -17    7.43    2.37
  -7   2 -17    1.96    1.41
   8  -3 -17   -0.61    0.77
  -8  -3  17    2.01    1.13
  -8   3  17    0.82    1.04
   7  -3 -17    0.53    0.79
  -7  -3  17    0.88    0.81
  -7   3  17   -0.13    0.88
   6  -3 -17    1.17    0.72
  -6  -3  17    1.27    0.92
   6   3 -17    0.57    0.45
  -6   3  17    2.93    1.19
   5  -3 -17    9.35    1.32
  -5  -3  17    9.45    1.65
   5   3 -17    9.29    0.72
  -5   3  17    8.51    1.59
   4  -3 -17    2.30    0.78
  -4   3  17    1.87    0.95
   3  -3 -17    8.84    1.18
  -3   3  17    9.45    1.36
   2  -3 -17    4.65    0.81
  -2  -3  17    5.00    0.40
  -2   3  17    3.96    0.90
  -1  -3  17   -0.12    0.25
  -1   3  17   -0.84    0.33
   0  -3 -17   14.00    1.03
   0  -3 -17   18.82    2.30
   0   3  17   14.59    1.01
  -1  -3 -17    9.58    0.68
  -1  -3 -17   10.52    1.82
  -2  -3 -17   29.81    3.18
  -3  -3 -17    0.39    0.85
  -3   3 -17    0.77    0.49
  -4  -3 -17    1.33    1.21
  -4   3 -17    1.26    0.53
  -4   3 -17    0.52    0.95
  -5  -3 -17    0.09    0.92
  -5   3 -17   -0.25    0.53
  -5   3 -17    0.17    0.93
  -6  -3 -17    0.03    1.28
  -6   3 -17    0.06    0.99
  -7  -3 -17   -0.61    1.24
  -7   3 -17    1.12    1.23
   8  -4 -17    0.82    1.02
  -8   4  17    1.56    1.18
   7  -4 -17    0.83    0.79
  -7   4  17    0.87    1.00
   6  -4 -17    0.22    0.67
  -6   4  17    0.84    0.93
   5  -4 -17   18.97    1.99
  -5   4  17   19.08    2.28
   4  -4 -17   17.34    1.79
  -4   4  17   16.57    1.99
   3  -4 -17    7.03    1.14
  -3   4  17    7.12    1.24
   2  -4 -17    0.57    0.52
  -2   4  17    1.42    0.70
  -1  -4  17    0.21    0.24
   1  -4 -17    0.46    0.77
  -1   4  17    1.34    0.62
   0  -4 -17    3.56    0.65
   0  -4 -17    2.25    0.98
   0   4  17    1.84    0.55
  -1  -4 -17    0.17    0.74
  -1  -4 -17    0.50    0.26
   1   4  17    0.46    0.28
  -2  -4 -17    1.27    0.99
  -3  -4 -17   12.04    2.31
  -3   4 -17   13.58    1.45
  -4  -4 -17    2.31    1.32
  -4   4 -17    3.93    0.82
  -5  -4 -17   10.34    2.43
  -5   4 -17   11.79    2.11
  -5   4 -17   12.12    1.43
  -6  -4 -17    2.12    1.46
  -6   4 -17    0.74    1.00
  -6   4 -17    0.74    0.83
  -7  -4 -17    2.63    1.76
  -7   4 -17    4.86    1.65
   7  -5 -17    2.62    1.04
  -7   5  17    1.68    1.22
   6  -5 -17    1.52    0.91
  -6   5  17    1.08    1.06
   5  -5 -17    6.92    1.39
   5  -5 -17    7.17    1.11
  -5   5  17    8.81    1.65
   4  -5 -17    3.38    0.94
   4  -5 -17    4.82    1.13
  -4   5  17    5.10    1.27
   3  -5 -17    6.21    1.24
   3  -5 -17    8.17    1.25
  -3   5  17    8.87    1.43
   2  -5 -17    2.60    0.94
   2  -5 -17    0.80    0.63
  -2   5  17    1.76    0.83
   1  -5 -17    6.16    1.06
   1  -5 -17    5.32    1.34
  -1   5  17    6.17    0.97
   0  -5 -17    7.73    0.93
   0  -5 -17    5.59    1.38
   0   5  17    5.64    0.82
  -1  -5 -17    9.22    1.87
   1   5  17   10.05    0.74
  -2  -5 -17   10.94    2.18
  -3  -5 -17    9.43    2.23
  -4  -5 -17    0.77    1.12
  -4   5 -17    0.65    0.54
  -5  -5 -17    2.61    1.46
  -5   5 -17   -0.37    0.57
  -5   5 -17    0.65    0.92
  -6  -5 -17   -0.32    1.18
  -6   5 -17    0.73    0.86
  -6   5 -17    6.52    1.73
   7  -6 -17    5.46    1.51
  -7   6  17    3.64    1.47
   6  -6 -17    0.37    0.77
  -6   6  17   -1.49    0.80
   5  -6 -17    2.67    0.97
   5  -6 -17    0.48    0.57
  -5   6  17    0.29    0.94
   4  -6 -17    0.65    0.65
   4  -6 -17    0.20    0.64
  -4   6  17    0.28    0.90
   3  -6 -17    1.36    0.82
   3  -6 -17    1.34    0.71
  -3   6  17    0.92    0.88
   2  -6 -17    0.13    0.54
   2  -6 -17   -0.27    0.67
  -2   6  17    0.49    0.79
   1  -6 -17    7.45    1.58
   1  -6 -17    6.99    1.18
  -1  -6  17    7.80    0.65
  -1   6  17    7.05    1.11
   0  -6 -17   14.26    2.22
   0   6  17   15.51    1.34
  -1  -6 -17   14.86    2.45
   1   6  17   13.20    0.96
  -2  -6 -17   22.37    3.12
  -3  -6 -17   13.24    2.56
  -4  -6 -17    0.34    0.85
  -4   6 -17    1.26    0.67
  -5  -6 -17    6.35    2.19
  -5   6 -17    6.41    1.22
  -6  -6 -17    1.07    1.59
  -6   6 -17   -0.76    0.67
  -6   6 -17   -0.38    0.82
   7  -7 -17    9.21    1.80
  -7   7  17    5.87    1.72
   6  -7 -17    9.04    1.72
  -6   7  17    6.11    1.66
   5  -7 -17    0.44    0.81
  -5   7  17    0.13    1.05
   4  -7 -17   -0.37    0.64
   4  -7 -17    1.00    0.66
  -4   7  17    1.64    1.07
   3  -7 -17    6.74    1.28
   3  -7 -17    6.55    1.32
  -3   7  17    7.91    1.50
   2  -7 -17    4.09    1.18
   2  -7 -17    3.36    0.94
  -2   7  17    4.93    1.13
   1  -7 -17    1.48    0.74
   1  -7 -17    0.08    0.64
  -1  -7  17    0.23    0.25
  -1   7  17    0.76    0.74
   0  -7  17    1.77    0.50
   0  -7 -17    1.27    1.05
   0   7  17    2.00    0.76
  -1  -7 -17    2.69    1.30
   1   7  17    4.45    0.77
  -2  -7 -17    1.37    1.06
   2   7  17    1.74    0.35
  -3  -7 -17   15.14    2.81
  -4  -7 -17    1.23    1.26
  -4   7 -17    0.93    0.62
  -5  -7 -17   -0.42    0.75
  -5   7 -17   -0.03    0.60
  -6  -7 -17    2.59    1.74
  -6   7 -17    0.07    0.72
  -6   7 -17    0.45    1.03
   7  -8 -17    1.50    0.96
  -7   8  17   -0.32    1.22
   6  -8 -17   -0.66    0.78
  -6   8  17    1.27    1.21
   5  -8 -17    1.09    0.90
  -5   8  17   -0.41    0.90
   4  -8 -17    1.89    0.98
   4  -8 -17    0.56    0.67
  -4   8  17    3.47    1.26
   3  -8 -17    2.04    0.97
   3  -8 -17    1.96    0.88
  -3   8  17    1.23    1.09
   2  -8 -17    1.29    0.81
   2  -8 -17    2.15    1.03
  -2   8  17    0.26    0.86
   1  -8 -17    8.56    1.45
   1  -8 -17    4.16    1.36
  -1  -8  17    7.96    0.70
  -1   8  17    6.84    1.23
   0  -8 -17   22.98    2.98
   0  -8  17   22.66    1.43
   0   8  17   19.68    1.72
   1  -8  17    7.68    1.08
  -1  -8 -17    6.47    1.86
   1   8  17    6.70    0.93
   2   8  17    0.88    0.48
  -3  -8 -17   14.90    2.97
  -4  -8 -17    0.11    1.20
  -4   8 -17    0.14    0.55
  -5  -8 -17   -0.95    1.04
  -5   8 -17    1.04    0.78
  -6  -8 -17   -1.17    1.24
  -6   8 -17   -1.20    0.80
  -6   8 -17    0.25    0.83
   6  -9 -17    1.74    1.19
  -6   9  17    2.40    1.46
   5  -9 -17    0.46    0.89
  -5   9  17   -0.05    1.01
   4  -9 -17    2.97    1.16
   4  -9 -17    1.43    0.75
  -4   9  17    3.87    1.37
   3  -9 -17    1.30    0.84
   3  -9 -17    1.71    0.92
  -3   9  17    1.53    1.09
   2  -9 -17    1.56    0.98
   2  -9 -17    0.86    0.80
  -2   9  17    0.37    0.98
   1  -9 -17    0.22    0.83
   1  -9 -17    0.57    0.66
  -1  -9  17   -0.31    0.25
  -1   9  17   -0.08    0.74
   0  -9  17   13.80    1.34
   0  -9 -17   12.48    2.32
   0   9  17   13.73    1.52
  -1  -9 -17   -0.46    0.93
   1  -9  17    1.01    0.61
   1   9  17    0.55    0.64
   2  -9  17    4.82    1.00
  -2  -9 -17    7.19    2.10
   2   9  17    5.18    0.80
  -3  -9 -17    4.13    1.84
  -4  -9 -17    1.33    1.41
  -4   9 -17    1.09    0.69
  -5  -9 -17   -1.81    0.97
  -5   9 -17    0.73    0.75
   6 -10 -17    0.00    0.98
  -6  10  17    0.61    1.27
   5 -10 -17    2.20    1.15
  -5  10  17    2.97    1.44
   4 -10 -17    0.82    0.94
  -4  10  17    0.10    1.12
   3 -10 -17   -0.02    0.71
   3 -10 -17    0.09    0.79
  -3  10  17    0.31    0.95
   2 -10 -17    0.14    0.86
   2 -10 -17    2.02    0.97
  -2  10  17   -0.30    0.79
   1 -10 -17    5.31    1.26
  -1 -10  17    3.88    0.63
  -1  10  17    4.89    1.22
   0 -10 -17    1.48    1.22
   0 -10  17    2.76    0.74
   0  10  17    1.87    0.93
   1 -10  17    0.05    0.55
  -1 -10 -17   -0.45    0.96
   1  10  17    0.27    0.68
  -2 -10 -17    4.70    1.95
   2 -10  17    5.89    1.17
   3 -10  17    0.73    0.72
  -3 -10 -17    0.94    1.32
  -3  10 -17    1.97    0.80
  -4 -10 -17    0.74    1.39
   4 -10  17    0.94    0.82
  -4  10 -17    1.98    0.88
  -5 -10 -17    0.30    1.47
  -5  10 -17    0.10    0.78
   5 -11 -17   -1.35    0.70
  -5  11  17   -1.91    1.02
   4 -11 -17    0.81    0.95
  -4  11  17   -1.38    0.96
   3 -11 -17    0.19    0.81
   3 -11 -17   -0.85    0.66
  -3  11  17   -0.14    1.01
   2 -11 -17    1.62    1.16
   2 -11 -17   -0.12    0.69
  -2  11  17    0.19    1.00
   1 -11 -17    2.38    1.21
   1 -11 -17   -1.01    0.57
  -1  11  17   -0.74    0.73
   0 -11 -17    3.32    1.43
   0 -11  17    1.30    0.62
   0  11  17    1.41    0.92
   1 -11  17    0.59    0.64
  -1 -11 -17    1.49    1.29
   1  11  17   -0.83    0.64
  -2 -11 -17    3.25    1.77
   2 -11  17    4.43    1.12
   3 -11  17    0.81    0.84
  -3 -11 -17    0.93    1.39
  -3  11 -17    4.55    1.16
   4 -11  17    0.80    0.84
  -4 -11 -17    1.62    1.77
  -4  11 -17    1.29    0.82
   4 -12 -17    8.39    1.81
  -4  12  17    7.50    1.97
   3 -12 -17    2.16    1.21
   3 -12 -17    2.68    1.56
  -3  12  17   -0.60    1.10
   2 -12 -17    0.77    0.90
   2 -12 -17    0.99    1.14
  -2  12  17    1.36    1.12
   1 -12 -17   -0.33    0.96
   1 -12 -17    1.09    0.98
  -1  12  17   -1.77    0.80
   0 -12  17    0.46    0.57
   0 -12 -17   -1.42    1.00
   0  12  17   -0.27    0.78
   1 -12  17    0.06    0.64
  -1 -12 -17    0.73    1.32
   1  12  17   -0.11    0.74
   2 -12  17    0.00    0.72
  -2 -12 -17    2.03    1.77
  -3 -12 -17    4.67    2.14
   3 -12  17    6.03    1.38
  -3  12 -17    5.15    1.33
   3 -13 -17    1.33    1.13
  -3  13  17    1.41    1.38
   2 -13 -17   -1.29    0.82
   2 -13 -17   -0.23    0.88
  -2  13  17    0.31    1.01
   1 -13 -17    7.93    1.69
   1 -13 -17    5.47    1.98
  -1  13  17    9.67    1.81
   0 -13 -17    1.88    1.37
  -1 -13 -17   -0.65    0.96
   1 -13  17   -1.14    0.59
   1  13  17   -1.24    0.76
  -2 -13 -17   -0.44    1.08
   2 -13  17    1.91    0.95
   2 -14 -17   -0.12    1.03
   2 -14 -17    2.14    1.46
  -2  14  17    0.97    1.23
   1 -14 -17   -0.64    1.00
   1 -14 -17    0.01    0.81
  -1  14  17   -0.32    1.03
   0 -14 -17    0.23    1.11
   0  14  17    1.72    1.11
  -1 -14 -17   -0.82    0.99
  -8   0  18    3.11    1.17
   7   0 -18    0.84    0.65
  -7   0  18    0.30    0.81
  -6   0  18    9.89    1.71
   6   0 -18    8.40    1.16
  -5   0  18   26.51    2.61
   5   0 -18   26.58    1.63
   4   0 -18   23.41    1.42
  -4   0  18   24.48    2.31
  -3   0  18   13.38    1.62
   3   0 -18   15.19    1.03
  -3   0  18   13.72    1.02
  -2   0  18   -0.13    0.31
  -2   0  18    0.10    0.52
   0   0 -18    1.46    0.88
  -1   0 -18    1.94    0.50
  -2   0 -18    9.19    0.77
  -3   0 -18    1.23    0.26
  -3   0 -18    2.10    1.17
  -3   0 -18    0.93    0.28
  -4   0 -18   58.51    4.23
  -5   0 -18   -0.53    0.81
  -6   0 -18    1.87    1.38
  -7   0 -18   -0.79    0.93
   8  -1 -18    2.99    1.07
  -8  -1  18    3.35    1.14
  -8   1  18    2.01    1.11
   7  -1 -18    0.03    0.68
  -7  -1  18    2.53    1.12
   7   1 -18    0.16    0.68
  -7   1  18    0.61    0.71
   6  -1 -18    5.44    1.04
  -6  -1  18    2.23    1.05
  -6   1  18    3.24    1.19
   6   1 -18    3.19    0.73
   5  -1 -18    1.42    0.64
  -5  -1  18    1.06    0.81
  -5   1  18    2.42    1.03
   5   1 -18    2.77    0.60
   4  -1 -18    6.13    0.92
  -4  -1  18    5.90    1.25
  -4   1  18    6.78    1.24
   4   1 -18    6.94    0.75
   3  -1 -18   20.74    1.37
  -3  -1  18   23.65    1.83
  -3   1  18   19.53    1.91
  -2  -1  18   -0.11    0.48
  -2  -1  18   -0.07    0.26
  -2   1  18   -0.02    0.49
  -1  -1  18    1.22    0.44
  -1   1  18    1.54    0.58
   0  -1 -18    3.47    0.72
  -1  -1 -18    0.38    0.40
  -1   1 -18    0.91    0.38
  -2  -1 -18   -0.16    0.25
  -2  -1 -18    0.77    0.83
  -2   1 -18    0.38    0.31
  -3  -1 -18    3.47    1.26
  -3   1 -18    2.75    0.52
  -4  -1 -18   15.56    2.57
  -4   1 -18   12.88    0.93
  -4   1 -18   15.99    2.54
  -5  -1 -18    0.65    1.09
  -5   1 -18    0.86    1.09
  -6  -1 -18    3.18    1.59
  -6   1 -18    2.25    1.40
  -7  -1 -18    3.12    1.88
  -7   1 -18    2.94    1.60
   8  -2 -18    0.26    0.86
  -8  -2  18    4.66    1.43
  -8   2  18    3.95    1.35
  -7  -2  18    2.05    1.01
   7  -2 -18    0.74    0.76
  -7   2  18    1.22    0.99
   6  -2 -18   -0.26    0.54
  -6  -2  18    1.52    0.91
   6   2 -18    0.95    0.51
  -6   2  18    2.26    1.03
   5  -2 -18    2.99    0.86
  -5  -2  18    2.61    1.03
   5   2 -18    3.18    0.56
  -5   2  18    3.38    1.07
  -4  -2  18    8.25    1.42
   4  -2 -18    6.75    1.02
  -4   2  18    7.67    1.38
   3  -2 -18    8.33    1.04
   2  -2 -18   25.48    1.55
  -2  -2  18   22.78    1.14
  -2   2  18   22.65    1.68
  -1  -2  18    2.05    0.45
  -1   2  18    2.20    0.62
   0  -2 -18    1.80    0.56
   0   2  18    0.70    0.40
  -1  -2 -18    4.84    0.63
  -1  -2 -18    4.89    1.33
  -2  -2 -18    1.84    1.12
  -3  -2 -18    1.01    1.05
  -3   2 -18    2.65    0.56
  -4  -2 -18    2.07    1.27
  -4   2 -18    2.20    0.59
  -4   2 -18    1.90    1.13
  -5  -2 -18    8.49    2.14
  -5   2 -18    7.42    1.96
  -5   2 -18    7.79    1.03
  -6  -2 -18   -0.09    0.99
  -6   2 -18    2.41    1.46
  -7  -2 -18    0.66    1.36
  -7   2 -18   -1.21    0.72
  -8  -3  18    3.90    1.34
   8  -3 -18    5.35    1.38
  -8   3  18    3.00    1.27
   7  -3 -18    0.37    0.78
  -7  -3  18   -0.66    0.53
  -7   3  18   -0.51    0.69
   6  -3 -18    3.18    0.95
  -6  -3  18    4.23    1.25
  -6   3  18    1.35    1.05
   5  -3 -18    0.60    0.68
  -5  -3  18    1.65    0.90
  -5   3  18    1.66    0.98
   5   3 -18    1.21    0.29
   4  -3 -18    8.36    1.20
  -4   3  18    8.14    1.49
   3  -3 -18   18.04    1.63
  -3   3  18   14.61    1.74
  -2  -3  18    0.15    0.18
   2  -3 -18    0.18    0.45
  -2   3  18    0.00    0.65
  -1  -3  18   18.57    1.03
  -1   3  18   17.28    1.32
   0  -3 -18    3.57    0.67
   0  -3 -18    3.49    1.15
   0   3  18    3.44    0.64
  -1  -3 -18    5.73    0.61
  -1  -3 -18    4.71    1.33
  -2  -3 -18    0.10    0.69
  -3  -3 -18    3.49    1.45
  -3   3 -18    5.86    0.92
  -4  -3 -18   -0.20    0.88
  -4   3 -18   -0.17    0.80
  -4   3 -18   -0.36    0.39
  -5  -3 -18    2.26    1.41
  -5   3 -18    2.45    1.31
  -5   3 -18    4.30    0.88
  -6  -3 -18    1.14    1.18
  -6   3 -18   -0.64    0.89
   7  -4 -18   -0.37    0.74
  -7   4  18   -1.19    0.78
   6  -4 -18    3.39    1.04
  -6   4  18    1.63    1.12
   5  -4 -18   -0.67    0.58
  -5   4  18    5.00    1.30
   4  -4 -18    2.89    0.88
  -4   4  18    4.83    1.22
   3  -4 -18    2.75    0.83
  -3   4  18    1.13    0.85
   2  -4 -18    0.62    0.58
  -2   4  18    1.31    0.72
   1  -4 -18   -0.26    0.60
  -1  -4  18    0.07    0.25
  -1   4  18   -0.56    0.43
   0  -4 -18   26.13    2.83
   0  -4 -18   24.30    1.46
   0   4  18   27.14    1.47
  -1  -4 -18    3.26    0.46
  -1  -4 -18    1.71    0.99
   1   4  18    1.97    0.40
  -2  -4 -18    3.14    1.29
  -3  -4 -18    0.41    1.01
  -4  -4 -18    3.24    1.52
  -4   4 -18    3.61    0.79
  -5  -4 -18    3.42    1.68
  -5   4 -18    0.72    0.98
  -5   4 -18    2.11    0.76
  -6  -4 -18   -0.42    1.01
  -6   4 -18   -0.65    0.85
   7  -5 -18    1.46    0.99
  -7   5  18    1.20    1.17
   6  -5 -18    1.11    0.89
  -6   5  18    1.55    1.16
   5  -5 -18    3.71    0.93
   5  -5 -18    2.98    0.95
  -5   5  18    5.62    1.35
   4  -5 -18    2.94    0.96
   4  -5 -18    4.69    1.08
  -4   5  18    4.32    1.25
   3  -5 -18    6.09    1.14
   3  -5 -18    5.68    1.22
  -3   5  18    6.16    1.32
   2  -5 -18    0.51    0.67
   2  -5 -18    0.57    0.57
  -2   5  18    1.39    0.85
   1  -5 -18    4.61    1.23
  -1   5  18    8.05    1.10
   0  -5 -18    1.49    0.94
   0  -5 -18    1.78    0.53
   0   5  18    2.39    0.65
  -1  -5 -18    4.97    1.52
   1   5  18    7.70    0.71
  -2  -5 -18    2.01    1.14
  -3  -5 -18   -0.79    0.78
  -4  -5 -18    2.08    1.36
  -4   5 -18    1.85    0.72
  -5  -5 -18    0.69    1.03
  -5   5 -18    0.60    0.64
  -5   5 -18   -1.41    0.62
  -6  -5 -18   -0.31    1.33
  -6   5 -18   -0.34    0.86
  -6   5 -18    0.16    0.95
   7  -6 -18    2.41    1.09
  -7   6  18    1.89    1.28
   6  -6 -18    0.19    0.72
  -6   6  18    0.98    1.06
   5  -6 -18    0.57    0.64
   5  -6 -18    0.08    0.70
  -5   6  18    1.88    1.12
   4  -6 -18    9.73    1.46
   4  -6 -18    7.52    1.45
  -4   6  18    7.66    1.51
   3  -6 -18    1.23    0.75
   3  -6 -18    2.00    0.88
  -3   6  18    1.41    1.04
   2  -6 -18    1.55    0.90
   2  -6 -18    1.00    0.71
  -2   6  18    1.62    0.85
   1  -6 -18    6.59    1.59
  -1  -6  18    4.81    0.54
   1  -6 -18    7.25    1.18
  -1   6  18    7.30    1.15
   0  -6 -18    0.45    0.87
   0   6  18    2.13    0.67
  -1  -6 -18   11.94    2.23
   1   6  18   11.05    0.95
  -2  -6 -18   15.60    2.67
  -3  -6 -18    3.04    1.50
  -4  -6 -18    5.39    1.88
  -4   6 -18    4.65    1.00
  -5  -6 -18   -1.04    0.95
  -5   6 -18    2.02    0.78
  -6  -6 -18    0.02    1.20
  -6   6 -18    0.96    1.23
  -6   6 -18   -0.34    0.71
   7  -7 -18    0.87    0.93
  -7   7  18    2.08    1.34
   6  -7 -18   -0.10    0.82
  -6   7  18    0.01    1.10
   5  -7 -18   21.03    2.41
  -5   7  18   18.77    2.42
   4  -7 -18    1.33    0.76
   4  -7 -18    2.10    0.96
  -4   7  18    0.96    1.01
   3  -7 -18    9.37    1.53
   3  -7 -18    7.55    1.48
  -3   7  18    8.46    1.54
   2  -7 -18    1.50    0.78
   2  -7 -18    1.90    1.02
  -2   7  18    4.48    1.13
  -1  -7  18   -0.28    0.23
   1  -7 -18    0.64    0.82
   1  -7 -18    0.31    0.59
  -1   7  18    0.21    0.77
   0  -7 -18    6.94    1.76
   0   7  18    6.25    1.01
  -1  -7 -18    5.92    1.72
   1   7  18    5.29    0.79
  -2  -7 -18   21.14    3.16
   2   7  18   20.27    0.84
  -3  -7 -18   16.40    3.03
  -4  -7 -18    5.54    2.16
  -4   7 -18    9.26    1.46
  -5  -7 -18    1.69    1.44
  -5   7 -18    0.25    0.55
  -6  -7 -18    3.72    2.23
  -6   7 -18    4.63    1.58
  -6   7 -18    4.22    1.22
   6  -8 -18    0.14    0.83
  -6   8  18   -1.31    0.97
   5  -8 -18   -0.81    0.65
  -5   8  18   -0.66    0.98
   4  -8 -18    7.06    1.35
   4  -8 -18    5.33    1.35
  -4   8  18    8.16    1.63
   3  -8 -18    0.30    0.67
   3  -8 -18    0.37    0.79
  -3   8  18   -0.18    0.85
   2  -8 -18    3.26    1.21
   2  -8 -18    2.33    0.93
  -2   8  18    2.06    0.96
   1  -8 -18    1.20    0.79
  -1  -8  18    0.62    0.31
   1  -8 -18   -0.30    0.75
  -1   8  18    0.89    0.84
   0  -8 -18   12.36    2.26
   0  -8  18   15.53    1.34
   0   8  18   14.53    1.49
  -1  -8 -18    0.69    1.10
   1   8  18   -0.73    0.54
  -2  -8 -18    8.09    2.12
   2   8  18    7.50    1.02
  -3  -8 -18    2.16    1.45
  -4  -8 -18    4.49    2.00
  -4   8 -18    6.66    1.29
  -5  -8 -18    0.83    1.34
  -5   8 -18    1.37    0.85
   6  -9 -18    8.11    1.85
  -6   9  18    4.35    1.61
   5  -9 -18    4.50    1.39
  -5   9  18    7.24    1.78
   4  -9 -18    4.04    1.06
   4  -9 -18    2.10    1.09
  -4   9  18    2.89    1.41
   3  -9 -18    9.15    1.61
   3  -9 -18    7.39    1.54
  -3   9  18    5.18    1.41
   2  -9 -18    3.33    1.10
   2  -9 -18    1.71    1.11
  -2   9  18    3.87    1.21
   1  -9 -18   10.44    2.16
   1  -9 -18   10.17    1.61
  -1  -9  18   11.02    0.79
  -1   9  18    8.33    1.33
   0  -9  18    0.88    0.56
   0  -9 -18   -0.72    0.70
   0   9  18    0.33    0.74
  -1  -9 -18    0.45    1.04
   1  -9  18    3.23    0.80
   1   9  18    2.86    0.82
   2  -9  18    0.41    0.59
  -2  -9 -18    0.19    1.08
  -3  -9 -18   -0.02    1.21
  -4  -9 -18   14.41    3.30
  -4   9 -18   12.92    1.93
  -5  -9 -18    1.31    1.71
  -5   9 -18    2.07    0.88
   6 -10 -18   -0.52    0.87
  -6  10  18   -2.38    1.17
   5 -10 -18    3.05    1.29
  -5  10  18    2.46    1.49
   4 -10 -18    3.03    1.31
  -4  10  18    0.16    1.24
   3 -10 -18    0.60    0.83
   3 -10 -18   -0.19    0.74
  -3  10  18    1.28    1.09
   2 -10 -18    2.45    1.04
   2 -10 -18    1.72    1.11
  -2  10  18    1.56    1.02
   1 -10 -18   13.49    2.39
   1 -10 -18   11.79    1.82
  -1 -10  18   16.42    1.51
  -1  10  18   12.73    1.69
   0 -10 -18    8.97    2.12
   0 -10  18   12.81    1.31
   0  10  18   10.78    1.46
   1 -10  18    1.00    0.65
  -1 -10 -18    0.19    1.16
   1  10  18   -0.55    0.63
  -2 -10 -18   10.57    2.65
   2 -10  18   14.80    1.73
   3 -10  18    4.32    1.11
  -3 -10 -18    1.87    1.53
  -3  10 -18    3.96    1.13
  -4 -10 -18    2.17    1.62
  -4  10 -18    4.35    1.22
   5 -11 -18    1.85    1.34
  -5  11  18    1.97    1.46
   4 -11 -18   -0.26    0.86
  -4  11  18    0.44    1.21
   3 -11 -18    2.08    1.13
   3 -11 -18    2.33    1.10
  -3  11  18   -1.40    0.90
   2 -11 -18    1.10    1.16
   2 -11 -18    1.87    1.02
  -2  11  18    0.42    0.93
   1 -11 -18    8.33    1.62
   1 -11 -18    3.64    1.58
  -1  11  18    4.81    1.21
   0 -11 -18    0.88    1.11
   0 -11  18    1.26    0.58
   0  11  18   -0.87    0.71
   1 -11  18    8.39    1.31
  -1 -11 -18    5.73    2.02
   1  11  18    5.28    1.14
  -2 -11 -18    1.06    1.30
   2 -11  18   -0.57    0.57
   3 -11  18   -0.36    0.67
  -3 -11 -18   -0.56    1.21
  -3  11 -18    1.94    0.83
  -4 -11 -18   -0.01    1.49
   4 -11  18    1.83    0.93
  -4  11 -18    1.14    0.74
   4 -12 -18   -0.11    0.97
  -4  12  18   -0.18    1.12
   3 -12 -18    0.27    0.89
  -3  12  18    0.82    1.19
   2 -12 -18    2.60    1.31
   2 -12 -18    1.55    1.12
  -2  12  18    0.11    1.00
   1 -12 -18    5.04    1.86
   1 -12 -18    1.98    0.97
  -1  12  18    6.93    1.55
   0 -12 -18    0.99    1.24
   0  12  18   -0.34    0.86
  -1 -12 -18    8.14    2.39
   1 -12  18    5.79    1.19
   1  12  18    3.77    1.15
  -2 -12 -18    2.12    1.59
   2 -12  18   -0.17    0.70
  -3 -12 -18    3.05    1.97
   3 -12  18    4.71    1.22
  -3  12 -18    2.97    1.13
   3 -13 -18    0.96    1.10
  -3  13  18    1.05    1.38
   2 -13 -18   -0.24    0.83
   2 -13 -18    0.64    1.13
  -2  13  18    0.83    1.10
   1 -13 -18    0.00    1.12
   1 -13 -18    0.91    1.02
  -1  13  18   -0.54    0.89
   0 -13 -18    0.64    1.44
   0  13  18    1.17    1.04
   1 -13  18    0.10    0.74
  -1 -13 -18    0.65    1.48
  -2 -13 -18    2.25    1.73
   2 -13  18    0.28    0.77
   1 -14 -18   -0.45    0.90
  -1  14  18   -2.71    0.84
   0 -14 -18    1.50    1.65
   0  14  18    2.26    1.22
  -8   0  19    1.53    1.08
  -7   0  19    1.20    0.96
   7   0 -19    0.09    0.58
   6   0 -19    0.32    0.50
  -6   0  19   -0.42    0.62
  -5   0  19    0.84    0.77
   5   0 -19    0.45    0.48
  -4   0  19    0.49    0.71
   4   0 -19   -0.20    0.33
  -3   0  19    0.38    0.39
  -3   0  19    0.87    0.68
  -2   0  19    0.34    0.58
  -2   0  19   -0.30    0.32
  -1   0 -19    0.42    0.39
  -2   0 -19    0.45    0.34
  -3   0 -19   -0.84    0.70
  -3   0 -19   -0.32    0.22
  -3   0 -19   -0.21    0.22
  -4   0 -19    0.75    0.97
  -5   0 -19   -0.78    0.85
  -6   0 -19   -0.15    0.93
  -8  -1  19    0.98    0.88
  -8   1  19    1.30    0.95
   7  -1 -19    2.78    0.88
  -7  -1  19    2.80    1.22
  -7   1  19    4.03    1.22
   6  -1 -19    1.11    0.63
  -6  -1  19    0.75    0.83
  -6   1  19    0.99    0.80
   6   1 -19    0.91    0.54
   5  -1 -19    0.55    0.56
  -5  -1  19    0.29    0.71
   5   1 -19    0.55    0.45
  -5   1  19    0.05    0.71
  -4  -1  19   -0.29    0.61
   4  -1 -19    0.62    0.48
  -4   1  19    0.19    0.68
   4   1 -19    0.11    0.34
  -3  -1  19   -0.11    0.27
  -3  -1  19   -0.84    0.42
   3  -1 -19   -0.40    0.34
  -3   1  19    0.70    0.68
  -2  -1  19    4.29    0.62
  -2   1  19    6.97    1.15
  -1  -1  19    0.05    0.35
  -1   1  19   -0.15    0.42
   0  -1 -19    0.88    0.58
  -1  -1 -19   -0.86    0.36
  -1   1 -19    0.42    0.37
  -2  -1 -19    0.80    0.34
  -2  -1 -19    1.69    1.04
  -2   1 -19    2.86    0.51
  -3  -1 -19    0.78    0.99
  -3   1 -19    1.68    0.39
  -3   1 -19    0.05    0.31
  -4  -1 -19    6.18    1.77
  -4   1 -19    7.26    1.85
  -4   1 -19    5.29    0.69
  -5  -1 -19   -1.10    0.84
  -5   1 -19    0.23    1.04
  -6  -1 -19    6.94    2.05
  -6   1 -19    4.41    1.86
  -8  -2  19    1.72    1.02
   8  -2 -19    2.69    1.07
  -8   2  19    2.22    1.12
  -7  -2  19    1.68    1.06
   7  -2 -19   -0.30    0.62
  -7   2  19    0.02    0.74
   6  -2 -19    0.67    0.69
  -6  -2  19    0.68    0.78
  -6   2  19    0.29    0.83
  -5  -2  19   18.10    2.23
   5  -2 -19   14.61    1.57
   5   2 -19   16.20    0.99
  -5   2  19   16.05    2.08
  -4  -2  19   12.05    1.70
   4  -2 -19   11.53    1.33
  -4   2  19   13.76    1.80
   3  -2 -19    1.06    0.59
  -3   2  19    2.05    0.84
  -2  -2  19    0.01    0.27
  -2   2  19   -0.24    0.53
  -1   2  19    5.88    0.93
  -1  -2 -19    0.51    0.42
  -1  -2 -19    0.72    0.93
  -2  -2 -19    3.22    1.32
  -3  -2 -19    9.60    2.07
  -3   2 -19   11.22    1.11
  -4  -2 -19    2.03    1.31
  -4   2 -19    2.93    0.65
  -4   2 -19    2.28    1.27
  -5  -2 -19    1.54    1.27
  -5   2 -19    2.17    1.38
  -6  -2 -19    3.87    1.61
  -6   2 -19    0.37    1.09
   7  -3 -19   -0.50    0.61
  -7  -3  19    1.39    1.01
  -7   3  19    0.01    0.87
   6  -3 -19    8.36    1.37
  -6  -3  19   10.48    1.81
  -6   3  19   10.53    1.88
   5  -3 -19   13.21    1.58
  -5   3  19   10.63    1.77
   4  -3 -19    5.83    1.02
  -4   3  19    1.94    0.97
   3  -3 -19    4.72    0.91
  -3   3  19    3.97    1.03
   2  -3 -19    4.32    0.86
  -2  -3  19    6.27    0.53
  -2   3  19    4.63    0.96
  -1  -3  19    0.93    0.37
  -1   3  19    0.54    0.54
   0  -3 -19    6.48    1.48
   0  -3 -19    8.10    0.95
   0   3  19    6.96    0.86
  -1  -3 -19   23.56    2.83
  -1  -3 -19   24.13    1.22
  -2  -3 -19   -0.36    0.75
  -3  -3 -19    5.56    1.74
  -3   3 -19    7.05    0.98
  -4  -3 -19   -0.24    0.79
  -4   3 -19    2.06    1.20
  -4   3 -19    0.17    0.43
  -5  -3 -19    0.80    1.21
  -5   3 -19   -0.79    0.49
  -5   3 -19   -0.01    0.93
  -6  -3 -19    5.70    2.02
  -6   3 -19    7.82    2.04
   7  -4 -19    1.22    0.86
  -7   4  19    1.60    1.18
   6  -4 -19    2.93    1.06
  -6   4  19    5.44    1.54
   5  -4 -19    5.02    1.12
  -5   4  19    6.24    1.43
   4  -4 -19    5.36    1.06
  -4   4  19    2.33    1.05
   3  -4 -19    7.27    1.16
  -3   4  19    7.88    1.35
   2  -4 -19   16.45    1.62
  -2   4  19   17.30    1.74
  -1  -4  19    2.90    0.48
   1  -4 -19    1.59    0.87
  -1   4  19    1.01    0.65
   0  -4 -19    0.77    0.44
   0  -4 -19   -0.36    0.63
   0   4  19    0.09    0.41
  -1  -4 -19   46.91    3.54
  -1  -4 -19   45.15    1.89
  -2  -4 -19    1.75    1.12
  -3  -4 -19    0.50    1.12
  -4  -4 -19    2.72    1.43
  -4   4 -19    3.07    0.74
  -5  -4 -19    2.96    1.71
  -5   4 -19    1.67    1.17
  -5   4 -19    1.96    0.72
  -6  -4 -19    5.57    2.04
   7  -5 -19    0.53    0.87
  -7   5  19   -0.12    0.94
   6  -5 -19    2.00    1.03
  -6   5  19    2.24    1.21
   5  -5 -19    0.83    0.73
   5  -5 -19    1.21    0.79
  -5   5  19    2.43    1.17
   4  -5 -19   -0.16    0.63
   4  -5 -19    0.59    0.66
  -4   5  19    1.10    0.97
   3  -5 -19    7.95    1.45
   3  -5 -19    9.30    1.38
  -3   5  19    5.97    1.29
   2  -5 -19   -0.66    0.43
   2  -5 -19    0.66    0.81
  -2   5  19   -0.39    0.60
   1  -5 -19    1.11    0.84
  -1   5  19    2.82    0.85
   0  -5 -19    7.56    1.68
   0  -5 -19    6.23    1.29
   0   5  19    4.47    0.77
  -1  -5 -19   -0.02    0.83
   1   5  19   -0.11    0.29
  -2  -5 -19   12.99    2.42
  -3  -5 -19    4.03    1.59
  -4  -5 -19   16.63    3.03
  -4   5 -19   17.57    1.77
  -5  -5 -19    2.55    1.58
  -5   5 -19    0.40    0.91
  -5   5 -19    1.12    0.71
  -6  -5 -19    0.49    1.12
  -6   5 -19    0.20    1.07
   7  -6 -19    1.45    1.04
  -7   6  19    1.78    1.20
   6  -6 -19    3.92    1.17
  -6   6  19    3.30    1.35
   5  -6 -19    1.53    0.75
   5  -6 -19    3.63    1.16
  -5   6  19    3.40    1.29
   4  -6 -19   -0.52    0.59
   4  -6 -19    1.13    0.79
  -4   6  19   -0.06    0.86
   3  -6 -19    5.87    1.17
   3  -6 -19    5.77    1.33
  -3   6  19    8.67    1.49
   2  -6 -19    3.35    0.97
   2  -6 -19    2.59    1.12
  -2   6  19    4.17    1.10
  -1  -6  19   12.43    0.77
  -1   6  19   14.53    1.51
   0  -6 -19   10.39    2.03
   0   6  19    8.04    1.04
  -1  -6 -19    2.70    1.35
   1   6  19    1.60    0.47
  -2  -6 -19   33.74    3.94
  -3  -6 -19    1.37    1.19
  -4  -6 -19    0.06    0.99
  -4   6 -19    1.15    0.63
  -5  -6 -19    0.11    1.17
  -5   6 -19    0.88    0.67
  -6  -6 -19   -0.08    1.11
  -6   6 -19   -0.86    0.88
  -7   7  19    1.29    1.25
   6  -7 -19    3.12    1.17
  -6   7  19    1.82    1.20
   5  -7 -19    4.92    1.26
  -5   7  19    4.53    1.39
   4  -7 -19    5.01    1.24
   4  -7 -19    2.67    0.95
  -4   7  19    0.86    1.13
   3  -7 -19    0.42    0.79
   3  -7 -19    1.77    0.95
  -3   7  19    0.63    0.94
   2  -7 -19    0.50    0.84
   2  -7 -19    0.71    0.78
  -2   7  19   -0.01    0.91
   1  -7 -19   14.55    2.28
  -1  -7  19   13.37    0.80
   1  -7 -19   12.80    1.66
  -1   7  19   10.28    1.40
   0  -7 -19    1.83    1.20
   0   7  19    0.94    0.66
  -1  -7 -19    5.91    1.73
   1   7  19    4.08    0.70
  -2  -7 -19   15.13    2.83
  -3  -7 -19    2.67    1.53
  -4  -7 -19   12.27    2.83
  -4   7 -19    8.82    1.45
  -5  -7 -19   -0.37    1.19
  -5   7 -19    1.15    0.65
   6  -8 -19    0.54    0.86
  -6   8  19   -1.15    0.94
   5  -8 -19    3.13    1.13
  -5   8  19   -1.00    0.96
   4  -8 -19    0.00    0.62
   4  -8 -19   -0.50    0.72
  -4   8  19   -1.38    0.83
   3  -8 -19    0.48    0.70
   3  -8 -19    0.05    0.69
  -3   8  19   -0.66    0.84
   2  -8 -19    2.42    1.18
   2  -8 -19    3.49    1.05
  -2   8  19    2.47    1.01
  -1  -8  19    3.55    0.47
   1  -8 -19    2.54    0.95
   1  -8 -19    2.84    1.27
  -1   8  19    1.50    0.89
   0  -8 -19    1.14    1.13
   0  -8  19    2.27    0.64
   0   8  19    2.13    0.84
  -1  -8 -19    0.46    0.98
   1   8  19    1.12    0.59
  -2  -8 -19   -1.15    0.82
  -3  -8 -19    1.95    1.39
  -4  -8 -19    3.20    1.87
  -4   8 -19    4.43    1.09
  -5  -8 -19    3.62    1.92
  -5   8 -19    4.43    1.17
   6  -9 -19   -0.54    0.90
  -6   9  19    0.76    1.33
   5  -9 -19   -0.89    0.68
  -5   9  19   -1.54    0.92
   4  -9 -19   -0.12    0.58
   4  -9 -19    0.29    0.93
  -4   9  19   -2.40    0.75
   3  -9 -19    3.59    1.23
   3  -9 -19    2.93    1.09
  -3   9  19    2.55    1.31
   2  -9 -19   -0.51    0.58
   2  -9 -19   -0.06    0.70
  -2   9  19   -0.99    0.71
  -1  -9  19    1.13    0.36
   1  -9 -19    1.64    1.18
   1  -9 -19   -0.50    0.65
  -1   9  19    1.47    0.93
   0  -9  19    3.64    0.75
   0  -9 -19    2.11    1.27
   0   9  19    3.57    1.00
  -1  -9 -19    0.19    1.08
   1  -9  19    0.29    0.50
   1   9  19   -0.88    0.58
  -2  -9 -19    0.78    1.21
  -3  -9 -19    0.91    1.29
  -4  -9 -19    1.93    1.45
  -4   9 -19    1.58    0.78
  -5  -9 -19    1.52    1.68
  -5   9 -19    1.70    0.81
   5 -10 -19    2.94    1.32
  -5  10  19    0.75    1.27
   4 -10 -19    2.97    1.19
  -4  10  19    5.60    1.62
   3 -10 -19    0.86    0.90
   3 -10 -19    0.51    0.79
  -3  10  19    0.77    1.08
   2 -10 -19    0.31    0.75
   2 -10 -19   -0.56    0.67
  -2  10  19   -0.34    0.92
   1 -10 -19    5.84    1.76
   1 -10 -19    7.71    1.55
  -1  10  19    7.76    1.44
   0 -10  19    3.53    0.81
   0 -10 -19    1.83    1.26
   0  10  19    2.35    0.98
   1 -10  19    2.76    0.84
  -1 -10 -19    3.63    1.76
   1  10  19    3.21    0.92
  -2 -10 -19    1.46    1.31
   2 -10  19    0.23    0.66
  -3 -10 -19    1.40    1.45
   3 -10  19    0.09    0.69
  -4 -10 -19   -0.07    1.20
  -4  10 -19    1.70    0.83
   5 -11 -19   -0.85    0.81
  -5  11  19    1.80    1.42
   4 -11 -19    0.01    0.87
  -4  11  19   -1.84    0.84
   3 -11 -19    1.52    1.10
   3 -11 -19    0.62    0.90
  -3  11  19   -1.51    0.89
   2 -11 -19    3.58    1.46
   2 -11 -19    1.73    1.07
  -2  11  19    1.28    1.18
   1 -11 -19   10.26    1.78
   1 -11 -19    5.96    1.92
  -1  11  19    8.45    1.54
   0 -11  19    1.59    0.78
   0 -11 -19    1.26    1.32
   0  11  19    0.89    0.89
   1 -11  19    2.61    0.82
  -1 -11 -19    7.21    2.19
   1  11  19    3.37    1.17
   2 -11  19    0.56    0.73
  -2 -11 -19    1.64    1.46
  -3 -11 -19    3.39    1.91
   3 -11  19    1.72    0.95
  -3  11 -19    2.56    0.89
   4 -12 -19   -1.57    0.72
  -4  12  19    0.73    1.36
   3 -12 -19    0.45    0.93
  -3  12  19    0.35    1.17
   2 -12 -19    7.15    1.71
   2 -12 -19   10.34    2.31
  -2  12  19    8.07    1.76
   1 -12 -19    1.19    1.03
   1 -12 -19    0.60    0.91
  -1  12  19   -1.55    0.80
   0 -12 -19    0.50    1.20
   0  12  19   -0.54    0.78
   1 -12  19   -0.35    0.60
  -1 -12 -19   -0.26    1.05
  -2 -12 -19    4.30    1.96
   2 -12  19    1.32    0.92
   3 -12  19    2.35    1.11
  -3 -12 -19    2.38    1.90
  -3  12 -19    3.28    1.07
   3 -13 -19    0.37    0.99
  -3  13  19   -0.43    1.28
   2 -13 -19   10.83    2.39
   2 -13 -19   10.86    2.09
  -2  13  19    9.95    1.95
   1 -13 -19    6.29    2.09
   1 -13 -19    4.55    1.52
  -1  13  19    5.55    1.52
   0 -13 -19    0.64    1.27
   0  13  19   -0.49    0.99
  -1 -13 -19    3.93    1.87
  -7   0  20    7.61    1.63
   6   0 -20    2.04    0.69
  -6   0  20    1.40    0.81
   5   0 -20   11.65    1.19
  -5   0  20   10.19    1.71
   4   0 -20    4.54    0.71
  -4   0  20    4.26    1.17
  -3   0  20   53.42    2.96
  -3   0  20   51.68    2.38
  -2   0  20    0.28    0.56
  -1   0 -20   10.10    1.01
  -2   0 -20    0.09    0.36
  -3   0 -20    1.83    0.34
  -3   0 -20    1.79    1.21
  -3   0 -20    1.44    0.31
  -4   0 -20    3.84    1.50
  -5   0 -20   28.69    3.72
  -6   0 -20    2.33    1.65
  -7  -1  20    1.10    0.87
   7  -1 -20    0.41    0.69
  -7   1  20    0.46    0.81
   6  -1 -20    0.03    0.54
  -6  -1  20    0.77    0.84
  -6   1  20    0.84    0.88
   6   1 -20    0.73    0.52
   5  -1 -20    0.47    0.54
  -5  -1  20    0.82    0.76
   5   1 -20   -0.08    0.35
  -5   1  20   -0.47    0.64
  -4  -1  20    0.14    0.69
   4  -1 -20   -0.35    0.38
  -4   1  20    0.01    0.60
   3  -1 -20   17.62    1.29
  -3  -1  20   22.89    2.18
  -3  -1  20   19.34    1.15
  -3   1  20   21.29    2.08
  -2  -1  20    4.97    0.69
  -2   1  20    3.85    0.94
  -1  -1  20   12.15    1.30
  -1   1  20   11.53    1.30
  -1  -1 -20   19.61    1.21
  -2  -1 -20    1.13    0.37
  -2  -1 -20    3.07    1.25
  -2   1 -20    3.40    0.55
  -3  -1 -20    2.85    1.36
  -3   1 -20    0.16    0.91
  -3   1 -20    3.96    0.58
  -4  -1 -20    4.59    1.65
  -4   1 -20    5.62    1.72
  -4   1 -20    7.75    0.96
  -5  -1 -20    1.56    1.31
  -5   1 -20    0.24    0.99
  -6  -1 -20   -0.02    0.98
  -6   1 -20    0.47    1.18
  -7  -2  20    1.61    0.96
   7  -2 -20    0.34    0.71
  -7   2  20    2.89    1.17
  -6  -2  20    4.54    1.33
   6  -2 -20    3.89    0.95
  -6   2  20    3.48    1.18
   5  -2 -20    0.82    0.60
  -5  -2  20    0.32    0.70
   5   2 -20   -0.52    0.28
  -5   2  20    0.68    0.79
   4  -2 -20    2.80    0.72
  -4  -2  20    1.78    0.85
  -4   2  20    3.37    1.05
   3  -2 -20    3.32    0.78
  -3   2  20    3.61    1.04
  -2  -2  20    3.32    0.50
  -2   2  20    2.39    0.78
  -1  -2  20    0.72    0.39
  -1   2  20    0.91    0.56
   0  -2 -20    9.69    1.10
  -1  -2 -20    1.91    0.52
  -1  -2 -20    2.22    1.11
  -2  -2 -20    2.91    1.19
  -3  -2 -20   11.93    2.37
  -3   2 -20   10.75    1.07
  -4  -2 -20   -0.23    0.96
  -4   2 -20   -0.57    0.36
  -4   2 -20   -0.36    0.92
  -5  -2 -20   -0.30    1.06
  -5   2 -20   -0.51    0.83
  -6  -2 -20    4.78    1.89
  -6   2 -20    6.89    2.10
  -7  -3  20    6.58    1.62
   7  -3 -20   10.60    1.66
  -7   3  20    7.05    1.67
   6  -3 -20    3.15    0.97
  -6  -3  20    3.24    1.19
  -6   3  20    1.98    1.10
   5  -3 -20    1.25    0.68
  -5   3  20    1.01    0.92
   4  -3 -20   -0.36    0.50
  -4   3  20    0.04    0.77
   3  -3 -20    7.14    1.09
  -3   3  20    9.79    1.45
  -2  -3  20   33.47    1.41
  -2   3  20   33.95    2.10
  -1  -3  20    3.74    0.60
   0  -3 -20    1.16    0.86
   0  -3 -20   -0.08    0.42
   0   3  20   -0.06    0.39
  -1  -3 -20    0.28    0.85
  -1  -3 -20    0.13    0.31
  -2  -3 -20   11.52    2.19
  -3  -3 -20    9.83    2.18
  -3   3 -20    7.26    0.99
  -4  -3 -20    2.09    1.35
  -4   3 -20    2.19    0.62
  -4   3 -20    2.10    1.29
  -5  -3 -20    3.44    1.68
  -5   3 -20    4.00    1.53
  -6  -3 -20   -0.47    1.03
  -6   3 -20    0.76    1.12
   7  -4 -20    0.43    0.75
  -7   4  20    3.35    1.38
   6  -4 -20    0.59    0.80
  -6   4  20    1.48    1.08
   5  -4 -20    0.51    0.70
  -5   4  20   -0.30    0.88
   4  -4 -20    0.75    0.63
  -4   4  20    0.18    0.86
   3  -4 -20    2.04    0.75
  -3   4  20   -0.79    0.71
   2  -4 -20    1.65    0.72
  -2   4  20    0.57    0.68
  -1  -4  20    6.18    0.69
   1  -4 -20    5.88    1.46
  -1   4  20    5.94    0.98
   0  -4 -20    2.32    0.75
   0  -4 -20    1.73    0.98
   0   4  20    3.83    0.68
  -1  -4 -20    5.03    0.60
  -1  -4 -20    4.01    1.45
  -2  -4 -20    1.67    1.23
  -3  -4 -20    2.18    1.39
  -4  -4 -20   -0.39    0.91
  -4   4 -20    1.00    0.57
  -5  -4 -20    2.17    1.47
  -5   4 -20    1.37    0.71
  -5   4 -20    2.24    1.37
  -6  -4 -20    2.33    1.70
  -6   4 -20   -0.19    1.01
   7  -5 -20    4.60    1.34
  -7   5  20    2.82    1.36
   6  -5 -20    2.19    0.96
  -6   5  20    2.94    1.29
   5  -5 -20    1.09    0.83
   5  -5 -20    1.56    0.79
  -5   5  20   -0.13    0.96
   4  -5 -20   -0.94    0.51
   4  -5 -20    0.66    0.73
  -4   5  20   -0.58    0.81
   3  -5 -20    6.65    1.44
   3  -5 -20    6.63    1.17
  -3   5  20    6.08    1.29
   2  -5 -20    5.23    1.35
   2  -5 -20    5.86    1.09
  -2   5  20    4.91    1.07
   1  -5 -20    6.24    1.52
  -1  -5  20    6.41    0.65
  -1   5  20    6.50    1.07
   0  -5 -20    8.04    1.80
   0   5  20    6.18    0.89
  -1  -5 -20    0.38    0.88
   1   5  20    0.65    0.35
  -2  -5 -20    2.10    1.15
  -3  -5 -20   12.54    2.51
  -4  -5 -20    7.52    2.23
  -4   5 -20    7.51    1.17
  -5  -5 -20    2.17    1.56
  -5   5 -20    1.45    0.76
  -5   5 -20    0.09    1.04
  -6  -5 -20    1.46    1.57
  -6   5 -20    0.10    1.17
   7  -6 -20    2.26    1.12
  -7   6  20    1.10    1.18
   6  -6 -20   10.78    1.79
  -6   6  20   11.16    2.02
   5  -6 -20   -0.77    0.56
   5  -6 -20   -0.28    0.71
  -5   6  20    2.21    1.16
   4  -6 -20   12.22    1.74
   4  -6 -20   13.55    1.83
  -4   6  20   13.82    1.89
   3  -6 -20   -0.21    0.62
   3  -6 -20   -0.76    0.47
  -3   6  20   -0.38    0.78
   2  -6 -20    0.17    0.74
   2  -6 -20    0.18    0.56
  -2   6  20   -0.53    0.70
   1  -6 -20   -0.11    0.68
  -1  -6  20    0.49    0.28
  -1   6  20    0.54    0.63
   0  -6 -20    5.10    1.60
   0   6  20    3.64    0.80
  -1  -6 -20    0.79    1.02
   1   6  20    1.63    0.46
  -2  -6 -20    0.97    1.15
  -3  -6 -20    1.50    1.23
  -4  -6 -20   13.94    2.91
  -4   6 -20   14.11    1.68
  -5  -6 -20   -0.44    1.20
  -5   6 -20   -0.94    0.82
  -5   6 -20    1.34    0.76
   6  -7 -20    0.54    0.96
  -6   7  20   -0.03    1.01
   5  -7 -20    0.00    0.87
  -5   7  20    0.00    0.97
   4  -7 -20    8.89    1.55
   4  -7 -20    9.90    1.65
  -4   7  20   10.95    1.92
   3  -7 -20    0.44    0.69
   3  -7 -20   -0.21    0.70
  -3   7  20    0.42    0.99
   2  -7 -20    3.62    1.26
  -2   7  20    2.93    1.00
  -1  -7  20   24.84    1.18
   1  -7 -20   21.34    2.80
  -1   7  20   26.93    1.91
   0  -7 -20   -0.12    0.84
   0   7  20    0.12    0.60
  -1  -7 -20    0.47    0.96
   1   7  20    0.74    0.45
  -2  -7 -20    0.31    1.02
  -3  -7 -20    9.34    2.47
  -4  -7 -20   -0.17    0.90
  -4   7 -20    1.51    0.67
  -5  -7 -20    1.08    1.47
  -5   7 -20    2.29    0.85
   6  -8 -20    1.22    1.15
  -6   8  20    0.70    1.24
   5  -8 -20    1.03    0.99
  -5   8  20    0.97    1.16
   4  -8 -20   -0.12    0.75
   4  -8 -20    0.38    0.66
  -4   8  20    6.17    1.51
   3  -8 -20    0.24    0.79
   3  -8 -20   -0.85    0.58
  -3   8  20   -1.61    0.84
   2  -8 -20    2.08    1.13
   2  -8 -20    5.15    1.23
  -2   8  20    4.61    1.27
  -1  -8  20    2.56    0.41
   1  -8 -20    2.05    1.22
  -1   8  20    2.08    0.94
   0  -8 -20    7.11    1.91
   0  -8  20    7.76    0.99
   0   8  20    9.25    1.24
  -1  -8 -20    1.66    1.26
   1   8  20    2.34    0.66
  -2  -8 -20    7.88    2.20
  -3  -8 -20    3.91    1.91
  -4  -8 -20    6.00    2.14
  -4   8 -20    5.48    1.25
  -5  -8 -20   -0.56    1.33
  -5   8 -20    0.38    0.71
   6  -9 -20   -0.18    1.04
  -6   9  20    1.82    1.43
   5  -9 -20    0.55    0.93
  -5   9  20    3.31    1.53
   4  -9 -20    1.39    1.03
   4  -9 -20    0.34    0.89
  -4   9  20   -0.62    1.02
   3  -9 -20    2.72    1.04
   3  -9 -20    6.32    1.51
  -3   9  20    3.17    1.22
   2  -9 -20    6.78    1.43
   2  -9 -20    5.83    1.62
  -2   9  20    5.24    1.43
   1  -9 -20    0.71    0.74
   1  -9 -20    0.25    0.92
  -1   9  20   -0.58    0.83
   0  -9 -20    1.44    1.11
   0  -9  20   -0.10    0.43
   0   9  20   -0.43    0.70
   1  -9  20   12.78    1.45
  -1  -9 -20    7.57    2.08
   1   9  20   13.37    1.33
  -2  -9 -20    6.83    2.17
  -3  -9 -20    0.35    1.21
  -4  -9 -20    4.47    2.01
  -4   9 -20    3.36    0.97
   5 -10 -20    0.96    1.15
  -5  10  20    0.31    1.42
   4 -10 -20    0.64    0.88
  -4  10  20   -0.56    1.10
   3 -10 -20   -0.60    0.75
   3 -10 -20    0.35    0.80
  -3  10  20   -1.18    1.02
   2 -10 -20    1.47    1.15
   2 -10 -20    1.77    1.03
  -2  10  20   -0.11    0.89
   1 -10 -20    8.00    2.04
   1 -10 -20    3.01    1.12
  -1  10  20    7.50    1.44
   0 -10 -20    0.13    1.00
   0 -10  20    0.53    0.53
   0  10  20    1.97    0.94
   1 -10  20    0.35    0.56
  -1 -10 -20    0.92    1.42
  -2 -10 -20    0.38    1.23
   2 -10  20    1.25    0.73
   3 -10  20    7.39    1.39
  -3 -10 -20    4.83    2.20
  -4 -10 -20    0.54    1.55
  -4  10 -20    1.15    0.71
   4 -11 -20   -0.09    0.93
  -4  11  20    0.99    1.41
   3 -11 -20    1.45    1.03
   3 -11 -20    1.69    1.10
  -3  11  20    1.79    1.36
   2 -11 -20    2.53    1.17
   2 -11 -20    2.89    1.40
  -2  11  20    2.47    1.21
   1 -11 -20    2.47    1.13
   1 -11 -20    2.50    1.30
  -1  11  20    0.84    1.04
   0 -11 -20    6.54    2.00
   0  11  20    3.27    1.14
  -1 -11 -20    4.39    1.93
   1 -11  20    3.59    0.98
  -2 -11 -20    2.40    1.70
   2 -11  20   -0.04    0.65
   3 -11  20   -0.15    0.72
  -3 -11 -20    0.64    1.43
  -3  11 -20    1.80    0.70
   3 -12 -20    6.16    1.67
  -3  12  20    5.49    1.68
   2 -12 -20    0.58    1.01
   2 -12 -20    2.18    1.17
  -2  12  20    1.34    1.23
   1 -12 -20    1.64    1.25
   1 -12 -20    2.28    1.12
  -1  12  20    0.66    0.99
   0 -12 -20    0.56    0.99
   0  12  20   -0.65    0.88
  -1 -12 -20   -0.45    1.06
   2 -12  20    2.51    0.98
  -2 -12 -20    2.31    1.74
   2 -13 -20    0.69    1.11
   2 -13 -20    3.17    1.34
  -2  13  20   -0.68    1.03
   1 -13 -20   -0.48    1.19
  -1  13  20   -0.74    1.09
   0 -13 -20    1.94    1.68
  -1 -13 -20    0.27    1.33
  -7   0  21    0.87    0.90
  -6   0  21   -0.08    0.65
   6   0 -21   -0.33    0.43
   5   0 -21    0.08    0.43
  -5   0  21    1.61    0.89
   4   0 -21   -0.11    0.35
  -4   0  21    0.19    0.67
  -3   0  21   -0.17    0.58
  -2   0  21   -0.77    0.50
  -1   0 -21    0.64    0.46
  -2   0 -21    0.05    0.37
  -3   0 -21    1.07    1.17
  -3   0 -21    0.05    0.22
  -4   0 -21    0.12    1.12
  -5   0 -21   -0.63    0.97
  -6   0 -21   -0.05    1.10
  -7  -1  21   14.92    2.30
  -7   1  21   14.11    2.24
   6  -1 -21   -0.40    0.55
  -6  -1  21    0.81    0.83
  -6   1  21   -0.32    0.76
  -5  -1  21   -0.02    0.70
   5  -1 -21    0.31    0.49
   5   1 -21    0.38    0.39
  -5   1  21    0.65    0.77
  -4  -1  21    0.97    0.74
   4  -1 -21    2.46    0.63
  -4   1  21    2.00    0.92
  -3  -1  21    0.91    0.72
  -3  -1  21    0.38    0.35
  -3   1  21    1.07    0.74
  -2  -1  21    4.81    0.70
  -2   1  21    3.09    0.88
  -1   1  21    0.00    0.43
  -1  -1 -21    0.77    0.52
  -2  -1 -21    7.95    0.69
  -2  -1 -21    9.67    1.98
  -2   1 -21    8.09    0.86
  -3  -1 -21    2.03    1.23
  -3   1 -21    3.98    1.49
  -3   1 -21    3.87    0.60
  -4  -1 -21    0.91    1.14
  -4   1 -21    0.10    0.89
  -5  -1 -21    4.70    1.75
  -5   1 -21    4.61    1.67
  -6  -1 -21    2.85    1.59
  -6   1 -21   -0.21    1.25
  -7  -2  21    4.03    1.38
   7  -2 -21    3.34    0.98
  -7   2  21    4.04    1.35
   6  -2 -21   -0.05    0.60
  -6  -2  21    1.36    0.92
  -6   2  21    0.51    0.81
   5  -2 -21    6.71    1.11
  -5  -2  21    3.56    1.13
  -5   2  21    6.57    1.44
  -4  -2  21    2.40    0.96
   4  -2 -21    4.12    0.86
  -4   2  21    3.24    1.05
   3  -2 -21    1.81    0.64
  -3   2  21    1.69    0.79
  -2  -2  21    5.80    0.68
  -2   2  21    4.25    0.99
  -1  -2  21   12.38    1.13
  -1   2  21   11.64    1.31
  -1  -2 -21    0.58    0.47
  -1  -2 -21   -0.44    0.72
  -2  -2 -21    5.45    1.62
  -3  -2 -21   26.56    3.50
  -3   2 -21   29.41    1.62
  -4  -2 -21    0.53    1.12
  -4   2 -21    0.04    0.49
  -4   2 -21    2.82    1.42
[truncated: 45,030 more chars]
